# Supplementary material for: Mapping DNA damage‐dependent genetic interactions in yeast via party mating and barcode fusion genetics
Source: Mol Syst Biol. 2018 May 28;14(5):e7985. doi: 10.15252/msb.20177985 (PMC5974512; doi:10.15252/msb.20177985)
Supplement: Supplementary file 2 — Table EV1 [file MSB-14-e7985-s002.xlsx]

## Sheet: Drugs
Condition Name	Condition Code	Final concentration	Vendor	Catalog Code	Number of doublings from replicate 1	Number of doublings from replicate 2
cisplatin	CSPL	0.9 mM	AG scientific	C-2460	8.48	8.4
doxorubicin	DXRB	0.2 mM	Toronto Research Chemicals	D558000	7.36	6.72
hydroxyurea	HYDX	75 mM	Toronto Research Chemicals	H991000	7.92	7.6
zeocin	ZEOC	0.1 uM	bioWorld	42610000-1	6.24	6.32
bleomycin	BLMC	0.4 uM	Toronto Research Chemicals	B595800	7.12	6.76
4-Nitroquinoline 1-oxide	4NQO	0.2 uM	Sigma	N8141-250MG	7.6	7.4
methyl methanesulfonate	MMS	3e-05	Sigma	129925-5G	7.8	7.88
dimethyl sulfoxide	DMSO	0.02	BioShop	DMS555	8.2	8.48
No drug	NoDrug	NA	NA	NA	12.24	13
NOTE: to prepare solid media plates for pool bassed cultures, necessary drug amounts were diluted with DMSO and supplemented as 2% final volume into media at 60°C, mixed for 1 min with a stirring bar and poured into 143 cm2 Petri dishes (Fig EV3).

## Sheet: README
Spreadsheet 'Drugs' contains descriptions for the conditions tested by Diaz-Mejia et al (2018). With the following specifications:
Condition Name	Name of the drug
Condition Code	Code used in Figure 3
Final concentration	Concentration used for the screen
Vendor	Name of vendor
Catalog Code	Vendor catalog code
Number of doublings from replicate 1	Number of doublings empirically measured based on OD's of innoculum and recovered cells. Used to model exponential growth of pool replicate 1
Number of doublings from replicate 2	Number of doublings empirically measured based on OD's of innoculum and recovered cells. Used to model exponential growth of pool replicate 2
