# Supplementary material for: Mapping DNA damage‐dependent genetic interactions in yeast via party mating and barcode fusion genetics
Source: Mol Syst Biol. 2018 May 28;14(5):e7985. doi: 10.15252/msb.20177985 (PMC5974512; doi:10.15252/msb.20177985)
Supplement: Supplementary file 4 — Table EV3 [file MSB-14-e7985-s004.xlsx]

## Sheet: Readme
GIS derived from sequencing measurements along with associated Z-scores and p-values for each pair of barcodes in each condition.
Column Header	Description
Barcode_x	Identity of the donor strain
Barcode_y	Identity of the recipient strain
Sample	Identity of the techinical replicate analyzed - either R1 or R2
Chromosomal_distance_bp	Genomic distance in base pairs, NA if in different chromosomes
Remove_by_Chromosomal_distance_or_SameGene	Whether the two genes in Barcode_x and Barcode_y are linked (<75kb on the same chromosome); 'YES' or 'no'
Type_of_gene_x	Classificiation of the gene in the Barcode_x strain; 'DNA_repair' or 'neutral'
Type_of_gene_y	Classificiation of the gene in the Barcode_y strain; 'DNA_repair' or 'neutral'
SOJ_E_NoMMS	Epsilon of the pair in St Onge et al 2007 under their 'no MMS' condition
SOJ_E_MMS	Epsilon of the pair in St Onge et al 2007 under their 'MMS' condition
SOJ_E_SnsM.N	Sensitivity epsilon of the pair in St Onge et al 2007 - derived by comparing their 'MMS' to 'no MMS' conditions (not used in analysis)
SOJ_Class_NoMMS	Genetic interaction classification in St Onge et al 2007 under their 'no MMS' condition ; either 'NEUTRAL', 'AGGRAVATING', or 'ALLEVIATING'
SOJ_Class_MMS	Genetic interaction classification in St Onge et al 2007 under their 'MMS' condition ; either 'NEUTRAL', 'AGGRAVATING', or 'ALLEVIATING'
C_xy.HetDipl	Raw barcode counts in the 'HetDipl' condition
C_xy.NoDrug	Raw barcode counts in the 'NoDrug' condition
C_xy.DMSO	Raw barcode counts in the 'DMSO' condition
C_xy.MMS	Raw barcode counts in the 'MMS' condition
C_xy.4NQO	Raw barcode counts in the '4NQO' condition
C_xy.BLMC	Raw barcode counts in the 'BLMC' condition
C_xy.ZEOC	Raw barcode counts in the 'ZEOC' condition
C_xy.HYDX	Raw barcode counts in the 'HYDX' condition
C_xy.DXRB	Raw barcode counts in the 'DXRB' condition
C_xy.CSPL	Raw barcode counts in the 'CSPL' condition
GIS_xy.NoDrug	Genetic interaction score (GIS) in the 'NoDrug' condition
GIS_xy.DMSO	Genetic interaction score (GIS) in the 'DMSO' condition
GIS_xy.MMS	Genetic interaction score (GIS) in the 'MMS' condition
GIS_xy.4NQO	Genetic interaction score (GIS) in the '4NQO' condition
GIS_xy.BLMC	Genetic interaction score (GIS) in the 'BLMC' condition
GIS_xy.ZEOC	Genetic interaction score (GIS) in the 'ZEOC' condition
GIS_xy.HYDX	Genetic interaction score (GIS) in the 'HYDX' condition
GIS_xy.DXRB	Genetic interaction score (GIS) in the 'DXRB' condition
GIS_xy.CSPL	Genetic interaction score (GIS) in the 'CSPL' condition
W_x.NoDrug	Estimated fitness of the Barcode_x knockout (W_x) in the 'NoDrug' condition
W_x.DMSO	Estimated fitness of the Barcode_x knockout (W_x) in the 'DMSO' condition
W_x.MMS	Estimated fitness of the Barcode_x knockout (W_x) in the 'MMS' condition
W_x.4NQO	Estimated fitness of the Barcode_x knockout (W_x) in the '4NQO' condition
W_x.BLMC	Estimated fitness of the Barcode_x knockout (W_x) in the 'BLMC' condition
W_x.ZEOC	Estimated fitness of the Barcode_x knockout (W_x) in the 'ZEOC' condition
W_x.HYDX	Estimated fitness of the Barcode_x knockout (W_x) in the 'HYDX' condition
W_x.DXRB	Estimated fitness of the Barcode_x knockout (W_x) in the 'DXRB' condition
W_x.CSPL	Estimated fitness of the Barcode_x knockout (W_x) in the 'CSPL' condition
W_y.NoDrug	Estimated fitness of the Barcode_y knockout (W_y) in the 'NoDrug' condition
W_y.DMSO	Estimated fitness of the Barcode_y knockout (W_y) in the 'DMSO' condition
W_y.MMS	Estimated fitness of the Barcode_y knockout (W_y) in the 'MMS' condition
W_y.4NQO	Estimated fitness of the Barcode_y knockout (W_y) in the '4NQO' condition
W_y.BLMC	Estimated fitness of the Barcode_y knockout (W_y) in the 'BLMC' condition
W_y.ZEOC	Estimated fitness of the Barcode_y knockout (W_y) in the 'ZEOC' condition
W_y.HYDX	Estimated fitness of the Barcode_y knockout (W_y) in the 'HYDX' condition
W_y.DXRB	Estimated fitness of the Barcode_y knockout (W_y) in the 'DXRB' condition
W_y.CSPL	Estimated fitness of the Barcode_y knockout (W_y) in the 'CSPL' condition
W_xy.NoDrug	Estimated fitness of the Barcode_x, Barcode_y double knockout (W_xy) in the 'NoDrug' condition
W_xy.DMSO	Estimated fitness of the Barcode_x, Barcode_y double knockout (W_xy) in the 'DMSO' condition
W_xy.MMS	Estimated fitness of the Barcode_x, Barcode_y double knockout (W_xy) in the 'MMS' condition
W_xy.4NQO	Estimated fitness of the Barcode_x, Barcode_y double knockout (W_xy) in the '4NQO' condition
W_xy.BLMC	Estimated fitness of the Barcode_x, Barcode_y double knockout (W_xy) in the 'BLMC' condition
W_xy.ZEOC	Estimated fitness of the Barcode_x, Barcode_y double knockout (W_xy) in the 'ZEOC' condition
W_xy.HYDX	Estimated fitness of the Barcode_x, Barcode_y double knockout (W_xy) in the 'HYDX' condition
W_xy.DXRB	Estimated fitness of the Barcode_x, Barcode_y double knockout (W_xy) in the 'DXRB' condition
W_xy.CSPL	Estimated fitness of the Barcode_x, Barcode_y double knockout (W_xy) in the 'CSPL' condition
W_x_SE.NoDrug	Error in the estimated fitness of the Barcode_x knockout (W_x_SE_SE) in the 'NoDrug' condition
W_x_SE.DMSO	Error in the estimated fitness of the Barcode_x knockout (W_x_SE) in the 'DMSO' condition
W_x_SE.MMS	Error in the estimated fitness of the Barcode_x knockout (W_x_SE) in the 'MMS' condition
W_x_SE.4NQO	Error in the estimated fitness of the Barcode_x knockout (W_x_SE) in the '4NQO' condition
W_x_SE.BLMC	Error in the estimated fitness of the Barcode_x knockout (W_x_SE) in the 'BLMC' condition
W_x_SE.ZEOC	Error in the estimated fitness of the Barcode_x knockout (W_x_SE) in the 'ZEOC' condition
W_x_SE.HYDX	Error in the estimated fitness of the Barcode_x knockout (W_x_SE) in the 'HYDX' condition
W_x_SE.DXRB	Error in the estimated fitness of the Barcode_x knockout (W_x_SE) in the 'DXRB' condition
W_x_SE.CSPL	Error in the estimated fitness of the Barcode_x knockout (W_x_SE) in the 'CSPL' condition
W_y_SE.NoDrug	Error in the estimated fitness of the Barcode_y knockout (W_y_SE) in the 'NoDrug' condition
W_y_SE.DMSO	Error in the estimated fitness of the Barcode_y knockout (W_y_SE) in the 'DMSO' condition
W_y_SE.MMS	Error in the estimated fitness of the Barcode_y knockout (W_y_SE) in the 'MMS' condition
W_y_SE.4NQO	Error in the estimated fitness of the Barcode_y knockout (W_y_SE) in the '4NQO' condition
W_y_SE.BLMC	Error in the estimated fitness of the Barcode_y knockout (W_y_SE) in the 'BLMC' condition
W_y_SE.ZEOC	Error in the estimated fitness of the Barcode_y knockout (W_y_SE) in the 'ZEOC' condition
W_y_SE.HYDX	Error in the estimated fitness of the Barcode_y knockout (W_y_SE) in the 'HYDX' condition
W_y_SE.DXRB	Error in the estimated fitness of the Barcode_y knockout (W_y_SE) in the 'DXRB' condition
W_y_SE.CSPL	Error in the estimated fitness of the Barcode_y knockout (W_y_SE) in the 'CSPL' condition
W_xy_SE.NoDrug	Error in the estimated fitness of the Barcode_x, Barcode_y double knockout (W_xy_SE) in the 'NoDrug' condition
W_xy_SE.DMSO	Error in the estimated fitness of the Barcode_x, Barcode_y double knockout (W_xy_SE) in the 'DMSO' condition
W_xy_SE.MMS	Error in the estimated fitness of the Barcode_x, Barcode_y double knockout (W_xy_SE) in the 'MMS' condition
W_xy_SE.4NQO	Error in the estimated fitness of the Barcode_x, Barcode_y double knockout (W_xy_SE) in the '4NQO' condition
W_xy_SE.BLMC	Error in the estimated fitness of the Barcode_x, Barcode_y double knockout (W_xy_SE) in the 'BLMC' condition
W_xy_SE.ZEOC	Error in the estimated fitness of the Barcode_x, Barcode_y double knockout (W_xy_SE) in the 'ZEOC' condition
W_xy_SE.HYDX	Error in the estimated fitness of the Barcode_x, Barcode_y double knockout (W_xy_SE) in the 'HYDX' condition
W_xy_SE.DXRB	Error in the estimated fitness of the Barcode_x, Barcode_y double knockout (W_xy_SE) in the 'DXRB' condition
W_xy_SE.CSPL	Error in the estimated fitness of the Barcode_x, Barcode_y double knockout (W_xy_SE) in the 'CSPL' condition
SE_GIS_xy.NoDrug	Error in the genetic interaction score (SE_GIS) in the 'NoDrug' condition
SE_GIS_xy.DMSO	Error in the genetic interaction score (SE_GIS) in the 'DMSO' condition
SE_GIS_xy.MMS	Error in the genetic interaction score (SE_GIS) in the 'MMS' condition
SE_GIS_xy.4NQO	Error in the genetic interaction score (SE_GIS) in the '4NQO' condition
SE_GIS_xy.BLMC	Error in the genetic interaction score (SE_GIS) in the 'BLMC' condition
SE_GIS_xy.ZEOC	Error in the genetic interaction score (SE_GIS) in the 'ZEOC' condition
SE_GIS_xy.HYDX	Error in the genetic interaction score (SE_GIS) in the 'HYDX' condition
SE_GIS_xy.DXRB	Error in the genetic interaction score (SE_GIS) in the 'DXRB' condition
SE_GIS_xy.CSPL	Error in the genetic interaction score (SE_GIS) in the 'CSPL' condition
Z_GIS_xy.NoDrug	Error-standardized genetic interaction score (Z_GIS) in the 'NoDrug' condition
Z_GIS_xy.DMSO	Error-standardized genetic interaction score (Z_GIS) in the 'DMSO' condition
Z_GIS_xy.MMS	Error-standardized genetic interaction score (Z_GIS) in the 'MMS' condition
Z_GIS_xy.4NQO	Error-standardized genetic interaction score (Z_GIS) in the '4NQO' condition
Z_GIS_xy.BLMC	Error-standardized genetic interaction score (Z_GIS) in the 'BLMC' condition
Z_GIS_xy.ZEOC	Error-standardized genetic interaction score (Z_GIS) in the 'ZEOC' condition
Z_GIS_xy.HYDX	Error-standardized genetic interaction score (Z_GIS) in the 'HYDX' condition
Z_GIS_xy.DXRB	Error-standardized genetic interaction score (Z_GIS) in the 'DXRB' condition
Z_GIS_xy.CSPL	Error-standardized genetic interaction score (Z_GIS) in the 'CSPL' condition
P.neutral_xy.NoDrug	Genetic interaction p-value estimated by neutral strains (P.neutral) in the 'NoDrug' condition
P.neutral_xy.DMSO	Genetic interaction p-value estimated by neutral strains (P.neutral) in the 'DMSO' condition
P.neutral_xy.MMS	Genetic interaction p-value estimated by neutral strains (P.neutral) in the 'MMS' condition
P.neutral_xy.4NQO	Genetic interaction p-value estimated by neutral strains (P.neutral) in the '4NQO' condition
P.neutral_xy.BLMC	Genetic interaction p-value estimated by neutral strains (P.neutral) in the 'BLMC' condition
P.neutral_xy.ZEOC	Genetic interaction p-value estimated by neutral strains (P.neutral) in the 'ZEOC' condition
P.neutral_xy.HYDX	Genetic interaction p-value estimated by neutral strains (P.neutral) in the 'HYDX' condition
P.neutral_xy.DXRB	Genetic interaction p-value estimated by neutral strains (P.neutral) in the 'DXRB' condition
P.neutral_xy.CSPL	Genetic interaction p-value estimated by neutral strains (P.neutral) in the 'CSPL' condition

## Sheet: Data
Barcode_x	Barcode_y	Sample	Chromosomal_distance_bp	Remove_by_Chromosomal_distance_or_SameGene	Type_of_gene_x	Type_of_gene_y	SOJ_E_NoMMS	SOJ_E_MMS	SOJ_E_SnsM.N	SOJ_Class_NoMMS	SOJ_Class_MMS	C_xy.HetDipl	C_xy.NoDrug	C_xy.DMSO	C_xy.MMS	C_xy.4NQO	C_xy.BLMC	C_xy.ZEOC	C_xy.HYDX	C_xy.DXRB	C_xy.CSPL	GIS_xy.NoDrug	GIS_xy.DMSO	GIS_xy.MMS	GIS_xy.4NQO	GIS_xy.BLMC	GIS_xy.ZEOC	GIS_xy.HYDX	GIS_xy.DXRB	GIS_xy.CSPL	W_x.NoDrug	W_x.DMSO	W_x.MMS	W_x.4NQO	W_x.BLMC	W_x.ZEOC	W_x.HYDX	W_x.DXRB	W_x.CSPL	W_y.NoDrug	W_y.DMSO	W_y.MMS	W_y.4NQO	W_y.BLMC	W_y.ZEOC	W_y.HYDX	W_y.DXRB	W_y.CSPL	W_xy.NoDrug
APT2_donor_1	APT2_recipient_1	R1	0	YES	Neutral	Neutral	NA	NA	NA	NA	NA	44572	640	660	785	504	925	707	825	705	921	-0.509111	-0.756881	-0.750503	-0.878867	-0.942408	-1.00864	-0.819181	-0.904672	-0.767442	1.09109	1.11565	1.09885	1.10211	1.12972	1.11235	1.09882	1.13628	1.13087	0.956361	0.927835	0.920846	0.922377	1.00407	0.946238	0.973106	0.941209	0.960317	0.534364
APT2_donor_1	CLA4_recipient_1	R1	NA	no	Neutral	DNA_repair	NA	NA	NA	NA	NA	16448	20262	21857	24749	13653	21983	18836	20819	16694	19206	0.0199385	0.0308834	0.0565104	0.00968867	0.0103014	0.0452709	0.0191493	0.102702	0.085856	1.09109	1.11565	1.09885	1.10211	1.12972	1.11235	1.09882	1.13628	1.13087	0.911341	0.864542	0.845827	0.839219	0.891982	0.840879	0.879899	0.77776	0.812834	1.01429
APT2_donor_1	CSM2_recipient_1	R1	NA	no	Neutral	DNA_repair	NA	NA	NA	NA	NA	27741	44481	48029	37388	32808	49317	49914	47258	47793	61101	-0.0393956	-0.0566113	-0.0342529	-0.0488654	-0.041097	-0.0270642	-0.00295217	-0.0247701	-0.050044	1.09109	1.11565	1.09885	1.10211	1.12972	1.11235	1.09882	1.13628	1.13087	1.00506	1.00462	0.928784	0.979612	1.03515	1.07142	1.00458	1.02897	1.00914	1.05722
APT2_donor_1	CSM2_recipient_2	R1	NA	no	Neutral	DNA_repair	NA	NA	NA	NA	NA	50057	164009	165949	125292	111745	101070	126978	125936	185043	208119	-0.0114784	-0.000379669	0.0341103	-0.00162672	0.147581	0.0364087	0.0383412	0.0219074	-0.0119154	1.09109	1.11565	1.09885	1.10211	1.12972	1.11235	1.09882	1.13628	1.13087	1.06124	1.07776	1.00308	1.08864	0.919491	1.02654	0.992838	1.10146	1.07182	1.14642
APT2_donor_1	CSM3_recipient_1	R1	NA	no	Neutral	DNA_repair	NA	NA	NA	NA	NA	22381	15980	16542	17310	9377	28924	23733	23976	16736	22593	-0.00243238	0.00449941	-0.0215984	-0.0387518	-0.0554641	-0.078826	-0.0588333	-0.000695922	-0.0109936	1.09109	1.11565	1.09885	1.10211	1.12972	1.11235	1.09882	1.13628	1.13087	0.884198	0.824415	0.784867	0.745068	0.953064	0.89822	0.904406	0.799651	0.846201	0.962306
APT2_donor_1	CSM3_recipient_2	R1	NA	no	Neutral	DNA_repair	NA	NA	NA	NA	NA	5060	3767	4272	4409	2857	6025	4911	4835	3217	5004	0.00320662	0.049113	0.0163781	0.0214322	0.0196401	0.00877228	0.0313624	0.0747819	0.0545678	1.09109	1.11565	1.09885	1.10211	1.12972	1.11235	1.09882	1.13628	1.13087	0.889326	0.83205	0.811182	0.795585	0.923247	0.865699	0.872884	0.797374	0.85009	0.973541
APT2_donor_1	FLO8_recipient_1	R1	NA	no	Neutral	Neutral	NA	NA	NA	NA	NA	35791	58160	62585	74955	42936	64250	60713	59644	56584	73644	0.00487638	0.0310031	0.001909	0.0177218	0.0393621	0.020881	0.0197692	-0.00898509	0.0117068	1.09109	1.11565	1.09885	1.10211	1.12972	1.11235	1.09882	1.13628	1.13087	0.977139	0.964874	0.970324	0.958708	1.02818	1.01947	1.00249	0.983479	0.982166	1.07102
APT2_donor_1	FLO8_recipient_2	R1	NA	no	Neutral	Neutral	NA	NA	NA	NA	NA	26571	61602	68721	85433	55229	51393	56519	54803	57587	75646	-0.00232644	0.035357	0.0130993	0.0290356	0.000133374	-0.0208209	-0.0111314	-0.0137704	0.0117176	1.09109	1.11565	1.09885	1.10211	1.12972	1.11235	1.09882	1.13628	1.13087	1.03465	1.05585	1.05927	1.06667	1.01926	1.04951	1.042	1.03429	1.02553	1.12657
APT2_donor_1	GAL2_recipient_1	R1	NA	no	Neutral	Neutral	NA	NA	NA	NA	NA	27909	47819	51703	68424	36670	57351	47615	52946	47367	64608	0.0111321	-0.0102231	-0.00123288	0.00869189	-0.00920197	0.0356225	0.0509603	0.0236285	-0.00365515	1.09109	1.11565	1.09885	1.10211	1.12972	1.11235	1.09882	1.13628	1.13087	0.993996	0.997576	0.995843	0.985141	1.04123	0.986033	1.01221	1.00457	1.00316	1.09567
APT2_donor_1	GAL2_recipient_2	R1	NA	no	Neutral	Neutral	NA	NA	NA	NA	NA	36571	90657	96303	133740	70619	63509	72923	71740	95606	112482	0.00681637	-0.0326864	-0.0212652	-0.021666	-0.0200078	-0.0776005	-0.0273566	-0.0138619	0.0411359	1.09109	1.11565	1.09885	1.10211	1.12972	1.11235	1.09882	1.13628	1.13087	1.02537	1.03917	1.0379	1.03958	0.972503	1.04374	1.01089	1.03226	1.01322	1.12558
APT2_donor_1	HO_recipient_1	R1	1296486	no	Neutral	Neutral	NA	NA	NA	NA	NA	42198	105022	108313	143543	93944	88914	113743	91705	103912	121581	0.0196523	-0.00703827	0.0330634	0.0805489	0.0675314	0.0102742	0.00021957	0.02909	0.000216968	1.09109	1.11565	1.09885	1.10211	1.12972	1.11235	1.09882	1.13628	1.13087	1.02524	1.04792	1.0357	1.05261	1.01665	1.13049	1.03143	1.02128	1.02699	1.13828
APT2_donor_1	HO_recipient_2	R1	1296486	no	Neutral	Neutral	NA	NA	NA	NA	NA	54081	123486	129723	169906	107120	122423	132181	129202	119632	182130	0.00803606	0.000488845	0.0155845	-0.030169	-0.0484665	-0.0340247	-0.0235057	-0.0510781	-0.0464306	1.09109	1.11565	1.09885	1.10211	1.12972	1.11235	1.09882	1.13628	1.13087	1.03807	1.04475	1.0415	1.05822	1.06483	1.09876	1.0428	1.05169	1.07519	1.14067
APT2_donor_1	MAG1_recipient_1	R1	NA	no	Neutral	DNA_repair	NA	NA	NA	NA	NA	5657	11163	14076	6424	9283	10098	9323	9080	11211	15534	0.00150204	0.0146695	0.0379479	-0.000445068	-0.00365414	-0.0472435	-0.0315787	0.0149789	0.0485257	1.09109	1.11565	1.09885	1.10211	1.12972	1.11235	1.09882	1.13628	1.13087	0.979893	0.977196	0.818315	0.96795	0.956885	0.99839	0.964858	0.971678	0.97217	1.07065
APT2_donor_1	MAL13_recipient_1	R1	NA	no	Neutral	Neutral	NA	NA	NA	NA	NA	38942	49867	57388	74389	38882	58941	56461	59548	58263	69156	-0.0368484	-0.0290088	-0.0105111	-0.0565519	-0.0393544	0.0178	-0.0140447	0.0123284	-0.0459473	1.09109	1.11565	1.09885	1.10211	1.12972	1.11235	1.09882	1.13628	1.13087	0.978075	0.954675	0.962211	0.956891	1.00438	0.986991	0.99703	0.971714	0.973703	1.03032
APT2_donor_1	MMS1_recipient_1	R1	NA	no	Neutral	DNA_repair	NA	NA	NA	NA	NA	8462	7768	8142	5487	5511	12278	11646	11649	6861	12671	-0.011807	0.0140745	0.0530813	0.0422915	-0.0153937	-0.0481888	-0.0372839	0.0650105	-0.0374749	1.09109	1.11565	1.09885	1.10211	1.12972	1.11235	1.09882	1.13628	1.13087	0.92204	0.87128	0.772714	0.832724	1.00374	0.97771	0.963168	0.798882	0.943543	0.994221
APT2_donor_1	MMS4_recipient_1	R1	NA	no	Neutral	DNA_repair	NA	NA	NA	NA	NA	16868	23460	27074	17241	13591	32229	29445	30162	19123	33412	-0.00543462	0.00544528	-0.044952	-0.0732359	-0.0377003	-0.046957	-0.0228197	0.0323611	-0.00137673	1.09109	1.11565	1.09885	1.10211	1.12972	1.11235	1.09882	1.13628	1.13087	0.960051	0.944878	0.850107	0.891056	1.00835	0.971369	0.955314	0.843143	0.937281	1.04207
APT2_donor_1	MPH1_recipient_1	R1	NA	no	Neutral	DNA_repair	NA	NA	NA	NA	NA	8193	8407	9424	8747	5583	6763	9656	5251	8284	9807	-0.00864999	0.0112534	0.0143341	-0.00297556	-0.0668056	-0.145649	-0.0246979	0.0568923	-0.0170973	1.09109	1.11565	1.09885	1.10211	1.12972	1.11235	1.09882	1.13628	1.13087	0.935369	0.914362	0.845092	0.850706	0.933235	1.04418	0.858672	0.894039	0.94167	1.01192
APT2_donor_1	MUS81_recipient_1	R1	96535	no	Neutral	DNA_repair	NA	NA	NA	NA	NA	5577	5969	6779	5203	3514	10397	8111	7609	4615	8718	0.0112822	0.0271257	0.0294609	0.0343407	0.0950254	0.076007	0.0890243	0.190292	0.0724978	1.09109	1.11565	1.09885	1.10211	1.12972	1.11235	1.09882	1.13628	1.13087	0.925486	0.911459	0.817671	0.830694	0.985764	0.938479	0.906787	0.695183	0.887807	1.02107
APT2_donor_1	NGL3_recipient_1	R1	NA	no	Neutral	Neutral	NA	NA	NA	NA	NA	243255	467412	509911	612704	413446	490585	396991	499118	428512	571475	0.0095018	0.0464321	0.0279588	0.0192553	0.00738864	0.00803441	0.0364599	0.00226471	0.00787064	1.09109	1.11565	1.09885	1.10211	1.12972	1.11235	1.09882	1.13628	1.13087	1.00322	1.01305	1.00723	1.04025	1.02043	0.969454	0.99784	0.984026	1.00055	1.10411
APT2_donor_1	NGL3_recipient_2	R1	NA	no	Neutral	Neutral	NA	NA	NA	NA	NA	47154	106669	120300	149356	86422	106747	110924	111893	116075	139052	-0.00790467	-0.0320203	-0.0454759	-0.0225852	-0.023758	-0.0103393	-0.00866457	-0.0114161	0.0196678	1.09109	1.11565	1.09885	1.10211	1.12972	1.11235	1.09882	1.13628	1.13087	1.02883	1.03362	1.03726	1.03126	1.02397	1.01703	1.02497	1.01962	1.02599	1.11464
APT2_donor_1	PSY3_recipient_1	R1	NA	no	Neutral	DNA_repair	NA	NA	NA	NA	NA	38067	91682	83696	72578	63445	83760	97621	89976	97125	120847	0.0161991	-0.0245878	0.00834116	0.0296426	0.04218	0.0357422	0.0925704	0.0591737	-0.00613092	1.09109	1.11565	1.09885	1.10211	1.12972	1.11235	1.09882	1.13628	1.13087	1.02668	1.03725	0.947456	1.00784	1.00817	1.06916	1.01026	1.0444	1.052	1.1364
APT2_donor_1	PSY3_recipient_2	R1	NA	no	Neutral	DNA_repair	NA	NA	NA	NA	NA	77310	78149	82052	73643	50610	62566	74483	76021	79717	109849	0.00816106	-0.00223605	0.0454175	0.0391297	0.0302309	0.0131355	-0.00255304	0.0150055	-0.0122721	1.09109	1.11565	1.09885	1.10211	1.12972	1.11235	1.09882	1.13628	1.13087	0.936985	0.905459	0.823627	0.875496	0.875878	0.917796	0.904417	0.88183	0.933593	1.0305
APT2_donor_1	RAD18_recipient_1	R1	NA	no	Neutral	DNA_repair	NA	NA	NA	NA	NA	5821	4260	4756	1827	1007	5544	4298	5381	5004	5287	0.0289667	0.0410936	0.0530109	0.0281052	-0.029133	0.0374231	0.00356251	0.0121671	0.00498871	1.09109	1.11565	1.09885	1.10211	1.12972	1.11235	1.09882	1.13628	1.13087	0.894139	0.839876	0.644012	0.577793	0.890482	0.790061	0.863073	0.831158	0.836118	1.00455
APT2_donor_1	RAD18_recipient_2	R1	NA	no	Neutral	DNA_repair	NA	NA	NA	NA	NA	27256	32677	33251	12280	6914	41935	39568	35364	33479	39531	-0.0146628	-0.0230007	0.0332087	0.00776458	-0.026971	0.0169603	-0.00752175	0.00287399	0.0298131	1.09109	1.11565	1.09885	1.10211	1.12972	1.11235	1.09882	1.13628	1.13087	0.940078	0.899464	0.676774	0.633037	0.950543	0.914771	0.908216	0.898896	0.89442	1.01105
APT2_donor_1	RAD5_recipient_1	R1	NA	no	Neutral	DNA_repair	NA	NA	NA	NA	NA	26440	31728	34112	12447	7767	54894	38448	44455	34279	38226	0.00790225	-0.00247798	-0.0121778	0.0359667	0.00137486	0.055338	0.0637882	0.0777404	0.0218101	1.09109	1.11565	1.09885	1.10211	1.12972	1.11235	1.09882	1.13628	1.13087	0.957908	0.934035	0.745445	0.697648	1.03374	0.935679	0.980816	0.909969	0.91109	1.05307
APT2_donor_1	RAD5_recipient_2	R1	NA	no	Neutral	DNA_repair	NA	NA	NA	NA	NA	66151	63386	72659	31125	17239	88121	76862	85260	71047	82683	0.0147797	0.0220313	0.039679	0.0971391	0.0393342	0.0900933	0.0162808	0.0250701	0.0183698	1.09109	1.11565	1.09885	1.10211	1.12972	1.11235	1.09882	1.13628	1.13087	0.925055	0.889074	0.717563	0.661302	0.958331	0.886869	0.931474	0.880079	0.887555	1.0241
APT2_donor_1	RAD51_recipient_1	R1	NA	no	Neutral	DNA_repair	NA	NA	NA	NA	NA	6258	4475	5034	3965	3111	7533	6874	8065	3652	5964	0.00492281	0.0111935	0.026628	0.00957374	-0.021015	0.0781141	0.023887	0.0765255	0.000532223	1.09109	1.11565	1.09885	1.10211	1.12972	1.11235	1.09882	1.13628	1.13087	0.875914	0.823934	0.754297	0.774584	0.946553	0.876074	0.93457	0.751	0.84065	0.960623
APT2_donor_1	RAD52_recipient_1	R1	NA	no	Neutral	DNA_repair	NA	NA	NA	NA	NA	4280	2425	2717	2194	1417	6805	5425	6305	2258	3861	-0.00339246	0.0172238	0.0603259	0.0318502	-0.0154469	-0.0374546	-0.0450166	0.0414807	-0.014942	1.09109	1.11565	1.09885	1.10211	1.12972	1.11235	1.09882	1.13628	1.13087	0.86143	0.803408	0.729052	0.723562	1.0204	0.951248	0.981269	0.744643	0.848755	0.936505
APT2_donor_1	RAD54_recipient_1	R1	NA	no	Neutral	DNA_repair	NA	NA	NA	NA	NA	7385	4195	4896	3757	2544	9798	8553	8040	3203	6217	-0.013229	-0.00735819	-0.0407189	-0.0583042	-0.0790414	-0.105762	-0.108149	0.0105107	-0.0355949	1.09109	1.11565	1.09885	1.10211	1.12972	1.11235	1.09882	1.13628	1.13087	0.869025	0.818039	0.736182	0.728489	0.978703	0.940442	0.951922	0.694785	0.84113	0.934955
APT2_donor_1	RAD54_recipient_2	R1	NA	no	Neutral	DNA_repair	NA	NA	NA	NA	NA	30730	19985	23830	15066	12164	42794	36849	46168	14235	29494	0.00162647	0.0498324	0.0118551	0.0288359	0.000219259	0.0121064	0.0310842	0.139292	0.0517424	1.09109	1.11565	1.09885	1.10211	1.12972	1.11235	1.09882	1.13628	1.13087	0.875952	0.818104	0.724562	0.726562	0.968882	0.905892	0.947054	0.685365	0.848167	0.957368
APT2_donor_1	RAD55_recipient_1	R1	744829	no	Neutral	DNA_repair	NA	NA	NA	NA	NA	11955	4324	5201	4313	3267	8191	7292	8455	3393	6594	0.00975811	0.0396384	0.0346745	0.0502041	0.0388836	0.0612386	0.0410395	0.0991516	0.0435187	1.09109	1.11565	1.09885	1.10211	1.12972	1.11235	1.09882	1.13628	1.13087	0.807943	0.739515	0.66303	0.669783	0.853678	0.774298	0.843135	0.588745	0.759539	0.891296
APT2_donor_1	RAD57_recipient_1	R1	887934	no	Neutral	DNA_repair	NA	NA	NA	NA	NA	24696	23662	23988	14514	13452	42320	29293	38749	12161	31077	0.0123137	0.0507464	0.0319689	0.0487125	-0.0125938	0.0123235	0.0233169	0.140684	0.014881	1.09109	1.11565	1.09885	1.10211	1.12972	1.11235	1.09882	1.13628	1.13087	0.924352	0.88885	0.773968	0.813925	1.00854	0.900427	0.96598	0.639874	0.902119	1.02086
APT2_donor_1	RAD59_recipient_1	R1	999564	no	Neutral	DNA_repair	NA	NA	NA	NA	NA	71258	108098	161415	123696	96780	124159	126190	130466	112442	187459	2.55564e-05	0.011575	0.0199664	0.00325237	-0.00653039	-0.00510904	0.0177575	-0.0312903	0.046455	1.09109	1.11565	1.09885	1.10211	1.12972	1.11235	1.09882	1.13628	1.13087	0.977749	0.975942	0.882817	0.955246	0.961179	0.954338	0.95857	0.95954	0.985433	1.06684
APT2_donor_1	RAD61_recipient_1	R1	868528	no	Neutral	DNA_repair	NA	NA	NA	NA	NA	13722	25887	30060	27796	19107	31170	32627	23381	29552	34307	0.0231454	0.0231264	0.0326932	-0.0045052	-0.0621613	-0.0722014	-0.0296321	-0.0349996	-0.0146522	1.09109	1.11565	1.09885	1.10211	1.12972	1.11235	1.09882	1.13628	1.13087	1.00329	1.01026	0.956679	0.97312	1.07757	1.12745	0.993166	1.03286	1.00308	1.11783
APT2_donor_1	RTT101_recipient_1	R1	NA	no	Neutral	DNA_repair	NA	NA	NA	NA	NA	7495	3138	3754	2732	1722	8084	9735	8022	3664	6201	0.00809152	0.0174938	0.058223	0.00621084	-0.0511053	-0.013815	-0.0160671	0.0479907	0.0432911	1.09109	1.11565	1.09885	1.10211	1.12972	1.11235	1.09882	1.13628	1.13087	0.803887	0.723911	0.620591	0.617108	0.907398	0.919713	0.884555	0.698492	0.799573	0.885204
APT2_donor_1	RTT101_recipient_2	R1	NA	no	Neutral	DNA_repair	NA	NA	NA	NA	NA	8346	4863	5686	3166	3246	10722	9687	10250	4681	8569	-0.00141058	0.0194834	0.0134941	0.0182822	-0.0178186	0.0140539	0.00328722	0.114526	-0.012821	1.09109	1.11565	1.09885	1.10211	1.12972	1.11235	1.09882	1.13628	1.13087	0.859268	0.790515	0.685323	0.723634	0.955543	0.944921	0.945449	0.710633	0.863462	0.936128
APT2_donor_1	RTT107_recipient_1	R1	NA	no	Neutral	DNA_repair	NA	NA	NA	NA	NA	6870	11362	12066	7290	6599	14253	16183	11670	6620	13654	0.00862397	0.0267622	0.0873028	0.0191973	0.00765137	-0.0527766	-0.0262213	0.0861186	-0.0241248	1.09109	1.11565	1.09885	1.10211	1.12972	1.11235	1.09882	1.13628	1.13087	0.967854	0.954044	0.819279	0.921834	1.04828	1.09159	0.987437	0.810422	0.973566	1.06464
APT2_donor_1	SGS1_recipient_1	R1	NA	no	Neutral	DNA_repair	NA	NA	NA	NA	NA	28858	30554	34513	19548	14546	61397	57579	47727	30200	32319	0.0170227	0.0163527	-0.0219411	-0.0252244	-0.0079663	-0.0273855	-0.0209658	0.0569489	0.0362399	1.09109	1.11565	1.09885	1.10211	1.12972	1.11235	1.09882	1.13628	1.13087	0.909562	0.889077	0.76426	0.76522	1.00156	0.981074	0.940878	0.807547	0.819775	1.00944
APT2_donor_1	SHU1_recipient_1	R1	NA	no	Neutral	DNA_repair	NA	NA	NA	NA	NA	31024	46595	52014	43608	22434	60234	54139	56333	56355	63727	-0.0227495	0.00527667	0.00395558	-0.0210292	0.0205933	-0.00876562	0.0238437	0.0480937	0.01366	1.09109	1.11565	1.09885	1.10211	1.12972	1.11235	1.09882	1.13628	1.13087	0.990059	0.978662	0.897933	0.877497	1.0112	1.00129	0.984592	1.00398	0.994255	1.05749
APT2_donor_1	SHU1_recipient_2	R1	NA	no	Neutral	DNA_repair	NA	NA	NA	NA	NA	23424	41193	45371	32823	30944	44458	46177	42974	45968	52087	-0.0140028	0.00579307	-0.0235772	0.0134137	0.0539057	0.0161034	0.0364238	-0.0159222	-0.00604658	1.09109	1.11565	1.09885	1.10211	1.12972	1.11235	1.09882	1.13628	1.13087	1.0031	1.00347	0.930118	0.979526	1.02542	1.05445	1.00303	1.02729	1.00933	1.08047
APT2_donor_1	SHU2_recipient_1	R1	741648	no	Neutral	DNA_repair	NA	NA	NA	NA	NA	35006	32720	33445	25482	21975	38642	46354	44966	42077	45520	0.0250175	0.0709848	0.0514768	0.0649781	0.0262193	-0.0066405	0.0348525	0.0159221	0.0234853	1.09109	1.11565	1.09885	1.10211	1.12972	1.11235	1.09882	1.13628	1.13087	0.909994	0.868124	0.789975	0.824054	0.894313	0.939958	0.922801	0.905332	0.899358	1.0179
APT2_donor_1	SHU2_recipient_2	R1	741648	no	Neutral	DNA_repair	NA	NA	NA	NA	NA	64084	81180	85853	66309	62457	88018	80288	91554	90348	109245	-0.0191939	-0.0718055	-0.0767876	-0.0573806	-0.0942023	-0.106214	-0.0330222	-0.071444	-0.0194405	1.09109	1.11565	1.09885	1.10211	1.12972	1.11235	1.09882	1.13628	1.13087	0.975601	0.968513	0.889234	0.952055	0.995576	0.974555	0.964262	0.975226	0.979606	1.04527
APT2_donor_1	SLX4_recipient_1	R1	NA	no	Neutral	DNA_repair	NA	NA	NA	NA	NA	44573	106890	111730	105116	70886	104372	95900	104866	93592	121441	0.045828	0.0378086	0.0486099	0.056736	0.129847	0.152695	0.165361	0.122614	0.053428	1.09109	1.11565	1.09885	1.10211	1.12972	1.11235	1.09882	1.13628	1.13087	0.999057	1.00183	0.944357	0.975038	0.941869	0.928164	0.943255	0.954584	0.976747	1.13589
APT2_donor_1	SRS2_recipient_1	R1	NA	no	Neutral	DNA_repair	NA	NA	NA	NA	NA	27869	32894	39830	28615	19065	51386	45072	42269	36446	47352	-0.003959	-0.0155945	-0.0128113	0.0662037	-0.00521644	-0.0435204	-0.0127207	-0.0292066	-0.0306362	1.09109	1.11565	1.09885	1.10211	1.12972	1.11235	1.09882	1.13628	1.13087	0.965086	0.963985	0.888453	0.858651	1.0568	1.07452	0.984455	0.962194	0.976248	1.04904
APT2_donor_1	SRS2_recipient_2	R1	NA	no	Neutral	DNA_repair	NA	NA	NA	NA	NA	36372	48469	53893	53728	29769	46472	62771	36505	51724	64403	0.00625364	-0.0139118	0.0377496	0.00230981	-0.120603	-0.062416	-0.0948052	-0.0334277	-0.0414446	1.09109	1.11565	1.09885	1.10211	1.12972	1.11235	1.09882	1.13628	1.13087	0.980663	0.982299	0.90226	0.873732	1.02481	1.05321	0.966028	0.959084	0.975803	1.07624
APT2_donor_1	YBR259W_recipient_1	R1	NA	no	Neutral	Neutral	NA	NA	NA	NA	NA	76346	152296	152080	206550	120504	147160	150189	160265	148626	181336	-0.0465277	-0.0782073	-0.0389835	-0.0824236	-0.053909	-0.0351962	-0.0594945	-0.0414798	-0.0358094	1.09109	1.11565	1.09885	1.10211	1.12972	1.11235	1.09882	1.13628	1.13087	1.02511	1.02565	1.0253	1.03552	1.01532	1.02372	1.03411	1.01826	1.02532	1.07195
APT2_donor_1	YCL047C_recipient_1	R1	NA	no	Neutral	Neutral	NA	NA	NA	NA	NA	25192	25278	27476	34335	18197	29880	28340	27168	29425	38402	-0.0235555	-0.0320295	-0.00918539	-0.0365058	-0.0286322	0.00790013	-0.0106938	-0.0106364	-0.0357152	1.09109	1.11565	1.09885	1.10211	1.12972	1.11235	1.09882	1.13628	1.13087	0.939153	0.910299	0.907739	0.881921	0.950615	0.944071	0.936942	0.948738	0.942094	1.00114
APT2_donor_1	YDL027C_recipient_1	R1	939560	no	Neutral	Neutral	NA	NA	NA	NA	NA	35529	49499	54238	66128	37296	54718	54499	51701	52283	64925	-0.0157026	-0.00636151	0.0220079	0.00374241	-0.010872	-0.0383643	-0.0398734	-0.00917301	-0.0292325	1.09109	1.11565	1.09885	1.10211	1.12972	1.11235	1.09882	1.13628	1.13087	0.971348	0.961806	0.967357	0.951429	1.01057	0.991031	0.974591	0.968138	0.965679	1.04413
APT2_donor_1	YDL027C_recipient_2	R1	939560	no	Neutral	Neutral	NA	NA	NA	NA	NA	55278	122300	126659	171791	90293	113638	107693	108133	134276	157335	0.0100572	0.0143959	-0.0171148	-0.0404978	0.0115756	-0.0379772	-0.0315003	0.0146085	0.00578616	1.09109	1.11565	1.09885	1.10211	1.12972	1.11235	1.09882	1.13628	1.13087	0.99675	0.992544	1.00023	0.985305	0.978024	0.985724	0.977887	0.991695	0.984504	1.0976
APT2_donor_1	YFR057W_recipient_1	R1	NA	no	Neutral	Neutral	NA	NA	NA	NA	NA	74924	114205	129249	131227	94713	96501	103647	110026	113051	143235	-0.00885521	0.0239527	-0.0296247	-0.00409209	0.0429921	-0.0175245	0.00854828	0.0334568	0.0282517	1.09109	1.11565	1.09885	1.10211	1.12972	1.11235	1.09882	1.13628	1.13087	0.978946	0.966383	0.963201	0.960101	0.916841	0.961721	0.963839	0.984493	0.97074	1.05926
APT2_donor_1	YKR011C_recipient_1	R1	NA	no	Neutral	Neutral	NA	NA	NA	NA	NA	31419	74972	83883	106756	63305	63504	76410	65578	74624	92330	-0.00803908	0.00731295	-0.0162364	-0.0106434	0.0692592	0.00404537	0.035561	0.0161121	0.0257986	1.09109	1.11565	1.09885	1.10211	1.12972	1.11235	1.09882	1.13628	1.13087	1.0311	1.05231	1.06319	1.0754	1.02326	1.10818	1.02489	1.03239	1.02236	1.11698
APT2_donor_1	YKR011C_recipient_2	R1	NA	no	Neutral	Neutral	NA	NA	NA	NA	NA	33749	54779	60415	74100	46201	56514	56249	52715	60585	70283	-0.00762568	0.028372	0.00211831	0.0172241	-0.0470181	-0.0584376	-0.0109529	-0.0338485	-0.015288	1.09109	1.11565	1.09885	1.10211	1.12972	1.11235	1.09882	1.13628	1.13087	1.00042	1.00455	1.00908	1.00414	1.03482	1.03351	0.996431	1.0191	1.00322	1.08392
APT2_donor_1	YLR179C_recipient_1	R1	NA	no	Neutral	Neutral	NA	NA	NA	NA	NA	29809	85017	101684	114828	75294	70318	65162	74028	81821	101355	0.00950602	-0.028864	-0.0343554	-0.00218143	-0.0196103	0.0203811	-0.0104683	-0.0274154	0.0286804	1.09109	1.11565	1.09885	1.10211	1.12972	1.11235	1.09882	1.13628	1.13087	1.03828	1.07623	1.05802	1.069	1.02778	0.97443	1.03405	1.05269	1.03905	1.14236
APT2_donor_1	YLR179C_recipient_2	R1	NA	no	Neutral	Neutral	NA	NA	NA	NA	NA	47268	81746	89660	114117	65331	79974	68593	97973	85090	109059	-0.000523925	-0.0150114	-0.0112216	0.0175244	0.000552643	0.00828117	0.0714767	0.0411833	-0.015554	1.09109	1.11565	1.09885	1.10211	1.12972	1.11235	1.09882	1.13628	1.13087	1.0057	1.00556	1.00251	0.986006	0.997299	0.97756	1.008	0.999395	1.01319	1.09678
APT2_donor_1	YLR356W_recipient_1	R1	NA	no	Neutral	Neutral	NA	NA	NA	NA	NA	70388	116407	119738	165077	113548	74166	80788	100695	119358	154374	0.0102737	-0.0152996	0.0152616	0.0625755	0.0836694	0.039941	0.00238371	-0.0155422	0.00340621	1.09109	1.11565	1.09885	1.10211	1.12972	1.11235	1.09882	1.13628	1.13087	0.989022	0.990969	0.993227	1.01241	0.8765	0.929451	0.961159	0.995485	0.983857	1.08939
APT2_donor_1	YLR356W_recipient_2	R1	NA	no	Neutral	Neutral	NA	NA	NA	NA	NA	44400	56823	58453	74984	40704	70835	50116	67160	68342	91677	0.0186549	0.0157366	0.0144209	-0.0382594	-0.013286	0.0990166	-0.00527028	-0.0040256	-0.00373949	1.09109	1.11565	1.09885	1.10211	1.12972	1.11235	1.09882	1.13628	1.13087	0.964865	0.93723	0.944617	0.930436	0.970143	0.821365	0.951545	0.947017	0.965165	1.07141
CLA4_donor_1	APT2_recipient_1	R1	NA	no	DNA_repair	Neutral	NA	NA	NA	NA	NA	4373	1578	1694	2138	1203	2493	1872	2260	1340	1685	-0.0104175	-0.0263224	-0.00399996	-0.0657349	-0.0651071	-0.0233725	-0.0298786	0.0075833	0.0181743	0.91791	0.869358	0.863411	0.85312	0.90462	0.824827	0.878757	0.787866	0.834816	0.956361	0.927835	0.920846	0.922377	1.00407	0.946238	0.973106	0.941209	0.960317	0.867435
CLA4_donor_1	CLA4_recipient_1	R1	0	YES	DNA_repair	DNA_repair	NA	NA	NA	NA	NA	1488	6	7	8	5	9	6	7	3	4	-0.485813	-0.706582	-0.691265	-0.715954	-0.806905	-0.693579	-0.717522	-0.61277	-0.678567	0.91791	0.869358	0.863411	0.85312	0.90462	0.824827	0.878757	0.787866	0.834816	0.911341	0.864542	0.845827	0.839219	0.891982	0.840879	0.879899	0.77776	0.812834	0.350716
CLA4_donor_1	CSM2_recipient_1	R1	NA	no	DNA_repair	DNA_repair	0.042223	-0.131099	-0.191541	NEUTRAL	AGGRAVATING	1709	846	1002	168	552	1078	0	0	0	0	-0.00217984	0.0263172	-0.226358	-0.0111374	0.011262	-0.883736	-0.882778	-0.81069	-0.842444	0.91791	0.869358	0.863411	0.85312	0.90462	0.824827	0.878757	0.787866	0.834816	1.00506	1.00462	0.928784	0.979612	1.03515	1.07142	1.00458	1.02897	1.00914	0.920378
CLA4_donor_1	CSM2_recipient_2	R1	NA	no	DNA_repair	DNA_repair	0.042223	-0.131099	-0.191541	NEUTRAL	AGGRAVATING	3476	2844	3187	531	1926	1643	0	0	0	0	0.00448377	0.024909	-0.306291	-0.0923022	-0.016891	-0.846721	-0.872463	-0.8678	-0.894769	0.91791	0.869358	0.863411	0.85312	0.90462	0.824827	0.878757	0.787866	0.834816	1.06124	1.07776	1.00308	1.08864	0.919491	1.02654	0.992838	1.10146	1.07182	0.978603
CLA4_donor_1	CSM3_recipient_1	R1	NA	no	DNA_repair	DNA_repair	0.031025	-0.019782	-0.0577943	NEUTRAL	NEUTRAL	1873	213	257	272	29	672	136	527	218	117	-0.0625984	-0.0561484	-0.080299	-0.429372	-0.0455319	-0.357396	-0.0235692	0.0146623	-0.151301	0.91791	0.869358	0.863411	0.85312	0.90462	0.824827	0.878757	0.787866	0.834816	0.884198	0.824415	0.784867	0.745068	0.953064	0.89822	0.904406	0.799651	0.846201	0.749016
CLA4_donor_1	CSM3_recipient_2	R1	NA	no	DNA_repair	DNA_repair	0.031025	-0.019782	-0.0577943	NEUTRAL	NEUTRAL	416	81	68	110	8	189	6	152	54	0	0.00147707	-0.0284586	0.00956199	-0.391932	0.0841145	-0.624311	0.0822739	-0.0135746	-0.709668	0.91791	0.869358	0.863411	0.85312	0.90462	0.824827	0.878757	0.787866	0.834816	0.889326	0.83205	0.811182	0.795585	0.923247	0.865699	0.872884	0.797374	0.85009	0.817798
CLA4_donor_1	FLO8_recipient_1	R1	NA	no	DNA_repair	Neutral	NA	NA	NA	NA	NA	2795	921	1225	1430	872	1312	955	1112	693	839	-0.00370368	0.0647152	0.0206486	0.0201945	-0.0689716	-0.109641	-0.0424194	-0.0429847	-0.024247	0.91791	0.869358	0.863411	0.85312	0.90462	0.824827	0.878757	0.787866	0.834816	0.977139	0.964874	0.970324	0.958708	1.02818	1.01947	1.00249	0.983479	0.982166	0.893222
CLA4_donor_1	FLO8_recipient_2	R1	NA	no	DNA_repair	Neutral	NA	NA	NA	NA	NA	2017	1217	1349	1719	1114	1536	1339	1493	796	915	0.00684936	-0.0304204	-0.0478676	-0.0278625	-0.0125144	-0.0320862	-0.00714332	-0.0304841	0.0111079	0.91791	0.869358	0.863411	0.85312	0.90462	0.824827	0.878757	0.787866	0.834816	1.03465	1.05585	1.05927	1.06667	1.01926	1.04951	1.042	1.03429	1.02553	0.956566
CLA4_donor_1	GAL2_recipient_1	R1	NA	no	DNA_repair	Neutral	NA	NA	NA	NA	NA	2352	962	1123	1338	839	1679	1116	1191	764	982	0.00989509	0.00131216	0.00129247	0.046283	0.0520818	0.0598887	-0.0173303	-0.00331756	0.00148223	0.91791	0.869358	0.863411	0.85312	0.90462	0.824827	0.878757	0.787866	0.834816	0.993996	0.997576	0.995843	0.985141	1.04123	0.986033	1.01221	1.00457	1.00316	0.922294
CLA4_donor_1	GAL2_recipient_2	R1	NA	no	DNA_repair	Neutral	NA	NA	NA	NA	NA	2658	1518	1790	2309	1411	1878	1829	1906	690	1209	0.0230633	0.0227133	0.0170366	0.032371	0.0683284	0.0652696	0.100259	-0.020232	0.0131101	0.91791	0.869358	0.863411	0.85312	0.90462	0.824827	0.878757	0.787866	0.834816	1.02537	1.03917	1.0379	1.03958	0.972503	1.04374	1.01089	1.03226	1.01322	0.964259
CLA4_donor_1	HO_recipient_1	R1	NA	no	DNA_repair	Neutral	NA	NA	NA	NA	NA	4202	2164	2424	3192	2303	2650	3251	1946	1096	1625	0.0214481	0.00634388	0.0196683	-0.0102461	-0.0273828	-0.00559333	-0.0784865	-0.0843655	-0.0494391	0.91791	0.869358	0.863411	0.85312	0.90462	0.824827	0.878757	0.787866	0.834816	1.02524	1.04792	1.0357	1.05261	1.01665	1.13049	1.03143	1.02128	1.02699	0.962525
CLA4_donor_1	HO_recipient_2	R1	NA	no	DNA_repair	Neutral	NA	NA	NA	NA	NA	4681	2449	2713	3298	2498	4063	3188	3068	1949	2694	-0.0409975	-0.0576631	-0.0448344	-0.0535757	-0.0338316	-0.0437122	-0.0484847	-0.0187116	-0.0107112	0.91791	0.869358	0.863411	0.85312	0.90462	0.824827	0.878757	0.787866	0.834816	1.03807	1.04475	1.0415	1.05822	1.06483	1.09876	1.0428	1.05169	1.07519	0.911859
CLA4_donor_1	MAG1_recipient_1	R1	NA	no	DNA_repair	DNA_repair	0.057002	-0.040853	-0.0988973	ALLEVIATING	AGGRAVATING	510	258	321	124	204	259	0	0	0	0	0.0198773	0.0381602	-0.0165903	-0.00428236	0.00583767	-0.823499	-0.847876	-0.765552	-0.811583	0.91791	0.869358	0.863411	0.85312	0.90462	0.824827	0.878757	0.787866	0.834816	0.979893	0.977196	0.818315	0.96795	0.956885	0.99839	0.964858	0.971678	0.97217	0.919331
CLA4_donor_1	MAL13_recipient_1	R1	NA	no	DNA_repair	Neutral	NA	NA	NA	NA	NA	3438	1138	1373	1642	1013	1967	1472	1774	891	1145	-0.0255543	0.00272519	0.0184045	-0.00956184	0.0190568	-0.0399485	-0.0311845	-0.0188038	-0.0344085	0.91791	0.869358	0.863411	0.85312	0.90462	0.824827	0.878757	0.787866	0.834816	0.978075	0.954675	0.962211	0.956891	1.00438	0.986991	0.99703	0.971714	0.973703	0.87223
CLA4_donor_1	MMS1_recipient_1	R1	NA	no	DNA_repair	DNA_repair	-0.050101	-0.197221	-0.270331	AGGRAVATING	AGGRAVATING	620	91	85	15	16	367	324	480	186	227	-0.0727336	-0.126361	-0.421477	-0.46103	-0.0468587	-0.0467258	0.0303031	0.0978652	-0.0109475	0.91791	0.869358	0.863411	0.85312	0.90462	0.824827	0.878757	0.787866	0.834816	0.92204	0.87128	0.772714	0.832724	1.00374	0.97771	0.963168	0.798882	0.943543	0.773616
CLA4_donor_1	MMS4_recipient_1	R1	NA	no	DNA_repair	DNA_repair	0.051704	0.073286	0.0397438	ALLEVIATING	ALLEVIATING	1165	377	460	374	291	630	582	559	272	410	-0.00726266	0.0234233	0.000791796	-0.0193491	-0.0113867	0.0197439	0.0274596	0.118252	0.0609644	0.91791	0.869358	0.863411	0.85312	0.90462	0.824827	0.878757	0.787866	0.834816	0.960051	0.944878	0.850107	0.891056	1.00835	0.971369	0.955314	0.843143	0.937281	0.873977
CLA4_donor_1	MPH1_recipient_1	R1	NA	no	DNA_repair	DNA_repair	0.011907	-0.284782	-0.351268	NEUTRAL	AGGRAVATING	660	191	216	12	144	393	0	343	117	0	0.00624774	0.0203478	-0.477499	0.0195999	0.13039	-0.861269	0.157746	-0.028859	-0.786121	0.91791	0.869358	0.863411	0.85312	0.90462	0.824827	0.878757	0.787866	0.834816	0.935369	0.914362	0.845092	0.850706	0.933235	1.04418	0.858672	0.894039	0.94167	0.864833
CLA4_donor_1	MUS81_recipient_1	R1	NA	no	DNA_repair	DNA_repair	0.02746	0.004642	-0.0200033	NEUTRAL	NEUTRAL	402	103	132	97	76	221	156	156	41	98	0.0139993	0.0611578	0.0227902	0.033522	0.00198175	-0.0135543	0.0375079	0.0101303	0.0203294	0.91791	0.869358	0.863411	0.85312	0.90462	0.824827	0.878757	0.787866	0.834816	0.925486	0.911459	0.817671	0.830694	0.985764	0.938479	0.906787	0.695183	0.887807	0.863512
CLA4_donor_1	NGL3_recipient_1	R1	NA	no	DNA_repair	Neutral	NA	NA	NA	NA	NA	20381	9353	11032	12482	9848	12122	9278	11248	7256	9399	0.00294066	-0.0301572	-0.060231	-0.0311953	-0.064296	-0.0517877	-0.0210458	-0.0113652	0.0346655	0.91791	0.869358	0.863411	0.85312	0.90462	0.824827	0.878757	0.787866	0.834816	1.00322	1.01305	1.00723	1.04025	1.02043	0.969454	0.99784	0.984026	1.00055	0.92381
CLA4_donor_1	NGL3_recipient_2	R1	NA	no	DNA_repair	Neutral	NA	NA	NA	NA	NA	3218	2167	1925	3096	1852	2411	2487	2847	1580	2173	0.0395911	0.0068643	0.0352925	0.0550794	0.0337966	0.113674	0.125582	0.115976	0.0684454	0.91791	0.869358	0.863411	0.85312	0.90462	0.824827	0.878757	0.787866	0.834816	1.02883	1.03362	1.03726	1.03126	1.02397	1.01703	1.02497	1.01962	1.02599	0.983962
CLA4_donor_1	PSY3_recipient_1	R1	NA	no	DNA_repair	DNA_repair	0.029901	-0.093502	-0.139884	NEUTRAL	AGGRAVATING	2801	1587	1659	417	1151	1751	1799	1555	1214	1611	0.0188528	0.00441701	-0.189201	0.0542363	0.0547668	0.0600755	0.000882158	0.0224226	0.0141942	0.91791	0.869358	0.863411	0.85312	0.90462	0.824827	0.878757	0.787866	0.834816	1.02668	1.03725	0.947456	1.00784	1.00817	1.06916	1.01026	1.0444	1.052	0.961257
CLA4_donor_1	PSY3_recipient_2	R1	NA	no	DNA_repair	DNA_repair	0.029901	-0.093502	-0.139884	NEUTRAL	AGGRAVATING	6996	1969	2178	571	1510	2511	2327	2345	1644	2126	0.0301852	0.0225546	-0.18386	-0.0392636	-0.0156772	-0.0219119	-0.0248966	0.00480729	-0.0117472	0.91791	0.869358	0.863411	0.85312	0.90462	0.824827	0.878757	0.787866	0.834816	0.936985	0.905459	0.823627	0.875496	0.875878	0.917796	0.904417	0.88183	0.933593	0.890254
CLA4_donor_1	RAD18_recipient_1	R1	NA	no	DNA_repair	DNA_repair	-0.130869	-0.017214	0.0226805	NEUTRAL	NEUTRAL	665	15	19	63	49	194	161	215	84	145	-0.281155	-0.400486	-0.0482823	-0.0246619	-0.0994531	-0.0235346	-0.0171131	-0.0803851	0.0271505	0.91791	0.869358	0.863411	0.85312	0.90462	0.824827	0.878757	0.787866	0.834816	0.894139	0.839876	0.644012	0.577793	0.890482	0.790061	0.863073	0.831158	0.836118	0.539584
CLA4_donor_1	RAD18_recipient_2	R1	NA	no	DNA_repair	DNA_repair	-0.130869	-0.017214	0.0226805	NEUTRAL	NEUTRAL	2895	104	130	515	329	1632	1494	1650	715	787	-0.259539	-0.354529	0.051058	0.0381523	0.0328282	0.12651	0.106295	0.0513236	-0.00497655	0.91791	0.869358	0.863411	0.85312	0.90462	0.824827	0.878757	0.787866	0.834816	0.940078	0.899464	0.676774	0.633037	0.950543	0.914771	0.908216	0.898896	0.89442	0.603368
CLA4_donor_1	RAD5_recipient_1	R1	NA	no	DNA_repair	DNA_repair	-0.029138	0.012058	0.0265572	NEUTRAL	NEUTRAL	1513	515	510	328	163	1025	819	986	438	441	0.0210877	-0.0041432	0.0504039	0.0605523	0.0481387	0.131364	0.0555318	0.048459	0.018383	0.91791	0.869358	0.863411	0.85312	0.90462	0.824827	0.878757	0.787866	0.834816	0.957908	0.934035	0.745445	0.697648	1.03374	0.935679	0.980816	0.909969	0.91109	0.900361
CLA4_donor_1	RAD5_recipient_2	R1	NA	no	DNA_repair	DNA_repair	-0.029138	0.012058	0.0265572	NEUTRAL	NEUTRAL	9697	2635	2880	1607	948	5199	3791	5004	2653	3227	0.03693	0.0285731	0.0304173	-0.00958995	-0.00794519	0.0402893	0.0287531	0.0363112	0.0418509	0.91791	0.869358	0.863411	0.85312	0.90462	0.824827	0.878757	0.787866	0.834816	0.925055	0.889074	0.717563	0.661302	0.958331	0.886869	0.931474	0.880079	0.887555	0.886047
CLA4_donor_1	RAD51_recipient_1	R1	NA	no	DNA_repair	DNA_repair	0.007916	-0.221307	-0.316552	NEUTRAL	AGGRAVATING	473	87	103	5	81	217	177	196	75	128	-0.00154504	0.0111596	-0.446449	0.0419802	0.0262987	0.0212992	-0.0154197	0.0587336	0.0424117	0.91791	0.869358	0.863411	0.85312	0.90462	0.824827	0.878757	0.787866	0.834816	0.875914	0.823934	0.754297	0.774584	0.946553	0.876074	0.93457	0.751	0.84065	0.802465
CLA4_donor_1	RAD52_recipient_1	R1	NA	no	DNA_repair	DNA_repair	-0.007964	-0.085992	-0.131282	NEUTRAL	AGGRAVATING	306	49	59	31	47	189	139	159	49	86	-0.00622042	-0.00753195	-0.138545	-0.0271545	-0.0531097	-0.056457	-0.0569442	0.0174809	0.0244605	0.91791	0.869358	0.863411	0.85312	0.90462	0.824827	0.878757	0.787866	0.834816	0.86143	0.803408	0.729052	0.723562	1.0204	0.951248	0.981269	0.744643	0.848755	0.784495
CLA4_donor_1	RAD54_recipient_1	R1	NA	no	DNA_repair	DNA_repair	0.036502	-0.208975	-0.314453	NEUTRAL	AGGRAVATING	543	105	100	35	65	312	253	330	119	177	0.0150434	0.00117332	-0.177064	-0.0217999	0.0279394	0.0295569	0.0728775	0.222959	0.128614	0.91791	0.869358	0.863411	0.85312	0.90462	0.824827	0.878757	0.787866	0.834816	0.869025	0.818039	0.736182	0.728489	0.978703	0.940442	0.951922	0.694785	0.84113	0.81273
CLA4_donor_1	RAD54_recipient_2	R1	NA	no	DNA_repair	DNA_repair	0.036502	-0.208975	-0.314453	NEUTRAL	AGGRAVATING	2262	428	436	152	306	1273	1011	1192	292	525	0.00984771	0.0115233	-0.153209	0.0328572	0.0864922	0.104742	0.0824835	0.0722797	0.0498901	0.91791	0.869358	0.863411	0.85312	0.90462	0.824827	0.878757	0.787866	0.834816	0.875952	0.818104	0.724562	0.726562	0.968882	0.905892	0.947054	0.685365	0.848167	0.813892
CLA4_donor_1	RAD55_recipient_1	R1	NA	no	DNA_repair	DNA_repair	0.012113	-0.208745	-0.290099	NEUTRAL	AGGRAVATING	957	138	143	8	102	330	301	350	126	174	0.0530676	0.0733027	-0.416946	0.0598262	0.0257669	0.0739501	0.0826153	0.143128	0.0781627	0.91791	0.869358	0.863411	0.85312	0.90462	0.824827	0.878757	0.787866	0.834816	0.807943	0.739515	0.66303	0.669783	0.853678	0.774298	0.843135	0.588745	0.759539	0.794686
CLA4_donor_1	RAD57_recipient_1	R1	NA	no	DNA_repair	DNA_repair	-6.7e-05	-0.264148	-0.35906	NEUTRAL	AGGRAVATING	1563	316	396	20	261	1043	676	860	109	487	-0.0225742	-0.0545149	-0.52528	-0.0432092	-0.0298978	-0.0063981	0.00645318	-0.0625111	0.0514408	0.91791	0.869358	0.863411	0.85312	0.90462	0.824827	0.878757	0.787866	0.834816	0.924352	0.88885	0.773968	0.813925	1.00854	0.900427	0.96598	0.639874	0.902119	0.825897
CLA4_donor_1	RAD59_recipient_1	R1	NA	no	DNA_repair	DNA_repair	0.018912	-0.199961	-0.262065	NEUTRAL	AGGRAVATING	6458	2227	2689	395	2024	3063	2203	2715	1402	2052	0.00642431	-0.0062294	-0.308901	0.00244995	-0.00319901	-0.0203844	0.0504077	0.00157815	-0.0236315	0.91791	0.869358	0.863411	0.85312	0.90462	0.824827	0.878757	0.787866	0.834816	0.977749	0.975942	0.882817	0.955246	0.961179	0.954338	0.95857	0.95954	0.985433	0.90391
CLA4_donor_1	RAD61_recipient_1	R1	NA	no	DNA_repair	DNA_repair	0.048708	-0.002426	-0.0561794	ALLEVIATING	NEUTRAL	1515	417	469	420	78	975	0	969	0	0	-0.0858112	-0.137018	-0.133173	-0.43187	-0.106705	-0.92995	-0.00923046	-0.813755	-0.837385	0.91791	0.869358	0.863411	0.85312	0.90462	0.824827	0.878757	0.787866	0.834816	1.00329	1.01026	0.956679	0.97312	1.07757	1.12745	0.993166	1.03286	1.00308	0.835121
CLA4_donor_1	RTT101_recipient_1	R1	NA	no	DNA_repair	DNA_repair	-0.043121	-0.282624	-0.371635	AGGRAVATING	AGGRAVATING	833	36	61	3	4	176	197	56	27	34	-0.111391	-0.115876	-0.535825	-0.526467	-0.129061	-0.0544339	-0.255091	-0.189879	-0.240332	0.91791	0.869358	0.863411	0.85312	0.90462	0.824827	0.878757	0.787866	0.834816	0.803887	0.723911	0.620591	0.617108	0.907398	0.919713	0.884555	0.698492	0.799573	0.626504
CLA4_donor_1	RTT101_recipient_2	R1	NA	no	DNA_repair	DNA_repair	-0.043121	-0.282624	-0.371635	AGGRAVATING	AGGRAVATING	791	118	148	3	13	358	385	29	0	0	-0.011448	0.01355	-0.554337	-0.361431	0.0152834	0.0239872	-0.457547	-0.559883	-0.720832	0.91791	0.869358	0.863411	0.85312	0.90462	0.824827	0.878757	0.787866	0.834816	0.859268	0.790515	0.685323	0.723634	0.955543	0.944921	0.945449	0.710633	0.863462	0.777283
CLA4_donor_1	RTT107_recipient_1	R1	NA	no	DNA_repair	DNA_repair	-0.015571	-0.267349	-0.343826	NEUTRAL	AGGRAVATING	533	205	229	6	153	448	436	397	128	166	7.58723e-05	0.000383542	-0.586161	-0.0766967	-0.0152873	-0.0389771	0.00205496	0.0448827	-0.0629243	0.91791	0.869358	0.863411	0.85312	0.90462	0.824827	0.878757	0.787866	0.834816	0.967854	0.954044	0.819279	0.921834	1.04828	1.09159	0.987437	0.810422	0.973566	0.888479
CLA4_donor_1	SGS1_recipient_1	R1	NA	no	DNA_repair	DNA_repair	0.009066	-0.132432	-0.192788	NEUTRAL	AGGRAVATING	2021	419	578	89	258	1023	1019	949	377	353	-0.0141766	0.0156368	-0.268726	-0.0416762	-0.0188301	0.0137945	0.0362329	0.101748	0.0420792	0.91791	0.869358	0.863411	0.85312	0.90462	0.824827	0.878757	0.787866	0.834816	0.909562	0.889077	0.76426	0.76522	1.00156	0.981074	0.940878	0.807547	0.819775	0.82072
CLA4_donor_1	SHU1_recipient_1	R1	NA	no	DNA_repair	DNA_repair	0.106566	-0.118079	-0.22225	ALLEVIATING	AGGRAVATING	2375	926	1012	315	515	1536	1273	1247	832	1174	-0.00847534	0.0102841	-0.185306	-0.00482338	0.0767294	0.067315	0.0488419	0.0189156	0.0541586	0.91791	0.869358	0.863411	0.85312	0.90462	0.824827	0.878757	0.787866	0.834816	0.990059	0.978662	0.897933	0.877497	1.0112	1.00129	0.984592	1.00398	0.994255	0.900309
CLA4_donor_1	SHU1_recipient_2	R1	NA	no	DNA_repair	DNA_repair	0.106566	-0.118079	-0.22225	ALLEVIATING	AGGRAVATING	1619	870	943	252	608	1199	1134	1133	772	852	0.0309557	0.0807948	-0.150691	0.0382992	0.0270552	0.0245312	0.0584368	0.0520828	0.0468473	0.91791	0.869358	0.863411	0.85312	0.90462	0.824827	0.878757	0.787866	0.834816	1.0031	1.00347	0.930118	0.979526	1.02542	1.05445	1.00303	1.02729	1.00933	0.951715
CLA4_donor_1	SHU2_recipient_1	R1	NA	no	DNA_repair	DNA_repair	0.029507	-0.136026	-0.187678	NEUTRAL	AGGRAVATING	3600	814	833	196	676	1473	1297	1265	894	1079	0.00389645	-0.0524116	-0.291851	-0.0293584	-0.0269116	-0.0805521	-0.0360908	-0.0206871	0.0472	0.91791	0.869358	0.863411	0.85312	0.90462	0.824827	0.878757	0.787866	0.834816	0.909994	0.868124	0.789975	0.824054	0.894313	0.939958	0.922801	0.905332	0.899358	0.839189
CLA4_donor_1	SHU2_recipient_2	R1	NA	no	DNA_repair	DNA_repair	0.029507	-0.136026	-0.187678	NEUTRAL	AGGRAVATING	3603	1430	1844	378	1373	2151	1731	1864	997	1323	0.0252202	0.036243	-0.220896	0.0429711	0.0128944	0.0407346	0.08265	0.0373306	0.00541038	0.91791	0.869358	0.863411	0.85312	0.90462	0.824827	0.878757	0.787866	0.834816	0.975601	0.968513	0.889234	0.952055	0.995576	0.974555	0.964262	0.975226	0.979606	0.920734
CLA4_donor_1	SLX4_recipient_1	R1	NA	no	DNA_repair	DNA_repair	0.052009	-0.00643	-0.0634186	ALLEVIATING	NEUTRAL	3051	1340	1612	1642	1246	1187	1187	0	0	0	0.0137556	0.015274	0.0361265	0.0810246	0.0174703	0.0625246	-0.828892	-0.752084	-0.815404	0.91791	0.869358	0.863411	0.85312	0.90462	0.824827	0.878757	0.787866	0.834816	0.999057	1.00183	0.944357	0.975038	0.941869	0.928164	0.943255	0.954584	0.976747	0.9308
CLA4_donor_1	SRS2_recipient_1	R1	NA	no	DNA_repair	DNA_repair	0.034259	-0.020651	-0.0603516	NEUTRAL	NEUTRAL	1595	639	810	709	376	1438	1327	1060	606	643	0.0466651	0.0571052	0.0539584	-0.00769884	0.00960659	0.0570797	0.0276206	0.0367765	-8.96931e-05	0.91791	0.869358	0.863411	0.85312	0.90462	0.824827	0.878757	0.787866	0.834816	0.965086	0.963985	0.888453	0.858651	1.0568	1.07452	0.984455	0.962194	0.976248	0.932527
CLA4_donor_1	SRS2_recipient_2	R1	NA	no	DNA_repair	DNA_repair	0.034259	-0.020651	-0.0603516	NEUTRAL	NEUTRAL	2642	962	1254	1134	604	1757	1758	1510	1072	1106	-0.0316311	-0.0382082	-0.0105044	-0.0599492	-0.0522581	-0.0114115	-0.00558565	0.0491544	0.0191094	0.91791	0.869358	0.863411	0.85312	0.90462	0.824827	0.878757	0.787866	0.834816	0.980663	0.982299	0.90226	0.873732	1.02481	1.05321	0.966028	0.959084	0.975803	0.868529
CLA4_donor_1	YBR259W_recipient_1	R1	NA	no	DNA_repair	Neutral	NA	NA	NA	NA	NA	5870	3234	4098	4909	3281	4123	4115	4115	3082	3262	-0.011524	0.014023	0.0183528	0.00248181	0.0193248	0.106205	0.0328044	0.106677	0.0051344	0.91791	0.869358	0.863411	0.85312	0.90462	0.824827	0.878757	0.787866	0.834816	1.02511	1.02565	1.0253	1.03552	1.01532	1.02372	1.03411	1.01826	1.02532	0.929431
CLA4_donor_1	YCL047C_recipient_1	R1	NA	no	DNA_repair	Neutral	NA	NA	NA	NA	NA	1946	539	600	783	517	995	822	805	524	747	-0.0111	-0.00378637	0.0357541	0.034456	0.0446617	-0.00758323	-0.0180134	0.00693705	0.015727	0.91791	0.869358	0.863411	0.85312	0.90462	0.824827	0.878757	0.787866	0.834816	0.939153	0.910299	0.907739	0.881921	0.950615	0.944071	0.936942	0.948738	0.942094	0.850958
CLA4_donor_1	YDL027C_recipient_1	R1	NA	no	DNA_repair	Neutral	NA	NA	NA	NA	NA	2825	949	1087	1492	933	1741	1411	1373	937	1147	-0.0194598	-0.0257809	-0.0604831	-0.0752178	-0.0448562	-0.0681162	-0.0633074	-0.0158888	-0.0123394	0.91791	0.869358	0.863411	0.85312	0.90462	0.824827	0.878757	0.787866	0.834816	0.971348	0.961806	0.967357	0.951429	1.01057	0.991031	0.974591	0.968138	0.965679	0.872151
CLA4_donor_1	YDL027C_recipient_2	R1	NA	no	DNA_repair	Neutral	NA	NA	NA	NA	NA	4930	1855	2231	2941	1993	2462	2342	2122	1710	1607	-0.0229995	0.0056907	-0.0215412	-0.00690383	-0.000343398	-0.00360192	-0.0119377	0.0794285	0.00863854	0.91791	0.869358	0.863411	0.85312	0.90462	0.824827	0.878757	0.787866	0.834816	0.99675	0.992544	1.00023	0.985305	0.978024	0.985724	0.977887	0.991695	0.984504	0.891927
CLA4_donor_1	YFR057W_recipient_1	R1	NA	no	DNA_repair	Neutral	NA	NA	NA	NA	NA	5651	2164	2528	3403	2330	2877	2453	2720	1508	1777	-0.000450097	0.0294218	0.020433	0.0488099	0.112991	0.0520208	0.0514568	-0.0197012	-0.00178554	0.91791	0.869358	0.863411	0.85312	0.90462	0.824827	0.878757	0.787866	0.834816	0.978946	0.966383	0.963201	0.960101	0.916841	0.961721	0.963839	0.984493	0.97074	0.898134
CLA4_donor_1	YKR011C_recipient_1	R1	NA	no	DNA_repair	Neutral	NA	NA	NA	NA	NA	2312	1267	1673	2246	1434	1632	1636	1670	1077	1157	0.00759346	0.0761859	0.0516045	0.0534292	0.019165	-0.017476	0.0449029	0.0434164	0.0275547	0.91791	0.869358	0.863411	0.85312	0.90462	0.824827	0.878757	0.787866	0.834816	1.0311	1.05231	1.06319	1.0754	1.02326	1.10818	1.02489	1.03239	1.02236	0.954051
CLA4_donor_1	YKR011C_recipient_2	R1	NA	no	DNA_repair	Neutral	NA	NA	NA	NA	NA	2511	1114	1132	1689	881	1439	1441	1440	989	855	0.00149543	-0.054645	-0.045557	-0.0621926	-0.0849065	-0.0519751	-0.0128968	-0.0189228	-0.0181833	0.91791	0.869358	0.863411	0.85312	0.90462	0.824827	0.878757	0.787866	0.834816	1.00042	1.00455	1.00908	1.00414	1.03482	1.03351	0.996431	1.0191	1.00322	0.919791
CLA4_donor_1	YLR179C_recipient_1	R1	NA	no	DNA_repair	Neutral	NA	NA	NA	NA	NA	2376	1505	1912	2281	1553	1873	1407	1841	970	1396	0.0236009	0.021568	0.0169963	0.0474762	0.0407861	0.088342	0.0938129	0.0533666	0.0343007	0.91791	0.869358	0.863411	0.85312	0.90462	0.824827	0.878757	0.787866	0.834816	1.03828	1.07623	1.05802	1.069	1.02778	0.97443	1.03405	1.05269	1.03905	0.976645
CLA4_donor_1	YLR179C_recipient_2	R1	NA	no	DNA_repair	Neutral	NA	NA	NA	NA	NA	3490	1765	1888	2504	1615	2488	1813	2341	1140	1543	0.0245235	0.0161434	0.0357577	0.095811	0.0915422	0.0874361	0.036806	0.00183643	0.00265571	0.91791	0.869358	0.863411	0.85312	0.90462	0.824827	0.878757	0.787866	0.834816	1.0057	1.00556	1.00251	0.986006	0.997299	0.97756	1.008	0.999395	1.01319	0.947665
CLA4_donor_1	YLR356W_recipient_1	R1	NA	no	DNA_repair	Neutral	NA	NA	NA	NA	NA	5812	2199	2672	3727	2504	2428	2192	2731	1719	2054	0.017812	0.0162443	0.0269703	-0.0224821	0.0149037	-0.00298039	-0.0141381	-0.0391508	-0.0284888	0.91791	0.869358	0.863411	0.85312	0.90462	0.824827	0.878757	0.787866	0.834816	0.989022	0.990969	0.993227	1.01241	0.8765	0.929451	0.961159	0.995485	0.983857	0.925645
CLA4_donor_1	YLR356W_recipient_2	R1	NA	no	DNA_repair	Neutral	NA	NA	NA	NA	NA	3700	1169	1255	1694	1009	1449	676	1246	700	898	-0.0341106	-0.0576606	-0.035901	-0.0742889	-0.111429	-0.113705	-0.0877787	-0.0925108	-0.0630593	0.91791	0.869358	0.863411	0.85312	0.90462	0.824827	0.878757	0.787866	0.834816	0.964865	0.93723	0.944617	0.930436	0.970143	0.821365	0.951545	0.947017	0.965165	0.851549
CLA4_donor_2	APT2_recipient_1	R1	NA	no	DNA_repair	Neutral	NA	NA	NA	NA	NA	6077	2829	2647	3107	2304	4773	3746	4381	2511	3268	0.0101032	-0.00847239	0.00171583	-0.0135688	0.0194323	0.0845259	0.048577	0.0721427	0.0214079	0.940209	0.896534	0.886781	0.893831	0.937479	0.884405	0.922794	0.838615	0.868671	0.956361	0.927835	0.920846	0.922377	1.00407	0.946238	0.973106	0.941209	0.960317	0.909282
CLA4_donor_2	CLA4_recipient_1	R1	0	YES	DNA_repair	DNA_repair	NA	NA	NA	NA	NA	2524	12	13	15	12	20	14	14	7	9	-0.487384	-0.695243	-0.655782	-0.7333	-0.781605	-0.743678	-0.774348	-0.652241	-0.676669	0.940209	0.896534	0.886781	0.893831	0.937479	0.884405	0.922794	0.838615	0.868671	0.911341	0.864542	0.845827	0.839219	0.891982	0.840879	0.879899	0.77776	0.812834	0.369468
CLA4_donor_2	CSM2_recipient_1	R1	NA	no	DNA_repair	DNA_repair	0.042223	-0.131099	-0.191541	NEUTRAL	AGGRAVATING	2592	1764	2071	345	1248	2401	0	0	0	0	0.011608	0.0371812	-0.287651	-0.0662991	-0.0175148	-0.947569	-0.927016	-0.86291	-0.876608	0.940209	0.896534	0.886781	0.893831	0.937479	0.884405	0.922794	0.838615	0.868671	1.00506	1.00462	0.928784	0.979612	1.03515	1.07142	1.00458	1.02897	1.00914	0.956578
CLA4_donor_2	CSM2_recipient_2	R1	NA	no	DNA_repair	DNA_repair	0.042223	-0.131099	-0.191541	NEUTRAL	AGGRAVATING	6050	5009	5538	948	3831	3348	0	10	130	0	-0.011533	0.0252479	-0.279164	-0.0526534	0.0434519	-0.907881	-0.916185	-0.613544	-0.931056	0.940209	0.896534	0.886781	0.893831	0.937479	0.884405	0.922794	0.838615	0.868671	1.06124	1.07776	1.00308	1.08864	0.919491	1.02654	0.992838	1.10146	1.07182	0.986251
CLA4_donor_2	CSM3_recipient_1	R1	NA	no	DNA_repair	DNA_repair	0.031025	-0.019782	-0.0577943	NEUTRAL	NEUTRAL	3050	503	560	687	60	1384	289	1133	468	264	-0.0338926	-0.0248838	-0.0143426	-0.384696	0.0253187	-0.294546	0.01739	-0.0242056	-0.141741	0.940209	0.896534	0.886781	0.893831	0.937479	0.884405	0.922794	0.838615	0.868671	0.884198	0.824415	0.784867	0.745068	0.953064	0.89822	0.904406	0.799651	0.846201	0.797439
CLA4_donor_2	CSM3_recipient_2	R1	NA	no	DNA_repair	DNA_repair	0.031025	-0.019782	-0.0577943	NEUTRAL	NEUTRAL	870	157	158	155	34	311	48	310	158	40	-0.0146921	0.00422245	-0.0433712	-0.271972	-0.060107	-0.446484	0.0133818	0.00186954	-0.254325	0.940209	0.896534	0.886781	0.893831	0.937479	0.884405	0.922794	0.838615	0.868671	0.889326	0.83205	0.811182	0.795585	0.923247	0.865699	0.872884	0.797374	0.85009	0.821461
CLA4_donor_2	FLO8_recipient_1	R1	NA	no	DNA_repair	Neutral	NA	NA	NA	NA	NA	3989	1795	1988	2499	1479	3235	2654	3056	1585	2081	0.002761	-0.0288941	-0.0471007	-0.0518253	-0.0414675	-0.0675627	-0.0104067	-0.0390503	0.0373765	0.940209	0.896534	0.886781	0.893831	0.937479	0.884405	0.922794	0.838615	0.868671	0.977139	0.964874	0.970324	0.958708	1.02818	1.01947	1.00249	0.983479	0.982166	0.921477
CLA4_donor_2	FLO8_recipient_2	R1	NA	no	DNA_repair	Neutral	NA	NA	NA	NA	NA	2737	2207	2586	3131	2245	2587	2318	2642	1431	1726	0.0327244	0.0386043	0.0215431	0.0499245	0.0522299	0.0451496	0.0803784	0.0643829	0.0226836	0.940209	0.896534	0.886781	0.893831	0.937479	0.884405	0.922794	0.838615	0.868671	1.03465	1.05585	1.05927	1.06667	1.01926	1.04951	1.042	1.03429	1.02553	1.00551
CLA4_donor_2	GAL2_recipient_1	R1	NA	no	DNA_repair	Neutral	NA	NA	NA	NA	NA	3197	1981	2170	2755	1952	2641	2337	2894	1554	2051	0.050089	0.0513851	0.0526714	0.0280784	-0.0284617	0.0419243	0.0140972	0.00117206	0.0210442	0.940209	0.896534	0.886781	0.893831	0.937479	0.884405	0.922794	0.838615	0.868671	0.993996	0.997576	0.995843	0.985141	1.04123	0.986033	1.01221	1.00457	1.00316	0.984653
CLA4_donor_2	GAL2_recipient_2	R1	NA	no	DNA_repair	Neutral	NA	NA	NA	NA	NA	4203	2852	3337	4123	2846	3364	3380	3648	1979	2207	0.0187616	0.0256318	0.0351622	0.081351	0.105762	0.0699163	0.0359909	-0.00400146	-0.00295404	0.940209	0.896534	0.886781	0.893831	0.937479	0.884405	0.922794	0.838615	0.868671	1.02537	1.03917	1.0379	1.03958	0.972503	1.04374	1.01089	1.03226	1.01322	0.982823
CLA4_donor_2	HO_recipient_1	R1	NA	no	DNA_repair	Neutral	NA	NA	NA	NA	NA	6106	3503	4254	5151	4149	4336	5527	5226	2379	3513	-0.041057	-0.0567809	-0.0328118	-0.0449414	-0.0648314	-0.0726156	-0.0360235	-0.0597516	-0.00529643	0.940209	0.896534	0.886781	0.893831	0.937479	0.884405	0.922794	0.838615	0.868671	1.02524	1.04792	1.0357	1.05261	1.01665	1.13049	1.03143	1.02128	1.02699	0.922882
CLA4_donor_2	HO_recipient_2	R1	NA	no	DNA_repair	Neutral	NA	NA	NA	NA	NA	8173	4351	4988	6377	5056	7257	7170	6636	3798	5964	-0.0506789	-0.0544364	-0.0319958	-0.0403627	-0.0123584	0.0297977	0.00560467	0.00276931	-0.0273897	0.940209	0.896534	0.886781	0.893831	0.937479	0.884405	0.922794	0.838615	0.868671	1.03807	1.04475	1.0415	1.05822	1.06483	1.09876	1.0428	1.05169	1.07519	0.925326
CLA4_donor_2	MAG1_recipient_1	R1	NA	no	DNA_repair	DNA_repair	0.057002	-0.040853	-0.0988973	ALLEVIATING	AGGRAVATING	785	502	573	234	403	467	0	0	0	0	0.029712	0.0618519	0.0420257	0.0489776	0.0386566	-0.882981	-0.890365	-0.814864	-0.844496	0.940209	0.896534	0.886781	0.893831	0.937479	0.884405	0.922794	0.838615	0.868671	0.979893	0.977196	0.818315	0.96795	0.956885	0.99839	0.964858	0.971678	0.97217	0.951017
CLA4_donor_2	MAL13_recipient_1	R1	NA	no	DNA_repair	Neutral	NA	NA	NA	NA	NA	4979	2241	2639	3118	2335	3497	2927	2911	1861	2488	-0.0124747	0.0103352	-0.0490088	-0.0510981	-0.0454577	-0.0865902	-0.0937878	-0.0443789	-0.0173437	0.940209	0.896534	0.886781	0.893831	0.937479	0.884405	0.922794	0.838615	0.868671	0.978075	0.954675	0.962211	0.956891	1.00438	0.986991	0.99703	0.971714	0.973703	0.90712
CLA4_donor_2	MMS1_recipient_1	R1	NA	no	DNA_repair	DNA_repair	-0.050101	-0.197221	-0.270331	AGGRAVATING	AGGRAVATING	1516	202	214	30	37	892	591	770	294	460	-0.0989331	-0.115561	-0.430891	-0.450802	-0.0229121	-0.100061	-0.0116727	0.0757906	-0.000987122	0.940209	0.896534	0.886781	0.893831	0.937479	0.884405	0.922794	0.838615	0.868671	0.92204	0.87128	0.772714	0.832724	1.00374	0.97771	0.963168	0.798882	0.943543	0.767977
CLA4_donor_2	MMS4_recipient_1	R1	NA	no	DNA_repair	DNA_repair	0.051704	0.073286	0.0397438	ALLEVIATING	ALLEVIATING	1723	734	843	699	524	1193	983	1003	453	765	0.00826306	0.0381022	0.0297924	0.0127029	0.0601772	0.0483045	0.0510248	0.0460375	0.0520765	0.940209	0.896534	0.886781	0.893831	0.937479	0.884405	0.922794	0.838615	0.868671	0.960051	0.944878	0.850107	0.891056	1.00835	0.971369	0.955314	0.843143	0.937281	0.910912
CLA4_donor_2	MPH1_recipient_1	R1	NA	no	DNA_repair	DNA_repair	0.011907	-0.284782	-0.351268	NEUTRAL	AGGRAVATING	1128	379	415	23	310	618	0	611	223	0	0.0161687	0.0533235	-0.446067	0.0533304	0.0179993	-0.923479	0.101549	-0.0625304	-0.818001	0.940209	0.896534	0.886781	0.893831	0.937479	0.884405	0.922794	0.838615	0.868671	0.935369	0.914362	0.845092	0.850706	0.933235	1.04418	0.858672	0.894039	0.94167	0.895612
CLA4_donor_2	MUS81_recipient_1	R1	NA	no	DNA_repair	DNA_repair	0.02746	0.004642	-0.0200033	NEUTRAL	NEUTRAL	663	196	251	192	156	397	313	304	88	202	0.00126436	-0.028792	-0.0452061	-0.024879	-0.0638398	-0.0737011	-0.0140733	-0.0136759	0.0297574	0.940209	0.896534	0.886781	0.893831	0.937479	0.884405	0.922794	0.838615	0.868671	0.925486	0.911459	0.817671	0.830694	0.985764	0.938479	0.906787	0.695183	0.887807	0.871415
CLA4_donor_2	NGL3_recipient_1	R1	NA	no	DNA_repair	Neutral	NA	NA	NA	NA	NA	31149	15664	17036	22552	16913	17584	14813	17604	11518	15219	0.00578259	-0.0184453	-0.0116134	-0.00621136	-0.0546206	-0.0151665	0.0250448	0.0378527	0.00173596	0.940209	0.896534	0.886781	0.893831	0.937479	0.884405	0.922794	0.838615	0.868671	1.00322	1.01305	1.00723	1.04025	1.02043	0.969454	0.99784	0.984026	1.00055	0.949023
CLA4_donor_2	NGL3_recipient_2	R1	NA	no	DNA_repair	Neutral	NA	NA	NA	NA	NA	5329	3159	3534	4887	3190	3571	3371	4602	2852	3010	-0.000654355	-0.00080475	0.0240547	0.0649661	0.0210655	0.0390155	0.0220918	0.031977	-0.00186035	0.940209	0.896534	0.886781	0.893831	0.937479	0.884405	0.922794	0.838615	0.868671	1.02883	1.03362	1.03726	1.03126	1.02397	1.01703	1.02497	1.01962	1.02599	0.966658
CLA4_donor_2	PSY3_recipient_1	R1	NA	no	DNA_repair	DNA_repair	0.029901	-0.093502	-0.139884	NEUTRAL	AGGRAVATING	4431	2844	2892	776	2175	3213	2869	3112	2010	2962	0.0235611	0.00897671	-0.180596	-0.0343996	-0.0242091	-0.0591544	-0.0296455	-0.0459346	-0.0145191	0.940209	0.896534	0.886781	0.893831	0.937479	0.884405	0.922794	0.838615	0.868671	1.02668	1.03725	0.947456	1.00784	1.00817	1.06916	1.01026	1.0444	1.052	0.98886
CLA4_donor_2	PSY3_recipient_2	R1	NA	no	DNA_repair	DNA_repair	0.029901	-0.093502	-0.139884	NEUTRAL	AGGRAVATING	10101	3760	3946	1077	3539	4341	4891	4245	2942	3728	-0.00982389	-0.0300243	-0.203288	-0.0146727	-0.0358984	-0.0266264	-0.0464712	-0.000476044	0.00166355	0.940209	0.896534	0.886781	0.893831	0.937479	0.884405	0.922794	0.838615	0.868671	0.936985	0.905459	0.823627	0.875496	0.875878	0.917796	0.904417	0.88183	0.933593	0.871139
CLA4_donor_2	RAD18_recipient_1	R1	NA	no	DNA_repair	DNA_repair	-0.130869	-0.017214	0.0226805	NEUTRAL	NEUTRAL	913	27	38	154	63	426	305	350	150	155	-0.259007	-0.337258	0.0553983	-0.033526	0.0191993	0.0837139	0.0369105	-0.0178401	-0.0629004	0.940209	0.896534	0.886781	0.893831	0.937479	0.884405	0.922794	0.838615	0.868671	0.894139	0.839876	0.644012	0.577793	0.890482	0.790061	0.863073	0.831158	0.836118	0.581671
CLA4_donor_2	RAD18_recipient_2	R1	NA	no	DNA_repair	DNA_repair	-0.130869	-0.017214	0.0226805	NEUTRAL	NEUTRAL	6340	313	319	1195	853	3262	2801	3119	1578	1423	-0.239121	-0.335051	0.0878705	0.0894451	0.0147404	-0.0277757	-0.00170713	-0.0150989	-0.0644362	0.940209	0.896534	0.886781	0.893831	0.937479	0.884405	0.922794	0.838615	0.868671	0.940078	0.899464	0.676774	0.633037	0.950543	0.914771	0.908216	0.898896	0.89442	0.644748
CLA4_donor_2	RAD5_recipient_1	R1	NA	no	DNA_repair	DNA_repair	-0.029138	0.012058	0.0265572	NEUTRAL	NEUTRAL	2434	1035	1158	548	372	2172	1340	1893	847	1028	0.0389985	0.0463574	0.0421288	0.0175043	-0.00560471	0.0220722	0.0158289	0.014306	0.031209	0.940209	0.896534	0.886781	0.893831	0.937479	0.884405	0.922794	0.838615	0.868671	0.957908	0.934035	0.745445	0.697648	1.03374	0.935679	0.980816	0.909969	0.91109	0.939632
CLA4_donor_2	RAD5_recipient_2	R1	NA	no	DNA_repair	DNA_repair	-0.029138	0.012058	0.0265572	NEUTRAL	NEUTRAL	15697	6109	6545	3527	2254	11130	8931	10188	5600	6465	0.00671406	-0.00396732	0.0199549	0.00437014	-0.0104759	0.0373626	0.00656176	0.0411844	0.0599754	0.940209	0.896534	0.886781	0.893831	0.937479	0.884405	0.922794	0.838615	0.868671	0.925055	0.889074	0.717563	0.661302	0.958331	0.886869	0.931474	0.880079	0.887555	0.876459
CLA4_donor_2	RAD51_recipient_1	R1	NA	no	DNA_repair	DNA_repair	0.007916	-0.221307	-0.316552	NEUTRAL	AGGRAVATING	812	167	181	14	153	378	313	356	147	219	-0.0098447	-0.0232673	-0.481507	-0.0639279	-0.0754908	-0.084169	-0.0876835	-0.00245831	-0.00453298	0.940209	0.896534	0.886781	0.893831	0.937479	0.884405	0.922794	0.838615	0.868671	0.875914	0.823934	0.754297	0.774584	0.946553	0.876074	0.93457	0.751	0.84065	0.813698
CLA4_donor_2	RAD52_recipient_1	R1	NA	no	DNA_repair	DNA_repair	-0.007964	-0.085992	-0.131282	NEUTRAL	AGGRAVATING	487	74	125	56	76	280	283	261	78	180	-0.0258062	0.0498098	-0.0885238	0.00397672	-0.0431609	0.0140843	-0.0186367	0.0841495	0.114481	0.940209	0.896534	0.886781	0.893831	0.937479	0.884405	0.922794	0.838615	0.868671	0.86143	0.803408	0.729052	0.723562	1.0204	0.951248	0.981269	0.744643	0.848755	0.784119
CLA4_donor_2	RAD54_recipient_1	R1	NA	no	DNA_repair	DNA_repair	0.036502	-0.208975	-0.314453	NEUTRAL	AGGRAVATING	654	164	191	77	159	606	519	519	140	206	0.0306783	0.062033	-0.0827542	0.115064	0.147736	0.150624	0.10977	0.130108	0.0784635	0.940209	0.896534	0.886781	0.893831	0.937479	0.884405	0.922794	0.838615	0.868671	0.869025	0.818039	0.736182	0.728489	0.978703	0.940442	0.951922	0.694785	0.84113	0.847744
CLA4_donor_2	RAD54_recipient_2	R1	NA	no	DNA_repair	DNA_repair	0.036502	-0.208975	-0.314453	NEUTRAL	AGGRAVATING	3455	779	867	240	496	2231	1665	2155	605	923	0.0242692	0.0727861	-0.12998	0.0387038	0.0182403	0.00815091	0.0452593	0.0881995	0.0394236	0.940209	0.896534	0.886781	0.893831	0.937479	0.884405	0.922794	0.838615	0.868671	0.875952	0.818104	0.724562	0.726562	0.968882	0.905892	0.947054	0.685365	0.848167	0.847847
CLA4_donor_2	RAD55_recipient_1	R1	NA	no	DNA_repair	DNA_repair	0.012113	-0.208745	-0.290099	NEUTRAL	AGGRAVATING	1851	230	277	23	245	462	500	527	225	282	0.00810609	-0.0365775	-0.450624	0.00760442	-0.119492	-0.05536	-0.0409037	0.0575665	0.0253512	0.940209	0.896534	0.886781	0.893831	0.937479	0.884405	0.922794	0.838615	0.868671	0.807943	0.739515	0.66303	0.669783	0.853678	0.774298	0.843135	0.588745	0.759539	0.767742
CLA4_donor_2	RAD57_recipient_1	R1	NA	no	DNA_repair	DNA_repair	-6.7e-05	-0.264148	-0.35906	NEUTRAL	AGGRAVATING	2399	673	777	30	420	1626	1082	1562	330	758	0.0101814	0.0015406	-0.505606	-0.0225326	-0.00593483	0.0339026	0.0798726	0.130721	0.0144873	0.940209	0.896534	0.886781	0.893831	0.937479	0.884405	0.922794	0.838615	0.868671	0.924352	0.88885	0.773968	0.813925	1.00854	0.900427	0.96598	0.639874	0.902119	0.879265
CLA4_donor_2	RAD59_recipient_1	R1	NA	no	DNA_repair	DNA_repair	0.018912	-0.199961	-0.262065	NEUTRAL	AGGRAVATING	9159	3913	4754	709	4093	5856	5428	5360	3501	4148	0.00818973	0.00814114	-0.267473	0.0763987	0.0702962	0.0796427	0.0135352	0.0156548	-0.00353659	0.940209	0.896534	0.886781	0.893831	0.937479	0.884405	0.922794	0.838615	0.868671	0.977749	0.975942	0.882817	0.955246	0.961179	0.954338	0.95857	0.95954	0.985433	0.927478
CLA4_donor_2	RAD61_recipient_1	R1	NA	no	DNA_repair	DNA_repair	0.048708	-0.002426	-0.0561794	ALLEVIATING	NEUTRAL	1794	677	880	767	129	1490	0	1327	0	0	-0.0590937	-0.0616065	-0.06102	-0.379643	-0.0380047	-0.997121	0.0346913	-0.866173	-0.871344	0.940209	0.896534	0.886781	0.893831	0.937479	0.884405	0.922794	0.838615	0.868671	1.00329	1.01026	0.956679	0.97312	1.07757	1.12745	0.993166	1.03286	1.00308	0.884211
CLA4_donor_2	RTT101_recipient_1	R1	NA	no	DNA_repair	DNA_repair	-0.043121	-0.282624	-0.371635	AGGRAVATING	AGGRAVATING	1393	79	139	3	13	366	345	70	31	34	-0.0939552	-0.057855	-0.550329	-0.405021	-0.0825058	-0.163408	-0.388142	-0.322558	-0.350403	0.940209	0.896534	0.886781	0.893831	0.937479	0.884405	0.922794	0.838615	0.868671	0.803887	0.723911	0.620591	0.617108	0.907398	0.919713	0.884555	0.698492	0.799573	0.661867
CLA4_donor_2	RTT101_recipient_2	R1	NA	no	DNA_repair	DNA_repair	-0.043121	-0.282624	-0.371635	AGGRAVATING	AGGRAVATING	1283	155	177	8	18	386	436	0	0	0	-0.0577845	-0.0769971	-0.592212	-0.51581	-0.173439	-0.173737	-0.872454	-0.595948	-0.750065	0.940209	0.896534	0.886781	0.893831	0.937479	0.884405	0.922794	0.838615	0.868671	0.859268	0.790515	0.685323	0.723634	0.955543	0.944921	0.945449	0.710633	0.863462	0.750108
CLA4_donor_2	RTT107_recipient_1	R1	NA	no	DNA_repair	DNA_repair	-0.015571	-0.267349	-0.343826	NEUTRAL	AGGRAVATING	873	393	445	193	315	758	1029	727	278	528	0.00345775	0.034082	-0.0562187	-0.0120907	0.0151393	0.0504456	0.0546385	0.164383	0.0881099	0.940209	0.896534	0.886781	0.893831	0.937479	0.884405	0.922794	0.838615	0.868671	0.967854	0.954044	0.819279	0.921834	1.04828	1.09159	0.987437	0.810422	0.973566	0.913443
CLA4_donor_2	SGS1_recipient_1	R1	NA	no	DNA_repair	DNA_repair	0.009066	-0.132432	-0.192788	NEUTRAL	AGGRAVATING	3100	908	1026	185	510	2383	1733	1829	779	750	0.0109201	0.0199131	-0.226012	0.00643505	0.0879785	0.0350806	0.0667409	0.066861	0.0527383	0.940209	0.896534	0.886781	0.893831	0.937479	0.884405	0.922794	0.838615	0.868671	0.909562	0.889077	0.76426	0.76522	1.00156	0.981074	0.940878	0.807547	0.819775	0.866099
CLA4_donor_2	SHU1_recipient_1	R1	NA	no	DNA_repair	DNA_repair	0.106566	-0.118079	-0.22225	ALLEVIATING	AGGRAVATING	3012	1622	1821	521	978	2364	1894	2296	1427	1745	0.0210923	0.0822535	-0.125744	0.0614651	0.0185949	-0.015779	0.046617	0.0181884	0.0418057	0.940209	0.896534	0.886781	0.893831	0.937479	0.884405	0.922794	0.838615	0.868671	0.990059	0.978662	0.897933	0.877497	1.0112	1.00129	0.984592	1.00398	0.994255	0.951955
CLA4_donor_2	SHU1_recipient_2	R1	NA	no	DNA_repair	DNA_repair	0.106566	-0.118079	-0.22225	ALLEVIATING	AGGRAVATING	2631	1800	1890	496	1290	2321	2142	1986	1365	1955	0.0284596	0.000306299	-0.219525	-0.0164143	-0.0216175	-0.0526495	-0.013564	-0.0229208	0.0728684	0.940209	0.896534	0.886781	0.893831	0.937479	0.884405	0.922794	0.838615	0.868671	1.0031	1.00347	0.930118	0.979526	1.02542	1.05445	1.00303	1.02729	1.00933	0.971588
CLA4_donor_2	SHU2_recipient_1	R1	NA	no	DNA_repair	DNA_repair	0.029507	-0.136026	-0.187678	NEUTRAL	AGGRAVATING	5179	1505	1473	318	1119	2304	2544	2706	1605	1828	0.0278613	-0.00259041	-0.246482	0.00895969	0.0147711	0.0183001	0.0802168	0.0688766	0.0353412	0.940209	0.896534	0.886781	0.893831	0.937479	0.884405	0.922794	0.838615	0.868671	0.909994	0.868124	0.789975	0.824054	0.894313	0.939958	0.922801	0.905332	0.899358	0.883446
CLA4_donor_2	SHU2_recipient_2	R1	NA	no	DNA_repair	DNA_repair	0.029507	-0.136026	-0.187678	NEUTRAL	AGGRAVATING	5224	2551	3012	581	2340	4489	3782	3859	2293	2851	0.0262016	0.0331471	-0.210318	0.0797145	0.0987029	0.107234	0.0500866	0.0299159	0.0326892	0.940209	0.896534	0.886781	0.893831	0.937479	0.884405	0.922794	0.838615	0.868671	0.975601	0.968513	0.889234	0.952055	0.995576	0.974555	0.964262	0.975226	0.979606	0.94347
CLA4_donor_2	SLX4_recipient_1	R1	NA	no	DNA_repair	DNA_repair	0.052009	-0.00643	-0.0634186	ALLEVIATING	NEUTRAL	4853	2571	2866	2763	2356	2645	2350	0	0	0	0.026585	0.0232776	0.0264757	-0.00721118	-0.0206237	-0.000445663	-0.870429	-0.800529	-0.848472	0.940209	0.896534	0.886781	0.893831	0.937479	0.884405	0.922794	0.838615	0.868671	0.999057	1.00183	0.944357	0.975038	0.941869	0.928164	0.943255	0.954584	0.976747	0.965908
CLA4_donor_2	SRS2_recipient_1	R1	NA	no	DNA_repair	DNA_repair	0.034259	-0.020651	-0.0603516	NEUTRAL	NEUTRAL	3002	1478	1670	1435	808	2606	2857	2045	1253	1458	-0.00278237	-0.0207919	-0.000690933	-0.0505196	-0.0612703	-0.0117319	-0.0336345	0.00346776	0.0104951	0.940209	0.896534	0.886781	0.893831	0.937479	0.884405	0.922794	0.838615	0.868671	0.965086	0.963985	0.888453	0.858651	1.0568	1.07452	0.984455	0.962194	0.976248	0.9046
CLA4_donor_2	SRS2_recipient_2	R1	NA	no	DNA_repair	DNA_repair	0.034259	-0.020651	-0.0603516	NEUTRAL	NEUTRAL	4270	2016	2190	1911	1120	3112	3034	2693	1647	2156	-0.0110561	-0.0287867	-0.00487324	-0.041271	-0.0153506	0.0222006	0.0311141	0.0435238	-0.00256721	0.940209	0.896534	0.886781	0.893831	0.937479	0.884405	0.922794	0.838615	0.868671	0.980663	0.982299	0.90226	0.873732	1.02481	1.05321	0.966028	0.959084	0.975803	0.910972
CLA4_donor_2	YBR259W_recipient_1	R1	NA	no	DNA_repair	Neutral	NA	NA	NA	NA	NA	10448	6350	7370	8871	6248	7465	7031	7277	5448	5953	-0.0189224	0.0124023	0.0396986	0.0179711	0.0213677	-0.0285467	-0.0554852	0.0313486	-0.022543	0.940209	0.896534	0.886781	0.893831	0.937479	0.884405	0.922794	0.838615	0.868671	1.02511	1.02565	1.0253	1.03552	1.01532	1.02372	1.03411	1.01826	1.02532	0.944892
CLA4_donor_2	YCL047C_recipient_1	R1	NA	no	DNA_repair	Neutral	NA	NA	NA	NA	NA	3076	1105	1296	1480	1002	1957	1888	1810	1120	1336	-0.00283345	0.0100855	-0.0463774	-0.0544901	-0.0153309	-0.0388237	-0.0371774	-0.0302789	-0.0132908	0.940209	0.896534	0.886781	0.893831	0.937479	0.884405	0.922794	0.838615	0.868671	0.939153	0.910299	0.907739	0.881921	0.950615	0.944071	0.936942	0.948738	0.942094	0.880167
CLA4_donor_2	YDL027C_recipient_1	R1	NA	no	DNA_repair	Neutral	NA	NA	NA	NA	NA	4424	1781	2048	2663	1605	2672	2201	2473	1444	1854	-0.0132587	0.0102389	-0.0142042	-0.0376492	-0.0239804	-0.0565272	-0.00505544	0.0368165	0.0336324	0.940209	0.896534	0.886781	0.893831	0.937479	0.884405	0.922794	0.838615	0.868671	0.971348	0.961806	0.967357	0.951429	1.01057	0.991031	0.974591	0.968138	0.965679	0.900012
CLA4_donor_2	YDL027C_recipient_2	R1	NA	no	DNA_repair	Neutral	NA	NA	NA	NA	NA	6621	3754	4110	5346	3319	4741	4014	3571	2688	3166	0.00791812	0.0368676	0.0159268	0.0249536	0.0954772	0.049373	0.0164686	0.00743835	0.0233997	0.940209	0.896534	0.886781	0.893831	0.937479	0.884405	0.922794	0.838615	0.868671	0.99675	0.992544	1.00023	0.985305	0.978024	0.985724	0.977887	0.991695	0.984504	0.945072
CLA4_donor_2	YFR057W_recipient_1	R1	NA	no	DNA_repair	Neutral	NA	NA	NA	NA	NA	9082	4147	4662	6388	4256	4971	4390	4957	3267	3361	0.0117971	0.064693	0.059446	0.0585002	0.0331055	-0.0405578	0.00580868	-0.0200746	-0.0126548	0.940209	0.896534	0.886781	0.893831	0.937479	0.884405	0.922794	0.838615	0.868671	0.978946	0.966383	0.963201	0.960101	0.916841	0.961721	0.963839	0.984493	0.97074	0.932211
CLA4_donor_2	YKR011C_recipient_1	R1	NA	no	DNA_repair	Neutral	NA	NA	NA	NA	NA	4111	2617	3089	4247	2778	3145	3509	3202	1947	2279	-0.00648486	-0.0356371	-0.0427462	-0.0401218	-0.0488194	-0.0894268	-0.0281102	-0.0452772	0.0126101	0.940209	0.896534	0.886781	0.893831	0.937479	0.884405	0.922794	0.838615	0.868671	1.0311	1.05231	1.06319	1.0754	1.02326	1.10818	1.02489	1.03239	1.02236	0.962965
CLA4_donor_2	YKR011C_recipient_2	R1	NA	no	DNA_repair	Neutral	NA	NA	NA	NA	NA	4346	1875	2142	3167	2023	2693	2719	2667	1326	1482	-0.00989522	-0.0289639	-0.0121233	-0.0036786	-0.0489758	-0.00949112	0.0411372	-0.0296149	-0.0606332	0.940209	0.896534	0.886781	0.893831	0.937479	0.884405	0.922794	0.838615	0.868671	1.00042	1.00455	1.00908	1.00414	1.03482	1.03351	0.996431	1.0191	1.00322	0.930709
CLA4_donor_2	YLR179C_recipient_1	R1	NA	no	DNA_repair	Neutral	NA	NA	NA	NA	NA	3509	2860	2993	3333	2660	3036	2809	3735	2062	2747	0.0285468	0.00491192	0.0117365	0.0768699	0.0699202	0.130178	0.051242	0.0227722	0.0413168	0.940209	0.896534	0.886781	0.893831	0.937479	0.884405	0.922794	0.838615	0.868671	1.03828	1.07623	1.05802	1.069	1.02778	0.97443	1.03405	1.05269	1.03905	1.00474
CLA4_donor_2	YLR179C_recipient_2	R1	NA	no	DNA_repair	Neutral	NA	NA	NA	NA	NA	4850	2895	3057	4162	2891	3939	3189	3438	2229	2768	0.0346097	0.0312953	0.0460349	0.0226561	0.00923684	0.0253526	-0.0259007	-0.00560564	-0.00721243	0.940209	0.896534	0.886781	0.893831	0.937479	0.884405	0.922794	0.838615	0.868671	1.0057	1.00556	1.00251	0.986006	0.997299	0.97756	1.008	0.999395	1.01319	0.980178
CLA4_donor_2	YLR356W_recipient_1	R1	NA	no	DNA_repair	Neutral	NA	NA	NA	NA	NA	8674	4082	4791	6407	4915	4142	4226	5102	3605	3912	-0.0307022	-0.0462448	-0.0181812	-0.0441273	-0.0148616	-0.035532	-0.0384957	-0.0253269	-0.00850752	0.940209	0.896534	0.886781	0.893831	0.937479	0.884405	0.922794	0.838615	0.868671	0.989022	0.990969	0.993227	1.01241	0.8765	0.929451	0.961159	0.995485	0.983857	0.899186
CLA4_donor_2	YLR356W_recipient_2	R1	NA	no	DNA_repair	Neutral	NA	NA	NA	NA	NA	5629	2221	2404	3143	1930	3044	1656	2558	1602	2185	-0.0176723	-0.0203338	-0.00409066	-0.0402026	-0.0253228	0.0269542	-0.0143409	-0.00660874	-0.0372544	0.940209	0.896534	0.886781	0.893831	0.937479	0.884405	0.922794	0.838615	0.868671	0.964865	0.93723	0.944617	0.930436	0.970143	0.821365	0.951545	0.947017	0.965165	0.889503
CSM2_donor_1	APT2_recipient_1	R1	NA	no	DNA_repair	Neutral	NA	NA	NA	NA	NA	2106	1288	1235	1177	1097	2010	1843	1894	1425	1779	0.00463549	-0.00433789	0.030979	0.0187619	0.0326576	0.00198079	-0.0115219	0.027168	-0.00120533	0.983958	0.974374	0.918134	0.973719	0.9959	0.987633	0.982605	0.966592	0.973763	0.956361	0.927835	0.920846	0.922377	1.00407	0.946238	0.973106	0.941209	0.960317	0.945654
CSM2_donor_1	CLA4_recipient_1	R1	NA	no	DNA_repair	DNA_repair	0.042223	-0.131099	-0.191541	NEUTRAL	AGGRAVATING	665	253	321	62	236	324	0	0	0	0	-0.00957783	0.00765035	-0.301285	-0.066604	-0.0670771	-0.83048	-0.864593	-0.751776	-0.791508	0.983958	0.974374	0.918134	0.973719	0.9959	0.987633	0.982605	0.966592	0.973763	0.911341	0.864542	0.845827	0.839219	0.891982	0.840879	0.879899	0.77776	0.812834	0.887144
CSM2_donor_1	CSM2_recipient_1	R1	0	YES	DNA_repair	DNA_repair	NA	NA	NA	NA	NA	527	6	9	5	6	18	21	18	8	10	-0.506025	-0.673019	-0.712314	-0.795001	-0.691468	-0.806651	-0.589777	-0.742229	-0.619279	0.983958	0.974374	0.918134	0.973719	0.9959	0.987633	0.982605	0.966592	0.973763	1.00506	1.00462	0.928784	0.979612	1.03515	1.07142	1.00458	1.02897	1.00914	0.482915
CSM2_donor_1	CSM2_recipient_2	R1	0	YES	DNA_repair	DNA_repair	NA	NA	NA	NA	NA	1405	22	21	16	21	38	47	44	22	30	-0.525882	-0.769773	-0.751594	-0.828963	-0.572953	-0.748573	-0.565607	-0.866435	-0.681795	0.983958	0.974374	0.918134	0.973719	0.9959	0.987633	0.982605	0.966592	0.973763	1.06124	1.07776	1.00308	1.08864	0.919491	1.02654	0.992838	1.10146	1.07182	0.51833
CSM2_donor_1	CSM3_recipient_1	R1	NA	no	DNA_repair	DNA_repair	-0.030523	0.017655	0.0454351	NEUTRAL	NEUTRAL	1289	281	267	197	142	614	498	482	326	351	-0.0260915	-0.0303421	-0.071318	-0.0881088	-0.0849631	-0.127893	-0.0612104	-0.0370206	-0.0444977	0.983958	0.974374	0.918134	0.973719	0.9959	0.987633	0.982605	0.966592	0.973763	0.884198	0.824415	0.784867	0.745068	0.953064	0.89822	0.904406	0.799651	0.846201	0.843922
CSM2_donor_1	CSM3_recipient_2	R1	NA	no	DNA_repair	DNA_repair	-0.030523	0.017655	0.0454351	NEUTRAL	NEUTRAL	226	71	68	54	38	109	76	113	65	83	0.00398931	-0.06178	-0.0973257	-0.120386	-0.103176	-0.174969	-0.0192164	-0.0480401	0.00474249	0.983958	0.974374	0.918134	0.973719	0.9959	0.987633	0.982605	0.966592	0.973763	0.889326	0.83205	0.811182	0.795585	0.923247	0.865699	0.872884	0.797374	0.85009	0.879049
CSM2_donor_1	FLO8_recipient_1	R1	NA	no	DNA_repair	Neutral	NA	NA	NA	NA	NA	1322	905	1099	959	832	1166	1327	1358	1010	1229	0.0244768	0.0227314	-0.00894532	0.0186607	-0.0303884	0.00507127	0.0680374	0.0563017	0.0219659	0.983958	0.974374	0.918134	0.973719	0.9959	0.987633	0.982605	0.966592	0.973763	0.977139	0.964874	0.970324	0.958708	1.02818	1.01947	1.00249	0.983479	0.982166	0.985941
CSM2_donor_1	FLO8_recipient_2	R1	NA	no	DNA_repair	Neutral	NA	NA	NA	NA	NA	1020	980	1199	1131	1021	1055	1224	1236	973	1126	0.00636765	-0.00303731	0.00423279	0.0474731	0.0549781	0.0473835	0.00484108	0.00185386	0.0026953	0.983958	0.974374	0.918134	0.973719	0.9959	0.987633	0.982605	0.966592	0.973763	1.03465	1.05585	1.05927	1.06667	1.01926	1.04951	1.042	1.03429	1.02553	1.02442
CSM2_donor_1	GAL2_recipient_1	R1	NA	no	DNA_repair	Neutral	NA	NA	NA	NA	NA	1236	816	980	1038	848	1011	1029	1023	791	995	-0.0383512	-0.0667146	-0.0294611	-0.0614457	-0.119694	-0.0656361	-0.0848339	-0.0759169	-0.0338902	0.983958	0.974374	0.918134	0.973719	0.9959	0.987633	0.982605	0.966592	0.973763	0.993996	0.997576	0.995843	0.985141	1.04123	0.986033	1.01221	1.00457	1.00316	0.939699
CSM2_donor_1	GAL2_recipient_2	R1	NA	no	DNA_repair	Neutral	NA	NA	NA	NA	NA	1357	1377	1621	1577	1418	1364	1749	1621	1287	1655	0.0347265	0.0318367	0.0346656	0.000218445	0.0194046	0.0119478	0.00461283	-0.0217013	0.0131193	0.983958	0.974374	0.918134	0.973719	0.9959	0.987633	0.982605	0.966592	0.973763	1.02537	1.03917	1.0379	1.03958	0.972503	1.04374	1.01089	1.03226	1.01322	1.04365
CSM2_donor_1	HO_recipient_1	R1	NA	no	DNA_repair	Neutral	NA	NA	NA	NA	NA	1676	1680	2027	1810	1600	1506	2998	1761	1311	1834	-0.00777068	-0.0194913	-0.00297846	-0.0355681	-0.0241318	0.0468636	0.000672707	0.000784686	-0.0257592	0.983958	0.974374	0.918134	0.973719	0.9959	0.987633	0.982605	0.966592	0.973763	1.02524	1.04792	1.0357	1.05261	1.01665	1.13049	1.03143	1.02128	1.02699	1.00102
CSM2_donor_1	HO_recipient_2	R1	NA	no	DNA_repair	Neutral	NA	NA	NA	NA	NA	2770	2600	2944	2690	2682	2609	3192	3527	2447	3337	-0.0245381	-0.0145047	0.0159681	0.00628652	-0.0305606	-0.0861463	-0.0176065	-0.0267865	-0.0537717	0.983958	0.974374	0.918134	0.973719	0.9959	0.987633	0.982605	0.966592	0.973763	1.03807	1.04475	1.0415	1.05822	1.06483	1.09876	1.0428	1.05169	1.07519	0.996882
CSM2_donor_1	MAG1_recipient_1	R1	NA	no	DNA_repair	DNA_repair	0.036377	-0.240259	-0.262739	ALLEVIATING	AGGRAVATING	190	167	128	20	102	137	148	153	162	151	0.0230386	-0.0438556	-0.252421	-0.111765	-0.0512396	-0.135643	-0.0642461	-0.00518485	-0.04056	0.983958	0.974374	0.918134	0.973719	0.9959	0.987633	0.982605	0.966592	0.973763	0.979893	0.977196	0.818315	0.96795	0.956885	0.99839	0.964858	0.971678	0.97217	0.987212
CSM2_donor_1	MAL13_recipient_1	R1	NA	no	DNA_repair	Neutral	NA	NA	NA	NA	NA	1822	957	1217	1160	1113	1297	1137	1189	983	1199	-0.0305441	0.00631024	-0.0300731	-0.0182544	-0.0431355	-0.103351	-0.0576027	0.0090702	-0.000276679	0.983958	0.974374	0.918134	0.973719	0.9959	0.987633	0.982605	0.966592	0.973763	0.978075	0.954675	0.962211	0.956891	1.00438	0.986991	0.99703	0.971714	0.973703	0.931841
CSM2_donor_1	MMS1_recipient_1	R1	NA	no	DNA_repair	DNA_repair	-0.00431	0.005199	0.00953237	NEUTRAL	NEUTRAL	288	90	83	22	107	230	269	250	119	218	-0.0329937	-0.0554161	-0.211777	0.0374564	0.035202	0.0537391	0.0578961	0.0708528	0.0366402	0.983958	0.974374	0.918134	0.973719	0.9959	0.987633	0.982605	0.966592	0.973763	0.92204	0.87128	0.772714	0.832724	1.00374	0.97771	0.963168	0.798882	0.943543	0.874255
CSM2_donor_1	MMS4_recipient_1	R1	NA	no	DNA_repair	DNA_repair	-0.025999	0.038304	0.0612233	NEUTRAL	NEUTRAL	591	294	353	244	227	477	469	417	126	396	-0.00209529	0.0369561	0.0409149	0.0108303	-0.0318725	-0.0367007	0.00267741	-0.112525	0.0171466	0.983958	0.974374	0.918134	0.973719	0.9959	0.987633	0.982605	0.966592	0.973763	0.960051	0.944878	0.850107	0.891056	1.00835	0.971369	0.955314	0.843143	0.937281	0.942554
CSM2_donor_1	MPH1_recipient_1	R1	256914	no	DNA_repair	DNA_repair	-0.032718	0.058414	0.0867361	NEUTRAL	ALLEVIATING	354	194	285	184	189	340	554	203	221	313	0.0248111	0.0289614	0.00529777	0.0474324	0.0277342	-0.0030174	0.0191402	0.011225	0.061752	0.983958	0.974374	0.918134	0.973719	0.9959	0.987633	0.982605	0.966592	0.973763	0.935369	0.914362	0.845092	0.850706	0.933235	1.04418	0.858672	0.894039	0.94167	0.945176
CSM2_donor_1	MUS81_recipient_1	R1	NA	no	DNA_repair	DNA_repair	-0.040624	0.034277	0.0683165	AGGRAVATING	NEUTRAL	227	74	99	67	57	0	129	106	20	96	-0.0129301	-0.0373278	-0.023815	-0.0330917	-0.981722	-0.0438047	0.0210236	-0.0887319	-0.0172509	0.983958	0.974374	0.918134	0.973719	0.9959	0.987633	0.982605	0.966592	0.973763	0.925486	0.911459	0.817671	0.830694	0.985764	0.938479	0.906787	0.695183	0.887807	0.897709
CSM2_donor_1	NGL3_recipient_1	R1	NA	no	DNA_repair	Neutral	NA	NA	NA	NA	NA	8832	7162	8344	7503	8537	8322	7528	8678	6955	9123	0.0170027	0.000534857	0.00584008	0.0664467	0.0346894	0.0487532	0.0106144	0.0124324	0.0159271	0.983958	0.974374	0.918134	0.973719	0.9959	0.987633	0.982605	0.966592	0.973763	1.00322	1.01305	1.00723	1.04025	1.02043	0.969454	0.99784	0.984026	1.00055	1.00413
CSM2_donor_1	NGL3_recipient_2	R1	NA	no	DNA_repair	Neutral	NA	NA	NA	NA	NA	1586	1894	2058	2036	1835	1909	2104	2066	1833	2028	0.0507987	0.0516871	0.0525091	0.0280101	0.00511273	0.0448863	0.00632606	0.0296963	0.00859503	0.983958	0.974374	0.918134	0.973719	0.9959	0.987633	0.982605	0.966592	0.973763	1.02883	1.03362	1.03726	1.03126	1.02397	1.01703	1.02497	1.01962	1.02599	1.06312
CSM2_donor_1	PSY3_recipient_1	R1	NA	no	DNA_repair	DNA_repair	0.010588	0.115853	0.109245	NEUTRAL	ALLEVIATING	1379	1945	2429	1423	1468	2501	3227	3121	1839	2588	0.0202586	0.0338978	0.0506642	0.00132881	0.0765576	0.0869879	0.0975839	0.0310445	0.0599167	0.983958	0.974374	0.918134	0.973719	0.9959	0.987633	0.982605	0.966592	0.973763	1.02668	1.03725	0.947456	1.00784	1.00817	1.06916	1.01026	1.0444	1.052	1.03047
CSM2_donor_1	PSY3_recipient_2	R1	NA	no	DNA_repair	DNA_repair	0.010588	0.115853	0.109245	NEUTRAL	ALLEVIATING	4165	3363	3927	2881	3058	4927	6199	5599	3317	5007	0.0531992	0.0758712	0.114507	0.0861382	0.172463	0.215177	0.169695	0.139128	0.0808964	0.983958	0.974374	0.918134	0.973719	0.9959	0.987633	0.982605	0.966592	0.973763	0.936985	0.905459	0.823627	0.875496	0.875878	0.917796	0.904417	0.88183	0.933593	0.975154
CSM2_donor_1	RAD18_recipient_1	R1	NA	no	DNA_repair	DNA_repair	-0.061733	0.022351	0.045955	AGGRAVATING	NEUTRAL	210	84	103	35	25	184	125	117	67	107	0.0154735	0.0505869	0.0773898	0.0722827	0.128304	0.06903	0.0109878	-0.0144896	0.0356473	0.983958	0.974374	0.918134	0.973719	0.9959	0.987633	0.982605	0.966592	0.973763	0.894139	0.839876	0.644012	0.577793	0.890482	0.790061	0.863073	0.831158	0.836118	0.895269
CSM2_donor_1	RAD18_recipient_2	R1	NA	no	DNA_repair	DNA_repair	-0.061733	0.022351	0.045955	AGGRAVATING	NEUTRAL	1144	589	626	232	159	988	930	939	739	690	-0.00175889	-0.00456664	-0.0123051	-0.046798	-0.00809644	-0.0435008	-0.00525554	0.0101087	-0.0110016	0.983958	0.974374	0.918134	0.973719	0.9959	0.987633	0.982605	0.966592	0.973763	0.940078	0.899464	0.676774	0.633037	0.950543	0.914771	0.908216	0.898896	0.89442	0.923238
CSM2_donor_1	RAD5_recipient_1	R1	NA	no	DNA_repair	DNA_repair	-0.063879	0.031736	0.0548979	AGGRAVATING	NEUTRAL	662	295	364	168	114	480	29	39	290	401	-0.0497766	-0.0685962	-0.00667316	-0.0480621	-0.136921	-0.681187	-0.52615	-0.0594602	0.00830828	0.983958	0.974374	0.918134	0.973719	0.9959	0.987633	0.982605	0.966592	0.973763	0.957908	0.934035	0.745445	0.697648	1.03374	0.935679	0.980816	0.909969	0.91109	0.892765
CSM2_donor_1	RAD5_recipient_2	R1	NA	no	DNA_repair	DNA_repair	-0.063879	0.031736	0.0548979	AGGRAVATING	NEUTRAL	4400	1973	2317	1102	700	3324	777	892	2130	2417	-0.00540881	-0.0098105	0.0358046	-0.000826839	-0.00164974	-0.238408	-0.196348	0.0421645	-0.00510617	0.983958	0.974374	0.918134	0.973719	0.9959	0.987633	0.982605	0.966592	0.973763	0.925055	0.889074	0.717563	0.661302	0.958331	0.886869	0.931474	0.880079	0.887555	0.904806
CSM2_donor_1	RAD51_recipient_1	R1	NA	no	DNA_repair	DNA_repair	-0.039356	0.05057	0.090225	AGGRAVATING	ALLEVIATING	193	47	62	48	44	103	82	104	40	69	-0.0210474	0.00686863	-0.000828618	-0.0296222	-0.0442085	-0.0803849	-0.0302257	0.0346822	0.0280987	0.983958	0.974374	0.918134	0.973719	0.9959	0.987633	0.982605	0.966592	0.973763	0.875914	0.823934	0.754297	0.774584	0.946553	0.876074	0.93457	0.751	0.84065	0.840815
CSM2_donor_1	RAD52_recipient_1	R1	NA	no	DNA_repair	DNA_repair	0.010011	0.019177	0.0195212	NEUTRAL	NEUTRAL	175	57	78	63	42	39	39	145	53	76	0.0318463	0.0866919	0.0943712	0.0604458	-0.241319	-0.243453	0.0318128	0.0625129	0.0366438	0.983958	0.974374	0.918134	0.973719	0.9959	0.987633	0.982605	0.966592	0.973763	0.86143	0.803408	0.729052	0.723562	1.0204	0.951248	0.981269	0.744643	0.848755	0.879458
CSM2_donor_1	RAD54_recipient_1	R1	NA	no	DNA_repair	DNA_repair	-0.022412	0.100841	0.138876	NEUTRAL	ALLEVIATING	286	93	74	56	55	220	163	226	100	144	0.0369401	0.0153061	0.017206	0.0365429	-0.0121448	-0.0811112	0.026361	0.128957	0.0632475	0.983958	0.974374	0.918134	0.973719	0.9959	0.987633	0.982605	0.966592	0.973763	0.869025	0.818039	0.736182	0.728489	0.978703	0.940442	0.951922	0.694785	0.84113	0.892025
CSM2_donor_1	RAD54_recipient_2	R1	NA	no	DNA_repair	DNA_repair	-0.022412	0.100841	0.138876	NEUTRAL	ALLEVIATING	1439	544	528	378	428	1162	1110	1206	418	656	0.0387856	-0.0143492	-0.00241719	0.0551412	-0.04335	-0.02702	0.00022542	0.0612811	0.0421626	0.983958	0.974374	0.918134	0.973719	0.9959	0.987633	0.982605	0.966592	0.973763	0.875952	0.818104	0.724562	0.726562	0.968882	0.905892	0.947054	0.685365	0.848167	0.900685
CSM2_donor_1	RAD55_recipient_1	R1	NA	no	DNA_repair	DNA_repair	-0.044117	0.058186	0.10192	AGGRAVATING	ALLEVIATING	572	112	152	101	114	259	196	241	49	173	0.0416324	0.0436667	0.0288889	0.0783417	0.00680652	0.00341903	0.0648775	0.00596121	0.0514771	0.983958	0.974374	0.918134	0.973719	0.9959	0.987633	0.982605	0.966592	0.973763	0.807943	0.739515	0.66303	0.669783	0.853678	0.774298	0.843135	0.588745	0.759539	0.836615
CSM2_donor_1	RAD57_recipient_1	R1	NA	no	DNA_repair	DNA_repair	-0.043267	0.051424	0.0925192	AGGRAVATING	ALLEVIATING	729	343	340	224	233	675	490	698	0	361	0.0295813	-0.00150925	0.0439584	0.0731694	0.0429571	0.0630412	0.0372832	-0.618497	-0.0109422	0.983958	0.974374	0.918134	0.973719	0.9959	0.987633	0.982605	0.966592	0.973763	0.924352	0.88885	0.773968	0.813925	1.00854	0.900427	0.96598	0.639874	0.902119	0.939105
CSM2_donor_1	RAD59_recipient_1	R1	NA	no	DNA_repair	DNA_repair	-0.011618	-0.020541	-0.0135259	NEUTRAL	NEUTRAL	2952	1799	2117	1315	1787	2168	2218	0	1893	2341	0.0205998	0.00441186	0.0108516	-0.0231708	-0.0336923	-0.0223189	-0.941895	-0.0289617	-0.0317123	0.983958	0.974374	0.918134	0.973719	0.9959	0.987633	0.982605	0.966592	0.973763	0.977749	0.975942	0.882817	0.955246	0.961179	0.954338	0.95857	0.95954	0.985433	0.982664
CSM2_donor_1	RAD61_recipient_1	R1	NA	no	DNA_repair	DNA_repair	-0.014076	-0.018148	-0.00718157	NEUTRAL	NEUTRAL	552	217	259	197	199	309	0	0	299	256	-0.0942637	-0.123426	-0.079434	-0.101524	-0.149869	-1.11351	-0.97589	-0.105391	-0.142858	0.983958	0.974374	0.918134	0.973719	0.9959	0.987633	0.982605	0.966592	0.973763	1.00329	1.01026	0.956679	0.97312	1.07757	1.12745	0.993166	1.03286	1.00308	0.892934
CSM2_donor_1	RTT101_recipient_1	R1	NA	no	DNA_repair	DNA_repair	-0.036985	-0.027181	-0.00556225	AGGRAVATING	NEUTRAL	377	57	78	70	31	155	296	0	0	89	-0.0134989	-0.00244137	0.024693	-0.130438	-0.117036	-0.0562251	-0.869167	-0.675156	-0.0746937	0.983958	0.974374	0.918134	0.973719	0.9959	0.987633	0.982605	0.966592	0.973763	0.803887	0.723911	0.620591	0.617108	0.907398	0.919713	0.884555	0.698492	0.799573	0.777492
CSM2_donor_1	RTT101_recipient_2	R1	NA	no	DNA_repair	DNA_repair	-0.036985	-0.027181	-0.00556225	AGGRAVATING	NEUTRAL	415	80	116	66	76	249	232	0	0	126	-0.0329821	0.014738	-0.0152723	-0.023004	-0.0294274	-0.0866124	-0.929002	-0.686892	-0.02173	0.983958	0.974374	0.918134	0.973719	0.9959	0.987633	0.982605	0.966592	0.973763	0.859268	0.790515	0.685323	0.723634	0.955543	0.944921	0.945449	0.710633	0.863462	0.812502
CSM2_donor_1	RTT107_recipient_1	R1	NA	no	DNA_repair	DNA_repair	-0.05996	-0.120893	-0.0970352	AGGRAVATING	AGGRAVATING	231	146	164	21	141	301	396	267	30	226	0.00588021	0.0207014	-0.224249	0.0463633	0.0911002	0.0789906	0.0853421	-0.167344	0.0501883	0.983958	0.974374	0.918134	0.973719	0.9959	0.987633	0.982605	0.966592	0.973763	0.967854	0.954044	0.819279	0.921834	1.04828	1.09159	0.987437	0.810422	0.973566	0.958208
CSM2_donor_1	SGS1_recipient_1	R1	NA	no	DNA_repair	DNA_repair	0.101864	0.162683	0.125443	ALLEVIATING	ALLEVIATING	1007	557	814	432	470	951	1197	734	493	543	0.0602178	0.144058	0.126289	0.170877	0.00708415	0.0454404	0.0226667	0.0861396	0.0952796	0.983958	0.974374	0.918134	0.973719	0.9959	0.987633	0.982605	0.966592	0.973763	0.909562	0.889077	0.76426	0.76522	1.00156	0.981074	0.940878	0.807547	0.819775	0.955189
CSM2_donor_1	SHU1_recipient_1	R1	NA	no	DNA_repair	DNA_repair	-0.018801	0.130111	0.148982	NEUTRAL	ALLEVIATING	1106	1283	1483	971	752	1985	2106	2006	1391	1583	0.0605599	0.0552628	0.0474478	0.0678881	0.0783138	0.0839822	0.10186	0.0436	0.0909657	0.983958	0.974374	0.918134	0.973719	0.9959	0.987633	0.982605	0.966592	0.973763	0.990059	0.978662	0.897933	0.877497	1.0112	1.00129	0.984592	1.00398	0.994255	1.03474
CSM2_donor_1	SHU1_recipient_2	R1	NA	no	DNA_repair	DNA_repair	-0.018801	0.130111	0.148982	NEUTRAL	ALLEVIATING	1050	1253	1596	1071	1023	2081	2474	2353	1270	1653	0.0653773	0.0904036	0.0870315	0.0828302	0.138414	0.164307	0.20746	0.104978	0.0834858	0.983958	0.974374	0.918134	0.973719	0.9959	0.987633	0.982605	0.966592	0.973763	1.0031	1.00347	0.930118	0.979526	1.02542	1.05445	1.00303	1.02729	1.00933	1.05239
CSM2_donor_1	SHU2_recipient_1	R1	NA	no	DNA_repair	DNA_repair	-0.036334	0.085541	0.118075	AGGRAVATING	ALLEVIATING	2326	1558	1846	1420	1222	2089	2959	3062	1687	1828	0.0858814	0.11134	0.148047	0.159133	0.150453	0.168848	0.136839	0.0722019	0.0688057	0.983958	0.974374	0.918134	0.973719	0.9959	0.987633	0.982605	0.966592	0.973763	0.909994	0.868124	0.789975	0.824054	0.894313	0.939958	0.922801	0.905332	0.899358	0.981277
CSM2_donor_1	SHU2_recipient_2	R1	NA	no	DNA_repair	DNA_repair	-0.036334	0.085541	0.118075	AGGRAVATING	ALLEVIATING	2265	2007	2736	1840	1778	3099	3201	3458	2057	2824	0.0674827	0.102634	0.109103	0.030161	0.0596817	0.101213	0.0944677	0.0248365	0.0495447	0.983958	0.974374	0.918134	0.973719	0.9959	0.987633	0.982605	0.966592	0.973763	0.975601	0.968513	0.889234	0.952055	0.995576	0.974555	0.964262	0.975226	0.979606	1.02743
CSM2_donor_1	SLX4_recipient_1	R1	NA	no	DNA_repair	DNA_repair	-0.012032	-0.093026	-0.0865548	NEUTRAL	AGGRAVATING	1139	959	1157	303	449	314	205	907	812	1188	-0.0142526	-0.0276361	-0.181305	-0.158634	-0.243659	-0.355999	-0.0240055	-0.00621793	0.0350802	0.983958	0.974374	0.918134	0.973719	0.9959	0.987633	0.982605	0.966592	0.973763	0.999057	1.00183	0.944357	0.975038	0.941869	0.928164	0.943255	0.954584	0.976747	0.968778
CSM2_donor_1	SRS2_recipient_1	R1	NA	no	DNA_repair	DNA_repair	0.009822	0.039772	0.0342742	NEUTRAL	NEUTRAL	706	465	562	485	373	901	910	571	489	609	0.00122282	-0.0106678	0.0538409	0.0390384	0.00781955	0.0276834	-0.000110149	0.033835	-0.0160718	0.983958	0.974374	0.918134	0.973719	0.9959	0.987633	0.982605	0.966592	0.973763	0.965086	0.963985	0.888453	0.858651	1.0568	1.07452	0.984455	0.962194	0.976248	0.950827
CSM2_donor_1	SRS2_recipient_2	R1	NA	no	DNA_repair	DNA_repair	0.009822	0.039772	0.0342742	NEUTRAL	NEUTRAL	1548	953	1275	847	948	1153	1674	967	959	1118	-0.0184817	0.00186559	0.0443823	0.0974127	-0.0388419	-0.0555971	-0.0699446	-0.00757694	-0.0424493	0.983958	0.974374	0.918134	0.973719	0.9959	0.987633	0.982605	0.966592	0.973763	0.980663	0.982299	0.90226	0.873732	1.02481	1.05321	0.966028	0.959084	0.975803	0.946449
CSM2_donor_1	YBR259W_recipient_1	R1	NA	no	DNA_repair	Neutral	NA	NA	NA	NA	NA	3032	3328	3928	3366	3159	3992	4551	4451	3069	3925	0.00508481	0.0228269	-0.037849	-0.0498147	0.0138821	-0.0118257	-0.0246328	-0.0162966	-0.0109244	0.983958	0.974374	0.918134	0.973719	0.9959	0.987633	0.982605	0.966592	0.973763	1.02511	1.02565	1.0253	1.03552	1.01532	1.02372	1.03411	1.01826	1.02532	1.01375
CSM2_donor_1	YCL047C_recipient_1	R1	NA	no	DNA_repair	Neutral	NA	NA	NA	NA	NA	1052	412	570	459	440	690	732	658	524	717	-0.0273034	0.0130724	-0.0454972	-0.0183869	-0.00635796	-0.0362174	-0.00614904	0.0154944	0.0363763	0.983958	0.974374	0.918134	0.973719	0.9959	0.987633	0.982605	0.966592	0.973763	0.939153	0.910299	0.907739	0.881921	0.950615	0.944071	0.936942	0.948738	0.942094	0.896784
CSM2_donor_1	YDL027C_recipient_1	R1	NA	no	DNA_repair	Neutral	NA	NA	NA	NA	NA	1361	831	846	927	877	1290	1308	1169	982	1129	-0.00181159	-0.0101728	-0.0147206	0.0277944	0.0634637	0.0470399	0.044738	0.0172839	0.030305	0.983958	0.974374	0.918134	0.973719	0.9959	0.987633	0.982605	0.966592	0.973763	0.971348	0.961806	0.967357	0.951429	1.01057	0.991031	0.974591	0.968138	0.965679	0.953955
CSM2_donor_1	YDL027C_recipient_2	R1	NA	no	DNA_repair	Neutral	NA	NA	NA	NA	NA	2427	1641	1918	1876	1536	1994	2253	2236	1609	2298	-0.00158438	0.0392864	0.011615	0.0153579	0.00194308	-0.0152976	0.0283165	-0.0318455	0.028866	0.983958	0.974374	0.918134	0.973719	0.9959	0.987633	0.982605	0.966592	0.973763	0.99675	0.992544	1.00023	0.985305	0.978024	0.985724	0.977887	0.991695	0.984504	0.979176
CSM2_donor_1	YFR057W_recipient_1	R1	NA	no	DNA_repair	Neutral	NA	NA	NA	NA	NA	3037	1937	2537	2329	1933	2105	2577	2647	2036	1897	-4.58574e-05	-0.0153368	-0.0359282	-0.0253316	-0.0228642	-0.060515	-0.00923994	-0.0622369	-0.0246282	0.983958	0.974374	0.918134	0.973719	0.9959	0.987633	0.982605	0.966592	0.973763	0.978946	0.966383	0.963201	0.960101	0.916841	0.961721	0.963839	0.984493	0.97074	0.963196
CSM2_donor_1	YKR011C_recipient_1	R1	NA	no	DNA_repair	Neutral	NA	NA	NA	NA	NA	1051	1054	1347	1533	1208	1266	1528	1178	1047	1081	0.0170365	0.013056	0.0268406	0.0214139	0.0384385	0.00158446	0.0616708	0.061603	-0.000291125	0.983958	0.974374	0.918134	0.973719	0.9959	0.987633	0.982605	0.966592	0.973763	1.0311	1.05231	1.06319	1.0754	1.02326	1.10818	1.02489	1.03239	1.02236	1.0316
CSM2_donor_1	YKR011C_recipient_2	R1	NA	no	DNA_repair	Neutral	NA	NA	NA	NA	NA	1301	964	1185	1099	944	1549	1689	1519	1383	1685	0.00898531	0.00244866	0.00317127	0.046194	0.0683491	0.081058	0.0429517	0.0379918	0.0511066	0.983958	0.974374	0.918134	0.973719	0.9959	0.987633	0.982605	0.966592	0.973763	1.00042	1.00455	1.00908	1.00414	1.03482	1.03351	0.996431	1.0191	1.00322	0.993357
CSM2_donor_1	YLR179C_recipient_1	R1	NA	no	DNA_repair	Neutral	NA	NA	NA	NA	NA	1248	1301	1683	1541	1332	1547	1598	1533	1432	1850	0.0252498	0.0168817	0.0267077	-0.0243417	0.00735199	0.0789126	-0.0131292	-0.00370601	0.0205562	0.983958	0.974374	0.918134	0.973719	0.9959	0.987633	0.982605	0.966592	0.973763	1.03828	1.07623	1.05802	1.069	1.02778	0.97443	1.03405	1.05269	1.03905	1.04687
CSM2_donor_1	YLR179C_recipient_2	R1	NA	no	DNA_repair	Neutral	NA	NA	NA	NA	NA	1798	1526	1645	1663	1317	1433	1510	1853	1463	1587	-0.0198365	-0.0495282	-0.0188521	-0.049655	-0.0812707	-0.0552913	-0.0413586	-0.0233475	-0.0282859	0.983958	0.974374	0.918134	0.973719	0.9959	0.987633	0.982605	0.966592	0.973763	1.0057	1.00556	1.00251	0.986006	0.997299	0.97756	1.008	0.999395	1.01319	0.96973
CSM2_donor_1	YLR356W_recipient_1	R1	NA	no	DNA_repair	Neutral	NA	NA	NA	NA	NA	2939	1975	2512	2473	2447	1554	2180	2404	2097	2519	-0.0199619	-0.0245741	-0.00724011	-0.0228734	0.00666268	0.0454752	0.0247833	0.00749256	-0.0245668	0.983958	0.974374	0.918134	0.973719	0.9959	0.987633	0.982605	0.966592	0.973763	0.989022	0.990969	0.993227	1.01241	0.8765	0.929451	0.961159	0.995485	0.983857	0.953195
CSM2_donor_1	YLR356W_recipient_2	R1	NA	no	DNA_repair	Neutral	NA	NA	NA	NA	NA	1871	964	1083	1092	949	1388	844	1351	1043	1386	-0.0242289	-0.0157597	0.0166724	0.00577878	0.014772	-0.0251726	-0.0297249	-0.0168301	-0.0278561	0.983958	0.974374	0.918134	0.973719	0.9959	0.987633	0.982605	0.966592	0.973763	0.964865	0.93723	0.944617	0.930436	0.970143	0.821365	0.951545	0.947017	0.965165	0.925158
CSM3_donor_1	APT2_recipient_1	R1	NA	no	DNA_repair	Neutral	NA	NA	NA	NA	NA	1551	1412	1460	1569	1111	2394	1891	1765	1345	1626	0.0186764	0.0251387	-0.0287734	-0.048197	-0.0468659	-0.0474097	-0.0412555	0.0171455	-0.00893502	1.01709	1.01454	0.994923	1.01291	1.10003	1.05619	1.01431	0.977636	1.00092	0.956361	0.927835	0.920846	0.922377	1.00407	0.946238	0.973106	0.941209	0.960317	0.991376
CSM3_donor_1	CLA4_recipient_1	R1	NA	no	DNA_repair	DNA_repair	0.031025	-0.019782	-0.0577943	NEUTRAL	NEUTRAL	688	250	259	367	41	458	86	433	198	81	-0.0390238	-0.0404861	-0.018757	-0.384299	-0.0377839	-0.380866	0.0231378	0.0637022	-0.15233	1.01709	1.01454	0.994923	1.01291	1.10003	1.05619	1.01431	0.977636	1.00092	0.911341	0.864542	0.845827	0.839219	0.891982	0.840879	0.879899	0.77776	0.812834	0.887887
CSM3_donor_1	CSM2_recipient_1	R1	NA	no	DNA_repair	DNA_repair	-0.030523	0.017655	0.0454351	NEUTRAL	NEUTRAL	605	637	738	619	465	1206	1234	950	641	845	-0.00312951	0.0253524	0.0198877	-0.00395348	0.0836312	0.065047	0.0916396	0.0232302	0.0475785	1.01709	1.01454	0.994923	1.01291	1.10003	1.05619	1.01431	0.977636	1.00092	1.00506	1.00462	0.928784	0.979612	1.03515	1.07142	1.00458	1.02897	1.00914	1.01911
CSM3_donor_1	CSM2_recipient_2	R1	NA	no	DNA_repair	DNA_repair	-0.030523	0.017655	0.0454351	NEUTRAL	NEUTRAL	1324	2051	2157	1818	1666	2023	2382	1881	1844	2157	-0.00104577	0.039188	0.0315616	0.00488444	0.0917472	0.0242869	0.0598577	-0.00301389	0.00538198	1.01709	1.01454	0.994923	1.01291	1.10003	1.05619	1.01431	0.977636	1.00092	1.06124	1.07776	1.00308	1.08864	0.919491	1.02654	0.992838	1.10146	1.07182	1.07832
CSM3_donor_1	CSM3_recipient_1	R1	0	YES	DNA_repair	DNA_repair	NA	NA	NA	NA	NA	280	3	3	3	2	7	5	5	3	3	-0.406743	-0.643846	-0.646502	-0.670318	-0.826063	-0.915311	-0.660557	-0.682063	-0.580141	1.01709	1.01454	0.994923	1.01291	1.10003	1.05619	1.01431	0.977636	1.00092	0.884198	0.824415	0.784867	0.745068	0.953064	0.89822	0.904406	0.799651	0.846201	0.492562
CSM3_donor_1	CSM3_recipient_2	R1	0	YES	DNA_repair	DNA_repair	NA	NA	NA	NA	NA	64	0	1	1	0	1	1	1	1	1	-0.454631	-0.505489	-0.521594	-0.703671	-0.767972	-0.757742	-0.51219	-0.464783	-0.488716	1.01709	1.01454	0.994923	1.01291	1.10003	1.05619	1.01431	0.977636	1.00092	0.889326	0.83205	0.811182	0.795585	0.923247	0.865699	0.872884	0.797374	0.85009	0.449889
CSM3_donor_1	FLO8_recipient_1	R1	NA	no	DNA_repair	Neutral	NA	NA	NA	NA	NA	1110	941	905	1278	865	1900	1474	1409	895	1156	0.0156212	-0.0169773	0.0179138	0.066652	0.0423497	0.0301588	0.0202089	0.00680065	0.00852464	1.01709	1.01454	0.994923	1.01291	1.10003	1.05619	1.01431	0.977636	1.00092	0.977139	0.964874	0.970324	0.958708	1.02818	1.01947	1.00249	0.983479	0.982166	1.00946
CSM3_donor_1	FLO8_recipient_2	R1	NA	no	DNA_repair	Neutral	NA	NA	NA	NA	NA	683	1005	1262	1339	972	1360	1331	930	642	993	0.0357461	0.049256	0.0243163	-0.00828766	0.00687921	0.0281629	-0.0355158	-0.036851	0.00261859	1.01709	1.01454	0.994923	1.01291	1.10003	1.05619	1.01431	0.977636	1.00092	1.03465	1.05585	1.05927	1.06667	1.01926	1.04951	1.042	1.03429	1.02553	1.08807
CSM3_donor_1	GAL2_recipient_1	R1	NA	no	DNA_repair	Neutral	NA	NA	NA	NA	NA	990	874	990	1331	953	1426	1167	1058	778	998	-0.0251422	-0.0436879	-0.00489258	-0.00687546	-0.0602701	0.0271981	-0.00950019	0.00677374	-0.0434942	1.01709	1.01454	0.994923	1.01291	1.10003	1.05619	1.01431	0.977636	1.00092	0.993996	0.997576	0.995843	0.985141	1.04123	0.986033	1.01221	1.00457	1.00316	0.985836
CSM3_donor_1	GAL2_recipient_2	R1	NA	no	DNA_repair	Neutral	NA	NA	NA	NA	NA	1140	1535	1702	2021	1364	1980	1743	1792	1001	1500	-0.0179649	-0.0385741	-0.0182855	-0.0477363	0.00192401	-0.0561449	-0.00051072	-0.0514251	0.0108466	1.01709	1.01454	0.994923	1.01291	1.10003	1.05619	1.01431	0.977636	1.00092	1.02537	1.03917	1.0379	1.03958	0.972503	1.04374	1.01089	1.03226	1.01322	1.02492
CSM3_donor_1	HO_recipient_1	R1	NA	no	DNA_repair	Neutral	NA	NA	NA	NA	NA	1679	2282	2590	3025	2054	2862	3586	2106	1562	2484	-0.00159953	0.00531912	0.0488856	0.0157023	0.033238	-0.0548403	-0.0418369	0.00158005	-0.000406936	1.01709	1.01454	0.994923	1.01291	1.10003	1.05619	1.01431	0.977636	1.00092	1.02524	1.04792	1.0357	1.05261	1.01665	1.13049	1.03143	1.02128	1.02699	1.04116
CSM3_donor_1	HO_recipient_2	R1	NA	no	DNA_repair	Neutral	NA	NA	NA	NA	NA	1973	2345	2682	3193	2260	3158	3225	2416	2256	2736	-0.0325446	-0.029357	-0.0673628	-0.0950751	-0.106242	-0.141906	-0.0987888	-0.0360633	-0.0771889	1.01709	1.01454	0.994923	1.01291	1.10003	1.05619	1.01431	0.977636	1.00092	1.03807	1.04475	1.0415	1.05822	1.06483	1.09876	1.0428	1.05169	1.07519	1.02326
CSM3_donor_1	MAG1_recipient_1	R1	NA	no	DNA_repair	DNA_repair	0.033516	-0.031771	-0.0587565	NEUTRAL	NEUTRAL	223	150	191	37	122	212	237	185	134	165	-0.0351037	-0.0114474	-0.19203	-0.0879507	-0.0361198	-0.0621661	-0.0134514	0.0199773	-0.00548926	1.01709	1.01454	0.994923	1.01291	1.10003	1.05619	1.01431	0.977636	1.00092	0.979893	0.977196	0.818315	0.96795	0.956885	0.99839	0.964858	0.971678	0.97217	0.961531
CSM3_donor_1	MAL13_recipient_1	R1	NA	no	DNA_repair	Neutral	NA	NA	NA	NA	NA	1570	1325	1277	1714	1115	2274	1709	1692	1235	1540	-0.00213017	0.00533179	-0.00212262	0.00376069	0.0520088	0.0116503	0.0317855	0.0202053	0.0240412	1.01709	1.01454	0.994923	1.01291	1.10003	1.05619	1.01431	0.977636	1.00092	0.978075	0.954675	0.962211	0.956891	1.00438	0.986991	0.99703	0.971714	0.973703	0.992655
CSM3_donor_1	MMS1_recipient_1	R1	NA	no	DNA_repair	DNA_repair	0.001128	0.063536	0.0823972	NEUTRAL	NEUTRAL	286	113	125	78	132	333	305	333	141	175	-0.0225798	0.0194511	-0.0186547	0.0706328	-0.0567134	-0.0429293	0.0542115	0.0873305	-0.029627	1.01709	1.01454	0.994923	1.01291	1.10003	1.05619	1.01431	0.977636	1.00092	0.92204	0.87128	0.772714	0.832724	1.00374	0.97771	0.963168	0.798882	0.943543	0.915213
CSM3_donor_1	MMS4_recipient_1	R1	NA	no	DNA_repair	DNA_repair	-0.028327	0.010122	0.0351854	NEUTRAL	NEUTRAL	496	312	258	323	266	231	531	550	238	335	-0.014853	-0.114861	-0.0256329	-0.0259829	-0.300355	-0.0838569	0.0120395	-0.00100605	-0.0043759	1.01709	1.01454	0.994923	1.01291	1.10003	1.05619	1.01431	0.977636	1.00092	0.960051	0.944878	0.850107	0.891056	1.00835	0.971369	0.955314	0.843143	0.937281	0.9616
CSM3_donor_1	MPH1_recipient_1	R1	NA	no	DNA_repair	DNA_repair	-0.014472	-0.015948	-0.00462423	NEUTRAL	NEUTRAL	233	234	280	222	179	513	548	407	126	230	0.080416	0.0994589	0.0884055	0.129116	0.154429	0.102237	0.277251	0.0647235	0.0458528	1.01709	1.01454	0.994923	1.01291	1.10003	1.05619	1.01431	0.977636	1.00092	0.935369	0.914362	0.845092	0.850706	0.933235	1.04418	0.858672	0.894039	0.94167	1.03177
CSM3_donor_1	MUS81_recipient_1	R1	NA	no	DNA_repair	DNA_repair	-0.031097	-0.035552	-0.0152824	AGGRAVATING	NEUTRAL	208	98	116	89	76	243	226	210	76	140	-0.00179933	-0.0287526	-0.00125756	0.0506781	0.0106069	0.0701068	0.0761999	0.132568	0.0302404	1.01709	1.01454	0.994923	1.01291	1.10003	1.05619	1.01431	0.977636	1.00092	0.925486	0.911459	0.817671	0.830694	0.985764	0.938479	0.906787	0.695183	0.887807	0.939498
CSM3_donor_1	NGL3_recipient_1	R1	333130	no	DNA_repair	Neutral	NA	NA	NA	NA	NA	7080	7352	9111	10090	8654	11326	9007	9279	6512	9172	0.0260419	0.0295923	0.02086	-0.0108881	-0.0392568	0.015906	0.00244822	0.00797684	0.00838652	1.01709	1.01454	0.994923	1.01291	1.10003	1.05619	1.01431	0.977636	1.00092	1.00322	1.01305	1.00723	1.04025	1.02043	0.969454	0.99784	0.984026	1.00055	1.04641
CSM3_donor_1	NGL3_recipient_2	R1	333130	no	DNA_repair	Neutral	NA	NA	NA	NA	NA	1322	1679	1861	2267	1837	2370	2157	2269	1615	1992	-0.0284708	-0.0431992	-0.0234039	-0.0103917	-0.0481903	-0.0131656	0.000984399	0.0263648	0.0207161	1.01709	1.01454	0.994923	1.01291	1.10003	1.05619	1.01431	0.977636	1.00092	1.02883	1.03362	1.03726	1.03126	1.02397	1.01703	1.02497	1.01962	1.02599	1.01793
CSM3_donor_1	PSY3_recipient_1	R1	NA	no	DNA_repair	DNA_repair	-0.009143	0.031175	0.0413569	NEUTRAL	NEUTRAL	1066	1208	1336	1136	1014	1514	1597	1431	1077	1572	-0.0285361	-0.0445482	0.00297723	-0.0321757	-0.0267832	-0.00615727	0.0333932	0.0176042	-0.0288547	1.01709	1.01454	0.994923	1.01291	1.10003	1.05619	1.01431	0.977636	1.00092	1.02668	1.03725	0.947456	1.00784	1.00817	1.06916	1.01026	1.0444	1.052	1.01569
CSM3_donor_1	PSY3_recipient_2	R1	NA	no	DNA_repair	DNA_repair	-0.009143	0.031175	0.0413569	NEUTRAL	NEUTRAL	3448	2639	2878	2439	2213	3799	3794	3251	2487	3634	0.0194808	0.042683	0.0978216	0.0704305	0.0985761	0.0191674	0.0357743	0.0874786	0.0364289	1.01709	1.01454	0.994923	1.01291	1.10003	1.05619	1.01431	0.977636	1.00092	0.936985	0.905459	0.823627	0.875496	0.875878	0.917796	0.904417	0.88183	0.933593	0.972475
CSM3_donor_1	RAD18_recipient_1	R1	NA	no	DNA_repair	DNA_repair	-0.066261	-0.003121	0.0153981	AGGRAVATING	NEUTRAL	164	9	11	55	41	195	134	186	57	78	-0.247942	-0.339426	0.0562773	0.0990737	0.0244761	0.0267854	0.0696904	-0.0553699	-0.0161119	1.01709	1.01454	0.994923	1.01291	1.10003	1.05619	1.01431	0.977636	1.00092	0.894139	0.839876	0.644012	0.577793	0.890482	0.790061	0.863073	0.831158	0.836118	0.661474
CSM3_donor_1	RAD18_recipient_2	R1	NA	no	DNA_repair	DNA_repair	-0.066261	-0.003121	0.0153981	AGGRAVATING	NEUTRAL	742	51	63	215	127	873	713	724	348	320	-0.26652	-0.334786	0.0438049	0.0269262	0.014549	0.00329809	0.0730445	0.0418697	-0.0178366	1.01709	1.01454	0.994923	1.01291	1.10003	1.05619	1.01431	0.977636	1.00092	0.940078	0.899464	0.676774	0.633037	0.950543	0.914771	0.908216	0.898896	0.89442	0.689619
CSM3_donor_1	RAD5_recipient_1	R1	NA	no	DNA_repair	DNA_repair	-0.07862	0.007747	0.0320581	AGGRAVATING	NEUTRAL	661	44	50	245	136	117	427	554	54	73	-0.296414	-0.428212	0.021088	-0.0133945	-0.481421	-0.0561462	-0.0212436	-0.347793	-0.319784	1.01709	1.01454	0.994923	1.01291	1.10003	1.05619	1.01431	0.977636	1.00092	0.957908	0.934035	0.745445	0.697648	1.03374	0.935679	0.980816	0.909969	0.91109	0.67786
CSM3_donor_1	RAD5_recipient_2	R1	NA	no	DNA_repair	DNA_repair	-0.07862	0.007747	0.0320581	AGGRAVATING	NEUTRAL	2449	184	192	844	448	415	1408	1908	241	296	-0.245757	-0.35309	0.078733	0.0449049	-0.376021	-0.0956024	-0.0259054	-0.305265	-0.279057	1.01709	1.01454	0.994923	1.01291	1.10003	1.05619	1.01431	0.977636	1.00092	0.925055	0.889074	0.717563	0.661302	0.958331	0.886869	0.931474	0.880079	0.887555	0.695102
CSM3_donor_1	RAD51_recipient_1	R1	NA	no	DNA_repair	DNA_repair	-0.048842	0.016058	0.0597204	AGGRAVATING	NEUTRAL	150	63	79	76	44	147	108	155	64	90	0.0188364	0.062626	0.0722069	0.019005	0.035504	0.0351966	0.0875782	0.115596	0.0754632	1.01709	1.01454	0.994923	1.01291	1.10003	1.05619	1.01431	0.977636	1.00092	0.875914	0.823934	0.754297	0.774584	0.946553	0.876074	0.93457	0.751	0.84065	0.909715
CSM3_donor_1	RAD52_recipient_1	R1	153051	no	DNA_repair	DNA_repair	-0.065576	-0.06532	-0.054193	AGGRAVATING	AGGRAVATING	139	5	5	54	41	196	143	129	6	20	-0.23696	-0.331942	0.0862957	0.0959122	-0.0359112	-0.0231444	-0.00476403	-0.327578	-0.173255	1.01709	1.01454	0.994923	1.01291	1.10003	1.05619	1.01431	0.977636	1.00092	0.86143	0.803408	0.729052	0.723562	1.0204	0.951248	0.981269	0.744643	0.848755	0.639188
CSM3_donor_1	RAD54_recipient_1	R1	NA	no	DNA_repair	DNA_repair	-0.031227	0.031191	0.0636088	NEUTRAL	NEUTRAL	311	107	167	106	68	365	300	397	79	168	0.00584015	0.0194549	-0.0240914	-0.0338207	-0.0783961	-0.0748358	0.040707	0.0186819	0.0546895	1.01709	1.01454	0.994923	1.01291	1.10003	1.05619	1.01431	0.977636	1.00092	0.869025	0.818039	0.736182	0.728489	0.978703	0.940442	0.951922	0.694785	0.84113	0.889713
CSM3_donor_1	RAD54_recipient_2	R1	NA	no	DNA_repair	DNA_repair	-0.031227	0.031191	0.0636088	NEUTRAL	NEUTRAL	1034	362	492	380	245	1137	1098	1102	328	521	0.0148909	0.0355753	0.0432805	0.0276493	-0.027001	0.0679198	0.0990829	0.162849	0.0271627	1.01709	1.01454	0.994923	1.01291	1.10003	1.05619	1.01431	0.977636	1.00092	0.875952	0.818104	0.724562	0.726562	0.968882	0.905892	0.947054	0.685365	0.848167	0.905808
CSM3_donor_1	RAD55_recipient_1	R1	NA	no	DNA_repair	DNA_repair	-0.040512	0.036985	0.0791294	AGGRAVATING	NEUTRAL	451	140	159	118	84	323	261	301	120	169	0.067809	0.0656712	0.0673033	0.0835337	0.0556675	0.100628	0.066573	0.17354	0.0608898	1.01709	1.01454	0.994923	1.01291	1.10003	1.05619	1.01431	0.977636	1.00092	0.807943	0.739515	0.66303	0.669783	0.853678	0.774298	0.843135	0.588745	0.759539	0.889556
CSM3_donor_1	RAD57_recipient_1	R1	NA	no	DNA_repair	DNA_repair	-0.035778	0.051927	0.0927759	AGGRAVATING	NEUTRAL	734	280	321	205	216	795	618	653	166	291	-0.0134027	-0.0326114	-0.0293164	-0.0566004	-0.106196	-0.00492454	-0.0347521	0.0668277	-0.0907426	1.01709	1.01454	0.994923	1.01291	1.10003	1.05619	1.01431	0.977636	1.00092	0.924352	0.88885	0.773968	0.813925	1.00854	0.900427	0.96598	0.639874	0.902119	0.926742
CSM3_donor_1	RAD59_recipient_1	R1	NA	no	DNA_repair	DNA_repair	-0.025539	-0.018792	-0.000487824	NEUTRAL	NEUTRAL	2612	1750	2080	1448	1721	3513	2792	2839	1721	2553	-0.0530073	-0.0840902	-0.0654762	-0.0776105	-0.0380562	-0.0430013	-0.013635	-0.0372411	-0.0109855	1.01709	1.01454	0.994923	1.01291	1.10003	1.05619	1.01431	0.977636	1.00092	0.977749	0.975942	0.882817	0.955246	0.961179	0.954338	0.95857	0.95954	0.985433	0.941447
CSM3_donor_1	RAD61_recipient_1	R1	NA	no	DNA_repair	DNA_repair	-0.104236	-0.063592	0.0334662	AGGRAVATING	AGGRAVATING	617	43	46	448	57	1116	911	1034	380	58	-0.33519	-0.499319	-0.121865	-0.494026	-0.0952362	-0.195351	0.00781845	-0.140191	-0.453353	1.01709	1.01454	0.994923	1.01291	1.10003	1.05619	1.01431	0.977636	1.00092	1.00329	1.01026	0.956679	0.97312	1.07757	1.12745	0.993166	1.03286	1.00308	0.685244
CSM3_donor_1	RTT101_recipient_1	R1	NA	no	DNA_repair	DNA_repair	-0.009705	0.037948	0.0541465	NEUTRAL	NEUTRAL	368	91	92	59	7	372	330	281	104	176	0.0245632	0.0312468	-0.00196591	-0.369202	0.0308879	-0.0175963	0.0531129	0.137922	0.0944756	1.01709	1.01454	0.994923	1.01291	1.10003	1.05619	1.01431	0.977636	1.00092	0.803887	0.723911	0.620591	0.617108	0.907398	0.919713	0.884555	0.698492	0.799573	0.842184
CSM3_donor_1	RTT101_recipient_2	R1	NA	no	DNA_repair	DNA_repair	-0.009705	0.037948	0.0541465	NEUTRAL	NEUTRAL	262	87	91	62	7	307	273	249	56	159	0.00757141	0.0239766	0.00933976	-0.381133	0.0622085	0.0461441	0.0615612	0.0185515	0.054369	1.01709	1.01454	0.994923	1.01291	1.10003	1.05619	1.01431	0.977636	1.00092	0.859268	0.790515	0.685323	0.723634	0.955543	0.944921	0.945449	0.710633	0.863462	0.88152
CSM3_donor_1	RTT107_recipient_1	R1	NA	no	DNA_repair	DNA_repair	0.022803	0.091821	0.0851366	NEUTRAL	ALLEVIATING	367	368	414	227	287	559	587	381	221	356	0.0419154	0.100552	0.0763305	0.0819883	-0.0506362	-0.0712125	0.00904156	0.115519	0.0171279	1.01709	1.01454	0.994923	1.01291	1.10003	1.05619	1.01431	0.977636	1.00092	0.967854	0.954044	0.819279	0.921834	1.04828	1.09159	0.987437	0.810422	0.973566	1.02631
CSM3_donor_1	SGS1_recipient_1	R1	272981	no	DNA_repair	DNA_repair	-0.098577	-0.106551	-0.0851487	AGGRAVATING	AGGRAVATING	865	27	32	313	248	812	709	623	132	183	-0.320726	-0.517159	-0.0420143	-0.0194692	-0.149302	-0.154735	-0.0507121	-0.192859	-0.0804211	1.01709	1.01454	0.994923	1.01291	1.10003	1.05619	1.01431	0.977636	1.00092	0.909562	0.889077	0.76426	0.76522	1.00156	0.981074	0.940878	0.807547	0.819775	0.604376
CSM3_donor_1	SHU1_recipient_1	R1	NA	no	DNA_repair	DNA_repair	-0.020689	0.010267	0.0286526	NEUTRAL	NEUTRAL	951	716	772	781	569	1143	1116	943	732	932	-0.00965236	-0.0341574	0.0100734	0.053598	-0.0553139	-0.0101413	0.0480657	0.0268875	-0.0079903	1.01709	1.01454	0.994923	1.01291	1.10003	1.05619	1.01431	0.977636	1.00092	0.990059	0.978662	0.897933	0.877497	1.0112	1.00129	0.984592	1.00398	0.994255	0.997321
CSM3_donor_1	SHU1_recipient_2	R1	NA	no	DNA_repair	DNA_repair	-0.020689	0.010267	0.0286526	NEUTRAL	NEUTRAL	730	1068	1100	825	779	1642	1393	1215	848	1194	0.0544543	0.0510039	0.0546878	0.106301	0.101384	0.0755268	0.0682519	0.0363021	0.0567133	1.01709	1.01454	0.994923	1.01291	1.10003	1.05619	1.01431	0.977636	1.00092	1.0031	1.00347	0.930118	0.979526	1.02542	1.05445	1.00303	1.02729	1.00933	1.0747
CSM3_donor_1	SHU2_recipient_1	R1	NA	no	DNA_repair	DNA_repair	-0.002868	0.010603	0.0136195	NEUTRAL	NEUTRAL	1278	677	767	590	540	1072	1320	894	680	776	0.0403886	0.0435488	0.0416661	0.00285779	-0.0329573	-0.000282745	-0.034091	-0.0235081	-0.0168883	1.01709	1.01454	0.994923	1.01291	1.10003	1.05619	1.01431	0.977636	1.00092	0.909994	0.868124	0.789975	0.824054	0.894313	0.939958	0.922801	0.905332	0.899358	0.965929
CSM3_donor_1	SHU2_recipient_2	R1	NA	no	DNA_repair	DNA_repair	-0.002868	0.010603	0.0136195	NEUTRAL	NEUTRAL	1587	1234	1542	1230	1193	2216	1995	1960	1015	1728	-0.0330083	-0.0418309	-0.0137727	-0.0488914	-0.068208	-0.0275269	0.00351469	-0.0584573	0.0128799	1.01709	1.01454	0.994923	1.01291	1.10003	1.05619	1.01431	0.977636	1.00092	0.975601	0.968513	0.889234	0.952055	0.995576	0.974555	0.964262	0.975226	0.979606	0.959261
CSM3_donor_1	SLX4_recipient_1	R1	NA	no	DNA_repair	DNA_repair	-0.012072	-0.098265	-0.0951606	NEUTRAL	AGGRAVATING	1437	1379	1415	899	995	1998	1868	1817	894	1516	-0.0203166	-0.0506949	-0.0862441	-0.060309	0.0417968	0.110542	0.0906238	0.00934941	-0.00946716	1.01709	1.01454	0.994923	1.01291	1.10003	1.05619	1.01431	0.977636	1.00092	0.999057	1.00183	0.944357	0.975038	0.941869	0.928164	0.943255	0.954584	0.976747	0.99581
CSM3_donor_1	SRS2_recipient_1	R1	NA	no	DNA_repair	DNA_repair	-0.346549	-0.344627	-0.126752	AGGRAVATING	AGGRAVATING	718	19	25	51	89	107	556	518	120	177	-0.408583	-0.567833	-0.36361	-0.229455	-0.510098	-0.226131	-0.0934037	-0.280245	-0.248642	1.01709	1.01454	0.994923	1.01291	1.10003	1.05619	1.01431	0.977636	1.00092	0.965086	0.963985	0.888453	0.858651	1.0568	1.07452	0.984455	0.962194	0.976248	0.572991
CSM3_donor_1	SRS2_recipient_2	R1	NA	no	DNA_repair	DNA_repair	-0.346549	-0.344627	-0.126752	AGGRAVATING	AGGRAVATING	1155	34	54	109	158	241	1291	1562	242	417	-0.414863	-0.552603	-0.42082	-0.318473	-0.479891	-0.180127	-0.00310716	-0.281553	-0.202403	1.01709	1.01454	0.994923	1.01291	1.10003	1.05619	1.01431	0.977636	1.00092	0.980663	0.982299	0.90226	0.873732	1.02481	1.05321	0.966028	0.959084	0.975803	0.582554
CSM3_donor_1	YBR259W_recipient_1	R1	NA	no	DNA_repair	Neutral	NA	NA	NA	NA	NA	2980	3076	3541	4221	3810	4243	3962	3671	2951	4132	-0.0299902	-0.00354077	-0.0281207	0.00733789	-0.0175626	-0.0380259	-0.0128174	0.0731587	0.0461031	1.01709	1.01454	0.994923	1.01291	1.10003	1.05619	1.01431	0.977636	1.00092	1.02511	1.02565	1.0253	1.03552	1.01532	1.02372	1.03411	1.01826	1.02532	1.01263
CSM3_donor_1	YCL047C_recipient_1	R1	NA	no	DNA_repair	Neutral	NA	NA	NA	NA	NA	706	600	620	740	510	1025	830	722	492	679	0.0382991	0.0637388	0.0450122	0.0830157	0.111617	0.0744521	0.0833253	0.0187014	0.0523914	1.01709	1.01454	0.994923	1.01291	1.10003	1.05619	1.01431	0.977636	1.00092	0.939153	0.910299	0.907739	0.881921	0.950615	0.944071	0.936942	0.948738	0.942094	0.993498
CSM3_donor_1	YDL027C_recipient_1	R1	NA	no	DNA_repair	Neutral	NA	NA	NA	NA	NA	1123	926	1098	1262	863	1635	1454	1232	754	1113	0.0149734	0.0677449	0.0323747	0.0485876	-0.0183483	-0.0129247	0.03198	-0.0172329	0.0286053	1.01709	1.01454	0.994923	1.01291	1.10003	1.05619	1.01431	0.977636	1.00092	0.971348	0.961806	0.967357	0.951429	1.01057	0.991031	0.974591	0.968138	0.965679	1.00292
CSM3_donor_1	YDL027C_recipient_2	R1	NA	no	DNA_repair	Neutral	NA	NA	NA	NA	NA	1856	1910	2242	2421	1877	2913	2420	1920	1652	1821	0.00663538	-0.0163365	-0.0546561	0.00100626	-0.0179868	-0.0542268	-0.0233042	-0.0239785	0.0106638	1.01709	1.01454	0.994923	1.01291	1.10003	1.05619	1.01431	0.977636	1.00092	0.99675	0.992544	1.00023	0.985305	0.978024	0.985724	0.977887	0.991695	0.984504	1.02041
CSM3_donor_1	YFR057W_recipient_1	R1	NA	no	DNA_repair	Neutral	NA	NA	NA	NA	NA	2411	2187	2516	2926	2123	3327	3194	2759	1790	2441	0.0239213	0.0221122	0.0128207	0.0445654	0.0768322	0.0591957	0.0948261	0.0387645	0.0209819	1.01709	1.01454	0.994923	1.01291	1.10003	1.05619	1.01431	0.977636	1.00092	0.978946	0.966383	0.963201	0.960101	0.916841	0.961721	0.963839	0.984493	0.97074	1.01959
CSM3_donor_1	YKR011C_recipient_1	R1	NA	no	DNA_repair	Neutral	NA	NA	NA	NA	NA	1004	1378	1730	2108	1432	1863	2244	1774	1136	1469	0.0183509	0.0248645	0.0296482	0.0652539	0.0643158	0.0547104	0.0568251	0.0261062	0.0250727	1.01709	1.01454	0.994923	1.01291	1.10003	1.05619	1.01431	0.977636	1.00092	1.0311	1.05231	1.06319	1.0754	1.02326	1.10818	1.02489	1.03239	1.02236	1.06707
CSM3_donor_1	YKR011C_recipient_2	R1	NA	no	DNA_repair	Neutral	NA	NA	NA	NA	NA	1053	1025	1070	1464	1036	1787	1698	1409	908	1213	0.021162	-0.00300062	0.0147097	-0.0162627	-0.0429988	0.00207635	0.00758456	-0.0390903	-0.0139133	1.01709	1.01454	0.994923	1.01291	1.10003	1.05619	1.01431	0.977636	1.00092	1.00042	1.00455	1.00908	1.00414	1.03482	1.03351	0.996431	1.0191	1.00322	1.03867
CSM3_donor_1	YLR179C_recipient_1	R1	NA	no	DNA_repair	Neutral	NA	NA	NA	NA	NA	990	1384	1718	1941	1386	1963	1548	1645	1212	1528	-0.0266076	-0.0499319	-0.02085	-0.0471885	-0.0317164	0.0221526	-0.0140435	-0.00555416	0.0116421	1.01709	1.01454	0.994923	1.01291	1.10003	1.05619	1.01431	0.977636	1.00092	1.03828	1.07623	1.05802	1.069	1.02778	0.97443	1.03405	1.05269	1.03905	1.02941
CSM3_donor_1	YLR179C_recipient_2	R1	NA	no	DNA_repair	Neutral	NA	NA	NA	NA	NA	1359	1528	1864	2298	1519	2496	2068	2102	1392	1746	-0.008129	0.003338	0.0282308	0.0211161	0.0379171	0.0941461	0.0611089	0.0643231	-0.0130263	1.01709	1.01454	0.994923	1.01291	1.10003	1.05619	1.01431	0.977636	1.00092	1.0057	1.00556	1.00251	0.986006	0.997299	0.97756	1.008	0.999395	1.01319	1.01475
CSM3_donor_1	YLR356W_recipient_1	R1	NA	no	DNA_repair	Neutral	NA	NA	NA	NA	NA	2493	2127	2772	3322	2701	2646	3110	2501	1738	2314	-0.0204522	0.00597327	0.0388612	0.0329421	0.0902223	0.035365	-0.0106474	-0.0303748	-0.0351044	1.01709	1.01454	0.994923	1.01291	1.10003	1.05619	1.01431	0.977636	1.00092	0.989022	0.990969	0.993227	1.01241	0.8765	0.929451	0.961159	0.995485	0.983857	0.985467
CSM3_donor_1	YLR356W_recipient_2	R1	NA	no	DNA_repair	Neutral	NA	NA	NA	NA	NA	1586	1050	964	1469	895	1701	1143	1145	917	1115	-0.0280629	-0.060704	-0.0677053	-0.102444	-0.0842181	-0.0349225	-0.101034	-0.0688421	-0.0805219	1.01709	1.01454	0.994923	1.01291	1.10003	1.05619	1.01431	0.977636	1.00092	0.964865	0.93723	0.944617	0.930436	0.970143	0.821365	0.951545	0.947017	0.965165	0.953287
CSM3_donor_2	APT2_recipient_1	R1	NA	no	DNA_repair	Neutral	NA	NA	NA	NA	NA	1860	987	1146	1370	940	2055	1683	1624	918	1242	-0.0214774	-0.00476604	-0.0209095	-0.0251144	-0.0409841	-0.0356598	-0.0102112	0.0287699	0.0100019	0.998096	0.999314	0.976856	0.977878	1.08386	1.0478	1.01174	0.958244	0.979171	0.956361	0.927835	0.920846	0.922377	1.00407	0.946238	0.973106	0.941209	0.960317	0.933062
CSM3_donor_2	CLA4_recipient_1	R1	NA	no	DNA_repair	DNA_repair	0.031025	-0.019782	-0.0577943	NEUTRAL	NEUTRAL	660	219	251	314	37	453	73	390	167	58	-0.0284484	-0.0225389	-0.0149062	-0.336066	0.0369457	-0.345065	0.0450981	0.000513898	-0.199024	0.998096	0.999314	0.976856	0.977878	1.08386	1.0478	1.01174	0.958244	0.979171	0.911341	0.864542	0.845827	0.839219	0.891982	0.840879	0.879899	0.77776	0.812834	0.881158
CSM3_donor_2	CSM2_recipient_1	R1	NA	no	DNA_repair	DNA_repair	-0.030523	0.017655	0.0454351	NEUTRAL	NEUTRAL	771	657	728	748	571	1395	1240	953	616	855	0.00370327	0.0335224	0.0620609	0.0472315	0.0159139	-0.0396077	0.0255471	-0.0222888	0.0258117	0.998096	0.999314	0.976856	0.977878	1.08386	1.0478	1.01174	0.958244	0.979171	1.00506	1.00462	0.928784	0.979612	1.03515	1.07142	1.00458	1.02897	1.00914	1.00685
CSM3_donor_2	CSM2_recipient_2	R1	NA	no	DNA_repair	DNA_repair	-0.030523	0.017655	0.0454351	NEUTRAL	NEUTRAL	1214	1649	1954	1557	1594	1806	1808	1554	1264	1783	-0.00560815	-0.0363066	-0.0423111	-0.0150808	0.0502757	-0.0585405	0.00230362	-0.0788583	0.0139549	0.998096	0.999314	0.976856	0.977878	1.08386	1.0478	1.01174	0.958244	0.979171	1.06124	1.07776	1.00308	1.08864	0.919491	1.02654	0.992838	1.10146	1.07182	1.05361
CSM3_donor_2	CSM3_recipient_1	R1	0	YES	DNA_repair	DNA_repair	NA	NA	NA	NA	NA	286	2	3	3	2	6	4	5	2	3	-0.418466	-0.597547	-0.592849	-0.603519	-0.790432	-0.873714	-0.576259	-0.645795	-0.573981	0.998096	0.999314	0.976856	0.977878	1.08386	1.0478	1.01174	0.958244	0.979171	0.884198	0.824415	0.784867	0.745068	0.953064	0.89822	0.904406	0.799651	0.846201	0.464049
CSM3_donor_2	CSM3_recipient_2	R1	0	YES	DNA_repair	DNA_repair	NA	NA	NA	NA	NA	37	0	1	1	0	1	1	1	1	1	-0.374917	-0.395728	-0.391599	-0.526689	-0.597956	-0.595842	-0.466618	-0.391149	-0.38536	0.998096	0.999314	0.976856	0.977878	1.08386	1.0478	1.01174	0.958244	0.979171	0.889326	0.83205	0.811182	0.795585	0.923247	0.865699	0.872884	0.797374	0.85009	0.512716
CSM3_donor_2	FLO8_recipient_1	R1	NA	no	DNA_repair	Neutral	NA	NA	NA	NA	NA	1069	745	880	1061	700	1395	1276	885	641	729	0.0234449	0.0152106	0.0123911	-0.0153185	-0.0729502	-0.0428598	-0.0821169	-0.0571541	-0.0590255	0.998096	0.999314	0.976856	0.977878	1.08386	1.0478	1.01174	0.958244	0.979171	0.977139	0.964874	0.970324	0.958708	1.02818	1.01947	1.00249	0.983479	0.982166	0.998724
CSM3_donor_2	FLO8_recipient_2	R1	NA	no	DNA_repair	Neutral	NA	NA	NA	NA	NA	787	777	970	1396	940	1375	1233	1197	667	723	-0.0448643	-0.0728698	-0.0203246	-0.038151	-0.0318317	-0.0479024	-0.0353036	-0.0403573	-0.0391663	0.998096	0.999314	0.976856	0.977878	1.08386	1.0478	1.01174	0.958244	0.979171	1.03465	1.05585	1.05927	1.06667	1.01926	1.04951	1.042	1.03429	1.02553	0.987817
CSM3_donor_2	GAL2_recipient_1	R1	NA	no	DNA_repair	Neutral	NA	NA	NA	NA	NA	1018	978	1150	1296	849	1598	1416	1407	1009	1167	0.00756052	0.0172204	0.0463276	0.0445143	0.00611062	0.00858388	-0.00233828	0.0499517	0.00265003	0.998096	0.999314	0.976856	0.977878	1.08386	1.0478	1.01174	0.958244	0.979171	0.993996	0.997576	0.995843	0.985141	1.04123	0.986033	1.01221	1.00457	1.00316	0.999664
CSM3_donor_2	GAL2_recipient_2	R1	NA	no	DNA_repair	Neutral	NA	NA	NA	NA	NA	881	1224	1486	1872	987	2017	2014	1586	906	1254	0.0166372	0.0211409	0.0513417	0.00370862	0.126105	0.125417	0.0879938	0.0529959	0.0260703	0.998096	0.999314	0.976856	0.977878	1.08386	1.0478	1.01174	0.958244	0.979171	1.02537	1.03917	1.0379	1.03958	0.972503	1.04374	1.01089	1.03226	1.01322	1.04005
CSM3_donor_2	HO_recipient_1	R1	NA	no	DNA_repair	Neutral	NA	NA	NA	NA	NA	1414	1656	1970	2070	1517	2779	2887	2335	1235	1703	-0.00178956	-0.0123237	-0.0602731	-0.0651734	0.00530575	-0.115425	-0.0309461	-0.039913	-0.0301623	0.998096	0.999314	0.976856	0.977878	1.08386	1.0478	1.01174	0.958244	0.979171	1.02524	1.04792	1.0357	1.05261	1.01665	1.13049	1.03143	1.02128	1.02699	1.0215
CSM3_donor_2	HO_recipient_2	R1	NA	no	DNA_repair	Neutral	NA	NA	NA	NA	NA	1647	1939	2455	2922	2015	2831	3177	2622	1655	2374	-0.00773914	0.0325455	0.013605	0.0128956	-0.0161724	-0.0235378	0.0270618	0.0637732	0.0260421	0.998096	0.999314	0.976856	0.977878	1.08386	1.0478	1.01174	0.958244	0.979171	1.03807	1.04475	1.0415	1.05822	1.06483	1.09876	1.0428	1.05169	1.07519	1.02836
CSM3_donor_2	MAG1_recipient_1	R1	NA	no	DNA_repair	DNA_repair	0.033516	-0.031771	-0.0587565	NEUTRAL	NEUTRAL	206	136	194	32	98	214	222	164	117	162	-0.0146061	0.0229548	-0.179967	-0.0505012	0.0515444	0.00567396	0.0126605	-0.0251255	0.00990336	0.998096	0.999314	0.976856	0.977878	1.08386	1.0478	1.01174	0.958244	0.979171	0.979893	0.977196	0.818315	0.96795	0.956885	0.99839	0.964858	0.971678	0.97217	0.963421
CSM3_donor_2	MAL13_recipient_1	R1	NA	no	DNA_repair	Neutral	NA	NA	NA	NA	NA	1277	902	1040	1188	904	1576	1477	1225	686	977	0.00819816	0.0576309	0.022135	0.0607114	-0.0291957	-0.0259959	-0.0122926	-0.046067	-0.00147846	0.998096	0.999314	0.976856	0.977878	1.08386	1.0478	1.01174	0.958244	0.979171	0.978075	0.954675	0.962211	0.956891	1.00438	0.986991	0.99703	0.971714	0.973703	0.984411
CSM3_donor_2	MMS1_recipient_1	R1	NA	no	DNA_repair	DNA_repair	0.001128	0.063536	0.0823972	NEUTRAL	NEUTRAL	313	113	137	91	125	339	357	374	139	259	-0.0248405	-0.0568544	-0.0739066	0.00557734	-0.106157	-0.0679909	0.0199322	0.0425908	0.0437754	0.998096	0.999314	0.976856	0.977878	1.08386	1.0478	1.01174	0.958244	0.979171	0.92204	0.87128	0.772714	0.832724	1.00374	0.97771	0.963168	0.798882	0.943543	0.895444
CSM3_donor_2	MMS4_recipient_1	R1	NA	no	DNA_repair	DNA_repair	-0.028327	0.010122	0.0351854	NEUTRAL	NEUTRAL	502	251	228	304	213	176	480	485	188	276	-0.00976803	-0.0866605	0.0202916	0.00483447	-0.288247	-0.0168948	0.0755597	0.0579785	-0.0270198	0.998096	0.999314	0.976856	0.977878	1.08386	1.0478	1.01174	0.958244	0.979171	0.960051	0.944878	0.850107	0.891056	1.00835	0.971369	0.955314	0.843143	0.937281	0.948455
CSM3_donor_2	MPH1_recipient_1	R1	NA	no	DNA_repair	DNA_repair	-0.014472	-0.015948	-0.00462423	NEUTRAL	NEUTRAL	196	121	126	113	78	290	307	205	84	156	0.0381053	0.00694478	0.0381941	0.0766567	0.131856	0.0501478	0.133538	-0.013041	0.024727	0.998096	0.999314	0.976856	0.977878	1.08386	1.0478	1.01174	0.958244	0.979171	0.935369	0.914362	0.845092	0.850706	0.933235	1.04418	0.858672	0.894039	0.94167	0.971694
CSM3_donor_2	MUS81_recipient_1	R1	NA	no	DNA_repair	DNA_repair	-0.031097	-0.035552	-0.0152824	AGGRAVATING	NEUTRAL	194	87	96	72	57	211	225	201	77	131	0.0226155	-0.019799	-0.00828298	-0.0439162	-0.0643731	0.0354067	0.0549397	0.138034	0.0318918	0.998096	0.999314	0.976856	0.977878	1.08386	1.0478	1.01174	0.958244	0.979171	0.925486	0.911459	0.817671	0.830694	0.985764	0.938479	0.906787	0.695183	0.887807	0.946339
CSM3_donor_2	NGL3_recipient_1	R1	333130	no	DNA_repair	Neutral	NA	NA	NA	NA	NA	7290	6752	8029	8919	6891	9797	7927	8940	5898	7512	-0.0211386	-0.0497213	-0.0338439	-0.0575139	-0.0868889	-0.0469411	-0.0292356	-0.00141756	0.00446859	0.998096	0.999314	0.976856	0.977878	1.08386	1.0478	1.01174	0.958244	0.979171	1.00322	1.01305	1.00723	1.04025	1.02043	0.969454	0.99784	0.984026	1.00055	0.980176
CSM3_donor_2	NGL3_recipient_2	R1	333130	no	DNA_repair	Neutral	NA	NA	NA	NA	NA	1520	1659	1782	2329	1396	2230	2342	1862	1381	1771	-0.0156671	-0.0367669	-0.00468677	-0.0265463	-0.0209416	0.0638233	0.00468793	0.0405693	-0.0198547	0.998096	0.999314	0.976856	0.977878	1.08386	1.0478	1.01174	0.958244	0.979171	1.02883	1.03362	1.03726	1.03126	1.02397	1.01703	1.02497	1.01962	1.02599	1.0112
CSM3_donor_2	PSY3_recipient_1	R1	NA	no	DNA_repair	DNA_repair	-0.009143	0.031175	0.0413569	NEUTRAL	NEUTRAL	1178	1326	1556	1253	1063	1612	1624	1244	1115	1383	-0.00612123	0.00486209	0.0624498	0.0375384	0.0138008	-0.0805396	-0.0486422	0.00265389	-0.041193	0.998096	0.999314	0.976856	0.977878	1.08386	1.0478	1.01174	0.958244	0.979171	1.02668	1.03725	0.947456	1.00784	1.00817	1.06916	1.01026	1.0444	1.052	1.01861
CSM3_donor_2	PSY3_recipient_2	R1	NA	no	DNA_repair	DNA_repair	-0.009143	0.031175	0.0413569	NEUTRAL	NEUTRAL	2473	1564	1702	1409	1246	2036	1991	1660	1331	1792	0.0126057	0.00698438	-0.0166746	-0.0380456	-0.0206015	-0.103926	-0.0639749	-0.00222246	-0.0235739	0.998096	0.999314	0.976856	0.977878	1.08386	1.0478	1.01174	0.958244	0.979171	0.936985	0.905459	0.823627	0.875496	0.875878	0.917796	0.904417	0.88183	0.933593	0.947807
CSM3_donor_2	RAD18_recipient_1	R1	NA	no	DNA_repair	DNA_repair	-0.066261	-0.003121	0.0153981	AGGRAVATING	NEUTRAL	193	7	11	35	27	179	124	152	90	121	-0.272433	-0.325062	0.00851146	0.0665519	0.0462735	0.0505136	0.0827226	0.123509	0.121315	0.998096	0.999314	0.976856	0.977878	1.08386	1.0478	1.01174	0.958244	0.979171	0.894139	0.839876	0.644012	0.577793	0.890482	0.790061	0.863073	0.831158	0.836118	0.620004
CSM3_donor_2	RAD18_recipient_2	R1	NA	no	DNA_repair	DNA_repair	-0.066261	-0.003121	0.0153981	AGGRAVATING	NEUTRAL	834	59	68	240	168	851	792	719	272	414	-0.241262	-0.325247	0.0631823	0.110821	0.0547572	0.0646048	0.0841669	-0.0654536	0.00915815	0.998096	0.999314	0.976856	0.977878	1.08386	1.0478	1.01174	0.958244	0.979171	0.940078	0.899464	0.676774	0.633037	0.950543	0.914771	0.908216	0.898896	0.89442	0.697026
CSM3_donor_2	RAD5_recipient_1	R1	NA	no	DNA_repair	DNA_repair	-0.07862	0.007747	0.0320581	AGGRAVATING	NEUTRAL	627	53	56	243	132	150	640	765	65	86	-0.246157	-0.360738	0.084966	0.0600898	-0.371187	-0.0089337	0.00704238	-0.305528	-0.261084	0.998096	0.999314	0.976856	0.977878	1.08386	1.0478	1.01174	0.958244	0.979171	0.957908	0.934035	0.745445	0.697648	1.03374	0.935679	0.980816	0.909969	0.91109	0.709927
CSM3_donor_2	RAD5_recipient_2	R1	NA	no	DNA_repair	DNA_repair	-0.07862	0.007747	0.0320581	AGGRAVATING	NEUTRAL	2789	153	183	793	380	377	1188	1711	202	221	-0.267598	-0.386419	-0.0335213	-0.0812178	-0.480439	-0.216104	-0.107499	-0.397664	-0.347922	0.998096	0.999314	0.976856	0.977878	1.08386	1.0478	1.01174	0.958244	0.979171	0.925055	0.889074	0.717563	0.661302	0.958331	0.886869	0.931474	0.880079	0.887555	0.655696
CSM3_donor_2	RAD51_recipient_1	R1	NA	no	DNA_repair	DNA_repair	-0.048842	0.016058	0.0597204	AGGRAVATING	NEUTRAL	149	58	70	64	36	137	104	148	56	82	0.0394915	0.0929043	0.0920114	0.0331641	-0.0268312	-0.0241754	0.0571552	0.0956614	0.074198	0.998096	0.999314	0.976856	0.977878	1.08386	1.0478	1.01174	0.958244	0.979171	0.875914	0.823934	0.754297	0.774584	0.946553	0.876074	0.93457	0.751	0.84065	0.913738
CSM3_donor_2	RAD52_recipient_1	R1	153051	no	DNA_repair	DNA_repair	-0.065576	-0.06532	-0.054193	AGGRAVATING	AGGRAVATING	131	5	6	71	31	184	125	138	5	44	-0.222533	-0.370037	0.0766115	0.0130542	-0.071077	-0.0807097	-0.0209839	-0.374103	-0.0128532	0.998096	0.999314	0.976856	0.977878	1.08386	1.0478	1.01174	0.958244	0.979171	0.86143	0.803408	0.729052	0.723562	1.0204	0.951248	0.981269	0.744643	0.848755	0.637257
CSM3_donor_2	RAD54_recipient_1	R1	NA	no	DNA_repair	DNA_repair	-0.031227	0.031191	0.0636088	NEUTRAL	NEUTRAL	219	87	151	144	41	408	421	415	114	155	0.0538617	0.112922	0.145945	0.00728035	0.0859927	0.173909	0.199703	0.265495	0.109344	0.998096	0.999314	0.976856	0.977878	1.08386	1.0478	1.01174	0.958244	0.979171	0.869025	0.818039	0.736182	0.728489	0.978703	0.940442	0.951922	0.694785	0.84113	0.921232
CSM3_donor_2	RAD54_recipient_2	R1	NA	no	DNA_repair	DNA_repair	-0.031227	0.031191	0.0636088	NEUTRAL	NEUTRAL	1192	372	537	390	332	1267	1132	1275	285	443	0.015726	0.0409235	0.0575396	0.128539	0.0255235	0.081585	0.0481572	0.0708384	-0.0109443	0.998096	0.999314	0.976856	0.977878	1.08386	1.0478	1.01174	0.958244	0.979171	0.875952	0.818104	0.724562	0.726562	0.968882	0.905892	0.947054	0.685365	0.848167	0.89001
CSM3_donor_2	RAD55_recipient_1	R1	NA	no	DNA_repair	DNA_repair	-0.040512	0.036985	0.0791294	AGGRAVATING	NEUTRAL	597	80	153	107	113	227	265	293	86	169	-0.00430056	0.0371556	0.0164881	0.0279327	-0.136519	-0.0104375	-0.0145982	0.0393506	0.0123894	0.998096	0.999314	0.976856	0.977878	1.08386	1.0478	1.01174	0.958244	0.979171	0.807943	0.739515	0.66303	0.669783	0.853678	0.774298	0.843135	0.588745	0.759539	0.802104
CSM3_donor_2	RAD57_recipient_1	R1	NA	no	DNA_repair	DNA_repair	-0.035778	0.051927	0.0927759	AGGRAVATING	NEUTRAL	825	350	363	302	218	930	720	827	310	449	-0.0357219	-0.0856077	-0.0149973	-0.0822707	-0.110073	-0.0245509	-0.0331857	0.176551	-0.00571866	0.998096	0.999314	0.976856	0.977878	1.08386	1.0478	1.01174	0.958244	0.979171	0.924352	0.88885	0.773968	0.813925	1.00854	0.900427	0.96598	0.639874	0.902119	0.88687
CSM3_donor_2	RAD59_recipient_1	R1	NA	no	DNA_repair	DNA_repair	-0.025539	-0.018792	-0.000487824	NEUTRAL	NEUTRAL	2688	1485	1739	1371	1513	3049	2529	2313	1292	1927	-0.0461178	-0.0828655	-0.0444798	-0.0468422	-0.00565152	0.0174806	0.00849455	-0.0280278	-0.0612659	0.998096	0.999314	0.976856	0.977878	1.08386	1.0478	1.01174	0.958244	0.979171	0.977749	0.975942	0.882817	0.955246	0.961179	0.954338	0.95857	0.95954	0.985433	0.92977
CSM3_donor_2	RAD61_recipient_1	R1	NA	no	DNA_repair	DNA_repair	-0.104236	-0.063592	0.0334662	AGGRAVATING	AGGRAVATING	476	32	35	372	39	800	793	715	343	49	-0.313771	-0.455891	-0.0456082	-0.424239	-0.0346622	-0.0869619	0.0668021	0.0159825	-0.342752	0.998096	0.999314	0.976856	0.977878	1.08386	1.0478	1.01174	0.958244	0.979171	1.00329	1.01026	0.956679	0.97312	1.07757	1.12745	0.993166	1.03286	1.00308	0.687611
CSM3_donor_2	RTT101_recipient_1	R1	NA	no	DNA_repair	DNA_repair	-0.009705	0.037948	0.0541465	NEUTRAL	NEUTRAL	489	87	147	79	8	333	314	392	104	184	0.00462032	0.0771541	0.0186308	-0.347878	0.0186496	-0.0293476	0.0950809	0.0423438	0.055921	0.998096	0.999314	0.976856	0.977878	1.08386	1.0478	1.01174	0.958244	0.979171	0.803887	0.723911	0.620591	0.617108	0.907398	0.919713	0.884555	0.698492	0.799573	0.806977
CSM3_donor_2	RTT101_recipient_2	R1	NA	no	DNA_repair	DNA_repair	-0.009705	0.037948	0.0541465	NEUTRAL	NEUTRAL	349	83	120	91	9	292	235	265	73	140	-0.00291728	0.0716418	0.0727817	-0.341377	-0.0559372	-0.104647	-0.00198503	0.0181605	-0.00106693	0.998096	0.999314	0.976856	0.977878	1.08386	1.0478	1.01174	0.958244	0.979171	0.859268	0.790515	0.685323	0.723634	0.955543	0.944921	0.945449	0.710633	0.863462	0.854715
CSM3_donor_2	RTT107_recipient_1	R1	NA	no	DNA_repair	DNA_repair	0.022803	0.091821	0.0851366	NEUTRAL	ALLEVIATING	256	261	327	172	192	478	340	255	71	100	0.0532828	0.0469315	0.0253289	0.0399279	-0.0428467	-0.152794	-0.0372334	-0.0611688	-0.11058	0.998096	0.999314	0.976856	0.977878	1.08386	1.0478	1.01174	0.958244	0.979171	0.967854	0.954044	0.819279	0.921834	1.04828	1.09159	0.987437	0.810422	0.973566	1.01929
CSM3_donor_2	SGS1_recipient_1	R1	272981	no	DNA_repair	DNA_repair	-0.098577	-0.106551	-0.0851487	AGGRAVATING	AGGRAVATING	1060	27	32	321	257	776	801	928	197	198	-0.313491	-0.501644	-0.0159234	0.0197253	-0.130171	-0.0805067	0.0724841	-0.0467084	-0.0921191	0.998096	0.999314	0.976856	0.977878	1.08386	1.0478	1.01174	0.958244	0.979171	0.909562	0.889077	0.76426	0.76522	1.00156	0.981074	0.940878	0.807547	0.819775	0.59434
CSM3_donor_2	SHU1_recipient_1	R1	NA	no	DNA_repair	DNA_repair	-0.020689	0.010267	0.0286526	NEUTRAL	NEUTRAL	914	752	958	685	554	1324	1148	995	790	916	0.0177063	0.0277581	0.0317624	0.131119	0.0431406	0.0451197	0.013334	0.0200005	0.0116286	0.998096	0.999314	0.976856	0.977878	1.08386	1.0478	1.01174	0.958244	0.979171	0.990059	0.978662	0.897933	0.877497	1.0112	1.00129	0.984592	1.00398	0.994255	1.00588
CSM3_donor_2	SHU1_recipient_2	R1	NA	no	DNA_repair	DNA_repair	-0.020689	0.010267	0.0286526	NEUTRAL	NEUTRAL	707	648	821	687	512	1054	1196	941	597	738	0.0302853	0.0366528	0.0479964	-0.0162064	-0.0426674	-0.000344534	0.00250178	-0.0313164	-0.0145391	0.998096	0.999314	0.976856	0.977878	1.08386	1.0478	1.01174	0.958244	0.979171	1.0031	1.00347	0.930118	0.979526	1.02542	1.05445	1.00303	1.02729	1.00933	1.03148
CSM3_donor_2	SHU2_recipient_1	R1	NA	no	DNA_repair	DNA_repair	-0.002868	0.010603	0.0136195	NEUTRAL	NEUTRAL	2160	777	915	811	693	1503	1500	1264	816	1074	-0.0411754	-0.0716002	-0.0263522	-0.0548939	-0.0852151	-0.117882	-0.0860776	-0.0768847	-0.0181563	0.998096	0.999314	0.976856	0.977878	1.08386	1.0478	1.01174	0.958244	0.979171	0.909994	0.868124	0.789975	0.824054	0.894313	0.939958	0.922801	0.905332	0.899358	0.867086
CSM3_donor_2	SHU2_recipient_2	R1	NA	no	DNA_repair	DNA_repair	-0.002868	0.010603	0.0136195	NEUTRAL	NEUTRAL	1609	1150	1267	1045	941	1947	1853	1592	960	1285	-0.0131689	-0.0411443	-0.00885185	-0.0363071	-0.0296735	0.042214	0.027792	-0.000210713	-0.0375193	0.998096	0.999314	0.976856	0.977878	1.08386	1.0478	1.01174	0.958244	0.979171	0.975601	0.968513	0.889234	0.952055	0.995576	0.974555	0.964262	0.975226	0.979606	0.960574
CSM3_donor_2	SLX4_recipient_1	R1	NA	no	DNA_repair	DNA_repair	-0.012072	-0.098265	-0.0951606	NEUTRAL	AGGRAVATING	1845	1511	1767	1107	1146	2662	2285	2185	1170	1721	-0.0165818	-0.0158365	-0.0337538	-0.00255616	0.096529	0.0428612	0.0397158	0.00936184	-0.00592312	0.998096	0.999314	0.976856	0.977878	1.08386	1.0478	1.01174	0.958244	0.979171	0.999057	1.00183	0.944357	0.975038	0.941869	0.928164	0.943255	0.954584	0.976747	0.980574
CSM3_donor_2	SRS2_recipient_1	R1	NA	no	DNA_repair	DNA_repair	-0.346549	-0.344627	-0.126752	AGGRAVATING	AGGRAVATING	680	19	22	49	63	155	704	927	221	218	-0.385609	-0.581341	-0.436888	-0.347593	-0.479687	-0.211029	-0.0178447	-0.178945	-0.201341	0.998096	0.999314	0.976856	0.977878	1.08386	1.0478	1.01174	0.958244	0.979171	0.965086	0.963985	0.888453	0.858651	1.0568	1.07452	0.984455	0.962194	0.976248	0.57764
CSM3_donor_2	SRS2_recipient_2	R1	NA	no	DNA_repair	DNA_repair	-0.346549	-0.344627	-0.126752	AGGRAVATING	AGGRAVATING	1397	43	60	109	156	272	1538	1584	247	533	-0.385027	-0.522691	-0.391264	-0.268905	-0.419325	-0.103195	0.0438369	-0.191556	-0.0985991	0.998096	0.999314	0.976856	0.977878	1.08386	1.0478	1.01174	0.958244	0.979171	0.980663	0.982299	0.90226	0.873732	1.02481	1.05321	0.966028	0.959084	0.975803	0.593769
CSM3_donor_2	YBR259W_recipient_1	R1	NA	no	DNA_repair	Neutral	NA	NA	NA	NA	NA	3043	3077	3479	4230	3273	4550	4176	3967	2737	3739	-0.00888107	0.00834573	-0.00448145	0.040606	0.0629327	0.034073	0.0309998	0.0209971	0.0323002	0.998096	0.999314	0.976856	0.977878	1.08386	1.0478	1.01174	0.958244	0.979171	1.02511	1.02565	1.0253	1.03552	1.01532	1.02372	1.03411	1.01826	1.02532	1.01427
CSM3_donor_2	YCL047C_recipient_1	R1	NA	no	DNA_repair	Neutral	NA	NA	NA	NA	NA	735	405	591	588	385	719	670	550	367	475	0.0173856	0.0997631	0.0492081	0.0758881	-0.0185792	-0.0350871	0.00395864	-0.0384753	0.00131693	0.998096	0.999314	0.976856	0.977878	1.08386	1.0478	1.01174	0.958244	0.979171	0.939153	0.910299	0.907739	0.881921	0.950615	0.944071	0.936942	0.948738	0.942094	0.954751
CSM3_donor_2	YDL027C_recipient_1	R1	NA	no	DNA_repair	Neutral	NA	NA	NA	NA	NA	1016	801	922	974	630	1449	1231	1083	670	1029	0.0190579	-0.0204093	-0.0578537	-0.0258529	-0.0570976	-0.0681966	-0.0120792	-0.0415756	0.0558076	0.998096	0.999314	0.976856	0.977878	1.08386	1.0478	1.01174	0.958244	0.979171	0.971348	0.961806	0.967357	0.951429	1.01057	0.991031	0.974591	0.968138	0.965679	0.988557
CSM3_donor_2	YDL027C_recipient_2	R1	NA	no	DNA_repair	Neutral	NA	NA	NA	NA	NA	2099	1674	1973	2375	1628	2703	2272	1863	1137	1675	0.00934486	-0.00755403	-0.0180942	0.0290285	0.011164	-0.00377655	0.0374964	-0.0115025	-0.0111423	0.998096	0.999314	0.976856	0.977878	1.08386	1.0478	1.01174	0.958244	0.979171	0.99675	0.992544	1.00023	0.985305	0.978024	0.985724	0.977887	0.991695	0.984504	1.0042
CSM3_donor_2	YFR057W_recipient_1	R1	NA	no	DNA_repair	Neutral	NA	NA	NA	NA	NA	2577	1828	2281	2764	1805	3167	3216	2914	1678	2075	0.0110513	0.0105362	0.030121	0.0782427	0.111705	0.0851299	0.0411533	-0.0174637	-0.00190195	0.998096	0.999314	0.976856	0.977878	1.08386	1.0478	1.01174	0.958244	0.979171	0.978946	0.966383	0.963201	0.960101	0.916841	0.961721	0.963839	0.984493	0.97074	0.988134
CSM3_donor_2	YKR011C_recipient_1	R1	NA	no	DNA_repair	Neutral	NA	NA	NA	NA	NA	892	1225	1512	1597	1121	1806	2061	1372	1018	1196	0.0506906	0.0538375	0.0239078	-0.00347398	0.02247	0.0141841	0.0063477	0.0234642	0.0145115	0.998096	0.999314	0.976856	0.977878	1.08386	1.0478	1.01174	0.958244	0.979171	1.0311	1.05231	1.06319	1.0754	1.02326	1.10818	1.02489	1.03239	1.02236	1.07983
CSM3_donor_2	YKR011C_recipient_2	R1	NA	no	DNA_repair	Neutral	NA	NA	NA	NA	NA	1082	932	1117	1384	904	1647	1444	1248	1001	1084	-0.0270128	-0.0525193	-0.0279541	-0.0460516	-0.0769529	-0.0675464	-0.0388213	-0.00844899	-0.00284954	0.998096	0.999314	0.976856	0.977878	1.08386	1.0478	1.01174	0.958244	0.979171	1.00042	1.00455	1.00908	1.00414	1.03482	1.03351	0.996431	1.0191	1.00322	0.971503
CSM3_donor_2	YLR179C_recipient_1	R1	NA	no	DNA_repair	Neutral	NA	NA	NA	NA	NA	958	1101	1235	1464	1151	1540	1331	1438	857	1148	-0.0189277	-0.0627917	-0.0254354	-0.0115517	-0.00633288	0.0849502	0.0319614	0.00580565	-0.0279614	0.998096	0.999314	0.976856	0.977878	1.08386	1.0478	1.01174	0.958244	0.979171	1.03828	1.07623	1.05802	1.069	1.02778	0.97443	1.03405	1.05269	1.03905	1.01737
CSM3_donor_2	YLR179C_recipient_2	R1	NA	no	DNA_repair	Neutral	NA	NA	NA	NA	NA	1316	1389	1308	2012	1082	2213	1969	1872	1003	1551	0.00712771	-0.0130957	0.0715572	0.0409103	0.0678585	0.0340339	0.00709196	0.00285956	-0.00254121	0.998096	0.999314	0.976856	0.977878	1.08386	1.0478	1.01174	0.958244	0.979171	1.0057	1.00556	1.00251	0.986006	0.997299	0.97756	1.008	0.999395	1.01319	1.01091
CSM3_donor_2	YLR356W_recipient_1	R1	NA	no	DNA_repair	Neutral	NA	NA	NA	NA	NA	2116	1879	2284	2914	2110	2358	2682	2405	1486	2145	0.0012588	5.82543e-05	-0.0293729	-0.0400066	0.0408224	-0.0130583	-0.0268829	-0.0584111	-0.0167169	0.998096	0.999314	0.976856	0.977878	1.08386	1.0478	1.01174	0.958244	0.979171	0.989022	0.990969	0.993227	1.01241	0.8765	0.929451	0.961159	0.995485	0.983857	0.988398
CSM3_donor_2	YLR356W_recipient_2	R1	NA	no	DNA_repair	Neutral	NA	NA	NA	NA	NA	1316	854	951	1115	658	1536	1101	1097	823	1067	-0.00589551	0.0136725	-0.0198581	-0.0350403	0.00704732	0.077387	0.0032928	0.070118	0.0376777	0.998096	0.999314	0.976856	0.977878	1.08386	1.0478	1.01174	0.958244	0.979171	0.964865	0.93723	0.944617	0.930436	0.970143	0.821365	0.951545	0.947017	0.965165	0.957132
FLO8_donor_1	APT2_recipient_1	R1	NA	no	Neutral	Neutral	NA	NA	NA	NA	NA	8198	6462	6449	8812	5627	10013	9063	10228	7217	9755	0.00773233	0.015252	0.00486485	0.00978605	0.0627474	0.078288	0.0645836	0.0239603	0.0443857	1.02132	1.02691	1.02911	1.03711	1.05486	1.03498	1.03255	1.02902	1.02729	0.956361	0.927835	0.920846	0.922377	1.00407	0.946238	0.973106	0.941209	0.960317	0.984481
FLO8_donor_1	CLA4_recipient_1	R1	NA	no	Neutral	DNA_repair	NA	NA	NA	NA	NA	3076	1663	1749	2254	1456	2337	1864	2201	1167	1421	0.0216562	0.061147	0.0502526	0.0482661	0.0189857	-0.00892997	0.0352949	0.0157918	0.0326533	1.02132	1.02691	1.02911	1.03711	1.05486	1.03498	1.03255	1.02902	1.02729	0.911341	0.864542	0.845827	0.839219	0.891982	0.840879	0.879899	0.77776	0.812834	0.952425
FLO8_donor_1	CSM2_recipient_1	R1	NA	no	Neutral	DNA_repair	NA	NA	NA	NA	NA	3433	4122	4384	4146	3660	5262	5922	4840	4420	4980	0.0123732	-0.0313083	-0.0286748	-0.00673477	-0.0389123	-0.0584211	-0.0131379	-0.0401372	0.024716	1.02132	1.02691	1.02911	1.03711	1.05486	1.03498	1.03255	1.02902	1.02729	1.00506	1.00462	0.928784	0.979612	1.03515	1.07142	1.00458	1.02897	1.00914	1.03886
FLO8_donor_1	CSM2_recipient_2	R1	NA	no	Neutral	DNA_repair	NA	NA	NA	NA	NA	7433	12596	14442	12490	12986	7373	11596	10687	14971	16145	0.0104895	0.00427234	-0.00473088	0.0204516	0.0477295	0.0496579	0.0882768	0.0656139	0.0190682	1.02132	1.02691	1.02911	1.03711	1.05486	1.03498	1.03255	1.02902	1.02729	1.06124	1.07776	1.00308	1.08864	0.919491	1.02654	0.992838	1.10146	1.07182	1.09435
FLO8_donor_1	CSM3_recipient_1	R1	NA	no	Neutral	DNA_repair	NA	NA	NA	NA	NA	3502	1588	1726	1578	1120	3448	3120	3020	1580	2157	0.0315695	0.0274906	0.0129925	0.0928833	0.0546031	0.0866367	0.0338334	0.0303603	0.0345642	1.02132	1.02691	1.02911	1.03711	1.05486	1.03498	1.03255	1.02902	1.02729	0.884198	0.824415	0.784867	0.745068	0.953064	0.89822	0.904406	0.799651	0.846201	0.934617
FLO8_donor_1	CSM3_recipient_2	R1	NA	no	Neutral	DNA_repair	NA	NA	NA	NA	NA	733	384	361	507	372	650	624	619	321	425	0.0563464	0.0354328	0.0629066	0.047884	-0.0116719	0.0526234	0.0344108	0.00257071	0.00233332	1.02132	1.02691	1.02911	1.03711	1.05486	1.03498	1.03255	1.02902	1.02729	0.889326	0.83205	0.811182	0.795585	0.923247	0.865699	0.872884	0.797374	0.85009	0.964631
FLO8_donor_1	FLO8_recipient_1	R1	0	YES	Neutral	Neutral	NA	NA	NA	NA	NA	4460	71	89	133	84	132	111	115	92	110	-0.503082	-0.727255	-0.691819	-0.790414	-0.847587	-0.943376	-0.747212	-0.796719	-0.647638	1.02132	1.02691	1.02911	1.03711	1.05486	1.03498	1.03255	1.02902	1.02729	0.977139	0.964874	0.970324	0.958708	1.02818	1.01947	1.00249	0.983479	0.982166	0.494889
FLO8_donor_1	FLO8_recipient_2	R1	0	YES	Neutral	Neutral	NA	NA	NA	NA	NA	3281	93	121	153	105	88	91	116	86	112	-0.481616	-0.691141	-0.686445	-0.772395	-0.806201	-0.868173	-0.669786	-0.748357	-0.657835	1.02132	1.02691	1.02911	1.03711	1.05486	1.03498	1.03255	1.02902	1.02729	1.03465	1.05585	1.05927	1.06667	1.01926	1.04951	1.042	1.03429	1.02553	0.575092
FLO8_donor_1	GAL2_recipient_1	R1	NA	no	Neutral	Neutral	NA	NA	NA	NA	NA	4437	4214	5119	7240	4118	5913	4627	5792	3857	5470	-0.0187493	-0.0224475	-0.0545472	-0.0855633	-0.0708296	-0.104013	-0.0747438	-0.0959425	-0.0511926	1.02132	1.02691	1.02911	1.03711	1.05486	1.03498	1.03255	1.02902	1.02729	0.993996	0.997576	0.995843	0.985141	1.04123	0.986033	1.01221	1.00457	1.00316	0.996437
FLO8_donor_1	GAL2_recipient_2	R1	NA	no	Neutral	Neutral	NA	NA	NA	NA	NA	4829	6008	7299	10201	7164	5176	7752	7446	5736	6444	-0.01664	-0.00219372	0.0388166	0.0410158	0.0305631	-0.00591635	-0.00238955	-0.0137719	-0.0305777	1.02132	1.02691	1.02911	1.03711	1.05486	1.03498	1.03255	1.02902	1.02729	1.02537	1.03917	1.0379	1.03958	0.972503	1.04374	1.01089	1.03226	1.01322	1.03059
FLO8_donor_1	HO_recipient_1	R1	NA	no	Neutral	Neutral	NA	NA	NA	NA	NA	6868	10100	11159	14551	9881	9426	16202	9189	8829	11282	0.00787501	0.0155246	-0.00406359	-0.0126242	0.019374	0.00346444	-0.0140858	0.069448	0.0456721	1.02132	1.02691	1.02911	1.03711	1.05486	1.03498	1.03255	1.02902	1.02729	1.02524	1.04792	1.0357	1.05261	1.01665	1.13049	1.03143	1.02128	1.02699	1.05497
FLO8_donor_1	HO_recipient_2	R1	NA	no	Neutral	Neutral	NA	NA	NA	NA	NA	8178	12626	13192	16063	13251	13191	16501	14403	12108	17606	0.00469492	0.0205199	-0.0147817	0.0349343	0.055715	0.0571149	0.0544978	0.0133146	0.0254321	1.02132	1.02691	1.02911	1.03711	1.05486	1.03498	1.03255	1.02902	1.02729	1.03807	1.04475	1.0415	1.05822	1.06483	1.09876	1.0428	1.05169	1.07519	1.0649
FLO8_donor_1	MAG1_recipient_1	R1	77532	no	Neutral	DNA_repair	NA	NA	NA	NA	NA	931	986	1153	609	987	1045	1338	1267	992	1217	0.0320604	0.0812859	0.0589231	0.070594	0.0305738	0.0241778	0.062918	0.0208675	0.0426972	1.02132	1.02691	1.02911	1.03711	1.05486	1.03498	1.03255	1.02902	1.02729	0.979893	0.977196	0.818315	0.96795	0.956885	0.99839	0.964858	0.971678	0.97217	1.03284
FLO8_donor_1	MAL13_recipient_1	R1	NA	no	Neutral	Neutral	NA	NA	NA	NA	NA	5287	5457	5722	8459	5704	6920	6740	7158	4586	6097	0.0218451	-0.00888997	-0.0143106	0.0191283	-0.0388556	-0.0397363	-0.0126126	-0.0594915	0.0227874	1.02132	1.02691	1.02911	1.03711	1.05486	1.03498	1.03255	1.02902	1.02729	0.978075	0.954675	0.962211	0.956891	1.00438	0.986991	0.99703	0.971714	0.973703	1.02077
FLO8_donor_1	MMS1_recipient_1	R1	NA	no	Neutral	DNA_repair	NA	NA	NA	NA	NA	1318	754	794	619	584	1471	1505	1512	543	1204	0.0227837	0.011982	0.0114091	0.0207601	-0.0169527	0.029302	0.0783832	0.0625385	0.00614442	1.02132	1.02691	1.02911	1.03711	1.05486	1.03498	1.03255	1.02902	1.02729	0.92204	0.87128	0.772714	0.832724	1.00374	0.97771	0.963168	0.798882	0.943543	0.96448
FLO8_donor_1	MMS4_recipient_1	R1	NA	no	Neutral	DNA_repair	NA	NA	NA	NA	NA	2432	1860	2156	1850	1701	3300	2885	2792	1390	2463	0.0166186	0.00622762	0.0366222	0.0927041	0.0620841	0.0759625	0.0326138	0.0324778	0.0240659	1.02132	1.02691	1.02911	1.03711	1.05486	1.03498	1.03255	1.02902	1.02729	0.960051	0.944878	0.850107	0.891056	1.00835	0.971369	0.955314	0.843143	0.937281	0.997136
FLO8_donor_1	MPH1_recipient_1	R1	NA	no	Neutral	DNA_repair	NA	NA	NA	NA	NA	1231	753	856	897	669	1389	2136	1114	721	1010	0.0278188	0.0110202	0.0370174	0.00388853	0.0271975	0.0296089	0.0614855	-0.0393851	-0.0338093	1.02132	1.02691	1.02911	1.03711	1.05486	1.03498	1.03255	1.02902	1.02729	0.935369	0.914362	0.845092	0.850706	0.933235	1.04418	0.858672	0.894039	0.94167	0.983129
FLO8_donor_1	MUS81_recipient_1	R1	NA	no	Neutral	DNA_repair	NA	NA	NA	NA	NA	866	527	697	557	414	1010	947	624	271	611	-0.0152418	-0.0280626	-0.00281775	-0.0334694	-0.0498225	-0.00117676	-0.0513875	0.0381386	0.00889842	1.02132	1.02691	1.02911	1.03711	1.05486	1.03498	1.03255	1.02902	1.02729	0.925486	0.911459	0.817671	0.830694	0.985764	0.938479	0.906787	0.695183	0.887807	0.929974
FLO8_donor_1	NGL3_recipient_1	R1	NA	no	Neutral	Neutral	NA	NA	NA	NA	NA	31121	30763	40707	51526	37586	35567	31561	39522	31435	38682	-0.0252585	-0.0250493	-0.0145328	-0.0440219	-0.0387385	0.0311142	0.0178509	0.0260234	-0.0322817	1.02132	1.02691	1.02911	1.03711	1.05486	1.03498	1.03255	1.02902	1.02729	1.00322	1.01305	1.00723	1.04025	1.02043	0.969454	0.99784	0.984026	1.00055	0.999352
FLO8_donor_1	NGL3_recipient_2	R1	NA	no	Neutral	Neutral	NA	NA	NA	NA	NA	6820	7905	10234	12050	8102	7608	8209	8074	7591	9000	-0.0286425	0.00224538	0.00851137	0.00670463	-0.0155331	-0.0436788	-0.0643503	-0.0136439	-0.0455496	1.02132	1.02691	1.02911	1.03711	1.05486	1.03498	1.03255	1.02902	1.02729	1.02883	1.03362	1.03726	1.03126	1.02397	1.01703	1.02497	1.01962	1.02599	1.02212
FLO8_donor_1	PSY3_recipient_1	R1	NA	no	Neutral	DNA_repair	NA	NA	NA	NA	NA	5176	6381	7421	6564	4940	5835	7975	6198	6064	9245	-0.0209323	-0.0252619	-0.0484512	-0.103708	-0.070279	-0.101375	-0.0882155	-0.0777849	-0.0394304	1.02132	1.02691	1.02911	1.03711	1.05486	1.03498	1.03255	1.02902	1.02729	1.02668	1.03725	0.947456	1.00784	1.00817	1.06916	1.01026	1.0444	1.052	1.02764
FLO8_donor_1	PSY3_recipient_2	R1	NA	no	Neutral	DNA_repair	NA	NA	NA	NA	NA	12044	7516	7769	7562	6040	5812	9376	7909	6741	11390	-0.0045282	0.000593156	0.00332892	-0.0326625	-0.046578	-0.0282619	-0.0106732	0.0481406	0.0493692	1.02132	1.02691	1.02911	1.03711	1.05486	1.03498	1.03255	1.02902	1.02729	0.936985	0.905459	0.823627	0.875496	0.875878	0.917796	0.904417	0.88183	0.933593	0.952432
FLO8_donor_1	RAD18_recipient_1	R1	NA	no	Neutral	DNA_repair	NA	NA	NA	NA	NA	924	378	409	198	116	658	460	571	408	442	-0.00708791	0.00533268	0.0105024	0.0394786	0.0719265	0.0588083	0.0521619	0.000576549	0.0198221	1.02132	1.02691	1.02911	1.03711	1.05486	1.03498	1.03255	1.02902	1.02729	0.894139	0.839876	0.644012	0.577793	0.890482	0.790061	0.863073	0.831158	0.836118	0.906113
FLO8_donor_1	RAD18_recipient_2	R1	NA	no	Neutral	DNA_repair	NA	NA	NA	NA	NA	4354	2671	3241	1252	745	4668	4381	3844	2774	3070	0.00741567	0.0722843	0.0620843	0.0654717	0.0278612	0.0297707	0.0437635	-0.00615081	0.0194644	1.02132	1.02691	1.02911	1.03711	1.05486	1.03498	1.03255	1.02902	1.02729	0.940078	0.899464	0.676774	0.633037	0.950543	0.914771	0.908216	0.898896	0.89442	0.967534
FLO8_donor_1	RAD5_recipient_1	R1	NA	no	Neutral	DNA_repair	NA	NA	NA	NA	NA	3250	2639	2721	1397	866	4778	3208	4077	2275	2842	-0.000632744	-0.0131504	-0.0280963	-0.0285582	-0.0427818	-0.0643767	-0.0494714	-0.0415163	-0.0139879	1.02132	1.02691	1.02911	1.03711	1.05486	1.03498	1.03255	1.02902	1.02729	0.957908	0.934035	0.745445	0.697648	1.03374	0.935679	0.980816	0.909969	0.91109	0.977696
FLO8_donor_1	RAD5_recipient_2	R1	NA	no	Neutral	DNA_repair	NA	NA	NA	NA	NA	9398	5946	6372	3116	1791	9771	8290	8742	6404	6984	0.00930306	0.0261182	0.0017908	0.00247472	0.0239195	0.0321357	0.0238838	0.0889447	0.0563936	1.02132	1.02691	1.02911	1.03711	1.05486	1.03498	1.03255	1.02902	1.02729	0.925055	0.889074	0.717563	0.661302	0.958331	0.886869	0.931474	0.880079	0.887555	0.954078
FLO8_donor_1	RAD51_recipient_1	R1	24033	YES	Neutral	DNA_repair	NA	NA	NA	NA	NA	1076	50	66	60	41	147	94	136	24	89	-0.243601	-0.374373	-0.380943	-0.435855	-0.440884	-0.5328	-0.373157	-0.553962	-0.27989	1.02132	1.02691	1.02911	1.03711	1.05486	1.03498	1.03255	1.02902	1.02729	0.875914	0.823934	0.754297	0.774584	0.946553	0.876074	0.93457	0.751	0.84065	0.650986
FLO8_donor_1	RAD52_recipient_1	R1	NA	no	Neutral	DNA_repair	NA	NA	NA	NA	NA	623	222	245	225	158	777	648	768	216	356	0.0281942	0.0074144	0.0109712	0.0264727	-0.0117599	0.0354906	0.0725838	0.0843507	0.0252315	1.02132	1.02691	1.02911	1.03711	1.05486	1.03498	1.03255	1.02902	1.02729	0.86143	0.803408	0.729052	0.723562	1.0204	0.951248	0.981269	0.744643	0.848755	0.907989
FLO8_donor_1	RAD54_recipient_1	R1	NA	no	Neutral	DNA_repair	NA	NA	NA	NA	NA	865	388	464	396	303	1163	1009	1076	280	560	0.0458305	0.0488795	0.0659326	0.127819	0.0914526	0.104137	0.0505011	0.0726624	0.0481361	1.02132	1.02691	1.02911	1.03711	1.05486	1.03498	1.03255	1.02902	1.02729	0.869025	0.818039	0.736182	0.728489	0.978703	0.940442	0.951922	0.694785	0.84113	0.933382
FLO8_donor_1	RAD54_recipient_2	R1	NA	no	Neutral	DNA_repair	NA	NA	NA	NA	NA	4969	1881	1936	1781	1489	5583	4508	5660	1463	3076	0.0310835	0.00876134	0.0380467	0.0175378	-0.0112702	0.0254557	0.0115117	0.0390105	0.015174	1.02132	1.02691	1.02911	1.03711	1.05486	1.03498	1.03255	1.02902	1.02729	0.875952	0.818104	0.724562	0.726562	0.968882	0.905892	0.947054	0.685365	0.848167	0.925709
FLO8_donor_1	RAD55_recipient_1	R1	NA	no	Neutral	DNA_repair	NA	NA	NA	NA	NA	1518	386	517	443	384	907	755	984	309	677	0.000487826	-0.00150487	0.0193946	0.0104391	-0.0476531	-0.0101504	-0.00465865	0.0624317	0.0640602	1.02132	1.02691	1.02911	1.03711	1.05486	1.03498	1.03255	1.02902	1.02729	0.807943	0.739515	0.66303	0.669783	0.853678	0.774298	0.843135	0.588745	0.759539	0.825655
FLO8_donor_1	RAD57_recipient_1	R1	NA	no	Neutral	DNA_repair	NA	NA	NA	NA	NA	3841	2234	2436	1757	1568	4788	3345	4281	913	2880	-0.00814	-0.0238335	0.00252942	-0.0189471	-0.00837986	0.0679592	0.0273197	0.0934795	-0.0156018	1.02132	1.02691	1.02911	1.03711	1.05486	1.03498	1.03255	1.02902	1.02729	0.924352	0.88885	0.773968	0.813925	1.00854	0.900427	0.96598	0.639874	0.902119	0.935917
FLO8_donor_1	RAD59_recipient_1	R1	NA	no	Neutral	DNA_repair	NA	NA	NA	NA	NA	12072	10509	12624	10107	10872	12433	12912	16110	13819	17357	-0.0107222	-0.00155393	0.0379671	0.0320006	0.0343181	-0.00562163	0.0257104	0.053738	0.0104381	1.02132	1.02691	1.02911	1.03711	1.05486	1.03498	1.03255	1.02902	1.02729	0.977749	0.975942	0.882817	0.955246	0.961179	0.954338	0.95857	0.95954	0.985433	0.987871
FLO8_donor_1	RAD61_recipient_1	R1	NA	no	Neutral	DNA_repair	NA	NA	NA	NA	NA	1817	2480	2774	2774	2030	4137	4846	3087	2981	3123	0.0254675	0.0463117	0.028807	0.0513237	0.112964	0.0907706	0.0992722	0.0530152	0.0618767	1.02132	1.02691	1.02911	1.03711	1.05486	1.03498	1.03255	1.02902	1.02729	1.00329	1.01026	0.956679	0.97312	1.07757	1.12745	0.993166	1.03286	1.00308	1.05015
FLO8_donor_1	RTT101_recipient_1	R1	NA	no	Neutral	DNA_repair	NA	NA	NA	NA	NA	1118	297	370	296	232	1060	1292	969	335	548	0.0465303	0.111239	0.10575	0.119506	0.0481628	0.0560991	0.0648934	0.0507427	0.0562205	1.02132	1.02691	1.02911	1.03711	1.05486	1.03498	1.03255	1.02902	1.02729	0.803887	0.723911	0.620591	0.617108	0.907398	0.919713	0.884555	0.698492	0.799573	0.867554
FLO8_donor_1	RTT101_recipient_2	R1	NA	no	Neutral	DNA_repair	NA	NA	NA	NA	NA	1181	471	536	412	334	1227	1248	1205	380	834	0.0295065	0.00809982	0.00671472	0.00242611	-0.0347205	-0.0388206	-0.0101183	0.0127758	0.0541314	1.02132	1.02691	1.02911	1.03711	1.05486	1.03498	1.03255	1.02902	1.02729	0.859268	0.790515	0.685323	0.723634	0.955543	0.944921	0.945449	0.710633	0.863462	0.907093
FLO8_donor_1	RTT107_recipient_1	R1	NA	no	Neutral	DNA_repair	NA	NA	NA	NA	NA	1210	943	1167	741	931	1580	2183	1646	555	1257	0.0129579	0.00908519	0.00947268	0.034955	-0.0317395	0.0153216	0.0838997	0.071931	-0.00322499	1.02132	1.02691	1.02911	1.03711	1.05486	1.03498	1.03255	1.02902	1.02729	0.967854	0.954044	0.819279	0.921834	1.04828	1.09159	0.987437	0.810422	0.973566	1.00144
FLO8_donor_1	SGS1_recipient_1	R1	NA	no	Neutral	DNA_repair	NA	NA	NA	NA	NA	3954	2078	2422	1981	1593	5368	5435	4286	2128	2157	0.023307	-0.000980529	0.0525779	0.116596	0.0693582	0.0993859	0.0372169	0.0571789	0.0414331	1.02132	1.02691	1.02911	1.03711	1.05486	1.03498	1.03255	1.02902	1.02729	0.909562	0.889077	0.76426	0.76522	1.00156	0.981074	0.940878	0.807547	0.819775	0.952259
FLO8_donor_1	SHU1_recipient_1	R1	NA	no	Neutral	DNA_repair	NA	NA	NA	NA	NA	4486	4548	5181	4693	3041	6465	6083	6208	5511	6549	0.0323736	0.0335053	0.0453096	0.0187742	-0.00484037	0.0180215	0.00768903	-0.00575579	0.00842129	1.02132	1.02691	1.02911	1.03711	1.05486	1.03498	1.03255	1.02902	1.02729	0.990059	0.978662	0.897933	0.877497	1.0112	1.00129	0.984592	1.00398	0.994255	1.04354
FLO8_donor_1	SHU1_recipient_2	R1	NA	no	Neutral	DNA_repair	NA	NA	NA	NA	NA	3327	4207	4527	4270	3606	5110	5650	5010	4231	5211	-0.00707239	-0.0309378	0.00118009	-0.0297125	-0.0351642	-0.0212126	-0.0185189	-0.0259475	0.0172481	1.02132	1.02691	1.02911	1.03711	1.05486	1.03498	1.03255	1.02902	1.02729	1.0031	1.00347	0.930118	0.979526	1.02542	1.05445	1.00303	1.02729	1.00933	1.01742
FLO8_donor_1	SHU2_recipient_1	R1	NA	no	Neutral	DNA_repair	NA	NA	NA	NA	NA	5605	2822	3202	2878	2456	3776	5342	4953	3743	4173	-0.0107356	-0.020791	0.00607964	-0.0157789	-0.0141284	0.0475356	0.0302466	0.0249887	-0.0139499	1.02132	1.02691	1.02911	1.03711	1.05486	1.03498	1.03255	1.02902	1.02729	0.909994	0.868124	0.789975	0.824054	0.894313	0.939958	0.922801	0.905332	0.899358	0.918657
FLO8_donor_1	SHU2_recipient_2	R1	NA	no	Neutral	DNA_repair	NA	NA	NA	NA	NA	7660	7224	8585	7435	7292	9336	10037	9766	8118	9982	0.00104825	0.0181683	0.0569954	0.046032	0.0325826	0.019569	0.0116374	0.0223179	-5.56265e-06	1.02132	1.02691	1.02911	1.03711	1.05486	1.03498	1.03255	1.02902	1.02729	0.975601	0.968513	0.889234	0.952055	0.995576	0.974555	0.964262	0.975226	0.979606	0.997447
FLO8_donor_1	SLX4_recipient_1	R1	NA	no	Neutral	DNA_repair	NA	NA	NA	NA	NA	6914	7468	8865	9704	6861	7728	7085	7770	6650	6551	-0.00853069	-0.00838813	-0.027678	-0.0621518	-0.00209334	-0.0480944	-0.0304235	-0.0244587	-0.0680378	1.02132	1.02691	1.02911	1.03711	1.05486	1.03498	1.03255	1.02902	1.02729	0.999057	1.00183	0.944357	0.975038	0.941869	0.928164	0.943255	0.954584	0.976747	1.01182
FLO8_donor_1	SRS2_recipient_1	R1	NA	no	Neutral	DNA_repair	NA	NA	NA	NA	NA	3346	3034	3698	3732	2104	6396	7501	4572	3137	4992	0.0114701	0.0344633	0.0362333	0.0285509	0.0449772	0.0497953	0.0381901	0.0676871	0.0817099	1.02132	1.02691	1.02911	1.03711	1.05486	1.03498	1.03255	1.02902	1.02729	0.965086	0.963985	0.888453	0.858651	1.0568	1.07452	0.984455	0.962194	0.976248	0.99713
FLO8_donor_1	SRS2_recipient_2	R1	NA	no	Neutral	DNA_repair	NA	NA	NA	NA	NA	5605	4836	5997	5356	3455	8185	9838	6861	5322	7941	-0.00627623	0.0129988	0.00359285	0.0394562	0.0775265	0.0725913	0.0684734	0.0205583	0.0576265	1.02132	1.02691	1.02911	1.03711	1.05486	1.03498	1.03255	1.02902	1.02729	0.980663	0.982299	0.90226	0.873732	1.02481	1.05321	0.966028	0.959084	0.975803	0.995292
FLO8_donor_1	YBR259W_recipient_1	R1	NA	no	Neutral	Neutral	NA	NA	NA	NA	NA	11773	12989	15000	25268	13099	13717	17490	16406	12784	15961	-0.00922076	0.0364939	0.0518627	0.00986283	-0.0234046	0.0055251	-0.00430785	-0.0233095	-0.00579568	1.02132	1.02691	1.02911	1.03711	1.05486	1.03498	1.03255	1.02902	1.02729	1.02511	1.02565	1.0253	1.03552	1.01532	1.02372	1.03411	1.01826	1.02532	1.03774
FLO8_donor_1	YCL047C_recipient_1	R1	NA	no	Neutral	Neutral	NA	NA	NA	NA	NA	3773	2537	2572	3761	2402	3670	3813	3654	3085	3483	0.01034	-0.0439854	-0.0402825	-0.00507268	-0.0430363	-0.0480764	-0.0106957	-0.0475558	0.0180857	1.02132	1.02691	1.02911	1.03711	1.05486	1.03498	1.03255	1.02902	1.02729	0.939153	0.910299	0.907739	0.881921	0.950615	0.944071	0.936942	0.948738	0.942094	0.969514
FLO8_donor_1	YDL027C_recipient_1	R1	NA	no	Neutral	Neutral	NA	NA	NA	NA	NA	4986	4481	5267	7319	4381	6577	6244	4868	4717	4781	0.0264259	0.0169949	0.00860217	0.0299044	0.0101361	0.0364926	0.0376523	0.0530353	-0.00850085	1.02132	1.02691	1.02911	1.03711	1.05486	1.03498	1.03255	1.02902	1.02729	0.971348	0.961806	0.967357	0.951429	1.01057	0.991031	0.974591	0.968138	0.965679	1.01848
FLO8_donor_1	YDL027C_recipient_2	R1	NA	no	Neutral	Neutral	NA	NA	NA	NA	NA	8636	9593	10423	15720	8959	10214	10656	11023	9396	11200	0.0237772	0.0111222	0.0333894	0.0711466	0.0658913	0.0700553	0.0283337	0.00718154	0.0168705	1.02132	1.02691	1.02911	1.03711	1.05486	1.03498	1.03255	1.02902	1.02729	0.99675	0.992544	1.00023	0.985305	0.978024	0.985724	0.977887	0.991695	0.984504	1.04178
FLO8_donor_1	YFR057W_recipient_1	R1	NA	no	Neutral	Neutral	NA	NA	NA	NA	NA	10587	10015	12190	16632	10854	6495	12233	12385	7997	8791	0.0354371	0.045584	0.0486338	0.0130644	-0.0805161	0.0226196	-0.00103444	-0.0820974	-0.061685	1.02132	1.02691	1.02911	1.03711	1.05486	1.03498	1.03255	1.02902	1.02729	0.978946	0.966383	0.963201	0.960101	0.916841	0.961721	0.963839	0.984493	0.97074	1.03525
FLO8_donor_1	YKR011C_recipient_1	R1	NA	no	Neutral	Neutral	NA	NA	NA	NA	NA	4151	5878	7165	9881	7272	7416	8617	7169	6249	7590	-0.022125	-0.0395768	-0.0286758	-0.0363297	-0.00186558	-0.0311989	-0.0164873	0.00223982	0.0297223	1.02132	1.02691	1.02911	1.03711	1.05486	1.03498	1.03255	1.02902	1.02729	1.0311	1.05231	1.06319	1.0754	1.02326	1.10818	1.02489	1.03239	1.02236	1.03096
FLO8_donor_1	YKR011C_recipient_2	R1	NA	no	Neutral	Neutral	NA	NA	NA	NA	NA	4396	4869	5515	7399	4736	7039	6223	6446	7169	6725	-0.00878672	-0.0236037	-0.0135927	-0.0286604	0.0152682	0.0405824	0.0451081	0.0848692	-0.000339366	1.02132	1.02691	1.02911	1.03711	1.05486	1.03498	1.03255	1.02902	1.02729	1.00042	1.00455	1.00908	1.00414	1.03482	1.03351	0.996431	1.0191	1.00322	1.01296
FLO8_donor_1	YLR179C_recipient_1	R1	NA	no	Neutral	Neutral	NA	NA	NA	NA	NA	4438	6692	7978	11079	7381	6399	5751	7590	6695	8116	-0.00682573	-0.00999462	0.0470689	0.032589	0.0330937	0.0171748	-0.00770517	0.0125793	-0.00446735	1.02132	1.02691	1.02911	1.03711	1.05486	1.03498	1.03255	1.02902	1.02729	1.03828	1.07623	1.05802	1.069	1.02778	0.97443	1.03405	1.05269	1.03905	1.05358
FLO8_donor_1	YLR179C_recipient_2	R1	NA	no	Neutral	Neutral	NA	NA	NA	NA	NA	6638	8032	8425	12047	7200	8910	8684	10009	7858	9803	-0.00173264	-0.0139985	-0.0429623	-0.05633	-0.023008	-0.0437351	-0.0445202	-0.0294147	-0.0313273	1.02132	1.02691	1.02911	1.03711	1.05486	1.03498	1.03255	1.02902	1.02729	1.0057	1.00556	1.00251	0.986006	0.997299	0.97756	1.008	0.999395	1.01319	1.02541
FLO8_donor_1	YLR356W_recipient_1	R1	NA	no	Neutral	Neutral	NA	NA	NA	NA	NA	8404	9788	10188	15257	10503	6376	8295	9303	9469	11301	0.016967	0.0228936	0.0128685	0.00184568	0.045596	0.0135966	0.0244584	0.0698602	0.0565417	1.02132	1.02691	1.02911	1.03711	1.05486	1.03498	1.03255	1.02902	1.02729	0.989022	0.990969	0.993227	1.01241	0.8765	0.929451	0.961159	0.995485	0.983857	1.02707
FLO8_donor_1	YLR356W_recipient_2	R1	NA	no	Neutral	Neutral	NA	NA	NA	NA	NA	5622	4222	4843	6804	4280	5445	2643	5060	4985	5888	-0.0067449	0.0214533	0.000962569	0.0214509	0.0509459	0.0132942	0.0282373	0.0194105	0.018078	1.02132	1.02691	1.02911	1.03711	1.05486	1.03498	1.03255	1.02902	1.02729	0.964865	0.93723	0.944617	0.930436	0.970143	0.821365	0.951545	0.947017	0.965165	0.978689
GAL2_donor_1	APT2_recipient_1	R1	NA	no	Neutral	Neutral	NA	NA	NA	NA	NA	5864	2842	3454	4607	3115	4552	4317	4722	3208	4188	-0.0104289	0.02354	0.00636042	0.0132572	-0.0355144	-0.025325	-0.0128037	-0.0410838	-0.000607527	0.99311	1.00401	1.00604	1.00571	0.995768	0.983775	1.00486	0.987784	0.979924	0.956361	0.927835	0.920846	0.922377	1.00407	0.946238	0.973106	0.941209	0.960317	0.939342
GAL2_donor_1	CLA4_recipient_1	R1	NA	no	Neutral	DNA_repair	NA	NA	NA	NA	NA	2101	780	1039	1253	866	901	868	1051	482	672	-0.00656422	-0.0331916	-0.0460955	-0.0184227	-0.0964446	-0.101363	-0.0459574	-0.0912968	0.0123705	0.99311	1.00401	1.00604	1.00571	0.995768	0.983775	1.00486	0.987784	0.979924	0.911341	0.864542	0.845827	0.839219	0.891982	0.840879	0.879899	0.77776	0.812834	0.898498
GAL2_donor_1	CSM2_recipient_1	R1	NA	no	Neutral	DNA_repair	NA	NA	NA	NA	NA	2300	1777	2628	2059	1940	2305	2824	1733	2069	2175	0.00226297	0.00972044	-0.0160117	0.0235378	-0.0109904	0.00366083	-0.0119804	0.0228829	-0.00766683	0.99311	1.00401	1.00604	1.00571	0.995768	0.983775	1.00486	0.987784	0.979924	1.00506	1.00462	0.928784	0.979612	1.03515	1.07142	1.00458	1.02897	1.00914	1.0004
GAL2_donor_1	CSM2_recipient_2	R1	NA	no	Neutral	DNA_repair	NA	NA	NA	NA	NA	4747	6024	7082	6287	5876	2600	5099	4487	7298	7629	0.0037777	-0.0147227	-0.00155154	0.0322958	0.0240467	0.0488692	-0.0135165	0.00817339	0.0137703	0.99311	1.00401	1.00604	1.00571	0.995768	0.983775	1.00486	0.987784	0.979924	1.06124	1.07776	1.00308	1.08864	0.919491	1.02654	0.992838	1.10146	1.07182	1.0577
GAL2_donor_1	CSM3_recipient_1	R1	NA	no	Neutral	DNA_repair	NA	NA	NA	NA	NA	2715	888	895	1166	601	2103	1836	1513	885	1104	0.0301437	-0.00797637	0.0254507	-0.036725	-0.0145605	0.01265	-0.0476905	-0.0254198	-0.012906	0.99311	1.00401	1.00604	1.00571	0.995768	0.983775	1.00486	0.987784	0.979924	0.884198	0.824415	0.784867	0.745068	0.953064	0.89822	0.904406	0.799651	0.846201	0.90825
GAL2_donor_1	CSM3_recipient_2	R1	NA	no	Neutral	DNA_repair	NA	NA	NA	NA	NA	530	178	224	296	177	359	316	239	178	218	-0.0241542	-0.0396894	-0.00183831	-0.0411799	-0.0406939	-0.0191663	-0.0761619	-0.0200131	-0.00205639	0.99311	1.00401	1.00604	1.00571	0.995768	0.983775	1.00486	0.987784	0.979924	0.889326	0.83205	0.811182	0.795585	0.923247	0.865699	0.872884	0.797374	0.85009	0.859044
GAL2_donor_1	FLO8_recipient_1	R1	NA	no	Neutral	Neutral	NA	NA	NA	NA	NA	3370	2262	2366	3448	2314	3529	3638	3560	2766	3218	-0.0173527	-0.0620716	-0.0376213	-0.0385045	-0.00408924	0.0457381	0.00776532	0.0260068	-0.0109221	0.99311	1.00401	1.00604	1.00571	0.995768	0.983775	1.00486	0.987784	0.979924	0.977139	0.964874	0.970324	0.958708	1.02818	1.01947	1.00249	0.983479	0.982166	0.953054
GAL2_donor_1	FLO8_recipient_2	R1	NA	no	Neutral	Neutral	NA	NA	NA	NA	NA	1992	2432	3225	4272	2528	1731	3219	3304	2174	2518	0.000803692	0.0168319	0.0438581	0.0162246	-0.00157064	0.0433463	0.00743558	0.0100024	-0.0037028	0.99311	1.00401	1.00604	1.00571	0.995768	0.983775	1.00486	0.987784	0.979924	1.03465	1.05585	1.05927	1.06667	1.01926	1.04951	1.042	1.03429	1.02553	1.02833
GAL2_donor_1	GAL2_recipient_1	R1	0	YES	Neutral	Neutral	NA	NA	NA	NA	NA	2578	23	29	40	25	29	27	30	25	29	-0.540314	-0.774905	-0.79039	-0.874421	-0.927227	-0.970035	-0.814877	-0.836698	-0.71216	0.99311	1.00401	1.00604	1.00571	0.995768	0.983775	1.00486	0.987784	0.979924	0.993996	0.997576	0.995843	0.985141	1.04123	0.986033	1.01221	1.00457	1.00316	0.446833
GAL2_donor_1	GAL2_recipient_2	R1	0	YES	Neutral	Neutral	NA	NA	NA	NA	NA	3363	36	41	57	36	65	82	72	58	76	-0.556823	-0.833397	-0.86424	-0.969397	-0.807886	-0.9622	-0.781927	-0.857195	-0.68062	0.99311	1.00401	1.00604	1.00571	0.995768	0.983775	1.00486	0.987784	0.979924	1.02537	1.03917	1.0379	1.03958	0.972503	1.04374	1.01089	1.03226	1.01322	0.46148
GAL2_donor_1	HO_recipient_1	R1	NA	no	Neutral	Neutral	NA	NA	NA	NA	NA	4789	5074	6413	8764	5771	4838	9210	6674	4330	5796	0.00168395	0.00876778	0.00280165	0.0165678	0.0706219	0.0712469	0.0527872	-0.0110325	0.0273705	0.99311	1.00401	1.00604	1.00571	0.995768	0.983775	1.00486	0.987784	0.979924	1.02524	1.04792	1.0357	1.05261	1.01665	1.13049	1.03143	1.02128	1.02699	1.01986
GAL2_donor_1	HO_recipient_2	R1	NA	no	Neutral	Neutral	NA	NA	NA	NA	NA	5637	5844	7473	10729	6899	7194	10186	8176	5957	8094	-0.000625845	0.047729	0.0383829	0.037963	0.0059838	0.028608	0.022775	-0.0197259	0.00349587	0.99311	1.00401	1.00604	1.00571	0.995768	0.983775	1.00486	0.987784	0.979924	1.03807	1.04475	1.0415	1.05822	1.06483	1.09876	1.0428	1.05169	1.07519	1.03029
GAL2_donor_1	MAG1_recipient_1	R1	NA	no	Neutral	DNA_repair	NA	NA	NA	NA	NA	636	486	635	339	503	504	736	642	534	571	0.0116939	-0.0237175	-0.0378005	-0.0219378	-0.0351106	-0.0224202	-0.0053637	-0.0258161	0.0285991	0.99311	1.00401	1.00604	1.00571	0.995768	0.983775	1.00486	0.987784	0.979924	0.979893	0.977196	0.818315	0.96795	0.956885	0.99839	0.964858	0.971678	0.97217	0.984835
GAL2_donor_1	MAL13_recipient_1	R1	NA	no	Neutral	Neutral	NA	NA	NA	NA	NA	4175	3047	3393	5398	3127	4198	3777	4635	3481	3810	0.0222473	0.000413044	0.014084	0.0234197	0.0203235	0.0173442	0.0651513	0.064386	0.0211068	0.99311	1.00401	1.00604	1.00571	0.995768	0.983775	1.00486	0.987784	0.979924	0.978075	0.954675	0.962211	0.956891	1.00438	0.986991	0.99703	0.971714	0.973703	0.993583
GAL2_donor_1	MMS1_recipient_1	R1	NA	no	Neutral	DNA_repair	NA	NA	NA	NA	NA	976	461	437	380	344	929	895	873	335	753	0.0238579	-0.0173587	0.018096	0.0470288	0.0535307	0.0609896	0.00639991	0.0100577	0.0168954	0.99311	1.00401	1.00604	1.00571	0.995768	0.983775	1.00486	0.987784	0.979924	0.92204	0.87128	0.772714	0.832724	1.00374	0.97771	0.963168	0.798882	0.943543	0.939545
GAL2_donor_1	MMS4_recipient_1	R1	NA	no	Neutral	DNA_repair	NA	NA	NA	NA	NA	1711	1008	1294	1079	937	1393	1454	1472	754	1237	0.0251893	0.0159569	0.026409	-0.00852328	-0.0593878	-0.00742258	-0.0209239	-0.00861964	-0.00603923	0.99311	1.00401	1.00604	1.00571	0.995768	0.983775	1.00486	0.987784	0.979924	0.960051	0.944878	0.850107	0.891056	1.00835	0.971369	0.955314	0.843143	0.937281	0.978625
GAL2_donor_1	MPH1_recipient_1	R1	NA	no	Neutral	DNA_repair	NA	NA	NA	NA	NA	765	445	700	549	373	575	1314	537	578	810	-0.00433667	0.0122688	0.00743452	-0.0236911	-0.0293392	0.0454188	0.0173913	0.0448803	0.0659447	0.99311	1.00401	1.00604	1.00571	0.995768	0.983775	1.00486	0.987784	0.979924	0.935369	0.914362	0.845092	0.850706	0.933235	1.04418	0.858672	0.894039	0.94167	0.924588
GAL2_donor_1	MUS81_recipient_1	R1	NA	no	Neutral	DNA_repair	NA	NA	NA	NA	NA	615	262	391	318	240	512	477	480	144	344	-0.0203168	-0.0256855	-0.00223472	-0.0187585	-0.00888385	0.0503602	0.0496468	0.0626892	-0.00770652	0.99311	1.00401	1.00604	1.00571	0.995768	0.983775	1.00486	0.987784	0.979924	0.925486	0.911459	0.817671	0.830694	0.985764	0.938479	0.906787	0.695183	0.887807	0.898792
GAL2_donor_1	NGL3_recipient_1	R1	NA	no	Neutral	Neutral	NA	NA	NA	NA	NA	22905	22570	23514	37566	28236	24157	24308	26959	21113	27296	0.00638269	-0.0196934	0.0497363	0.0371942	0.0369879	0.0265952	-0.00974354	0.0261816	0.0109386	0.99311	1.00401	1.00604	1.00571	0.995768	0.983775	1.00486	0.987784	0.979924	1.00322	1.01305	1.00723	1.04025	1.02043	0.969454	0.99784	0.984026	1.00055	1.00269
GAL2_donor_1	NGL3_recipient_2	R1	NA	no	Neutral	Neutral	NA	NA	NA	NA	NA	4206	4535	5579	7621	4604	4707	4796	6111	4316	5255	-0.010125	-0.0114478	-0.0550862	-0.0691146	-0.0279367	-0.063727	-0.0403195	-0.0365048	-0.0238185	0.99311	1.00401	1.00604	1.00571	0.995768	0.983775	1.00486	0.987784	0.979924	1.02883	1.03362	1.03726	1.03126	1.02397	1.01703	1.02497	1.01962	1.02599	1.01161
GAL2_donor_1	PSY3_recipient_1	R1	580890	no	Neutral	DNA_repair	NA	NA	NA	NA	NA	3328	4110	4506	4034	3426	3371	5147	3799	4382	5414	0.0144704	0.0184053	0.0117885	0.00073912	0.0255734	0.025757	0.00725587	0.0934684	0.0681778	0.99311	1.00401	1.00604	1.00571	0.995768	0.983775	1.00486	0.987784	0.979924	1.02668	1.03725	0.947456	1.00784	1.00817	1.06916	1.01026	1.0444	1.052	1.03408
GAL2_donor_1	PSY3_recipient_2	R1	580890	no	Neutral	DNA_repair	NA	NA	NA	NA	NA	8151	4176	4891	4364	3907	3808	6047	4942	4172	5626	0.00241653	0.0117047	0.00307924	0.0164918	0.0525751	0.0641039	0.0310472	0.0139466	0.0250723	0.99311	1.00401	1.00604	1.00571	0.995768	0.983775	1.00486	0.987784	0.979924	0.936985	0.905459	0.823627	0.875496	0.875878	0.917796	0.904417	0.88183	0.933593	0.932946
GAL2_donor_1	RAD18_recipient_1	R1	NA	no	Neutral	DNA_repair	NA	NA	NA	NA	NA	619	198	253	112	64	319	269	320	259	238	0.00185118	0.0482687	0.0309188	0.0447651	-0.00630228	0.00879695	0.0183509	0.0146932	0.0178523	0.99311	1.00401	1.00604	1.00571	0.995768	0.983775	1.00486	0.987784	0.979924	0.894139	0.839876	0.644012	0.577793	0.890482	0.790061	0.863073	0.831158	0.836118	0.88983
GAL2_donor_1	RAD18_recipient_2	R1	NA	no	Neutral	DNA_repair	NA	NA	NA	NA	NA	3592	1507	1854	728	447	2383	2807	1973	1688	1844	-0.0204993	-0.0608055	-0.063077	-0.0424537	-0.065288	-0.0293217	-0.0576493	-0.0689539	0.0114086	0.99311	1.00401	1.00604	1.00571	0.995768	0.983775	1.00486	0.987784	0.979924	0.940078	0.899464	0.676774	0.633037	0.950543	0.914771	0.908216	0.898896	0.89442	0.913101
GAL2_donor_1	RAD5_recipient_1	R1	81712	no	Neutral	DNA_repair	NA	NA	NA	NA	NA	2406	1460	1743	816	473	2376	1813	2147	1367	1463	-0.00221188	0.0128997	-0.00573305	-0.00718375	-0.0050965	-0.0062482	-0.00735292	0.059706	0.0418751	0.99311	1.00401	1.00604	1.00571	0.995768	0.983775	1.00486	0.987784	0.979924	0.957908	0.934035	0.745445	0.697648	1.03374	0.935679	0.980816	0.909969	0.91109	0.949096
GAL2_donor_1	RAD5_recipient_2	R1	81712	no	Neutral	DNA_repair	NA	NA	NA	NA	NA	7698	3180	3867	2238	1126	5512	4549	5178	3829	4158	-0.0114856	-0.00286159	0.00393428	0.00252416	0.0580719	0.0428563	0.0224931	0.0100061	0.0292264	0.99311	1.00401	1.00604	1.00571	0.995768	0.983775	1.00486	0.987784	0.979924	0.925055	0.889074	0.717563	0.661302	0.958331	0.886869	0.931474	0.880079	0.887555	0.907195
GAL2_donor_1	RAD51_recipient_1	R1	NA	no	Neutral	DNA_repair	NA	NA	NA	NA	NA	688	206	265	239	186	452	403	471	167	288	0.0173196	0.00156027	-0.00436235	0.0101532	-0.00933464	0.0278268	0.041205	0.0382591	0.0214485	0.99311	1.00401	1.00604	1.00571	0.995768	0.983775	1.00486	0.987784	0.979924	0.875914	0.823934	0.754297	0.774584	0.946553	0.876074	0.93457	0.751	0.84065	0.887198
GAL2_donor_1	RAD52_recipient_1	R1	NA	no	Neutral	DNA_repair	NA	NA	NA	NA	NA	521	116	164	148	100	427	346	426	94	184	-0.00558981	-0.0104576	0.00764511	0.0399249	0.00628598	0.0138176	-0.0278765	-0.0631712	-0.0205052	0.99311	1.00401	1.00604	1.00571	0.995768	0.983775	1.00486	0.987784	0.979924	0.86143	0.803408	0.729052	0.723562	1.0204	0.951248	0.981269	0.744643	0.848755	0.849905
GAL2_donor_1	RAD54_recipient_1	R1	NA	no	Neutral	DNA_repair	NA	NA	NA	NA	NA	637	171	244	181	158	523	573	612	143	281	0.0217922	0.0247812	0.0031146	0.00227722	-0.0281174	0.0359313	0.00230034	0.00470091	0.00579083	0.99311	1.00401	1.00604	1.00571	0.995768	0.983775	1.00486	0.987784	0.979924	0.869025	0.818039	0.736182	0.728489	0.978703	0.940442	0.951922	0.694785	0.84113	0.88483
GAL2_donor_1	RAD54_recipient_2	R1	NA	no	Neutral	DNA_repair	NA	NA	NA	NA	NA	3735	1067	1279	1024	821	2268	2014	2104	413	1194	-0.0304106	-0.0625955	-0.0381226	-0.0528866	-0.108634	-0.0816556	-0.110943	-0.12973	-0.0424619	0.99311	1.00401	1.00604	1.00571	0.995768	0.983775	1.00486	0.987784	0.979924	0.875952	0.818104	0.724562	0.726562	0.968882	0.905892	0.947054	0.685365	0.848167	0.839506
GAL2_donor_1	RAD55_recipient_1	R1	NA	no	Neutral	DNA_repair	NA	NA	NA	NA	NA	1213	227	282	253	217	555	440	504	114	266	-0.00190916	-0.0284809	-0.00392709	-0.00758541	-0.000104256	0.0393369	0.00051711	-0.0128463	-0.0383183	0.99311	1.00401	1.00604	1.00571	0.995768	0.983775	1.00486	0.987784	0.979924	0.807943	0.739515	0.66303	0.669783	0.853678	0.774298	0.843135	0.588745	0.759539	0.800467
GAL2_donor_1	RAD57_recipient_1	R1	NA	no	Neutral	DNA_repair	NA	NA	NA	NA	NA	2133	953	1201	995	713	2076	1537	2147	248	1239	-0.00987111	0.000212626	0.0664742	0.012618	0.0323555	0.00657056	-0.00580349	-0.0438855	-0.0126385	0.99311	1.00401	1.00604	1.00571	0.995768	0.983775	1.00486	0.987784	0.979924	0.924352	0.88885	0.773968	0.813925	1.00854	0.900427	0.96598	0.639874	0.902119	0.908112
GAL2_donor_1	RAD59_recipient_1	R1	NA	no	Neutral	DNA_repair	NA	NA	NA	NA	NA	7873	5487	6252	5013	5762	4607	5505	5305	4637	6125	-0.0115965	-0.0430732	-0.081012	-0.0704853	-0.0984319	-0.113145	-0.111492	-0.0871941	-0.0632177	0.99311	1.00401	1.00604	1.00571	0.995768	0.983775	1.00486	0.987784	0.979924	0.977749	0.975942	0.882817	0.955246	0.961179	0.954338	0.95857	0.95954	0.985433	0.959416
GAL2_donor_1	RAD61_recipient_1	R1	NA	no	Neutral	DNA_repair	NA	NA	NA	NA	NA	1303	1049	1312	1378	1104	1703	2156	1057	1559	1358	0.0036729	0.0343498	0.0218336	0.0524756	-0.00183547	-0.0196524	-0.0316274	0.0234673	0.0206281	0.99311	1.00401	1.00604	1.00571	0.995768	0.983775	1.00486	0.987784	0.979924	1.00329	1.01026	0.956679	0.97312	1.07757	1.12745	0.993166	1.03286	1.00308	1.00005
GAL2_donor_1	RTT101_recipient_1	R1	NA	no	Neutral	DNA_repair	NA	NA	NA	NA	NA	877	146	201	151	136	565	620	507	172	231	0.00449817	-0.0259288	-0.0344465	0.016516	-0.0282934	-0.0569017	-0.0246364	-0.0437697	-0.00689563	0.99311	1.00401	1.00604	1.00571	0.995768	0.983775	1.00486	0.987784	0.979924	0.803887	0.723911	0.620591	0.617108	0.907398	0.919713	0.884555	0.698492	0.799573	0.802846
GAL2_donor_1	RTT101_recipient_2	R1	NA	no	Neutral	DNA_repair	NA	NA	NA	NA	NA	861	231	284	212	227	650	738	704	185	452	0.0207057	0.00805325	0.00542667	0.0564769	0.0101896	0.0464909	0.0621156	0.0539338	0.0368418	0.99311	1.00401	1.00604	1.00571	0.995768	0.983775	1.00486	0.987784	0.979924	0.859268	0.790515	0.685323	0.723634	0.955543	0.944921	0.945449	0.710633	0.863462	0.874054
GAL2_donor_1	RTT107_recipient_1	R1	NA	no	Neutral	DNA_repair	NA	NA	NA	NA	NA	803	437	630	416	481	745	1234	826	284	603	-0.00470241	-0.00264132	0.0207312	0.0598284	0.0039289	0.0661919	0.00708556	0.00462616	-0.0170331	0.99311	1.00401	1.00604	1.00571	0.995768	0.983775	1.00486	0.987784	0.979924	0.967854	0.954044	0.819279	0.921834	1.04828	1.09159	0.987437	0.810422	0.973566	0.956483
GAL2_donor_1	SGS1_recipient_1	R1	NA	no	Neutral	DNA_repair	NA	NA	NA	NA	NA	2955	1177	1530	1176	780	2630	2691	2579	1073	1096	0.0285115	0.00586442	0.032979	-0.0230047	-0.0343536	-0.0012633	-0.00384473	-0.0118457	-0.00237419	0.99311	1.00401	1.00604	1.00571	0.995768	0.983775	1.00486	0.987784	0.979924	0.909562	0.889077	0.76426	0.76522	1.00156	0.981074	0.940878	0.807547	0.819775	0.931807
GAL2_donor_1	SHU1_recipient_1	R1	NA	no	Neutral	DNA_repair	NA	NA	NA	NA	NA	2855	2404	3047	2634	1632	3153	3232	3019	2820	3071	-0.0144555	-0.0254442	-0.00221507	-0.0199996	-0.0280743	-0.00704143	-0.0356512	-0.0106426	0.0170542	0.99311	1.00401	1.00604	1.00571	0.995768	0.983775	1.00486	0.987784	0.979924	0.990059	0.978662	0.897933	0.877497	1.0112	1.00129	0.984592	1.00398	0.994255	0.968782
GAL2_donor_1	SHU1_recipient_2	R1	NA	no	Neutral	DNA_repair	NA	NA	NA	NA	NA	2321	2005	2738	2325	2066	2248	2753	2116	2557	2501	-0.0129602	-0.0102685	-0.00084053	-0.00927486	-0.0173549	0.0327121	-0.0192195	0.0410644	-0.0173545	0.99311	1.00401	1.00604	1.00571	0.995768	0.983775	1.00486	0.987784	0.979924	1.0031	1.00347	0.930118	0.979526	1.02542	1.05445	1.00303	1.02729	1.00933	0.983233
GAL2_donor_1	SHU2_recipient_1	R1	NA	no	Neutral	DNA_repair	NA	NA	NA	NA	NA	3780	1634	1920	1673	1517	2386	3501	3169	2501	2413	0.000423672	0.00303175	0.0412392	0.0377189	0.0572713	0.0246902	0.00477103	0.0382076	0.00581901	0.99311	1.00401	1.00604	1.00571	0.995768	0.983775	1.00486	0.987784	0.979924	0.909994	0.868124	0.789975	0.824054	0.894313	0.939958	0.922801	0.905332	0.899358	0.904147
GAL2_donor_1	SHU2_recipient_2	R1	NA	no	Neutral	DNA_repair	NA	NA	NA	NA	NA	5042	3025	4493	3637	3731	4206	4529	4130	3850	4336	-0.0273826	-0.015499	-0.0658369	-0.0651416	-0.0599405	-0.0761331	-0.0821662	-0.0512286	-0.0407658	0.99311	1.00401	1.00604	1.00571	0.995768	0.983775	1.00486	0.987784	0.979924	0.975601	0.968513	0.889234	0.952055	0.995576	0.974555	0.964262	0.975226	0.979606	0.941496
GAL2_donor_1	SLX4_recipient_1	R1	121345	no	Neutral	DNA_repair	NA	NA	NA	NA	NA	4609	4046	5164	5395	3886	3231	3913	3931	3262	4559	0.00107983	0.0209237	0.00885262	-0.00485779	0.0160871	0.028231	0.0222731	0.0591557	0.0588063	0.99311	1.00401	1.00604	1.00571	0.995768	0.983775	1.00486	0.987784	0.979924	0.999057	1.00183	0.944357	0.975038	0.941869	0.928164	0.943255	0.954584	0.976747	0.993254
GAL2_donor_1	SRS2_recipient_1	R1	NA	no	Neutral	DNA_repair	NA	NA	NA	NA	NA	2713	1736	2218	2018	1086	2984	3703	2344	1810	2337	0.00111042	0.00692607	-0.00512964	-0.00135824	0.048076	0.0484099	0.0141877	-0.0129012	0.0202895	0.99311	1.00401	1.00604	1.00571	0.995768	0.983775	1.00486	0.987784	0.979924	0.965086	0.963985	0.888453	0.858651	1.0568	1.07452	0.984455	0.962194	0.976248	0.959547
GAL2_donor_1	SRS2_recipient_2	R1	NA	no	Neutral	DNA_repair	NA	NA	NA	NA	NA	3520	2726	3429	2830	1409	3608	5686	2779	3019	3603	0.0214995	0.0566561	0.0290607	0.00750365	0.000863005	0.0479444	-0.00923634	0.030374	0.0443427	0.99311	1.00401	1.00604	1.00571	0.995768	0.983775	1.00486	0.987784	0.979924	0.980663	0.982299	0.90226	0.873732	1.02481	1.05321	0.966028	0.959084	0.975803	0.995405
GAL2_donor_1	YBR259W_recipient_1	R1	NA	no	Neutral	Neutral	NA	NA	NA	NA	NA	8050	9131	11142	13273	8774	9211	10651	11769	9738	11099	0.0140146	-0.0153665	-0.0503717	-0.027933	-0.017976	-0.0168888	-0.00846703	0.000518304	0.048169	0.99311	1.00401	1.00604	1.00571	0.995768	0.983775	1.00486	0.987784	0.979924	1.02511	1.02565	1.0253	1.03552	1.01532	1.02372	1.03411	1.01826	1.02532	1.03206
GAL2_donor_1	YCL047C_recipient_1	R1	NA	no	Neutral	Neutral	NA	NA	NA	NA	NA	2237	1193	1813	1975	1510	1745	1642	1923	1623	1934	0.023391	0.0444915	0.00275539	0.0787297	0.0217891	0.0120944	0.0796329	0.0595289	0.0430533	0.99311	1.00401	1.00604	1.00571	0.995768	0.983775	1.00486	0.987784	0.979924	0.939153	0.910299	0.907739	0.881921	0.950615	0.944071	0.936942	0.948738	0.942094	0.956073
GAL2_donor_1	YDL027C_recipient_1	R1	NA	no	Neutral	Neutral	NA	NA	NA	NA	NA	3049	1933	2535	3421	2016	2765	2798	2778	1759	1963	0.0100411	-0.000333233	0.00563832	0.049097	0.0367957	0.0480438	-0.00177601	-0.0543788	-0.0350368	0.99311	1.00401	1.00604	1.00571	0.995768	0.983775	1.00486	0.987784	0.979924	0.971348	0.961806	0.967357	0.951429	1.01057	0.991031	0.974591	0.968138	0.965679	0.974697
GAL2_donor_1	YDL027C_recipient_2	R1	NA	no	Neutral	Neutral	NA	NA	NA	NA	NA	5876	4445	5362	7244	4370	6144	5769	5212	4662	5334	0.0186301	0.000862179	-0.00843185	-0.0441914	0.0221303	0.0112452	-0.0381312	-0.0388774	-0.0143036	0.99311	1.00401	1.00604	1.00571	0.995768	0.983775	1.00486	0.987784	0.979924	0.99675	0.992544	1.00023	0.985305	0.978024	0.985724	0.977887	0.991695	0.984504	1.00851
GAL2_donor_1	YFR057W_recipient_1	R1	NA	no	Neutral	Neutral	NA	NA	NA	NA	NA	6422	5235	7421	10697	6015	4214	6211	8589	7119	7029	-0.00730022	0.000758895	0.0345464	-0.00764346	-0.0409154	-0.00388085	0.0273619	0.0314686	0.0430024	0.99311	1.00401	1.00604	1.00571	0.995768	0.983775	1.00486	0.987784	0.979924	0.978946	0.966383	0.963201	0.960101	0.916841	0.961721	0.963839	0.984493	0.97074	0.964901
GAL2_donor_1	YKR011C_recipient_1	R1	NA	no	Neutral	Neutral	NA	NA	NA	NA	NA	2674	2988	3441	5604	3329	2788	3737	3197	2303	2719	-0.0099795	-0.0441282	-0.0067527	-0.0408537	-7.90843e-05	0.0171147	0.00746925	-0.0127637	-0.0398117	0.99311	1.00401	1.00604	1.00571	0.995768	0.983775	1.00486	0.987784	0.979924	1.0311	1.05231	1.06319	1.0754	1.02326	1.10818	1.02489	1.03239	1.02236	1.01402
GAL2_donor_1	YKR011C_recipient_2	R1	NA	no	Neutral	Neutral	NA	NA	NA	NA	NA	2804	2569	2936	4311	2640	2874	3274	2879	3047	2723	0.000460933	-0.0077066	0.0366615	0.0214124	0.0168009	-0.0147248	-0.0328393	0.0241516	-0.0258763	0.99311	1.00401	1.00604	1.00571	0.995768	0.983775	1.00486	0.987784	0.979924	1.00042	1.00455	1.00908	1.00414	1.03482	1.03351	0.996431	1.0191	1.00322	0.993988
GAL2_donor_1	YLR179C_recipient_1	R1	222172	no	Neutral	Neutral	NA	NA	NA	NA	NA	2797	2912	4740	5470	4015	2163	1468	2676	3181	2374	-0.0236982	-0.0114817	-0.0627411	-0.0546853	-0.107543	-0.198051	-0.124419	-0.0487992	-0.10121	0.99311	1.00401	1.00604	1.00571	0.995768	0.983775	1.00486	0.987784	0.979924	1.03828	1.07623	1.05802	1.069	1.02778	0.97443	1.03405	1.05269	1.03905	1.00742
GAL2_donor_1	YLR179C_recipient_2	R1	222172	no	Neutral	Neutral	NA	NA	NA	NA	NA	3716	3954	4908	6697	3762	3924	4443	4997	3809	4906	0.0174922	0.0458838	0.0251643	0.0194706	0.0449361	0.0574112	0.0389238	0.0882964	0.0713306	0.99311	1.00401	1.00604	1.00571	0.995768	0.983775	1.00486	0.987784	0.979924	1.0057	1.00556	1.00251	0.986006	0.997299	0.97756	1.008	0.999395	1.01319	1.01626
GAL2_donor_1	YLR356W_recipient_1	R1	548385	no	Neutral	Neutral	NA	NA	NA	NA	NA	7573	5495	6751	9876	6642	3074	4925	5642	6320	6601	-0.00763098	-0.00506657	-0.0132053	-0.00442029	0.0231191	0.0227246	0.0110036	-0.0014306	0.014804	0.99311	1.00401	1.00604	1.00571	0.995768	0.983775	1.00486	0.987784	0.979924	0.989022	0.990969	0.993227	1.01241	0.8765	0.929451	0.961159	0.995485	0.983857	0.974577
GAL2_donor_1	YLR356W_recipient_2	R1	548385	no	Neutral	Neutral	NA	NA	NA	NA	NA	5094	2650	3140	4574	2574	3173	1975	3363	3017	3457	-0.0104026	0.0220414	0.00560353	-0.00450956	-0.0468828	-0.0481236	-0.0267843	-0.0310872	-0.0138855	0.99311	1.00401	1.00604	1.00571	0.995768	0.983775	1.00486	0.987784	0.979924	0.964865	0.93723	0.944617	0.930436	0.970143	0.821365	0.951545	0.947017	0.965165	0.947814
HO_donor_1	APT2_recipient_1	R1	1296486	no	Neutral	Neutral	NA	NA	NA	NA	NA	172	87	98	131	84	131	119	118	99	113	0.00946454	-0.0258419	-0.038281	-0.0126666	-0.0255626	-0.0323654	-0.0173508	-0.0360501	0.0222689	0.968591	0.954606	0.961788	0.944913	0.931496	0.925339	0.937672	0.951541	0.944527	0.956361	0.927835	0.920846	0.922377	1.00407	0.946238	0.973106	0.941209	0.960317	0.935787
HO_donor_1	CLA4_recipient_1	R1	NA	no	Neutral	DNA_repair	NA	NA	NA	NA	NA	67	20	26	33	21	24	31	30	16	15	0.00597826	0.0066297	0.00260169	0.0274927	-0.0194828	0.0598364	0.0806269	0.0409594	-0.02301	0.968591	0.954606	0.961788	0.944913	0.931496	0.925339	0.937672	0.951541	0.944527	0.911341	0.864542	0.845827	0.839219	0.891982	0.840879	0.879899	0.77776	0.812834	0.888695
HO_donor_1	CSM2_recipient_1	R1	NA	no	Neutral	DNA_repair	NA	NA	NA	NA	NA	77	59	69	63	53	73	96	69	69	72	0.0240918	0.0195119	0.0310499	0.0886304	0.0880355	0.100896	0.0327352	0.0102345	0.02051	0.968591	0.954606	0.961788	0.944913	0.931496	0.925339	0.937672	0.951541	0.944527	1.00506	1.00462	0.928784	0.979612	1.03515	1.07142	1.00458	1.02897	1.00914	0.997587
HO_donor_1	CSM2_recipient_2	R1	NA	no	Neutral	DNA_repair	NA	NA	NA	NA	NA	158	168	265	201	194	43	142	113	192	184	0.0213117	0.0745586	0.0384217	0.0148725	-0.134924	0.011074	-0.024869	-0.0229911	-0.0203787	0.968591	0.954606	0.961788	0.944913	0.931496	0.925339	0.937672	0.951541	0.944527	1.06124	1.07776	1.00308	1.08864	0.919491	1.02654	0.992838	1.10146	1.07182	1.04922
HO_donor_1	CSM3_recipient_1	R1	NA	no	Neutral	DNA_repair	NA	NA	NA	NA	NA	82	22	27	30	18	46	49	46	22	29	-0.0225098	-0.0329488	-0.0122854	-0.0224323	-0.0469308	0.00261804	-0.00724264	-0.0349139	0.00808744	0.968591	0.954606	0.961788	0.944913	0.931496	0.925339	0.937672	0.951541	0.944527	0.884198	0.824415	0.784867	0.745068	0.953064	0.89822	0.904406	0.799651	0.846201	0.833917
HO_donor_1	FLO8_recipient_1	R1	NA	no	Neutral	Neutral	NA	NA	NA	NA	NA	111	61	74	115	63	87	116	107	86	100	-0.0168888	-0.0230547	0.00746618	-0.0163861	0.00280489	0.0978964	0.0587177	0.0504725	0.0142006	0.968591	0.954606	0.961788	0.944913	0.931496	0.925339	0.937672	0.951541	0.944527	0.977139	0.964874	0.970324	0.958708	1.02818	1.01947	1.00249	0.983479	0.982166	0.92956
HO_donor_1	FLO8_recipient_2	R1	NA	no	Neutral	Neutral	NA	NA	NA	NA	NA	78	80	93	122	83	66	90	88	76	79	0.00531258	0.0154435	0.0356395	0.0469618	0.058708	0.0279828	0.00816313	0.0250487	-0.00442724	0.968591	0.954606	0.961788	0.944913	0.931496	0.925339	0.937672	0.951541	0.944527	1.03465	1.05585	1.05927	1.06667	1.01926	1.04951	1.042	1.03429	1.02553	1.00747
HO_donor_1	GAL2_recipient_1	R1	NA	no	Neutral	Neutral	NA	NA	NA	NA	NA	110	71	85	108	74	94	87	93	71	86	-0.00601428	0.00986974	-0.0293364	0.00165377	0.0248438	0.0130887	0.0195608	0.028412	0.0293481	0.968591	0.954606	0.961788	0.944913	0.931496	0.925339	0.937672	0.951541	0.944527	0.993996	0.997576	0.995843	0.985141	1.04123	0.986033	1.01221	1.00457	1.00316	0.956761
HO_donor_1	GAL2_recipient_2	R1	NA	no	Neutral	Neutral	NA	NA	NA	NA	NA	110	98	131	183	105	117	177	143	127	121	-0.00431024	0.0153856	-0.0249088	-0.0407071	0.0753332	0.0488423	0.0216026	0.0116635	0.00321116	0.968591	0.954606	0.961788	0.944913	0.931496	0.925339	0.937672	0.951541	0.944527	1.02537	1.03917	1.0379	1.03958	0.972503	1.04374	1.01089	1.03226	1.01322	0.988853
HO_donor_1	HO_recipient_1	R1	0	YES	Neutral	Neutral	NA	NA	NA	NA	NA	158	1	2	2	2	2	3	2	2	2	-0.53759	-0.714633	-0.77555	-0.757629	-0.717484	-0.877491	-0.682246	-0.776506	-0.66142	0.968591	0.954606	0.961788	0.944913	0.931496	0.925339	0.937672	0.951541	0.944527	1.02524	1.04792	1.0357	1.05261	1.01665	1.13049	1.03143	1.02128	1.02699	0.455447
HO_donor_1	HO_recipient_2	R1	0	YES	Neutral	Neutral	NA	NA	NA	NA	NA	190	2	2	3	2	3	5	4	3	5	-0.497875	-0.706169	-0.720068	-0.774439	-0.795669	-0.846927	-0.646174	-0.784767	-0.611139	0.968591	0.954606	0.961788	0.944913	0.931496	0.925339	0.937672	0.951541	0.944527	1.03807	1.04475	1.0415	1.05822	1.06483	1.09876	1.0428	1.05169	1.07519	0.507592
HO_donor_1	MAL13_recipient_1	R1	NA	no	Neutral	Neutral	NA	NA	NA	NA	NA	144	79	100	149	81	104	109	111	106	105	-0.00184953	-0.0170425	-0.0251147	-0.0180282	-0.0366643	-0.0496913	-0.0189226	-0.0164949	0.0270048	0.968591	0.954606	0.961788	0.944913	0.931496	0.925339	0.937672	0.951541	0.944527	0.978075	0.954675	0.962211	0.956891	1.00438	0.986991	0.99703	0.971714	0.973703	0.945505
HO_donor_1	MMS4_recipient_1	R1	NA	no	Neutral	DNA_repair	NA	NA	NA	NA	NA	56	28	33	30	26	43	39	31	18	34	0.0174429	0.00433399	0.0343741	0.0975931	0.0702222	0.0623466	-0.00638271	-0.0126418	0.0171085	0.968591	0.954606	0.961788	0.944913	0.931496	0.925339	0.937672	0.951541	0.944527	0.960051	0.944878	0.850107	0.891056	1.00835	0.971369	0.955314	0.843143	0.937281	0.947339
HO_donor_1	NGL3_recipient_1	R1	NA	no	Neutral	Neutral	NA	NA	NA	NA	NA	856	564	669	924	661	626	549	613	543	657	0.0203084	0.00330441	0.00606171	-0.028902	-0.0278239	-0.0127569	-0.0295091	-0.03992	-0.0226183	0.968591	0.954606	0.961788	0.944913	0.931496	0.925339	0.937672	0.951541	0.944527	1.00322	1.01305	1.00723	1.04025	1.02043	0.969454	0.99784	0.984026	1.00055	0.992022
HO_donor_1	NGL3_recipient_2	R1	NA	no	Neutral	Neutral	NA	NA	NA	NA	NA	144	143	157	243	142	134	133	138	139	140	-0.00799732	-0.0258776	0.00796338	-0.00654246	-0.0100602	-0.0092602	-0.025	0.00632683	0.00540309	0.968591	0.954606	0.961788	0.944913	0.931496	0.925339	0.937672	0.951541	0.944527	1.02883	1.03362	1.03726	1.03126	1.02397	1.01703	1.02497	1.01962	1.02599	0.988515
HO_donor_1	PSY3_recipient_1	R1	NA	no	Neutral	DNA_repair	NA	NA	NA	NA	NA	120	108	131	106	101	90	136	96	107	136	-0.00625017	-0.00651947	0.00193658	0.0128452	0.0124358	0.0702753	0.0181264	0.0201973	-0.0135754	0.968591	0.954606	0.961788	0.944913	0.931496	0.925339	0.937672	0.951541	0.944527	1.02668	1.03725	0.947456	1.00784	1.00817	1.06916	1.01026	1.0444	1.052	0.988188
HO_donor_1	PSY3_recipient_2	R1	NA	no	Neutral	DNA_repair	NA	NA	NA	NA	NA	282	113	135	121	109	108	169	151	126	163	-0.012184	0.000256209	0.0388372	0.0324553	0.0299716	0.00149219	0.00381242	0.0159898	-0.0110696	0.968591	0.954606	0.961788	0.944913	0.931496	0.925339	0.937672	0.951541	0.944527	0.936985	0.905459	0.823627	0.875496	0.875878	0.917796	0.904417	0.88183	0.933593	0.895372
HO_donor_1	RAD18_recipient_2	R1	NA	no	Neutral	DNA_repair	NA	NA	NA	NA	NA	102	41	49	21	11	63	66	58	48	47	-0.0161094	-0.00865736	-0.0362968	-0.0704804	-0.0150546	-0.0377813	-0.029683	-0.0381136	-0.0289303	0.968591	0.954606	0.961788	0.944913	0.931496	0.925339	0.937672	0.951541	0.944527	0.940078	0.899464	0.676774	0.633037	0.950543	0.914771	0.908216	0.898896	0.89442	0.894442
HO_donor_1	RAD5_recipient_1	R1	NA	no	Neutral	DNA_repair	NA	NA	NA	NA	NA	88	38	51	25	13	71	52	60	36	40	0.00386288	0.00897978	0.00487656	0.0189418	0.0126402	0.0266269	0.0603139	0.0188345	-0.000604444	0.968591	0.954606	0.961788	0.944913	0.931496	0.925339	0.937672	0.951541	0.944527	0.957908	0.934035	0.745445	0.697648	1.03374	0.935679	0.980816	0.909969	0.91109	0.931684
HO_donor_1	RAD5_recipient_2	R1	NA	no	Neutral	DNA_repair	NA	NA	NA	NA	NA	228	88	103	55	28	146	127	142	102	112	0.0197344	0.0106081	0.0233882	0.0586415	0.0792595	0.0893125	0.0360844	0.0146076	0.0281047	0.968591	0.954606	0.961788	0.944913	0.931496	0.925339	0.937672	0.951541	0.944527	0.925055	0.889074	0.717563	0.661302	0.958331	0.886869	0.931474	0.880079	0.887555	0.915734
HO_donor_1	RAD54_recipient_2	R1	NA	no	Neutral	DNA_repair	NA	NA	NA	NA	NA	116	29	33	30	22	81	67	69	18	38	-0.00390979	0.00843518	0.00239245	0.00431706	0.0510253	0.0162781	0.0179236	0.0537053	0.031662	0.968591	0.954606	0.961788	0.944913	0.931496	0.925339	0.937672	0.951541	0.944527	0.875952	0.818104	0.724562	0.726562	0.968882	0.905892	0.947054	0.685365	0.848167	0.844529
HO_donor_1	RAD55_recipient_1	R1	550437	no	Neutral	DNA_repair	NA	NA	NA	NA	NA	39	6	8	8	5	15	13	14	4	10	0.0145108	0.0358619	0.0359518	0.0251219	0.0937467	0.0744427	0.059204	0.0269749	0.0630949	0.968591	0.954606	0.961788	0.944913	0.931496	0.925339	0.937672	0.951541	0.944527	0.807943	0.739515	0.66303	0.669783	0.853678	0.774298	0.843135	0.588745	0.759539	0.797077
HO_donor_1	RAD57_recipient_1	R1	407170	no	Neutral	DNA_repair	NA	NA	NA	NA	NA	82	36	38	27	23	71	50	60	13	42	0.0331072	0.0659466	0.0397298	0.0513308	0.0474548	0.0304265	0.0424612	0.0405259	0.0337686	0.968591	0.954606	0.961788	0.944913	0.931496	0.925339	0.937672	0.951541	0.944527	0.924352	0.88885	0.773968	0.813925	1.00854	0.900427	0.96598	0.639874	0.902119	0.928426
HO_donor_1	RAD59_recipient_1	R1	296206	no	Neutral	DNA_repair	NA	NA	NA	NA	NA	239	123	178	170	133	108	117	129	144	170	-0.00928472	-0.0252737	-0.0135686	-0.0187506	-0.0923812	-0.118246	-0.0466872	-0.0445802	0.0117077	0.968591	0.954606	0.961788	0.944913	0.931496	0.925339	0.937672	0.951541	0.944527	0.977749	0.975942	0.882817	0.955246	0.961179	0.954338	0.95857	0.95954	0.985433	0.937754
HO_donor_1	RAD61_recipient_1	R1	426015	no	Neutral	DNA_repair	NA	NA	NA	NA	NA	47	34	43	44	31	53	78	42	47	43	0.0318634	0.0336035	0.0301256	0.00506567	0.00751452	0.0560072	0.0147991	0.00376179	0.00447296	0.968591	0.954606	0.961788	0.944913	0.931496	0.925339	0.937672	0.951541	0.944527	1.00329	1.01026	0.956679	0.97312	1.07757	1.12745	0.993166	1.03286	1.00308	1.00364
HO_donor_1	SGS1_recipient_1	R1	NA	no	Neutral	DNA_repair	NA	NA	NA	NA	NA	103	29	39	33	23	78	76	60	23	22	-0.0266908	-0.0239965	0.046652	0.03327	0.0525135	-0.00968389	-0.0149111	-0.0479371	-0.0671615	0.968591	0.954606	0.961788	0.944913	0.931496	0.925339	0.937672	0.951541	0.944527	0.909562	0.889077	0.76426	0.76522	1.00156	0.981074	0.940878	0.807547	0.819775	0.854303
HO_donor_1	SHU1_recipient_1	R1	NA	no	Neutral	DNA_repair	NA	NA	NA	NA	NA	102	69	83	80	47	101	106	81	79	89	-0.00283678	0.00699824	-0.0201128	-0.0272832	0.0246732	-0.010847	-0.0417858	-0.0401492	-0.0173854	0.968591	0.954606	0.961788	0.944913	0.931496	0.925339	0.937672	0.951541	0.944527	0.990059	0.978662	0.897933	0.877497	1.0112	1.00129	0.984592	1.00398	0.994255	0.956125
HO_donor_1	SHU1_recipient_2	R1	NA	no	Neutral	DNA_repair	NA	NA	NA	NA	NA	79	63	59	68	53	73	90	71	60	75	0.0103569	-0.00156666	0.0112245	0.00660009	0.0555648	0.032236	0.0391118	0.0389445	0.0558024	0.968591	0.954606	0.961788	0.944913	0.931496	0.925339	0.937672	0.951541	0.944527	1.0031	1.00347	0.930118	0.979526	1.02542	1.05445	1.00303	1.02729	1.00933	0.981955
HO_donor_1	SHU2_recipient_1	R1	554167	no	Neutral	DNA_repair	NA	NA	NA	NA	NA	148	42	49	48	37	53	88	69	55	57	-0.0181307	-0.0105294	-0.0138078	-0.00557037	0.0383649	0.0474708	0.028099	-0.0387958	-0.00612702	0.968591	0.954606	0.961788	0.944913	0.931496	0.925339	0.937672	0.951541	0.944527	0.909994	0.868124	0.789975	0.824054	0.894313	0.939958	0.922801	0.905332	0.899358	0.863281
HO_donor_1	SHU2_recipient_2	R1	554167	no	Neutral	DNA_repair	NA	NA	NA	NA	NA	156	98	126	125	113	128	155	125	122	144	0.0256348	0.0857751	0.0810693	0.101469	0.0484469	0.0718836	0.0601187	0.0316521	0.0580703	0.968591	0.954606	0.961788	0.944913	0.931496	0.925339	0.937672	0.951541	0.944527	0.975601	0.968513	0.889234	0.952055	0.995576	0.974555	0.964262	0.975226	0.979606	0.970593
HO_donor_1	SLX4_recipient_1	R1	NA	no	Neutral	DNA_repair	NA	NA	NA	NA	NA	150	118	144	150	110	100	115	98	92	117	0.0207098	-0.00578048	-0.0138409	0.0158063	0.00521289	0.00762009	0.00194877	-0.0361936	0.0353312	0.968591	0.954606	0.961788	0.944913	0.931496	0.925339	0.937672	0.951541	0.944527	0.999057	1.00183	0.944357	0.975038	0.941869	0.928164	0.943255	0.954584	0.976747	0.988388
HO_donor_1	SRS2_recipient_1	R1	NA	no	Neutral	DNA_repair	NA	NA	NA	NA	NA	93	46	67	59	30	86	101	61	53	63	0.012921	0.0180164	0.00470585	0.0137397	0.0189543	0.0354329	0.0499804	0.0340357	0.00380894	0.968591	0.954606	0.961788	0.944913	0.931496	0.925339	0.937672	0.951541	0.944527	0.965086	0.963985	0.888453	0.858651	1.0568	1.07452	0.984455	0.962194	0.976248	0.947694
HO_donor_1	SRS2_recipient_2	R1	NA	no	Neutral	DNA_repair	NA	NA	NA	NA	NA	157	75	98	102	52	106	171	94	83	91	-0.00861767	-0.0220815	0.0166275	0.0479437	0.028258	0.0872809	-0.00324925	-0.0274495	-0.0275977	0.968591	0.954606	0.961788	0.944913	0.931496	0.925339	0.937672	0.951541	0.944527	0.980663	0.982299	0.90226	0.873732	1.02481	1.05321	0.966028	0.959084	0.975803	0.941244
HO_donor_1	YBR259W_recipient_1	R1	NA	no	Neutral	Neutral	NA	NA	NA	NA	NA	261	231	265	376	250	219	240	279	245	254	0.0344111	0.0369161	0.0386322	0.0171976	0.00517315	0.0188431	0.00832313	0.0051404	-0.00637478	0.968591	0.954606	0.961788	0.944913	0.931496	0.925339	0.937672	0.951541	0.944527	1.02511	1.02565	1.0253	1.03552	1.01532	1.02372	1.03411	1.01826	1.02532	1.02732
HO_donor_1	YCL047C_recipient_1	R1	NA	no	Neutral	Neutral	NA	NA	NA	NA	NA	85	34	44	61	35	45	55	46	46	51	-0.0288777	-0.0371653	-0.0150639	-0.0326574	-0.0564383	-0.0219322	-0.0441616	-0.0399699	0.00463791	0.968591	0.954606	0.961788	0.944913	0.931496	0.925339	0.937672	0.951541	0.944527	0.939153	0.910299	0.907739	0.881921	0.950615	0.944071	0.936942	0.948738	0.942094	0.880778
HO_donor_1	YDL027C_recipient_1	R1	355664	no	Neutral	Neutral	NA	NA	NA	NA	NA	110	65	82	113	68	86	96	86	71	80	-0.0026639	-0.000751508	0.00885336	0.00688469	0.0187017	0.0834714	0.0474831	0.0291083	-0.00579534	0.968591	0.954606	0.961788	0.944913	0.931496	0.925339	0.937672	0.951541	0.944527	0.971348	0.961806	0.967357	0.951429	1.01057	0.991031	0.974591	0.968138	0.965679	0.938176
HO_donor_1	YDL027C_recipient_2	R1	355664	no	Neutral	Neutral	NA	NA	NA	NA	NA	191	151	165	240	130	139	168	159	147	168	0.0109849	0.0198877	0.0547728	0.0377694	0.0661548	0.0256181	0.0139392	0.018952	0.010832	0.968591	0.954606	0.961788	0.944913	0.931496	0.925339	0.937672	0.951541	0.944527	0.99675	0.992544	1.00023	0.985305	0.978024	0.985724	0.977887	0.991695	0.984504	0.976428
HO_donor_1	YFR057W_recipient_1	R1	NA	no	Neutral	Neutral	NA	NA	NA	NA	NA	243	144	177	248	162	100	175	128	163	141	-0.00801969	-0.000676202	-0.0374734	-0.0348366	-0.0669896	-0.0573309	-0.0959018	-0.0501912	-0.0632056	0.968591	0.954606	0.961788	0.944913	0.931496	0.925339	0.937672	0.951541	0.944527	0.978946	0.966383	0.963201	0.960101	0.916841	0.961721	0.963839	0.984493	0.97074	0.940179
HO_donor_1	YKR011C_recipient_1	R1	NA	no	Neutral	Neutral	NA	NA	NA	NA	NA	115	96	111	168	113	68	121	96	79	106	-0.0113775	-0.00376428	-0.0254669	-0.0108004	-0.0335077	-0.0354143	0.00539614	0.0141901	0.0385664	0.968591	0.954606	0.961788	0.944913	0.931496	0.925339	0.937672	0.951541	0.944527	1.0311	1.05231	1.06319	1.0754	1.02326	1.10818	1.02489	1.03239	1.02236	0.987337
HO_donor_1	YKR011C_recipient_2	R1	NA	no	Neutral	Neutral	NA	NA	NA	NA	NA	106	79	91	133	75	90	106	98	101	96	0.00896876	0.0244875	0.00864533	0.02381	0.0835423	0.0784912	0.0813182	0.0384938	0.0378168	0.968591	0.954606	0.961788	0.944913	0.931496	0.925339	0.937672	0.951541	0.944527	1.00042	1.00455	1.00908	1.00414	1.03482	1.03351	0.996431	1.0191	1.00322	0.977967
HO_donor_1	YLR179C_recipient_1	R1	NA	no	Neutral	Neutral	NA	NA	NA	NA	NA	108	97	136	192	107	75	52	92	91	90	0.00752743	0.0601559	0.0564129	0.0512732	-0.0155027	-0.0914643	0.0056687	-0.0272888	-0.0150585	0.968591	0.954606	0.961788	0.944913	0.931496	0.925339	0.937672	0.951541	0.944527	1.03828	1.07623	1.05802	1.069	1.02778	0.97443	1.03405	1.05269	1.03905	1.01319
HO_donor_1	YLR179C_recipient_2	R1	NA	no	Neutral	Neutral	NA	NA	NA	NA	NA	147	108	128	191	105	91	127	133	118	133	0.00613805	-0.0263131	-0.0245071	0.000383575	-0.0615384	-0.0110579	-0.000576373	-0.0257455	0.0256069	0.968591	0.954606	0.961788	0.944913	0.931496	0.925339	0.937672	0.951541	0.944527	1.0057	1.00556	1.00251	0.986006	0.997299	0.97756	1.008	0.999395	1.01319	0.98025
HO_donor_1	YLR356W_recipient_1	R1	NA	no	Neutral	Neutral	NA	NA	NA	NA	NA	231	129	188	259	171	72	124	92	144	115	0.00380569	0.0132621	0.00209486	0.0270104	-0.0353324	0.0101068	-0.0176397	0.019598	-0.0549016	0.968591	0.954606	0.961788	0.944913	0.931496	0.925339	0.937672	0.951541	0.944527	0.989022	0.990969	0.993227	1.01241	0.8765	0.929451	0.961159	0.995485	0.983857	0.961764
HO_donor_1	YLR356W_recipient_2	R1	NA	no	Neutral	Neutral	NA	NA	NA	NA	NA	143	91	104	156	78	114	73	107	109	123	0.0408132	0.0475088	0.0654007	0.0901253	0.113138	0.130473	0.0501724	0.0562137	0.048109	0.968591	0.954606	0.961788	0.944913	0.931496	0.925339	0.937672	0.951541	0.944527	0.964865	0.93723	0.944617	0.930436	0.970143	0.821365	0.951545	0.947017	0.965165	0.975373
HO_donor_2	APT2_recipient_1	R1	1296486	no	Neutral	Neutral	NA	NA	NA	NA	NA	2493	2156	3019	3424	2576	3053	2672	3044	2300	2971	0.0312546	0.0682372	0.0407517	0.0149965	-0.0105298	-0.00422667	-0.0239028	-0.028296	-0.016619	1.0386	1.05464	1.05969	1.07908	1.03475	1.06223	1.05411	1.06129	1.05436	0.956361	0.927835	0.920846	0.922377	1.00407	0.946238	0.973106	0.941209	0.960317	1.02453
HO_donor_2	CLA4_recipient_1	R1	NA	no	Neutral	DNA_repair	NA	NA	NA	NA	NA	1116	512	586	773	571	649	705	744	381	537	-0.0503169	-0.0783536	-0.0448397	-0.0644408	-0.0756504	-0.047672	-0.0565471	-0.0547608	9.21439e-06	1.0386	1.05464	1.05969	1.07908	1.03475	1.06223	1.05411	1.06129	1.05436	0.911341	0.864542	0.845827	0.839219	0.891982	0.840879	0.879899	0.77776	0.812834	0.896198
HO_donor_2	CSM2_recipient_1	R1	NA	no	Neutral	DNA_repair	NA	NA	NA	NA	NA	997	1178	1812	1682	1286	1706	2059	1533	1488	1670	-0.0231703	0.0131135	0.0410131	-0.00955006	0.0493335	0.0578876	0.0235324	0.0239118	-0.0186143	1.0386	1.05464	1.05969	1.07908	1.03475	1.06223	1.05411	1.06129	1.05436	1.00506	1.00462	0.928784	0.979612	1.03515	1.07142	1.00458	1.02897	1.00914	1.02068
HO_donor_2	CSM2_recipient_2	R1	NA	no	Neutral	DNA_repair	NA	NA	NA	NA	NA	2655	4873	5477	4784	5084	2130	4221	3589	5093	5508	-0.0251031	-0.0174415	0.0163946	-0.00622582	0.0455478	-0.0183043	-0.0287757	-0.0255363	-0.0460782	1.0386	1.05464	1.05969	1.07908	1.03475	1.06223	1.05411	1.06129	1.05436	1.06124	1.07776	1.00308	1.08864	0.919491	1.02654	0.992838	1.10146	1.07182	1.07709
HO_donor_2	CSM3_recipient_1	R1	NA	no	Neutral	DNA_repair	NA	NA	NA	NA	NA	1137	552	631	742	432	1187	1027	1190	642	841	-0.00210646	0.00484682	-0.0202772	-0.0403602	-0.0087414	-0.0702411	-0.0225849	0.00365664	0.00181412	1.0386	1.05464	1.05969	1.07908	1.03475	1.06223	1.05411	1.06129	1.05436	0.884198	0.824415	0.784867	0.745068	0.953064	0.89822	0.904406	0.799651	0.846201	0.916218
HO_donor_2	CSM3_recipient_2	R1	NA	no	Neutral	DNA_repair	NA	NA	NA	NA	NA	294	129	165	208	144	236	216	203	120	176	-0.0130986	0.0288334	0.0121429	0.0125982	0.0265118	-0.0109541	0.0122068	0.0472128	0.0359291	1.0386	1.05464	1.05969	1.07908	1.03475	1.06223	1.05411	1.06129	1.05436	0.889326	0.83205	0.811182	0.795585	0.923247	0.865699	0.872884	0.797374	0.85009	0.910552
HO_donor_2	FLO8_recipient_1	R1	NA	no	Neutral	Neutral	NA	NA	NA	NA	NA	1730	1755	1998	2959	1874	2047	2474	2114	1615	2456	-0.000192872	0.0174665	0.00478293	0.0200679	0.0514797	0.0331638	0.00889299	-0.0396485	0.0248284	1.0386	1.05464	1.05969	1.07908	1.03475	1.06223	1.05411	1.06129	1.05436	0.977139	0.964874	0.970324	0.958708	1.02818	1.01947	1.00249	0.983479	0.982166	1.01466
HO_donor_2	FLO8_recipient_2	R1	NA	no	Neutral	Neutral	NA	NA	NA	NA	NA	1100	1970	1895	2912	1849	1029	2198	1734	1869	2100	0.0210814	0.0288247	0.0208298	0.0125212	-0.0520958	0.0175237	-0.0128246	0.0155151	0.023377	1.0386	1.05464	1.05969	1.07908	1.03475	1.06223	1.05411	1.06129	1.05436	1.03465	1.05585	1.05927	1.06667	1.01926	1.04951	1.042	1.03429	1.02553	1.09567
HO_donor_2	GAL2_recipient_1	R1	NA	no	Neutral	Neutral	NA	NA	NA	NA	NA	1412	1560	1846	2719	1810	1832	1660	1992	1635	1903	0.0108154	-0.010209	-0.00413916	0.026593	-0.00467572	0.000428368	0.043031	0.0231696	-0.0173023	1.0386	1.05464	1.05969	1.07908	1.03475	1.06223	1.05411	1.06129	1.05436	0.993996	0.997576	0.995843	0.985141	1.04123	0.986033	1.01221	1.00457	1.00316	1.04318
HO_donor_2	GAL2_recipient_2	R1	NA	no	Neutral	Neutral	NA	NA	NA	NA	NA	1743	2518	3176	4594	3033	1861	3334	3422	3020	2889	-0.00396325	-0.0335769	-0.0374331	-0.01787	-0.0274503	-0.0347689	0.017958	-0.0180043	0.0153454	1.0386	1.05464	1.05969	1.07908	1.03475	1.06223	1.05411	1.06129	1.05436	1.02537	1.03917	1.0379	1.03958	0.972503	1.04374	1.01089	1.03226	1.01322	1.06098
HO_donor_2	HO_recipient_1	R1	0	YES	Neutral	Neutral	NA	NA	NA	NA	NA	2474	37	43	59	40	46	68	53	49	60	-0.536777	-0.812917	-0.784954	-0.844916	-0.804258	-0.973226	-0.781152	-0.848296	-0.718041	1.0386	1.05464	1.05969	1.07908	1.03475	1.06223	1.05411	1.06129	1.05436	1.02524	1.04792	1.0357	1.05261	1.01665	1.13049	1.03143	1.02128	1.02699	0.528032
HO_donor_2	HO_recipient_2	R1	0	YES	Neutral	Neutral	NA	NA	NA	NA	NA	2609	41	52	70	44	60	77	62	53	76	-0.531643	-0.770211	-0.768222	-0.924976	-0.88729	-0.980903	-0.802991	-0.900057	-0.756741	1.0386	1.05464	1.05969	1.07908	1.03475	1.06223	1.05411	1.06129	1.05436	1.03807	1.04475	1.0415	1.05822	1.06483	1.09876	1.0428	1.05169	1.07519	0.546494
HO_donor_2	MAG1_recipient_1	R1	NA	no	Neutral	DNA_repair	NA	NA	NA	NA	NA	316	308	369	252	358	282	449	389	305	344	-0.0314293	-0.0577808	0.00878077	-0.0498041	-0.0549722	-0.0310001	-0.0361184	-0.0547325	-0.0316921	1.0386	1.05464	1.05969	1.07908	1.03475	1.06223	1.05411	1.06129	1.05436	0.979893	0.977196	0.818315	0.96795	0.956885	0.99839	0.964858	0.971678	0.97217	0.986283
HO_donor_2	MAL13_recipient_1	R1	NA	no	Neutral	Neutral	NA	NA	NA	NA	NA	2199	2030	2500	3283	2380	2280	2873	2883	2216	2651	-0.0246517	-0.0160559	-0.015579	-0.018929	-0.0215822	0.0435979	0.00289802	0.0068669	-0.0361762	1.0386	1.05464	1.05969	1.07908	1.03475	1.06223	1.05411	1.06129	1.05436	0.978075	0.954675	0.962211	0.956891	1.00438	0.986991	0.99703	0.971714	0.973703	0.991173
HO_donor_2	MMS1_recipient_1	R1	NA	no	Neutral	DNA_repair	NA	NA	NA	NA	NA	432	278	302	232	245	503	487	503	241	488	-0.00582539	0.0115624	0.0508273	0.0348934	0.0347533	-0.0445475	-0.0243115	0.0509879	-0.0123956	1.0386	1.05464	1.05969	1.07908	1.03475	1.06223	1.05411	1.06129	1.05436	0.92204	0.87128	0.772714	0.832724	1.00374	0.97771	0.963168	0.798882	0.943543	0.951801
HO_donor_2	MMS4_recipient_1	R1	NA	no	Neutral	DNA_repair	NA	NA	NA	NA	NA	796	697	794	779	556	1110	1025	1004	508	884	-0.0103772	-0.0199266	-0.0191963	-0.0802724	-0.00658495	-0.0674266	-0.0427778	-0.0182293	-0.0263525	1.0386	1.05464	1.05969	1.07908	1.03475	1.06223	1.05411	1.06129	1.05436	0.960051	0.944878	0.850107	0.891056	1.00835	0.971369	0.955314	0.843143	0.937281	0.986727
HO_donor_2	MPH1_recipient_1	R1	NA	no	Neutral	DNA_repair	NA	NA	NA	NA	NA	412	304	337	354	263	260	741	240	332	425	0.00105178	0.00758446	0.00981104	0.0041175	-0.0331267	0.00258516	-0.00330728	0.0790138	0.0300887	1.0386	1.05464	1.05969	1.07908	1.03475	1.06223	1.05411	1.06129	1.05436	0.935369	0.914362	0.845092	0.850706	0.933235	1.04418	0.858672	0.894039	0.94167	0.972523
HO_donor_2	MUS81_recipient_1	R1	1198053	no	Neutral	DNA_repair	NA	NA	NA	NA	NA	259	170	251	216	160	290	307	216	78	230	0.00149276	0.0432052	0.0421029	0.0498727	0.0840113	0.0765076	0.0412863	0.0429597	0.0459883	1.0386	1.05464	1.05969	1.07908	1.03475	1.06223	1.05411	1.06129	1.05436	0.925486	0.911459	0.817671	0.830694	0.985764	0.938479	0.906787	0.695183	0.887807	0.962698
HO_donor_2	NGL3_recipient_1	R1	NA	no	Neutral	Neutral	NA	NA	NA	NA	NA	10819	13409	16683	22940	18494	14408	14258	15392	13823	17007	0.00970958	0.0546462	0.0375412	0.044316	0.0191503	0.00804819	0.0153395	0.0123944	0.0172874	1.0386	1.05464	1.05969	1.07908	1.03475	1.06223	1.05411	1.06129	1.05436	1.00322	1.01305	1.00723	1.04025	1.02043	0.969454	0.99784	0.984026	1.00055	1.05165
HO_donor_2	NGL3_recipient_2	R1	NA	no	Neutral	Neutral	NA	NA	NA	NA	NA	2081	3332	3492	6053	3554	3010	3981	3975	3047	3859	0.00475024	-0.0420955	-0.0196585	-0.0125007	-0.0184312	-0.00636249	-0.00180284	-0.03794	0.0206441	1.0386	1.05464	1.05969	1.07908	1.03475	1.06223	1.05411	1.06129	1.05436	1.02883	1.03362	1.03726	1.03126	1.02397	1.01703	1.02497	1.01962	1.02599	1.07329
HO_donor_2	PSY3_recipient_1	R1	NA	no	Neutral	DNA_repair	NA	NA	NA	NA	NA	1593	2696	3279	2661	2690	2188	2936	2451	2364	3324	0.027871	0.0271604	0.0224947	0.0553617	0.0412259	0.0142517	0.0606581	0.0300623	0.00421851	1.0386	1.05464	1.05969	1.07908	1.03475	1.06223	1.05411	1.06129	1.05436	1.02668	1.03725	0.947456	1.00784	1.00817	1.06916	1.01026	1.0444	1.052	1.09418
HO_donor_2	PSY3_recipient_2	R1	NA	no	Neutral	DNA_repair	NA	NA	NA	NA	NA	3987	3124	3501	2954	2778	2508	4112	3528	3046	4081	0.0268795	0.0199305	0.0341094	0.0713588	0.0617356	0.074607	0.018946	0.0217048	0.00435598	1.0386	1.05464	1.05969	1.07908	1.03475	1.06223	1.05411	1.06129	1.05436	0.936985	0.905459	0.823627	0.875496	0.875878	0.917796	0.904417	0.88183	0.933593	1.00003
HO_donor_2	RAD18_recipient_1	R1	NA	no	Neutral	DNA_repair	NA	NA	NA	NA	NA	321	161	174	70	40	180	161	163	148	141	0.0308849	0.020945	0.0160256	-0.0199858	-0.0529994	-0.0104928	-0.0651139	-0.0486299	-0.0520855	1.0386	1.05464	1.05969	1.07908	1.03475	1.06223	1.05411	1.06129	1.05436	0.894139	0.839876	0.644012	0.577793	0.890482	0.790061	0.863073	0.831158	0.836118	0.959534
HO_donor_2	RAD18_recipient_2	R1	NA	no	Neutral	DNA_repair	NA	NA	NA	NA	NA	1489	1157	1248	506	276	1826	1850	1388	1258	1575	-0.017182	-0.0336284	0.0109228	-0.0380303	0.0167541	0.0274268	-0.0262647	-0.00387992	0.0455006	1.0386	1.05464	1.05969	1.07908	1.03475	1.06223	1.05411	1.06129	1.05436	0.940078	0.899464	0.676774	0.633037	0.950543	0.914771	0.908216	0.898896	0.89442	0.959179
HO_donor_2	RAD5_recipient_1	R1	NA	no	Neutral	DNA_repair	NA	NA	NA	NA	NA	1270	1067	1167	557	350	1555	1366	1427	891	1093	0.0155499	-0.0047147	0.00481917	0.0398829	-0.00880713	0.0337168	0.035288	0.0242965	0.00485962	1.0386	1.05464	1.05969	1.07908	1.03475	1.06223	1.05411	1.06129	1.05436	0.957908	0.934035	0.745445	0.697648	1.03374	0.935679	0.980816	0.909969	0.91109	1.01043
HO_donor_2	RAD5_recipient_2	R1	NA	no	Neutral	DNA_repair	NA	NA	NA	NA	NA	3411	2350	2541	1195	831	3107	2776	3413	2521	2709	0.0238827	0.00851324	0.0166886	0.0994305	0.0523617	0.0536558	0.0124796	0.0169967	0.0105116	1.0386	1.05464	1.05969	1.07908	1.03475	1.06223	1.05411	1.06129	1.05436	0.925055	0.889074	0.717563	0.661302	0.958331	0.886869	0.931474	0.880079	0.887555	0.984641
HO_donor_2	RAD51_recipient_1	R1	NA	no	Neutral	DNA_repair	NA	NA	NA	NA	NA	323	121	170	176	145	302	256	316	104	172	-0.0261329	-0.0123381	0.0302326	0.00804532	0.017067	0.0479697	0.0162121	0.0156059	-0.0321704	1.0386	1.05464	1.05969	1.07908	1.03475	1.06223	1.05411	1.06129	1.05436	0.875914	0.823934	0.754297	0.774584	0.946553	0.876074	0.93457	0.751	0.84065	0.883587
HO_donor_2	RAD52_recipient_1	R1	NA	no	Neutral	DNA_repair	NA	NA	NA	NA	NA	229	72	103	94	69	265	225	251	68	120	-0.0280693	0.0065532	0.0508718	0.0312318	0.0162272	-0.0476276	-0.0542441	-0.015598	-0.0404339	1.0386	1.05464	1.05969	1.07908	1.03475	1.06223	1.05411	1.06129	1.05436	0.86143	0.803408	0.729052	0.723562	1.0204	0.951248	0.981269	0.744643	0.848755	0.866609
HO_donor_2	RAD54_recipient_1	R1	NA	no	Neutral	DNA_repair	NA	NA	NA	NA	NA	325	136	209	152	120	390	400	397	85	202	-0.00392157	0.0373759	-0.0261837	-0.027633	-0.00674196	-0.0448798	-0.0449791	-0.0368031	-0.0217788	1.0386	1.05464	1.05969	1.07908	1.03475	1.06223	1.05411	1.06129	1.05436	0.869025	0.818039	0.736182	0.728489	0.978703	0.940442	0.951922	0.694785	0.84113	0.898644
HO_donor_2	RAD54_recipient_2	R1	NA	no	Neutral	DNA_repair	NA	NA	NA	NA	NA	1808	826	963	603	588	1746	1622	1656	514	986	0.00540317	0.0342261	-0.026475	0.00769091	0.0171346	-0.00840304	-0.0153939	0.0940524	0.0222293	1.0386	1.05464	1.05969	1.07908	1.03475	1.06223	1.05411	1.06129	1.05436	0.875952	0.818104	0.724562	0.726562	0.968882	0.905892	0.947054	0.685365	0.848167	0.915163
HO_donor_2	RAD55_recipient_1	R1	550437	no	Neutral	DNA_repair	NA	NA	NA	NA	NA	623	146	206	183	147	329	364	370	95	219	0.000559239	0.0371422	0.0253217	0.0377241	0.06668	0.0903932	0.0474786	0.0210283	0.0266051	1.0386	1.05464	1.05969	1.07908	1.03475	1.06223	1.05411	1.06129	1.05436	0.807943	0.739515	0.66303	0.669783	0.853678	0.774298	0.843135	0.588745	0.759539	0.839685
HO_donor_2	RAD57_recipient_1	R1	407170	no	Neutral	DNA_repair	NA	NA	NA	NA	NA	1261	748	925	719	647	1570	1289	1562	423	1003	0.00350891	0.0559941	0.0570766	0.0559668	0.0176328	0.0236557	0.0240569	0.112731	0.0072734	1.0386	1.05464	1.05969	1.07908	1.03475	1.06223	1.05411	1.06129	1.05436	0.924352	0.88885	0.773968	0.813925	1.00854	0.900427	0.96598	0.639874	0.902119	0.963537
HO_donor_2	RAD59_recipient_1	R1	296206	no	Neutral	DNA_repair	NA	NA	NA	NA	NA	4028	4007	4183	4261	3955	4895	4727	4585	5307	6109	0.000873647	-0.0650039	-0.0313363	-0.0374619	0.0108243	-0.0507614	-0.0246996	0.00490828	0.0298226	1.0386	1.05464	1.05969	1.07908	1.03475	1.06223	1.05411	1.06129	1.05436	0.977749	0.975942	0.882817	0.955246	0.961179	0.954338	0.95857	0.95954	0.985433	1.01636
HO_donor_2	RAD61_recipient_1	R1	426015	no	Neutral	DNA_repair	NA	NA	NA	NA	NA	771	883	1032	1074	827	1222	1767	1013	1161	1201	0.0160975	-0.0012434	0.00520771	-0.0325428	-0.0337089	-0.0241344	-0.0319143	-0.0285044	-0.0169933	1.0386	1.05464	1.05969	1.07908	1.03475	1.06223	1.05411	1.06129	1.05436	1.00329	1.01026	0.956679	0.97312	1.07757	1.12745	0.993166	1.03286	1.00308	1.05811
HO_donor_2	RTT101_recipient_1	R1	NA	no	Neutral	DNA_repair	NA	NA	NA	NA	NA	481	108	137	129	82	363	472	297	129	215	-0.0238305	-0.0364169	0.0297932	-0.0363299	-0.0381283	-0.0314118	-0.0751403	-0.0180816	0.00180773	1.0386	1.05464	1.05969	1.07908	1.03475	1.06223	1.05411	1.06129	1.05436	0.803887	0.723911	0.620591	0.617108	0.907398	0.919713	0.884555	0.698492	0.799573	0.811083
HO_donor_2	RTT101_recipient_2	R1	NA	no	Neutral	DNA_repair	NA	NA	NA	NA	NA	457	167	200	158	141	409	487	444	126	314	-0.0118965	-0.0092945	0.0245859	-0.00936173	-0.00120661	0.0419898	0.00349696	0.0276209	-0.0137844	1.0386	1.05464	1.05969	1.07908	1.03475	1.06223	1.05411	1.06129	1.05436	0.859268	0.790515	0.685323	0.723634	0.955543	0.944921	0.945449	0.710633	0.863462	0.880536
HO_donor_2	RTT107_recipient_1	R1	NA	no	Neutral	DNA_repair	NA	NA	NA	NA	NA	516	408	512	270	361	616	905	590	205	477	-0.0288148	-0.0146855	-0.00304398	-0.0207694	-0.00620791	-0.0651672	-0.0531432	-0.0284357	-0.0775097	1.0386	1.05464	1.05969	1.07908	1.03475	1.06223	1.05411	1.06129	1.05436	0.967854	0.954044	0.819279	0.921834	1.04828	1.09159	0.987437	0.810422	0.973566	0.976394
HO_donor_2	SGS1_recipient_1	R1	NA	no	Neutral	DNA_repair	NA	NA	NA	NA	NA	1218	744	1061	781	592	1514	1645	1577	609	664	-0.000998695	0.0152877	-0.00149041	-0.0145546	-0.0231272	-0.0668958	-0.0228578	-0.0288088	-0.0212696	1.0386	1.05464	1.05969	1.07908	1.03475	1.06223	1.05411	1.06129	1.05436	0.909562	0.889077	0.76426	0.76522	1.00156	0.981074	0.940878	0.807547	0.819775	0.943669
HO_donor_2	SHU1_recipient_1	R1	NA	no	Neutral	DNA_repair	NA	NA	NA	NA	NA	1636	1661	1762	1598	1032	1858	2125	1815	2013	1904	-0.0176199	-0.0122594	-0.0239872	-0.0271878	0.00660303	-0.025681	-0.0205755	0.046162	-0.00520136	1.0386	1.05464	1.05969	1.07908	1.03475	1.06223	1.05411	1.06129	1.05436	0.990059	0.978662	0.897933	0.877497	1.0112	1.00129	0.984592	1.00398	0.994255	1.01065
HO_donor_2	SHU1_recipient_2	R1	NA	no	Neutral	DNA_repair	NA	NA	NA	NA	NA	1266	1331	1460	1590	1338	1391	1810	1415	1583	1622	-0.0228885	-0.0234953	-0.0061531	-0.00715925	0.0391342	-0.00405977	-0.00768932	-0.0282372	-0.0209566	1.0386	1.05464	1.05969	1.07908	1.03475	1.06223	1.05411	1.06129	1.05436	1.0031	1.00347	0.930118	0.979526	1.02542	1.05445	1.00303	1.02729	1.00933	1.01893
HO_donor_2	SHU2_recipient_1	R1	554167	no	Neutral	DNA_repair	NA	NA	NA	NA	NA	1876	1014	1250	1124	962	1182	1973	1700	1330	1477	0.00729264	0.061073	0.0486838	0.0449028	-0.0038656	-0.0118727	0.0134882	-0.0208081	0.00847296	1.0386	1.05464	1.05969	1.07908	1.03475	1.06223	1.05411	1.06129	1.05436	0.909994	0.868124	0.789975	0.824054	0.894313	0.939958	0.922801	0.905332	0.899358	0.952408
HO_donor_2	SHU2_recipient_2	R1	554167	no	Neutral	DNA_repair	NA	NA	NA	NA	NA	2715	2115	3065	2553	2335	2668	3429	2813	2934	2981	-0.0261389	-0.0425987	-0.0585494	-0.0596249	-0.0683435	-0.055553	-0.0475808	-0.0510178	-0.0179982	1.0386	1.05464	1.05969	1.07908	1.03475	1.06223	1.05411	1.06129	1.05436	0.975601	0.968513	0.889234	0.952055	0.995576	0.974555	0.964262	0.975226	0.979606	0.987116
HO_donor_2	SLX4_recipient_1	R1	NA	no	Neutral	DNA_repair	NA	NA	NA	NA	NA	2494	2923	2924	3617	3062	2222	2051	2134	2522	2350	0.0126222	-0.0337005	0.00128697	0.0291629	0.0210431	-0.019267	0.0259959	0.0493771	-0.0492356	1.0386	1.05464	1.05969	1.07908	1.03475	1.06223	1.05411	1.06129	1.05436	0.999057	1.00183	0.944357	0.975038	0.941869	0.928164	0.943255	0.954584	0.976747	1.05024
HO_donor_2	SRS2_recipient_1	R1	NA	no	Neutral	DNA_repair	NA	NA	NA	NA	NA	1119	1239	1429	1431	868	1902	2328	1546	1344	1675	0.0390519	0.0235545	0.0600215	0.110294	0.078417	0.0674898	0.0145204	0.0260661	0.0228576	1.0386	1.05464	1.05969	1.07908	1.03475	1.06223	1.05411	1.06129	1.05436	0.965086	0.963985	0.888453	0.858651	1.0568	1.07452	0.984455	0.962194	0.976248	1.04139
HO_donor_2	SRS2_recipient_2	R1	NA	no	Neutral	DNA_repair	NA	NA	NA	NA	NA	1892	1532	2386	2238	1407	2330	2967	1763	2141	1908	-0.0018567	0.0178705	0.0345516	0.00392164	-0.0308389	-0.0314127	-0.0649467	-0.00679901	-0.0608417	1.0386	1.05464	1.05969	1.07908	1.03475	1.06223	1.05411	1.06129	1.05436	0.980663	0.982299	0.90226	0.873732	1.02481	1.05321	0.966028	0.959084	0.975803	1.01666
HO_donor_2	YBR259W_recipient_1	R1	NA	no	Neutral	Neutral	NA	NA	NA	NA	NA	3859	6363	7215	10525	6962	5831	6879	8418	6340	7517	-0.0155061	-0.0267049	0.00255186	-0.0327493	-0.0074426	-0.00629326	-0.00638406	0.00123635	0.00948992	1.0386	1.05464	1.05969	1.07908	1.03475	1.06223	1.05411	1.06129	1.05436	1.02511	1.02565	1.0253	1.03552	1.01532	1.02372	1.03411	1.01826	1.02532	1.04916
HO_donor_2	YCL047C_recipient_1	R1	NA	no	Neutral	Neutral	NA	NA	NA	NA	NA	1264	839	1080	1428	886	1119	1391	1140	1204	1293	-0.0236661	-0.0190858	-0.00618075	-0.0219726	0.00164556	0.050206	-0.000886937	0.020089	-0.0302854	1.0386	1.05464	1.05969	1.07908	1.03475	1.06223	1.05411	1.06129	1.05436	0.939153	0.910299	0.907739	0.881921	0.950615	0.944071	0.936942	0.948738	0.942094	0.951734
HO_donor_2	YDL027C_recipient_1	R1	355664	no	Neutral	Neutral	NA	NA	NA	NA	NA	1667	1670	2000	2754	1739	2016	2377	2427	1843	2146	-0.00416643	0.0102624	0.0391989	0.0244434	0.0354923	-0.00530581	0.00376848	0.00674428	-0.0138891	1.0386	1.05464	1.05969	1.07908	1.03475	1.06223	1.05411	1.06129	1.05436	0.971348	0.961806	0.967357	0.951429	1.01057	0.991031	0.974591	0.968138	0.965679	1.00467
HO_donor_2	YDL027C_recipient_2	R1	355664	no	Neutral	Neutral	NA	NA	NA	NA	NA	2998	3670	4166	6031	3731	3788	5127	4453	3942	4320	-0.00842508	-0.0123432	-0.0533694	-0.0703834	0.00458606	-0.0182011	-0.037216	-0.0326876	-0.0326266	1.0386	1.05464	1.05969	1.07908	1.03475	1.06223	1.05411	1.06129	1.05436	0.99675	0.992544	1.00023	0.985305	0.978024	0.985724	0.977887	0.991695	0.984504	1.0268
HO_donor_2	YFR057W_recipient_1	R1	NA	no	Neutral	Neutral	NA	NA	NA	NA	NA	3758	3579	3996	5993	4308	2350	3480	3397	3961	4812	-0.0137295	-0.00153942	-0.00817007	-0.000887578	-0.0181652	-0.0605083	-0.0354542	0.0361745	0.0355537	1.0386	1.05464	1.05969	1.07908	1.03475	1.06223	1.05411	1.06129	1.05436	0.978946	0.966383	0.963201	0.960101	0.916841	0.961721	0.963839	0.984493	0.97074	1.003
HO_donor_2	YKR011C_recipient_1	R1	NA	no	Neutral	Neutral	NA	NA	NA	NA	NA	1350	2312	3054	4060	2774	1529	3258	2318	2204	2569	0.00639002	0.0425652	0.0041933	0.0178838	0.0476001	0.0577882	0.0463108	0.0191998	0.0313866	1.0386	1.05464	1.05969	1.07908	1.03475	1.06223	1.05411	1.06129	1.05436	1.0311	1.05231	1.06319	1.0754	1.02326	1.10818	1.02489	1.03239	1.02236	1.07729
HO_donor_2	YKR011C_recipient_2	R1	NA	no	Neutral	Neutral	NA	NA	NA	NA	NA	1463	1748	2059	3175	1935	1951	2586	2122	2418	2645	0.00823328	0.0476573	0.0395818	0.0336783	0.00452966	0.00668025	0.020277	0.0261671	0.0378158	1.0386	1.05464	1.05969	1.07908	1.03475	1.06223	1.05411	1.06129	1.05436	1.00042	1.00455	1.00908	1.00414	1.03482	1.03351	0.996431	1.0191	1.00322	1.04727
HO_donor_2	YLR179C_recipient_1	R1	NA	no	Neutral	Neutral	NA	NA	NA	NA	NA	1267	1992	3236	3513	2851	2335	2296	2880	2983	3116	-0.00725159	-0.0137493	-0.0499749	5.63167e-05	0.027316	0.0265696	0.0198361	0.0210686	0.0540181	1.0386	1.05464	1.05969	1.07908	1.03475	1.06223	1.05411	1.06129	1.05436	1.03828	1.07623	1.05802	1.069	1.02778	0.97443	1.03405	1.05269	1.03905	1.0711
HO_donor_2	YLR179C_recipient_2	R1	NA	no	Neutral	Neutral	NA	NA	NA	NA	NA	2160	2959	2831	4706	2895	2590	2943	3593	2614	3187	0.0243838	-0.0181912	0.0102146	0.0342762	0.024616	0.0429387	0.0770395	0.0374116	-0.0127469	1.0386	1.05464	1.05969	1.07908	1.03475	1.06223	1.05411	1.06129	1.05436	1.0057	1.00556	1.00251	0.986006	0.997299	0.97756	1.008	0.999395	1.01319	1.0689
HO_donor_2	YLR356W_recipient_1	R1	NA	no	Neutral	Neutral	NA	NA	NA	NA	NA	3565	3831	4565	7205	5040	2192	3570	3701	3982	4723	0.0106178	-0.00441889	0.0283478	0.0603748	0.0564173	0.0555329	-0.0121985	-0.0236423	-0.00554574	1.0386	1.05464	1.05969	1.07908	1.03475	1.06223	1.05411	1.06129	1.05436	0.989022	0.990969	0.993227	1.01241	0.8765	0.929451	0.961159	0.995485	0.983857	1.03781
HO_donor_2	YLR356W_recipient_2	R1	NA	no	Neutral	Neutral	NA	NA	NA	NA	NA	1945	1922	1924	3177	1966	1873	1402	1865	2484	2657	0.0383693	0.0230286	0.0456095	0.00204556	-0.0247254	0.0383204	-0.0445462	0.0299797	0.00107309	1.0386	1.05464	1.05969	1.07908	1.03475	1.06223	1.05411	1.06129	1.05436	0.964865	0.93723	0.944617	0.930436	0.970143	0.821365	0.951545	0.947017	0.965165	1.04047
MAG1_donor_1	APT2_recipient_1	R1	NA	no	DNA_repair	Neutral	NA	NA	NA	NA	NA	1328	864	1054	495	891	1384	989	1101	785	1269	-0.0161049	-0.0212396	-0.0292333	-0.0299621	0.00415898	-0.0527909	-0.0441739	-0.0477685	0.0247179	0.997587	0.998788	0.839831	1.00116	0.958886	0.98885	0.980616	0.985039	0.985985	0.956361	0.927835	0.920846	0.922377	1.00407	0.946238	0.973106	0.941209	0.960317	0.937948
MAG1_donor_1	CLA4_recipient_1	R1	NA	no	DNA_repair	DNA_repair	0.057002	-0.040853	-0.0988973	ALLEVIATING	AGGRAVATING	509	254	321	129	204	244	0	0	0	0	0.00855824	0.0245417	-0.0132332	-0.018321	0.00433146	-0.831503	-0.862843	-0.766124	-0.801442	0.997587	0.998788	0.839831	1.00116	0.958886	0.98885	0.980616	0.985039	0.985985	0.911341	0.864542	0.845827	0.839219	0.891982	0.840879	0.879899	0.77776	0.812834	0.9177
MAG1_donor_1	CSM2_recipient_1	R1	NA	no	DNA_repair	DNA_repair	0.036377	-0.240259	-0.262739	ALLEVIATING	AGGRAVATING	563	480	503	42	356	437	640	460	444	510	-0.0172419	-0.0302127	-0.25086	-0.0263201	-0.00232989	-0.063561	-0.0576383	-0.0462605	-0.0493975	0.997587	0.998788	0.839831	1.00116	0.958886	0.98885	0.980616	0.985039	0.985985	1.00506	1.00462	0.928784	0.979612	1.03515	1.07142	1.00458	1.02897	1.00914	0.985396
MAG1_donor_1	CSM2_recipient_2	R1	NA	no	DNA_repair	DNA_repair	0.036377	-0.240259	-0.262739	ALLEVIATING	AGGRAVATING	847	1236	1320	121	946	551	1061	862	1153	1283	-0.0108811	-0.0220381	-0.293786	-0.117995	-0.00122528	-0.0569648	-0.0478563	-0.0583369	-0.0430769	0.997587	0.998788	0.839831	1.00116	0.958886	0.98885	0.980616	0.985039	0.985985	1.06124	1.07776	1.00308	1.08864	0.919491	1.02654	0.992838	1.10146	1.07182	1.04779
MAG1_donor_1	CSM3_recipient_1	R1	NA	no	DNA_repair	DNA_repair	0.033516	-0.031771	-0.0587565	NEUTRAL	NEUTRAL	931	364	414	153	197	602	610	405	265	359	0.0145306	0.0421909	-0.0401494	-0.0370394	0.0235659	-0.00567008	-0.0374827	0.0341102	0.0243577	0.997587	0.998788	0.839831	1.00116	0.958886	0.98885	0.980616	0.985039	0.985985	0.884198	0.824415	0.784867	0.745068	0.953064	0.89822	0.904406	0.799651	0.846201	0.896595
MAG1_donor_1	CSM3_recipient_2	R1	NA	no	DNA_repair	DNA_repair	0.033516	-0.031771	-0.0587565	NEUTRAL	NEUTRAL	140	47	109	43	39	58	129	48	51	74	-0.00396869	0.13538	0.0554631	-0.00267141	0.0158181	0.160268	-0.0172129	0.0333706	0.0576905	0.997587	0.998788	0.839831	1.00116	0.958886	0.98885	0.980616	0.985039	0.985985	0.889326	0.83205	0.811182	0.795585	0.923247	0.865699	0.872884	0.797374	0.85009	0.883211
MAG1_donor_1	FLO8_recipient_1	R1	77532	no	DNA_repair	Neutral	NA	NA	NA	NA	NA	717	612	762	412	585	910	1074	944	761	858	0.032271	0.0943776	0.0637185	0.0640564	0.0792363	0.0587728	0.0701826	0.0512009	0.0582361	0.997587	0.998788	0.839831	1.00116	0.958886	0.98885	0.980616	0.985039	0.985985	0.977139	0.964874	0.970324	0.958708	1.02818	1.01947	1.00249	0.983479	0.982166	1.00705
MAG1_donor_1	FLO8_recipient_2	R1	77532	no	DNA_repair	Neutral	NA	NA	NA	NA	NA	602	755	871	480	819	512	856	837	632	723	0.0119013	-0.0324709	-0.0344082	-0.0115895	-0.0451408	-0.0312695	-0.000192374	-0.0405756	0.0186667	0.997587	0.998788	0.839831	1.00116	0.958886	0.98885	0.980616	0.985039	0.985985	1.03465	1.05585	1.05927	1.06667	1.01926	1.04951	1.042	1.03429	1.02553	1.04406
MAG1_donor_1	GAL2_recipient_1	R1	NA	no	DNA_repair	Neutral	NA	NA	NA	NA	NA	787	644	799	446	637	864	786	861	723	816	0.0136356	0.00381919	0.0241684	0.0587854	0.083858	0.0671815	0.0177839	0.00459529	0.00175433	0.997587	0.998788	0.839831	1.00116	0.958886	0.98885	0.980616	0.985039	0.985985	0.993996	0.997576	0.995843	0.985141	1.04123	0.986033	1.01221	1.00457	1.00316	1.00523
MAG1_donor_1	GAL2_recipient_2	R1	NA	no	DNA_repair	Neutral	NA	NA	NA	NA	NA	831	1023	1234	645	812	396	775	724	960	619	0.033214	0.026173	0.0220097	-0.00361251	-0.0651333	-0.0368661	0.0322432	0.0720233	-0.0576523	0.997587	0.998788	0.839831	1.00116	0.958886	0.98885	0.980616	0.985039	0.985985	1.02537	1.03917	1.0379	1.03958	0.972503	1.04374	1.01089	1.03226	1.01322	1.05611
MAG1_donor_1	HO_recipient_1	R1	NA	no	DNA_repair	Neutral	NA	NA	NA	NA	NA	1254	1393	1873	900	1700	803	2749	1561	1148	1469	0.0317025	0.0367131	0.0342653	0.00895479	-0.0793892	0.0455321	-0.00611609	-0.0369295	-0.0195636	0.997587	0.998788	0.839831	1.00116	0.958886	0.98885	0.980616	0.985039	0.985985	1.02524	1.04792	1.0357	1.05261	1.01665	1.13049	1.03143	1.02128	1.02699	1.05447
MAG1_donor_1	HO_recipient_2	R1	NA	no	DNA_repair	Neutral	NA	NA	NA	NA	NA	1297	1481	1982	1035	1575	1310	2552	1233	1454	1955	-0.0303566	-0.0237121	0.001326	-0.0513233	-0.060523	0.017038	-0.0879625	-0.029797	-0.0124209	0.997587	0.998788	0.839831	1.00116	0.958886	0.98885	0.980616	0.985039	0.985985	1.03807	1.04475	1.0415	1.05822	1.06483	1.09876	1.0428	1.05169	1.07519	1.00521
MAG1_donor_1	MAG1_recipient_1	R1	0	YES	DNA_repair	DNA_repair	NA	NA	NA	NA	NA	163	2	2	1	2	1	3	2	2	2	-0.476896	-0.737251	-0.566015	-0.77888	-0.8698	-0.829267	-0.691214	-0.74914	-0.69776	0.997587	0.998788	0.839831	1.00116	0.958886	0.98885	0.980616	0.985039	0.985985	0.979893	0.977196	0.818315	0.96795	0.956885	0.99839	0.964858	0.971678	0.97217	0.500632
MAG1_donor_1	MAL13_recipient_1	R1	NA	no	DNA_repair	Neutral	NA	NA	NA	NA	NA	1107	702	788	447	806	746	976	895	706	901	-0.0257134	-0.019969	0.0120756	0.0236221	-0.00183839	-0.03777	-0.0521456	-0.0319439	-0.0323411	0.997587	0.998788	0.839831	1.00116	0.958886	0.98885	0.980616	0.985039	0.985985	0.978075	0.954675	0.962211	0.956891	1.00438	0.986991	0.99703	0.971714	0.973703	0.950001
MAG1_donor_1	MMS1_recipient_1	R1	NA	no	DNA_repair	DNA_repair	0.050769	0.129068	0.12312	ALLEVIATING	ALLEVIATING	221	103	107	40	60	188	162	171	83	181	-0.00822844	-0.019382	-0.0581393	-0.134011	-0.026957	-0.130193	-0.0678297	-0.0147553	-0.0192213	0.997587	0.998788	0.839831	1.00116	0.958886	0.98885	0.980616	0.985039	0.985985	0.92204	0.87128	0.772714	0.832724	1.00374	0.97771	0.963168	0.798882	0.943543	0.911586
MAG1_donor_1	MMS4_recipient_1	R1	NA	no	DNA_repair	DNA_repair	-0.007781	-0.075603	-0.0767355	NEUTRAL	AGGRAVATING	346	202	259	89	144	338	315	257	106	250	-0.0131533	0.0127346	-0.0170161	-0.0524305	0.0551584	-0.00330771	0.00858673	0.00622185	0.039419	0.997587	0.998788	0.839831	1.00116	0.958886	0.98885	0.980616	0.985039	0.985985	0.960051	0.944878	0.850107	0.891056	1.00835	0.971369	0.955314	0.843143	0.937281	0.94458
MAG1_donor_1	MPH1_recipient_1	R1	NA	no	DNA_repair	DNA_repair	-0.010536	-0.179167	-0.177709	NEUTRAL	AGGRAVATING	296	87	88	9	75	42	168	44	42	131	-0.0661619	-0.114341	-0.366287	-0.0769958	-0.212548	-0.126086	-0.152772	-0.24795	-0.0624505	0.997587	0.998788	0.839831	1.00116	0.958886	0.98885	0.980616	0.985039	0.985985	0.935369	0.914362	0.845092	0.850706	0.933235	1.04418	0.858672	0.894039	0.94167	0.86695
MAG1_donor_1	MUS81_recipient_1	R1	NA	no	DNA_repair	DNA_repair	0.011532	-0.07036	-0.0827592	NEUTRAL	AGGRAVATING	119	49	77	27	38	86	97	66	10	66	-0.00270455	0.0615328	0.0331788	0.0125633	0.00472629	0.000894687	0.00949303	-0.158643	0.0233743	0.997587	0.998788	0.839831	1.00116	0.958886	0.98885	0.980616	0.985039	0.985985	0.925486	0.911459	0.817671	0.830694	0.985764	0.938479	0.906787	0.695183	0.887807	0.920548
MAG1_donor_1	NGL3_recipient_1	R1	NA	no	DNA_repair	Neutral	NA	NA	NA	NA	NA	5738	4840	6607	3283	5940	5526	5283	5902	4767	6053	-0.0041762	-0.0295422	-0.0482681	-0.037911	-0.0207936	-0.0507924	-0.0109429	-0.0374368	0.0216505	0.997587	0.998788	0.839831	1.00116	0.958886	0.98885	0.980616	0.985039	0.985985	1.00322	1.01305	1.00723	1.04025	1.02043	0.969454	0.99784	0.984026	1.00055	0.996627
MAG1_donor_1	NGL3_recipient_2	R1	NA	no	DNA_repair	Neutral	NA	NA	NA	NA	NA	1050	1267	1452	881	1260	944	1507	1337	999	1202	0.0273747	0.0192967	0.0360411	0.0444205	0.0156328	0.0874427	0.0865136	0.0460304	0.00151378	0.997587	0.998788	0.839831	1.00116	0.958886	0.98885	0.980616	0.985039	0.985985	1.02883	1.03362	1.03726	1.03126	1.02397	1.01703	1.02497	1.01962	1.02599	1.05372
MAG1_donor_1	PSY3_recipient_1	R1	NA	no	DNA_repair	DNA_repair	0.014564	-0.153914	-0.167454	NEUTRAL	AGGRAVATING	831	841	1001	56	713	906	1153	925	811	1067	0.00642757	-0.00597569	-0.303024	0.0473177	0.114142	0.0596316	0.0228028	-0.0226646	-0.0107046	0.997587	0.998788	0.839831	1.00116	0.958886	0.98885	0.980616	0.985039	0.985985	1.02668	1.03725	0.947456	1.00784	1.00817	1.06916	1.01026	1.0444	1.052	1.03063
MAG1_donor_1	PSY3_recipient_2	R1	NA	no	DNA_repair	DNA_repair	0.014564	-0.153914	-0.167454	NEUTRAL	AGGRAVATING	2293	1371	1572	8	1043	1470	2258	1930	1251	1673	0.0456632	0.0431293	-0.691708	-0.024766	0.0558037	0.0740943	0.0482158	-0.00212802	-0.00656066	0.997587	0.998788	0.839831	1.00116	0.958886	0.98885	0.980616	0.985039	0.985985	0.936985	0.905459	0.823627	0.875496	0.875878	0.917796	0.904417	0.88183	0.933593	0.980387
MAG1_donor_1	RAD18_recipient_1	R1	NA	no	DNA_repair	DNA_repair	-0.039077	0.008241	0.0204455	AGGRAVATING	NEUTRAL	184	41	41	43	0	91	37	36	47	0	-0.0811139	-0.153466	0.123742	-0.578465	-0.0392814	-0.193397	-0.193468	-0.104161	-0.8244	0.997587	0.998788	0.839831	1.00116	0.958886	0.98885	0.980616	0.985039	0.985985	0.894139	0.839876	0.644012	0.577793	0.890482	0.790061	0.863073	0.831158	0.836118	0.810868
MAG1_donor_1	RAD18_recipient_2	R1	NA	no	DNA_repair	DNA_repair	-0.039077	0.008241	0.0204455	AGGRAVATING	NEUTRAL	823	255	306	172	22	750	800	624	518	23	-0.0770771	-0.102476	0.0952089	-0.331365	0.0797745	0.120282	0.0650216	0.0594705	-0.516853	0.997587	0.998788	0.839831	1.00116	0.958886	0.98885	0.980616	0.985039	0.985985	0.940078	0.899464	0.676774	0.633037	0.950543	0.914771	0.908216	0.898896	0.89442	0.860732
MAG1_donor_1	RAD5_recipient_1	R1	NA	no	DNA_repair	DNA_repair	0.025659	0.020384	0.0176602	NEUTRAL	ALLEVIATING	379	245	267	109	65	363	288	220	128	162	0.0215038	0.00360372	0.117344	0.0478493	0.0630664	0.0549793	-0.0650032	-0.100063	-0.0552193	0.997587	0.998788	0.839831	1.00116	0.958886	0.98885	0.980616	0.985039	0.985985	0.957908	0.934035	0.745445	0.697648	1.03374	0.935679	0.980816	0.909969	0.91109	0.9771
MAG1_donor_1	RAD5_recipient_2	R1	NA	no	DNA_repair	DNA_repair	0.025659	0.020384	0.0176602	NEUTRAL	ALLEVIATING	1981	1061	1231	367	336	1702	1271	1415	1128	1336	0.0444066	0.0423537	0.0668079	-0.00083488	0.0367992	0.00737927	-0.00776492	0.00807404	0.0256931	0.997587	0.998788	0.839831	1.00116	0.958886	0.98885	0.980616	0.985039	0.985985	0.925055	0.889074	0.717563	0.661302	0.958331	0.886869	0.931474	0.880079	0.887555	0.967229
MAG1_donor_1	RAD51_recipient_1	R1	103964	no	DNA_repair	DNA_repair	0.009276	-0.184353	-0.224476	NEUTRAL	AGGRAVATING	170	52	62	3	43	112	99	112	42	73	-0.0102544	-0.00524753	-0.329937	0.00339122	0.0492408	-0.0218459	-0.0273858	-0.000786628	-0.00735219	0.997587	0.998788	0.839831	1.00116	0.958886	0.98885	0.980616	0.985039	0.985985	0.875914	0.823934	0.754297	0.774584	0.946553	0.876074	0.93457	0.751	0.84065	0.863545
MAG1_donor_1	RAD52_recipient_1	R1	NA	no	DNA_repair	DNA_repair	0.00972	-0.055203	-0.0780262	NEUTRAL	NEUTRAL	84	34	34	18	23	91	118	104	44	62	0.0360922	0.0182382	0.00976166	-0.021236	0.00649973	0.0431672	-0.00153188	0.104935	0.057127	0.997587	0.998788	0.839831	1.00116	0.958886	0.98885	0.980616	0.985039	0.985985	0.86143	0.803408	0.729052	0.723562	1.0204	0.951248	0.981269	0.744643	0.848755	0.895444
MAG1_donor_1	RAD54_recipient_1	R1	NA	no	DNA_repair	DNA_repair	0.01471	-0.170539	-0.212352	NEUTRAL	AGGRAVATING	92	21	24	3	13	110	93	94	40	52	-0.0326453	-0.0419901	-0.25436	-0.0926359	0.124858	0.0510091	0.0690348	0.222493	0.093796	0.997587	0.998788	0.839831	1.00116	0.958886	0.98885	0.980616	0.985039	0.985985	0.869025	0.818039	0.736182	0.728489	0.978703	0.940442	0.951922	0.694785	0.84113	0.834283
MAG1_donor_1	RAD54_recipient_2	R1	NA	no	DNA_repair	DNA_repair	0.01471	-0.170539	-0.212352	NEUTRAL	AGGRAVATING	929	296	293	39	165	733	511	599	110	367	0.00242065	-0.00837793	-0.216099	-0.0218667	0.103239	0.00334906	0.0222495	-0.0794798	0.0105478	0.997587	0.998788	0.839831	1.00116	0.958886	0.98885	0.980616	0.985039	0.985985	0.875952	0.818104	0.724562	0.726562	0.968882	0.905892	0.947054	0.685365	0.848167	0.876258
MAG1_donor_1	RAD55_recipient_1	R1	NA	no	DNA_repair	DNA_repair	-0.003465	-0.214018	-0.244988	NEUTRAL	AGGRAVATING	339	60	69	3	4	133	76	120	0	48	0.0136505	0.0320135	-0.375384	-0.443147	0.00618473	-0.129074	-0.00880449	-0.579937	-0.0773401	0.997587	0.998788	0.839831	1.00116	0.958886	0.98885	0.980616	0.985039	0.985985	0.807943	0.739515	0.66303	0.669783	0.853678	0.774298	0.843135	0.588745	0.759539	0.819644
MAG1_donor_1	RAD57_recipient_1	R1	NA	no	DNA_repair	DNA_repair	-0.01554	-0.195307	-0.218811	NEUTRAL	AGGRAVATING	403	125	142	5	178	634	382	556	94	354	-0.0448451	-0.111759	-0.500298	0.0243221	0.0912074	0.02409	0.0729445	0.0505956	0.0881424	0.997587	0.998788	0.839831	1.00116	0.958886	0.98885	0.980616	0.985039	0.985985	0.924352	0.88885	0.773968	0.813925	1.00854	0.900427	0.96598	0.639874	0.902119	0.877276
MAG1_donor_1	RAD59_recipient_1	R1	NA	no	DNA_repair	DNA_repair	0.012644	-0.105375	-0.118761	NEUTRAL	NEUTRAL	1973	1342	1776	435	1501	1334	1572	1567	1321	1770	0.0097763	0.00199684	-0.0658277	0.0324483	0.0173933	0.0157793	0.0669378	0.0355842	0.000787711	0.997587	0.998788	0.839831	1.00116	0.958886	0.98885	0.980616	0.985039	0.985985	0.977749	0.975942	0.882817	0.955246	0.961179	0.954338	0.95857	0.95954	0.985433	0.985166
MAG1_donor_1	RAD61_recipient_1	R1	NA	no	DNA_repair	DNA_repair	0.002503	-0.079668	-0.0865826	NEUTRAL	AGGRAVATING	468	290	368	118	284	580	856	517	355	285	-0.0686986	-0.10516	-0.126664	-0.100076	-0.030812	-0.027989	-0.0123602	-0.088601	-0.0926031	0.997587	0.998788	0.839831	1.00116	0.958886	0.98885	0.980616	0.985039	0.985985	1.00329	1.01026	0.956679	0.97312	1.07757	1.12745	0.993166	1.03286	1.00308	0.932172
MAG1_donor_1	RTT101_recipient_1	R1	NA	no	DNA_repair	DNA_repair	-0.009653	0.060716	0.0787246	NEUTRAL	NEUTRAL	325	38	57	37	40	125	169	189	40	90	-0.0565788	-0.0572028	0.038739	-0.0223581	-0.0553507	-0.0264087	0.0407759	-0.0645048	-0.0429866	0.997587	0.998788	0.839831	1.00116	0.958886	0.98885	0.980616	0.985039	0.985985	0.803887	0.723911	0.620591	0.617108	0.907398	0.919713	0.884555	0.698492	0.799573	0.745368
MAG1_donor_1	RTT101_recipient_2	R1	NA	no	DNA_repair	DNA_repair	-0.009653	0.060716	0.0787246	NEUTRAL	NEUTRAL	207	58	66	33	48	135	131	151	39	100	-0.00419817	0.00468035	0.0855588	0.0374682	0.0384906	-0.0711929	-0.0198834	-0.0144607	-0.0103844	0.997587	0.998788	0.839831	1.00116	0.958886	0.98885	0.980616	0.985039	0.985985	0.859268	0.790515	0.685323	0.723634	0.955543	0.944921	0.945449	0.710633	0.863462	0.852996
MAG1_donor_1	RTT107_recipient_1	R1	NA	no	DNA_repair	DNA_repair	-0.007489	-0.140162	-0.152537	NEUTRAL	AGGRAVATING	137	86	81	12	72	201	255	220	125	193	-0.0183584	-0.0671552	-0.218397	-0.0960745	0.0418447	-0.031673	0.0390573	0.149144	0.0415331	0.997587	0.998788	0.839831	1.00116	0.958886	0.98885	0.980616	0.985039	0.985985	0.967854	0.954044	0.819279	0.921834	1.04828	1.09159	0.987437	0.810422	0.973566	0.94716
MAG1_donor_1	SGS1_recipient_1	R1	NA	no	DNA_repair	DNA_repair	0.000601	-0.129287	-0.156459	NEUTRAL	AGGRAVATING	796	280	501	58	178	714	806	616	213	110	-0.0233793	0.0381874	-0.162949	-0.0465017	0.0441718	0.0112222	0.0300468	0.0141604	-0.120523	0.997587	0.998788	0.839831	1.00116	0.958886	0.98885	0.980616	0.985039	0.985985	0.909562	0.889077	0.76426	0.76522	1.00156	0.981074	0.940878	0.807547	0.819775	0.883988
MAG1_donor_1	SHU1_recipient_1	R1	NA	no	DNA_repair	DNA_repair	-0.011899	-0.160333	-0.158393	NEUTRAL	AGGRAVATING	705	484	519	38	277	470	643	458	592	550	-0.0196797	-0.02096	-0.318341	-0.0197601	0.0281317	0.0238177	-0.0131961	-0.00581344	-0.0199096	0.997587	0.998788	0.839831	1.00116	0.958886	0.98885	0.980616	0.985039	0.985985	0.990059	0.978662	0.897933	0.877497	1.0112	1.00129	0.984592	1.00398	0.994255	0.96799
MAG1_donor_1	SHU1_recipient_2	R1	NA	no	DNA_repair	DNA_repair	-0.011899	-0.160333	-0.158393	NEUTRAL	AGGRAVATING	589	397	557	46	440	411	696	537	512	553	-0.0218459	0.0354695	-0.246891	0.0261917	-0.0407476	-0.0296718	0.00373534	-0.0314937	-0.00904991	0.997587	0.998788	0.839831	1.00116	0.958886	0.98885	0.980616	0.985039	0.985985	1.0031	1.00347	0.930118	0.979526	1.02542	1.05445	1.00303	1.02729	1.00933	0.978838
MAG1_donor_1	SHU2_recipient_1	R1	NA	no	DNA_repair	DNA_repair	0.02418	-0.16853	-0.185348	NEUTRAL	AGGRAVATING	1286	707	662	6	446	1005	1565	1378	818	922	0.0376573	-0.025229	-0.663446	-0.0327269	0.0573029	0.0417333	0.0699807	-0.0128087	0.0569288	0.997587	0.998788	0.839831	1.00116	0.958886	0.98885	0.980616	0.985039	0.985985	0.909994	0.868124	0.789975	0.824054	0.894313	0.939958	0.922801	0.905332	0.899358	0.945455
MAG1_donor_1	SHU2_recipient_2	R1	NA	no	DNA_repair	DNA_repair	0.02418	-0.16853	-0.185348	NEUTRAL	AGGRAVATING	1414	1073	1250	86	971	1382	1887	1642	900	1524	0.0250095	0.00626354	-0.293714	0.0158586	0.0599896	0.112927	0.129519	0.0101149	0.0371802	0.997587	0.998788	0.839831	1.00116	0.958886	0.98885	0.980616	0.985039	0.985985	0.975601	0.968513	0.889234	0.952055	0.995576	0.974555	0.964262	0.975226	0.979606	0.998256
MAG1_donor_1	SLX4_recipient_1	R1	NA	no	DNA_repair	DNA_repair	0.026063	-0.223679	-0.247227	NEUTRAL	AGGRAVATING	1183	1113	1177	67	884	973	940	817	708	927	0.0252647	-0.00395561	-0.330782	0.053454	0.11992	0.0724835	0.00287682	-0.0310627	-0.0189712	0.997587	0.998788	0.839831	1.00116	0.958886	0.98885	0.980616	0.985039	0.985985	0.999057	1.00183	0.944357	0.975038	0.941869	0.928164	0.943255	0.954584	0.976747	1.02191
MAG1_donor_1	SRS2_recipient_1	R1	NA	no	DNA_repair	DNA_repair	0.017023	-0.031705	-0.0462736	NEUTRAL	NEUTRAL	507	297	420	145	192	268	557	303	116	267	0.0152493	0.017724	-0.00119361	-0.0430655	-0.157111	-0.0560431	-0.0916209	-0.252912	-0.102953	0.997587	0.998788	0.839831	1.00116	0.958886	0.98885	0.980616	0.985039	0.985985	0.965086	0.963985	0.888453	0.858651	1.0568	1.07452	0.984455	0.962194	0.976248	0.978006
MAG1_donor_1	SRS2_recipient_2	R1	NA	no	DNA_repair	DNA_repair	0.017023	-0.031705	-0.0462736	NEUTRAL	NEUTRAL	729	502	868	260	262	578	854	352	403	540	-0.0335427	-0.00488363	-0.0211692	-0.101734	-0.0717779	-0.0557088	-0.134142	-0.0785962	-0.0330608	0.997587	0.998788	0.839831	1.00116	0.958886	0.98885	0.980616	0.985039	0.985985	0.980663	0.982299	0.90226	0.873732	1.02481	1.05321	0.966028	0.959084	0.975803	0.944753
MAG1_donor_1	YBR259W_recipient_1	R1	NA	no	DNA_repair	Neutral	NA	NA	NA	NA	NA	2568	2152	2667	1413	2163	2021	2367	2687	2192	2389	-0.0430326	-0.0494145	-0.0300263	-0.0715529	-0.0124333	0.000468769	-0.000650639	0.00221579	-0.0637859	0.997587	0.998788	0.839831	1.00116	0.958886	0.98885	0.980616	0.985039	0.985985	1.02511	1.02565	1.0253	1.03552	1.01532	1.02372	1.03411	1.01826	1.02532	0.979599
MAG1_donor_1	YCL047C_recipient_1	R1	NA	no	DNA_repair	Neutral	NA	NA	NA	NA	NA	676	283	355	215	353	480	445	400	476	526	-0.0364717	-0.0286478	0.0165963	0.0345207	0.0604622	-0.0616312	-0.049175	0.0103246	-0.00867333	0.997587	0.998788	0.839831	1.00116	0.958886	0.98885	0.980616	0.985039	0.985985	0.939153	0.910299	0.907739	0.881921	0.950615	0.944071	0.936942	0.948738	0.942094	0.900415
MAG1_donor_1	YDL027C_recipient_1	R1	NA	no	DNA_repair	Neutral	NA	NA	NA	NA	NA	850	575	763	413	595	726	947	924	766	699	-0.0131242	-0.00245812	-0.0520518	-0.0708779	-0.0327369	-0.0484606	-0.0181379	-0.00872373	-0.0404274	0.997587	0.998788	0.839831	1.00116	0.958886	0.98885	0.980616	0.985039	0.985985	0.971348	0.961806	0.967357	0.951429	1.01057	0.991031	0.974591	0.968138	0.965679	0.95588
MAG1_donor_1	YDL027C_recipient_2	R1	NA	no	DNA_repair	Neutral	NA	NA	NA	NA	NA	1396	1229	1432	728	1264	1295	1392	1216	1154	1376	-0.00074319	0.0200306	-0.0212258	0.00308781	0.0736244	0.00313841	0.0149661	0.056007	0.0446498	0.997587	0.998788	0.839831	1.00116	0.958886	0.98885	0.980616	0.985039	0.985985	0.99675	0.992544	1.00023	0.985305	0.978024	0.985724	0.977887	0.991695	0.984504	0.993601
MAG1_donor_1	YFR057W_recipient_1	R1	NA	no	DNA_repair	Neutral	NA	NA	NA	NA	NA	1803	1402	1735	961	1455	886	1873	1426	1474	1528	0.0062777	0.0380096	0.0220152	0.0364749	0.056015	0.0924887	0.0424131	0.0080557	0.0170824	0.997587	0.998788	0.839831	1.00116	0.958886	0.98885	0.980616	0.985039	0.985985	0.978946	0.966383	0.963201	0.960101	0.916841	0.961721	0.963839	0.984493	0.97074	0.982861
MAG1_donor_1	YKR011C_recipient_1	R1	NA	no	DNA_repair	Neutral	NA	NA	NA	NA	NA	822	908	1098	602	988	899	1323	973	931	1246	0.00926505	0.0469318	0.0277294	0.0220719	0.0534427	-0.0126236	0.0291301	0.0158915	0.0580903	0.997587	0.998788	0.839831	1.00116	0.958886	0.98885	0.980616	0.985039	0.985985	1.0311	1.05231	1.06319	1.0754	1.02326	1.10818	1.02489	1.03239	1.02236	1.03788
MAG1_donor_1	YKR011C_recipient_2	R1	NA	no	DNA_repair	Neutral	NA	NA	NA	NA	NA	813	683	877	467	730	833	1056	803	814	856	-0.00185013	-0.0324401	-0.0490696	-0.0292517	-0.0218829	-0.0359853	-0.0168387	-0.0350012	0.0186948	0.997587	0.998788	0.839831	1.00116	0.958886	0.98885	0.980616	0.985039	0.985985	1.00042	1.00455	1.00908	1.00414	1.03482	1.03351	0.996431	1.0191	1.00322	0.996156
MAG1_donor_1	YLR179C_recipient_1	R1	NA	no	DNA_repair	Neutral	NA	NA	NA	NA	NA	729	967	1199	631	1016	724	740	1000	927	1036	0.0292622	0.006977	0.0240057	0.0355316	0.0323959	0.0509138	0.0909614	0.0709091	0.0247367	0.997587	0.998788	0.839831	1.00116	0.958886	0.98885	0.980616	0.985039	0.985985	1.03828	1.07623	1.05802	1.069	1.02778	0.97443	1.03405	1.05269	1.03905	1.06503
MAG1_donor_1	YLR179C_recipient_2	R1	NA	no	DNA_repair	Neutral	NA	NA	NA	NA	NA	1167	1108	1206	720	1085	1027	1208	1266	1115	1335	0.0197283	-0.00106403	0.0332657	0.0846898	0.0806381	0.0836902	0.0204005	0.0174625	0.00828434	0.997587	0.998788	0.839831	1.00116	0.958886	0.98885	0.980616	0.985039	0.985985	1.0057	1.00556	1.00251	0.986006	0.997299	0.97756	1.008	0.999395	1.01319	1.023
MAG1_donor_1	YLR356W_recipient_1	R1	NA	no	DNA_repair	Neutral	NA	NA	NA	NA	NA	2216	1451	1741	1031	1659	674	1312	1397	1464	1711	0.00461932	-0.0185007	-0.00520137	-0.065556	-0.0976955	-0.0529792	-0.0592876	-0.0761618	-0.0466643	0.997587	0.998788	0.839831	1.00116	0.958886	0.98885	0.980616	0.985039	0.985985	0.989022	0.990969	0.993227	1.01241	0.8765	0.929451	0.961159	0.995485	0.983857	0.991255
MAG1_donor_1	YLR356W_recipient_2	R1	NA	no	DNA_repair	Neutral	NA	NA	NA	NA	NA	1274	674	982	473	812	686	480	873	929	967	-0.0493136	-0.035724	-0.0498761	-0.0479462	-0.0987177	-0.0839923	-0.0572095	-0.0119013	-0.0185163	0.997587	0.998788	0.839831	1.00116	0.958886	0.98885	0.980616	0.985039	0.985985	0.964865	0.93723	0.944617	0.930436	0.970143	0.821365	0.951545	0.947017	0.965165	0.913223
MAG1_donor_2	APT2_recipient_1	R1	NA	no	DNA_repair	Neutral	NA	NA	NA	NA	NA	1185	1488	1764	932	1420	2481	2017	1979	1683	2189	0.000560248	0.00868249	0.0142337	-0.00642441	0.00708738	0.0402434	0.00907407	0.042839	-0.006988	1.07429	1.10917	0.954284	1.12722	1.15007	1.17501	1.1183	1.12971	1.11289	0.956361	0.927835	0.920846	0.922377	1.00407	0.946238	0.973106	0.941209	0.960317	1.02796
MAG1_donor_2	CLA4_recipient_1	R1	NA	no	DNA_repair	DNA_repair	0.057002	-0.040853	-0.0988973	ALLEVIATING	AGGRAVATING	486	502	576	223	386	500	0	0	0	0	0.0292879	0.0635459	0.0352651	0.0524657	0.0221625	-0.988038	-0.983992	-0.878639	-0.904593	1.07429	1.10917	0.954284	1.12722	1.15007	1.17501	1.1183	1.12971	1.11289	0.911341	0.864542	0.845827	0.839219	0.891982	0.840879	0.879899	0.77776	0.812834	1.00833
MAG1_donor_2	CSM2_recipient_1	R1	NA	no	DNA_repair	DNA_repair	0.036377	-0.240259	-0.262739	ALLEVIATING	AGGRAVATING	393	594	717	89	423	784	1060	960	659	786	-0.0277566	-0.0324395	-0.257669	-0.13948	-0.0803145	-0.12671	-0.0406628	-0.0945372	-0.0629823	1.07429	1.10917	0.954284	1.12722	1.15007	1.17501	1.1183	1.12971	1.11289	1.00506	1.00462	0.928784	0.979612	1.03515	1.07142	1.00458	1.02897	1.00914	1.05197
MAG1_donor_2	CSM2_recipient_2	R1	NA	no	DNA_repair	DNA_repair	0.036377	-0.240259	-0.262739	ALLEVIATING	AGGRAVATING	910	2242	2352	366	1851	1896	2859	1957	2019	2744	-0.0234066	-0.0228161	-0.183378	-0.0812085	0.119912	0.0323154	0.0257571	-0.0158432	0.00929696	1.07429	1.10917	0.954284	1.12722	1.15007	1.17501	1.1183	1.12971	1.11289	1.06124	1.07776	1.00308	1.08864	0.919491	1.02654	0.992838	1.10146	1.07182	1.11666
MAG1_donor_2	CSM3_recipient_1	R1	NA	no	DNA_repair	DNA_repair	0.033516	-0.031771	-0.0587565	NEUTRAL	NEUTRAL	532	311	277	139	183	650	556	498	311	472	-0.0010786	-0.0182379	-0.0412334	-0.00667281	0.0258518	-0.0105626	0.0064191	0.00809582	0.040159	1.07429	1.10917	0.954284	1.12722	1.15007	1.17501	1.1183	1.12971	1.11289	0.884198	0.824415	0.784867	0.745068	0.953064	0.89822	0.904406	0.799651	0.846201	0.948802
MAG1_donor_2	CSM3_recipient_2	R1	NA	no	DNA_repair	DNA_repair	0.033516	-0.031771	-0.0587565	NEUTRAL	NEUTRAL	111	70	67	28	63	113	118	75	55	102	0.0157519	0.0369861	-0.0360071	0.0575458	-0.0418845	-0.0282359	-0.0422248	-0.0309057	0.0365475	1.07429	1.10917	0.954284	1.12722	1.15007	1.17501	1.1183	1.12971	1.11289	0.889326	0.83205	0.811182	0.795585	0.923247	0.865699	0.872884	0.797374	0.85009	0.971142
MAG1_donor_2	FLO8_recipient_1	R1	77532	no	DNA_repair	Neutral	NA	NA	NA	NA	NA	793	1052	1330	709	1155	1800	1871	1628	1313	1543	0.00104957	-0.0223269	-0.0509332	-0.0111683	-0.0489584	-0.0763348	-0.0295438	-0.0425352	0.0173714	1.07429	1.10917	0.954284	1.12722	1.15007	1.17501	1.1183	1.12971	1.11289	0.977139	0.964874	0.970324	0.958708	1.02818	1.01947	1.00249	0.983479	0.982166	1.05078
MAG1_donor_2	FLO8_recipient_2	R1	77532	no	DNA_repair	Neutral	NA	NA	NA	NA	NA	600	1254	1609	869	1365	1252	1660	1482	1275	1449	0.00787754	-0.00392773	-0.00909781	-0.00192095	-0.00206529	0.00897174	0.0452043	0.0411301	-0.00352986	1.07429	1.10917	0.954284	1.12722	1.15007	1.17501	1.1183	1.12971	1.11289	1.03465	1.05585	1.05927	1.06667	1.01926	1.04951	1.042	1.03429	1.02553	1.11939
MAG1_donor_2	GAL2_recipient_1	R1	NA	no	DNA_repair	Neutral	NA	NA	NA	NA	NA	699	1088	1238	679	1194	1606	1415	1483	1221	1379	0.0269596	0.00659098	0.00621322	-0.00304806	-0.0400365	-0.0133108	-0.0309924	-0.0378025	-0.0363356	1.07429	1.10917	0.954284	1.12722	1.15007	1.17501	1.1183	1.12971	1.11289	0.993996	0.997576	0.995843	0.985141	1.04123	0.986033	1.01221	1.00457	1.00316	1.09479
MAG1_donor_2	GAL2_recipient_2	R1	NA	no	DNA_repair	Neutral	NA	NA	NA	NA	NA	798	1761	2116	1155	1870	1487	2233	1907	1906	2085	0.0223139	0.0150639	0.0325043	0.0786316	0.0723363	0.0497821	0.020067	0.0172803	0.0175986	1.07429	1.10917	0.954284	1.12722	1.15007	1.17501	1.1183	1.12971	1.11289	1.02537	1.03917	1.0379	1.03958	0.972503	1.04374	1.01089	1.03226	1.01322	1.12385
MAG1_donor_2	HO_recipient_1	R1	NA	no	DNA_repair	Neutral	NA	NA	NA	NA	NA	1181	2633	3515	1719	3092	2910	5549	3729	2808	3412	-0.0161682	-0.0262228	-0.00817957	-0.029918	-0.0257624	-0.0270728	-0.00342891	0.00138907	0.0134514	1.07429	1.10917	0.954284	1.12722	1.15007	1.17501	1.1183	1.12971	1.11289	1.02524	1.04792	1.0357	1.05261	1.01665	1.13049	1.03143	1.02128	1.02699	1.08523
MAG1_donor_2	HO_recipient_2	R1	NA	no	DNA_repair	Neutral	NA	NA	NA	NA	NA	1216	2819	3464	1835	3165	3409	4504	3580	3138	4216	-0.0138927	-0.00774503	0.0120353	-0.00963942	-0.00289617	0.037644	0.0328775	0.0363743	-0.029653	1.07429	1.10917	0.954284	1.12722	1.15007	1.17501	1.1183	1.12971	1.11289	1.03807	1.04475	1.0415	1.05822	1.06483	1.09876	1.0428	1.05169	1.07519	1.10129
MAG1_donor_2	MAG1_recipient_1	R1	0	YES	DNA_repair	DNA_repair	NA	NA	NA	NA	NA	167	4	6	1	4	7	10	6	4	6	-0.480908	-0.658117	-0.621184	-0.747353	-0.695585	-0.835503	-0.698484	-0.800276	-0.662665	1.07429	1.10917	0.954284	1.12722	1.15007	1.17501	1.1183	1.12971	1.11289	0.979893	0.977196	0.818315	0.96795	0.956885	0.99839	0.964858	0.971678	0.97217	0.571777
MAG1_donor_2	MAL13_recipient_1	R1	NA	no	DNA_repair	Neutral	NA	NA	NA	NA	NA	963	1354	1651	866	1414	2032	2065	1856	1436	1885	-0.00737951	0.0121709	-0.0512214	-0.0538476	-0.0333465	-0.0794976	-0.074672	-0.053046	-0.0270798	1.07429	1.10917	0.954284	1.12722	1.15007	1.17501	1.1183	1.12971	1.11289	0.978075	0.954675	0.962211	0.956891	1.00438	0.986991	0.99703	0.971714	0.973703	1.04335
MAG1_donor_2	MMS1_recipient_1	R1	NA	no	DNA_repair	DNA_repair	0.050769	0.129068	0.12312	ALLEVIATING	ALLEVIATING	182	115	134	47	214	554	506	566	229	424	-0.0364236	-0.0127309	-0.0391363	0.101298	0.100482	0.0616082	0.124861	0.213504	0.108745	1.07429	1.10917	0.954284	1.12722	1.15007	1.17501	1.1183	1.12971	1.11289	0.92204	0.87128	0.772714	0.832724	1.00374	0.97771	0.963168	0.798882	0.943543	0.95411
MAG1_donor_2	MMS4_recipient_1	R1	NA	no	DNA_repair	DNA_repair	-0.007781	-0.075603	-0.0767355	NEUTRAL	AGGRAVATING	302	340	470	163	262	498	518	445	172	365	-0.00426785	0.0389949	0.0220765	0.00729702	0.0236934	0.0158903	0.0308123	-0.0460923	-0.00962202	1.07429	1.10917	0.954284	1.12722	1.15007	1.17501	1.1183	1.12971	1.11289	0.960051	0.944878	0.850107	0.891056	1.00835	0.971369	0.955314	0.843143	0.937281	1.0271
MAG1_donor_2	MPH1_recipient_1	R1	NA	no	DNA_repair	DNA_repair	-0.010536	-0.179167	-0.177709	NEUTRAL	AGGRAVATING	142	138	166	14	118	359	232	294	284	369	0.0177208	0.0604515	-0.228059	0.0685916	0.132843	-0.14057	0.173942	0.135208	0.107879	1.07429	1.10917	0.954284	1.12722	1.15007	1.17501	1.1183	1.12971	1.11289	0.935369	0.914362	0.845092	0.850706	0.933235	1.04418	0.858672	0.894039	0.94167	1.02257
MAG1_donor_2	MUS81_recipient_1	R1	NA	no	DNA_repair	DNA_repair	0.011532	-0.07036	-0.0827592	NEUTRAL	AGGRAVATING	107	83	124	43	64	174	157	103	11	107	-0.00747369	-0.027664	-0.0427182	-0.0382712	-0.0688954	-0.0893307	-0.0583694	-0.259765	0.0112202	1.07429	1.10917	0.954284	1.12722	1.15007	1.17501	1.1183	1.12971	1.11289	0.925486	0.911459	0.817671	0.830694	0.985764	0.938479	0.906787	0.695183	0.887807	0.986762
MAG1_donor_2	NGL3_recipient_1	R1	NA	no	DNA_repair	Neutral	NA	NA	NA	NA	NA	5407	8628	11541	6100	10276	11157	9941	10472	9083	11116	0.00940623	0.00378867	-0.00270552	-0.00682294	-0.00563089	0.010302	0.0510153	0.0514039	-0.00255402	1.07429	1.10917	0.954284	1.12722	1.15007	1.17501	1.1183	1.12971	1.11289	1.00322	1.01305	1.00723	1.04025	1.02043	0.969454	0.99784	0.984026	1.00055	1.08715
MAG1_donor_2	NGL3_recipient_2	R1	NA	no	DNA_repair	Neutral	NA	NA	NA	NA	NA	979	1916	2310	1491	2391	1929	2744	2394	2167	2728	0.00424656	0.000870199	0.0419513	0.0960206	0.0246041	0.0815598	0.00846439	0.016503	0.0141603	1.07429	1.10917	0.954284	1.12722	1.15007	1.17501	1.1183	1.12971	1.11289	1.02883	1.03362	1.03726	1.03126	1.02397	1.01703	1.02497	1.01962	1.02599	1.1095
MAG1_donor_2	PSY3_recipient_1	R1	NA	no	DNA_repair	DNA_repair	0.014564	-0.153914	-0.167454	NEUTRAL	AGGRAVATING	692	1189	1397	129	904	1370	1835	1508	1183	1623	0.00366028	-0.0145741	-0.23327	-0.0804562	-0.032544	-0.0496719	-0.0240034	-0.0870701	-0.0618026	1.07429	1.10917	0.954284	1.12722	1.15007	1.17501	1.1183	1.12971	1.11289	1.02668	1.03725	0.947456	1.00784	1.00817	1.06916	1.01026	1.0444	1.052	1.10661
MAG1_donor_2	PSY3_recipient_2	R1	NA	no	DNA_repair	DNA_repair	0.014564	-0.153914	-0.167454	NEUTRAL	AGGRAVATING	2724	2191	2915	194	1958	3072	3826	2991	2254	3600	-0.0432862	-0.0466952	-0.328508	-0.0800939	-0.0241787	-0.0514243	-0.0509292	-0.0502251	-0.0132398	1.07429	1.10917	0.954284	1.12722	1.15007	1.17501	1.1183	1.12971	1.11289	0.936985	0.905459	0.823627	0.875496	0.875878	0.917796	0.904417	0.88183	0.933593	0.963303
MAG1_donor_2	RAD18_recipient_1	R1	NA	no	DNA_repair	DNA_repair	-0.039077	0.008241	0.0204455	AGGRAVATING	NEUTRAL	202	77	70	34	4	144	178	190	101	44	-0.0747213	-0.147321	0.013193	-0.388835	-0.0830736	0.0743018	0.029142	-0.0392477	-0.224426	1.07429	1.10917	0.954284	1.12722	1.15007	1.17501	1.1183	1.12971	1.11289	0.894139	0.839876	0.644012	0.577793	0.890482	0.790061	0.863073	0.831158	0.836118	0.885839
MAG1_donor_2	RAD18_recipient_2	R1	NA	no	DNA_repair	DNA_repair	-0.039077	0.008241	0.0204455	AGGRAVATING	NEUTRAL	400	265	306	167	17	619	646	553	394	0	-0.0546331	-0.0515004	0.180309	-0.275805	0.0384889	0.000741782	0.00610799	-0.00414557	-0.995389	1.07429	1.10917	0.954284	1.12722	1.15007	1.17501	1.1183	1.12971	1.11289	0.940078	0.899464	0.676774	0.633037	0.950543	0.914771	0.908216	0.898896	0.89442	0.955278
MAG1_donor_2	RAD5_recipient_1	R1	NA	no	DNA_repair	DNA_repair	0.025659	0.020384	0.0176602	NEUTRAL	ALLEVIATING	357	373	516	180	169	761	558	605	253	489	0.0180679	0.0415774	0.131708	0.0733105	-0.0468653	-0.0129278	-0.0362465	-0.109565	0.00516467	1.07429	1.10917	0.954284	1.12722	1.15007	1.17501	1.1183	1.12971	1.11289	0.957908	0.934035	0.745445	0.697648	1.03374	0.935679	0.980816	0.909969	0.91109	1.04713
MAG1_donor_2	RAD5_recipient_2	R1	NA	no	DNA_repair	DNA_repair	0.025659	0.020384	0.0176602	NEUTRAL	ALLEVIATING	2013	1502	1837	904	531	3087	2359	2772	1836	2269	-0.0394466	-0.0563115	0.0916092	-0.0323138	-0.0559595	-0.0562254	-0.0405544	-0.0289531	0.0114128	1.07429	1.10917	0.954284	1.12722	1.15007	1.17501	1.1183	1.12971	1.11289	0.925055	0.889074	0.717563	0.661302	0.958331	0.886869	0.931474	0.880079	0.887555	0.954326
MAG1_donor_2	RAD51_recipient_1	R1	103964	no	DNA_repair	DNA_repair	0.009276	-0.184353	-0.224476	NEUTRAL	AGGRAVATING	151	99	101	3	74	222	183	206	83	133	0.011329	-0.00676925	-0.487667	-0.0597819	-0.0411321	-0.0788735	-0.0669531	-0.000947006	-0.0123071	1.07429	1.10917	0.954284	1.12722	1.15007	1.17501	1.1183	1.12971	1.11289	0.875914	0.823934	0.754297	0.774584	0.946553	0.876074	0.93457	0.751	0.84065	0.95231
MAG1_donor_2	RAD52_recipient_1	R1	NA	no	DNA_repair	DNA_repair	0.00972	-0.055203	-0.0780262	NEUTRAL	NEUTRAL	96	57	47	40	44	204	227	182	42	91	0.0214775	-0.00789509	0.0853656	0.0434832	0.0074037	0.0556338	0.0156804	0.0668189	0.0643085	1.07429	1.10917	0.954284	1.12722	1.15007	1.17501	1.1183	1.12971	1.11289	0.86143	0.803408	0.729052	0.723562	1.0204	0.951248	0.981269	0.744643	0.848755	0.946899
MAG1_donor_2	RAD54_recipient_1	R1	NA	no	DNA_repair	DNA_repair	0.01471	-0.170539	-0.212352	NEUTRAL	AGGRAVATING	195	117	113	14	92	283	231	298	93	162	0.0184587	0.00768429	-0.213557	0.0732985	0.0315515	-0.0317916	0.0410839	0.0866409	0.0348872	1.07429	1.10917	0.954284	1.12722	1.15007	1.17501	1.1183	1.12971	1.11289	0.869025	0.818039	0.736182	0.728489	0.978703	0.940442	0.951922	0.694785	0.84113	0.952039
MAG1_donor_2	RAD54_recipient_2	R1	NA	no	DNA_repair	DNA_repair	0.01471	-0.170539	-0.212352	NEUTRAL	AGGRAVATING	843	567	745	77	329	1470	1337	1155	310	678	0.037548	0.118496	-0.13074	0.0624722	0.0160192	0.0154347	0.00129946	0.0358249	0.0163806	1.07429	1.10917	0.954284	1.12722	1.15007	1.17501	1.1183	1.12971	1.11289	0.875952	0.818104	0.724562	0.726562	0.968882	0.905892	0.947054	0.685365	0.848167	0.97857
MAG1_donor_2	RAD55_recipient_1	R1	NA	no	DNA_repair	DNA_repair	-0.003465	-0.214018	-0.244988	NEUTRAL	AGGRAVATING	312	141	155	5	15	349	230	320	10	257	0.0542426	0.01561	-0.438705	-0.338804	0.00657847	-0.0523291	0.0241559	-0.369063	0.121625	1.07429	1.10917	0.954284	1.12722	1.15007	1.17501	1.1183	1.12971	1.11289	0.807943	0.739515	0.66303	0.669783	0.853678	0.774298	0.843135	0.588745	0.759539	0.922204
MAG1_donor_2	RAD57_recipient_1	R1	NA	no	DNA_repair	DNA_repair	-0.01554	-0.195307	-0.218811	NEUTRAL	AGGRAVATING	671	481	531	14	427	1268	912	1105	316	880	-0.00155105	-0.0315807	-0.465974	0.0368787	-0.0100595	0.0227421	0.0574911	0.188299	0.0318605	1.07429	1.10917	0.954284	1.12722	1.15007	1.17501	1.1183	1.12971	1.11289	0.924352	0.88885	0.773968	0.813925	1.00854	0.900427	0.96598	0.639874	0.902119	0.991466
MAG1_donor_2	RAD59_recipient_1	R1	NA	no	DNA_repair	DNA_repair	0.012644	-0.105375	-0.118761	NEUTRAL	NEUTRAL	1878	1719	2524	791	2632	3151	3680	3346	2775	3669	-0.0317565	-0.0333501	-0.0334202	0.0743788	0.0638762	0.0739532	0.0259262	0.00431127	2.27439e-06	1.07429	1.10917	0.954284	1.12722	1.15007	1.17501	1.1183	1.12971	1.11289	0.977749	0.975942	0.882817	0.955246	0.961179	0.954338	0.95857	0.95954	0.985433	1.01862
MAG1_donor_2	RAD61_recipient_1	R1	NA	no	DNA_repair	DNA_repair	0.002503	-0.079668	-0.0865826	NEUTRAL	AGGRAVATING	306	379	629	139	301	181	563	137	219	252	-0.0515286	-0.0265456	-0.114816	-0.101762	-0.336508	-0.155129	-0.249251	-0.196389	-0.189455	1.07429	1.10917	0.954284	1.12722	1.15007	1.17501	1.1183	1.12971	1.11289	1.00329	1.01026	0.956679	0.97312	1.07757	1.12745	0.993166	1.03286	1.00308	1.02629
MAG1_donor_2	RTT101_recipient_1	R1	NA	no	DNA_repair	DNA_repair	-0.009653	0.060716	0.0787246	NEUTRAL	NEUTRAL	278	78	72	58	65	297	460	282	126	183	-0.0106328	-0.0449867	0.114526	0.0675235	0.0121535	0.000394631	-0.0229435	0.0688235	0.00256138	1.07429	1.10917	0.954284	1.12722	1.15007	1.17501	1.1183	1.12971	1.11289	0.803887	0.723911	0.620591	0.617108	0.907398	0.919713	0.884555	0.698492	0.799573	0.852971
MAG1_donor_2	RTT101_recipient_2	R1	NA	no	DNA_repair	DNA_repair	-0.009653	0.060716	0.0787246	NEUTRAL	NEUTRAL	205	70	117	41	91	277	382	243	35	182	-0.0484756	0.00263761	-0.0459542	-0.021549	-0.0686996	-0.0621592	-0.104255	-0.1853	-0.0363929	1.07429	1.10917	0.954284	1.12722	1.15007	1.17501	1.1183	1.12971	1.11289	0.859268	0.790515	0.685323	0.723634	0.955543	0.944921	0.945449	0.710633	0.863462	0.874624
MAG1_donor_2	RTT107_recipient_1	R1	NA	no	DNA_repair	DNA_repair	-0.007489	-0.140162	-0.152537	NEUTRAL	AGGRAVATING	168	197	263	20	163	438	577	267	127	292	-0.011917	0.0267706	-0.215423	-0.0362033	0.0174795	-0.0242659	-0.0226305	0.0997823	0.0264426	1.07429	1.10917	0.954284	1.12722	1.15007	1.17501	1.1183	1.12971	1.11289	0.967854	0.954044	0.819279	0.921834	1.04828	1.09159	0.987437	0.810422	0.973566	1.02783
MAG1_donor_2	SGS1_recipient_1	R1	NA	no	DNA_repair	DNA_repair	0.000601	-0.129287	-0.156459	NEUTRAL	AGGRAVATING	549	432	463	61	227	860	973	691	355	432	0.00717309	-0.00591129	-0.169017	0.00608598	0.0210358	0.0119905	0.0187299	0.0191351	0.0495399	1.07429	1.10917	0.954284	1.12722	1.15007	1.17501	1.1183	1.12971	1.11289	0.909562	0.889077	0.76426	0.76522	1.00156	0.981074	0.940878	0.807547	0.819775	0.984302
MAG1_donor_2	SHU1_recipient_1	R1	NA	no	DNA_repair	DNA_repair	-0.011899	-0.160333	-0.158393	NEUTRAL	AGGRAVATING	520	686	857	100	420	1063	1230	952	834	1045	-0.00451025	0.0490976	-0.167427	0.0328024	-8.22009e-05	-0.00591915	0.0112943	-0.0324656	0.00669524	1.07429	1.10917	0.954284	1.12722	1.15007	1.17501	1.1183	1.12971	1.11289	0.990059	0.978662	0.897933	0.877497	1.0112	1.00129	0.984592	1.00398	0.994255	1.0591
MAG1_donor_2	SHU1_recipient_2	R1	NA	no	DNA_repair	DNA_repair	-0.011899	-0.160333	-0.158393	NEUTRAL	AGGRAVATING	500	757	857	113	607	969	1239	952	731	910	-0.0110598	-0.0613752	-0.250423	-0.0698351	-0.0782426	-0.10635	-0.0437015	-0.116705	-0.0240475	1.07429	1.10917	0.954284	1.12722	1.15007	1.17501	1.1183	1.12971	1.11289	1.0031	1.00347	0.930118	0.979526	1.02542	1.05445	1.00303	1.02729	1.00933	1.06656
MAG1_donor_2	SHU2_recipient_1	R1	NA	no	DNA_repair	DNA_repair	0.02418	-0.16853	-0.185348	NEUTRAL	AGGRAVATING	1347	904	1050	113	686	1372	2313	1920	1166	1373	0.00597632	-0.0112401	-0.245256	-0.0176171	-0.00542265	0.0294164	0.0798954	0.00890908	-0.00714563	1.07429	1.10917	0.954284	1.12722	1.15007	1.17501	1.1183	1.12971	1.11289	0.909994	0.868124	0.789975	0.824054	0.894313	0.939958	0.922801	0.905332	0.899358	0.983569
MAG1_donor_2	SHU2_recipient_2	R1	NA	no	DNA_repair	DNA_repair	0.02418	-0.16853	-0.185348	NEUTRAL	AGGRAVATING	927	1172	1463	179	947	1312	1860	1694	1161	1458	0.009172	0.0029068	-0.174434	0.0168651	-0.0106055	0.0555446	0.024085	-0.0461901	-0.0297529	1.07429	1.10917	0.954284	1.12722	1.15007	1.17501	1.1183	1.12971	1.11289	0.975601	0.968513	0.889234	0.952055	0.995576	0.974555	0.964262	0.975226	0.979606	1.05725
MAG1_donor_2	SLX4_recipient_1	R1	NA	no	DNA_repair	DNA_repair	0.026063	-0.223679	-0.247227	NEUTRAL	AGGRAVATING	874	1262	1600	147	991	1473	1759	1688	1140	1684	0.0125508	0.00765524	-0.248205	-0.0708314	0.0106975	0.0533822	0.0292755	-0.0391899	-0.0108786	1.07429	1.10917	0.954284	1.12722	1.15007	1.17501	1.1183	1.12971	1.11289	0.999057	1.00183	0.944357	0.975038	0.941869	0.928164	0.943255	0.954584	0.976747	1.08582
MAG1_donor_2	SRS2_recipient_1	R1	NA	no	DNA_repair	DNA_repair	0.017023	-0.031705	-0.0462736	NEUTRAL	NEUTRAL	541	579	882	303	343	1015	1309	478	489	642	-0.0393176	-0.0381915	-0.0331021	-0.0852798	-0.127908	-0.112129	-0.179415	-0.123492	-0.0787147	1.07429	1.10917	0.954284	1.12722	1.15007	1.17501	1.1183	1.12971	1.11289	0.965086	0.963985	0.888453	0.858651	1.0568	1.07452	0.984455	0.962194	0.976248	0.99746
MAG1_donor_2	SRS2_recipient_2	R1	NA	no	DNA_repair	DNA_repair	0.017023	-0.031705	-0.0462736	NEUTRAL	NEUTRAL	749	938	1343	492	512	1779	2477	1499	1326	1693	-0.0258735	-0.0192773	0.000786363	-0.0600291	0.00908998	0.0653798	0.0494408	0.0662872	0.00946563	1.07429	1.10917	0.954284	1.12722	1.15007	1.17501	1.1183	1.12971	1.11289	0.980663	0.982299	0.90226	0.873732	1.02481	1.05321	0.966028	0.959084	0.975803	1.02764
MAG1_donor_2	YBR259W_recipient_1	R1	NA	no	DNA_repair	Neutral	NA	NA	NA	NA	NA	2333	3967	4573	2553	4105	4150	4731	4549	3679	4567	-0.0333048	-0.0273351	0.0144756	-0.0151125	-0.007359	-0.0754753	-0.0729129	-0.0457343	-0.0667633	1.07429	1.10917	0.954284	1.12722	1.15007	1.17501	1.1183	1.12971	1.11289	1.02511	1.02565	1.0253	1.03552	1.01532	1.02372	1.03411	1.01826	1.02532	1.06795
MAG1_donor_2	YCL047C_recipient_1	R1	NA	no	DNA_repair	Neutral	NA	NA	NA	NA	NA	523	568	755	466	584	938	1138	1051	888	976	0.00355164	0.0313683	-0.000829105	-0.0222565	-0.00489141	-0.0258004	-1.61238e-05	-0.00140191	8.84291e-05	1.07429	1.10917	0.954284	1.12722	1.15007	1.17501	1.1183	1.12971	1.11289	0.939153	0.910299	0.907739	0.881921	0.950615	0.944071	0.936942	0.948738	0.942094	1.01247
MAG1_donor_2	YDL027C_recipient_1	R1	NA	no	DNA_repair	Neutral	NA	NA	NA	NA	NA	865	948	1172	719	952	1409	1520	1392	1184	1361	-0.0237132	-0.00688979	-0.0235434	-0.0452246	-0.0353229	-0.0579308	-0.00586655	0.0390658	0.0187641	1.07429	1.10917	0.954284	1.12722	1.15007	1.17501	1.1183	1.12971	1.11289	0.971348	0.961806	0.967357	0.951429	1.01057	0.991031	0.974591	0.968138	0.965679	1.01979
MAG1_donor_2	YDL027C_recipient_2	R1	NA	no	DNA_repair	Neutral	NA	NA	NA	NA	NA	1285	2220	2606	1588	2282	2679	3491	2778	2424	3115	0.00753694	0.032402	0.0221842	0.0394597	0.106774	0.103601	0.0744275	0.0231771	0.0541158	1.07429	1.10917	0.954284	1.12722	1.15007	1.17501	1.1183	1.12971	1.11289	0.99675	0.992544	1.00023	0.985305	0.978024	0.985724	0.977887	0.991695	0.984504	1.07833
MAG1_donor_2	YFR057W_recipient_1	R1	NA	no	DNA_repair	Neutral	NA	NA	NA	NA	NA	1913	2363	2902	1605	2477	2649	3258	3064	2651	3556	-0.000420507	0.0483016	0.0250025	0.0308675	0.0286063	-0.0339588	0.0105685	-0.039364	0.0198971	1.07429	1.10917	0.954284	1.12722	1.15007	1.17501	1.1183	1.12971	1.11289	0.978946	0.966383	0.963201	0.960101	0.916841	0.961721	0.963839	0.984493	0.97074	1.05125
MAG1_donor_2	YKR011C_recipient_1	R1	NA	no	DNA_repair	Neutral	NA	NA	NA	NA	NA	749	1665	2062	1128	1830	1542	2666	1648	1349	1803	0.00480864	-0.0328433	-0.0492044	-0.0427407	-0.0633226	-0.087179	-0.0421654	-0.0811235	0.0081805	1.07429	1.10917	0.954284	1.12722	1.15007	1.17501	1.1183	1.12971	1.11289	1.0311	1.05231	1.06319	1.0754	1.02326	1.10818	1.02489	1.03239	1.02236	1.1125
MAG1_donor_2	YKR011C_recipient_2	R1	NA	no	DNA_repair	Neutral	NA	NA	NA	NA	NA	788	1188	1503	829	1263	1621	2039	1616	1541	1710	0.00560361	-0.00645502	-0.0165893	0.000907403	-0.0228647	0.0125984	0.0628074	0.041848	0.00345653	1.07429	1.10917	0.954284	1.12722	1.15007	1.17501	1.1183	1.12971	1.11289	1.00042	1.00455	1.00908	1.00414	1.03482	1.03351	0.996431	1.0191	1.00322	1.08034
MAG1_donor_2	YLR179C_recipient_1	R1	NA	no	DNA_repair	Neutral	NA	NA	NA	NA	NA	691	1586	2197	1088	1975	1694	1691	1772	2140	2426	0.0131412	0.00562046	0.0278975	0.0838346	0.0650178	0.100764	0.0068232	0.0456634	0.0381924	1.07429	1.10917	0.954284	1.12722	1.15007	1.17501	1.1183	1.12971	1.11289	1.03828	1.07623	1.05802	1.069	1.02778	0.97443	1.03405	1.05269	1.03905	1.12855
MAG1_donor_2	YLR179C_recipient_2	R1	NA	no	DNA_repair	Neutral	NA	NA	NA	NA	NA	1089	1974	2190	1229	1929	2211	1988	2423	1494	2597	0.0326181	0.0199171	0.0258429	0.00301769	-0.0148466	-0.0268022	-0.0177238	-0.0798033	-0.0158009	1.07429	1.10917	0.954284	1.12722	1.15007	1.17501	1.1183	1.12971	1.11289	1.0057	1.00556	1.00251	0.986006	0.997299	0.97756	1.008	0.999395	1.01319	1.11303
MAG1_donor_2	YLR356W_recipient_1	R1	NA	no	DNA_repair	Neutral	NA	NA	NA	NA	NA	1779	2405	3159	1795	2908	1801	2546	2606	2997	3286	-0.037087	-0.0531704	-0.0311558	-0.0756411	-0.0470365	-0.0608655	-0.0626591	-0.0377355	-0.0132591	1.07429	1.10917	0.954284	1.12722	1.15007	1.17501	1.1183	1.12971	1.11289	0.989022	0.990969	0.993227	1.01241	0.8765	0.929451	0.961159	0.995485	0.983857	1.0254
MAG1_donor_2	YLR356W_recipient_2	R1	NA	no	DNA_repair	Neutral	NA	NA	NA	NA	NA	1035	1290	1547	952	1258	2249	1315	1612	1658	1992	-0.00946808	-0.00103075	0.0186833	-0.0127655	0.0537274	0.120551	0.020661	0.0601255	-0.0055334	1.07429	1.10917	0.954284	1.12722	1.15007	1.17501	1.1183	1.12971	1.11289	0.964865	0.93723	0.944617	0.930436	0.970143	0.821365	0.951545	0.947017	0.965165	1.02707
MAL13_donor_1	APT2_recipient_1	R1	NA	no	Neutral	Neutral	NA	NA	NA	NA	NA	3691	1594	1989	2561	1769	2733	2478	2726	1807	2337	-0.0296837	-0.0123333	0.0109831	0.00692492	0.0363677	-0.0374609	-0.0323289	-0.020668	-0.0343489	0.976323	0.967078	0.980554	0.969085	0.940342	0.965688	0.967662	0.949273	0.958126	0.956361	0.927835	0.920846	0.922377	1.00407	0.946238	0.973106	0.941209	0.960317	0.904033
MAL13_donor_1	CLA4_recipient_1	R1	NA	no	Neutral	DNA_repair	NA	NA	NA	NA	NA	1219	410	535	693	395	617	543	530	261	268	-0.017411	-0.00270172	-0.0418433	-0.0803945	-0.00977802	-0.0886435	-0.0782558	-0.0779577	-0.0872621	0.976323	0.967078	0.980554	0.969085	0.940342	0.965688	0.967662	0.949273	0.958126	0.911341	0.864542	0.845827	0.839219	0.891982	0.840879	0.879899	0.77776	0.812834	0.872352
MAL13_donor_1	CSM2_recipient_1	R1	NA	no	Neutral	DNA_repair	NA	NA	NA	NA	NA	1828	1228	1579	1384	1097	1580	2350	1321	1428	1714	-0.020005	0.00983037	-0.0273281	-0.0392724	0.0235454	0.000917547	-0.031708	0.0448791	0.0401306	0.976323	0.967078	0.980554	0.969085	0.940342	0.965688	0.967662	0.949273	0.958126	1.00506	1.00462	0.928784	0.979612	1.03515	1.07142	1.00458	1.02897	1.00914	0.961261
MAL13_donor_1	CSM2_recipient_2	R1	NA	no	Neutral	DNA_repair	NA	NA	NA	NA	NA	3460	3642	4749	3860	4017	1370	2974	2908	4476	4371	-0.0170333	0.0229116	-0.0246202	0.0129962	0.0262009	0.00913291	0.0377378	0.0231821	0.0139669	0.976323	0.967078	0.980554	0.969085	0.940342	0.965688	0.967662	0.949273	0.958126	1.06124	1.07776	1.00308	1.08864	0.919491	1.02654	0.992838	1.10146	1.07182	1.01908
MAL13_donor_1	CSM3_recipient_1	R1	NA	no	Neutral	DNA_repair	NA	NA	NA	NA	NA	1630	492	581	655	320	1130	1165	1037	491	627	0.019506	0.0702445	0.047004	0.0266738	0.0449217	0.0314598	0.0476024	0.0113959	0.0263575	0.976323	0.967078	0.980554	0.969085	0.940342	0.965688	0.967662	0.949273	0.958126	0.884198	0.824415	0.784867	0.745068	0.953064	0.89822	0.904406	0.799651	0.846201	0.882769
MAL13_donor_1	CSM3_recipient_2	R1	NA	no	Neutral	DNA_repair	NA	NA	NA	NA	NA	436	113	148	151	107	205	217	222	109	132	-0.0124208	-0.0351656	-0.0844444	-0.0450214	-0.0573237	-0.0676282	-0.0031073	-0.0624094	-0.0144285	0.976323	0.967078	0.980554	0.969085	0.940342	0.965688	0.967662	0.949273	0.958126	0.889326	0.83205	0.811182	0.795585	0.923247	0.865699	0.872884	0.797374	0.85009	0.855849
MAL13_donor_1	FLO8_recipient_1	R1	NA	no	Neutral	Neutral	NA	NA	NA	NA	NA	1985	1302	1446	2030	1299	1964	2019	2052	1359	1793	0.0268181	0.00672327	-0.00999625	0.0306337	0.0503061	0.0304439	0.0841536	0.051596	0.0325142	0.976323	0.967078	0.980554	0.969085	0.940342	0.965688	0.967662	0.949273	0.958126	0.977139	0.964874	0.970324	0.958708	1.02818	1.01947	1.00249	0.983479	0.982166	0.980822
MAL13_donor_1	FLO8_recipient_2	R1	NA	no	Neutral	Neutral	NA	NA	NA	NA	NA	1441	1639	2035	3094	1644	1332	1874	2053	1423	1673	0.0344475	0.0366832	0.0526615	0.0776959	0.0885552	0.0886846	0.0494645	0.0266216	0.0271532	0.976323	0.967078	0.980554	0.969085	0.940342	0.965688	0.967662	0.949273	0.958126	1.03465	1.05585	1.05927	1.06667	1.01926	1.04951	1.042	1.03429	1.02553	1.0446
MAL13_donor_1	GAL2_recipient_1	R1	NA	no	Neutral	Neutral	NA	NA	NA	NA	NA	1878	1318	1606	2391	1307	1773	1671	1862	1546	1750	-0.0234606	-0.0462483	-0.0195045	-0.0541331	-0.0324373	-0.028899	-0.0373112	-0.00864361	0.00622549	0.976323	0.967078	0.980554	0.969085	0.940342	0.965688	0.967662	0.949273	0.958126	0.993996	0.997576	0.995843	0.985141	1.04123	0.986033	1.01221	1.00457	1.00316	0.947001
MAL13_donor_1	GAL2_recipient_2	R1	NA	no	Neutral	Neutral	NA	NA	NA	NA	NA	2429	2180	2657	3982	2557	913	3291	1920	2264	2704	0.0278703	0.0240586	0.0295263	0.00646425	-0.128312	0.0462058	-0.0543741	-0.00727027	0.0137211	0.976323	0.967078	0.980554	0.969085	0.940342	0.965688	0.967662	0.949273	0.958126	1.02537	1.03917	1.0379	1.03958	0.972503	1.04374	1.01089	1.03226	1.01322	1.02896
MAL13_donor_1	HO_recipient_1	R1	NA	no	Neutral	Neutral	NA	NA	NA	NA	NA	2770	2375	3084	4472	2865	1807	4509	3277	2087	2974	-0.018629	-0.0262853	0.00207518	-0.0152047	-0.0333381	0.0502616	0.0373712	0.0110346	-0.0128777	0.976323	0.967078	0.980554	0.969085	0.940342	0.965688	0.967662	0.949273	0.958126	1.02524	1.04792	1.0357	1.05261	1.01665	1.13049	1.03143	1.02128	1.02699	0.982336
MAL13_donor_1	HO_recipient_2	R1	NA	no	Neutral	Neutral	NA	NA	NA	NA	NA	3537	3306	4159	5524	3167	4024	5284	4063	3594	5294	-0.0171154	0.0107566	0.0333248	-0.00392661	0.0673458	-0.00306166	-0.0204998	0.0191658	-0.000695763	0.976323	0.967078	0.980554	0.969085	0.940342	0.965688	0.967662	0.949273	0.958126	1.03807	1.04475	1.0415	1.05822	1.06483	1.09876	1.0428	1.05169	1.07519	0.996379
MAL13_donor_1	MAG1_recipient_1	R1	NA	no	Neutral	DNA_repair	NA	NA	NA	NA	NA	451	279	359	185	290	361	539	337	309	356	-0.0114574	-0.0077777	-0.0712268	-0.0727125	0.0232025	-0.0166955	-0.0633002	-0.0316932	-0.0265574	0.976323	0.967078	0.980554	0.969085	0.940342	0.965688	0.967662	0.949273	0.958126	0.979893	0.977196	0.818315	0.96795	0.956885	0.99839	0.964858	0.971678	0.97217	0.945235
MAL13_donor_1	MAL13_recipient_1	R1	0	YES	Neutral	Neutral	NA	NA	NA	NA	NA	2532	15	17	25	15	21	24	23	18	23	-0.555714	-0.784571	-0.809113	-0.903718	-0.896075	-0.953125	-0.806104	-0.82686	-0.697057	0.976323	0.967078	0.980554	0.969085	0.940342	0.965688	0.967662	0.949273	0.958126	0.978075	0.954675	0.962211	0.956891	1.00438	0.986991	0.99703	0.971714	0.973703	0.399202
MAL13_donor_1	MMS1_recipient_1	R1	NA	no	Neutral	DNA_repair	NA	NA	NA	NA	NA	602	235	250	156	176	554	590	570	205	441	0.000360362	0.0141597	-0.0514118	-0.00518857	0.119984	0.0861019	0.087843	0.0461841	0.0458804	0.976323	0.967078	0.980554	0.969085	0.940342	0.965688	0.967662	0.949273	0.958126	0.92204	0.87128	0.772714	0.832724	1.00374	0.97771	0.963168	0.798882	0.943543	0.900569
MAL13_donor_1	MMS4_recipient_1	R1	NA	no	Neutral	DNA_repair	NA	NA	NA	NA	NA	1112	482	724	572	468	865	805	771	336	591	-0.0112739	0.0588413	0.0258372	0.0324894	0.016566	-0.0362636	0.0137844	-0.0292139	-0.00691127	0.976323	0.967078	0.980554	0.969085	0.940342	0.965688	0.967662	0.949273	0.958126	0.960051	0.944878	0.850107	0.891056	1.00835	0.971369	0.955314	0.843143	0.937281	0.926046
MAL13_donor_1	MPH1_recipient_1	R1	NA	no	Neutral	DNA_repair	NA	NA	NA	NA	NA	491	229	303	277	218	341	686	282	245	444	0.0126589	-0.0107255	-0.0333366	0.0157361	0.0131435	-0.00582276	0.0321971	-0.0176658	0.0802183	0.976323	0.967078	0.980554	0.969085	0.940342	0.965688	0.967662	0.949273	0.958126	0.935369	0.914362	0.845092	0.850706	0.933235	1.04418	0.858672	0.894039	0.94167	0.925882
MAL13_donor_1	MUS81_recipient_1	R1	NA	no	Neutral	DNA_repair	NA	NA	NA	NA	NA	386	147	184	155	123	251	304	199	45	206	0.0124447	-0.0154045	-0.0220542	0.0160844	0.00421319	0.0506264	0.052107	-0.02371	0.0351876	0.976323	0.967078	0.980554	0.969085	0.940342	0.965688	0.967662	0.949273	0.958126	0.925486	0.911459	0.817671	0.830694	0.985764	0.938479	0.906787	0.695183	0.887807	0.916018
MAL13_donor_1	NGL3_recipient_1	R1	NA	no	Neutral	Neutral	NA	NA	NA	NA	NA	15202	8393	11267	15838	12510	10306	8972	12175	8589	10427	-0.0213251	-0.0344331	-0.0216531	0.040159	0.0238376	-0.0134732	-0.0111697	-0.0363332	-0.0368321	0.976323	0.967078	0.980554	0.969085	0.940342	0.965688	0.967662	0.949273	0.958126	1.00322	1.01305	1.00723	1.04025	1.02043	0.969454	0.99784	0.984026	1.00055	0.958146
MAL13_donor_1	NGL3_recipient_2	R1	NA	no	Neutral	Neutral	NA	NA	NA	NA	NA	2698	2617	2914	4163	2655	2496	2795	3291	2484	2810	0.0337833	0.0272115	0.0196576	0.00150134	0.00801788	0.0110386	0.00985371	0.00229814	-0.0096287	0.976323	0.967078	0.980554	0.969085	0.940342	0.965688	0.967662	0.949273	0.958126	1.02883	1.03362	1.03726	1.03126	1.02397	1.01703	1.02497	1.01962	1.02599	1.03825
MAL13_donor_1	PSY3_recipient_1	R1	NA	no	Neutral	DNA_repair	NA	NA	NA	NA	NA	2203	1863	2366	1805	1464	1264	2355	1551	1682	2415	-0.0330785	-0.0448577	-0.0484575	-0.0850613	-0.10349	-0.0674961	-0.0968535	-0.0613763	-0.0134349	0.976323	0.967078	0.980554	0.969085	0.940342	0.965688	0.967662	0.949273	0.958126	1.02668	1.03725	0.947456	1.00784	1.00817	1.06916	1.01026	1.0444	1.052	0.969298
MAL13_donor_1	PSY3_recipient_2	R1	NA	no	Neutral	DNA_repair	NA	NA	NA	NA	NA	5214	2552	3151	2776	2329	2340	4280	3330	2596	3736	0.000477866	0.00485765	0.0177191	-0.00585745	0.0222974	0.100143	0.0496443	0.0613109	0.00905216	0.976323	0.967078	0.980554	0.969085	0.940342	0.965688	0.967662	0.949273	0.958126	0.936985	0.905459	0.823627	0.875496	0.875878	0.917796	0.904417	0.88183	0.933593	0.915278
MAL13_donor_1	RAD18_recipient_1	R1	NA	no	Neutral	DNA_repair	NA	NA	NA	NA	NA	391	99	139	64	38	174	133	162	113	110	-0.0323805	0.000514178	0.0331395	0.0346507	0.0390342	-0.0405592	-0.0292896	-0.0200791	-0.0503486	0.976323	0.967078	0.980554	0.969085	0.940342	0.965688	0.967662	0.949273	0.958126	0.894139	0.839876	0.644012	0.577793	0.890482	0.790061	0.863073	0.831158	0.836118	0.840588
MAL13_donor_1	RAD18_recipient_2	R1	NA	no	Neutral	DNA_repair	NA	NA	NA	NA	NA	2171	855	971	437	261	1152	1237	874	944	829	-0.026646	-0.0332173	-0.0559819	-0.0720997	-0.0551953	-0.104149	-0.119503	-0.0527679	-0.0733754	0.976323	0.967078	0.980554	0.969085	0.940342	0.965688	0.967662	0.949273	0.958126	0.940078	0.899464	0.676774	0.633037	0.950543	0.914771	0.908216	0.898896	0.89442	0.891174
MAL13_donor_1	RAD5_recipient_1	R1	NA	no	Neutral	DNA_repair	NA	NA	NA	NA	NA	1670	838	840	458	239	1467	1095	1248	589	759	-0.0283363	-0.0773824	-0.039998	-0.0809553	-0.0401714	-0.0495989	-0.0576599	-0.0867486	-0.0254629	0.976323	0.967078	0.980554	0.969085	0.940342	0.965688	0.967662	0.949273	0.958126	0.957908	0.934035	0.745445	0.697648	1.03374	0.935679	0.980816	0.909969	0.91109	0.906891
MAL13_donor_1	RAD5_recipient_2	R1	NA	no	Neutral	DNA_repair	NA	NA	NA	NA	NA	4530	1710	1836	1075	496	2460	2020	2603	1809	1862	-0.0189382	-0.049006	-0.018332	-0.0699307	-0.0161281	-0.00859752	0.00449892	0.0192673	-0.039667	0.976323	0.967078	0.980554	0.969085	0.940342	0.965688	0.967662	0.949273	0.958126	0.925055	0.889074	0.717563	0.661302	0.958331	0.886869	0.931474	0.880079	0.887555	0.884214
MAL13_donor_1	RAD51_recipient_1	R1	NA	no	Neutral	DNA_repair	NA	NA	NA	NA	NA	469	100	131	128	112	277	251	284	85	139	-0.0307442	-0.0119995	-0.0326589	-0.0180929	0.0288683	-0.00930417	0.00440797	0.0201028	0.0095577	0.976323	0.967078	0.980554	0.969085	0.940342	0.965688	0.967662	0.949273	0.958126	0.875914	0.823934	0.754297	0.774584	0.946553	0.876074	0.93457	0.751	0.84065	0.824431
MAL13_donor_1	RAD52_recipient_1	R1	NA	no	Neutral	DNA_repair	NA	NA	NA	NA	NA	285	56	82	65	44	247	217	221	53	102	-0.0218863	0.0163001	-0.0301251	-0.0213781	0.0920494	0.054424	0.0345657	-0.0210393	0.0174981	0.976323	0.967078	0.980554	0.969085	0.940342	0.965688	0.967662	0.949273	0.958126	0.86143	0.803408	0.729052	0.723562	1.0204	0.951248	0.981269	0.744643	0.848755	0.819148
MAL13_donor_1	RAD54_recipient_1	R1	873890	no	Neutral	DNA_repair	NA	NA	NA	NA	NA	460	109	149	121	75	349	359	385	79	163	0.00569993	0.0600071	0.0217235	0.00766938	0.0393639	0.0107091	0.0508559	0.000465593	0.0177505	0.976323	0.967078	0.980554	0.969085	0.940342	0.965688	0.967662	0.949273	0.958126	0.869025	0.818039	0.736182	0.728489	0.978703	0.940442	0.951922	0.694785	0.84113	0.854149
MAL13_donor_1	RAD54_recipient_2	R1	873890	no	Neutral	DNA_repair	NA	NA	NA	NA	NA	2345	637	815	571	464	1839	1589	1860	430	917	0.00593486	-0.0178826	-0.0608475	-0.0202729	0.00447128	-0.0365813	0.00449084	-0.0180114	0.0297838	0.976323	0.967078	0.980554	0.969085	0.940342	0.965688	0.967662	0.949273	0.958126	0.875952	0.818104	0.724562	0.726562	0.968882	0.905892	0.947054	0.685365	0.848167	0.861147
MAL13_donor_1	RAD55_recipient_1	R1	NA	no	Neutral	DNA_repair	NA	NA	NA	NA	NA	760	110	174	137	129	296	236	321	69	183	0.0116856	0.0230215	-0.00909877	0.0503497	0.0233211	-0.00200654	0.0778648	0.0271365	0.0252734	0.976323	0.967078	0.980554	0.969085	0.940342	0.965688	0.967662	0.949273	0.958126	0.807943	0.739515	0.66303	0.669783	0.853678	0.774298	0.843135	0.588745	0.759539	0.800499
MAL13_donor_1	RAD57_recipient_1	R1	NA	no	Neutral	DNA_repair	NA	NA	NA	NA	NA	1850	632	736	564	478	1202	695	1154	46	807	-0.00168475	-0.0228371	-0.0058759	0.0356925	0.0263282	-0.049338	-0.0251672	-0.326628	-0.018083	0.976323	0.967078	0.980554	0.969085	0.940342	0.965688	0.967662	0.949273	0.958126	0.924352	0.88885	0.773968	0.813925	1.00854	0.900427	0.96598	0.639874	0.902119	0.900781
MAL13_donor_1	RAD59_recipient_1	R1	NA	no	Neutral	DNA_repair	NA	NA	NA	NA	NA	5464	3114	3461	2806	2626	4187	4573	4479	2960	4683	0.0200428	-0.0101365	-0.0196166	-0.0633581	0.028418	0.0231206	0.00278108	-0.0457791	-0.00333315	0.976323	0.967078	0.980554	0.969085	0.940342	0.965688	0.967662	0.949273	0.958126	0.977749	0.975942	0.882817	0.955246	0.961179	0.954338	0.95857	0.95954	0.985433	0.974642
MAL13_donor_1	RAD61_recipient_1	R1	NA	no	Neutral	DNA_repair	NA	NA	NA	NA	NA	967	634	922	827	619	936	1613	607	727	673	-0.0255485	0.00752495	0.0121055	0.0137212	0.0222141	-0.00575822	-0.0808798	-0.0226417	-0.0594927	0.976323	0.967078	0.980554	0.969085	0.940342	0.965688	0.967662	0.949273	0.958126	1.00329	1.01026	0.956679	0.97312	1.07757	1.12745	0.993166	1.03286	1.00308	0.953989
MAL13_donor_1	RTT101_recipient_1	R1	NA	no	Neutral	DNA_repair	NA	NA	NA	NA	NA	598	88	116	86	63	343	494	349	112	181	-0.0109067	-0.00868983	-0.0584847	-0.0811451	0.00142986	-0.0245364	-0.0299108	-0.028817	-0.0210644	0.976323	0.967078	0.980554	0.969085	0.940342	0.965688	0.967662	0.949273	0.958126	0.803887	0.723911	0.620591	0.617108	0.907398	0.919713	0.884555	0.698492	0.799573	0.773946
MAL13_donor_1	RTT101_recipient_2	R1	NA	no	Neutral	DNA_repair	NA	NA	NA	NA	NA	712	125	165	122	112	409	528	556	92	252	-0.0378158	-0.0123443	-0.0456341	-0.0493503	0.0146701	-0.00184353	0.0394381	-0.00865563	0.0171451	0.976323	0.967078	0.980554	0.969085	0.940342	0.965688	0.967662	0.949273	0.958126	0.859268	0.790515	0.685323	0.723634	0.955543	0.944921	0.945449	0.710633	0.863462	0.801108
MAL13_donor_1	RTT107_recipient_1	R1	NA	no	Neutral	DNA_repair	NA	NA	NA	NA	NA	656	311	352	223	270	531	827	582	142	476	-0.021179	-0.0212421	-0.0501691	-0.0256017	0.0517991	0.0332897	0.0526893	-0.0543487	0.0155202	0.976323	0.967078	0.980554	0.969085	0.940342	0.965688	0.967662	0.949273	0.958126	0.967854	0.954044	0.819279	0.921834	1.04828	1.09159	0.987437	0.810422	0.973566	0.923759
MAL13_donor_1	SGS1_recipient_1	R1	NA	no	Neutral	DNA_repair	NA	NA	NA	NA	NA	2292	644	920	582	433	1657	1875	1754	640	650	-0.0138441	0.0284022	-0.012339	-0.00034545	0.00791762	-0.0178892	0.0454451	-0.0111574	0.000760667	0.976323	0.967078	0.980554	0.969085	0.940342	0.965688	0.967662	0.949273	0.958126	0.909562	0.889077	0.76426	0.76522	1.00156	0.981074	0.940878	0.807547	0.819775	0.874183
MAL13_donor_1	SHU1_recipient_1	R1	NA	no	Neutral	DNA_repair	NA	NA	NA	NA	NA	2191	1620	1948	1553	882	2049	2423	2072	2048	1986	0.0142581	-0.00928207	-0.0456965	-0.0293464	0.000790993	-0.0174492	-0.00027583	0.00218761	0.0302191	0.976323	0.967078	0.980554	0.969085	0.940342	0.965688	0.967662	0.949273	0.958126	0.990059	0.978662	0.897933	0.877497	1.0112	1.00129	0.984592	1.00398	0.994255	0.980875
MAL13_donor_1	SHU1_recipient_2	R1	NA	no	Neutral	DNA_repair	NA	NA	NA	NA	NA	1382	1046	1394	1331	952	1205	1713	1264	1262	1406	0.0185919	0.0261835	0.0190254	0.0203826	0.0269733	0.0415677	0.0616556	0.0670839	0.0263548	0.976323	0.967078	0.980554	0.969085	0.940342	0.965688	0.967662	0.949273	0.958126	1.0031	1.00347	0.930118	0.979526	1.02542	1.05445	1.00303	1.02729	1.00933	0.997946
MAL13_donor_1	SHU2_recipient_1	R1	NA	no	Neutral	DNA_repair	NA	NA	NA	NA	NA	2939	806	1024	856	740	948	1671	1409	1316	1345	-0.0139559	-0.0259593	-0.0295247	0.0208281	-0.00989136	0.00655468	-0.030628	-0.00768394	-0.00745173	0.976323	0.967078	0.980554	0.969085	0.940342	0.965688	0.967662	0.949273	0.958126	0.909994	0.868124	0.789975	0.824054	0.894313	0.939958	0.922801	0.905332	0.899358	0.874492
MAL13_donor_1	SHU2_recipient_2	R1	NA	no	Neutral	DNA_repair	NA	NA	NA	NA	NA	3433	2116	2695	2364	2225	2748	2969	2912	2518	2850	0.0315175	0.0344982	0.0249461	-0.00246075	0.00502716	0.0110508	0.0034099	-0.000613359	-0.00307298	0.976323	0.967078	0.980554	0.969085	0.940342	0.965688	0.967662	0.949273	0.958126	0.975601	0.968513	0.889234	0.952055	0.995576	0.974555	0.964262	0.975226	0.979606	0.984019
MAL13_donor_1	SLX4_recipient_1	R1	NA	no	Neutral	DNA_repair	NA	NA	NA	NA	NA	2777	2098	2480	2649	2052	1303	2133	1770	1560	2056	-0.0195917	-0.0428002	-0.0190607	-0.0327705	-0.082412	-0.00641891	-0.0498707	-0.0369217	-0.00689405	0.976323	0.967078	0.980554	0.969085	0.940342	0.965688	0.967662	0.949273	0.958126	0.999057	1.00183	0.944357	0.975038	0.941869	0.928164	0.943255	0.954584	0.976747	0.955811
MAL13_donor_1	SRS2_recipient_1	R1	NA	no	Neutral	DNA_repair	NA	NA	NA	NA	NA	1762	982	1360	1111	577	1871	2066	1258	1165	1397	-0.0114076	-0.00903614	-0.0165055	-0.0494584	0.0288369	0.0297846	-0.00779107	0.0412538	-0.0149016	0.976323	0.967078	0.980554	0.969085	0.940342	0.965688	0.967662	0.949273	0.958126	0.965086	0.963985	0.888453	0.858651	1.0568	1.07452	0.984455	0.962194	0.976248	0.930828
MAL13_donor_1	SRS2_recipient_2	R1	NA	no	Neutral	DNA_repair	NA	NA	NA	NA	NA	2705	1605	2002	1748	872	2494	3225	1877	1836	2354	-0.0154143	-0.00963228	0.0168827	-0.022552	0.0618551	-0.0103174	-0.036667	0.0271108	0.00394106	0.976323	0.967078	0.980554	0.969085	0.940342	0.965688	0.967662	0.949273	0.958126	0.980663	0.982299	0.90226	0.873732	1.02481	1.05321	0.966028	0.959084	0.975803	0.942029
MAL13_donor_1	YBR259W_recipient_1	R1	NA	no	Neutral	Neutral	NA	NA	NA	NA	NA	5408	4598	5929	7938	5290	4809	5869	6578	4320	5787	-0.0176383	0.00118041	-0.0534296	-0.0572114	-0.0102204	-0.0630285	-0.0429269	-0.0455828	-0.0266989	0.976323	0.967078	0.980554	0.969085	0.940342	0.965688	0.967662	0.949273	0.958126	1.02511	1.02565	1.0253	1.03552	1.01532	1.02372	1.03411	1.01826	1.02532	0.983196
MAL13_donor_1	YCL047C_recipient_1	R1	NA	no	Neutral	Neutral	NA	NA	NA	NA	NA	1422	791	886	1257	647	1120	1341	1098	923	1124	0.0217901	0.0440647	0.0201582	0.00193049	0.0839756	0.0535257	0.045631	0.0843471	0.0758463	0.976323	0.967078	0.980554	0.969085	0.940342	0.965688	0.967662	0.949273	0.958126	0.939153	0.910299	0.907739	0.881921	0.950615	0.944071	0.936942	0.948738	0.942094	0.938707
MAL13_donor_1	YDL027C_recipient_1	R1	NA	no	Neutral	Neutral	NA	NA	NA	NA	NA	2235	1297	1578	2199	1135	1648	1853	2065	1398	1729	-0.000485996	0.0190524	-0.0113669	-0.0138296	0.0681017	0.0352374	0.0723888	0.00574239	0.0337397	0.976323	0.967078	0.980554	0.969085	0.940342	0.965688	0.967662	0.949273	0.958126	0.971348	0.961806	0.967357	0.951429	1.01057	0.991031	0.974591	0.968138	0.965679	0.947864
MAL13_donor_1	YDL027C_recipient_2	R1	NA	no	Neutral	Neutral	NA	NA	NA	NA	NA	4269	3252	3509	4956	3100	3173	3904	3968	3112	3853	0.0202829	0.0533863	0.0196857	0.0464889	0.0357232	0.00292902	0.0445157	0.00413312	0.0362558	0.976323	0.967078	0.980554	0.969085	0.940342	0.965688	0.967662	0.949273	0.958126	0.99675	0.992544	1.00023	0.985305	0.978024	0.985724	0.977887	0.991695	0.984504	0.993433
MAL13_donor_1	YFR057W_recipient_1	R1	NA	no	Neutral	Neutral	NA	NA	NA	NA	NA	5376	2988	3739	5116	3106	2645	3782	3936	3931	3856	-0.00903574	-0.0402655	-0.0586337	-0.0396025	-0.0422383	-0.0819922	-0.0261264	-0.027985	0.0136436	0.976323	0.967078	0.980554	0.969085	0.940342	0.965688	0.967662	0.949273	0.958126	0.978946	0.966383	0.963201	0.960101	0.916841	0.961721	0.963839	0.984493	0.97074	0.946732
MAL13_donor_1	YKR011C_recipient_1	R1	NA	no	Neutral	Neutral	NA	NA	NA	NA	NA	2399	1969	2661	3669	2412	1878	3011	2094	1930	2088	0.000944168	-0.00446937	-0.0312951	0.000539925	0.0068945	-0.00746724	0.0321197	0.0371318	-0.012197	0.976323	0.967078	0.980554	0.969085	0.940342	0.965688	0.967662	0.949273	0.958126	1.0311	1.05231	1.06319	1.0754	1.02326	1.10818	1.02489	1.03239	1.02236	1.00763
MAL13_donor_1	YKR011C_recipient_2	R1	NA	no	Neutral	Neutral	NA	NA	NA	NA	NA	2081	1290	1482	2223	1338	1602	2074	1151	1208	1197	-0.0047174	-0.033158	-0.0191316	0.0274713	0.0363987	0.0436982	-0.0762136	-0.0642362	-0.0687688	0.976323	0.967078	0.980554	0.969085	0.940342	0.965688	0.967662	0.949273	0.958126	1.00042	1.00455	1.00908	1.00414	1.03482	1.03351	0.996431	1.0191	1.00322	0.972016
MAL13_donor_1	YLR179C_recipient_1	R1	NA	no	Neutral	Neutral	NA	NA	NA	NA	NA	1879	1862	2470	3269	1988	1273	1574	1980	1550	2059	0.0271168	0.0202803	0.0201032	-0.0210774	-0.059458	0.00392831	-0.0251866	-0.0508646	-0.0136619	0.976323	0.967078	0.980554	0.969085	0.940342	0.965688	0.967662	0.949273	0.958126	1.03828	1.07623	1.05802	1.069	1.02778	0.97443	1.03405	1.05269	1.03905	1.04081
MAL13_donor_1	YLR179C_recipient_2	R1	NA	no	Neutral	Neutral	NA	NA	NA	NA	NA	3010	1957	2443	3472	2029	1961	2292	2867	1844	2804	-0.044034	-0.0630945	-0.0431471	-0.0611501	-0.067218	-0.0560912	-0.0404376	-0.0622857	-0.00343613	0.976323	0.967078	0.980554	0.969085	0.940342	0.965688	0.967662	0.949273	0.958126	1.0057	1.00556	1.00251	0.986006	0.997299	0.97756	1.008	0.999395	1.01319	0.937854
MAL13_donor_1	YLR356W_recipient_1	R1	NA	no	Neutral	Neutral	NA	NA	NA	NA	NA	4579	3190	3884	5541	3446	868	2265	3225	3416	3617	-0.00810335	-0.0186764	-0.00625267	-0.0377178	-0.155044	-0.0261611	0.012294	0.0335575	-0.0228204	0.976323	0.967078	0.980554	0.969085	0.940342	0.965688	0.967662	0.949273	0.958126	0.989022	0.990969	0.993227	1.01241	0.8765	0.929451	0.961159	0.995485	0.983857	0.957502
MAL13_donor_1	YLR356W_recipient_2	R1	NA	no	Neutral	Neutral	NA	NA	NA	NA	NA	2899	1433	1658	2519	1540	1781	1039	2015	1791	2005	-0.0218306	-0.0110301	0.0266778	0.0190076	0.0299824	-0.0594101	-0.0223527	0.0199222	-0.0242401	0.976323	0.967078	0.980554	0.969085	0.940342	0.965688	0.967662	0.949273	0.958126	0.964865	0.93723	0.944617	0.930436	0.970143	0.821365	0.951545	0.947017	0.965165	0.920189
MMS1_donor_1	APT2_recipient_1	R1	NA	no	DNA_repair	Neutral	NA	NA	NA	NA	NA	1197	250	291	210	217	723	608	614	242	435	-0.0274568	-0.0396774	-0.0770303	-0.0996415	-0.0989218	-0.112059	-0.0921266	-0.0632456	-0.0649812	0.881363	0.829985	0.717831	0.781079	0.96024	0.914403	0.9197	0.75674	0.875088	0.956361	0.927835	0.920846	0.922377	1.00407	0.946238	0.973106	0.941209	0.960317	0.815444
MMS1_donor_1	CLA4_recipient_1	R1	NA	no	DNA_repair	DNA_repair	-0.050101	-0.197221	-0.270331	AGGRAVATING	AGGRAVATING	465	42	49	12	8	203	161	202	70	95	-0.0807257	-0.101777	-0.30271	-0.420601	0.000554998	-0.0308756	0.0400243	0.107905	0.0418247	0.881363	0.829985	0.717831	0.781079	0.96024	0.914403	0.9197	0.75674	0.875088	0.911341	0.864542	0.845827	0.839219	0.891982	0.840879	0.879899	0.77776	0.812834	0.722497
MMS1_donor_1	CSM2_recipient_1	R1	NA	no	DNA_repair	DNA_repair	-0.00431	0.005199	0.00953237	NEUTRAL	NEUTRAL	424	130	181	60	123	443	362	294	65	184	-0.0139861	0.0278156	-0.0645009	0.0353025	0.0958715	0.0192571	0.0401253	-0.131345	-0.0204406	0.881363	0.829985	0.717831	0.781079	0.96024	0.914403	0.9197	0.75674	0.875088	1.00506	1.00462	0.928784	0.979612	1.03515	1.07142	1.00458	1.02897	1.00914	0.871839
MMS1_donor_1	CSM2_recipient_2	R1	NA	no	DNA_repair	DNA_repair	-0.00431	0.005199	0.00953237	NEUTRAL	NEUTRAL	1157	563	608	211	409	861	959	980	506	1081	0.00453231	0.0407132	-0.0401524	0.0119954	0.0727398	-0.00616242	0.0610024	0.0108345	0.0473823	0.881363	0.829985	0.717831	0.781079	0.96024	0.914403	0.9197	0.75674	0.875088	1.06124	1.07776	1.00308	1.08864	0.919491	1.02654	0.992838	1.10146	1.07182	0.939867
MMS1_donor_1	CSM3_recipient_1	R1	NA	no	DNA_repair	DNA_repair	0.001128	0.063536	0.0823972	NEUTRAL	NEUTRAL	399	44	68	46	42	130	64	114	48	55	-0.0248633	-0.0343449	-0.041863	-0.0182574	-0.179316	-0.308992	-0.093576	-0.0544691	-0.0710243	0.881363	0.829985	0.717831	0.781079	0.96024	0.914403	0.9197	0.75674	0.875088	0.884198	0.824415	0.784867	0.745068	0.953064	0.89822	0.904406	0.799651	0.846201	0.754436
MMS1_donor_1	CSM3_recipient_2	R1	NA	no	DNA_repair	DNA_repair	0.001128	0.063536	0.0823972	NEUTRAL	NEUTRAL	122	4	18	17	4	51	28	47	4	0	-0.147816	-0.0254025	0.0179065	-0.218479	-0.0449982	-0.111797	0.0754347	-0.198033	-0.672467	0.881363	0.829985	0.717831	0.781079	0.96024	0.914403	0.9197	0.75674	0.875088	0.889326	0.83205	0.811182	0.795585	0.923247	0.865699	0.872884	0.797374	0.85009	0.636003
MMS1_donor_1	FLO8_recipient_1	R1	NA	no	DNA_repair	Neutral	NA	NA	NA	NA	NA	682	187	264	152	149	583	527	519	174	355	0.0134335	0.0312738	0.00253622	0.0435553	0.0436887	0.0517761	0.0232841	-0.00362552	0.0163562	0.881363	0.829985	0.717831	0.781079	0.96024	0.914403	0.9197	0.75674	0.875088	0.977139	0.964874	0.970324	0.958708	1.02818	1.01947	1.00249	0.983479	0.982166	0.874648
MMS1_donor_1	FLO8_recipient_2	R1	NA	no	DNA_repair	Neutral	NA	NA	NA	NA	NA	522	203	269	209	217	511	423	502	142	338	0.0171897	0.0214747	0.0427313	0.00140367	0.00376396	-0.0222453	0.000696356	-0.0536477	-0.00335394	0.881363	0.829985	0.717831	0.781079	0.96024	0.914403	0.9197	0.75674	0.875088	1.03465	1.05585	1.05927	1.06667	1.01926	1.04951	1.042	1.03429	1.02553	0.929093
MMS1_donor_1	GAL2_recipient_1	R1	NA	no	DNA_repair	Neutral	NA	NA	NA	NA	NA	666	181	236	160	192	470	400	441	178	305	-0.0309439	-0.0404081	-0.0270903	-0.0112143	-0.0610023	0.0139465	0.000428578	0.015286	-0.0489452	0.881363	0.829985	0.717831	0.781079	0.96024	0.914403	0.9197	0.75674	0.875088	0.993996	0.997576	0.995843	0.985141	1.04123	0.986033	1.01221	1.00457	1.00316	0.845127
MMS1_donor_1	GAL2_recipient_2	R1	NA	no	DNA_repair	Neutral	NA	NA	NA	NA	NA	756	303	374	261	286	735	778	751	228	509	-0.0236338	-0.0394249	-0.0140992	-0.029095	0.0188674	0.00193701	0.0127908	-0.0349297	0.0264658	0.881363	0.829985	0.717831	0.781079	0.96024	0.914403	0.9197	0.75674	0.875088	1.02537	1.03917	1.0379	1.03958	0.972503	1.04374	1.01089	1.03226	1.01322	0.880088
MMS1_donor_1	HO_recipient_1	R1	NA	no	DNA_repair	Neutral	NA	NA	NA	NA	NA	1122	419	571	325	410	1102	1296	943	320	721	-0.0168939	0.00526924	0.019192	0.0263077	0.062273	-0.0341682	-0.0160881	-0.00695103	-0.0104479	0.881363	0.829985	0.717831	0.781079	0.96024	0.914403	0.9197	0.75674	0.875088	1.02524	1.04792	1.0357	1.05261	1.01665	1.13049	1.03143	1.02128	1.02699	0.886714
MMS1_donor_1	HO_recipient_2	R1	NA	no	DNA_repair	Neutral	NA	NA	NA	NA	NA	1122	547	624	444	447	1049	1371	1190	497	907	0.00179964	0.00755049	-0.02283	-0.0537729	-0.0676721	-0.052208	-0.0259169	0.00840288	-0.0320345	0.881363	0.829985	0.717831	0.781079	0.96024	0.914403	0.9197	0.75674	0.875088	1.03807	1.04475	1.0415	1.05822	1.06483	1.09876	1.0428	1.05169	1.07519	0.916718
MMS1_donor_1	MAG1_recipient_1	R1	NA	no	DNA_repair	DNA_repair	0.050769	0.129068	0.12312	ALLEVIATING	ALLEVIATING	113	51	55	27	37	131	117	121	49	100	0.0506637	0.0710079	0.0984268	0.0386015	0.138205	0.0734608	0.123511	0.170797	0.146708	0.881363	0.829985	0.717831	0.781079	0.96024	0.914403	0.9197	0.75674	0.875088	0.979893	0.977196	0.818315	0.96795	0.956885	0.99839	0.964858	0.971678	0.97217	0.914305
MMS1_donor_1	MAL13_recipient_1	R1	NA	no	DNA_repair	Neutral	NA	NA	NA	NA	NA	863	259	299	208	202	565	575	560	243	404	0.00708504	0.0327556	0.00291083	0.0113748	0.0295808	0.0401485	0.0351238	0.0314994	0.0230841	0.881363	0.829985	0.717831	0.781079	0.96024	0.914403	0.9197	0.75674	0.875088	0.978075	0.954675	0.962211	0.956891	1.00438	0.986991	0.99703	0.971714	0.973703	0.869124
MMS1_donor_1	MMS4_recipient_1	R1	NA	no	DNA_repair	DNA_repair	-0.011001	-0.034803	-0.0393358	NEUTRAL	NEUTRAL	220	55	59	14	49	165	150	135	56	91	0.0147997	0.034609	-0.107524	0.078401	-0.010857	0.000142243	0.0379037	0.100238	0.029509	0.881363	0.829985	0.717831	0.781079	0.96024	0.914403	0.9197	0.75674	0.875088	0.960051	0.944878	0.850107	0.891056	1.00835	0.971369	0.955314	0.843143	0.937281	0.860953
MMS1_donor_1	MPH1_recipient_1	R1	NA	no	DNA_repair	DNA_repair	0.000146	0.038943	0.0488342	NEUTRAL	NEUTRAL	133	16	19	25	36	146	137	130	51	82	-0.0575247	-0.136978	0.000785924	0.081702	0.0883463	-0.021476	0.168697	0.103258	0.0947931	0.881363	0.829985	0.717831	0.781079	0.96024	0.914403	0.9197	0.75674	0.875088	0.935369	0.914362	0.845092	0.850706	0.933235	1.04418	0.858672	0.894039	0.94167	0.766875
MMS1_donor_1	MUS81_recipient_1	R1	NA	no	DNA_repair	DNA_repair	-0.021449	-0.021292	-0.0145931	AGGRAVATING	NEUTRAL	136	13	14	6	16	105	65	78	23	52	-0.0612075	-0.152717	-0.177225	-0.0156541	0.0199041	-0.0138831	0.114999	0.185473	0.053996	0.881363	0.829985	0.717831	0.781079	0.96024	0.914403	0.9197	0.75674	0.875088	0.925486	0.911459	0.817671	0.830694	0.985764	0.938479	0.906787	0.695183	0.887807	0.754481
MMS1_donor_1	NGL3_recipient_1	R1	NA	no	DNA_repair	Neutral	NA	NA	NA	NA	NA	4972	1574	1892	1557	2037	3033	2684	2979	1531	2552	0.00743045	-0.011873	0.0346016	0.100933	-0.0181166	0.0159964	-0.0153859	0.0328597	-0.002172	0.881363	0.829985	0.717831	0.781079	0.96024	0.914403	0.9197	0.75674	0.875088	1.00322	1.01305	1.00723	1.04025	1.02043	0.969454	0.99784	0.984026	1.00055	0.891635
MMS1_donor_1	NGL3_recipient_2	R1	NA	no	DNA_repair	Neutral	NA	NA	NA	NA	NA	954	437	444	351	366	787	757	823	372	617	0.0418041	0.0220909	0.0437835	0.0134521	-0.0358527	0.00265828	-0.00313707	0.0284805	-0.00398833	0.881363	0.829985	0.717831	0.781079	0.96024	0.914403	0.9197	0.75674	0.875088	1.02883	1.03362	1.03726	1.03126	1.02397	1.01703	1.02497	1.01962	1.02599	0.948574
MMS1_donor_1	PSY3_recipient_1	R1	NA	no	DNA_repair	DNA_repair	-0.0255	-0.020355	-0.00842713	NEUTRAL	NEUTRAL	643	191	215	65	186	465	604	525	169	491	-0.0605283	-0.106044	-0.161144	-0.056022	-0.0760406	-0.0420216	-0.0217906	-0.0712488	0.0135546	0.881363	0.829985	0.717831	0.781079	0.96024	0.914403	0.9197	0.75674	0.875088	1.02668	1.03725	0.947456	1.00784	1.00817	1.06916	1.01026	1.0444	1.052	0.844354
MMS1_donor_1	PSY3_recipient_2	R1	NA	no	DNA_repair	DNA_repair	-0.0255	-0.020355	-0.00842713	NEUTRAL	NEUTRAL	1821	184	157	107	304	659	687	594	238	471	-0.0990062	-0.210374	-0.147267	-0.0312765	-0.0392129	-0.0293027	-0.0274795	-0.0336681	-0.0835377	0.881363	0.829985	0.717831	0.781079	0.96024	0.914403	0.9197	0.75674	0.875088	0.936985	0.905459	0.823627	0.875496	0.875878	0.917796	0.904417	0.88183	0.933593	0.726818
MMS1_donor_1	RAD18_recipient_1	R1	NA	no	DNA_repair	DNA_repair	-0.034336	0.048594	0.0862699	AGGRAVATING	ALLEVIATING	115	9	11	9	8	11	17	11	12	16	-0.0824305	-0.106873	0.0818986	0.0872423	-0.286211	-0.184327	-0.24413	-0.0553604	-0.0946853	0.881363	0.829985	0.717831	0.781079	0.96024	0.914403	0.9197	0.75674	0.875088	0.894139	0.839876	0.644012	0.577793	0.890482	0.790061	0.863073	0.831158	0.836118	0.705631
MMS1_donor_1	RAD18_recipient_2	R1	NA	no	DNA_repair	DNA_repair	-0.034336	0.048594	0.0862699	AGGRAVATING	ALLEVIATING	507	71	78	68	57	50	269	44	115	161	-0.0603903	-0.0952707	0.0523734	0.035128	-0.417577	-0.0732744	-0.349566	-0.00808238	-0.0296188	0.881363	0.829985	0.717831	0.781079	0.96024	0.914403	0.9197	0.75674	0.875088	0.940078	0.899464	0.676774	0.633037	0.950543	0.914771	0.908216	0.898896	0.89442	0.768159
MMS1_donor_1	RAD5_recipient_1	R1	NA	no	DNA_repair	DNA_repair	-0.085148	0.057967	0.114384	AGGRAVATING	ALLEVIATING	440	32	28	51	45	33	86	37	70	21	-0.166747	-0.307319	0.00788597	-0.0131756	-0.562758	-0.27556	-0.400529	-0.0682721	-0.322653	0.881363	0.829985	0.717831	0.781079	0.96024	0.914403	0.9197	0.75674	0.875088	0.957908	0.934035	0.745445	0.697648	1.03374	0.935679	0.980816	0.909969	0.91109	0.677517
MMS1_donor_1	RAD5_recipient_2	R1	NA	no	DNA_repair	DNA_repair	-0.085148	0.057967	0.114384	AGGRAVATING	ALLEVIATING	2019	142	136	250	237	175	611	150	275	143	-0.131736	-0.23976	0.0576497	0.0680392	-0.411176	-0.0510795	-0.317453	-0.0242111	-0.259238	0.881363	0.829985	0.717831	0.781079	0.96024	0.914403	0.9197	0.75674	0.875088	0.925055	0.889074	0.717563	0.661302	0.958331	0.886869	0.931474	0.880079	0.887555	0.683573
MMS1_donor_1	RAD51_recipient_1	R1	NA	no	DNA_repair	DNA_repair	-0.029456	-0.053317	-0.0632008	NEUTRAL	NEUTRAL	165	13	14	6	22	72	55	61	18	12	-0.0629802	-0.101877	-0.171086	0.0179754	-0.0514229	-0.0707778	-0.0385361	0.0679594	-0.149465	0.881363	0.829985	0.717831	0.781079	0.96024	0.914403	0.9197	0.75674	0.875088	0.875914	0.823934	0.754297	0.774584	0.946553	0.876074	0.93457	0.751	0.84065	0.709018
MMS1_donor_1	RAD52_recipient_1	R1	NA	no	DNA_repair	DNA_repair	-0.025986	0.057502	0.112392	NEUTRAL	ALLEVIATING	33	2	5	3	2	38	30	70	3	17	-0.0567517	0.02777	0.0250372	-0.0277193	0.129593	0.143698	0.260735	0.00653112	0.150635	0.881363	0.829985	0.717831	0.781079	0.96024	0.914403	0.9197	0.75674	0.875088	0.86143	0.803408	0.729052	0.723562	1.0204	0.951248	0.981269	0.744643	0.848755	0.702481
MMS1_donor_1	RAD54_recipient_1	R1	NA	no	DNA_repair	DNA_repair	0.001467	0.004979	0.00655318	NEUTRAL	NEUTRAL	112	14	28	5	10	81	48	71	22	29	0.0149609	0.128866	-0.0771438	0.0357177	0.0103411	-0.0759583	0.0470667	0.163394	0.0369629	0.881363	0.829985	0.717831	0.781079	0.96024	0.914403	0.9197	0.75674	0.875088	0.869025	0.818039	0.736182	0.728489	0.978703	0.940442	0.951922	0.694785	0.84113	0.780888
MMS1_donor_1	RAD54_recipient_2	R1	NA	no	DNA_repair	DNA_repair	0.001467	0.004979	0.00655318	NEUTRAL	NEUTRAL	604	84	131	44	83	352	239	279	74	201	0.00956907	0.012429	-0.0780068	0.0466816	-0.0756094	-0.112066	-0.0469628	0.0349981	0.0734806	0.881363	0.829985	0.717831	0.781079	0.96024	0.914403	0.9197	0.75674	0.875088	0.875952	0.818104	0.724562	0.726562	0.968882	0.905892	0.947054	0.685365	0.848167	0.7816
MMS1_donor_1	RAD55_recipient_1	R1	NA	no	DNA_repair	DNA_repair	-0.000283	0.008677	0.0124413	NEUTRAL	NEUTRAL	280	31	23	25	27	66	73	64	38	46	0.0575888	-0.0514402	0.0458906	0.0695464	-0.095727	-0.00120355	0.0090096	0.221107	0.0256317	0.881363	0.829985	0.717831	0.781079	0.96024	0.914403	0.9197	0.75674	0.875088	0.807943	0.739515	0.66303	0.669783	0.853678	0.774298	0.843135	0.588745	0.759539	0.76968
MMS1_donor_1	RAD57_recipient_1	R1	NA	no	DNA_repair	DNA_repair	-0.016541	0.002013	0.0134961	NEUTRAL	NEUTRAL	574	85	74	48	9	20	185	225	39	70	-0.0133727	-0.0967012	-0.0252676	-0.342827	-0.589156	-0.0376602	-0.0620086	-0.00392397	-0.155124	0.881363	0.829985	0.717831	0.781079	0.96024	0.914403	0.9197	0.75674	0.875088	0.924352	0.88885	0.773968	0.813925	1.00854	0.900427	0.96598	0.639874	0.902119	0.801317
MMS1_donor_1	RAD59_recipient_1	R1	NA	no	DNA_repair	DNA_repair	-0.03223	0.016499	0.044099	AGGRAVATING	NEUTRAL	2372	286	373	466	526	1237	1327	1161	126	900	-0.0727425	-0.119326	0.0458596	-0.0331635	-0.0696337	-0.0194111	-0.0437632	-0.32059	-0.057589	0.881363	0.829985	0.717831	0.781079	0.96024	0.914403	0.9197	0.75674	0.875088	0.977749	0.975942	0.882817	0.955246	0.961179	0.954338	0.95857	0.95954	0.985433	0.789009
MMS1_donor_1	RAD61_recipient_1	R1	NA	no	DNA_repair	DNA_repair	-0.043613	-0.005525	0.028522	NEUTRAL	NEUTRAL	301	38	54	58	7	213	201	190	74	74	-0.126014	-0.14421	0.00625393	-0.431217	-0.0633575	-0.155677	-0.0321248	-0.0443623	-0.149243	0.881363	0.829985	0.717831	0.781079	0.96024	0.914403	0.9197	0.75674	0.875088	1.00329	1.01026	0.956679	0.97312	1.07757	1.12745	0.993166	1.03286	1.00308	0.758251
MMS1_donor_1	RTT101_recipient_1	R1	NA	no	DNA_repair	DNA_repair	0.105834	0.271337	0.279312	ALLEVIATING	ALLEVIATING	191	34	41	22	14	120	251	87	33	65	0.0890562	0.109288	0.0686542	-0.0303398	0.00225102	0.127915	-0.0315182	0.0914201	0.0654351	0.881363	0.829985	0.717831	0.781079	0.96024	0.914403	0.9197	0.75674	0.875088	0.803887	0.723911	0.620591	0.617108	0.907398	0.919713	0.884555	0.698492	0.799573	0.797572
MMS1_donor_1	RTT101_recipient_2	R1	NA	no	DNA_repair	DNA_repair	0.105834	0.271337	0.279312	ALLEVIATING	ALLEVIATING	186	35	33	27	24	101	170	136	36	69	0.0530605	0.0511623	0.107789	0.0511407	-0.0155309	0.0941074	0.0731182	0.209519	0.0972431	0.881363	0.829985	0.717831	0.781079	0.96024	0.914403	0.9197	0.75674	0.875088	0.859268	0.790515	0.685323	0.723634	0.955543	0.944921	0.945449	0.710633	0.863462	0.810388
MMS1_donor_1	RTT107_recipient_1	R1	NA	no	DNA_repair	DNA_repair	-0.046879	0.071261	0.136948	AGGRAVATING	NEUTRAL	202	19	34	31	28	173	200	170	25	14	-0.120053	-0.0907952	0.0292786	-0.0599449	0.0425654	0.034428	0.0906416	-0.00623676	-0.290599	0.881363	0.829985	0.717831	0.781079	0.96024	0.914403	0.9197	0.75674	0.875088	0.967854	0.954044	0.819279	0.921834	1.04828	1.09159	0.987437	0.810422	0.973566	0.732978
MMS1_donor_1	SGS1_recipient_1	R1	NA	no	DNA_repair	DNA_repair	-0.0411	0.038186	0.081416	NEUTRAL	ALLEVIATING	527	44	78	47	65	440	336	377	64	30	-0.0714717	-0.0229459	0.00859736	0.0622145	0.0175533	-0.0240934	0.0785245	-0.0194646	-0.19694	0.881363	0.829985	0.717831	0.781079	0.96024	0.914403	0.9197	0.75674	0.875088	0.909562	0.889077	0.76426	0.76522	1.00156	0.981074	0.940878	0.807547	0.819775	0.730183
MMS1_donor_1	SHU1_recipient_1	R1	NA	no	DNA_repair	DNA_repair	0.007535	0.042067	0.047537	NEUTRAL	NEUTRAL	846	254	270	153	155	539	169	535	270	416	0.000614664	-0.0537141	-0.0461589	-0.0160993	-0.0980087	-0.354325	-0.0252199	-0.0172629	0.0106969	0.881363	0.829985	0.717831	0.781079	0.96024	0.914403	0.9197	0.75674	0.875088	0.990059	0.978662	0.897933	0.877497	1.0112	1.00129	0.984592	1.00398	0.994255	0.873216
MMS1_donor_1	SHU1_recipient_2	R1	NA	no	DNA_repair	DNA_repair	0.007535	0.042067	0.047537	NEUTRAL	NEUTRAL	517	177	159	109	125	449	128	430	158	396	0.0191502	-0.0431732	0.000636948	0.00269278	0.00577494	-0.2696	0.0927397	0.0483367	0.0627953	0.881363	0.829985	0.717831	0.781079	0.96024	0.914403	0.9197	0.75674	0.875088	1.0031	1.00347	0.930118	0.979526	1.02542	1.05445	1.00303	1.02729	1.00933	0.903249
MMS1_donor_1	SHU2_recipient_1	R1	NA	no	DNA_repair	DNA_repair	0.027562	0.002176	-0.0157929	ALLEVIATING	NEUTRAL	1434	238	232	172	174	524	597	567	216	408	0.0125345	-0.0405747	0.0245758	0.0350279	-0.00204211	-0.0159606	-0.0208884	-0.0489726	-0.0120644	0.881363	0.829985	0.717831	0.781079	0.96024	0.914403	0.9197	0.75674	0.875088	0.909994	0.868124	0.789975	0.824054	0.894313	0.939958	0.922801	0.905332	0.899358	0.814569
MMS1_donor_1	SHU2_recipient_2	R1	NA	no	DNA_repair	DNA_repair	0.027562	0.002176	-0.0157929	ALLEVIATING	NEUTRAL	794	256	349	109	202	643	680	622	217	540	0.0467896	0.0661841	-0.0203556	-0.00390184	-0.0123749	0.0588279	0.0354064	-0.00820406	0.0450021	0.881363	0.829985	0.717831	0.781079	0.96024	0.914403	0.9197	0.75674	0.875088	0.975601	0.968513	0.889234	0.952055	0.995576	0.974555	0.964262	0.975226	0.979606	0.906648
MMS1_donor_1	SLX4_recipient_1	R1	NA	no	DNA_repair	DNA_repair	-0.010393	-0.115641	-0.141533	NEUTRAL	AGGRAVATING	992	250	225	84	204	727	653	660	48	335	-0.0558852	-0.144358	-0.189885	-0.0963498	-0.00966925	0.00617435	0.00309804	-0.337181	-0.0567816	0.881363	0.829985	0.717831	0.781079	0.96024	0.914403	0.9197	0.75674	0.875088	0.999057	1.00183	0.944357	0.975038	0.941869	0.928164	0.943255	0.954584	0.976747	0.824647
MMS1_donor_1	SRS2_recipient_1	R1	NA	no	DNA_repair	DNA_repair	-0.071227	-0.029229	0.0140502	AGGRAVATING	AGGRAVATING	413	42	35	34	71	605	496	502	22	290	-0.122025	-0.260194	-0.133773	-0.0115885	0.0737497	0.0902994	0.134866	-0.268529	0.0459475	0.881363	0.829985	0.717831	0.781079	0.96024	0.914403	0.9197	0.75674	0.875088	0.965086	0.963985	0.888453	0.858651	1.0568	1.07452	0.984455	0.962194	0.976248	0.728566
MMS1_donor_1	SRS2_recipient_2	R1	NA	no	DNA_repair	DNA_repair	-0.071227	-0.029229	0.0140502	AGGRAVATING	AGGRAVATING	557	55	80	111	81	439	391	319	13	132	-0.135852	-0.160205	0.0505721	-0.0112303	0.0093284	-0.0765454	-0.0246806	-0.448931	-0.131877	0.881363	0.829985	0.717831	0.781079	0.96024	0.914403	0.9197	0.75674	0.875088	0.980663	0.982299	0.90226	0.873732	1.02481	1.05321	0.966028	0.959084	0.975803	0.728468
MMS1_donor_1	YBR259W_recipient_1	R1	NA	no	DNA_repair	Neutral	NA	NA	NA	NA	NA	2027	713	779	559	697	1178	1361	1238	606	1082	-0.0258215	-0.0410963	-0.0738187	-0.0645388	-0.117659	-0.119577	-0.116947	-0.0442253	-0.0577167	0.881363	0.829985	0.717831	0.781079	0.96024	0.914403	0.9197	0.75674	0.875088	1.02511	1.02565	1.0253	1.03552	1.01532	1.02372	1.03411	1.01826	1.02532	0.877669
MMS1_donor_1	YCL047C_recipient_1	R1	NA	no	DNA_repair	Neutral	NA	NA	NA	NA	NA	559	105	127	76	76	323	273	272	113	225	-0.0184755	-0.00672455	-0.0649588	-0.0647602	0.00162036	-0.0473416	0.00783779	0.0364463	0.0415284	0.881363	0.829985	0.717831	0.781079	0.96024	0.914403	0.9197	0.75674	0.875088	0.939153	0.910299	0.907739	0.881921	0.950615	0.944071	0.936942	0.948738	0.942094	0.809259
MMS1_donor_1	YDL027C_recipient_1	R1	NA	no	DNA_repair	Neutral	NA	NA	NA	NA	NA	738	223	254	170	153	566	490	479	220	378	0.0138539	0.025713	-0.00855563	-0.00768559	0.0560889	0.0356724	0.0558126	0.0455339	0.045132	0.881363	0.829985	0.717831	0.781079	0.96024	0.914403	0.9197	0.75674	0.875088	0.971348	0.961806	0.967357	0.951429	1.01057	0.991031	0.974591	0.968138	0.965679	0.869965
MMS1_donor_1	YDL027C_recipient_2	R1	NA	no	DNA_repair	Neutral	NA	NA	NA	NA	NA	1311	438	461	367	305	919	896	910	361	638	0.016422	0.0413812	0.0360304	0.0119274	0.0042735	-0.0126416	0.039039	0.00229044	0.0148749	0.881363	0.829985	0.717831	0.781079	0.96024	0.914403	0.9197	0.75674	0.875088	0.99675	0.992544	1.00023	0.985305	0.978024	0.985724	0.977887	0.991695	0.984504	0.894921
MMS1_donor_1	YFR057W_recipient_1	R1	NA	no	DNA_repair	Neutral	NA	NA	NA	NA	NA	1540	396	585	413	439	1008	1052	968	338	683	-0.00817841	-0.0132519	-0.0250107	0.0044845	-0.00189726	-0.0393232	-0.00724669	-0.0767479	0.0139974	0.881363	0.829985	0.717831	0.781079	0.96024	0.914403	0.9197	0.75674	0.875088	0.978946	0.966383	0.963201	0.960101	0.916841	0.961721	0.963839	0.984493	0.97074	0.854629
MMS1_donor_1	YKR011C_recipient_1	R1	NA	no	DNA_repair	Neutral	NA	NA	NA	NA	NA	692	309	334	254	236	599	756	575	206	449	0.0261397	-0.00529267	0.000829197	-0.00601094	0.00716934	0.0178372	0.0724584	0.0391735	0.0236858	0.881363	0.829985	0.717831	0.781079	0.96024	0.914403	0.9197	0.75674	0.875088	1.0311	1.05231	1.06319	1.0754	1.02326	1.10818	1.02489	1.03239	1.02236	0.934913
MMS1_donor_1	YKR011C_recipient_2	R1	NA	no	DNA_repair	Neutral	NA	NA	NA	NA	NA	616	233	281	179	214	691	546	486	243	471	0.0313282	0.0269681	0.0206094	0.0975205	0.0930208	0.0700865	0.0353304	0.0556176	0.0621045	0.881363	0.829985	0.717831	0.781079	0.96024	0.914403	0.9197	0.75674	0.875088	1.00042	1.00455	1.00908	1.00414	1.03482	1.03351	0.996431	1.0191	1.00322	0.913061
MMS1_donor_1	YLR179C_recipient_1	R1	NA	no	DNA_repair	Neutral	NA	NA	NA	NA	NA	609	257	378	268	295	643	526	531	205	395	0.0237254	0.0369545	0.0599499	0.0290513	0.0110901	0.0608724	-0.00956447	-0.0255364	-0.0149177	0.881363	0.829985	0.717831	0.781079	0.96024	0.914403	0.9197	0.75674	0.875088	1.03828	1.07623	1.05802	1.069	1.02778	0.97443	1.03405	1.05269	1.03905	0.938824
MMS1_donor_1	YLR179C_recipient_2	R1	NA	no	DNA_repair	Neutral	NA	NA	NA	NA	NA	911	335	392	306	302	818	782	755	280	502	-0.0166044	-0.0358702	0.00652316	-0.0127746	-0.0212468	0.0212746	-0.0170486	-0.00635984	-0.00695184	0.881363	0.829985	0.717831	0.781079	0.96024	0.914403	0.9197	0.75674	0.875088	1.0057	1.00556	1.00251	0.986006	0.997299	0.97756	1.008	0.999395	1.01319	0.869782
MMS1_donor_1	YLR356W_recipient_1	R1	NA	no	DNA_repair	Neutral	NA	NA	NA	NA	NA	1562	472	538	443	506	920	936	997	421	771	-0.0140257	-0.0400145	0.00329132	-0.010203	0.0600695	0.0651027	0.0407517	0.0235936	-0.01963	0.881363	0.829985	0.717831	0.781079	0.96024	0.914403	0.9197	0.75674	0.875088	0.989022	0.990969	0.993227	1.01241	0.8765	0.929451	0.961159	0.995485	0.983857	0.857662
MMS1_donor_1	YLR356W_recipient_2	R1	NA	no	DNA_repair	Neutral	NA	NA	NA	NA	NA	937	219	306	208	199	645	439	516	203	453	-0.0196218	0.0198297	0.0385728	0.0170596	0.0340463	0.0436484	-0.0184397	-0.00508499	-0.00383586	0.881363	0.829985	0.717831	0.781079	0.96024	0.914403	0.9197	0.75674	0.875088	0.964865	0.93723	0.944617	0.930436	0.970143	0.821365	0.951545	0.947017	0.965165	0.830775
MMS1_donor_2	APT2_recipient_1	R1	NA	no	DNA_repair	Neutral	NA	NA	NA	NA	NA	2135	482	449	363	332	1073	1147	981	486	788	-0.00953068	-0.0384616	-0.066793	-0.116904	-0.0920729	-0.0799082	-0.0813754	-0.0246512	-0.0508313	0.872258	0.801329	0.700657	0.767514	0.915843	0.893841	0.888327	0.740536	0.862993	0.956361	0.927835	0.920846	0.922377	1.00407	0.946238	0.973106	0.941209	0.960317	0.824662
MMS1_donor_2	CLA4_recipient_1	R1	NA	no	DNA_repair	DNA_repair	-0.050101	-0.197221	-0.270331	AGGRAVATING	AGGRAVATING	815	131	148	17	14	298	255	328	118	182	-0.00438207	0.0168812	-0.327057	-0.414361	0.00372013	-0.0367516	0.0538281	0.112304	0.0661802	0.872258	0.801329	0.700657	0.767514	0.915843	0.893841	0.888327	0.740536	0.862993	0.911341	0.864542	0.845827	0.839219	0.891982	0.840879	0.879899	0.77776	0.812834	0.790542
MMS1_donor_2	CSM2_recipient_1	R1	NA	no	DNA_repair	DNA_repair	-0.00431	0.005199	0.00953237	NEUTRAL	NEUTRAL	753	235	283	83	167	552	660	543	219	411	-0.00285836	0.0342876	-0.0921734	-0.00342476	0.0691845	0.0472298	0.0786296	0.0112862	0.0299145	0.872258	0.801329	0.700657	0.767514	0.915843	0.893841	0.888327	0.740536	0.862993	1.00506	1.00462	0.928784	0.979612	1.03515	1.07142	1.00458	1.02897	1.00914	0.873816
MMS1_donor_2	CSM2_recipient_2	R1	NA	no	DNA_repair	DNA_repair	-0.00431	0.005199	0.00953237	NEUTRAL	NEUTRAL	1693	743	833	416	683	937	1251	1051	551	1126	0.00183371	0.0600954	0.0285898	0.0522324	0.0528321	-0.0111462	0.036398	-0.0298715	0.00357982	0.872258	0.801329	0.700657	0.767514	0.915843	0.893841	0.888327	0.740536	0.862993	1.06124	1.07776	1.00308	1.08864	0.919491	1.02654	0.992838	1.10146	1.07182	0.927505
MMS1_donor_2	CSM3_recipient_1	R1	NA	no	DNA_repair	DNA_repair	0.001128	0.063536	0.0823972	NEUTRAL	NEUTRAL	703	79	96	93	71	433	374	298	95	141	-0.0150881	-0.049667	-0.00538404	-0.0169776	-0.00678697	-0.0194783	0.00521683	-0.01937	0.00103767	0.872258	0.801329	0.700657	0.767514	0.915843	0.893841	0.888327	0.740536	0.862993	0.884198	0.824415	0.784867	0.745068	0.953064	0.89822	0.904406	0.799651	0.846201	0.75616
MMS1_donor_2	CSM3_recipient_2	R1	NA	no	DNA_repair	DNA_repair	0.001128	0.063536	0.0823972	NEUTRAL	NEUTRAL	194	13	6	21	15	38	38	26	10	13	-0.0636011	-0.264804	-0.0126276	-0.0579785	-0.158555	-0.130701	-0.0849046	-0.108806	-0.188783	0.872258	0.801329	0.700657	0.767514	0.915843	0.893841	0.888327	0.740536	0.862993	0.889326	0.83205	0.811182	0.795585	0.923247	0.865699	0.872884	0.797374	0.85009	0.712121
MMS1_donor_2	FLO8_recipient_1	R1	NA	no	DNA_repair	Neutral	NA	NA	NA	NA	NA	1098	300	346	260	260	820	729	622	246	532	0.0218199	0.022987	0.0295169	0.0719027	0.0616238	0.0382687	0.00177586	-0.0135555	0.0162261	0.872258	0.801329	0.700657	0.767514	0.915843	0.893841	0.888327	0.740536	0.862993	0.977139	0.964874	0.970324	0.958708	1.02818	1.01947	1.00249	0.983479	0.982166	0.874137
MMS1_donor_2	FLO8_recipient_2	R1	NA	no	DNA_repair	Neutral	NA	NA	NA	NA	NA	907	375	420	313	332	752	867	789	313	603	0.0338508	0.0330218	0.0350919	-0.00879923	0.0149538	0.0368182	0.0153907	0.00996614	0.0134192	0.872258	0.801329	0.700657	0.767514	0.915843	0.893841	0.888327	0.740536	0.862993	1.03465	1.05585	1.05927	1.06667	1.01926	1.04951	1.042	1.03429	1.02553	0.936333
MMS1_donor_2	GAL2_recipient_1	R1	NA	no	DNA_repair	Neutral	NA	NA	NA	NA	NA	1171	314	355	283	283	665	621	567	272	527	-0.0236006	-0.0391231	-0.00913453	-0.032045	-0.0593505	0.00591955	-0.0239831	0.00362669	-0.0397863	0.872258	0.801329	0.700657	0.767514	0.915843	0.893841	0.888327	0.740536	0.862993	0.993996	0.997576	0.995843	0.985141	1.04123	0.986033	1.01221	1.00457	1.00316	0.84342
MMS1_donor_2	GAL2_recipient_2	R1	NA	no	DNA_repair	Neutral	NA	NA	NA	NA	NA	1278	462	562	404	455	1042	1289	1058	383	802	-0.026676	-0.0302317	-0.0116216	-0.0268014	0.0259504	0.0188323	0.0118026	-0.0195777	0.0269522	0.872258	0.801329	0.700657	0.767514	0.915843	0.893841	0.888327	0.740536	0.862993	1.02537	1.03917	1.0379	1.03958	0.972503	1.04374	1.01089	1.03226	1.01322	0.86771
MMS1_donor_2	HO_recipient_1	R1	NA	no	DNA_repair	Neutral	NA	NA	NA	NA	NA	2099	660	900	604	675	1296	1908	1459	561	1063	-0.0281594	0.00537321	0.0357483	0.0158297	0.0121973	-0.0653311	-0.0178114	-0.00336719	-0.0378155	0.872258	0.801329	0.700657	0.767514	0.915843	0.893841	0.888327	0.740536	0.862993	1.02524	1.04792	1.0357	1.05261	1.01665	1.13049	1.03143	1.02128	1.02699	0.866113
MMS1_donor_2	HO_recipient_2	R1	NA	no	DNA_repair	Neutral	NA	NA	NA	NA	NA	1911	866	811	680	673	1640	1923	1362	705	1438	0.00249128	-0.00970477	-0.0233992	-0.063296	-0.037969	-0.0737087	-0.0645255	-0.0108313	-0.0310039	0.872258	0.801329	0.700657	0.767514	0.915843	0.893841	0.888327	0.740536	0.862993	1.03807	1.04475	1.0415	1.05822	1.06483	1.09876	1.0428	1.05169	1.07519	0.907958
MMS1_donor_2	MAG1_recipient_1	R1	NA	no	DNA_repair	DNA_repair	0.050769	0.129068	0.12312	ALLEVIATING	ALLEVIATING	218	69	84	43	61	147	164	160	64	147	0.0170898	0.058062	0.0784284	0.020746	0.0698606	0.0216299	0.0861863	0.109184	0.113138	0.872258	0.801329	0.700657	0.767514	0.915843	0.893841	0.888327	0.740536	0.862993	0.979893	0.977196	0.818315	0.96795	0.956885	0.99839	0.964858	0.971678	0.97217	0.871809
MMS1_donor_2	MAL13_recipient_1	R1	NA	no	DNA_repair	Neutral	NA	NA	NA	NA	NA	1478	310	362	320	353	736	673	764	261	615	-0.0268792	-0.000429393	0.00073829	0.0280962	0.0180384	-0.0260088	0.0255891	-0.0452133	0.0151453	0.872258	0.801329	0.700657	0.767514	0.915843	0.893841	0.888327	0.740536	0.862993	0.978075	0.954675	0.962211	0.956891	1.00438	0.986991	0.99703	0.971714	0.973703	0.826254
MMS1_donor_2	MMS4_recipient_1	R1	NA	no	DNA_repair	DNA_repair	-0.011001	-0.034803	-0.0393358	NEUTRAL	NEUTRAL	401	65	69	29	80	200	199	167	75	111	-0.0283342	-0.0158004	-0.0736912	0.0686387	-0.0496912	-0.0520052	-0.00163957	0.0525709	-0.0262551	0.872258	0.801329	0.700657	0.767514	0.915843	0.893841	0.888327	0.740536	0.862993	0.960051	0.944878	0.850107	0.891056	1.00835	0.971369	0.955314	0.843143	0.937281	0.809077
MMS1_donor_2	MPH1_recipient_1	R1	NA	no	DNA_repair	DNA_repair	0.000146	0.038943	0.0488342	NEUTRAL	NEUTRAL	161	20	20	25	13	126	159	88	46	131	-0.0458185	-0.13528	-0.0177116	-0.135838	0.060597	-0.00954337	0.0917547	0.0597623	0.152262	0.872258	0.801329	0.700657	0.767514	0.915843	0.893841	0.888327	0.740536	0.862993	0.935369	0.914362	0.845092	0.850706	0.933235	1.04418	0.858672	0.894039	0.94167	0.770065
MMS1_donor_2	MUS81_recipient_1	R1	NA	no	DNA_repair	DNA_repair	-0.021449	-0.021292	-0.0145931	AGGRAVATING	NEUTRAL	233	33	35	17	26	142	99	119	41	86	-0.00827951	-0.0640247	-0.0845487	-0.0165787	0.0152012	-0.0215638	0.122512	0.203048	0.0584643	0.872258	0.801329	0.700657	0.767514	0.915843	0.893841	0.888327	0.740536	0.862993	0.925486	0.911459	0.817671	0.830694	0.985764	0.938479	0.906787	0.695183	0.887807	0.798983
MMS1_donor_2	NGL3_recipient_1	R1	NA	no	DNA_repair	Neutral	NA	NA	NA	NA	NA	8236	2402	2921	2254	2946	4468	4359	4380	2334	4061	0.00674604	0.00485971	0.028528	0.0887997	0.00311682	0.0314344	-0.00548371	0.0323333	0.00321756	0.872258	0.801329	0.700657	0.767514	0.915843	0.893841	0.888327	0.740536	0.862993	1.00322	1.01305	1.00723	1.04025	1.02043	0.969454	0.99784	0.984026	1.00055	0.881816
MMS1_donor_2	NGL3_recipient_2	R1	NA	no	DNA_repair	Neutral	NA	NA	NA	NA	NA	1515	668	693	552	589	1128	1082	1112	585	963	0.0465838	0.0486531	0.0598521	0.0299467	-0.0114287	-0.000353564	3.02524e-05	0.0430037	0.00551048	0.872258	0.801329	0.700657	0.767514	0.915843	0.893841	0.888327	0.740536	0.862993	1.02883	1.03362	1.03726	1.03126	1.02397	1.01703	1.02497	1.01962	1.02599	0.943986
MMS1_donor_2	PSY3_recipient_1	R1	NA	no	DNA_repair	DNA_repair	-0.0255	-0.020355	-0.00842713	NEUTRAL	NEUTRAL	1482	438	500	127	387	713	772	790	400	740	-0.0519087	-0.0749108	-0.174085	-0.0623159	-0.114888	-0.153923	-0.066601	-0.0493111	-0.0446772	0.872258	0.801329	0.700657	0.767514	0.915843	0.893841	0.888327	0.740536	0.862993	1.02668	1.03725	0.947456	1.00784	1.00817	1.06916	1.01026	1.0444	1.052	0.843625
MMS1_donor_2	PSY3_recipient_2	R1	NA	no	DNA_repair	DNA_repair	-0.0255	-0.020355	-0.00842713	NEUTRAL	NEUTRAL	3229	553	691	191	502	1147	1264	1025	476	940	-0.0275573	-0.0261672	-0.132301	-0.0332694	-0.00418591	-0.00209264	-0.00403275	0.00429335	-0.0525607	0.872258	0.801329	0.700657	0.767514	0.915843	0.893841	0.888327	0.740536	0.862993	0.936985	0.905459	0.823627	0.875496	0.875878	0.917796	0.904417	0.88183	0.933593	0.789736
MMS1_donor_2	RAD18_recipient_1	R1	NA	no	DNA_repair	DNA_repair	-0.034336	0.048594	0.0862699	AGGRAVATING	ALLEVIATING	119	11	8	9	22	6	16	6	9	22	-0.0555065	-0.141506	0.0870564	0.276678	-0.370722	-0.189184	-0.325568	-0.103036	-0.0384423	0.872258	0.801329	0.700657	0.767514	0.915843	0.893841	0.888327	0.740536	0.862993	0.894139	0.839876	0.644012	0.577793	0.890482	0.790061	0.863073	0.831158	0.836118	0.724413
MMS1_donor_2	RAD18_recipient_2	R1	NA	no	DNA_repair	DNA_repair	-0.034336	0.048594	0.0862699	AGGRAVATING	ALLEVIATING	933	144	135	116	71	107	520	122	198	320	-0.0405692	-0.0805915	0.0504062	-0.0319729	-0.345406	-0.0433836	-0.248708	-0.00698003	-0.00611462	0.872258	0.801329	0.700657	0.767514	0.915843	0.893841	0.888327	0.740536	0.862993	0.940078	0.899464	0.676774	0.633037	0.950543	0.914771	0.908216	0.898896	0.89442	0.779421
MMS1_donor_2	RAD5_recipient_1	R1	NA	no	DNA_repair	DNA_repair	-0.085148	0.057967	0.114384	AGGRAVATING	ALLEVIATING	805	82	91	139	82	103	413	94	154	67	-0.118787	-0.182313	0.0888134	-0.00534894	-0.409256	-0.0380081	-0.312196	-0.0176456	-0.221328	0.872258	0.801329	0.700657	0.767514	0.915843	0.893841	0.888327	0.740536	0.862993	0.957908	0.934035	0.745445	0.697648	1.03374	0.935679	0.980816	0.909969	0.91109	0.716756
MMS1_donor_2	RAD5_recipient_2	R1	NA	no	DNA_repair	DNA_repair	-0.085148	0.057967	0.114384	AGGRAVATING	ALLEVIATING	3523	273	308	521	389	339	1105	323	495	268	-0.111906	-0.169116	0.1006	0.0650418	-0.34745	-0.0247711	-0.250784	-0.00392975	-0.236823	0.872258	0.801329	0.700657	0.767514	0.915843	0.893841	0.888327	0.740536	0.862993	0.925055	0.889074	0.717563	0.661302	0.958331	0.886869	0.931474	0.880079	0.887555	0.69498
MMS1_donor_2	RAD51_recipient_1	R1	NA	no	DNA_repair	DNA_repair	-0.029456	-0.053317	-0.0632008	NEUTRAL	NEUTRAL	301	28	31	17	33	114	82	97	37	28	-0.0373699	-0.0475428	-0.0904107	-0.010522	-0.0387001	-0.0989689	-0.0341616	0.101292	-0.101811	0.872258	0.801329	0.700657	0.767514	0.915843	0.893841	0.888327	0.740536	0.862993	0.875914	0.823934	0.754297	0.774584	0.946553	0.876074	0.93457	0.751	0.84065	0.726653
MMS1_donor_2	RAD52_recipient_1	R1	NA	no	DNA_repair	DNA_repair	-0.025986	0.057502	0.112392	NEUTRAL	ALLEVIATING	239	18	8	22	37	52	55	73	23	37	-0.0447843	-0.216537	0.0191361	0.125348	-0.165046	-0.147606	-0.0540485	0.00615574	-0.0403996	0.872258	0.801329	0.700657	0.767514	0.915843	0.893841	0.888327	0.740536	0.862993	0.86143	0.803408	0.729052	0.723562	1.0204	0.951248	0.981269	0.744643	0.848755	0.706605
MMS1_donor_2	RAD54_recipient_1	R1	NA	no	DNA_repair	DNA_repair	0.001467	0.004979	0.00655318	NEUTRAL	NEUTRAL	410	33	22	28	45	193	185	159	53	94	-0.031799	-0.114869	-0.00369134	0.0788326	-0.0343807	-0.0459278	-0.0113891	0.0897686	0.0253811	0.872258	0.801329	0.700657	0.767514	0.915843	0.893841	0.888327	0.740536	0.862993	0.869025	0.818039	0.736182	0.728489	0.978703	0.940442	0.951922	0.694785	0.84113	0.726215
MMS1_donor_2	RAD54_recipient_2	R1	NA	no	DNA_repair	DNA_repair	0.001467	0.004979	0.00655318	NEUTRAL	NEUTRAL	1117	102	108	73	157	474	401	447	100	221	-0.0328584	-0.104924	-0.085094	0.0604288	-0.0976829	-0.115656	-0.0430563	-0.0163494	-0.0031077	0.872258	0.801329	0.700657	0.767514	0.915843	0.893841	0.888327	0.740536	0.862993	0.875952	0.818104	0.724562	0.726562	0.968882	0.905892	0.947054	0.685365	0.848167	0.731197
MMS1_donor_2	RAD55_recipient_1	R1	NA	no	DNA_repair	DNA_repair	-0.000283	0.008677	0.0124413	NEUTRAL	NEUTRAL	506	40	25	35	39	119	71	97	45	64	0.0243157	-0.119133	0.0121832	0.034395	-0.0588189	-0.125803	0.00355521	0.146627	-0.00924508	0.872258	0.801329	0.700657	0.767514	0.915843	0.893841	0.888327	0.740536	0.862993	0.807943	0.739515	0.66303	0.669783	0.853678	0.774298	0.843135	0.588745	0.759539	0.72905
MMS1_donor_2	RAD57_recipient_1	R1	NA	no	DNA_repair	DNA_repair	-0.016541	0.002013	0.0134961	NEUTRAL	NEUTRAL	849	145	186	57	9	106	461	438	126	291	0.0118529	0.0206573	-0.0502786	-0.4074	-0.286566	0.0990523	0.0174561	0.159618	0.0275841	0.872258	0.801329	0.700657	0.767514	0.915843	0.893841	0.888327	0.740536	0.862993	0.924352	0.88885	0.773968	0.813925	1.00854	0.900427	0.96598	0.639874	0.902119	0.818126
MMS1_donor_2	RAD59_recipient_1	R1	NA	no	DNA_repair	DNA_repair	-0.03223	0.016499	0.044099	AGGRAVATING	NEUTRAL	3974	878	1064	442	877	1999	2088	1792	398	1588	0.00847755	0.0013838	-0.0375903	-0.0211974	-0.0343778	-0.0140564	-0.028418	-0.179871	-0.0370426	0.872258	0.801329	0.700657	0.767514	0.915843	0.893841	0.888327	0.740536	0.862993	0.977749	0.975942	0.882817	0.955246	0.961179	0.954338	0.95857	0.95954	0.985433	0.861327
MMS1_donor_2	RAD61_recipient_1	R1	NA	no	DNA_repair	DNA_repair	-0.043613	-0.005525	0.028522	NEUTRAL	NEUTRAL	460	92	83	79	10	482	387	355	82	243	-0.0626866	-0.114719	0.00243183	-0.434849	0.0648701	-0.0801558	0.0349897	-0.0913583	-0.0100067	0.872258	0.801329	0.700657	0.767514	0.915843	0.893841	0.888327	0.740536	0.862993	1.00329	1.01026	0.956679	0.97312	1.07757	1.12745	0.993166	1.03286	1.00308	0.812443
MMS1_donor_2	RTT101_recipient_1	R1	NA	no	DNA_repair	DNA_repair	0.105834	0.271337	0.279312	ALLEVIATING	ALLEVIATING	441	98	108	54	69	204	276	250	36	70	0.121953	0.151982	0.0878765	0.119514	-0.020323	-0.0214066	0.0350965	-0.045823	-0.052158	0.872258	0.801329	0.700657	0.767514	0.915843	0.893841	0.888327	0.740536	0.862993	0.803887	0.723911	0.620591	0.617108	0.907398	0.919713	0.884555	0.698492	0.799573	0.823149
MMS1_donor_2	RTT101_recipient_2	R1	NA	no	DNA_repair	DNA_repair	0.105834	0.271337	0.279312	ALLEVIATING	ALLEVIATING	508	74	162	50	47	72	86	26	0	1	0.0295699	0.174362	0.0510329	-0.00495847	-0.247939	-0.268497	-0.371457	-0.52625	-0.70076	0.872258	0.801329	0.700657	0.767514	0.915843	0.893841	0.888327	0.740536	0.862993	0.859268	0.790515	0.685323	0.723634	0.955543	0.944921	0.945449	0.710633	0.863462	0.779073
MMS1_donor_2	RTT107_recipient_1	R1	NA	no	DNA_repair	DNA_repair	-0.046879	0.071261	0.136948	AGGRAVATING	NEUTRAL	161	24	20	31	19	67	112	104	24	27	-0.0568709	-0.114822	0.0825731	-0.0770665	-0.0581711	-0.0230097	0.0743595	0.0438075	-0.134094	0.872258	0.801329	0.700657	0.767514	0.915843	0.893841	0.888327	0.740536	0.862993	0.967854	0.954044	0.819279	0.921834	1.04828	1.09159	0.987437	0.810422	0.973566	0.787347
MMS1_donor_2	SGS1_recipient_1	R1	NA	no	DNA_repair	DNA_repair	-0.0411	0.038186	0.081416	NEUTRAL	ALLEVIATING	1017	118	170	83	123	428	459	386	103	102	-0.0246138	0.0232446	0.00562716	0.068194	-0.0784375	-0.0823923	-0.0056421	-0.042859	-0.0942694	0.872258	0.801329	0.700657	0.767514	0.915843	0.893841	0.888327	0.740536	0.862993	0.909562	0.889077	0.76426	0.76522	1.00156	0.981074	0.940878	0.807547	0.819775	0.768759
MMS1_donor_2	SHU1_recipient_1	R1	NA	no	DNA_repair	DNA_repair	0.007535	0.042067	0.047537	NEUTRAL	NEUTRAL	1294	496	430	305	294	931	314	835	459	711	0.0387602	-0.0187055	0.0149438	0.0371462	-0.0282102	-0.289808	0.00926986	0.0198367	0.0412204	0.872258	0.801329	0.700657	0.767514	0.915843	0.893841	0.888327	0.740536	0.862993	0.990059	0.978662	0.897933	0.877497	1.0112	1.00129	0.984592	1.00398	0.994255	0.902347
MMS1_donor_2	SHU1_recipient_2	R1	NA	no	DNA_repair	DNA_repair	0.007535	0.042067	0.047537	NEUTRAL	NEUTRAL	991	281	360	200	276	534	227	555	283	451	0.00566855	0.0144209	0.00875385	0.0429846	-0.0465703	-0.265863	0.0532595	0.0513558	-0.0119266	0.872258	0.801329	0.700657	0.767514	0.915843	0.893841	0.888327	0.740536	0.862993	1.0031	1.00347	0.930118	0.979526	1.02542	1.05445	1.00303	1.02729	1.00933	0.880634
MMS1_donor_2	SHU2_recipient_1	R1	NA	no	DNA_repair	DNA_repair	0.027562	0.002176	-0.0157929	ALLEVIATING	NEUTRAL	2180	423	415	268	216	638	794	750	372	508	0.0394159	0.0125504	0.042255	0.00694963	-0.00789883	-0.0270254	-0.0169289	-0.00974291	-0.034562	0.872258	0.801329	0.700657	0.767514	0.915843	0.893841	0.888327	0.740536	0.862993	0.909994	0.868124	0.789975	0.824054	0.894313	0.939958	0.922801	0.905332	0.899358	0.833165
MMS1_donor_2	SHU2_recipient_2	R1	NA	no	DNA_repair	DNA_repair	0.027562	0.002176	-0.0157929	ALLEVIATING	NEUTRAL	1774	495	423	278	402	843	956	853	416	617	0.0383121	-0.012791	0.0174438	-0.0135288	-0.0775164	-0.0263429	-0.0219232	-0.0229004	-0.0551513	0.872258	0.801329	0.700657	0.767514	0.915843	0.893841	0.888327	0.740536	0.862993	0.975601	0.968513	0.889234	0.952055	0.995576	0.974555	0.964262	0.975226	0.979606	0.889287
MMS1_donor_2	SLX4_recipient_1	R1	NA	no	DNA_repair	DNA_repair	-0.010393	-0.115641	-0.141533	NEUTRAL	AGGRAVATING	1446	332	405	92	282	875	1002	843	66	652	-0.0579729	-0.0789763	-0.22329	-0.0934784	-0.007143	0.0368988	0.00897835	-0.333811	0.00323481	0.872258	0.801329	0.700657	0.767514	0.915843	0.893841	0.888327	0.740536	0.862993	0.999057	1.00183	0.944357	0.975038	0.941869	0.928164	0.943255	0.954584	0.976747	0.813463
MMS1_donor_2	SRS2_recipient_1	R1	NA	no	DNA_repair	DNA_repair	-0.071227	-0.029229	0.0140502	AGGRAVATING	AGGRAVATING	1002	174	201	59	89	689	734	595	49	331	-0.0502144	-0.0841035	-0.177562	-0.127731	-0.0343777	0.000168771	0.0372782	-0.272191	-0.0681459	0.872258	0.801329	0.700657	0.767514	0.915843	0.893841	0.888327	0.740536	0.862993	0.965086	0.963985	0.888453	0.858651	1.0568	1.07452	0.984455	0.962194	0.976248	0.791589
MMS1_donor_2	SRS2_recipient_2	R1	NA	no	DNA_repair	DNA_repair	-0.071227	-0.029229	0.0140502	AGGRAVATING	AGGRAVATING	1258	184	218	105	164	903	869	605	79	428	-0.0806211	-0.0998883	-0.0846877	-0.0210112	0.0356272	-0.0585879	-0.0257685	-0.243337	-0.0600132	0.872258	0.801329	0.700657	0.767514	0.915843	0.893841	0.888327	0.740536	0.862993	0.980663	0.982299	0.90226	0.873732	1.02481	1.05321	0.966028	0.959084	0.975803	0.77477
MMS1_donor_2	YBR259W_recipient_1	R1	NA	no	DNA_repair	Neutral	NA	NA	NA	NA	NA	3211	1172	1411	787	1107	2118	2360	2126	1070	1806	-0.0120882	0.0116501	-0.0766881	-0.0500238	-0.0466213	-0.0780008	-0.0700304	-0.00627103	-0.0365971	0.872258	0.801329	0.700657	0.767514	0.915843	0.893841	0.888327	0.740536	0.862993	1.02511	1.02565	1.0253	1.03552	1.01532	1.02372	1.03411	1.01826	1.02532	0.882068
MMS1_donor_2	YCL047C_recipient_1	R1	NA	no	DNA_repair	Neutral	NA	NA	NA	NA	NA	967	174	192	136	138	392	403	421	146	316	-0.0152426	-0.00432231	-0.0439315	-0.0439227	-0.0288756	-0.0640053	0.0172213	-0.00614603	0.01806	0.872258	0.801329	0.700657	0.767514	0.915843	0.893841	0.888327	0.740536	0.862993	0.939153	0.910299	0.907739	0.881921	0.950615	0.944071	0.936942	0.948738	0.942094	0.803941
MMS1_donor_2	YDL027C_recipient_1	R1	NA	no	DNA_repair	Neutral	NA	NA	NA	NA	NA	1295	324	329	245	254	682	817	592	279	542	7.00902e-05	0.000258816	-0.0261783	-0.00568845	0.0238617	0.0444171	0.0234924	-0.00318134	0.0230533	0.872258	0.801329	0.700657	0.767514	0.915843	0.893841	0.888327	0.740536	0.862993	0.971348	0.961806	0.967357	0.951429	1.01057	0.991031	0.974591	0.968138	0.965679	0.847336
MMS1_donor_2	YDL027C_recipient_2	R1	NA	no	DNA_repair	Neutral	NA	NA	NA	NA	NA	2198	716	791	501	551	1562	1651	1452	590	1245	0.0224371	0.0738098	0.0175412	0.0396149	0.0504865	0.0290586	0.0608234	0.0132271	0.052105	0.872258	0.801329	0.700657	0.767514	0.915843	0.893841	0.888327	0.740536	0.862993	0.99675	0.992544	1.00023	0.985305	0.978024	0.985724	0.977887	0.991695	0.984504	0.89186
MMS1_donor_2	YFR057W_recipient_1	R1	NA	no	DNA_repair	Neutral	NA	NA	NA	NA	NA	2627	692	814	626	707	1359	1670	1493	542	1175	0.00357114	-0.0211326	-0.029002	0.00632954	-0.0094644	-0.0358988	0.0049001	-0.0731359	0.0271244	0.872258	0.801329	0.700657	0.767514	0.915843	0.893841	0.888327	0.740536	0.862993	0.978946	0.966383	0.963201	0.960101	0.916841	0.961721	0.963839	0.984493	0.97074	0.857464
MMS1_donor_2	YKR011C_recipient_1	R1	NA	no	DNA_repair	Neutral	NA	NA	NA	NA	NA	1147	467	510	404	439	939	1110	881	425	701	0.0244518	0.0105012	0.0118623	0.0307411	0.0411536	0.0130961	0.090496	0.0990982	0.0260354	0.872258	0.801329	0.700657	0.767514	0.915843	0.893841	0.888327	0.740536	0.862993	1.0311	1.05231	1.06319	1.0754	1.02326	1.10818	1.02489	1.03239	1.02236	0.923837
MMS1_donor_2	YKR011C_recipient_2	R1	NA	no	DNA_repair	Neutral	NA	NA	NA	NA	NA	1190	291	342	275	298	763	825	673	266	558	-0.0117456	-0.0248681	-0.00187748	0.0478102	0.0242672	0.0355382	0.00685515	-0.0404139	-0.00741588	0.872258	0.801329	0.700657	0.767514	0.915843	0.893841	0.888327	0.740536	0.862993	1.00042	1.00455	1.00908	1.00414	1.03482	1.03351	0.996431	1.0191	1.00322	0.860879
MMS1_donor_2	YLR179C_recipient_1	R1	NA	no	DNA_repair	Neutral	NA	NA	NA	NA	NA	1120	469	556	396	469	841	920	912	471	832	0.0321931	0.0287968	0.0401398	0.0153493	-0.0131678	0.0694983	0.0105985	0.0354408	0.0202696	0.872258	0.801329	0.700657	0.767514	0.915843	0.893841	0.888327	0.740536	0.862993	1.03828	1.07623	1.05802	1.069	1.02778	0.97443	1.03405	1.05269	1.03905	0.937837
MMS1_donor_2	YLR179C_recipient_2	R1	NA	no	DNA_repair	Neutral	NA	NA	NA	NA	NA	1645	544	621	473	463	1096	1143	1101	429	918	-0.0201829	-0.0299382	-0.00326684	-0.0310996	-0.0381739	-0.00664023	-0.0237736	-0.0228025	0.00738057	0.872258	0.801329	0.700657	0.767514	0.915843	0.893841	0.888327	0.740536	0.862993	1.0057	1.00556	1.00251	0.986006	0.997299	0.97756	1.008	0.999395	1.01319	0.857047
MMS1_donor_2	YLR356W_recipient_1	R1	NA	no	DNA_repair	Neutral	NA	NA	NA	NA	NA	2688	755	870	692	785	1243	1506	1422	679	1188	-0.0137956	-0.0225116	0.00351705	-0.016555	0.0493459	0.0689244	0.0372028	0.0268095	-0.0262062	0.872258	0.801329	0.700657	0.767514	0.915843	0.893841	0.888327	0.740536	0.862993	0.989022	0.990969	0.993227	1.01241	0.8765	0.929451	0.961159	0.995485	0.983857	0.848887
MMS1_donor_2	YLR356W_recipient_2	R1	NA	no	DNA_repair	Neutral	NA	NA	NA	NA	NA	1733	416	383	329	347	882	740	812	365	682	-0.00774364	-0.0214788	0.0275684	0.0181341	0.0151657	0.039411	-0.0175991	0.00449649	-0.0265649	0.872258	0.801329	0.700657	0.767514	0.915843	0.893841	0.888327	0.740536	0.862993	0.964865	0.93723	0.944617	0.930436	0.970143	0.821365	0.951545	0.947017	0.965165	0.833867
MMS4_donor_1	APT2_recipient_1	R1	NA	no	DNA_repair	Neutral	NA	NA	NA	NA	NA	434	306	365	239	250	574	463	431	228	372	-0.0228474	-0.00818703	-0.0878606	-0.0767436	-0.108758	-0.114197	-0.100458	-0.0585598	-0.0708719	1.02859	1.0293	0.94477	0.998331	1.13008	1.09471	1.05004	0.952733	1.03041	0.956361	0.927835	0.920846	0.922377	1.00407	0.946238	0.973106	0.941209	0.960317	0.960857
MMS4_donor_1	CLA4_recipient_1	R1	NA	no	DNA_repair	DNA_repair	0.051704	0.073286	0.0397438	ALLEVIATING	ALLEVIATING	135	79	92	77	55	146	120	122	54	93	0.00765217	0.0504258	0.0356437	-0.00163417	0.0348491	0.0313478	0.0566312	0.149065	0.118226	1.02859	1.0293	0.94477	0.998331	1.13008	1.09471	1.05004	0.952733	1.03041	0.911341	0.864542	0.845827	0.839219	0.891982	0.840879	0.879899	0.77776	0.812834	0.94505
MMS4_donor_1	CSM2_recipient_1	R1	NA	no	DNA_repair	DNA_repair	-0.025999	0.038304	0.0612233	NEUTRAL	NEUTRAL	166	186	188	118	111	348	318	244	56	305	-0.00728556	-0.0024705	0.00354346	-0.016356	0.0626332	0.0092942	0.0437736	-0.176807	0.0634353	1.02859	1.0293	0.94477	0.998331	1.13008	1.09471	1.05004	0.952733	1.03041	1.00506	1.00462	0.928784	0.979612	1.03515	1.07142	1.00458	1.02897	1.00914	1.02651
MMS4_donor_1	CSM2_recipient_2	R1	NA	no	DNA_repair	DNA_repair	-0.025999	0.038304	0.0612233	NEUTRAL	NEUTRAL	358	571	685	408	498	545	629	578	71	621	-0.00981225	0.0512603	0.0495494	0.0400821	0.0633005	-0.020736	0.0472651	-0.360782	-0.0158271	1.02859	1.0293	0.94477	0.998331	1.13008	1.09471	1.05004	0.952733	1.03041	1.06124	1.07776	1.00308	1.08864	0.919491	1.02654	0.992838	1.10146	1.07182	1.08177
MMS4_donor_1	CSM3_recipient_1	R1	NA	no	DNA_repair	DNA_repair	-0.028327	0.010122	0.0351854	NEUTRAL	NEUTRAL	210	99	74	96	74	69	302	193	97	117	0.0178659	-0.0721823	0.0176878	0.0522407	-0.338988	0.0257017	-0.00228156	0.054209	0.0299007	1.02859	1.0293	0.94477	0.998331	1.13008	1.09471	1.05004	0.952733	1.03041	0.884198	0.824415	0.784867	0.745068	0.953064	0.89822	0.904406	0.799651	0.846201	0.927345
MMS4_donor_1	CSM3_recipient_2	R1	NA	no	DNA_repair	DNA_repair	-0.028327	0.010122	0.0351854	NEUTRAL	NEUTRAL	66	12	8	19	8	10	26	47	9	15	-0.0834524	-0.220355	-0.0415034	-0.150281	-0.402724	-0.145634	0.0713097	-0.0851211	-0.128717	1.02859	1.0293	0.94477	0.998331	1.13008	1.09471	1.05004	0.952733	1.03041	0.889326	0.83205	0.811182	0.795585	0.923247	0.865699	0.872884	0.797374	0.85009	0.831301
MMS4_donor_1	FLO8_recipient_1	R1	NA	no	DNA_repair	Neutral	NA	NA	NA	NA	NA	273	274	315	255	199	498	425	390	179	337	0.0245633	0.029334	0.0303502	0.0678244	0.0243875	0.0268856	0.00551714	-0.00952726	0.00790097	1.02859	1.0293	0.94477	0.998331	1.13008	1.09471	1.05004	0.952733	1.03041	0.977139	0.964874	0.970324	0.958708	1.02818	1.01947	1.00249	0.983479	0.982166	1.02964
MMS4_donor_1	FLO8_recipient_2	R1	NA	no	DNA_repair	Neutral	NA	NA	NA	NA	NA	198	308	360	295	247	512	484	384	199	356	0.0304101	0.0307205	0.0297728	-0.01826	0.0296318	0.0389628	-0.00944787	0.00216315	0.00770967	1.02859	1.0293	0.94477	0.998331	1.13008	1.09471	1.05004	0.952733	1.03041	1.03465	1.05585	1.05927	1.06667	1.01926	1.04951	1.042	1.03429	1.02553	1.09464
MMS4_donor_1	GAL2_recipient_1	R1	NA	no	DNA_repair	Neutral	NA	NA	NA	NA	NA	250	275	309	268	224	475	381	376	214	358	-0.0102998	-0.0214971	0.00578902	-0.00633911	-0.0348932	0.0474284	0.0155503	0.0487754	-0.0145388	1.02859	1.0293	0.94477	0.998331	1.13008	1.09471	1.05004	0.952733	1.03041	0.993996	0.997576	0.995843	0.985141	1.04123	0.986033	1.01221	1.00457	1.00316	1.01212
MMS4_donor_1	GAL2_recipient_2	R1	NA	no	DNA_repair	Neutral	NA	NA	NA	NA	NA	300	418	464	404	317	598	626	482	200	448	-0.0257157	-0.0478224	-0.0139395	-0.0566091	0.0008379	-0.0258626	-0.0327895	-0.0801595	0.00203131	1.02859	1.0293	0.94477	0.998331	1.13008	1.09471	1.05004	0.952733	1.03041	1.02537	1.03917	1.0379	1.03958	0.972503	1.04374	1.01089	1.03226	1.01322	1.02897
MMS4_donor_1	HO_recipient_1	R1	NA	no	DNA_repair	Neutral	NA	NA	NA	NA	NA	442	573	591	554	499	740	1093	597	294	600	-0.0190742	-0.0351277	0.0379012	0.01551	-0.00106015	-0.0652154	-0.0654455	-0.0393772	-0.0451115	1.02859	1.0293	0.94477	0.998331	1.13008	1.09471	1.05004	0.952733	1.03041	1.02524	1.04792	1.0357	1.05261	1.01665	1.13049	1.03143	1.02128	1.02699	1.03548
MMS4_donor_1	HO_recipient_2	R1	NA	no	DNA_repair	Neutral	NA	NA	NA	NA	NA	465	726	698	607	587	1156	1062	780	501	972	-0.011899	-0.0275177	-0.0524167	-0.0609004	-0.0480046	-0.108355	-0.0796323	-0.0216695	-0.0404239	1.02859	1.0293	0.94477	0.998331	1.13008	1.09471	1.05004	0.952733	1.03041	1.03807	1.04475	1.0415	1.05822	1.06483	1.09876	1.0428	1.05169	1.07519	1.05585
MMS4_donor_1	MAG1_recipient_1	R1	NA	no	DNA_repair	DNA_repair	-0.007781	-0.075603	-0.0767355	NEUTRAL	AGGRAVATING	41	30	42	6	23	31	31	34	13	23	-0.0359142	0.00525583	-0.162921	-0.0675372	-0.111078	-0.177063	-0.0476331	-0.0777539	-0.078984	1.02859	1.0293	0.94477	0.998331	1.13008	1.09471	1.05004	0.952733	1.03041	0.979893	0.977196	0.818315	0.96795	0.956885	0.99839	0.964858	0.971678	0.97217	0.971996
MMS4_donor_1	MAL13_recipient_1	R1	NA	no	DNA_repair	Neutral	NA	NA	NA	NA	NA	363	332	342	289	253	508	484	480	254	419	-0.00375914	0.0168953	-0.00853955	0.0141673	0.0147211	0.0196417	0.0328202	0.0213008	0.0224801	1.02859	1.0293	0.94477	0.998331	1.13008	1.09471	1.05004	0.952733	1.03041	0.978075	0.954675	0.962211	0.956891	1.00438	0.986991	0.99703	0.971714	0.973703	1.00228
MMS4_donor_1	MMS4_recipient_1	R1	0	YES	DNA_repair	DNA_repair	NA	NA	NA	NA	NA	83	0	1	1	0	1	1	1	1	1	-0.573771	-0.626608	-0.525426	-0.81576	-0.94791	-1.00137	-0.720636	-0.591794	-0.640653	1.02859	1.0293	0.94477	0.998331	1.13008	1.09471	1.05004	0.952733	1.03041	0.960051	0.944878	0.850107	0.891056	1.00835	0.971369	0.955314	0.843143	0.937281	0.413729
MMS4_donor_1	NGL3_recipient_1	R1	NA	no	DNA_repair	Neutral	NA	NA	NA	NA	NA	1983	1970	2626	1999	2012	3200	2653	2585	1603	2534	-0.00143987	0.00138104	-0.0126368	0.0059421	-0.0356745	0.0159179	0.0480663	0.0805903	0.000520325	1.02859	1.0293	0.94477	0.998331	1.13008	1.09471	1.05004	0.952733	1.03041	1.00322	1.01305	1.00723	1.04025	1.02043	0.969454	0.99784	0.984026	1.00055	1.03047
MMS4_donor_1	NGL3_recipient_2	R1	NA	no	DNA_repair	Neutral	NA	NA	NA	NA	NA	376	554	578	512	444	825	703	760	423	751	0.0172749	0.00860768	0.0323814	0.0884806	0.0670529	0.0711746	0.0441763	0.0628292	0.0430901	1.02859	1.0293	0.94477	0.998331	1.13008	1.09471	1.05004	0.952733	1.03041	1.02883	1.03362	1.03726	1.03126	1.02397	1.01703	1.02497	1.01962	1.02599	1.07552
MMS4_donor_1	PSY3_recipient_1	R1	NA	no	DNA_repair	DNA_repair	-0.008123	0.050237	0.0604754	NEUTRAL	ALLEVIATING	224	343	374	235	259	519	441	375	242	449	0.0367355	0.0350337	0.074725	0.0258258	0.0196979	-0.031631	-0.00246139	0.00682251	-0.00139955	1.02859	1.0293	0.94477	0.998331	1.13008	1.09471	1.05004	0.952733	1.03041	1.02668	1.03725	0.947456	1.00784	1.00817	1.06916	1.01026	1.0444	1.052	1.09278
MMS4_donor_1	PSY3_recipient_2	R1	NA	no	DNA_repair	DNA_repair	-0.008123	0.050237	0.0604754	NEUTRAL	ALLEVIATING	1234	1030	1126	615	772	1384	1351	1284	765	1137	0.00396292	-0.00218324	0.016306	0.00594164	-0.00780001	-0.0343266	0.00115082	0.0486442	0.00350724	1.02859	1.0293	0.94477	0.998331	1.13008	1.09471	1.05004	0.952733	1.03041	0.936985	0.905459	0.823627	0.875496	0.875878	0.917796	0.904417	0.88183	0.933593	0.967739
MMS4_donor_1	RAD18_recipient_1	R1	NA	no	DNA_repair	DNA_repair	-0.052534	0.028016	0.0521029	AGGRAVATING	ALLEVIATING	76	4	3	13	7	7	63	57	2	8	-0.257897	-0.434438	0.025419	-0.0274338	-0.472521	0.124085	0.0477742	-0.433327	-0.269407	1.02859	1.0293	0.94477	0.998331	1.13008	1.09471	1.05004	0.952733	1.03041	0.894139	0.839876	0.644012	0.577793	0.890482	0.790061	0.863073	0.831158	0.836118	0.661807
MMS4_donor_1	RAD18_recipient_2	R1	NA	no	DNA_repair	DNA_repair	-0.052534	0.028016	0.0521029	AGGRAVATING	ALLEVIATING	189	18	13	51	28	57	163	115	26	33	-0.240826	-0.394037	0.112009	0.0447277	-0.276691	-0.0681234	-0.0788368	-0.231998	-0.249033	1.02859	1.0293	0.94477	0.998331	1.13008	1.09471	1.05004	0.952733	1.03041	0.940078	0.899464	0.676774	0.633037	0.950543	0.914771	0.908216	0.898896	0.89442	0.72613
MMS4_donor_1	RAD5_recipient_1	R1	NA	no	DNA_repair	DNA_repair	-0.060136	0.016707	0.0359439	AGGRAVATING	NEUTRAL	95	9	5	29	31	24	15	12	50	20	-0.232172	-0.462036	0.0509409	0.175026	-0.384189	-0.394872	-0.400609	0.01769	-0.211065	1.02859	1.0293	0.94477	0.998331	1.13008	1.09471	1.05004	0.952733	1.03041	0.957908	0.934035	0.745445	0.697648	1.03374	0.935679	0.980816	0.909969	0.91109	0.753125
MMS4_donor_1	RAD5_recipient_2	R1	NA	no	DNA_repair	DNA_repair	-0.060136	0.016707	0.0359439	AGGRAVATING	NEUTRAL	867	82	80	321	233	186	119	133	189	422	-0.191068	-0.316688	0.11153	0.0900728	-0.411509	-0.436059	-0.347968	-0.153429	-0.0681427	1.02859	1.0293	0.94477	0.998331	1.13008	1.09471	1.05004	0.952733	1.03041	0.925055	0.889074	0.717563	0.661302	0.958331	0.886869	0.931474	0.880079	0.887555	0.760436
MMS4_donor_1	RAD51_recipient_1	R1	NA	no	DNA_repair	DNA_repair	-0.007728	-0.011084	-0.00888616	NEUTRAL	NEUTRAL	58	25	30	22	24	58	41	53	21	33	0.00231459	0.0152677	0.0070973	0.00901657	-0.101061	-0.130065	-0.0747861	0.0516383	-0.0149833	1.02859	1.0293	0.94477	0.998331	1.13008	1.09471	1.05004	0.952733	1.03041	0.875914	0.823934	0.754297	0.774584	0.946553	0.876074	0.93457	0.751	0.84065	0.903273
MMS4_donor_1	RAD54_recipient_1	R1	NA	no	DNA_repair	DNA_repair	0.005679	0.031878	0.0364309	NEUTRAL	NEUTRAL	79	27	33	25	18	61	38	57	36	42	-0.0120278	0.0140885	0.0389548	-0.000386895	-0.131838	-0.215721	-0.059041	0.254346	0.0464254	1.02859	1.0293	0.94477	0.998331	1.13008	1.09471	1.05004	0.952733	1.03041	0.869025	0.818039	0.736182	0.728489	0.978703	0.940442	0.951922	0.694785	0.84113	0.881844
MMS4_donor_1	RAD54_recipient_2	R1	NA	no	DNA_repair	DNA_repair	0.005679	0.031878	0.0364309	NEUTRAL	NEUTRAL	304	168	159	145	129	356	368	316	116	169	0.0411598	0.0549973	0.127411	0.148505	0.0183145	0.0864831	0.0421497	0.174337	0.0300216	1.02859	1.0293	0.94477	0.998331	1.13008	1.09471	1.05004	0.952733	1.03041	0.875952	0.818104	0.724562	0.726562	0.968882	0.905892	0.947054	0.685365	0.848167	0.942157
MMS4_donor_1	RAD55_recipient_1	R1	NA	no	DNA_repair	DNA_repair	-0.014268	0.035711	0.0532123	NEUTRAL	NEUTRAL	99	52	66	35	32	98	90	80	21	74	0.118454	0.215953	0.169499	0.178214	0.0494751	0.10596	0.0805415	0.143578	0.165679	1.02859	1.0293	0.94477	0.998331	1.13008	1.09471	1.05004	0.952733	1.03041	0.807943	0.739515	0.66303	0.669783	0.853678	0.774298	0.843135	0.588745	0.759539	0.949497
MMS4_donor_1	RAD57_recipient_1	R1	NA	no	DNA_repair	DNA_repair	-0.03853	0.015651	0.0463327	AGGRAVATING	NEUTRAL	151	94	110	63	69	196	147	202	89	157	0.00974182	-0.0122988	0.0124496	0.0336493	-0.120957	-0.0651687	0.000255819	0.254655	0.0761824	1.02859	1.0293	0.94477	0.998331	1.13008	1.09471	1.05004	0.952733	1.03041	0.924352	0.88885	0.773968	0.813925	1.00854	0.900427	0.96598	0.639874	0.902119	0.960523
MMS4_donor_1	RAD59_recipient_1	R1	NA	no	DNA_repair	DNA_repair	-0.021215	0.033856	0.0529821	NEUTRAL	NEUTRAL	524	472	593	469	453	805	751	610	303	619	0.0130602	0.0121432	0.0843079	0.0598762	0.0211475	0.0480528	0.0689797	0.0376403	0.00295387	1.02859	1.0293	0.94477	0.998331	1.13008	1.09471	1.05004	0.952733	1.03041	0.977749	0.975942	0.882817	0.955246	0.961179	0.954338	0.95857	0.95954	0.985433	1.01877
MMS4_donor_1	RAD61_recipient_1	R1	NA	no	DNA_repair	DNA_repair	0.011748	0.006915	-0.00206122	NEUTRAL	NEUTRAL	165	133	146	131	139	375	481	232	226	222	-0.0683366	-0.115365	-0.0286003	-0.0339348	-0.0911647	-0.0417921	-0.0381556	0.0616666	-0.00497201	1.02859	1.0293	0.94477	0.998331	1.13008	1.09471	1.05004	0.952733	1.03041	1.00329	1.01026	0.956679	0.97312	1.07757	1.12745	0.993166	1.03286	1.00308	0.963642
MMS4_donor_1	RTT101_recipient_1	R1	NA	no	DNA_repair	DNA_repair	-0.024448	-0.018702	-0.00614746	NEUTRAL	NEUTRAL	170	41	52	32	19	28	227	21	53	66	0.00482679	0.0176881	0.0609142	-0.0368995	-0.382165	0.0899882	-0.295195	0.141404	-0.0219597	1.02859	1.0293	0.94477	0.998331	1.13008	1.09471	1.05004	0.952733	1.03041	0.803887	0.723911	0.620591	0.617108	0.907398	0.919713	0.884555	0.698492	0.799573	0.831698
MMS4_donor_1	RTT101_recipient_2	R1	NA	no	DNA_repair	DNA_repair	-0.024448	-0.018702	-0.00614746	NEUTRAL	NEUTRAL	96	20	39	20	21	0	26	0	16	16	-0.0646962	0.0232652	0.0612278	0.030253	-1.07984	-0.361211	-0.973638	-0.0127809	-0.222704	1.02859	1.0293	0.94477	0.998331	1.13008	1.09471	1.05004	0.952733	1.03041	0.859268	0.790515	0.685323	0.723634	0.955543	0.944921	0.945449	0.710633	0.863462	0.81914
MMS4_donor_1	RTT107_recipient_1	R1	NA	no	DNA_repair	DNA_repair	-0.051158	-0.104027	-0.0905367	AGGRAVATING	AGGRAVATING	54	4	6	3	31	100	155	7	30	89	-0.291287	-0.376106	-0.364627	-0.0757138	-0.0904618	-0.0498063	-0.470234	0.0783709	0.0240726	1.02859	1.0293	0.94477	0.998331	1.13008	1.09471	1.05004	0.952733	1.03041	0.967854	0.954044	0.819279	0.921834	1.04828	1.09159	0.987437	0.810422	0.973566	0.70424
MMS4_donor_1	SGS1_recipient_1	R1	NA	no	DNA_repair	DNA_repair	-0.797101	-0.324162	NA	AGGRAVATING	AGGRAVATING	213	0	0	0	0	170	124	0	0	0	-0.651287	-0.915127	-0.72205	-0.763943	-0.151136	-0.217998	-0.987962	-0.769377	-0.838863	1.02859	1.0293	0.94477	0.998331	1.13008	1.09471	1.05004	0.952733	1.03041	0.909562	0.889077	0.76426	0.76522	1.00156	0.981074	0.940878	0.807547	0.819775	0.284281
MMS4_donor_1	SHU1_recipient_1	R1	NA	no	DNA_repair	DNA_repair	-0.050197	-0.016748	0.0192999	AGGRAVATING	NEUTRAL	218	154	173	117	72	66	62	241	128	184	-0.0468841	-0.0376565	-0.0159014	-0.0501608	-0.305927	-0.345629	0.0137591	-0.0440006	-0.0508934	1.02859	1.0293	0.94477	0.998331	1.13008	1.09471	1.05004	0.952733	1.03041	0.990059	0.978662	0.897933	0.877497	1.0112	1.00129	0.984592	1.00398	0.994255	0.971482
MMS4_donor_1	SHU1_recipient_2	R1	NA	no	DNA_repair	DNA_repair	-0.050197	-0.016748	0.0192999	AGGRAVATING	NEUTRAL	241	239	265	157	157	150	161	342	200	297	-0.00679971	0.0311278	0.0217402	0.00265907	-0.239563	-0.270602	0.0133855	-0.00743967	-0.0085229	1.02859	1.0293	0.94477	0.998331	1.13008	1.09471	1.05004	0.952733	1.03041	1.0031	1.00347	0.930118	0.979526	1.02542	1.05445	1.00303	1.02729	1.00933	1.02499
MMS4_donor_1	SHU2_recipient_1	R1	NA	no	DNA_repair	DNA_repair	-0.014154	0.056027	0.070889	NEUTRAL	ALLEVIATING	241	130	198	91	109	232	277	0	85	158	0.0073427	0.0298896	-0.020182	0.0212779	-0.0530229	-0.0707977	-0.96898	-0.0997397	0.00218237	1.02859	1.0293	0.94477	0.998331	1.13008	1.09471	1.05004	0.952733	1.03041	0.909994	0.868124	0.789975	0.824054	0.894313	0.939958	0.922801	0.905332	0.899358	0.943355
MMS4_donor_1	SHU2_recipient_2	R1	NA	no	DNA_repair	DNA_repair	-0.014154	0.056027	0.070889	NEUTRAL	ALLEVIATING	263	205	275	199	177	363	369	0	93	291	-0.00198022	0.00599216	0.0492113	0.0148053	-0.0397376	0.0210304	-1.01252	-0.0742341	-0.00198203	1.02859	1.0293	0.94477	0.998331	1.13008	1.09471	1.05004	0.952733	1.03041	0.975601	0.968513	0.889234	0.952055	0.995576	0.974555	0.964262	0.975226	0.979606	1.00151
MMS4_donor_1	SLX4_recipient_1	R1	NA	no	DNA_repair	DNA_repair	-0.016373	-0.036137	-0.0261276	NEUTRAL	NEUTRAL	296	247	305	194	166	395	324	363	141	274	-0.0200271	-0.0284182	-0.0064121	0.000957626	0.0578714	0.0469363	0.0403628	-0.0451509	-0.034525	1.02859	1.0293	0.94477	0.998331	1.13008	1.09471	1.05004	0.952733	1.03041	0.999057	1.00183	0.944357	0.975038	0.941869	0.928164	0.943255	0.954584	0.976747	1.0076
MMS4_donor_1	SRS2_recipient_1	R1	NA	no	DNA_repair	DNA_repair	-0.109697	-0.269203	-0.247982	AGGRAVATING	AGGRAVATING	201	37	45	3	84	36	145	159	28	88	-0.15193	-0.238586	-0.580524	-0.0212331	-0.557935	-0.265116	-0.109646	-0.317816	-0.176801	1.02859	1.0293	0.94477	0.998331	1.13008	1.09471	1.05004	0.952733	1.03041	0.965086	0.963985	0.888453	0.858651	1.0568	1.07452	0.984455	0.962194	0.976248	0.84075
MMS4_donor_1	SRS2_recipient_2	R1	NA	no	DNA_repair	DNA_repair	-0.109697	-0.269203	-0.247982	AGGRAVATING	AGGRAVATING	271	110	122	100	146	106	411	342	116	226	-0.126894	-0.204197	-0.109618	-0.0209359	-0.391634	-0.108663	-0.028973	-0.0979346	-0.0565914	1.02859	1.0293	0.94477	0.998331	1.13008	1.09471	1.05004	0.952733	1.03041	0.980663	0.982299	0.90226	0.873732	1.02481	1.05321	0.966028	0.959084	0.975803	0.881808
MMS4_donor_1	YBR259W_recipient_1	R1	286797	no	DNA_repair	Neutral	NA	NA	NA	NA	NA	659	1089	955	973	774	1467	1355	1403	858	1344	0.0063727	-0.0226026	0.0334448	-0.00437756	0.0269943	0.0742783	0.054981	0.118752	0.0217348	1.02859	1.0293	0.94477	0.998331	1.13008	1.09471	1.05004	0.952733	1.03041	1.02511	1.02565	1.0253	1.03552	1.01532	1.02372	1.03411	1.01826	1.02532	1.06079
MMS4_donor_1	YCL047C_recipient_1	R1	NA	no	DNA_repair	Neutral	NA	NA	NA	NA	NA	196	148	170	123	101	211	216	204	82	161	0.00494679	0.0311006	0.0391569	0.034784	-0.0169886	-0.0446516	-0.0129717	-0.061578	-0.0414196	1.02859	1.0293	0.94477	0.998331	1.13008	1.09471	1.05004	0.952733	1.03041	0.939153	0.910299	0.907739	0.881921	0.950615	0.944071	0.936942	0.948738	0.942094	0.970952
MMS4_donor_1	YDL027C_recipient_1	R1	NA	no	DNA_repair	Neutral	NA	NA	NA	NA	NA	260	246	252	242	215	515	403	452	201	328	-0.00312491	-0.0184155	-0.040946	-0.0359433	-0.0333646	-0.078502	-0.00166547	-0.00773789	-0.0119253	1.02859	1.0293	0.94477	0.998331	1.13008	1.09471	1.05004	0.952733	1.03041	0.971348	0.961806	0.967357	0.951429	1.01057	0.991031	0.974591	0.968138	0.965679	0.995996
MMS4_donor_1	YDL027C_recipient_2	R1	NA	no	DNA_repair	Neutral	NA	NA	NA	NA	NA	505	572	594	520	424	829	787	686	358	672	-0.00152255	0.0136074	-0.00829685	-0.00868741	0.0232175	0.000151175	0.0267752	0.057656	0.0510115	1.02859	1.0293	0.94477	0.998331	1.13008	1.09471	1.05004	0.952733	1.03041	0.99675	0.992544	1.00023	0.985305	0.978024	0.985724	0.977887	0.991695	0.984504	1.02373
MMS4_donor_1	YFR057W_recipient_1	R1	NA	no	DNA_repair	Neutral	NA	NA	NA	NA	NA	704	537	726	686	444	860	868	797	394	718	-0.0263582	0.0205973	0.0255024	-0.0083923	0.0858165	0.0295712	0.0398425	-0.0351527	0.00488248	1.02859	1.0293	0.94477	0.998331	1.13008	1.09471	1.05004	0.952733	1.03041	0.978946	0.966383	0.963201	0.960101	0.916841	0.961721	0.963839	0.984493	0.97074	0.980578
MMS4_donor_1	YKR011C_recipient_1	R1	NA	no	DNA_repair	Neutral	NA	NA	NA	NA	NA	278	474	453	323	361	645	701	512	311	540	0.0291415	0.0494194	-0.00390736	0.0400024	0.0323816	-0.0281354	0.0371884	0.0467731	0.0539906	1.02859	1.0293	0.94477	0.998331	1.13008	1.09471	1.05004	0.952733	1.03041	1.0311	1.05231	1.06319	1.0754	1.02326	1.10818	1.02489	1.03239	1.02236	1.08972
MMS4_donor_1	YKR011C_recipient_2	R1	NA	no	DNA_repair	Neutral	NA	NA	NA	NA	NA	289	317	332	293	228	513	473	396	202	363	-0.000994855	-0.0521392	-0.0565414	-0.0513465	-0.0864323	-0.0930019	-0.0273454	-0.0731641	0.00354746	1.02859	1.0293	0.94477	0.998331	1.13008	1.09471	1.05004	0.952733	1.03041	1.00042	1.00455	1.00908	1.00414	1.03482	1.03351	0.996431	1.0191	1.00322	1.02803
MMS4_donor_1	YLR179C_recipient_1	R1	NA	no	DNA_repair	Neutral	NA	NA	NA	NA	NA	267	399	496	360	344	553	437	510	262	486	0.0112744	-0.00471504	-0.0102795	0.0233278	0.00705297	0.056121	0.0784687	0.0535812	0.0198188	1.02859	1.0293	0.94477	0.998331	1.13008	1.09471	1.05004	0.952733	1.03041	1.03828	1.07623	1.05802	1.069	1.02778	0.97443	1.03405	1.05269	1.03905	1.07924
MMS4_donor_1	YLR179C_recipient_2	R1	NA	no	DNA_repair	Neutral	NA	NA	NA	NA	NA	307	431	485	410	353	739	687	552	279	511	0.0352785	0.0422279	0.0618364	0.128509	0.116159	0.155148	0.0409842	0.0398563	0.0258274	1.02859	1.0293	0.94477	0.998331	1.13008	1.09471	1.05004	0.952733	1.03041	1.0057	1.00556	1.00251	0.986006	0.997299	0.97756	1.008	0.999395	1.01319	1.06973
MMS4_donor_1	YLR356W_recipient_1	R1	NA	no	DNA_repair	Neutral	NA	NA	NA	NA	NA	634	563	713	634	577	721	774	698	375	773	0.0104001	0.0138365	0.0231885	-0.0249388	0.0227183	0.0129638	-0.0259829	-0.0658368	-0.0140821	1.02859	1.0293	0.94477	0.998331	1.13008	1.09471	1.05004	0.952733	1.03041	0.989022	0.990969	0.993227	1.01241	0.8765	0.929451	0.961159	0.995485	0.983857	1.0277
MMS4_donor_1	YLR356W_recipient_2	R1	NA	no	DNA_repair	Neutral	NA	NA	NA	NA	NA	377	267	369	284	212	495	317	354	166	349	-0.044312	-0.0226452	-0.0263708	-0.0693668	-0.0820476	0.0113434	-0.066745	-0.0809882	-0.0282285	1.02859	1.0293	0.94477	0.998331	1.13008	1.09471	1.05004	0.952733	1.03041	0.964865	0.93723	0.944617	0.930436	0.970143	0.821365	0.951545	0.947017	0.965165	0.94814
MMS4_donor_2	APT2_recipient_1	R1	NA	no	DNA_repair	Neutral	NA	NA	NA	NA	NA	5686	4195	4497	3704	3646	7980	7053	6638	3766	5632	-0.0226389	-0.0292908	-0.00667771	-0.0148121	-0.0487294	0.0428591	-0.00250147	0.0310232	-0.0426101	1.03204	1.03116	0.941503	1.00529	1.12397	1.09631	1.06419	0.981652	1.04159	0.956361	0.927835	0.920846	0.922377	1.00407	0.946238	0.973106	0.941209	0.960317	0.96436
MMS4_donor_2	CLA4_recipient_1	R1	NA	no	DNA_repair	DNA_repair	0.051704	0.073286	0.0397438	ALLEVIATING	ALLEVIATING	1679	1073	1170	987	809	1614	1462	1485	675	1130	0.0103782	0.0383454	0.0888564	0.058188	0.0315272	0.0135205	0.00528833	0.0703175	0.0493304	1.03204	1.03116	0.941503	1.00529	1.12397	1.09631	1.06419	0.981652	1.04159	0.911341	0.864542	0.845827	0.839219	0.891982	0.840879	0.879899	0.77776	0.812834	0.950915
MMS4_donor_2	CSM2_recipient_1	R1	NA	no	DNA_repair	DNA_repair	-0.025999	0.038304	0.0612233	NEUTRAL	NEUTRAL	2673	2580	3118	2091	1843	4082	4325	3847	843	3480	-0.0388923	-0.0320386	-0.03162	-0.106098	-0.108002	-0.158318	-0.0811284	-0.273199	-0.0626569	1.03204	1.03116	0.941503	1.00529	1.12397	1.09631	1.06419	0.981652	1.04159	1.00506	1.00462	0.928784	0.979612	1.03515	1.07142	1.00458	1.02897	1.00914	0.998369
MMS4_donor_2	CSM2_recipient_2	R1	NA	no	DNA_repair	DNA_repair	-0.025999	0.038304	0.0612233	NEUTRAL	NEUTRAL	4952	7730	8499	4873	6480	9286	9111	8763	4170	9608	-0.0331293	-0.0101469	-0.0155735	-0.0336919	0.12235	-0.00838787	0.0445345	-0.0447266	0.0121066	1.03204	1.03116	0.941503	1.00529	1.12397	1.09631	1.06419	0.981652	1.04159	1.06124	1.07776	1.00308	1.08864	0.919491	1.02654	0.992838	1.10146	1.07182	1.0621
MMS4_donor_2	CSM3_recipient_1	R1	NA	no	DNA_repair	DNA_repair	-0.028327	0.010122	0.0351854	NEUTRAL	NEUTRAL	2149	822	867	882	766	668	1774	1675	834	1037	-0.0144991	0.00146083	0.0466937	0.0907872	-0.22997	0.00655424	0.0224898	0.0452268	-0.00123167	1.03204	1.03116	0.941503	1.00529	1.12397	1.09631	1.06419	0.981652	1.04159	0.884198	0.824415	0.784867	0.745068	0.953064	0.89822	0.904406	0.799651	0.846201	0.898025
MMS4_donor_2	CSM3_recipient_2	R1	NA	no	DNA_repair	DNA_repair	-0.028327	0.010122	0.0351854	NEUTRAL	NEUTRAL	403	154	162	125	109	121	237	298	131	193	-0.00667665	0.0307536	0.00838574	0.0112556	-0.267694	-0.0943497	0.0208934	0.00320168	-0.0115598	1.03204	1.03116	0.941503	1.00529	1.12397	1.09631	1.06419	0.981652	1.04159	0.889326	0.83205	0.811182	0.795585	0.923247	0.865699	0.872884	0.797374	0.85009	0.91114
MMS4_donor_2	FLO8_recipient_1	R1	NA	no	DNA_repair	Neutral	NA	NA	NA	NA	NA	3763	3502	4108	3169	2606	6451	5291	4942	2431	4360	-5.65145e-05	-0.0219584	-0.0489137	-0.0379379	-0.0796503	-0.113625	-0.0554227	-0.0834092	0.000838648	1.03204	1.03116	0.941503	1.00529	1.12397	1.09631	1.06419	0.981652	1.04159	0.977139	0.964874	0.970324	0.958708	1.02818	1.01947	1.00249	0.983479	0.982166	1.00839
MMS4_donor_2	FLO8_recipient_2	R1	NA	no	DNA_repair	Neutral	NA	NA	NA	NA	NA	2216	4025	3939	3954	3375	5519	5386	5129	2303	4889	0.0348412	0.00674112	0.0406365	0.0506396	0.0609026	0.0622246	0.0899898	0.0525755	0.0545475	1.03204	1.03116	0.941503	1.00529	1.12397	1.09631	1.06419	0.981652	1.04159	1.03465	1.05585	1.05927	1.06667	1.01926	1.04951	1.042	1.03429	1.02553	1.10264
MMS4_donor_2	GAL2_recipient_1	R1	NA	no	DNA_repair	Neutral	NA	NA	NA	NA	NA	3111	3460	4135	3025	2901	5893	4665	5189	2787	4590	0.028774	0.0343569	0.019111	0.000117551	-0.0523939	-0.00381866	-0.0193395	-0.0213621	-0.0132976	1.03204	1.03116	0.941503	1.00529	1.12397	1.09631	1.06419	0.981652	1.04159	0.993996	0.997576	0.995843	0.985141	1.04123	0.986033	1.01221	1.00457	1.00316	1.05461
MMS4_donor_2	GAL2_recipient_2	R1	NA	no	DNA_repair	Neutral	NA	NA	NA	NA	NA	3511	5014	6290	5253	4160	7745	7506	6752	3678	6217	0.0136091	0.0277488	0.0515428	0.0736198	0.132386	0.0708397	0.0358337	0.0068215	0.0249016	1.03204	1.03116	0.941503	1.00529	1.12397	1.09631	1.06419	0.981652	1.04159	1.02537	1.03917	1.0379	1.03958	0.972503	1.04374	1.01089	1.03226	1.01322	1.07183
MMS4_donor_2	HO_recipient_1	R1	NA	no	DNA_repair	Neutral	NA	NA	NA	NA	NA	5085	6897	7543	5684	5903	10384	11166	9929	5018	8733	-0.0322796	-0.0659686	-0.0406961	-0.0587447	-0.0377187	-0.110856	-0.0338324	-0.0216568	-0.000181284	1.03204	1.03116	0.941503	1.00529	1.12397	1.09631	1.06419	0.981652	1.04159	1.02524	1.04792	1.0357	1.05261	1.01665	1.13049	1.03143	1.02128	1.02699	1.0258
MMS4_donor_2	HO_recipient_2	R1	NA	no	DNA_repair	Neutral	NA	NA	NA	NA	NA	6057	9062	10313	7158	7358	12828	12746	11254	7128	12483	-0.0224003	-0.0160307	-0.0170154	-0.0278706	-0.0325931	-0.00427718	0.00673632	0.0364941	-0.0398537	1.03204	1.03116	0.941503	1.00529	1.12397	1.09631	1.06419	0.981652	1.04159	1.03807	1.04475	1.0415	1.05822	1.06483	1.09876	1.0428	1.05169	1.07519	1.04893
MMS4_donor_2	MAG1_recipient_1	R1	NA	no	DNA_repair	DNA_repair	-0.007781	-0.075603	-0.0767355	NEUTRAL	AGGRAVATING	536	460	626	76	327	506	522	481	268	393	-0.0251018	0.0122647	-0.130864	-0.0255531	-0.0451289	-0.133737	-0.0825059	-0.0767184	-0.102289	1.03204	1.03116	0.941503	1.00529	1.12397	1.09631	1.06419	0.981652	1.04159	0.979893	0.977196	0.818315	0.96795	0.956885	0.99839	0.964858	0.971678	0.97217	0.986183
MMS4_donor_2	MAL13_recipient_1	R1	NA	no	DNA_repair	Neutral	NA	NA	NA	NA	NA	4436	4341	5138	3926	3451	7836	6477	6177	3714	5447	-0.00939337	0.0182322	-0.0416986	-0.05993	-0.0435514	-0.0890825	-0.079019	-0.0235491	-0.0355228	1.03204	1.03116	0.941503	1.00529	1.12397	1.09631	1.06419	0.981652	1.04159	0.978075	0.954675	0.962211	0.956891	1.00438	0.986991	0.99703	0.971714	0.973703	1.00002
MMS4_donor_2	MMS1_recipient_1	R1	NA	no	DNA_repair	DNA_repair	-0.011001	-0.034803	-0.0393358	NEUTRAL	NEUTRAL	928	395	465	80	494	1139	1126	1128	441	763	-0.0448337	-0.012006	-0.219852	0.0498096	-0.0593146	-0.0494365	0.0086891	0.139015	0.00229665	1.03204	1.03116	0.941503	1.00529	1.12397	1.09631	1.06419	0.981652	1.04159	0.92204	0.87128	0.772714	0.832724	1.00374	0.97771	0.963168	0.798882	0.943543	0.906745
MMS4_donor_2	MMS4_recipient_1	R1	0	YES	DNA_repair	DNA_repair	NA	NA	NA	NA	NA	1042	10	12	7	9	19	16	19	8	12	-0.527909	-0.736457	-0.715907	-0.764836	-0.86885	-0.971984	-0.701135	-0.763175	-0.71347	1.03204	1.03116	0.941503	1.00529	1.12397	1.09631	1.06419	0.981652	1.04159	0.960051	0.944878	0.850107	0.891056	1.00835	0.971369	0.955314	0.843143	0.937281	0.462898
MMS4_donor_2	MPH1_recipient_1	R1	NA	no	DNA_repair	DNA_repair	-0.080646	-0.256879	-0.233749	AGGRAVATING	AGGRAVATING	627	52	57	31	343	1022	1049	746	355	679	-0.236142	-0.312511	-0.33976	0.0914892	0.0675203	-0.052768	0.121283	0.0179091	0.0291345	1.03204	1.03116	0.941503	1.00529	1.12397	1.09631	1.06419	0.981652	1.04159	0.935369	0.914362	0.845092	0.850706	0.933235	1.04418	0.858672	0.894039	0.94167	0.729194
MMS4_donor_2	MUS81_recipient_1	R1	NA	no	DNA_repair	DNA_repair	0.026855	0.179635	0.177177	ALLEVIATING	ALLEVIATING	377	82	92	124	137	111	100	284	74	79	-0.120076	-0.227641	-0.0677291	-0.0334707	-0.392774	-0.402899	-0.0532573	-0.0354633	-0.185745	1.03204	1.03116	0.941503	1.00529	1.12397	1.09631	1.06419	0.981652	1.04159	0.925486	0.911459	0.817671	0.830694	0.985764	0.938479	0.906787	0.695183	0.887807	0.835059
MMS4_donor_2	NGL3_recipient_1	R1	NA	no	DNA_repair	Neutral	NA	NA	NA	NA	NA	26137	29006	36087	23990	30002	40142	38990	39052	24180	38012	0.00835036	0.00679162	-0.0255991	0.0225535	-0.0395734	0.0391171	0.05845	0.0788619	0.0109634	1.03204	1.03116	0.941503	1.00529	1.12397	1.09631	1.06419	0.981652	1.04159	1.00322	1.01305	1.00723	1.04025	1.02043	0.969454	0.99784	0.984026	1.00055	1.04371
MMS4_donor_2	NGL3_recipient_2	R1	NA	no	DNA_repair	Neutral	NA	NA	NA	NA	NA	4871	6614	7024	6781	5346	8478	8844	9505	5326	8772	0.00400724	-0.00439897	0.0396568	0.0671907	0.0259244	0.0630181	0.023472	0.0277254	0.0144306	1.03204	1.03116	0.941503	1.00529	1.12397	1.09631	1.06419	0.981652	1.04159	1.02883	1.03362	1.03726	1.03126	1.02397	1.01703	1.02497	1.01962	1.02599	1.06579
MMS4_donor_2	PSY3_recipient_1	R1	NA	no	DNA_repair	DNA_repair	-0.008123	0.050237	0.0604754	NEUTRAL	ALLEVIATING	3658	6033	6692	3605	3518	7639	7664	6158	4360	7159	0.0421669	0.0492013	0.0669974	-0.016741	0.00478167	-0.0189701	-0.0156011	-0.00387501	-0.0169738	1.03204	1.03116	0.941503	1.00529	1.12397	1.09631	1.06419	0.981652	1.04159	1.02668	1.03725	0.947456	1.00784	1.00817	1.06916	1.01026	1.0444	1.052	1.10174
MMS4_donor_2	PSY3_recipient_2	R1	NA	no	DNA_repair	DNA_repair	-0.008123	0.050237	0.0604754	NEUTRAL	ALLEVIATING	11467	8862	9294	6139	5920	12313	12303	10859	6682	11907	-0.00848357	-0.0245554	0.0313439	-0.0373289	-0.0113742	-0.0403769	-0.0285441	0.0108277	0.01304	1.03204	1.03116	0.941503	1.00529	1.12397	1.09631	1.06419	0.981652	1.04159	0.936985	0.905459	0.823627	0.875496	0.875878	0.917796	0.904417	0.88183	0.933593	0.95852
MMS4_donor_2	RAD18_recipient_1	R1	NA	no	DNA_repair	DNA_repair	-0.052534	0.028016	0.0521029	AGGRAVATING	ALLEVIATING	541	36	37	143	90	117	179	229	52	49	-0.244686	-0.36365	0.0980171	0.0716552	-0.304076	-0.0857107	-0.067265	-0.241818	-0.311352	1.03204	1.03116	0.941503	1.00529	1.12397	1.09631	1.06419	0.981652	1.04159	0.894139	0.839876	0.644012	0.577793	0.890482	0.790061	0.863073	0.831158	0.836118	0.678098
MMS4_donor_2	RAD18_recipient_2	R1	NA	no	DNA_repair	DNA_repair	-0.052534	0.028016	0.0521029	AGGRAVATING	ALLEVIATING	2737	259	289	940	665	931	2217	2325	360	454	-0.247584	-0.326759	0.154863	0.133153	-0.247372	-0.0839164	-0.0320912	-0.269898	-0.269511	1.03204	1.03116	0.941503	1.00529	1.12397	1.09631	1.06419	0.981652	1.04159	0.940078	0.899464	0.676774	0.633037	0.950543	0.914771	0.908216	0.898896	0.89442	0.72261
MMS4_donor_2	RAD5_recipient_1	R1	NA	no	DNA_repair	DNA_repair	-0.060136	0.016707	0.0359439	AGGRAVATING	NEUTRAL	2106	256	277	955	686	649	411	447	830	1481	-0.198593	-0.303547	0.122659	0.0859031	-0.416426	-0.411625	-0.355784	-0.0911855	-0.0411802	1.03204	1.03116	0.941503	1.00529	1.12397	1.09631	1.06419	0.981652	1.04159	0.957908	0.934035	0.745445	0.697648	1.03374	0.935679	0.980816	0.909969	0.91109	0.790003
MMS4_donor_2	RAD5_recipient_2	R1	NA	no	DNA_repair	DNA_repair	-0.060136	0.016707	0.0359439	AGGRAVATING	NEUTRAL	8131	768	919	3248	2241	1753	1346	1389	2107	3300	-0.247552	-0.351414	0.0804425	0.0566945	-0.433415	-0.430984	-0.364674	-0.148046	-0.0959434	1.03204	1.03116	0.941503	1.00529	1.12397	1.09631	1.06419	0.981652	1.04159	0.925055	0.889074	0.717563	0.661302	0.958331	0.886869	0.931474	0.880079	0.887555	0.707138
MMS4_donor_2	RAD51_recipient_1	R1	NA	no	DNA_repair	DNA_repair	-0.007728	-0.011084	-0.00888616	NEUTRAL	NEUTRAL	750	331	408	286	337	707	560	673	303	449	0.000881097	0.0212507	0.00826351	0.0173837	-0.107386	-0.119781	-0.0913971	0.0488722	-0.0168771	1.03204	1.03116	0.941503	1.00529	1.12397	1.09631	1.06419	0.981652	1.04159	0.875914	0.823934	0.754297	0.774584	0.946553	0.876074	0.93457	0.751	0.84065	0.904856
MMS4_donor_2	RAD52_recipient_1	R1	NA	no	DNA_repair	DNA_repair	-0.023817	-0.010862	-0.00233021	NEUTRAL	NEUTRAL	292	108	154	127	95	443	274	397	120	139	0.00117373	0.0670895	0.101253	0.0649595	-0.0346506	-0.0787683	0.00946662	0.16383	0.0100148	1.03204	1.03116	0.941503	1.00529	1.12397	1.09631	1.06419	0.981652	1.04159	0.86143	0.803408	0.729052	0.723562	1.0204	0.951248	0.981269	0.744643	0.848755	0.890201
MMS4_donor_2	RAD54_recipient_1	R1	NA	no	DNA_repair	DNA_repair	0.005679	0.031878	0.0364309	NEUTRAL	NEUTRAL	947	438	502	396	307	842	750	959	380	571	0.0239099	0.0557077	0.0958386	0.0892446	-0.0432521	-0.0491336	0.0188968	0.154871	0.0412845	1.03204	1.03116	0.941503	1.00529	1.12397	1.09631	1.06419	0.981652	1.04159	0.869025	0.818039	0.736182	0.728489	0.978703	0.940442	0.951922	0.694785	0.84113	0.920775
MMS4_donor_2	RAD54_recipient_2	R1	NA	no	DNA_repair	DNA_repair	0.005679	0.031878	0.0364309	NEUTRAL	NEUTRAL	3809	2086	2402	1803	1407	4861	4266	4646	1627	2867	0.0499496	0.123413	0.162774	0.140295	-0.022693	0.00773357	0.0317093	0.166813	0.065766	1.03204	1.03116	0.941503	1.00529	1.12397	1.09631	1.06419	0.981652	1.04159	0.875952	0.818104	0.724562	0.726562	0.968882	0.905892	0.947054	0.685365	0.848167	0.953964
MMS4_donor_2	RAD55_recipient_1	R1	NA	no	DNA_repair	DNA_repair	-0.014268	0.035711	0.0532123	NEUTRAL	NEUTRAL	1844	672	898	669	693	1448	1342	1360	637	973	0.0624591	0.0695848	0.0944805	0.134427	-0.0436823	0.00557893	0.0106183	0.18009	0.101354	1.03204	1.03116	0.941503	1.00529	1.12397	1.09631	1.06419	0.981652	1.04159	0.807943	0.739515	0.66303	0.669783	0.853678	0.774298	0.843135	0.588745	0.759539	0.896286
MMS4_donor_2	RAD57_recipient_1	R1	NA	no	DNA_repair	DNA_repair	-0.03853	0.015651	0.0463327	AGGRAVATING	NEUTRAL	2519	1604	1956	1261	1220	3360	2707	3043	1231	2072	0.023309	0.0344249	0.0889452	0.0833	-0.0551429	0.0402808	0.0541986	0.290242	0.0182806	1.03204	1.03116	0.941503	1.00529	1.12397	1.09631	1.06419	0.981652	1.04159	0.924352	0.88885	0.773968	0.813925	1.00854	0.900427	0.96598	0.639874	0.902119	0.977274
MMS4_donor_2	RAD59_recipient_1	R1	NA	no	DNA_repair	DNA_repair	-0.021215	0.033856	0.0529821	NEUTRAL	NEUTRAL	6036	6527	8476	6103	6423	11095	9981	9002	5357	8908	0.0294868	0.0504443	0.129626	0.137629	0.107701	0.110511	0.0458937	0.0453511	0.0234183	1.03204	1.03116	0.941503	1.00529	1.12397	1.09631	1.06419	0.981652	1.04159	0.977749	0.975942	0.882817	0.955246	0.961179	0.954338	0.95857	0.95954	0.985433	1.03856
MMS4_donor_2	RAD61_recipient_1	R1	NA	no	DNA_repair	DNA_repair	0.011748	0.006915	-0.00206122	NEUTRAL	NEUTRAL	1750	1807	2265	1658	1504	4673	5863	2596	2502	2308	-0.0308643	-0.0283376	0.0245248	-0.00920493	0.000604596	0.0698821	0.019132	0.0935421	-0.0393258	1.03204	1.03116	0.941503	1.00529	1.12397	1.09631	1.06419	0.981652	1.04159	1.00329	1.01026	0.956679	0.97312	1.07757	1.12745	0.993166	1.03286	1.00308	1.00457
MMS4_donor_2	RTT101_recipient_1	R1	NA	no	DNA_repair	DNA_repair	-0.024448	-0.018702	-0.00614746	NEUTRAL	NEUTRAL	948	148	182	141	122	54	719	51	105	277	-0.0470077	-0.0412764	0.0631297	0.0268956	-0.563815	-0.104252	-0.500528	-0.10664	-0.0760666	1.03204	1.03116	0.941503	1.00529	1.12397	1.09631	1.06419	0.981652	1.04159	0.803887	0.723911	0.620591	0.617108	0.907398	0.919713	0.884555	0.698492	0.799573	0.782633
MMS4_donor_2	RTT101_recipient_2	R1	NA	no	DNA_repair	DNA_repair	-0.024448	-0.018702	-0.00614746	NEUTRAL	NEUTRAL	1007	349	422	235	234	320	723	304	303	486	-0.0108436	0.0101944	-0.0118412	-0.058711	-0.340379	-0.204167	-0.298308	0.0301283	-0.0766228	1.03204	1.03116	0.941503	1.00529	1.12397	1.09631	1.06419	0.981652	1.04159	0.859268	0.790515	0.685323	0.723634	0.955543	0.944921	0.945449	0.710633	0.863462	0.875953
MMS4_donor_2	RTT107_recipient_1	R1	NA	no	DNA_repair	DNA_repair	-0.051158	-0.104027	-0.0905367	AGGRAVATING	AGGRAVATING	819	98	103	73	425	1110	1370	143	308	669	-0.24347	-0.33797	-0.257814	-0.0446833	-0.089043	-0.101373	-0.364877	0.0813886	-0.0300615	1.03204	1.03116	0.941503	1.00529	1.12397	1.09631	1.06419	0.981652	1.04159	0.967854	0.954044	0.819279	0.921834	1.04828	1.09159	0.987437	0.810422	0.973566	0.755391
MMS4_donor_2	SGS1_recipient_1	R1	NA	no	DNA_repair	DNA_repair	-0.797101	-0.324162	NA	AGGRAVATING	AGGRAVATING	3418	7	8	9	9	2677	1716	21	7	9	-0.658121	-0.91678	-0.719553	-0.769271	-0.0949686	-0.197234	-0.8814	-0.79273	-0.83534	1.03204	1.03116	0.941503	1.00529	1.12397	1.09631	1.06419	0.981652	1.04159	0.909562	0.889077	0.76426	0.76522	1.00156	0.981074	0.940878	0.807547	0.819775	0.28058
MMS4_donor_2	SHU1_recipient_1	R1	NA	no	DNA_repair	DNA_repair	-0.050197	-0.016748	0.0192999	AGGRAVATING	NEUTRAL	3021	3479	3437	1983	1725	2077	2162	4776	2794	4064	0.0210873	0.0608228	0.0562173	0.0727375	-0.197144	-0.198575	0.0383091	0.00713395	0.0106043	1.03204	1.03116	0.941503	1.00529	1.12397	1.09631	1.06419	0.981652	1.04159	0.990059	0.978662	0.897933	0.877497	1.0112	1.00129	0.984592	1.00398	0.994255	1.04286
MMS4_donor_2	SHU1_recipient_2	R1	NA	no	DNA_repair	DNA_repair	-0.050197	-0.016748	0.0192999	AGGRAVATING	NEUTRAL	2260	2451	3034	1641	2029	1864	1868	3505	2122	3359	-0.00855183	-0.0256735	-0.0367542	-0.0086929	-0.226645	-0.272656	-0.0261688	-0.0523146	0.014141	1.03204	1.03116	0.941503	1.00529	1.12397	1.09631	1.06419	0.981652	1.04159	1.0031	1.00347	0.930118	0.979526	1.02542	1.05445	1.00303	1.02729	1.00933	1.02669
MMS4_donor_2	SHU2_recipient_1	R1	NA	no	DNA_repair	DNA_repair	-0.014154	0.056027	0.070889	NEUTRAL	ALLEVIATING	3891	3240	3864	2401	2267	4767	5751	1767	2487	4329	0.0702089	0.0987216	0.11012	0.108819	0.0558062	0.0693456	-0.0754189	0.0828356	0.0716069	1.03204	1.03116	0.941503	1.00529	1.12397	1.09631	1.06419	0.981652	1.04159	0.909994	0.868124	0.789975	0.824054	0.894313	0.939958	0.922801	0.905332	0.899358	1.00936
MMS4_donor_2	SHU2_recipient_2	R1	NA	no	DNA_repair	DNA_repair	-0.014154	0.056027	0.070889	NEUTRAL	ALLEVIATING	5524	4583	5683	4026	4048	8117	8116	2344	3705	6405	1.12256e-05	0.00380848	0.0668324	0.0687349	0.0231039	0.0614937	-0.18574	-0.0255554	-0.0108132	1.03204	1.03116	0.941503	1.00529	1.12397	1.09631	1.06419	0.981652	1.04159	0.975601	0.968513	0.889234	0.952055	0.995576	0.974555	0.964262	0.975226	0.979606	1.00687
MMS4_donor_2	SLX4_recipient_1	R1	NA	no	DNA_repair	DNA_repair	-0.016373	-0.036137	-0.0261276	NEUTRAL	NEUTRAL	5191	5180	5800	3573	4185	7752	7219	6787	3654	6358	0.0105792	-0.000324581	0.00769279	-0.0178572	0.0105088	0.0425112	0.0103419	-0.0200819	-0.0168854	1.03204	1.03116	0.941503	1.00529	1.12397	1.09631	1.06419	0.981652	1.04159	0.999057	1.00183	0.944357	0.975038	0.941869	0.928164	0.943255	0.954584	0.976747	1.04164
MMS4_donor_2	SRS2_recipient_1	R1	NA	no	DNA_repair	DNA_repair	-0.109697	-0.269203	-0.247982	AGGRAVATING	AGGRAVATING	2206	724	783	105	897	671	3290	2813	887	1715	-0.139884	-0.228945	-0.448511	-0.066491	-0.473417	-0.137394	-0.0603226	-0.141544	-0.0797324	1.03204	1.03116	0.941503	1.00529	1.12397	1.09631	1.06419	0.981652	1.04159	0.965086	0.963985	0.888453	0.858651	1.0568	1.07452	0.984455	0.962194	0.976248	0.85612
MMS4_donor_2	SRS2_recipient_2	R1	NA	no	DNA_repair	DNA_repair	-0.109697	-0.269203	-0.247982	AGGRAVATING	AGGRAVATING	4430	1527	1877	251	2109	1807	5131	5313	1962	3326	-0.138732	-0.194359	-0.412266	-0.0234652	-0.32552	-0.0899851	0.00986783	-0.0662719	-0.105028	1.03204	1.03116	0.941503	1.00529	1.12397	1.09631	1.06419	0.981652	1.04159	0.980663	0.982299	0.90226	0.873732	1.02481	1.05321	0.966028	0.959084	0.975803	0.873348
MMS4_donor_2	YBR259W_recipient_1	R1	286797	no	DNA_repair	Neutral	NA	NA	NA	NA	NA	8568	11320	12481	11617	11518	15925	15562	13542	9542	14061	-0.0201707	0.000881438	0.0647387	0.0591289	0.0281659	-0.0199253	-0.0546272	0.0360969	-0.0231022	1.03204	1.03116	0.941503	1.00529	1.12397	1.09631	1.06419	0.981652	1.04159	1.02511	1.02565	1.0253	1.03552	1.01532	1.02372	1.03411	1.01826	1.02532	1.03778
MMS4_donor_2	YCL047C_recipient_1	R1	NA	no	DNA_repair	Neutral	NA	NA	NA	NA	NA	2619	1746	2221	1783	1422	3325	2978	2467	1403	2738	-0.0151285	0.00959064	-0.0358875	-0.0540608	-0.0508841	-0.0988314	-0.0852214	-0.089474	-0.0294752	1.03204	1.03116	0.941503	1.00529	1.12397	1.09631	1.06419	0.981652	1.04159	0.939153	0.910299	0.907739	0.881921	0.950615	0.944071	0.936942	0.948738	0.942094	0.954112
MMS4_donor_2	YDL027C_recipient_1	R1	NA	no	DNA_repair	Neutral	NA	NA	NA	NA	NA	3995	3808	4026	3396	2820	6529	6053	5075	2908	4540	0.000636087	0.0165027	-0.00730856	-0.0150544	-0.00822974	-0.0135677	0.00446295	0.0572733	0.0332925	1.03204	1.03116	0.941503	1.00529	1.12397	1.09631	1.06419	0.981652	1.04159	0.971348	0.961806	0.967357	0.951429	1.01057	0.991031	0.974591	0.968138	0.965679	1.0031
MMS4_donor_2	YDL027C_recipient_2	R1	NA	no	DNA_repair	Neutral	NA	NA	NA	NA	NA	6811	6930	7926	6219	5476	10669	10144	8431	5000	8229	-0.0136661	0.012918	-0.0174896	0.00644274	0.0736852	0.0446682	0.0273013	-0.0170185	0.00800884	1.03204	1.03116	0.941503	1.00529	1.12397	1.09631	1.06419	0.981652	1.04159	0.99675	0.992544	1.00023	0.985305	0.978024	0.985724	0.977887	0.991695	0.984504	1.01502
MMS4_donor_2	YFR057W_recipient_1	R1	NA	no	DNA_repair	Neutral	NA	NA	NA	NA	NA	8803	7785	9041	7985	5769	11430	11537	10717	6326	10449	0.000971769	0.0556268	0.0508325	0.0163104	0.0393463	-0.0177692	0.0135084	-0.0237484	0.014191	1.03204	1.03116	0.941503	1.00529	1.12397	1.09631	1.06419	0.981652	1.04159	0.978946	0.966383	0.963201	0.960101	0.916841	0.961721	0.963839	0.984493	0.97074	1.01128
MMS4_donor_2	YKR011C_recipient_1	R1	NA	no	DNA_repair	Neutral	NA	NA	NA	NA	NA	3425	5388	5832	4647	4418	7524	8623	7170	3741	6934	0.00704553	-0.0345415	-0.0536739	-0.035025	-0.0232422	-0.0785452	0.00441472	-0.0273476	0.0522038	1.03204	1.03116	0.941503	1.00529	1.12397	1.09631	1.06419	0.981652	1.04159	1.0311	1.05231	1.06319	1.0754	1.02326	1.10818	1.02489	1.03239	1.02236	1.07118
MMS4_donor_2	YKR011C_recipient_2	R1	NA	no	DNA_repair	Neutral	NA	NA	NA	NA	NA	3761	4977	4817	3889	3840	7438	6920	6382	3837	5866	0.032294	0.00244783	-0.00667911	0.0362116	-0.00387921	0.0165404	0.0827811	0.06382	0.0198595	1.03204	1.03116	0.941503	1.00529	1.12397	1.09631	1.06419	0.981652	1.04159	1.00042	1.00455	1.00908	1.00414	1.03482	1.03351	0.996431	1.0191	1.00322	1.06476
MMS4_donor_2	YLR179C_recipient_1	R1	NA	no	DNA_repair	Neutral	NA	NA	NA	NA	NA	3065	4583	6098	4721	3771	6120	5052	5761	3301	5740	0.00578626	0.00782847	0.0376445	0.0513224	0.0498174	0.0877486	0.00708769	-0.00774255	0.00735637	1.03204	1.03116	0.941503	1.00529	1.12397	1.09631	1.06419	0.981652	1.04159	1.03828	1.07623	1.05802	1.069	1.02778	0.97443	1.03405	1.05269	1.03905	1.07732
MMS4_donor_2	YLR179C_recipient_2	R1	NA	no	DNA_repair	Neutral	NA	NA	NA	NA	NA	4329	6183	6700	5333	4708	8787	7950	7851	4095	7594	0.0466168	0.0526881	0.0538554	0.0289778	0.0111713	0.0515187	0.000166344	-0.00550053	0.00517358	1.03204	1.03116	0.941503	1.00529	1.12397	1.09631	1.06419	0.981652	1.04159	1.0057	1.00556	1.00251	0.986006	0.997299	0.97756	1.008	0.999395	1.01319	1.08454
MMS4_donor_2	YLR356W_recipient_1	R1	NA	no	DNA_repair	Neutral	NA	NA	NA	NA	NA	8177	9173	9446	7260	7950	11465	10644	10889	5907	10600	-0.0176117	-0.0508842	-0.0406343	-0.0526147	0.0426618	-0.00924229	-0.027744	-0.0581552	-0.00224787	1.03204	1.03116	0.941503	1.00529	1.12397	1.09631	1.06419	0.981652	1.04159	0.989022	0.990969	0.993227	1.01241	0.8765	0.929451	0.961159	0.995485	0.983857	1.0031
MMS4_donor_2	YLR356W_recipient_2	R1	NA	no	DNA_repair	Neutral	NA	NA	NA	NA	NA	4901	3620	4029	3400	2596	5963	3965	5262	2672	4467	-0.0312777	-0.0322287	-0.0181477	-0.0598462	-0.0398888	0.0826757	0.00541525	-0.0132455	-0.0615549	1.03204	1.03116	0.941503	1.00529	1.12397	1.09631	1.06419	0.981652	1.04159	0.964865	0.93723	0.944617	0.930436	0.970143	0.821365	0.951545	0.947017	0.965165	0.964498
MPH1_donor_1	APT2_recipient_1	R1	NA	no	DNA_repair	Neutral	NA	NA	NA	NA	NA	200	117	134	109	101	184	191	184	148	198	-0.017117	-0.00937276	0.023828	-0.000817405	-0.00870781	-0.0328583	0.00508658	0.0227474	-0.0127246	1.00135	1.00506	0.921522	0.988917	1.02963	1.04544	0.969762	0.990299	1.01336	0.956361	0.927835	0.920846	0.922377	1.00407	0.946238	0.973106	0.941209	0.960317	0.940531
MPH1_donor_1	CLA4_recipient_1	R1	NA	no	DNA_repair	DNA_repair	0.011907	-0.284782	-0.351268	NEUTRAL	AGGRAVATING	68	32	37	0	28	51	0	47	23	0	0.000843604	0.00294287	-0.74706	-0.0488815	-0.00832791	-0.879092	0.00358458	-0.0167231	-0.701316	1.00135	1.00506	0.921522	0.988917	1.02963	1.04544	0.969762	0.990299	1.01336	0.911341	0.864542	0.845827	0.839219	0.891982	0.840879	0.879899	0.77776	0.812834	0.913411
MPH1_donor_1	CSM2_recipient_1	R1	256914	no	DNA_repair	DNA_repair	-0.032718	0.058414	0.0867361	NEUTRAL	ALLEVIATING	62	48	29	49	51	59	87	69	79	28	-0.0279167	-0.133816	0.0352958	0.00255513	-0.0490734	-0.065147	0.0435197	0.0992826	-0.136051	1.00135	1.00506	0.921522	0.988917	1.02963	1.04544	0.969762	0.990299	1.01336	1.00506	1.00462	0.928784	0.979612	1.03515	1.07142	1.00458	1.02897	1.00914	0.978499
MPH1_donor_1	CSM2_recipient_2	R1	256914	no	DNA_repair	DNA_repair	-0.032718	0.058414	0.0867361	NEUTRAL	ALLEVIATING	120	180	254	177	188	116	140	83	146	166	-0.00138145	0.0571998	0.0827821	0.0490512	0.12721	-0.00347368	0.00100685	-0.0343065	-0.0302582	1.00135	1.00506	0.921522	0.988917	1.02963	1.04544	0.969762	0.990299	1.01336	1.06124	1.07776	1.00308	1.08864	0.919491	1.02654	0.992838	1.10146	1.07182	1.06128
MPH1_donor_1	CSM3_recipient_1	R1	NA	no	DNA_repair	DNA_repair	-0.014472	-0.015948	-0.00462423	NEUTRAL	NEUTRAL	76	38	41	32	23	144	57	74	21	25	0.058452	0.112133	0.102906	0.098205	0.165448	-0.0287671	0.122088	-0.0352972	-0.0443945	1.00135	1.00506	0.921522	0.988917	1.02963	1.04544	0.969762	0.990299	1.01336	0.884198	0.824415	0.784867	0.745068	0.953064	0.89822	0.904406	0.799651	0.846201	0.94384
MPH1_donor_1	FLO8_recipient_1	R1	NA	no	DNA_repair	Neutral	NA	NA	NA	NA	NA	122	91	112	93	78	146	171	103	106	135	0.00362603	-0.0269504	-0.0465813	-0.037253	-0.0565319	-0.0627413	-0.0399286	-0.0330712	0.0208096	1.00135	1.00506	0.921522	0.988917	1.02963	1.04544	0.969762	0.990299	1.01336	0.977139	0.964874	0.970324	0.958708	1.02818	1.01947	1.00249	0.983479	0.982166	0.982081
MPH1_donor_1	FLO8_recipient_2	R1	NA	no	DNA_repair	Neutral	NA	NA	NA	NA	NA	91	109	142	106	93	93	124	90	96	123	0.0166942	0.0112345	-0.0122505	-0.00902264	-0.0257028	-0.016157	0.0358041	0.0465455	0.00141485	1.00135	1.00506	0.921522	0.988917	1.02963	1.04544	0.969762	0.990299	1.01336	1.03465	1.05585	1.05927	1.06667	1.01926	1.04951	1.042	1.03429	1.02553	1.05274
MPH1_donor_1	GAL2_recipient_1	R1	NA	no	DNA_repair	Neutral	NA	NA	NA	NA	NA	107	97	115	99	81	139	152	111	92	125	0.0348823	0.023262	0.0304608	-0.0237676	-0.0317624	0.0337469	-0.00901876	-0.0380417	-0.0240925	1.00135	1.00506	0.921522	0.988917	1.02963	1.04544	0.969762	0.990299	1.01336	0.993996	0.997576	0.995843	0.985141	1.04123	0.986033	1.01221	1.00457	1.00316	1.03022
MPH1_donor_1	GAL2_recipient_2	R1	NA	no	DNA_repair	Neutral	NA	NA	NA	NA	NA	125	148	169	145	130	140	219	121	137	177	0.0225865	0.00556977	0.0280736	0.0654119	0.0849834	0.0783395	0.00811198	0.00678561	0.0159629	1.00135	1.00506	0.921522	0.988917	1.02963	1.04544	0.969762	0.990299	1.01336	1.02537	1.03917	1.0379	1.03958	0.972503	1.04374	1.01089	1.03226	1.01322	1.04934
MPH1_donor_1	HO_recipient_1	R1	NA	no	DNA_repair	Neutral	NA	NA	NA	NA	NA	186	199	244	200	202	220	372	191	175	240	-0.0292123	-0.060179	-0.0267576	-0.054429	-0.0539339	-0.0748716	-0.0517897	-0.0399094	-0.0190607	1.00135	1.00506	0.921522	0.988917	1.02963	1.04544	0.969762	0.990299	1.01336	1.02524	1.04792	1.0357	1.05261	1.01665	1.13049	1.03143	1.02128	1.02699	0.997407
MPH1_donor_1	HO_recipient_2	R1	NA	no	DNA_repair	Neutral	NA	NA	NA	NA	NA	225	223	289	217	238	260	374	179	256	355	-0.039799	-0.0380416	-0.0314221	-0.0373169	-0.0564986	-0.00215942	-0.0469338	0.0206612	-0.0542688	1.00135	1.00506	0.921522	0.988917	1.02963	1.04544	0.969762	0.990299	1.01336	1.03807	1.04475	1.0415	1.05822	1.06483	1.09876	1.0428	1.05169	1.07519	0.999671
MPH1_donor_1	MAL13_recipient_1	R1	NA	no	DNA_repair	Neutral	NA	NA	NA	NA	NA	158	123	131	98	100	203	211	164	111	172	-0.00478307	0.000739731	0.00810828	0.00857709	0.0593115	0.00050596	0.00348144	-0.0176693	-0.0104737	1.00135	1.00506	0.921522	0.988917	1.02963	1.04544	0.969762	0.990299	1.01336	0.978075	0.954675	0.962211	0.956891	1.00438	0.986991	0.99703	0.971714	0.973703	0.974608
MPH1_donor_1	MMS1_recipient_1	R1	NA	no	DNA_repair	DNA_repair	0.000146	0.038943	0.0488342	NEUTRAL	NEUTRAL	46	10	19	9	6	16	22	18	0	0	-0.098691	-0.05035	-0.102025	-0.253308	-0.277449	-0.280077	-0.176884	-0.723988	-0.769051	1.00135	1.00506	0.921522	0.988917	1.02963	1.04544	0.969762	0.990299	1.01336	0.92204	0.87128	0.772714	0.832724	1.00374	0.97771	0.963168	0.798882	0.943543	0.82459
MPH1_donor_1	MMS4_recipient_1	R1	NA	no	DNA_repair	DNA_repair	-0.080646	-0.256879	-0.233749	AGGRAVATING	AGGRAVATING	33	2	0	0	18	28	30	25	14	20	-0.262969	-0.676586	-0.580767	0.0127681	-0.0445528	-0.0583032	0.0232624	0.0696413	-0.0140919	1.00135	1.00506	0.921522	0.988917	1.02963	1.04544	0.969762	0.990299	1.01336	0.960051	0.944878	0.850107	0.891056	1.00835	0.971369	0.955314	0.843143	0.937281	0.698374
MPH1_donor_1	NGL3_recipient_1	R1	NA	no	DNA_repair	Neutral	NA	NA	NA	NA	NA	879	708	950	740	936	943	870	812	747	997	-0.0174943	0.00529664	-0.0180182	0.0225563	0.044613	0.0189885	0.0477699	0.0110286	0.00897307	1.00135	1.00506	0.921522	0.988917	1.02963	1.04544	0.969762	0.990299	1.01336	1.00322	1.01305	1.00723	1.04025	1.02043	0.969454	0.99784	0.984026	1.00055	0.98708
MPH1_donor_1	NGL3_recipient_2	R1	NA	no	DNA_repair	Neutral	NA	NA	NA	NA	NA	175	197	217	193	164	210	251	192	182	234	0.00989621	0.0460611	0.0356685	0.0308402	-0.000739602	-0.00637512	0.0265161	0.0061947	0.005385	1.00135	1.00506	0.921522	0.988917	1.02963	1.04544	0.969762	0.990299	1.01336	1.02883	1.03362	1.03726	1.03126	1.02397	1.01703	1.02497	1.01962	1.02599	1.04011
MPH1_donor_1	PSY3_recipient_1	R1	NA	no	DNA_repair	DNA_repair	-0.04872	0.051748	0.0951622	AGGRAVATING	ALLEVIATING	158	162	189	90	117	202	232	191	168	191	-0.00810064	-0.053649	-0.0758315	-0.0576802	-0.0223711	-0.104087	0.016735	-0.0535325	-0.0352085	1.00135	1.00506	0.921522	0.988917	1.02963	1.04544	0.969762	0.990299	1.01336	1.02668	1.03725	0.947456	1.00784	1.00817	1.06916	1.01026	1.0444	1.052	1.01997
MPH1_donor_1	PSY3_recipient_2	R1	NA	no	DNA_repair	DNA_repair	-0.04872	0.051748	0.0951622	AGGRAVATING	ALLEVIATING	509	243	301	177	245	310	475	265	259	338	0.00468584	-0.00650364	-0.00423585	0.0347089	0.0158832	0.0358843	0.0542064	0.053257	-0.02384	1.00135	1.00506	0.921522	0.988917	1.02963	1.04544	0.969762	0.990299	1.01336	0.936985	0.905459	0.823627	0.875496	0.875878	0.917796	0.904417	0.88183	0.933593	0.942933
MPH1_donor_1	RAD18_recipient_1	R1	NA	no	DNA_repair	DNA_repair	-0.054811	0.001512	0.0166257	AGGRAVATING	NEUTRAL	36	16	19	16	21	96	91	57	55	39	0.0388833	0.0440046	0.227763	0.412218	0.345747	0.42533	0.238849	0.270905	0.150715	1.00135	1.00506	0.921522	0.988917	1.02963	1.04544	0.969762	0.990299	1.01336	0.894139	0.839876	0.644012	0.577793	0.890482	0.790061	0.863073	0.831158	0.836118	0.934226
MPH1_donor_1	RAD18_recipient_2	R1	NA	no	DNA_repair	DNA_repair	-0.054811	0.001512	0.0166257	AGGRAVATING	NEUTRAL	191	92	75	20	14	152	150	131	100	132	0.0135031	-0.0531035	-0.0495058	-0.120929	-0.0385694	-0.025925	0.0178082	-0.0313965	-0.00130258	1.00135	1.00506	0.921522	0.988917	1.02963	1.04544	0.969762	0.990299	1.01336	0.940078	0.899464	0.676774	0.633037	0.950543	0.914771	0.908216	0.898896	0.89442	0.954846
MPH1_donor_1	RAD5_recipient_2	R1	NA	no	DNA_repair	DNA_repair	-0.083854	0.023236	0.0508192	AGGRAVATING	ALLEVIATING	354	152	213	68	51	244	220	196	163	211	-0.0142666	0.0278529	-0.00626615	0.0122369	0.0179248	-0.000204779	0.0204467	-0.00719267	0.0161526	1.00135	1.00506	0.921522	0.988917	1.02963	1.04544	0.969762	0.990299	1.01336	0.925055	0.889074	0.717563	0.661302	0.958331	0.886869	0.931474	0.880079	0.887555	0.912033
MPH1_donor_1	RAD54_recipient_2	R1	NA	no	DNA_repair	DNA_repair	-0.009842	0.044666	0.0605708	NEUTRAL	ALLEVIATING	76	34	79	33	14	98	150	115	0	55	0.0169523	0.130252	0.104248	-0.069416	0.0127456	0.156494	0.0992273	-0.678717	0.0660501	1.00135	1.00506	0.921522	0.988917	1.02963	1.04544	0.969762	0.990299	1.01336	0.875952	0.818104	0.724562	0.726562	0.968882	0.905892	0.947054	0.685365	0.848167	0.894083
MPH1_donor_1	RAD55_recipient_1	R1	NA	no	DNA_repair	DNA_repair	-0.054417	0.02409	0.0703183	AGGRAVATING	NEUTRAL	81	14	23	28	18	25	22	24	15	20	-0.014825	0.00808729	0.141438	0.0493315	-0.10709	-0.0706006	-0.0280877	0.124602	-0.0410426	1.00135	1.00506	0.921522	0.988917	1.02963	1.04544	0.969762	0.990299	1.01336	0.807943	0.739515	0.66303	0.669783	0.853678	0.774298	0.843135	0.588745	0.759539	0.794206
MPH1_donor_1	RAD57_recipient_1	R1	NA	no	DNA_repair	DNA_repair	-0.043391	0.027261	0.0642923	AGGRAVATING	NEUTRAL	150	64	55	36	37	45	88	68	41	82	-0.0224989	-0.0746178	0.0184389	-0.0305997	-0.241683	-0.0951561	-0.114354	0.125322	-0.0525126	1.00135	1.00506	0.921522	0.988917	1.02963	1.04544	0.969762	0.990299	1.01336	0.924352	0.88885	0.773968	0.813925	1.00854	0.900427	0.96598	0.639874	0.902119	0.903097
MPH1_donor_1	RAD59_recipient_1	R1	NA	no	DNA_repair	DNA_repair	-0.031176	-0.015236	0.00662251	AGGRAVATING	NEUTRAL	273	185	251	135	156	243	300	0	206	307	-0.0229055	-0.0185035	-0.0499043	-0.102017	-0.0448871	-0.0693347	-0.929585	-0.0403872	-0.0346505	1.00135	1.00506	0.921522	0.988917	1.02963	1.04544	0.969762	0.990299	1.01336	0.977749	0.975942	0.882817	0.955246	0.961179	0.954338	0.95857	0.95954	0.985433	0.95616
MPH1_donor_1	RAD61_recipient_1	R1	NA	no	DNA_repair	DNA_repair	0.000631	-0.022065	-0.023677	NEUTRAL	NEUTRAL	60	50	47	35	44	35	33	0	22	54	-0.000275723	-0.0101365	0.000567192	0.0414684	-0.202621	-0.337838	-0.820004	-0.210725	-0.0372678	1.00135	1.00506	0.921522	0.988917	1.02963	1.04544	0.969762	0.990299	1.01336	1.00329	1.01026	0.956679	0.97312	1.07757	1.12745	0.993166	1.03286	1.00308	1.00437
MPH1_donor_1	RTT101_recipient_1	R1	NA	no	DNA_repair	DNA_repair	-0.046863	-0.022049	0.00882719	AGGRAVATING	NEUTRAL	63	10	3	5	2	37	51	19	7	28	-0.00327292	-0.275746	-0.101587	-0.238729	-0.0769428	-0.0824743	-0.107215	-0.146505	0.0551436	1.00135	1.00506	0.921522	0.988917	1.02963	1.04544	0.969762	0.990299	1.01336	0.803887	0.723911	0.620591	0.617108	0.907398	0.919713	0.884555	0.698492	0.799573	0.801696
MPH1_donor_1	SGS1_recipient_1	R1	NA	no	DNA_repair	DNA_repair	0.024624	-0.033329	-0.0514102	NEUTRAL	NEUTRAL	125	44	32	36	14	102	123	56	38	50	-0.00356318	-0.134272	0.0191724	-0.132292	-0.0534447	-0.0182291	-0.00740197	0.0263327	0.00772412	1.00135	1.00506	0.921522	0.988917	1.02963	1.04544	0.969762	0.990299	1.01336	0.909562	0.889077	0.76426	0.76522	1.00156	0.981074	0.940878	0.807547	0.819775	0.907224
MPH1_donor_1	SHU1_recipient_1	R1	NA	no	DNA_repair	DNA_repair	-0.055569	0.032753	0.0797783	AGGRAVATING	NEUTRAL	101	71	84	71	57	129	126	107	135	131	-0.0040997	-0.0180636	0.070677	0.108293	0.0719598	0.045743	0.049741	0.0739636	0.0205312	1.00135	1.00506	0.921522	0.988917	1.02963	1.04544	0.969762	0.990299	1.01336	0.990059	0.978662	0.897933	0.877497	1.0112	1.00129	0.984592	1.00398	0.994255	0.987292
MPH1_donor_1	SHU1_recipient_2	R1	NA	no	DNA_repair	DNA_repair	-0.055569	0.032753	0.0797783	AGGRAVATING	NEUTRAL	68	52	83	48	62	110	100	81	77	94	0.00561853	0.0393685	0.0445743	0.0175906	0.0291657	-0.0301388	0.0245108	-0.00628516	-0.00245654	1.00135	1.00506	0.921522	0.988917	1.02963	1.04544	0.969762	0.990299	1.01336	1.0031	1.00347	0.930118	0.979526	1.02542	1.05445	1.00303	1.02729	1.00933	1.01007
MPH1_donor_1	SHU2_recipient_1	R1	NA	no	DNA_repair	DNA_repair	-0.078696	0.017077	0.0844593	AGGRAVATING	NEUTRAL	166	8	32	49	52	50	72	62	20	15	-0.277755	-0.211877	-0.0231767	-0.0674395	-0.207112	-0.221729	-0.127061	-0.328196	-0.328866	1.00135	1.00506	0.921522	0.988917	1.02963	1.04544	0.969762	0.990299	1.01336	0.909994	0.868124	0.789975	0.824054	0.894313	0.939958	0.922801	0.905332	0.899358	0.633464
MPH1_donor_1	SHU2_recipient_2	R1	NA	no	DNA_repair	DNA_repair	-0.078696	0.017077	0.0844593	AGGRAVATING	NEUTRAL	143	33	49	57	88	171	209	83	129	122	-0.15021	-0.190786	-0.0434083	-0.0365966	0.0217736	0.0984083	-0.0270131	0.0505009	-0.059895	1.00135	1.00506	0.921522	0.988917	1.02963	1.04544	0.969762	0.990299	1.01336	0.975601	0.968513	0.889234	0.952055	0.995576	0.974555	0.964262	0.975226	0.979606	0.826704
MPH1_donor_1	SLX4_recipient_1	R1	NA	no	DNA_repair	DNA_repair	-0.016823	-0.097172	-0.0867691	NEUTRAL	AGGRAVATING	112	132	119	71	71	0	144	42	50	120	0.023629	-0.00352453	0.0284519	-0.00891643	-0.969781	0.0533405	-0.125757	-0.0897505	-0.0162222	1.00135	1.00506	0.921522	0.988917	1.02963	1.04544	0.969762	0.990299	1.01336	0.999057	1.00183	0.944357	0.975038	0.941869	0.928164	0.943255	0.954584	0.976747	1.02403
MPH1_donor_1	SRS2_recipient_1	R1	NA	no	DNA_repair	DNA_repair	-0.12888	-0.262447	-0.203511	NEUTRAL	AGGRAVATING	85	2	3	3	16	36	82	44	27	35	-0.38633	-0.549611	-0.487399	-0.216606	-0.294152	-0.224483	-0.149308	-0.212152	-0.191774	1.00135	1.00506	0.921522	0.988917	1.02963	1.04544	0.969762	0.990299	1.01336	0.965086	0.963985	0.888453	0.858651	1.0568	1.07452	0.984455	0.962194	0.976248	0.580055
MPH1_donor_1	SRS2_recipient_2	R1	NA	no	DNA_repair	DNA_repair	-0.12888	-0.262447	-0.203511	NEUTRAL	AGGRAVATING	204	8	13	77	56	275	417	285	168	208	-0.35362	-0.4547	-0.0680569	-0.103979	0.0328094	0.0395953	0.121738	0.0824245	0.0321603	1.00135	1.00506	0.921522	0.988917	1.02963	1.04544	0.969762	0.990299	1.01336	0.980663	0.982299	0.90226	0.873732	1.02481	1.05321	0.966028	0.959084	0.975803	0.628363
MPH1_donor_1	YBR259W_recipient_1	R1	NA	no	DNA_repair	Neutral	NA	NA	NA	NA	NA	263	322	428	295	284	331	414	327	308	378	0.0106289	0.0639459	0.0150299	0.0299144	0.0825655	0.06751	0.0658493	0.0406102	0.0233422	1.00135	1.00506	0.921522	0.988917	1.02963	1.04544	0.969762	0.990299	1.01336	1.02511	1.02565	1.0253	1.03552	1.01532	1.02372	1.03411	1.01826	1.02532	1.03711
MPH1_donor_1	YCL047C_recipient_1	R1	NA	no	DNA_repair	Neutral	NA	NA	NA	NA	NA	81	46	61	50	43	74	91	53	57	91	0.0184341	0.0834154	0.0551128	0.0696639	0.0190561	0.014453	0.0197417	-0.000504044	0.0613154	1.00135	1.00506	0.921522	0.988917	1.02963	1.04544	0.969762	0.990299	1.01336	0.939153	0.910299	0.907739	0.881921	0.950615	0.944071	0.936942	0.948738	0.942094	0.958851
MPH1_donor_1	YDL027C_recipient_1	R1	NA	no	DNA_repair	Neutral	NA	NA	NA	NA	NA	138	78	108	87	91	144	131	103	82	140	-0.0235922	-0.0516108	-0.0766294	-0.024163	-0.0664038	-0.12123	-0.0349081	-0.092822	0.0230612	1.00135	1.00506	0.921522	0.988917	1.02963	1.04544	0.969762	0.990299	1.01336	0.971348	0.961806	0.967357	0.951429	1.01057	0.991031	0.974591	0.968138	0.965679	0.949064
MPH1_donor_1	YDL027C_recipient_2	R1	NA	no	DNA_repair	Neutral	NA	NA	NA	NA	NA	233	224	203	206	195	255	330	229	216	274	0.0284611	-0.02646	-0.00546508	0.0329237	0.0307945	0.0594882	0.0968471	0.0632003	0.0199122	1.00135	1.00506	0.921522	0.988917	1.02963	1.04544	0.969762	0.990299	1.01336	0.99675	0.992544	1.00023	0.985305	0.978024	0.985724	0.977887	0.991695	0.984504	1.02655
MPH1_donor_1	YFR057W_recipient_1	R1	NA	no	DNA_repair	Neutral	NA	NA	NA	NA	NA	281	208	263	210	213	220	329	208	205	260	0.0130293	0.0147373	0.0208848	0.0830094	0.0690206	0.0728517	0.0056785	-0.0263802	-0.0118557	1.00135	1.00506	0.921522	0.988917	1.02963	1.04544	0.969762	0.990299	1.01336	0.978946	0.966383	0.963201	0.960101	0.916841	0.961721	0.963839	0.984493	0.97074	0.993293
MPH1_donor_1	YKR011C_recipient_1	R1	NA	no	DNA_repair	Neutral	NA	NA	NA	NA	NA	98	141	169	142	136	145	217	115	119	161	0.0527425	0.0504579	0.0458304	0.00357394	0.0133274	0.00656992	0.000703575	0.00250074	0.0131899	1.00135	1.00506	0.921522	0.988917	1.02963	1.04544	0.969762	0.990299	1.01336	1.0311	1.05231	1.06319	1.0754	1.02326	1.10818	1.02489	1.03239	1.02236	1.08523
MPH1_donor_1	YKR011C_recipient_2	R1	NA	no	DNA_repair	Neutral	NA	NA	NA	NA	NA	120	108	129	112	96	139	177	103	118	136	-0.0249696	-0.0512773	-0.0266892	-0.065345	-0.0769682	-0.0426563	-0.0498958	-0.0290187	-0.0166303	1.00135	1.00506	0.921522	0.988917	1.02963	1.04544	0.969762	0.990299	1.01336	1.00042	1.00455	1.00908	1.00414	1.03482	1.03351	0.996431	1.0191	1.00322	0.976797
MPH1_donor_1	YLR179C_recipient_1	R1	NA	no	DNA_repair	Neutral	NA	NA	NA	NA	NA	108	135	181	141	143	154	170	144	143	188	-0.0123536	-0.0234891	0.00565554	-0.00476927	0.0245634	0.115258	0.0539279	0.0495471	-0.00142041	1.00135	1.00506	0.921522	0.988917	1.02963	1.04544	0.969762	0.990299	1.01336	1.03828	1.07623	1.05802	1.069	1.02778	0.97443	1.03405	1.05269	1.03905	1.02732
MPH1_donor_1	YLR179C_recipient_2	R1	NA	no	DNA_repair	Neutral	NA	NA	NA	NA	NA	160	157	175	153	129	142	163	125	150	210	-0.004854	-0.00222011	0.045718	0.0263697	-0.00907539	-0.0509628	-0.0579773	0.0118826	-0.0193163	1.00135	1.00506	0.921522	0.988917	1.02963	1.04544	0.969762	0.990299	1.01336	1.0057	1.00556	1.00251	0.986006	0.997299	0.97756	1.008	0.999395	1.01319	1.0022
MPH1_donor_1	YLR356W_recipient_1	R1	NA	no	DNA_repair	Neutral	NA	NA	NA	NA	NA	257	202	255	224	222	164	260	180	227	275	-0.0164929	-0.0203318	-0.0536597	-0.0788759	-0.025801	-0.0620735	-0.0732772	-0.044839	-0.0413419	1.00135	1.00506	0.921522	0.988917	1.02963	1.04544	0.969762	0.990299	1.01336	0.989022	0.990969	0.993227	1.01241	0.8765	0.929451	0.961159	0.995485	0.983857	0.973861
MPH1_donor_1	YLR356W_recipient_2	R1	NA	no	DNA_repair	Neutral	NA	NA	NA	NA	NA	172	100	120	108	88	141	104	110	107	149	-0.021954	0.00233993	-0.0192495	-0.0404071	-0.0126956	0.00596582	-0.00404658	0.03902	0.0157965	1.00135	1.00506	0.921522	0.988917	1.02963	1.04544	0.969762	0.990299	1.01336	0.964865	0.93723	0.944617	0.930436	0.970143	0.821365	0.951545	0.947017	0.965165	0.94421
MPH1_donor_2	APT2_recipient_1	R1	NA	no	DNA_repair	Neutral	NA	NA	NA	NA	NA	486	271	336	314	251	483	424	293	253	379	-0.00541156	0.0148137	-0.00378675	0.00872364	0.0727857	0.0643382	0.0871439	-0.000937243	0.0262893	0.991865	1.00317	0.942768	0.978845	1.00274	0.992907	0.875353	0.945032	0.97267	0.956361	0.927835	0.920846	0.922377	1.00407	0.946238	0.973106	0.941209	0.960317	0.943169
MPH1_donor_2	CLA4_recipient_1	R1	NA	no	DNA_repair	DNA_repair	0.011907	-0.284782	-0.351268	NEUTRAL	AGGRAVATING	183	75	97	6	70	105	0	94	37	0	0.0158146	0.0698163	-0.401971	0.0567916	0.00828052	-0.834915	0.114571	-0.041567	-0.780581	0.991865	1.00317	0.942768	0.978845	1.00274	0.992907	0.875353	0.945032	0.97267	0.911341	0.864542	0.845827	0.839219	0.891982	0.840879	0.879899	0.77776	0.812834	0.919742
MPH1_donor_2	CSM2_recipient_1	R1	256914	no	DNA_repair	DNA_repair	-0.032718	0.058414	0.0867361	NEUTRAL	ALLEVIATING	185	111	161	113	119	245	209	106	65	71	-0.0407954	-0.074317	-0.0663688	-0.0470394	-0.0150702	-0.10956	-0.0164591	-0.210135	-0.141588	0.991865	1.00317	0.942768	0.978845	1.00274	0.992907	0.875353	0.945032	0.97267	1.00506	1.00462	0.928784	0.979612	1.03515	1.07142	1.00458	1.02897	1.00914	0.956091
MPH1_donor_2	CSM2_recipient_2	R1	256914	no	DNA_repair	DNA_repair	-0.032718	0.058414	0.0867361	NEUTRAL	ALLEVIATING	286	362	464	392	324	49	258	133	319	359	0.00679914	-0.00172939	0.0464763	0.000107484	-0.262914	-0.0315488	0.0421219	0.0409542	-0.0140572	0.991865	1.00317	0.942768	0.978845	1.00274	0.992907	0.875353	0.945032	0.97267	1.06124	1.07776	1.00308	1.08864	0.919491	1.02654	0.992838	1.10146	1.07182	1.0594
MPH1_donor_2	CSM3_recipient_1	R1	NA	no	DNA_repair	DNA_repair	-0.014472	-0.015948	-0.00462423	NEUTRAL	NEUTRAL	315	57	65	48	38	150	126	111	21	76	-0.0514503	-0.103864	-0.105725	-0.0500186	-0.0443976	-0.0569647	0.0158906	-0.277166	-0.0749853	0.991865	1.00317	0.942768	0.978845	1.00274	0.992907	0.875353	0.945032	0.97267	0.884198	0.824415	0.784867	0.745068	0.953064	0.89822	0.904406	0.799651	0.846201	0.825554
MPH1_donor_2	CSM3_recipient_2	R1	NA	no	DNA_repair	DNA_repair	-0.014472	-0.015948	-0.00462423	NEUTRAL	NEUTRAL	87	41	31	17	21	79	70	61	43	43	0.0705701	0.000363609	-0.082235	-0.0461042	0.0414196	0.0765141	0.138658	0.094504	0.022983	0.991865	1.00317	0.942768	0.978845	1.00274	0.992907	0.875353	0.945032	0.97267	0.889326	0.83205	0.811182	0.795585	0.923247	0.865699	0.872884	0.797374	0.85009	0.952661
MPH1_donor_2	FLO8_recipient_1	R1	NA	no	DNA_repair	Neutral	NA	NA	NA	NA	NA	329	207	280	276	212	329	321	160	139	253	-0.0351651	-0.0502477	-0.0300819	-0.0526202	-0.072514	-0.0679994	-0.0629308	-0.116267	-0.0199663	0.991865	1.00317	0.942768	0.978845	1.00274	0.992907	0.875353	0.945032	0.97267	0.977139	0.964874	0.970324	0.958708	1.02818	1.01947	1.00249	0.983479	0.982166	0.934025
MPH1_donor_2	FLO8_recipient_2	R1	NA	no	DNA_repair	Neutral	NA	NA	NA	NA	NA	233	245	380	329	268	239	314	145	175	236	-0.0195024	-0.00557446	-0.0043376	-0.0187635	-0.00656389	0.0568806	0.00826741	0.00257932	-0.0361349	0.991865	1.00317	0.942768	0.978845	1.00274	0.992907	0.875353	0.945032	0.97267	1.03465	1.05585	1.05927	1.06667	1.01926	1.04951	1.042	1.03429	1.02553	1.00673
MPH1_donor_2	GAL2_recipient_1	R1	NA	no	DNA_repair	Neutral	NA	NA	NA	NA	NA	280	232	277	266	216	308	291	200	202	272	-0.0057567	-0.0255987	-0.0623281	-0.0638062	-0.055947	-0.063317	-0.0237168	-0.0483918	-0.0361998	0.991865	1.00317	0.942768	0.978845	1.00274	0.992907	0.875353	0.945032	0.97267	0.993996	0.997576	0.995843	0.985141	1.04123	0.986033	1.01221	1.00457	1.00316	0.980153
MPH1_donor_2	GAL2_recipient_2	R1	NA	no	DNA_repair	Neutral	NA	NA	NA	NA	NA	310	348	448	404	326	259	295	71	237	339	0.00124175	0.0145581	0.0446319	0.0350597	0.0302062	-0.0807741	-0.184766	-0.0143115	-0.00851571	0.991865	1.00317	0.942768	0.978845	1.00274	0.992907	0.875353	0.945032	0.97267	1.02537	1.03917	1.0379	1.03958	0.972503	1.04374	1.01089	1.03226	1.01322	1.01827
MPH1_donor_2	HO_recipient_1	R1	NA	no	DNA_repair	Neutral	NA	NA	NA	NA	NA	423	523	593	558	554	485	881	257	347	531	0.0172979	0.0145904	0.00316982	0.0304958	0.0354462	0.0225924	0.0065031	0.066238	0.0567968	0.991865	1.00317	0.942768	0.978845	1.00274	0.992907	0.875353	0.945032	0.97267	1.02524	1.04792	1.0357	1.05261	1.01665	1.13049	1.03143	1.02128	1.02699	1.0342
MPH1_donor_2	HO_recipient_2	R1	NA	no	DNA_repair	Neutral	NA	NA	NA	NA	NA	525	621	713	668	552	783	1001	414	492	679	0.00338871	0.0152441	-0.000166083	0.0129853	0.095085	0.0903812	0.0742554	0.0110104	-0.00100721	0.991865	1.00317	0.942768	0.978845	1.00274	0.992907	0.875353	0.945032	0.97267	1.03807	1.04475	1.0415	1.05822	1.06483	1.09876	1.0428	1.05169	1.07519	1.03302
[truncated: 5,472 more rows]
[truncated: 62 more columns]
