# Supplementary material for: Mapping DNA damage‐dependent genetic interactions in yeast via party mating and barcode fusion genetics
Source: Mol Syst Biol. 2018 May 28;14(5):e7985. doi: 10.15252/msb.20177985 (PMC5974512; doi:10.15252/msb.20177985)
Supplement: Supplementary file 5 — Table EV4 [file MSB-14-e7985-s005.xlsx]

## Sheet: Readme
GIS derived from sequencing measurements along associated Z-scores and False Discovery Rates (FDR) for each pair of genes in each condition.
Column Header	Description
Gene_x	Identity of the first gene knocked out (alphabetically ordered)
Gene_y	Identity of the second gene knocked out (alphabetically ordered)
Chromosomal_distance_bp	Genomic distance in base pairs, NA if in different chromosomes
Remove_by_Chromosomal_distance_or_SameGene	Whether the two genes in Barcode_x and Barcode_y are linked (<75kb on the same chromosome); 'YES' or 'no'
Type_of_gene_x	Classificiation of Gene_x; 'DNA_repair' or 'neutral'
Type_of_gene_y	Classificiation of Gene_y; 'DNA_repair' or 'neutral'
SOJ_E_NoMMS	Epsilon of the pair in St Onge et al 2007 under their 'no MMS' condition
SOJ_E_MMS	Epsilon of the pair in St Onge et al 2007 under their 'MMS' condition
SOJ_E_SnsM.N	Sensitivity epsilon of the pair in St Onge et al 2007 - derived by comparing their 'MMS' to 'no MMS' conditions (not used in analysis)
SOJ_Class_NoMMS	Genetic interaction classification in St Onge et al 2007 under their 'no MMS' condition ; either 'NEUTRAL', 'AGGRAVATING', or 'ALLEVIATING'
SOJ_Class_MMS	Genetic interaction classification in St Onge et al 2007 under their 'MMS' condition ; either 'NEUTRAL', 'AGGRAVATING', or 'ALLEVIATING'
GIS_xy.NoDrug	Genetic interaction score (GIS) in the 'NoDrug' condition
GIS_xy.DMSO	Genetic interaction score (GIS) in the 'DMSO' condition
GIS_xy.MMS	Genetic interaction score (GIS) in the 'MMS' condition
GIS_xy.4NQO	Genetic interaction score (GIS) in the '4NQO' condition
GIS_xy.BLMC	Genetic interaction score (GIS) in the 'BLMC' condition
GIS_xy.ZEOC	Genetic interaction score (GIS) in the 'ZEOC' condition
GIS_xy.HYDX	Genetic interaction score (GIS) in the 'HYDX' condition
GIS_xy.DXRB	Genetic interaction score (GIS) in the 'DXRB' condition
GIS_xy.CSPL	Genetic interaction score (GIS) in the 'CSPL' condition
W_x.NoDrug	Estimated fitness of the Gene_x knockout (W_x) in the 'NoDrug' condition
W_x.DMSO	Estimated fitness of the Gene_x knockout (W_x) in the 'DMSO' condition
W_x.MMS	Estimated fitness of the Gene_x knockout (W_x) in the 'MMS' condition
W_x.4NQO	Estimated fitness of the Gene_x knockout (W_x) in the '4NQO' condition
W_x.BLMC	Estimated fitness of the Gene_x knockout (W_x) in the 'BLMC' condition
W_x.ZEOC	Estimated fitness of the Gene_x knockout (W_x) in the 'ZEOC' condition
W_x.HYDX	Estimated fitness of the Gene_x knockout (W_x) in the 'HYDX' condition
W_x.DXRB	Estimated fitness of the Gene_x knockout (W_x) in the 'DXRB' condition
W_x.CSPL	Estimated fitness of the Gene_x knockout (W_x) in the 'CSPL' condition
W_y.NoDrug	Estimated fitness of the Gene_y knockout (W_y) in the 'NoDrug' condition
W_y.DMSO	Estimated fitness of the Gene_y knockout (W_y) in the 'DMSO' condition
W_y.MMS	Estimated fitness of the Gene_y knockout (W_y) in the 'MMS' condition
W_y.4NQO	Estimated fitness of the Gene_y knockout (W_y) in the '4NQO' condition
W_y.BLMC	Estimated fitness of the Gene_y knockout (W_y) in the 'BLMC' condition
W_y.ZEOC	Estimated fitness of the Gene_y knockout (W_y) in the 'ZEOC' condition
W_y.HYDX	Estimated fitness of the Gene_y knockout (W_y) in the 'HYDX' condition
W_y.DXRB	Estimated fitness of the Gene_y knockout (W_y) in the 'DXRB' condition
W_y.CSPL	Estimated fitness of the Gene_y knockout (W_y) in the 'CSPL' condition
W_xy.NoDrug	Estimated fitness of the Gene_x, Gene_y double knockout (W_xy) in the 'NoDrug' condition
W_xy.DMSO	Estimated fitness of the Gene_x, Gene_y double knockout (W_xy) in the 'DMSO' condition
W_xy.MMS	Estimated fitness of the Gene_x, Gene_y double knockout (W_xy) in the 'MMS' condition
W_xy.4NQO	Estimated fitness of the Gene_x, Gene_y double knockout (W_xy) in the '4NQO' condition
W_xy.BLMC	Estimated fitness of the Gene_x, Gene_y double knockout (W_xy) in the 'BLMC' condition
W_xy.ZEOC	Estimated fitness of the Gene_x, Gene_y double knockout (W_xy) in the 'ZEOC' condition
W_xy.HYDX	Estimated fitness of the Gene_x, Gene_y double knockout (W_xy) in the 'HYDX' condition
W_xy.DXRB	Estimated fitness of the Gene_x, Gene_y double knockout (W_xy) in the 'DXRB' condition
W_xy.CSPL	Estimated fitness of the Gene_x, Gene_y double knockout (W_xy) in the 'CSPL' condition
W_x_SE.NoDrug	Error in the estimated fitness of the Gene_x knockout (W_x_SE_SE) in the 'NoDrug' condition
W_x_SE.DMSO	Error in the estimated fitness of the Gene_x knockout (W_x_SE) in the 'DMSO' condition
W_x_SE.MMS	Error in the estimated fitness of the Gene_x knockout (W_x_SE) in the 'MMS' condition
W_x_SE.4NQO	Error in the estimated fitness of the Gene_x knockout (W_x_SE) in the '4NQO' condition
W_x_SE.BLMC	Error in the estimated fitness of the Gene_x knockout (W_x_SE) in the 'BLMC' condition
W_x_SE.ZEOC	Error in the estimated fitness of the Gene_x knockout (W_x_SE) in the 'ZEOC' condition
W_x_SE.HYDX	Error in the estimated fitness of the Gene_x knockout (W_x_SE) in the 'HYDX' condition
W_x_SE.DXRB	Error in the estimated fitness of the Gene_x knockout (W_x_SE) in the 'DXRB' condition
W_x_SE.CSPL	Error in the estimated fitness of the Gene_x knockout (W_x_SE) in the 'CSPL' condition
W_y_SE.NoDrug	Error in the estimated fitness of the Gene_y knockout (W_y_SE) in the 'NoDrug' condition
W_y_SE.DMSO	Error in the estimated fitness of the Gene_y knockout (W_y_SE) in the 'DMSO' condition
W_y_SE.MMS	Error in the estimated fitness of the Gene_y knockout (W_y_SE) in the 'MMS' condition
W_y_SE.4NQO	Error in the estimated fitness of the Gene_y knockout (W_y_SE) in the '4NQO' condition
W_y_SE.BLMC	Error in the estimated fitness of the Gene_y knockout (W_y_SE) in the 'BLMC' condition
W_y_SE.ZEOC	Error in the estimated fitness of the Gene_y knockout (W_y_SE) in the 'ZEOC' condition
W_y_SE.HYDX	Error in the estimated fitness of the Gene_y knockout (W_y_SE) in the 'HYDX' condition
W_y_SE.DXRB	Error in the estimated fitness of the Gene_y knockout (W_y_SE) in the 'DXRB' condition
W_y_SE.CSPL	Error in the estimated fitness of the Gene_y knockout (W_y_SE) in the 'CSPL' condition
W_xy_SE.NoDrug	Error in the estimated fitness of the Gene_x, Gene_y double knockout (W_xy_SE) in the 'NoDrug' condition
W_xy_SE.DMSO	Error in the estimated fitness of the Gene_x, Gene_y double knockout (W_xy_SE) in the 'DMSO' condition
W_xy_SE.MMS	Error in the estimated fitness of the Gene_x, Gene_y double knockout (W_xy_SE) in the 'MMS' condition
W_xy_SE.4NQO	Error in the estimated fitness of the Gene_x, Gene_y double knockout (W_xy_SE) in the '4NQO' condition
W_xy_SE.BLMC	Error in the estimated fitness of the Gene_x, Gene_y double knockout (W_xy_SE) in the 'BLMC' condition
W_xy_SE.ZEOC	Error in the estimated fitness of the Gene_x, Gene_y double knockout (W_xy_SE) in the 'ZEOC' condition
W_xy_SE.HYDX	Error in the estimated fitness of the Gene_x, Gene_y double knockout (W_xy_SE) in the 'HYDX' condition
W_xy_SE.DXRB	Error in the estimated fitness of the Gene_x, Gene_y double knockout (W_xy_SE) in the 'DXRB' condition
W_xy_SE.CSPL	Error in the estimated fitness of the Gene_x, Gene_y double knockout (W_xy_SE) in the 'CSPL' condition
SE_GIS_xy.NoDrug	Error in the genetic interaction score (SE_GIS) in the 'NoDrug' condition
SE_GIS_xy.DMSO	Error in the genetic interaction score (SE_GIS) in the 'DMSO' condition
SE_GIS_xy.MMS	Error in the genetic interaction score (SE_GIS) in the 'MMS' condition
SE_GIS_xy.4NQO	Error in the genetic interaction score (SE_GIS) in the '4NQO' condition
SE_GIS_xy.BLMC	Error in the genetic interaction score (SE_GIS) in the 'BLMC' condition
SE_GIS_xy.ZEOC	Error in the genetic interaction score (SE_GIS) in the 'ZEOC' condition
SE_GIS_xy.HYDX	Error in the genetic interaction score (SE_GIS) in the 'HYDX' condition
SE_GIS_xy.DXRB	Error in the genetic interaction score (SE_GIS) in the 'DXRB' condition
SE_GIS_xy.CSPL	Error in the genetic interaction score (SE_GIS) in the 'CSPL' condition
Z_GIS_xy.NoDrug	Error-standardized genetic interaction score (Z_GIS) in the 'NoDrug' condition
Z_GIS_xy.DMSO	Error-standardized genetic interaction score (Z_GIS) in the 'DMSO' condition
Z_GIS_xy.MMS	Error-standardized genetic interaction score (Z_GIS) in the 'MMS' condition
Z_GIS_xy.4NQO	Error-standardized genetic interaction score (Z_GIS) in the '4NQO' condition
Z_GIS_xy.BLMC	Error-standardized genetic interaction score (Z_GIS) in the 'BLMC' condition
Z_GIS_xy.ZEOC	Error-standardized genetic interaction score (Z_GIS) in the 'ZEOC' condition
Z_GIS_xy.HYDX	Error-standardized genetic interaction score (Z_GIS) in the 'HYDX' condition
Z_GIS_xy.DXRB	Error-standardized genetic interaction score (Z_GIS) in the 'DXRB' condition
Z_GIS_xy.CSPL	Error-standardized genetic interaction score (Z_GIS) in the 'CSPL' condition
FDR.neutral_xy.NoDrug	Genetic interaction False Discovery Rate estimated by neutral strains (FDR.neutral) in the 'NoDrug' condition
FDR.neutral_xy.DMSO	Genetic interaction False Discovery Rate estimated by neutral strains (FDR.neutral) in the 'DMSO' condition
FDR.neutral_xy.MMS	Genetic interaction False Discovery Rate estimated by neutral strains (FDR.neutral) in the 'MMS' condition
FDR.neutral_xy.4NQO	Genetic interaction False Discovery Rate estimated by neutral strains (FDR.neutral) in the '4NQO' condition
FDR.neutral_xy.BLMC	Genetic interaction False Discovery Rate estimated by neutral strains (FDR.neutral) in the 'BLMC' condition
FDR.neutral_xy.ZEOC	Genetic interaction False Discovery Rate estimated by neutral strains (FDR.neutral) in the 'ZEOC' condition
FDR.neutral_xy.HYDX	Genetic interaction False Discovery Rate estimated by neutral strains (FDR.neutral) in the 'HYDX' condition
FDR.neutral_xy.DXRB	Genetic interaction False Discovery Rate estimated by neutral strains (FDR.neutral) in the 'DXRB' condition
FDR.neutral_xy.CSPL	Genetic interaction False Discovery Rate estimated by neutral strains (FDR.neutral) in the 'CSPL' condition
Z_GIS_xy.NoDrug_Class	Genetic interaction classification in the 'NoDrug' condition; either 'Expected', 'Negative', or 'Positive'
Z_GIS_xy.DMSO_Class	Genetic interaction classification in the 'DMSO' condition; either 'Expected', 'Negative', or 'Positive'
Z_GIS_xy.MMS_Class	Genetic interaction classification in the 'MMS' condition; either 'Expected', 'Negative', or 'Positive'
Z_GIS_xy.4NQO_Class	Genetic interaction classification in the '4NQO' condition; either 'Expected', 'Negative', or 'Positive'
Z_GIS_xy.BLMC_Class	Genetic interaction classification in the 'BLMC' condition; either 'Expected', 'Negative', or 'Positive'
Z_GIS_xy.ZEOC_Class	Genetic interaction classification in the 'ZEOC' condition; either 'Expected', 'Negative', or 'Positive'
Z_GIS_xy.HYDX_Class	Genetic interaction classification in the 'HYDX' condition; either 'Expected', 'Negative', or 'Positive'
Z_GIS_xy.DXRB_Class	Genetic interaction classification in the 'DXRB' condition; either 'Expected', 'Negative', or 'Positive'
Z_GIS_xy.CSPL_Class	Genetic interaction classification in the 'CSPL' condition; either 'Expected', 'Negative', or 'Positive'

## Sheet: Data
Gene_x	Gene_y	Chromosomal_distance_bp	Remove_by_Chromosomal_distance_or_SameGene	Type_of_gene_x	Type_of_gene_y	SOJ_E_NoMMS	SOJ_E_MMS	SOJ_E_SnsM.N	SOJ_Class_NoMMS	SOJ_Class_MMS	GIS_xy.NoDrug	GIS_xy.DMSO	GIS_xy.MMS	GIS_xy.4NQO	GIS_xy.BLMC	GIS_xy.ZEOC	GIS_xy.HYDX	GIS_xy.DXRB	GIS_xy.CSPL	W_x.NoDrug	W_x.DMSO	W_x.MMS	W_x.4NQO	W_x.BLMC	W_x.ZEOC	W_x.HYDX	W_x.DXRB	W_x.CSPL	W_y.NoDrug	W_y.DMSO	W_y.MMS	W_y.4NQO	W_y.BLMC	W_y.ZEOC	W_y.HYDX	W_y.DXRB	W_y.CSPL	W_xy.NoDrug	W_xy.DMSO	W_xy.MMS	W_xy.4NQO	W_xy.BLMC	W_xy.ZEOC	W_xy.HYDX	W_xy.DXRB	W_xy.CSPL	W_x_SE.NoDrug	W_x_SE.DMSO	W_x_SE.MMS
APT2	APT2	0	YES	Neutral	Neutral	NA	NA	NA	NA	NA	-0.491759	-0.750223	-0.757729	-0.831652	-0.979254	-0.999741	-0.84822	-0.900635	-0.76707	1.08593	1.11501	1.10037	1.10111	1.1339	1.10998	1.10178	1.14081	1.13284	0.958235	0.925332	0.91861	0.922918	1.00573	0.949287	0.969819	0.941286	0.960589	0.548808	0.281531	0.253079	0.18458	0.16115	0.0539415	0.2203	0.173197	0.32112	0.0451917	0.0644583	0.0672822
APT2	CLA4	NA	no	Neutral	DNA_repair	NA	NA	NA	NA	NA	0.0173411	0.00846515	0.025729	-0.00977927	0.0207337	0.0415839	0.0325794	0.0549663	0.0418759	0.977214	0.948241	0.93994	0.939248	0.984895	0.924222	0.956808	0.892581	0.913123	0.946614	0.909885	0.899785	0.900654	0.973624	0.919498	0.94336	0.90145	0.927528	0.941112	0.868678	0.868469	0.832551	0.974876	0.885836	0.931395	0.84969	0.88156	0.0241008	0.0331217	0.0357156
CLA4	CLA4	0	YES	DNA_repair	DNA_repair	NA	NA	NA	NA	NA	-0.472515	-0.703105	-0.710227	-0.731515	-0.812287	-0.717861	-0.762993	-0.631333	-0.682402	0.932998	0.885065	0.876219	0.876289	0.923576	0.853074	0.897274	0.812702	0.84936	0.917958	0.869106	0.852864	0.843467	0.895535	0.8415	0.879237	0.776831	0.813424	0.383965	0.0661193	0.0370836	0.00761923	0.0148202	0	0.0259261	0	0.00848627	0.0285243	0.0386237	0.0421602
APT2	CSM2	NA	no	Neutral	DNA_repair	NA	NA	NA	NA	NA	-0.0162032	-0.00892954	-0.0140061	-0.0138003	0.0177713	0.0106259	0.00960782	0.00286368	-0.0148344	1.04526	1.05684	1.02517	1.04511	1.07367	1.05652	1.05096	1.0604	1.06286	1.00086	0.992347	0.942342	0.982261	0.992151	1.00402	0.985815	1.00798	1.00344	1.03169	1.04372	0.953848	1.01609	1.08217	1.07431	1.04647	1.07708	1.05467	0.0258443	0.0365729	0.0379647
CLA4	CSM2	NA	no	DNA_repair	DNA_repair	0.042223	-0.131099	-0.191541	NEUTRAL	AGGRAVATING	0.0130548	0.0318226	-0.259623	-0.0230836	0.00135919	-0.875435	-0.887519	-0.780974	-0.864244	0.942924	0.904027	0.883465	0.896447	0.939011	0.880229	0.916178	0.843671	0.871611	1.00539	1.00358	0.936115	0.98535	0.961378	0.999431	0.970581	1.00284	0.996156	0.960189	0.936544	0.566782	0.857369	0.903072	0	0	0.0582148	0	0.0183503	0.0250476	0.02701
CSM2	CSM2	0	YES	DNA_repair	DNA_repair	NA	NA	NA	NA	NA	-0.478729	-0.733293	-0.723921	-0.782047	-0.668196	-0.79483	-0.59376	-0.823912	-0.673113	0.981031	0.974486	0.910859	0.967732	0.991313	0.980837	0.980593	0.960886	0.971761	1.02771	1.03962	0.957883	1.02537	0.981011	1.04179	0.997324	1.06165	1.03631	0.529496	0.279806	0.148613	0.210253	0.30432	0.227046	0.384212	0.19622	0.333938	0.0307797	0.042634	0.0442794
APT2	CSM3	NA	no	Neutral	DNA_repair	NA	NA	NA	NA	NA	0.012191	0.0147066	0.00477513	-0.00618752	-0.0193386	-0.0237176	-0.0122334	0.0331179	0.0140704	1.04635	1.06214	1.04587	1.05133	1.11743	1.08393	1.06193	1.05276	1.0593	0.927991	0.880172	0.857177	0.850878	0.973519	0.916552	0.929411	0.873236	0.907943	0.981983	0.947175	0.897934	0.884775	1.068	0.968907	0.973117	0.946444	0.971991	0.0214875	0.0306574	0.0328436
CLA4	CSM3	NA	no	DNA_repair	DNA_repair	0.031025	-0.019782	-0.0577943	NEUTRAL	NEUTRAL	-0.038377	-0.044446	-0.041697	-0.377097	-0.035599	-0.437882	0.0107534	-0.0221816	-0.29156	0.956871	0.920705	0.90645	0.910137	0.971516	0.908596	0.931838	0.853882	0.885249	0.9019	0.843273	0.814355	0.798518	0.931032	0.872482	0.887755	0.793901	0.839791	0.825029	0.732887	0.697647	0.351213	0.867233	0.353127	0.837701	0.655016	0.450922	0.0165529	0.0227844	0.0249526
CSM2	CSM3	NA	no	DNA_repair	DNA_repair	-0.030523	0.017655	0.0454351	NEUTRAL	NEUTRAL	-0.00636594	-0.018154	-0.021814	-0.0377628	-0.00973339	-0.0487402	0.000182304	-0.0113866	0.00233163	0.999653	0.996281	0.955939	0.986363	1.0513	1.0254	1.00279	0.966828	0.985125	0.979356	0.956141	0.89273	0.921207	0.965342	0.976177	0.951748	0.949868	0.960792	0.97354	0.936256	0.834497	0.872758	1.00608	0.955139	0.955595	0.907628	0.949835	0.0171909	0.0244416	0.026172
CSM3	CSM3	0	YES	DNA_repair	DNA_repair	NA	NA	NA	NA	NA	-0.385572	-0.581634	-0.570313	-0.602659	-0.768205	-0.797057	-0.58053	-0.584725	-0.514927	1.0104	1.01107	0.987553	0.999734	1.09921	1.0572	1.0197	0.971201	0.994136	0.894521	0.832986	0.799973	0.780954	0.944203	0.884233	0.891041	0.799839	0.848443	0.518274	0.260593	0.21971	0.178145	0.269728	0.137765	0.328072	0.192084	0.328543	0.0204819	0.029097	0.0318962
APT2	FLO8	NA	no	Neutral	Neutral	NA	NA	NA	NA	NA	-0.00533966	0.0181017	-0.00152416	0.00853424	0.0117948	0.00801109	0.0146634	-0.00598153	0.00905591	1.05986	1.08116	1.07249	1.0756	1.10584	1.08151	1.07694	1.09774	1.08907	0.985363	0.975517	0.972849	0.973533	1.01429	1.00089	1.00142	0.981811	0.984746	1.03972	1.07449	1.04336	1.05696	1.13366	1.09195	1.0939	1.07352	1.08257	0.0249493	0.0362581	0.0386239
CLA4	FLO8	NA	no	DNA_repair	Neutral	NA	NA	NA	NA	NA	0.0105004	0.0165669	0.0136123	0.0161727	0.00128812	-0.0145802	0.00927324	0.00873854	0.0165855	0.950857	0.913912	0.907343	0.910023	0.9483	0.888135	0.925882	0.850407	0.87936	0.985242	0.980746	0.976252	0.973814	0.995891	0.995888	0.99212	0.967872	0.970231	0.946116	0.909672	0.895574	0.897984	0.9432	0.864471	0.92466	0.824722	0.865085	0.0179923	0.0249013	0.0272464
CSM2	FLO8	NA	no	DNA_repair	Neutral	NA	NA	NA	NA	NA	0.0096474	-0.00664572	0.00833587	0.00463067	0.0123793	0.00194981	0.0267063	0.00707286	0.0152789	1.00028	1.00106	0.969281	1.00201	1.01931	1.00637	1.00677	0.991376	0.998224	1.01542	1.02357	0.982957	1.01644	1.0023	1.03719	1.01007	1.03123	1.01829	1.0256	1.01844	0.959644	1.02342	1.03345	1.04588	1.04328	1.03033	1.03223	0.0208605	0.0300013	0.0319979
CSM3	FLO8	NA	no	DNA_repair	Neutral	NA	NA	NA	NA	NA	0.00930104	-0.00238521	0.00783473	0.0229724	-0.00780594	0.0186971	-0.012389	-0.0102607	-0.00519208	1.01363	1.01829	1.00454	1.01567	1.08264	1.04888	1.02655	0.993052	1.0068	0.963152	0.940766	0.923223	0.915193	0.990692	0.975253	0.969528	0.930356	0.943155	0.985346	0.954828	0.933159	0.950423	1.0655	1.04238	0.982337	0.910776	0.943184	0.0165952	0.0241644	0.0266903
FLO8	FLO8	0	YES	Neutral	Neutral	NA	NA	NA	NA	NA	-0.454907	-0.69707	-0.676132	-0.750417	-0.815854	-0.921005	-0.714545	-0.783559	-0.65665	1.01922	1.02962	1.02923	1.03822	1.0555	1.03548	1.03707	1.03008	1.0271	1.00292	1.00855	1.00745	1.00815	1.01909	1.03279	1.02109	1.00737	1.00178	0.567299	0.341363	0.360767	0.296267	0.25979	0.148423	0.344392	0.254105	0.372284	0.0282111	0.0421072	0.0462142
APT2	GAL2	NA	no	Neutral	Neutral	NA	NA	NA	NA	NA	0.0022642	-0.00373151	-0.00544388	-0.00571929	-0.0159256	-0.0217691	-0.00771516	-0.00541066	0.00915927	1.04921	1.07083	1.06182	1.06009	1.07622	1.06271	1.06226	1.07658	1.06861	0.990332	0.980932	0.979753	0.975092	1.00821	0.991241	0.997616	0.984814	0.987929	1.04251	1.04914	1.03725	1.03011	1.06927	1.03361	1.05312	1.0576	1.06663	0.0251905	0.0362971	0.0384992
CLA4	GAL2	NA	no	DNA_repair	Neutral	NA	NA	NA	NA	NA	0.00576636	0.00552311	0.00131458	0.0175221	0.00688161	0.0115342	0.00570126	-0.0221873	0.00178588	0.945308	0.908696	0.901693	0.903517	0.937148	0.877966	0.917764	0.845136	0.871751	0.991739	0.987633	0.985101	0.975772	0.985502	0.983161	0.987431	0.971002	0.974076	0.942365	0.900182	0.886201	0.895541	0.929229	0.871185	0.909721	0.792241	0.847366	0.0180835	0.0248832	0.027175
CSM2	GAL2	NA	no	DNA_repair	Neutral	NA	NA	NA	NA	NA	-0.00314047	-0.0138487	-0.00492592	-0.0037345	-0.0109857	-0.00571315	-0.0257863	-0.0172609	-0.000390951	0.986615	0.988372	0.955639	0.98496	0.989486	0.982453	0.988687	0.972186	0.975066	1.01962	1.028	0.988813	1.01878	0.996072	1.02817	1.00668	1.03684	1.02132	1.00287	1.00236	0.938643	0.999842	0.974658	1.00443	0.969436	0.991039	0.995514	0.0211037	0.0300151	0.0318889
CSM3	GAL2	NA	no	DNA_repair	Neutral	NA	NA	NA	NA	NA	-0.000522924	-0.00624679	0.0146801	-0.00849698	0.0114164	0.00771405	-0.00594759	0.00560588	0.0032768	1.00364	1.00808	0.99326	1.00094	1.05279	1.02926	1.01117	0.976821	0.988229	0.968096	0.94618	0.929922	0.914884	0.982462	0.965946	0.965966	0.930189	0.946006	0.971589	0.947921	0.937592	0.907083	1.0475	1.00421	0.971455	0.913506	0.938733	0.016756	0.0241687	0.0265776
FLO8	GAL2	NA	no	Neutral	Neutral	NA	NA	NA	NA	NA	-0.00986198	-0.0119022	-0.0106699	-0.0105412	-0.0179449	-0.00209218	-0.0109689	-0.0114596	-0.0150712	1.00565	1.01645	1.01539	1.01988	1.01892	1.01009	1.01776	1.00658	1.00269	1.00696	1.01292	1.01338	1.01017	1.01461	1.02445	1.01778	1.01107	1.00462	1.00284	1.01774	1.0184	1.01974	1.01573	1.03248	1.02484	1.00634	0.992318	0.020196	0.0298151	0.0325897
GAL2	GAL2	0	YES	Neutral	Neutral	NA	NA	NA	NA	NA	-0.510379	-0.793196	-0.802047	-0.882108	-0.877196	-0.94097	-0.800431	-0.84415	-0.706603	0.992085	1.00328	1.00155	1.00241	0.98741	0.98409	0.998022	0.985243	0.978655	1.01097	1.01726	1.01879	1.01221	1.00963	1.01641	1.0146	1.01535	1.00745	0.49259	0.227403	0.21831	0.132543	0.119698	0.0592715	0.21214	0.156221	0.279346	0.0289027	0.0421908	0.0459131
APT2	HO	1296486	no	Neutral	Neutral	NA	NA	NA	NA	NA	0.0125309	0.00669401	0.0147555	0.0195013	0.00333688	0.00179005	-0.0038213	-0.00301726	0.00353139	1.03848	1.04836	1.04817	1.04665	1.04721	1.03844	1.04005	1.06086	1.05041	0.989499	0.974733	0.96921	0.974997	1.02152	1.01447	0.998908	0.980244	0.997561	1.0416	1.03186	1.03329	1.04282	1.07445	1.05994	1.03688	1.03999	1.05443	0.0219304	0.0312066	0.0332357
CLA4	HO	NA	no	DNA_repair	Neutral	NA	NA	NA	NA	NA	-0.0151674	-0.0253318	-0.0146689	-0.0284293	-0.0260615	-0.0186424	-0.0107601	-0.0302069	-0.0163238	0.956294	0.925708	0.923217	0.924277	0.944923	0.904513	0.930209	0.873839	0.891853	0.9913	0.983549	0.973129	0.976054	0.989909	1.01288	0.981671	0.953991	0.980764	0.931093	0.880507	0.878093	0.867358	0.90732	0.888702	0.899065	0.792694	0.851305	0.0167675	0.0231324	0.0251696
CSM2	HO	NA	no	DNA_repair	Neutral	NA	NA	NA	NA	NA	-0.00678873	0.0116067	0.00775781	0.0149122	-0.0169432	0.00599698	-0.0107069	-0.0136123	-0.022449	0.994497	0.992515	0.977741	0.995712	0.985762	0.988284	0.987696	0.989229	0.985596	1.02835	1.04143	0.984088	1.03387	1.00221	1.0649	1.0112	1.05245	1.04131	1.0159	1.04521	0.968186	1.04411	0.971131	1.05823	0.987954	1.02776	1.0038	0.0174972	0.0245589	0.0262189
CSM3	HO	NA	no	DNA_repair	Neutral	NA	NA	NA	NA	NA	0.00178197	0.00566771	0.00403224	-0.00679006	0.00280848	-0.0254391	-0.00355669	0.00902882	0.00500299	1.01099	1.01446	1.00728	1.01505	1.04758	1.03399	1.01547	0.996551	1.00207	0.967103	0.938697	0.912233	0.905823	0.99502	0.996764	0.967673	0.920206	0.953825	0.979466	0.957629	0.920743	0.910972	1.0472	1.00724	0.979105	0.923	0.959915	0.0158762	0.0227102	0.0248553
FLO8	HO	NA	no	Neutral	Neutral	NA	NA	NA	NA	NA	-0.00310096	0.00391685	-0.00285108	0.000960297	0.00279416	0.0215842	0.00842026	0.00694022	0.0097872	1.00724	1.0104	1.01612	1.0187	1.00426	1.00418	1.00658	1.01273	1.00422	1.01181	1.02005	1.01751	1.02176	1.02593	1.05615	1.02595	1.01614	1.01786	1.01614	1.0348	1.0312	1.04209	1.03345	1.08288	1.04126	1.03617	1.03231	0.017005	0.0244712	0.0265579
GAL2	HO	NA	no	Neutral	Neutral	NA	NA	NA	NA	NA	0.00282275	0.0102691	-0.000870953	0.00350346	0.0241662	0.0270138	0.0317395	0.00661974	0.0113948	0.998126	1.00207	1.0073	1.00706	0.984536	0.989478	0.993854	0.998659	0.988281	1.01721	1.02597	1.02505	1.025	1.02027	1.04382	1.02162	1.02208	1.02176	1.01809	1.03838	1.03163	1.03569	1.02869	1.05971	1.04711	1.02724	1.02104	0.01713	0.0244783	0.0264943
HO	HO	0	YES	Neutral	Neutral	NA	NA	NA	NA	NA	-0.505848	-0.750894	-0.776926	-0.817711	-0.832845	-0.942883	-0.748749	-0.832101	-0.684095	1.00118	1.00142	1.00995	1.00953	0.98311	0.991716	0.991723	1.00515	0.993005	1.02943	1.0448	1.03833	1.05097	1.04262	1.11459	1.036	1.03604	1.05065	0.524801	0.295381	0.271736	0.243256	0.192174	0.162471	0.278674	0.209264	0.359204	0.0212478	0.0299932	0.032422
APT2	MAG1	NA	no	Neutral	DNA_repair	NA	NA	NA	NA	NA	0.00135401	0.0157289	0.009141	-0.00502993	0.0223371	-0.0171548	-0.00690506	-0.00522297	0.0167457	1.04876	1.07069	0.953372	1.06682	1.07445	1.08454	1.06301	1.07583	1.06785	0.966202	0.94144	0.890431	0.936846	0.993282	0.965874	0.968594	0.950733	0.964087	1.01495	1.02443	0.853937	0.994896	1.08884	1.03079	1.02267	1.01822	1.04648	0.0253883	0.0362737	0.0353248
CLA4	MAG1	NA	no	DNA_repair	DNA_repair	0.057002	-0.040853	-0.0988973	ALLEVIATING	AGGRAVATING	0.0134598	0.0484719	-0.021286	0.0111525	-0.0127725	-0.876318	-0.892998	-0.801772	-0.836756	0.980916	0.96458	0.884094	0.961045	0.982337	0.953215	0.970661	0.916239	0.934953	0.952503	0.927297	0.837701	0.909291	0.932275	0.928467	0.923324	0.887524	0.903174	0.946141	0.938301	0.719446	0.879443	0.900898	0	0	0	0	0.0209141	0.0290513	0.0295975
CSM2	MAG1	NA	no	DNA_repair	DNA_repair	0.036377	-0.240259	-0.262739	ALLEVIATING	AGGRAVATING	0.00232133	-0.0229221	-0.228001	-0.057538	0.00763278	-0.0283407	-0.0196974	-0.0239988	-0.0237921	1.02142	1.03466	0.896466	1.03282	1.03267	1.05029	1.03117	1.02688	1.0286	1.01834	1.02611	0.928776	1.01244	0.977033	1.0324	0.990061	1.03958	1.02266	1.04286	1.03958	0.604189	0.988961	1.01679	1.05664	1.00159	1.04498	1.02889	0.0194519	0.0276077	0.0267179
CSM3	MAG1	NA	no	DNA_repair	DNA_repair	0.033516	-0.031771	-0.0587565	NEUTRAL	NEUTRAL	-0.00968315	0.0226503	-0.073645	-0.0335998	-0.0265126	0.00402782	-0.0382566	-0.00574841	0.00939203	1.02526	1.03966	0.919156	1.03742	1.06277	1.06761	1.03911	1.02494	1.02957	0.924009	0.87764	0.806546	0.83609	0.95056	0.920507	0.912454	0.85359	0.885055	0.937223	0.933834	0.668141	0.831705	0.983973	0.986397	0.909477	0.866245	0.919321	0.0174126	0.0249379	0.0246306
FLO8	MAG1	77532	no	Neutral	DNA_repair	NA	NA	NA	NA	NA	0.0157976	0.0147028	0.0147066	0.01181	0.0100111	0.0021063	0.0223153	0.0117431	0.0235512	1.02963	1.04743	0.921252	1.04929	1.04894	1.06441	1.0448	1.04505	1.04066	0.998618	1.00241	0.968667	0.999658	1.00816	1.026	1.00963	1.00039	0.996077	1.04405	1.06477	0.902898	1.06083	1.06743	1.0944	1.07727	1.0573	1.06021	0.0190725	0.0275116	0.0269591
GAL2	MAG1	NA	no	Neutral	DNA_repair	NA	NA	NA	NA	NA	0.0105165	0.00441363	0.00436002	0.017175	-0.00816127	0.00834875	0.000423386	0.012467	-0.00650223	1.02369	1.04189	0.915457	1.04101	1.0336	1.05354	1.03672	1.0346	1.03074	1.00519	1.00925	0.977726	1.00257	0.999612	1.01337	1.00474	1.00573	1.00047	1.0397	1.05625	0.895878	1.06124	1.0255	1.07618	1.04245	1.05346	1.02509	0.0191704	0.0274851	0.0268985
HO	MAG1	NA	no	Neutral	DNA_repair	NA	NA	NA	NA	NA	-0.00465081	-0.00922259	0.0150312	-0.021811	-0.0294912	-0.00364951	-0.0100187	-0.023477	-0.0101031	1.03303	1.05234	0.927794	1.05728	1.04465	1.07039	1.04881	1.05193	1.04621	1.01985	1.03079	0.992973	1.03322	1.02524	1.08724	1.02233	1.02253	1.03611	1.04887	1.07551	0.930295	1.07029	1.04169	1.16036	1.0621	1.05201	1.07377	0.0194364	0.0276435	0.0269697
MAG1	MAG1	0	YES	DNA_repair	DNA_repair	NA	NA	NA	NA	NA	-0.46895	-0.683434	-0.659146	-0.72912	-0.834995	-0.841017	-0.720215	-0.789042	-0.699172	1.03257	1.05226	0.892296	1.05248	1.04667	1.07242	1.04621	1.04897	1.04401	0.984486	0.980115	0.823188	0.970201	0.965805	1.00219	0.96606	0.973827	0.973769	0.547583	0.3479	0.0753818	0.29199	0.175908	0.233745	0.290489	0.232465	0.317455	0.0307051	0.0437929	0.0414747
APT2	MAL13	NA	no	Neutral	Neutral	NA	NA	NA	NA	NA	-0.0233763	-0.0254644	-0.0145135	-0.02583	-0.0191401	-0.0352772	-0.0370119	-0.0269091	-0.0392537	1.02665	1.0359	1.03339	1.0266	1.02828	1.03022	1.0262	1.02853	1.03459	0.966697	0.939125	0.938081	0.938214	1.00728	0.964934	0.981238	0.952668	0.965881	0.969585	0.948455	0.956204	0.938484	1.01679	0.960061	0.970792	0.954207	0.960552	0.0311245	0.0441756	0.0470653
CLA4	MAL13	NA	no	DNA_repair	Neutral	NA	NA	NA	NA	NA	-0.0049791	0.00724489	-0.011054	-0.0226763	0.000665188	-0.0273585	-0.0331436	-0.0214022	-0.0238277	0.947404	0.912209	0.908543	0.9072	0.926952	0.887821	0.920108	0.856062	0.880071	0.957497	0.928318	0.926249	0.919694	0.972612	0.938345	0.956003	0.908305	0.928667	0.901584	0.852461	0.828093	0.809311	0.901969	0.802356	0.844748	0.750519	0.789959	0.0237829	0.0326193	0.0355431
CSM2	MAL13	NA	no	DNA_repair	Neutral	NA	NA	NA	NA	NA	-0.0160654	-0.00401954	-0.0202332	-0.0226913	-0.0153105	-0.0431547	-0.0236803	-0.00300587	0.00232868	0.978446	0.972079	0.953292	0.968452	0.956146	0.969565	0.970535	0.953642	0.964059	1.01018	1.00883	0.959091	1.00113	0.990191	1.02012	0.996532	1.02805	1.01292	0.972295	0.976572	0.894032	0.946867	0.931881	0.945692	0.943486	0.977156	0.978665	0.0249196	0.0349931	0.0373322
CSM3	MAL13	NA	no	DNA_repair	Neutral	NA	NA	NA	NA	NA	0.00496169	0.0159886	0.00109836	0.00103087	-0.000429111	-0.00375945	0.0147869	-0.0126481	0.00371512	0.992947	0.989266	0.981575	0.982181	1.00815	1.00554	0.98864	0.959081	0.975573	0.934085	0.889562	0.870928	0.85684	0.973399	0.92885	0.936371	0.872768	0.906095	0.933141	0.897244	0.856397	0.843954	0.983514	0.932542	0.941922	0.825301	0.888743	0.0210169	0.0298663	0.0327073
FLO8	MAL13	NA	no	Neutral	Neutral	NA	NA	NA	NA	NA	0.0191021	0.0192635	0.0182117	0.0373516	0.03457	0.0291279	0.0338888	0.0146228	0.0257243	0.991799	0.9914	0.995219	0.992873	0.974223	0.987754	0.98908	0.974564	0.983105	0.993728	0.990022	0.991314	0.990673	1.01549	1.0158	1.01232	0.995426	0.991725	1.00443	1.00007	1.00424	1.02018	1.02365	1.03168	1.03474	0.984058	1.00025	0.0241499	0.0347963	0.0379075
GAL2	MAL13	NA	no	Neutral	Neutral	NA	NA	NA	NA	NA	0.0117241	-0.00274039	0.0168041	-0.0126964	-0.0190644	0.0016839	-0.00253794	0.00679811	0.017452	0.982315	0.982141	0.98552	0.980742	0.953649	0.970089	0.975778	0.961429	0.966302	0.999092	0.995681	0.998507	0.992885	1.00917	1.00512	1.00816	0.999968	0.995283	0.99303	0.974701	1.00052	0.960649	0.943296	0.976575	0.981056	0.967833	0.979047	0.0243454	0.0347803	0.0377775
HO	MAL13	NA	no	Neutral	Neutral	NA	NA	NA	NA	NA	-0.00749915	-0.00390011	0.00229369	0.00735513	0.00219351	0.0216046	0.00890715	0.0154098	0.00262224	0.989501	0.98734	0.99458	0.990405	0.960859	0.979226	0.978526	0.977621	0.977042	1.00227	0.997013	0.996946	1.00163	1.02414	1.04007	1.0152	1.00223	1.01007	0.983932	0.97981	0.993198	0.998439	0.98584	1.03914	1.00204	0.994265	0.988846	0.0213395	0.0302172	0.0326774
MAG1	MAL13	NA	no	DNA_repair	Neutral	NA	NA	NA	NA	NA	0.00227968	0.00251699	-0.0113032	-0.00886818	0.0170387	0.00701432	-0.0236893	-0.00266256	0.000335392	1.0135	1.02485	0.920405	1.02323	1.00864	1.03408	1.01872	1.01221	1.01703	0.979352	0.964003	0.9153	0.962206	0.994334	0.989823	0.985139	0.970412	0.97308	0.994765	0.990038	0.82856	0.975456	1.02104	1.0301	0.980427	0.979486	0.98997	0.0249894	0.0354907	0.0352559
MAL13	MAL13	0	YES	Neutral	Neutral	NA	NA	NA	NA	NA	-0.528329	-0.79057	-0.811775	-0.882809	-0.916825	-0.946741	-0.834212	-0.865609	-0.760011	0.977012	0.970646	0.97684	0.968813	0.934386	0.962882	0.964673	0.949735	0.959557	0.9768	0.955818	0.96109	0.957916	1.00926	0.983224	0.99521	0.968785	0.972834	0.426015	0.137196	0.127062	0.0452322	0.0261787	0	0.125847	0.0544775	0.173477	0.042905	0.0605158	0.0656382
APT2	MMS1	NA	no	Neutral	DNA_repair	NA	NA	NA	NA	NA	-0.00175501	-0.0199031	-0.0172668	-0.0430062	-0.044198	-0.0385518	-0.0298578	0.00414169	-0.0201699	0.941493	0.897725	0.814609	0.864581	0.992694	0.960567	0.958701	0.841829	0.940154	0.947735	0.911104	0.876029	0.899312	1.00267	0.955138	0.966561	0.907506	0.955657	0.889035	0.794905	0.68417	0.728946	0.95071	0.879812	0.896292	0.75797	0.877348	0.0244327	0.0326418	0.0353667
CLA4	MMS1	NA	no	DNA_repair	DNA_repair	-0.050101	-0.197221	-0.270331	AGGRAVATING	AGGRAVATING	-0.0594807	-0.0887995	-0.366448	-0.417236	-0.0152742	-0.0574321	0.0242239	0.0737156	0.00731146	0.908264	0.851136	0.789456	0.82671	0.930453	0.88129	0.900526	0.782226	0.86056	0.919574	0.870296	0.808633	0.837797	0.944025	0.90361	0.916954	0.783568	0.882249	0.775808	0.651994	0.268104	0.275124	0.862761	0.737157	0.849854	0.686845	0.765787	0.0203368	0.027003	0.029591
CSM2	MMS1	NA	no	DNA_repair	DNA_repair	-0.00431	0.005199	0.00953237	NEUTRAL	NEUTRAL	-0.013236	0.00520232	-0.0842501	0.0195562	0.0427224	0.0256402	0.0320839	-0.0245149	0.00626739	0.903545	0.850455	0.748262	0.819467	0.948679	0.922109	0.920033	0.79389	0.893819	1.00639	1.00535	0.918656	0.986311	0.983999	1.02824	0.988849	1.00978	1.01664	0.894398	0.855963	0.596749	0.822001	0.976363	0.972942	0.941344	0.768524	0.913409	0.0186015	0.0245969	0.0266543
CSM3	MMS1	NA	no	DNA_repair	DNA_repair	0.001128	0.063536	0.0823972	NEUTRAL	NEUTRAL	-0.0529178	-0.0752171	-0.0111713	-0.0515893	-0.0922263	-0.117882	-0.0116796	-0.0604178	-0.171963	0.922338	0.871307	0.780492	0.836855	0.979786	0.94618	0.934661	0.807175	0.907209	0.902728	0.843545	0.790077	0.793702	0.957608	0.906648	0.90882	0.797576	0.87446	0.780468	0.661263	0.603431	0.614791	0.847627	0.742476	0.839272	0.583016	0.623621	0.0167912	0.0224498	0.02468
FLO8	MMS1	NA	no	Neutral	DNA_repair	NA	NA	NA	NA	NA	0.0142804	0.0161924	0.020672	0.0204619	0.0230731	0.0152498	0.0122154	0.00222933	0.0126386	0.911396	0.859446	0.770208	0.831288	0.958041	0.930495	0.92934	0.798506	0.903235	0.986361	0.98213	0.959654	0.974081	1.01489	1.02183	1.00884	0.972837	0.990199	0.911454	0.855788	0.747356	0.823194	0.994957	0.964899	0.94845	0.771007	0.905564	0.0182752	0.0244708	0.0268639
GAL2	MMS1	NA	no	Neutral	DNA_repair	NA	NA	NA	NA	NA	-0.0164687	-0.0216091	-0.0158796	-0.0122895	0.00143701	0.00129414	-0.00281589	-0.0181357	-0.0161615	0.905939	0.854172	0.765036	0.82543	0.946979	0.92088	0.921527	0.794225	0.894121	0.992775	0.989234	0.968282	0.976485	1.00651	1.00843	1.00375	0.977014	0.994506	0.881366	0.819197	0.713002	0.787429	0.954478	0.92944	0.921348	0.75046	0.87195	0.0183583	0.0244531	0.0268194
HO	MMS1	NA	no	Neutral	DNA_repair	NA	NA	NA	NA	NA	0.00477763	0.0105482	0.0207201	0.00607218	0.00453273	-0.0248052	-0.00892568	0.0177341	-0.00348498	0.913066	0.864178	0.776156	0.837643	0.956761	0.938158	0.931211	0.804477	0.906009	1.00855	1.01119	0.98451	1.0094	1.03309	1.08608	1.02193	0.996313	1.03088	0.923097	0.878062	0.76956	0.841684	0.9922	0.990595	0.940935	0.808982	0.92758	0.0185948	0.0246063	0.0268959
MAG1	MMS1	NA	no	DNA_repair	DNA_repair	0.050769	0.129068	0.12312	ALLEVIATING	ALLEVIATING	0.0120658	0.020063	0.0383521	0.00972159	0.0855432	-0.00723297	0.0722787	0.0877369	0.0682758	0.954825	0.927333	0.794858	0.905206	0.988319	0.97955	0.971776	0.877469	0.956111	0.954211	0.929662	0.793991	0.907062	0.979074	0.988613	0.961918	0.897026	0.958019	0.920867	0.875878	0.666652	0.821534	1.05399	0.95993	1.00674	0.861782	0.982875	0.0210763	0.0287093	0.0293821
MAL13	MMS1	NA	no	Neutral	DNA_repair	NA	NA	NA	NA	NA	-0.0218701	-0.00704294	-0.038545	-0.00684609	-0.0125231	0.0051161	0.0121203	0.000229972	0.000882086	0.913901	0.865291	0.791273	0.839852	0.935843	0.92384	0.923138	0.812438	0.900198	0.958954	0.930053	0.899138	0.918855	1.00441	0.979853	0.983259	0.916402	0.963097	0.853382	0.795004	0.661454	0.759823	0.927477	0.910201	0.919312	0.737513	0.867274	0.0240408	0.03212	0.0351691
APT2	MMS4	NA	no	Neutral	DNA_repair	NA	NA	NA	NA	NA	-0.000806455	0.00721536	-0.0147343	-0.0265	-0.0405493	-0.018607	-0.0204217	0.00810335	-0.0165546	1.04582	1.05562	0.993381	1.03087	1.13193	1.09838	1.0723	1.01739	1.06737	0.960146	0.931499	0.896985	0.914019	1.00799	0.957249	0.965153	0.912976	0.954902	1.0034	0.990892	0.874026	0.915105	1.10045	1.0329	1.01438	0.933473	1.00231	0.025471	0.0352309	0.0375345
CLA4	MMS4	NA	no	DNA_repair	DNA_repair	0.051704	0.073286	0.0397438	ALLEVIATING	ALLEVIATING	-0.000814365	0.0252685	0.0180232	0.00496135	0.0143771	0.010531	0.032802	0.0674884	0.0429021	0.97764	0.955041	0.906702	0.93322	1.0156	0.961156	0.970015	0.87916	0.924174	0.942472	0.909465	0.852408	0.870816	0.960528	0.914411	0.921414	0.816075	0.891297	0.919493	0.891023	0.790927	0.816072	0.98392	0.881545	0.923534	0.782347	0.860805	0.0209642	0.0284934	0.0308759
CSM2	MMS4	NA	no	DNA_repair	DNA_repair	-0.025999	0.038304	0.0612233	NEUTRAL	NEUTRAL	-0.0099845	-0.00161089	0.0116308	-0.0078127	0.00392218	-0.012689	-0.00322082	-0.177177	0.0084736	1.01721	1.01839	0.935312	0.991468	1.09289	1.06529	1.03723	0.964268	1.0212	1.01363	1.01873	0.93262	0.992966	0.990067	1.02531	0.986405	1.0065	1.01222	1.0216	1.03677	0.884526	0.97744	1.08508	1.08099	1.02052	0.793536	1.04333	0.0195479	0.026782	0.0286307
CSM3	MMS4	NA	no	DNA_repair	DNA_repair	-0.028327	0.010122	0.0351854	NEUTRAL	NEUTRAL	-0.0260775	-0.0864845	0.006041	-0.0199362	-0.31655	-0.0631914	0.0236667	0.00202891	-0.0356026	1.02179	1.02509	0.956506	0.999434	1.12072	1.08159	1.04521	0.967164	1.02327	0.918035	0.86723	0.815952	0.816022	0.966129	0.912466	0.912142	0.814379	0.879914	0.911683	0.802024	0.786994	0.795624	0.765773	0.923023	0.976504	0.789726	0.863879	0.0174474	0.0242126	0.0261922
FLO8	MMS4	NA	no	Neutral	DNA_repair	NA	NA	NA	NA	NA	0.0157743	0.000326388	0.0150997	0.0257913	0.0219839	0.02113	0.00377343	0.00999882	0.0156444	1.02568	1.03082	0.96288	1.00826	1.11409	1.07994	1.05261	0.979215	1.03552	0.993985	0.995369	0.971288	0.981367	1.01751	1.01954	1.00547	0.972977	0.987634	1.03534	1.0264	0.947939	1.01447	1.15565	1.12277	1.06239	0.961008	1.03848	0.0191381	0.0266574	0.0289363
GAL2	MMS4	NA	no	Neutral	DNA_repair	NA	NA	NA	NA	NA	-0.00246935	0.0020002	-0.00199298	-0.000871234	-0.0146297	-0.00304594	-0.0109707	-0.0190236	-0.00460386	1.01953	1.02524	0.956544	0.999978	1.09504	1.06901	1.04357	0.969945	1.02383	1.00044	1.00222	0.980021	0.983568	1.01042	1.00714	1.00091	0.976118	0.991713	1.01779	1.02984	0.933678	0.982601	1.09174	1.07438	1.03418	0.927159	1.01145	0.0192409	0.0266318	0.0288486
HO	MMS4	NA	no	Neutral	DNA_repair	NA	NA	NA	NA	NA	-0.000576937	-0.0152559	0.00423651	-0.0129071	0.00778911	-0.0304338	-0.0195514	-0.0066027	-0.00307645	1.01789	1.02028	0.969141	1.00319	1.07016	1.05031	1.03177	0.980384	1.02052	1.00538	1.00873	0.965215	0.988768	1.03029	1.05561	1.0047	0.963907	1.00826	1.02319	1.01461	0.936681	0.978639	1.11147	1.08177	1.01831	0.936635	1.02704	0.0176619	0.0244452	0.0264934
MAG1	MMS4	NA	no	DNA_repair	DNA_repair	-0.007781	-0.075603	-0.0767355	NEUTRAL	AGGRAVATING	-0.0343248	-0.00527624	-0.101463	-0.0518985	-0.0478369	-0.108228	-0.0359058	-0.0831149	-0.0684627	1.03017	1.04161	0.916133	1.02684	1.08658	1.08255	1.05169	1.00755	1.04155	0.974248	0.963474	0.838367	0.930892	0.990615	0.987935	0.960725	0.909363	0.956458	0.969277	0.998112	0.666233	0.902963	1.0276	0.961395	0.97451	0.830453	0.927685	0.0217877	0.0303667	0.0306251
MAL13	MMS4	NA	no	Neutral	DNA_repair	NA	NA	NA	NA	NA	-0.00658581	0.0223279	-0.00603754	0.0108057	-0.0242567	-0.00771675	-0.0208326	-0.00021228	-0.0040766	1.00978	1.0109	0.955122	0.988024	1.05896	1.04648	1.02208	0.95941	1.009	0.972358	0.952736	0.921658	0.93454	1.01031	0.97993	0.980192	0.922493	0.9614	0.975432	0.985578	0.873396	0.934603	1.04546	1.01804	0.981857	0.885289	0.966541	0.025076	0.0345608	0.0373894
MMS1	MMS4	NA	no	DNA_repair	DNA_repair	-0.011001	-0.034803	-0.0393358	NEUTRAL	NEUTRAL	-0.00349777	-0.00495823	-0.115199	0.071491	-0.0204953	0.00230349	0.0135046	0.102745	0.00334452	0.928236	0.882715	0.775558	0.841885	0.990829	0.957686	0.947296	0.811491	0.920663	0.95107	0.924093	0.825679	0.877019	1.00741	0.973294	0.956521	0.831729	0.941702	0.878025	0.807397	0.520785	0.807141	0.976989	0.934341	0.919656	0.775377	0.870338	0.0241269	0.0321761	0.034688
MMS4	MMS4	0	YES	DNA_repair	DNA_repair	NA	NA	NA	NA	NA	-0.500526	-0.728447	-0.661308	-0.723887	-0.936102	-0.980097	-0.745218	-0.694761	-0.694373	1.02765	1.03114	0.942836	0.999213	1.13083	1.09307	1.05755	0.965417	1.03803	0.964371	0.94658	0.85184	0.894392	1.01239	0.974078	0.956241	0.846378	0.942368	0.490499	0.24761	0.141836	0.169795	0.208757	0.0846278	0.266058	0.122338	0.283848	0.0309002	0.0421193	0.0453892
APT2	MPH1	NA	no	Neutral	DNA_repair	NA	NA	NA	NA	NA	-0.00490667	-0.00570086	0.00367796	-0.0101804	-0.0138829	-0.0352046	0.020793	0.0237484	-0.00541876	1.02436	1.03776	0.984355	1.02018	1.05597	1.04369	0.981561	1.01625	1.03247	0.952652	0.923757	0.895856	0.902738	0.982802	0.975945	0.932503	0.927086	0.954545	0.970606	0.952814	0.882886	0.90914	1.02214	0.985136	0.931629	0.96412	0.979515	0.0249095	0.0354371	0.0377658
CLA4	MPH1	NA	no	DNA_repair	DNA_repair	0.011907	-0.284782	-0.351268	NEUTRAL	AGGRAVATING	0.00408097	0.0241356	-0.532855	0.0091666	0.0147195	-0.872562	0.0842289	-0.0388608	-0.7691	0.963912	0.94099	0.901288	0.926681	0.966007	0.933518	0.908705	0.8819	0.910924	0.92937	0.896231	0.84965	0.850903	0.918136	0.943493	0.866675	0.83984	0.885307	0.899569	0.865968	0.232997	0.79731	0.900696	0	0.871931	0.697454	0.0329303	0.0206125	0.0285609	0.0309553
CSM2	MPH1	256914	no	DNA_repair	DNA_repair	-0.032718	0.058414	0.0867361	NEUTRAL	ALLEVIATING	-0.000347503	-0.0214355	0.0410774	0.0219222	-0.00788581	-0.0194979	0.0223052	-0.00734901	-0.0505901	0.993775	0.997491	0.925791	0.980289	1.01023	1.00908	0.937291	0.965337	0.988611	1.00875	1.01175	0.931901	0.984586	0.969482	1.04185	0.961122	1.02005	1.01411	1.00236	0.988419	0.90422	0.987595	0.971731	1.03183	0.921602	0.977538	0.952345	0.019053	0.0269845	0.0287649
CSM3	MPH1	NA	no	DNA_repair	DNA_repair	-0.014472	-0.015948	-0.00462423	NEUTRAL	NEUTRAL	0.0174616	0.00661388	-0.0098414	0.0015626	0.0678318	-0.00293263	0.135217	-0.0562188	-0.0253131	1.00205	1.00712	0.954325	0.989503	1.04544	1.02553	0.950678	0.964277	0.990548	0.91202	0.864941	0.814728	0.804492	0.945739	0.943557	0.881647	0.834142	0.882416	0.931509	0.877857	0.768339	0.797926	1.05634	0.9665	0.972515	0.748382	0.8489	0.0185679	0.0265466	0.028866
FLO8	MPH1	NA	no	Neutral	DNA_repair	NA	NA	NA	NA	NA	0.0066949	0.00164272	0.00665582	-0.00127042	-0.0073336	0.00412317	0.00190483	-0.0155357	0.000399468	1.00213	1.01005	0.953254	0.996697	1.0254	1.02068	0.949559	0.979683	1.00075	0.989006	0.989014	0.97064	0.97332	1.00117	1.03453	0.982542	0.983741	0.988324	0.997569	1.00022	0.92911	0.967393	1.01873	1.06008	0.931537	0.947026	0.989107	0.0186718	0.0268456	0.0290465
GAL2	MPH1	NA	no	Neutral	DNA_repair	NA	NA	NA	NA	NA	0.00092411	0.00794807	0.00802695	-0.00307988	0.00774028	0.00977537	-0.021222	0.00114783	0.00459256	0.996167	1.00423	0.946782	0.988578	1.00989	1.01068	0.940352	0.970832	0.990359	0.995348	0.995814	0.979251	0.975164	0.991893	1.02133	0.977964	0.987966	0.992609	0.992521	1.00799	0.933003	0.960428	1.00983	1.04187	0.896281	0.959909	0.987807	0.018769	0.0268276	0.0289788
HO	MPH1	NA	no	Neutral	DNA_repair	NA	NA	NA	NA	NA	-0.00201538	-0.0106132	0.00472636	-0.00226158	-0.00608258	-0.00437708	-0.00656882	0.011659	5.87001e-05	1.00514	1.01512	0.960397	1.00487	1.02168	1.027	0.952683	0.98682	1.00565	1.01066	1.0171	0.994231	1.0069	1.01703	1.09848	0.996251	1.00571	1.02841	1.01328	1.02083	0.955173	1.00645	1.03264	1.1232	0.938412	1.00182	1.0332	0.0190324	0.0269979	0.0290788
MAG1	MPH1	NA	no	DNA_repair	DNA_repair	-0.010536	-0.179167	-0.177709	NEUTRAL	AGGRAVATING	-0.0360433	-0.057994	-0.326479	-0.0247271	-0.0788865	-0.0845332	-0.0303253	-0.0632292	0.0158611	1.01997	1.03676	0.908433	1.03018	1.03417	1.04368	0.995141	1.01321	1.02248	0.955066	0.939779	0.839766	0.893573	0.946022	1.02733	0.888456	0.919884	0.950041	0.937723	0.915711	0.436129	0.894085	0.899211	0.988407	0.849848	0.866889	0.986745	0.024596	0.0353061	0.0350036
MAL13	MPH1	NA	no	Neutral	DNA_repair	NA	NA	NA	NA	NA	-0.00240122	-0.0141696	-0.0308919	-0.0100379	-0.000624913	-0.0275528	0.0176771	-0.0347569	0.0185933	0.990305	0.992882	0.946926	0.978627	0.987384	0.999604	0.938721	0.960599	0.982215	0.964119	0.943487	0.920445	0.921249	0.983228	1.00199	0.942654	0.940603	0.961442	0.95254	0.922882	0.83949	0.891881	0.971558	0.973361	0.901209	0.86909	0.963191	0.024521	0.0347595	0.0375417
MMS1	MPH1	NA	no	DNA_repair	DNA_repair	0.000146	0.038943	0.0488342	NEUTRAL	NEUTRAL	-0.0354627	-0.0822084	-0.00294637	-0.033682	0.00394466	-0.035302	0.0751501	-0.0479616	-0.0904298	0.93786	0.903662	0.807485	0.870838	0.972288	0.958719	0.911972	0.845281	0.930178	0.931136	0.897881	0.808968	0.845997	0.962512	1.0088	0.900674	0.848315	0.940209	0.837314	0.726958	0.645624	0.70181	0.940935	0.929935	0.897026	0.663874	0.784193	0.0208235	0.0282417	0.0307547
MMS4	MPH1	NA	no	DNA_repair	DNA_repair	-0.080646	-0.256879	-0.233749	AGGRAVATING	AGGRAVATING	-0.255525	-0.486373	-0.460263	0.0169015	-0.0205015	-0.0310824	0.065397	0.0228486	-0.0198709	1.00778	1.01392	0.934805	0.989601	1.05424	1.03969	0.968796	0.969921	1.00861	0.956329	0.937609	0.850211	0.882413	0.987619	0.994433	0.923563	0.860532	0.941096	0.708073	0.46412	0.334504	0.889998	1.01881	1.00388	0.957049	0.857596	0.929298	0.0246067	0.0348554	0.0370152
MPH1	MPH1	0	YES	DNA_repair	DNA_repair	NA	NA	NA	NA	NA	-0.407111	-0.61139	-0.539743	-0.630223	-0.785667	-0.941274	-0.502502	-0.718219	-0.627914	0.995521	1.0051	0.945046	0.982505	1.00467	0.993005	0.872983	0.946848	0.976726	0.939911	0.920066	0.84704	0.857198	0.936968	1.04157	0.856053	0.890878	0.938912	0.528607	0.313377	0.260754	0.212	0.155681	0.093009	0.244824	0.1253	0.28913	0.0410484	0.0594668	0.0651604
APT2	MUS81	96535	no	Neutral	DNA_repair	NA	NA	NA	NA	NA	0.00176158	0.0294695	0.0183871	0.0113385	0.0203306	0.0171899	0.0393691	0.0213837	0.0147001	1.04664	1.07477	1.01009	1.02996	1.14982	1.1054	1.07454	0.951482	1.06912	0.949126	0.921734	0.886186	0.896314	0.997956	0.944933	0.948811	0.891539	0.939478	0.994792	1.01997	0.910586	0.932613	1.16793	1.0617	1.05831	0.860206	1.01777	0.0242291	0.0352937	0.0369113
CLA4	MUS81	NA	no	DNA_repair	DNA_repair	0.02746	0.004642	-0.0200033	NEUTRAL	NEUTRAL	0.011797	0.0272353	-0.0104083	0.019905	-0.0111304	-0.00348617	0.0237483	0.0147671	0.0407157	0.979631	0.963503	0.918747	0.933439	1.02645	0.960097	0.975337	0.863175	0.930625	0.923158	0.893293	0.832915	0.839513	0.944719	0.895541	0.890838	0.736675	0.855693	0.915907	0.886028	0.755683	0.803765	0.953522	0.850527	0.891723	0.652709	0.833608	0.0202147	0.0284591	0.0304988
CSM2	MUS81	NA	no	DNA_repair	DNA_repair	-0.040624	0.034277	0.0683165	AGGRAVATING	NEUTRAL	-0.0144786	-0.0303135	0.000975921	-0.0430291	-1.00833	-0.0388394	-0.00115455	-0.287169	-0.0258146	1.01914	1.03691	0.954911	0.991159	1.11182	1.07058	1.04246	0.914544	1.02704	1.00642	1.00936	0.924573	0.979748	0.981967	1.01404	0.974107	0.997482	1.00151	1.01202	1.01819	0.885337	0.929118	0.0833701	1.04929	1.01575	0.622165	1.0047	0.0184772	0.0268991	0.0280561
CSM3	MUS81	NA	no	DNA_repair	DNA_repair	-0.031097	-0.035552	-0.0152824	AGGRAVATING	NEUTRAL	-0.00543956	-0.0239399	-0.0333363	-0.0145444	-0.0480101	0.0407932	0.0592238	0.0418811	0.0144807	1.02343	1.04213	0.974247	0.998983	1.13914	1.08781	1.04965	0.919311	1.02853	0.90544	0.858784	0.804794	0.797564	0.95693	0.901483	0.894217	0.775821	0.860124	0.921083	0.870237	0.7508	0.782238	1.04159	1.02091	0.997735	0.753841	0.898746	0.0166188	0.0241705	0.0256911
FLO8	MUS81	NA	no	Neutral	DNA_repair	NA	NA	NA	NA	NA	0.00584839	-0.010998	0.0216298	-0.00151059	0.0149652	0.0100061	0.00626004	-0.0136815	0.0115507	1.02737	1.05052	0.982454	1.00768	1.13477	1.0868	1.05689	0.922908	1.04016	0.986688	0.986961	0.963627	0.968732	1.01087	1.00954	0.99514	0.961929	0.976482	1.01967	1.02628	0.966279	0.973455	1.16269	1.10836	1.05851	0.86922	1.02758	0.0180988	0.026737	0.0283244
GAL2	MUS81	NA	no	Neutral	DNA_repair	NA	NA	NA	NA	NA	-0.00916456	-0.0069865	-0.0191157	-0.00899582	-9.89609e-05	-0.000841673	-0.00210772	0.00955859	-0.0112937	1.02146	1.04457	0.976	0.999459	1.11454	1.07478	1.04833	0.91736	1.02938	0.992981	0.993769	0.972501	0.970516	1.00289	0.997325	0.990001	0.964911	0.980562	1.00566	1.03205	0.928881	0.960872	1.11855	1.0728	1.03699	0.891336	0.999439	0.0181966	0.0267163	0.0282648
HO	MUS81	1198053	no	Neutral	DNA_repair	NA	NA	NA	NA	NA	0.000868036	0.00947512	0.010483	0.0124161	0.0219073	0.00590655	0.012958	0.0181861	0.0168157	1.03066	1.05567	0.989522	1.01578	1.12724	1.09209	1.06118	0.927433	1.04585	1.00851	1.01475	0.98753	1.00241	1.02772	1.06746	1.00845	0.986568	1.01715	1.04021	1.08082	0.984063	1.02778	1.18178	1.1731	1.08322	0.926494	1.08033	0.0184493	0.0269113	0.0283635
MAG1	MUS81	NA	no	DNA_repair	DNA_repair	0.011532	-0.07036	-0.0827592	NEUTRAL	AGGRAVATING	-0.007201	0.0122515	-0.0590212	-0.0344186	-0.0874615	-0.113056	-0.082599	-0.611176	-0.0891882	1.031	1.05434	0.928235	1.02621	1.09827	1.08663	1.05386	0.959204	1.0438	0.956308	0.945667	0.819238	0.901476	0.975052	0.967134	0.932481	0.864987	0.927943	0.978709	1.00939	0.701568	0.888874	0.982952	0.938371	0.900364	0.208925	0.879404	0.020985	0.0304472	0.0302093
MAL13	MUS81	NA	no	Neutral	DNA_repair	NA	NA	NA	NA	NA	0.0052378	-0.0140771	-0.0256789	0.0034987	-0.034829	-0.000603066	-0.00694276	-0.00468941	0.0132012	1.0116	1.02631	0.971384	0.98781	1.07384	1.04991	1.02737	0.916943	1.01505	0.960203	0.940921	0.909526	0.913767	0.999182	0.965409	0.961674	0.893734	0.943199	0.977154	0.952435	0.857552	0.906967	1.03953	1.01454	0.983156	0.812362	0.972227	0.0238893	0.0346391	0.0367858
MMS1	MUS81	NA	no	DNA_repair	DNA_repair	-0.021449	-0.021292	-0.0145931	AGGRAVATING	NEUTRAL	-0.0417477	-0.107275	-0.163507	-0.0085872	0.020611	-0.0323968	0.0933468	0.173436	0.0396196	0.953546	0.924969	0.823384	0.877247	1.03158	0.987621	0.976287	0.833523	0.952687	0.924982	0.894913	0.792083	0.834085	0.988277	0.950673	0.927381	0.741866	0.911825	0.840037	0.71803	0.485205	0.722918	1.04072	0.908164	1.00094	0.79562	0.91063	0.0204506	0.0281566	0.0303177
MMS4	MUS81	NA	no	DNA_repair	DNA_repair	0.026855	0.179635	0.177177	ALLEVIATING	ALLEVIATING	-0.0529757	-0.114469	-0.0187042	-0.00530627	-0.309393	-0.276282	-0.0097243	0.0462192	-0.160474	1.0295	1.04822	0.960105	0.999276	1.14861	1.099	1.06259	0.921749	1.0434	0.952506	0.935125	0.83979	0.875546	1.00242	0.960687	0.939333	0.80919	0.924699	0.927637	0.865928	0.787783	0.869573	0.842194	0.779622	0.988386	0.790075	0.80438	0.0239402	0.0347288	0.0362109
MPH1	MUS81	NA	no	DNA_repair	DNA_repair	-0.071182	-0.204046	-0.178826	AGGRAVATING	AGGRAVATING	-0.351945	-0.539669	-0.457852	-0.067042	-0.0572308	-0.0247515	0.0178262	0.120215	0.038946	1.01817	1.0389	0.960806	0.993292	1.10491	1.05973	1.00287	0.915603	1.02106	0.935928	0.917857	0.836787	0.85022	0.952906	1.00014	0.870358	0.839751	0.92092	0.601083	0.413969	0.346301	0.777558	0.994056	1.03789	0.888835	0.887492	0.980048	0.023515	0.0343858	0.036543
MUS81	MUS81	0	YES	DNA_repair	DNA_repair	NA	NA	NA	NA	NA	-0.44999	-0.708488	-0.570941	-0.643766	-0.877872	-0.857352	-0.647678	-0.355913	-0.547946	1.02966	1.05667	0.968488	0.998579	1.15825	1.1031	1.06235	0.90482	1.044	0.928147	0.913678	0.815867	0.836012	0.983137	0.936162	0.901575	0.68753	0.886105	0.505688	0.256966	0.219211	0.191061	0.260823	0.175321	0.310094	0.266197	0.377143	0.0286961	0.042133	0.0441301
APT2	NGL3	NA	no	Neutral	Neutral	NA	NA	NA	NA	NA	0.00387392	0.00228322	-0.00924572	0.00636266	0.0185092	0.0336096	0.0196564	0.00804156	0.017951	1.02205	1.02755	1.0228	1.01564	1.02065	1.02001	1.02142	1.03268	1.02778	0.983133	0.966622	0.963278	0.968385	1.01492	0.970217	0.990287	0.96817	0.983305	1.01028	0.999149	0.979463	0.993781	1.05543	1.02511	1.03281	1.01077	1.03096	0.0216405	0.0313497	0.0333292
CLA4	NGL3	NA	no	DNA_repair	Neutral	NA	NA	NA	NA	NA	0.00339302	-0.00827099	-0.00166117	0.00666517	-0.00569479	-0.00103231	0.00383105	-0.000147776	0.00570382	0.947033	0.912744	0.907354	0.906173	0.922392	0.884067	0.916703	0.857553	0.879212	0.981736	0.970825	0.963909	0.965615	0.983418	0.94555	0.969605	0.934051	0.956047	0.932234	0.87504	0.869498	0.878035	0.901505	0.831667	0.890938	0.793879	0.842045	0.0166398	0.0232114	0.0252289
CSM2	NGL3	NA	no	DNA_repair	Neutral	NA	NA	NA	NA	NA	0.00498031	0.00366022	0.00466655	0.0040825	-0.0340294	0.0019235	-0.00896357	-0.00276436	-0.00152234	0.975823	0.968201	0.94742	0.961309	0.947179	0.959692	0.964223	0.956982	0.958736	1.02401	1.03464	0.979431	1.02875	0.996275	1.02563	1.00386	1.04092	1.02837	1.00421	1.00537	0.931805	0.993047	0.910417	0.985841	0.959086	0.99329	0.984315	0.0172214	0.0247135	0.0263364
CSM3	NGL3	333130	no	DNA_repair	Neutral	NA	NA	NA	NA	NA	-0.00703365	-0.0201207	0.000239558	-0.0193152	0.00679675	0.0105594	0.00371205	0.00562406	-0.00431707	0.990209	0.984722	0.974347	0.974655	1.00015	0.995765	0.983139	0.9619	0.970675	0.949943	0.915044	0.891566	0.882362	0.980493	0.933355	0.945634	0.889733	0.92331	0.934727	0.883106	0.870147	0.843244	0.991012	0.942996	0.935394	0.862298	0.893672	0.014646	0.0213521	0.0232995
FLO8	NGL3	NA	no	Neutral	Neutral	NA	NA	NA	NA	NA	-0.0147328	-0.00391516	-0.0175374	-0.00817531	-0.0280461	-0.0397905	-0.0312435	-0.0128576	-0.0357248	0.988417	0.985743	0.98586	0.983393	0.964503	0.976745	0.982748	0.978397	0.976915	1.00718	1.01364	1.01273	1.01681	1.02101	1.02066	1.01887	1.00689	1.00616	0.980916	0.995505	0.981099	0.992226	0.956919	0.956427	0.969945	0.972256	0.947424	0.0167354	0.0246231	0.0266892
GAL2	NGL3	NA	no	Neutral	Neutral	NA	NA	NA	NA	NA	0.0114875	0.0136454	0.022973	0.0148161	0.0249082	0.0308447	0.0044576	0.012637	-0.00119246	0.979489	0.977295	0.97693	0.97247	0.944552	0.959496	0.969338	0.964943	0.960693	1.01261	1.01953	1.02041	1.0199	1.01497	1.00987	1.01482	1.01187	1.00988	1.00335	1.01009	1.01988	1.00687	0.98384	0.999659	0.988151	0.988967	0.96903	0.0168563	0.0246256	0.0266144
HO	NGL3	NA	no	Neutral	Neutral	NA	NA	NA	NA	NA	0.0053233	0.00207295	0.000866338	0.00460113	-0.0116223	0.00810722	-0.00708037	-0.00209521	0.00950541	0.987033	0.983387	0.987759	0.983597	0.954317	0.972009	0.97374	0.980386	0.972743	1.02277	1.03459	1.03093	1.04348	1.033	1.04901	1.02514	1.02041	1.03203	1.01474	1.01929	1.01901	1.03077	0.973925	1.02648	0.990949	0.99793	1.01303	0.0148411	0.0213005	0.0229958
MAG1	NGL3	NA	no	DNA_repair	Neutral	NA	NA	NA	NA	NA	0.00694164	-0.00105516	0.00458339	0.0167172	-0.017245	0.00804938	0.0104475	0.0228944	-0.00138296	1.01097	1.02025	0.918723	1.01638	1.00366	1.02729	1.0156	1.0146	1.0132	1.0043	1.00825	0.951359	1.01075	1.00479	0.998429	0.998486	0.994182	1.00087	1.0227	1.02851	0.87526	1.04549	0.992928	1.03356	1.02553	1.03228	1.01354	0.0174564	0.0251279	0.0250774
MAL13	NGL3	NA	no	Neutral	Neutral	NA	NA	NA	NA	NA	0.0137454	0.0113634	0.0180923	0.0157855	0.040606	0.00729489	0.0221176	0.00828277	0.01564	0.975061	0.967671	0.970661	0.963075	0.927193	0.955126	0.95973	0.95208	0.955411	0.99546	0.987946	0.990297	0.994173	1.01722	0.989504	1.00512	0.987197	0.993255	0.984415	0.96747	0.979513	0.973456	0.983801	0.952436	0.986803	0.948136	0.964695	0.021079	0.0303603	0.0327819
MMS1	NGL3	NA	no	DNA_repair	Neutral	NA	NA	NA	NA	NA	0.00530744	0.00573439	0.010713	0.0221108	-0.0173728	-0.0100482	-0.0192735	0.0056933	0.000156525	0.914519	0.86801	0.795237	0.842216	0.931554	0.919779	0.919693	0.81351	0.898201	0.983514	0.973023	0.934329	0.966049	1.01587	0.988543	0.996705	0.941834	0.991059	0.902847	0.845336	0.738567	0.827635	0.929084	0.898986	0.896759	0.762982	0.889098	0.0168359	0.0228331	0.0249192
MMS4	NGL3	NA	no	DNA_repair	Neutral	NA	NA	NA	NA	NA	-0.00713422	-0.0159274	-0.0127061	-0.00445057	-0.00548277	0.0112513	0.00933871	0.0143737	0.000553678	1.00727	1.00709	0.951527	0.98272	1.05344	1.03926	1.01869	0.96145	1.00528	0.996507	0.996211	0.956698	0.979193	1.02057	0.988098	0.992906	0.946441	0.987216	0.997278	0.988544	0.896707	0.959222	1.07025	1.03889	1.02223	0.924715	0.994443	0.0175146	0.024535	0.0265838
MPH1	NGL3	NA	no	DNA_repair	Neutral	NA	NA	NA	NA	NA	-0.0089322	-0.0122377	-0.000611655	-0.00715557	0.0188158	0.00709491	0.0290819	-0.00261261	-0.0167923	0.988533	0.989677	0.943945	0.973873	0.98216	0.993889	0.935002	0.962463	0.978883	0.988085	0.985388	0.955241	0.965241	0.993507	1.01149	0.955359	0.964668	0.988138	0.968247	0.963946	0.899626	0.933988	0.996569	1.01169	0.921176	0.926168	0.95121	0.0171594	0.0246819	0.0266286
MUS81	NGL3	NA	no	DNA_repair	Neutral	NA	NA	NA	NA	NA	-0.0144647	-0.0143545	-0.00628143	-0.0192811	-0.00712342	-0.0208213	-0.0265748	-0.0181297	-0.0191238	1.00922	1.02138	0.96725	0.982625	1.06823	1.04223	1.02406	0.918545	1.01066	0.984119	0.981883	0.943431	0.957104	1.00936	0.972681	0.97462	0.919513	0.968542	0.97987	0.990927	0.906412	0.923128	1.07348	0.99516	0.974303	0.823376	0.962483	0.0167405	0.0246433	0.0261377
NGL3	NGL3	0	YES	Neutral	Neutral	NA	NA	NA	NA	NA	-0.526547	-0.783966	-0.802202	-0.848761	-0.882771	-0.931135	-0.811644	-0.869814	-0.729472	0.973285	0.965016	0.965186	0.958087	0.920117	0.947665	0.954559	0.954695	0.951423	1.0159	1.02455	1.02363	1.0359	1.02536	0.996259	1.01509	1.00592	1.01455	0.462212	0.204743	0.185792	0.143719	0.0606696	0.0129935	0.157314	0.0905196	0.23579	0.0207356	0.0302847	0.0326456
APT2	PSY3	NA	no	Neutral	DNA_repair	NA	NA	NA	NA	NA	0.00318451	-0.00821929	0.0164037	0.00571962	0.0147116	0.00933621	0.0166458	-0.0059737	-0.0173533	1.03961	1.05446	1.00533	1.04269	1.06251	1.04487	1.0366	1.05669	1.05892	0.967805	0.940688	0.899026	0.926161	0.968788	0.961092	0.957375	0.943025	0.970313	1.00976	0.984637	0.918378	0.971605	1.0414	1.01432	1.00826	0.990636	1.01084	0.0216575	0.0312539	0.0317071
CLA4	PSY3	NA	no	DNA_repair	DNA_repair	0.029901	-0.093502	-0.139884	NEUTRAL	AGGRAVATING	0.00549769	0.00288553	-0.198254	0.0013502	-0.0179516	-0.0133651	-0.0215764	0.00682679	0.00706067	0.955675	0.923087	0.89302	0.915301	0.948064	0.900396	0.924148	0.866457	0.891704	0.959214	0.931058	0.867719	0.902014	0.916549	0.931151	0.922562	0.895177	0.936487	0.921269	0.859976	0.576375	0.82468	0.850466	0.820799	0.829865	0.776141	0.83695	0.0166568	0.0231452	0.0244695
CSM2	PSY3	NA	no	DNA_repair	DNA_repair	0.010588	0.115853	0.109245	NEUTRAL	ALLEVIATING	0.04038	0.0471704	0.0749134	0.0376291	0.176743	0.147133	0.154755	0.0716882	0.0725353	0.994521	0.99393	0.921695	0.985527	0.99672	0.990271	0.980472	0.980698	0.991251	1.01121	1.01039	0.928585	0.990507	0.959592	1.01885	0.976605	1.01734	1.01662	1.04627	1.05199	0.931137	1.01444	1.13332	1.15632	1.1123	1.0703	1.08065	0.0172803	0.0248	0.0249685
CSM3	PSY3	NA	no	DNA_repair	DNA_repair	-0.009143	0.031175	0.0413569	NEUTRAL	NEUTRAL	-0.0161645	0.00389007	-0.00985287	-0.0104593	-0.0178746	-0.0659018	-0.0269119	-0.00749468	-0.0208787	1.00575	1.00798	0.953731	0.997799	1.04413	1.02193	0.998096	0.98331	0.99878	0.935115	0.891594	0.832657	0.847062	0.936556	0.923624	0.914689	0.865463	0.911053	0.924514	0.902764	0.785366	0.834857	0.959537	0.879345	0.886522	0.842732	0.888764	0.0146341	0.0211721	0.0219556
FLO8	PSY3	NA	no	Neutral	DNA_repair	NA	NA	NA	NA	NA	0.00770899	0.00466535	0.0144929	-0.00716461	-0.00313173	-0.0133663	0.000587291	0.00222882	0.0178394	1.00765	1.0137	0.962632	1.01074	1.01839	1.00821	1.00026	1.00524	1.0112	0.994678	0.991412	0.961632	0.980656	0.988412	1.01458	0.993749	0.986876	0.995212	1.0099	1.00938	0.937148	0.983271	1.00232	1.00905	0.993587	0.993764	1.0241	0.0167526	0.0246224	0.0253446
GAL2	PSY3	580890	no	Neutral	DNA_repair	NA	NA	NA	NA	NA	-0.000370043	-0.000887539	-0.0105731	0.00228145	-0.000924045	-0.00512103	0.00511063	0.00521629	0.0114408	0.998271	1.00451	0.953014	0.998215	0.995565	0.991848	0.986494	0.990305	0.994185	1.00012	0.997118	0.969457	0.982665	0.979321	1.00351	0.989962	0.990776	0.998842	0.99809	1.00076	0.910944	0.983076	0.974326	0.990305	0.981424	0.986522	1.00461	0.0168961	0.0246422	0.0252809
HO	PSY3	NA	no	Neutral	DNA_repair	NA	NA	NA	NA	NA	0.00823204	0.00620451	0.0152685	0.0195798	0.0181112	0.000775877	0.0105771	0.00798365	-0.00410243	1.00136	1.0031	0.971	1.00322	0.990834	0.993395	0.98642	0.999462	0.997653	1.00376	0.999033	0.952151	0.985955	0.979397	1.03993	0.987177	0.988564	1.01527	1.01336	1.00842	0.936455	1.00829	0.989019	1.03394	0.984083	0.995726	1.00894	0.0148945	0.0213996	0.0222603
MAG1	PSY3	NA	no	DNA_repair	DNA_repair	0.014564	-0.153914	-0.167454	NEUTRAL	AGGRAVATING	0.00129862	-0.00990583	-0.359942	-0.0310689	0.000103658	-0.0174683	-0.00756754	-0.0336097	-0.0169666	1.02179	1.03641	0.904225	1.03304	1.03085	1.04369	1.02488	1.02924	1.03093	0.981172	0.966562	0.857331	0.943899	0.939654	0.985612	0.950604	0.954983	0.98003	1.00381	0.991626	0.414873	0.943506	0.968321	1.01074	0.966345	0.948928	0.993458	0.0174898	0.0251871	0.0241976
MAL13	PSY3	NA	no	Neutral	DNA_repair	NA	NA	NA	NA	NA	-0.0127676	-0.0115864	-0.00608383	-0.0242802	-0.0242412	0.00443007	-0.0139663	0.001627	-0.0113414	0.989369	0.988015	0.951857	0.982158	0.966961	0.979899	0.972255	0.970605	0.981083	0.978079	0.957805	0.918551	0.944041	0.967073	0.979633	0.968399	0.956508	0.978023	0.954897	0.934695	0.867208	0.903102	0.912286	0.964449	0.92778	0.930269	0.948064	0.0211546	0.030365	0.0314928
MMS1	PSY3	NA	no	DNA_repair	DNA_repair	-0.0255	-0.020355	-0.00842713	NEUTRAL	NEUTRAL	-0.0589485	-0.104143	-0.145108	-0.0153839	-0.0276099	-0.0447973	-0.0165804	-0.0339174	-0.0326986	0.922365	0.876112	0.776607	0.847245	0.956345	0.935356	0.927111	0.82194	0.913494	0.960467	0.932659	0.839102	0.900356	0.947678	0.974801	0.94786	0.90216	0.970401	0.825462	0.709465	0.501206	0.742953	0.879621	0.866874	0.862423	0.700097	0.852577	0.0168557	0.0227846	0.0242219
MMS4	PSY3	NA	no	DNA_repair	DNA_repair	-0.008123	0.050237	0.0604754	NEUTRAL	ALLEVIATING	0.0152088	0.0239802	0.0508302	0.0311928	0.0268938	-0.000837137	0.0127684	0.0515143	0.0115726	1.01832	1.02256	0.937328	0.997972	1.08252	1.0559	1.02936	0.975132	1.02517	0.974083	0.95529	0.866156	0.917244	0.958218	0.975235	0.947883	0.909649	0.968037	1.00722	1.00089	0.862781	0.946605	1.06153	1.02896	0.988244	0.937923	1.00429	0.0175546	0.0245334	0.0256461
MPH1	PSY3	NA	no	DNA_repair	DNA_repair	-0.04872	0.051748	0.0951622	AGGRAVATING	ALLEVIATING	0.00828379	0.0159046	0.0183989	0.00872133	0.00374134	-0.0328155	0.00839818	0.0579406	0.016066	0.998798	1.00472	0.929379	0.988414	1.01094	1.00956	0.943425	0.97577	0.996609	0.96572	0.946078	0.864794	0.904539	0.930156	0.998425	0.911885	0.92637	0.968234	0.972806	0.966436	0.822144	0.902576	0.944029	0.97485	0.867541	0.961549	0.980931	0.0171768	0.0246578	0.0257404
MUS81	PSY3	NA	no	DNA_repair	DNA_repair	0.003767	0.105445	0.110136	NEUTRAL	ALLEVIATING	0.0197097	0.0257834	0.0412315	0.0280175	0.034349	0.0219148	0.0200852	0.0717846	0.0489281	1.01993	1.03842	0.953676	0.997623	1.09872	1.05987	1.03416	0.926946	1.02962	0.961749	0.943464	0.853537	0.897038	0.947635	0.96001	0.928865	0.880476	0.949815	1.00095	1.00603	0.855781	0.922975	1.07339	1.04042	0.981457	0.883714	1.02778	0.0167345	0.0245724	0.0251843
NGL3	PSY3	NA	no	Neutral	DNA_repair	NA	NA	NA	NA	NA	-0.000170416	0.00592616	-0.00459213	-0.00276122	-0.0133292	-0.00681073	0.000800752	-0.0199261	0.00571741	0.98688	0.983757	0.9474	0.975412	0.959637	0.972122	0.967191	0.973203	0.976436	0.996928	0.989754	0.945291	0.978591	0.975066	0.986261	0.978299	0.974336	0.998307	0.983936	0.98025	0.889572	0.952755	0.924386	0.952185	0.947464	0.928899	0.980911	0.0147197	0.0215146	0.0223463
PSY3	PSY3	0	YES	DNA_repair	DNA_repair	NA	NA	NA	NA	NA	-0.491959	-0.769058	-0.76783	-0.816898	-0.784967	-0.872728	-0.679797	-0.841215	-0.732323	1.00155	1.0051	0.927579	0.99578	1.00017	0.995339	0.980354	0.993029	1.00266	0.979458	0.959334	0.874556	0.930059	0.926129	0.976064	0.943126	0.944873	0.982887	0.489012	0.195187	0.0434145	0.109249	0.141321	0.0988085	0.244823	0.097077	0.253196	0.0208337	0.0303956	0.0301107
APT2	RAD18	NA	no	Neutral	DNA_repair	NA	NA	NA	NA	NA	0.0142413	0.010319	0.0492226	0.0312749	-0.0119438	0.0415464	0.00856495	0.0188997	0.0330921	1.08599	1.11503	1.10036	1.10113	1.13389	1.11007	1.10174	1.14077	1.13284	0.92113	0.869968	0.661866	0.615659	0.919507	0.848192	0.882132	0.86569	0.862066	1.01456	0.980358	0.77752	0.709182	1.03068	0.983092	0.980443	1.00648	1.00967	0.0319538	0.0455941	0.0475682
CLA4	RAD18	NA	no	DNA_repair	DNA_repair	-0.130869	-0.017214	0.0226805	NEUTRAL	NEUTRAL	-0.242956	-0.348521	0.0213516	0.0174767	-0.0125866	0.0190611	0.0344028	-0.0346971	-0.033348	0.933073	0.885125	0.876225	0.87631	0.923618	0.852984	0.89735	0.81307	0.849394	0.921173	0.869954	0.661864	0.616107	0.919491	0.848392	0.882279	0.866253	0.862155	0.616583	0.421499	0.601297	0.557418	0.836673	0.742719	0.826119	0.669622	0.698965	0.0201552	0.0273244	0.0298266
CSM2	RAD18	NA	no	DNA_repair	DNA_repair	-0.061733	0.022351	0.045955	AGGRAVATING	NEUTRAL	0.0108882	0.0273635	0.0298931	0.0332831	0.0544372	0.0496266	0.016418	0.00831327	0.0238017	0.981055	0.974489	0.910786	0.967929	0.991279	0.981015	0.980542	0.960825	0.971651	0.921233	0.86993	0.661878	0.615397	0.919507	0.84841	0.882181	0.86608	0.862116	0.914657	0.875101	0.632707	0.628879	0.965923	0.881906	0.881436	0.840435	0.861482	0.0307506	0.0426038	0.0441461
CSM3	RAD18	NA	no	DNA_repair	DNA_repair	-0.066261	-0.003121	0.0153981	AGGRAVATING	NEUTRAL	-0.244121	-0.337525	0.0473912	0.0720221	0.0258443	0.0268145	0.074215	0.000866954	0.0166546	1.01037	1.01118	0.987587	0.999823	1.09929	1.05715	1.01972	0.971255	0.994369	0.921042	0.869974	0.661897	0.615516	0.919471	0.848296	0.882212	0.866108	0.862116	0.686481	0.542181	0.701077	0.687491	1.03661	0.923611	0.973819	0.842095	0.873909	0.0204706	0.0291244	0.031848
FLO8	RAD18	NA	no	Neutral	DNA_repair	NA	NA	NA	NA	NA	-0.00231018	0.0311584	0.0116078	0.0341379	0.0205111	0.0395961	0.0278021	-0.00858975	0.00659396	1.01924	1.02962	1.02923	1.03817	1.0555	1.03546	1.03715	1.0301	1.0271	0.92107	0.869976	0.662012	0.616068	0.919432	0.848186	0.882154	0.866267	0.862057	0.936475	0.926904	0.692969	0.673731	0.99097	0.917863	0.942725	0.883762	0.892012	0.0281693	0.0420551	0.0461483
GAL2	RAD18	NA	no	Neutral	DNA_repair	NA	NA	NA	NA	NA	-0.0020349	-0.00937271	-0.0115872	0.00358822	-0.0173515	0.00902761	-0.0168279	-0.00354669	0.0229002	0.992085	1.00327	1.00143	1.00242	0.987561	0.98409	0.99798	0.985261	0.978627	0.92098	0.869953	0.661856	0.615396	0.919478	0.848298	0.882213	0.865948	0.862096	0.911651	0.863422	0.651207	0.620434	0.890685	0.843831	0.86361	0.849625	0.866573	0.0288882	0.0422674	0.0459343
HO	RAD18	NA	no	Neutral	DNA_repair	NA	NA	NA	NA	NA	-0.00380603	-0.00502728	0.00107504	-0.0247515	-0.0091706	-5.73898e-05	-0.0303146	-0.0270211	-0.0107561	1.01204	1.01864	1.02633	1.03103	1.00148	1.01725	1.01467	1.02515	1.01382	0.929214	0.881476	0.670195	0.625836	0.931696	0.87203	0.893268	0.879057	0.874037	0.936256	0.89217	0.688418	0.619753	0.9231	0.885021	0.875211	0.873253	0.874515	0.0247485	0.0348528	0.0375894
MAG1	RAD18	NA	no	DNA_repair	DNA_repair	-0.039077	0.008241	0.0204455	AGGRAVATING	NEUTRAL	-0.0731966	-0.108727	0.0892042	-0.389733	-0.0122963	-0.0259421	-0.0417016	-0.0422486	-0.645473	1.03254	1.05222	0.892168	1.05289	1.04752	1.07195	1.04655	1.04899	1.04409	0.921312	0.869961	0.661956	0.61606	0.919458	0.848241	0.88218	0.86626	0.862059	0.878083	0.806668	0.679783	0.258869	0.950856	0.883326	0.881535	0.866443	0.254598	0.0217064	0.0310054	0.0293386
MAL13	RAD18	NA	no	Neutral	DNA_repair	NA	NA	NA	NA	NA	-0.019122	-0.0183259	-0.0147895	-0.00831865	-0.00875555	-0.0532644	-0.0573406	-0.0289159	-0.0415251	0.97703	0.970779	0.976738	0.968817	0.934205	0.962932	0.964671	0.949716	0.95964	0.921124	0.869916	0.661807	0.615148	0.919385	0.848202	0.882241	0.865945	0.862139	0.880847	0.826173	0.631615	0.587644	0.850136	0.763486	0.793735	0.793488	0.785816	0.0303176	0.0428552	0.0464642
MMS1	RAD18	NA	no	DNA_repair	DNA_repair	-0.034336	0.048594	0.0862699	AGGRAVATING	ALLEVIATING	-0.0472977	-0.101686	0.0695783	0.101876	-0.366899	-0.10649	-0.285184	-0.0429723	-0.0249486	0.883877	0.81873	0.707255	0.781779	0.936754	0.907446	0.903571	0.754603	0.873585	0.920929	0.869908	0.661591	0.615199	0.91944	0.848282	0.882284	0.865869	0.86222	0.766721	0.610537	0.537489	0.582912	0.494391	0.663294	0.512022	0.610447	0.728267	0.0205258	0.0267461	0.0293705
MMS4	RAD18	NA	no	DNA_repair	DNA_repair	-0.052534	0.028016	0.0521029	AGGRAVATING	ALLEVIATING	-0.237884	-0.378999	0.0741815	0.0428732	-0.350237	-0.052476	-0.0403305	-0.328462	-0.291831	1.02756	1.03119	0.94281	0.999259	1.13099	1.09293	1.05758	0.965343	1.0382	0.921251	0.869981	0.661945	0.616268	0.91949	0.848271	0.882182	0.866363	0.862053	0.708749	0.518113	0.698269	0.658658	0.689697	0.874617	0.892646	0.507864	0.603149	0.0218093	0.0297689	0.0320253
MPH1	RAD18	NA	no	DNA_repair	DNA_repair	-0.054811	0.001512	0.0166257	AGGRAVATING	NEUTRAL	-0.00837429	-0.0320997	0.0434199	0.0603139	0.0263083	0.117387	0.143268	0.0794498	0.0545844	0.997324	1.00451	0.930421	0.984227	1.01706	1.01703	0.922451	0.966803	0.993547	0.921092	0.869956	0.661791	0.615657	0.91948	0.848295	0.882322	0.866231	0.862114	0.910256	0.841776	0.659162	0.666265	0.961475	0.980124	0.957165	0.916921	0.911134	0.02111	0.0300239	0.0322583
MUS81	RAD18	NA	no	DNA_repair	DNA_repair	-0.050704	0.037049	0.0637823	AGGRAVATING	ALLEVIATING	-0.209039	-0.315734	0.0319343	0.14042	0.0413949	0.0654938	0.122355	-0.0126215	0.0157226	1.02962	1.05667	0.968376	0.998548	1.15812	1.103	1.06235	0.905097	1.04388	0.921101	0.869992	0.661908	0.615721	0.919471	0.848172	0.882178	0.866197	0.862088	0.739355	0.603559	0.672915	0.755256	1.10626	1.00104	1.05953	0.77136	0.915639	0.0202728	0.0298274	0.0311951
NGL3	RAD18	NA	no	Neutral	DNA_repair	NA	NA	NA	NA	NA	0.0110174	0.0114869	0.00523185	0.0126143	0.0274006	-0.0133446	0.0184903	0.00453351	-0.00267089	0.97329	0.965033	0.96523	0.958059	0.920028	0.947745	0.954521	0.954646	0.951322	0.920985	0.869936	0.661901	0.615744	0.919342	0.848278	0.882259	0.866343	0.862057	0.907406	0.851005	0.644121	0.602551	0.87322	0.790613	0.860625	0.831571	0.817427	0.0207435	0.0303063	0.0326338
PSY3	RAD18	NA	no	DNA_repair	DNA_repair	-0.026991	0.010341	0.0201844	NEUTRAL	NEUTRAL	0.00665632	0.0101757	0.0496343	-0.410108	-0.0574284	-0.0519245	-0.424415	0.0158232	0.00747086	1.00155	1.00512	0.927602	0.99599	1.00017	0.995376	0.980343	0.993079	1.00258	0.921262	0.869969	0.661997	0.616427	0.919483	0.848398	0.882216	0.866268	0.862044	0.929344	0.8846	0.663698	0.203807	0.862207	0.792543	0.440463	0.876091	0.871746	0.0207854	0.0302453	0.0300068
APT2	RAD5	NA	no	Neutral	DNA_repair	NA	NA	NA	NA	NA	-0.00126082	-0.00038742	0.00167961	0.0282293	0.00114696	0.0408999	0.0196087	0.0189193	0.0034914	1.08595	1.11502	1.10037	1.10109	1.13407	1.10996	1.10179	1.1411	1.13279	0.942837	0.910171	0.728953	0.684735	0.990179	0.900785	0.948138	0.887052	0.893128	1.02261	1.01448	0.803794	0.782183	1.12406	1.04076	1.06424	1.03109	1.01521	0.0319569	0.0455633	0.047591
CLA4	RAD5	NA	no	DNA_repair	DNA_repair	-0.029138	0.012058	0.0265572	NEUTRAL	NEUTRAL	0.0224058	0.0174453	0.0301904	0.0350333	0.00465721	0.0699928	0.0405853	0.0584571	0.0511239	0.933104	0.885142	0.87626	0.876394	0.923745	0.852883	0.897351	0.812922	0.849469	0.942869	0.910121	0.728737	0.684837	0.989985	0.900534	0.94769	0.886412	0.893028	0.902207	0.823029	0.668748	0.635234	0.919137	0.83806	0.891025	0.779051	0.809743	0.020151	0.0273019	0.029825
CSM2	RAD5	NA	no	DNA_repair	DNA_repair	-0.063879	0.031736	0.0548979	AGGRAVATING	NEUTRAL	-0.00992589	-0.0218089	0.027501	-0.0109855	-0.0310962	-0.45498	-0.349037	-0.00747857	0.00864664	0.981035	0.97449	0.910715	0.967741	0.991096	0.980734	0.980505	0.960457	0.971702	0.942893	0.910152	0.728679	0.684654	0.989891	0.900169	0.947991	0.886532	0.893123	0.91508	0.865125	0.691147	0.651559	0.950006	0.427909	0.580487	0.844056	0.876514	0.0307433	0.0425786	0.0441529
CSM3	RAD5	NA	no	DNA_repair	DNA_repair	-0.07862	0.007747	0.0320581	AGGRAVATING	NEUTRAL	-0.2534	-0.373122	0.0264683	0.00789435	-0.455074	-0.0876921	-0.0329714	-0.337676	-0.300162	1.01039	1.01122	0.987618	0.99998	1.0996	1.05739	1.01983	0.97144	0.994258	0.942799	0.910216	0.728806	0.684713	0.990204	0.90049	0.948241	0.886495	0.893154	0.699196	0.547301	0.746243	0.692614	0.633713	0.864424	0.934025	0.523469	0.587825	0.0204754	0.0291088	0.0318522
FLO8	RAD5	NA	no	Neutral	DNA_repair	NA	NA	NA	NA	NA	0.0225295	0.00740009	0.0173648	0.00335112	0.00880472	0.0118556	0.00637022	0.0417867	0.0357385	1.01923	1.02964	1.02923	1.0382	1.05552	1.03548	1.03723	1.03017	1.0271	0.942807	0.910176	0.728702	0.68489	0.98997	0.900684	0.948215	0.886152	0.892879	0.98346	0.94455	0.767366	0.714408	1.05374	0.944495	0.989855	0.954662	0.952819	0.028179	0.0420249	0.0461257
GAL2	RAD5	81712	no	Neutral	DNA_repair	NA	NA	NA	NA	NA	-0.00674283	-0.00714928	0.00494461	-0.0045888	0.0301189	0.0081661	0.0190733	0.0167937	0.0185422	0.992077	1.00326	1.0014	1.00231	0.987239	0.984104	0.997882	0.985096	0.978655	0.942768	0.910203	0.728829	0.684694	0.989915	0.90024	0.948174	0.886735	0.893015	0.928554	0.906024	0.734811	0.681672	1.00745	0.894093	0.96529	0.890339	0.892506	0.0288995	0.0422498	0.0459516
HO	RAD5	NA	no	Neutral	DNA_repair	NA	NA	NA	NA	NA	0.00774679	0.00871719	0.013862	0.0238458	0.0236922	0.0300839	0.0222437	0.0100943	0.00940838	1.00119	1.0014	1.0099	1.00937	0.983267	0.991653	0.991788	1.00528	0.99312	0.942785	0.910126	0.728814	0.684797	0.989949	0.900668	0.94803	0.886633	0.893022	0.951652	0.920119	0.749892	0.715078	0.997072	0.92319	0.962481	0.901383	0.896286	0.0212486	0.029992	0.0324217
MAG1	RAD5	NA	no	DNA_repair	DNA_repair	0.025659	0.020384	0.0176602	NEUTRAL	ALLEVIATING	0.0144536	0.004188	0.10736	0.0321571	0.0169362	0.0120044	-0.0165915	-0.0184845	0.0125552	1.03252	1.05224	0.892369	1.05261	1.04762	1.07192	1.04679	1.04876	1.04419	0.942929	0.910156	0.728696	0.684869	0.989863	0.900398	0.947836	0.886153	0.89292	0.988038	0.961893	0.757629	0.753042	1.05395	0.977163	0.975589	0.910889	0.944934	0.0216989	0.0309826	0.0293286
MAL13	RAD5	NA	no	Neutral	DNA_repair	NA	NA	NA	NA	NA	-0.021899	-0.0419565	-0.0293828	-0.0537764	-0.00341103	-0.0333642	-0.0116924	-0.0446884	-0.0329463	0.977035	0.970807	0.976712	0.968808	0.933997	0.962815	0.964627	0.949745	0.959605	0.942843	0.910161	0.728811	0.684564	0.989357	0.900578	0.948147	0.886794	0.893225	0.899292	0.84163	0.682471	0.609434	0.920678	0.833753	0.902937	0.797536	0.824184	0.030316	0.0428315	0.0464804
MMS1	RAD5	NA	no	DNA_repair	DNA_repair	-0.085148	0.057967	0.114384	AGGRAVATING	ALLEVIATING	-0.127283	-0.205783	0.059296	0.0393597	-0.424829	-0.11222	-0.316579	-0.0469163	-0.267943	0.883926	0.818755	0.707232	0.782002	0.93676	0.907606	0.903598	0.754951	0.873478	0.942759	0.910147	0.72867	0.684494	0.990085	0.900892	0.948311	0.88723	0.89348	0.706059	0.539401	0.574641	0.574667	0.502644	0.705398	0.540314	0.622835	0.512451	0.0205284	0.0267319	0.029373
MMS4	RAD5	NA	no	DNA_repair	DNA_repair	-0.060136	0.016707	0.0359439	AGGRAVATING	NEUTRAL	-0.21319	-0.3472	0.0832846	0.115741	-0.419924	-0.415814	-0.368687	-0.0766745	-0.0979759	1.02754	1.03119	0.942812	0.999185	1.13116	1.09282	1.05759	0.965199	1.03816	0.9429	0.910161	0.728631	0.684907	0.990046	0.900422	0.947807	0.886029	0.892866	0.755676	0.59135	0.770248	0.800081	0.699952	0.568208	0.633699	0.77854	0.828942	0.0218043	0.0297449	0.0320091
MPH1	RAD5	NA	no	DNA_repair	DNA_repair	-0.083854	0.023236	0.0508192	AGGRAVATING	ALLEVIATING	-0.0140839	0.0048183	0.0387197	-0.0122619	0.00463332	-0.0546945	0.0476464	-0.0228345	-0.00221407	0.996724	1.0047	0.935208	0.983669	1.01319	1.00962	0.907566	0.960309	0.987928	0.93715	0.902025	0.722043	0.677566	0.975149	0.89081	0.937502	0.881895	0.889105	0.919986	0.911088	0.714119	0.654232	0.992401	0.844402	0.89791	0.823936	0.876053	0.0241517	0.0345519	0.0373974
MUS81	RAD5	NA	no	DNA_repair	DNA_repair	-0.067886	0.065261	0.101914	AGGRAVATING	ALLEVIATING	-0.214863	-0.308899	0.116846	0.108085	0.00899971	0.0470392	0.074777	0.127183	0.0480562	1.02963	1.05667	0.968462	0.998569	1.15838	1.1031	1.0624	0.904963	1.04383	0.942824	0.910204	0.728798	0.684784	0.990042	0.900594	0.948215	0.88635	0.893101	0.755903	0.652889	0.822652	0.791893	1.15581	1.04046	1.08215	0.929319	0.980283	0.0202764	0.0298092	0.0311839
NGL3	RAD5	NA	no	Neutral	DNA_repair	NA	NA	NA	NA	NA	-0.000983981	0.00289374	-0.00975608	-0.00853152	0.0249911	-0.0331163	0.0152614	-0.0306705	-0.0162325	0.973295	0.965041	0.96524	0.958101	0.919946	0.947825	0.954533	0.954487	0.951364	0.942774	0.910055	0.728695	0.684741	0.989486	0.900478	0.947817	0.88608	0.892724	0.916614	0.881133	0.693605	0.647526	0.93528	0.820358	0.919986	0.815109	0.833096	0.0207492	0.0302727	0.032629
PSY3	RAD5	664326	no	DNA_repair	DNA_repair	-0.047156	0.031883	0.0505873	AGGRAVATING	ALLEVIATING	0.0196932	0.0109092	0.0292184	-0.360784	-0.0209641	0.00809266	0.00568007	0.0336478	0.0223689	1.00155	1.00509	0.927566	0.995875	1.00017	0.995279	0.980288	0.993023	1.00265	0.942906	0.910075	0.728679	0.684975	0.98986	0.900408	0.9478	0.886189	0.892747	0.964056	0.925624	0.705126	0.321351	0.969061	0.904272	0.934823	0.913662	0.91751	0.0207801	0.030212	0.0299878
APT2	RAD51	NA	no	Neutral	DNA_repair	NA	NA	NA	NA	NA	-0.00311404	-0.0029848	-0.000389607	-0.00476113	-0.0486929	-0.00280859	-0.0108054	0.0145826	-0.0192729	1.00016	0.990521	0.940463	0.966568	1.08713	1.02927	1.05163	0.961948	1.01034	0.932102	0.893752	0.862171	0.87666	0.983523	0.92151	0.95419	0.88047	0.919059	0.926892	0.878358	0.801433	0.836364	1.01948	0.943433	0.991865	0.850621	0.904193	0.025259	0.0346342	0.0363217
CLA4	RAD51	NA	no	DNA_repair	DNA_repair	0.007916	-0.221307	-0.316552	NEUTRAL	AGGRAVATING	0.00282091	0.0128363	-0.425856	0.0204052	-0.00369219	0.0297246	0.00644163	0.0763379	0.0510973	0.944669	0.906528	0.869589	0.889455	0.983848	0.914101	0.952814	0.843545	0.888832	0.896312	0.845141	0.794871	0.806826	0.92189	0.853025	0.905056	0.754879	0.824766	0.849799	0.779504	0.264965	0.738526	0.901725	0.808786	0.867378	0.713798	0.783745	0.0208208	0.028143	0.030194
CSM2	RAD51	NA	no	DNA_repair	DNA_repair	-0.039356	0.05057	0.090225	AGGRAVATING	ALLEVIATING	-0.0148521	-0.0148949	0.0181657	-0.0199621	0.000929729	-0.0466086	-0.00211035	-0.0237203	-0.0139911	0.963842	0.943063	0.873455	0.920531	1.04208	0.988306	1.01231	0.904336	0.957136	0.992645	0.986698	0.906042	0.963237	0.970339	0.99641	0.977254	0.977538	0.981777	0.941291	0.913963	0.807634	0.863792	1.01265	0.93852	0.987817	0.85562	0.924916	0.0194017	0.0264336	0.0276032
CSM3	RAD51	NA	no	DNA_repair	DNA_repair	-0.048842	0.016058	0.0597204	AGGRAVATING	NEUTRAL	0.0122833	0.0342507	0.0467042	-0.00653105	-0.0339004	-0.0363394	0.0446912	0.06784	0.0511026	0.976503	0.958165	0.90135	0.934034	1.07417	1.01218	1.02305	0.912322	0.966659	0.889021	0.83062	0.783589	0.779763	0.943826	0.877219	0.902768	0.780334	0.842723	0.880227	0.830003	0.751571	0.72169	0.979921	0.851225	0.968212	0.778587	0.865552	0.0172793	0.023691	0.0251723
FLO8	RAD51	24033	YES	Neutral	DNA_repair	NA	NA	NA	NA	NA	-0.180717	-0.308927	-0.336139	-0.309693	-0.343608	-0.40469	-0.301368	-0.389384	-0.250827	0.972918	0.955377	0.901928	0.93629	1.06043	1.00109	1.02778	0.916556	0.970646	0.973259	0.965806	0.944714	0.953304	1.00128	0.993823	0.996985	0.948311	0.959383	0.764814	0.610619	0.507917	0.577303	0.718248	0.588871	0.723075	0.473082	0.677995	0.0189596	0.0262212	0.0278967
GAL2	RAD51	NA	no	Neutral	DNA_repair	NA	NA	NA	NA	NA	0.0141115	0.00676183	0.0171048	0.00829741	0.0326214	0.0177468	0.0292709	0.00711538	0.0139285	0.96652	0.94926	0.895096	0.928671	1.04273	0.989356	1.01792	0.908279	0.958644	0.97944	0.972355	0.953455	0.954505	0.99228	0.98155	0.992799	0.950246	0.963045	0.959952	0.927353	0.863605	0.890466	1.06829	0.989031	1.04033	0.865221	0.936261	0.0190753	0.0262054	0.0278472
HO	RAD51	NA	no	Neutral	DNA_repair	NA	NA	NA	NA	NA	-0.0139487	-0.00941778	-0.0066933	-0.00590954	-0.021422	-0.0229802	-0.0116894	0.00904003	-0.0196396	0.975785	0.96097	0.909383	0.944493	1.05531	1.00866	1.03223	0.924392	0.975869	0.995116	0.993259	0.968277	0.986654	1.01707	1.05125	1.00985	0.969602	0.999114	0.955049	0.94036	0.863262	0.917624	1.0524	1.03402	1.03005	0.896154	0.951346	0.0193663	0.0264018	0.0279455
MAG1	RAD51	103964	no	DNA_repair	DNA_repair	0.009276	-0.184353	-0.224476	NEUTRAL	AGGRAVATING	-0.00735731	-0.0340332	-0.38413	0.00339007	0.0238863	-0.00231816	0.00140209	0.00790642	0.0180794	0.997444	0.99558	0.878132	0.981905	1.0543	1.03269	1.03718	0.968918	1.00406	0.928543	0.898775	0.782367	0.868782	0.952983	0.930151	0.943105	0.852674	0.893526	0.916854	0.85617	0.302317	0.849285	1.02871	0.955402	0.979338	0.824439	0.912005	0.0216633	0.030145	0.0298377
MAL13	RAD51	NA	no	Neutral	DNA_repair	NA	NA	NA	NA	NA	-0.0187867	-0.00731156	-0.0226012	-0.0190309	-0.0115991	-0.0542547	-0.0317155	-0.0312922	-0.0315118	0.965322	0.946418	0.904118	0.928607	1.01387	0.980666	1.00076	0.909526	0.954851	0.940527	0.908633	0.882	0.890367	0.983853	0.93917	0.967554	0.88101	0.918621	0.8887	0.851498	0.769109	0.805052	0.987936	0.867557	0.937583	0.766481	0.845368	0.0248955	0.0341095	0.0363705
MMS1	RAD51	NA	no	DNA_repair	DNA_repair	-0.029456	-0.053317	-0.0632008	NEUTRAL	NEUTRAL	-0.0476419	-0.0804636	-0.170445	0.0189766	-0.0526041	-0.0914167	-0.0456122	0.0531211	-0.166256	0.917596	0.868764	0.774081	0.835222	0.990078	0.943103	0.954412	0.808136	0.906497	0.897704	0.845733	0.754425	0.799989	0.964649	0.908989	0.939151	0.760461	0.878248	0.776901	0.655586	0.41406	0.688845	0.904065	0.768031	0.85165	0.669225	0.631918	0.0210329	0.027796	0.0300143
MMS4	RAD51	NA	no	DNA_repair	DNA_repair	-0.007728	-0.011084	-0.00888616	NEUTRAL	NEUTRAL	0.0179946	0.0287751	0.0640956	0.0747523	-0.068497	-0.0239005	-0.022879	0.110722	0.0373266	0.994191	0.984753	0.903152	0.952436	1.0971	1.04254	1.04168	0.925609	0.996468	0.919816	0.882519	0.798388	0.834551	0.976594	0.917379	0.940093	0.791154	0.885109	0.930982	0.89487	0.783047	0.866814	1.00171	0.929674	0.956137	0.840861	0.916913	0.0217056	0.0294907	0.0312298
MPH1	RAD51	NA	no	DNA_repair	DNA_repair	-0.035461	0.027277	0.0587691	AGGRAVATING	ALLEVIATING	-0.053038	-0.00673813	0.0276539	0.0299494	-0.374329	-0.426316	0.0327721	-0.267719	-0.0447161	0.971876	0.958171	0.890033	0.931235	1.04186	0.991688	0.973636	0.907222	0.961336	0.917658	0.886867	0.813122	0.829785	0.938779	0.973626	0.879301	0.835618	0.898141	0.838292	0.841488	0.749489	0.801257	0.603688	0.539126	0.886548	0.48816	0.818055	0.0244536	0.0338016	0.0359499
MUS81	RAD51	NA	no	DNA_repair	DNA_repair	-0.015306	-0.039076	-0.039641	NEUTRAL	NEUTRAL	0.0223475	0.0354519	0.0634814	0.0844637	-0.0496408	-0.00872958	0.0430822	0.149538	0.0456507	0.995943	0.99561	0.91651	0.952372	1.11055	1.04521	1.04512	0.897311	1.00171	0.901847	0.868955	0.780998	0.80553	0.962424	0.900428	0.91449	0.71911	0.856771	0.91965	0.897866	0.777451	0.850217	1.01817	0.930327	0.999052	0.795058	0.902636	0.0208702	0.029398	0.0307974
NGL3	RAD51	NA	no	Neutral	DNA_repair	NA	NA	NA	NA	NA	0.00619773	-0.00278742	-0.00362464	0.00379207	-0.00110026	0.0164471	0.00342806	-0.000627311	0.00482579	0.96427	0.945402	0.90313	0.926386	1.00844	0.974695	0.997008	0.911307	0.951631	0.962272	0.946489	0.912635	0.930772	0.994019	0.94588	0.979783	0.903545	0.942002	0.933606	0.8905	0.813706	0.862714	1.00409	0.939735	0.981784	0.818384	0.901302	0.0174149	0.0243623	0.0259404
PSY3	RAD51	NA	no	DNA_repair	DNA_repair	-0.053323	0.014382	0.0569183	NEUTRAL	NEUTRAL	0.0114102	0.00901683	0.061584	0.0209394	0.0115392	-0.00592098	0.0143134	0.0302015	0.00426501	0.974468	0.95896	0.886213	0.937853	1.03849	0.992575	1.00759	0.924087	0.971328	0.941941	0.911273	0.826894	0.874275	0.932202	0.932058	0.936193	0.869779	0.924852	0.928287	0.880639	0.792418	0.837633	0.979372	0.91911	0.957813	0.828775	0.900793	0.017417	0.0242059	0.0247948
RAD18	RAD51	NA	no	DNA_repair	DNA_repair	-0.050776	0.023324	0.0480269	AGGRAVATING	ALLEVIATING	-0.00446437	-0.062077	0.10352	0.119601	-0.0333334	0.0122932	0.032175	0.0190487	0.0388574	0.958542	0.932827	0.861286	0.904892	1.0619	0.990903	1.02458	0.88468	0.951888	0.921106	0.869936	0.661849	0.616059	0.91951	0.848403	0.882204	0.866238	0.86209	0.878459	0.749425	0.673565	0.677089	0.943095	0.852978	0.936063	0.785399	0.859469	0.0215311	0.0289802	0.0303051
RAD5	RAD51	NA	no	DNA_repair	DNA_repair	-0.150437	0.036914	0.100169	AGGRAVATING	ALLEVIATING	-0.331635	-0.490782	0.116453	0.115135	-0.372127	-0.510672	-0.54255	-0.327582	-0.348097	0.958549	0.932853	0.861301	0.904935	1.06206	0.990905	1.02458	0.884766	0.95187	0.942836	0.910118	0.728683	0.684823	0.98997	0.900287	0.947742	0.886339	0.892913	0.572121	0.35822	0.744062	0.734863	0.679259	0.381425	0.428486	0.456606	0.501829	0.0215297	0.0289565	0.0303029
RAD51	RAD51	0	YES	DNA_repair	DNA_repair	NA	NA	NA	NA	NA	-0.413565	-0.558442	-0.53955	-0.61044	-0.886797	-0.836584	-0.761769	-0.552874	-0.548727	0.958537	0.932645	0.861332	0.904918	1.06196	0.990905	1.0246	0.884805	0.951898	0.878159	0.82548	0.748112	0.775724	0.94205	0.861926	0.925021	0.738348	0.831715	0.428185	0.211443	0.104811	0.091529	0.1136	0.0175003	0.186001	0.100399	0.242965	0.0304527	0.0410102	0.0428658
APT2	RAD52	NA	no	Neutral	DNA_repair	NA	NA	NA	NA	NA	-0.0122507	0.0129494	0.0242321	0.0182452	-0.06001	-0.0243273	-0.042093	0.0401756	-0.0139194	1.0859	1.11502	1.10043	1.10108	1.13404	1.11007	1.10173	1.141	1.13274	0.863851	0.803817	0.722601	0.728751	1.00962	0.946668	0.976879	0.742715	0.845469	0.925796	0.90922	0.819394	0.820658	1.08488	1.02656	1.03415	0.887596	0.94377	0.0451958	0.0644226	0.0674703
CLA4	RAD52	NA	no	DNA_repair	DNA_repair	-0.007964	-0.085992	-0.131282	NEUTRAL	AGGRAVATING	0.00590545	0.0272597	-0.0796025	0.0244016	-0.0176684	0.0141524	-0.0142586	0.0592647	0.0820793	0.933083	0.885152	0.876306	0.876446	0.923763	0.85309	0.897511	0.81282	0.849551	0.863891	0.80382	0.722393	0.728922	1.00952	0.946424	0.976604	0.742539	0.845405	0.811998	0.738763	0.553422	0.663278	0.914845	0.821548	0.862273	0.662818	0.800304	0.0284981	0.0385957	0.0422174
CSM2	RAD52	NA	no	DNA_repair	DNA_repair	0.010011	0.019177	0.0195212	NEUTRAL	NEUTRAL	0.0200108	0.0872754	0.0995714	0.0587217	-0.269047	-0.265322	0.0338843	0.0367552	0.0177767	0.981023	0.974491	0.91047	0.967706	0.991118	0.980941	0.980542	0.960607	0.971757	0.863942	0.803812	0.722286	0.728639	1.00918	0.946252	0.976761	0.742579	0.845459	0.86755	0.870583	0.757249	0.763804	0.731227	0.662928	0.991649	0.750097	0.839367	0.0434661	0.0602066	0.0625017
CSM3	RAD52	153051	no	DNA_repair	DNA_repair	-0.065576	-0.06532	-0.054193	AGGRAVATING	AGGRAVATING	-0.226392	-0.346877	0.0887787	0.0643499	-0.034271	-0.0125796	-0.0175165	-0.338317	-0.0925326	1.01042	1.01127	0.987681	1.00005	1.09954	1.05722	1.01969	0.971343	0.994142	0.863783	0.803809	0.722408	0.728663	1.0099	0.946463	0.976998	0.742575	0.845478	0.646397	0.46599	0.802272	0.793073	1.07605	0.988009	0.978687	0.382969	0.747972	0.0289664	0.0411664	0.0450888
FLO8	RAD52	NA	no	Neutral	DNA_repair	NA	NA	NA	NA	NA	0.0172657	0.00355787	0.0266299	-0.00820555	0.00153683	0.000759172	0.041465	0.0254814	0.0201349	1.0192	1.02967	1.02923	1.03821	1.05552	1.03547	1.03713	1.03013	1.02711	0.863782	0.803817	0.722125	0.728882	1.0097	0.946565	0.976929	0.742496	0.845332	0.897627	0.831222	0.769863	0.748534	1.06729	0.980892	1.05465	0.790348	0.888382	0.0398754	0.0594159	0.0651829
GAL2	RAD52	NA	no	Neutral	DNA_repair	NA	NA	NA	NA	NA	-0.0217664	-0.0161536	-0.0228474	0.00507342	-0.0097002	-0.0153459	-0.0224104	-0.063558	-0.0401608	0.992064	1.00325	1.00123	1.00229	0.987293	0.984095	0.998037	0.985157	0.978686	0.863755	0.803807	0.722479	0.728616	1.0094	0.946271	0.976991	0.742628	0.845404	0.835131	0.790268	0.700557	0.73534	0.986983	0.915873	0.952696	0.668054	0.78723	0.040899	0.0597572	0.065115
HO	RAD52	NA	no	Neutral	DNA_repair	NA	NA	NA	NA	NA	-0.0120663	0.0122232	0.039692	0.0389263	-0.00680822	-0.0147494	-0.0467337	-0.00874475	-0.0156616	1.03467	1.05217	1.06043	1.07449	1.03621	1.06169	1.0569	1.06277	1.054	0.863789	0.803818	0.722642	0.728923	1.00999	0.946539	0.976914	0.742621	0.845355	0.88166	0.857976	0.805997	0.822131	1.03974	0.990188	0.985756	0.780487	0.875347	0.0436996	0.0610672	0.0658804
MAG1	RAD52	NA	no	DNA_repair	DNA_repair	0.00972	-0.055203	-0.0780262	NEUTRAL	NEUTRAL	0.0371261	-0.00521997	0.0745896	0.0205045	0.0406596	0.0630817	0.0412204	0.0818662	0.0627996	1.03236	1.05221	0.892232	1.05266	1.04817	1.07313	1.04713	1.04883	1.04438	0.863962	0.803818	0.722216	0.728898	1.00934	0.946398	0.976659	0.742497	0.845354	0.929039	0.840567	0.718974	0.787771	1.0986	1.0787	1.06391	0.860622	0.945671	0.0306849	0.0438057	0.0414814
MAL13	RAD52	NA	no	Neutral	DNA_repair	NA	NA	NA	NA	NA	-0.0385204	-0.00484873	-0.0469097	-0.0328484	0.0353829	0.0186777	0.00152488	-0.0366702	-0.00762733	0.977039	0.970842	0.976573	0.968807	0.933996	0.962911	0.96469	0.949735	0.959566	0.863872	0.803807	0.722529	0.728539	1.00886	0.946471	0.976963	0.742641	0.845515	0.805519	0.775523	0.658724	0.672964	0.977729	0.93006	0.944005	0.668641	0.803693	0.042866	0.060567	0.0658716
MMS1	RAD52	NA	no	DNA_repair	DNA_repair	-0.025986	0.057502	0.112392	NEUTRAL	ALLEVIATING	-0.0600097	-0.0948055	-0.000771093	0.0289688	-0.0735124	-0.0300335	0.0722715	-0.000210952	0.0331983	0.883979	0.818777	0.707182	0.782043	0.936759	0.907447	0.903622	0.754827	0.873367	0.863784	0.803805	0.722717	0.728562	1.01	0.946663	0.977088	0.742728	0.845648	0.703576	0.563333	0.510336	0.59877	0.872609	0.828993	0.955189	0.560404	0.771737	0.0290331	0.0378004	0.0416293
MMS4	RAD52	NA	no	DNA_repair	DNA_repair	-0.023817	-0.010862	-0.00233021	NEUTRAL	NEUTRAL	0.02029	0.0622603	0.122812	0.0656089	-0.0078819	-0.0312621	0.0288595	0.173651	0.0215823	1.02938	1.03241	0.943484	1.00074	1.1307	1.09203	1.0634	0.976416	1.04269	0.863942	0.803815	0.722004	0.728965	1.0095	0.946539	0.976676	0.742524	0.84526	0.909612	0.892127	0.803996	0.795095	1.13348	1.00241	1.06746	0.898677	0.902918	0.0434058	0.0610336	0.063417
MPH1	RAD52	NA	no	DNA_repair	DNA_repair	-0.042046	-0.038834	-0.0290302	AGGRAVATING	AGGRAVATING	-0.0517699	-0.0633168	-0.19519	-0.560554	-0.221463	-0.455418	-0.12482	-0.583061	-0.309756	0.995536	1.00513	0.94509	0.982667	1.00476	0.993005	0.87296	0.946879	0.976482	0.863824	0.803816	0.722369	0.728673	1.00935	0.946233	0.976762	0.742467	0.845428	0.808207	0.744627	0.487496	0.155506	0.792662	0.484195	0.727866	0.119961	0.515772	0.0410507	0.0594856	0.0651974
MUS81	RAD52	NA	no	DNA_repair	DNA_repair	-0.007197	0.021061	0.033394	NEUTRAL	NEUTRAL	0.0567812	0.0536901	0.106792	0.150422	-0.299229	0.0199579	0.0302024	0.28501	0.075864	1.02964	1.05667	0.968496	0.998585	1.15834	1.10301	1.06238	0.905009	1.04377	0.863804	0.803815	0.722386	0.728744	1.00954	0.946524	0.976982	0.742528	0.845451	0.946196	0.903057	0.806402	0.878138	0.870082	1.06398	1.06812	0.957011	0.958312	0.0286862	0.0421532	0.0441531
NGL3	RAD52	178664	no	Neutral	DNA_repair	NA	NA	NA	NA	NA	-0.00871752	0.00645095	-0.00516635	-0.00468053	0.0338522	0.030268	0.0192834	-0.0308437	-0.00642747	0.973297	0.965052	0.965284	0.958117	0.919969	0.947693	0.954556	0.954592	0.951421	0.863776	0.80383	0.722274	0.728778	1.00936	0.946408	0.976706	0.742473	0.845249	0.831994	0.782189	0.692024	0.693581	0.962467	0.927161	0.951605	0.677922	0.797773	0.0293558	0.0427854	0.0461532
PSY3	RAD52	NA	no	DNA_repair	DNA_repair	0.00032	0.003662	0.00469728	NEUTRAL	NEUTRAL	-0.0001862	-0.0247591	0.0132024	-0.430851	-0.218414	-0.227744	-0.052707	0.0237328	-0.00424959	1.00154	1.00506	0.927478	0.995829	1.00016	0.99541	0.980355	0.993042	1.00273	0.863925	0.803833	0.72213	0.72904	1.00924	0.946412	0.976657	0.742503	0.845261	0.865071	0.783143	0.682983	0.295133	0.790988	0.714336	0.904781	0.761072	0.843333	0.0293798	0.0426997	0.0423963
RAD51	RAD52	NA	no	DNA_repair	DNA_repair	0.097295	0.129464	0.131757	ALLEVIATING	ALLEVIATING	0.122118	0.152261	0.164645	0.188535	0.0539008	0.0678061	0.0726613	0.172874	0.145899	0.958559	0.932888	0.861347	0.904935	1.06205	0.990882	1.02456	0.884743	0.951846	0.863873	0.803818	0.722352	0.728907	1.00924	0.946325	0.976609	0.742528	0.845349	0.950194	0.902135	0.786828	0.848157	1.12571	1.0055	1.07326	0.829817	0.950535	0.0304433	0.0409345	0.0428812
APT2	RAD54	NA	no	Neutral	DNA_repair	NA	NA	NA	NA	NA	0.00181007	0.000491793	0.00699969	-0.00740763	-0.0277687	-0.022809	-0.0228102	0.0371043	-0.00226362	1.01808	1.02194	0.98068	0.989096	1.1088	1.05215	1.0696	0.977036	1.03827	0.920703	0.874778	0.821196	0.830792	0.993377	0.937242	0.960439	0.826843	0.905129	0.936589	0.889746	0.800695	0.803997	1.0734	0.962593	1.00418	0.826184	0.932261	0.0218032	0.0308326	0.0322517
CLA4	RAD54	NA	no	DNA_repair	DNA_repair	0.036502	-0.208975	-0.314453	NEUTRAL	AGGRAVATING	0.006005	0.015622	-0.161507	0.0116681	0.0259384	0.0405004	0.0511723	0.105947	0.0506036	0.939515	0.899072	0.869654	0.876484	0.968644	0.896155	0.936894	0.820668	0.874741	0.891988	0.834929	0.764047	0.768461	0.957273	0.899669	0.931222	0.713203	0.836469	0.844238	0.766769	0.502362	0.685255	0.950443	0.844235	0.921579	0.691765	0.781717	0.0167013	0.0228612	0.0247072
CSM2	RAD54	NA	no	DNA_repair	DNA_repair	-0.022412	0.100841	0.138876	NEUTRAL	ALLEVIATING	0.00503541	-0.00921804	0.0143739	0.0172247	0.0182877	-0.0154749	0.00930799	0.031436	0.0193641	0.964382	0.950189	0.876502	0.915155	1.04311	0.991833	1.01207	0.889369	0.960419	0.9731	0.951921	0.863803	0.905075	0.981738	0.995719	0.977718	0.911361	0.957658	0.942548	0.893159	0.768263	0.839142	1.04231	0.972626	0.99944	0.831286	0.938229	0.0175039	0.0246041	0.0256143
CSM3	RAD54	NA	no	DNA_repair	DNA_repair	-0.031227	0.031191	0.0636088	NEUTRAL	NEUTRAL	0.0134179	0.028941	0.0570067	0.00339426	-0.0231858	0.0023066	0.0572803	0.0939253	0.0224256	0.982769	0.972099	0.919947	0.937237	1.09061	1.02653	1.02767	0.902787	0.973566	0.887476	0.827164	0.765353	0.760419	0.962457	0.903108	0.921346	0.747153	0.846192	0.885425	0.832811	0.75874	0.714802	1.02669	0.929948	1.00388	0.764829	0.846201	0.0146837	0.0207325	0.0220799
FLO8	RAD54	NA	no	Neutral	DNA_repair	NA	NA	NA	NA	NA	0.0184001	0.00413068	0.016015	0.0259391	0.0240757	0.0383016	0.0210451	0.0371657	0.0263787	0.978723	0.970627	0.924325	0.941875	1.07254	1.01209	1.03627	0.907503	0.981441	0.956977	0.936702	0.89465	0.89976	1.00524	0.993311	0.993443	0.895645	0.940597	0.953148	0.90909	0.831132	0.86299	1.10246	1.0427	1.0505	0.836266	0.946722	0.0168897	0.0243361	0.0261385
GAL2	RAD54	NA	no	Neutral	DNA_repair	NA	NA	NA	NA	NA	0.000678732	0.00121174	0.00746841	0.00495869	-0.0117151	0.00887238	-0.00613618	-0.0222794	0.00325036	0.968598	0.960518	0.913154	0.928911	1.04418	0.993636	1.02104	0.89479	0.962786	0.961923	0.941997	0.901241	0.89897	0.998432	0.983501	0.990071	0.893849	0.943416	0.931241	0.902798	0.820036	0.831683	1.03145	0.986424	1.00532	0.766561	0.910541	0.0170558	0.0243554	0.0260379
HO	RAD54	NA	no	Neutral	DNA_repair	NA	NA	NA	NA	NA	-0.000104995	0.00568883	0.0100645	0.00327745	0.00714364	-0.0114918	-0.00979381	0.018914	0.000452152	0.981329	0.975408	0.942654	0.955579	1.0402	1.00594	1.0242	0.926188	0.981367	0.960153	0.933779	0.876308	0.889038	1.01066	1.01355	0.993836	0.872119	0.950461	0.939979	0.911855	0.822841	0.841039	1.05978	1.00768	1.00863	0.810844	0.930139	0.016119	0.0228248	0.0244854
MAG1	RAD54	NA	no	DNA_repair	DNA_repair	0.01471	-0.170539	-0.212352	NEUTRAL	AGGRAVATING	-0.0188646	-0.0223251	-0.257323	-0.0173588	0.00473277	-0.0239541	-0.00513473	0.02947	0.00664254	1.00768	1.01594	0.88109	1.0007	1.05845	1.04833	1.04382	0.980031	1.01792	0.913851	0.869855	0.756821	0.807444	0.976938	0.949875	0.955933	0.782726	0.881275	0.900241	0.857405	0.408745	0.782165	1.03868	0.970549	0.992658	0.783477	0.901263	0.0175782	0.0250073	0.0243621
MAL13	RAD54	873890	no	Neutral	DNA_repair	NA	NA	NA	NA	NA	-0.000573145	0.00341254	-0.016375	-0.0172122	-0.00598449	-0.0241443	-0.00958917	-0.0066112	0.00465207	0.966366	0.953638	0.922102	0.928674	1.00278	0.980122	0.995774	0.90011	0.956399	0.925958	0.883572	0.831833	0.834388	0.99458	0.952302	0.970637	0.816689	0.902796	0.893701	0.844791	0.743588	0.752699	0.992326	0.909762	0.957699	0.720962	0.867862	0.0213148	0.030033	0.0322296
MMS1	RAD54	NA	no	DNA_repair	DNA_repair	0.001467	0.004979	0.00655318	NEUTRAL	NEUTRAL	0.00873146	-0.022455	-0.0545079	0.0550683	-0.0228555	-0.0322108	0.00819218	0.121337	0.0460453	0.904972	0.850661	0.745538	0.806663	0.976908	0.932818	0.939132	0.777576	0.895247	0.892677	0.835108	0.739038	0.762741	0.98509	0.937144	0.953188	0.715452	0.870855	0.817232	0.689116	0.49736	0.672122	0.939872	0.842853	0.903511	0.679362	0.827213	0.0169238	0.0225178	0.0244243
MMS4	RAD54	NA	no	DNA_repair	DNA_repair	0.005679	0.031878	0.0364309	NEUTRAL	NEUTRAL	0.0223066	0.0462457	0.102691	0.0714044	-0.0614186	-0.0500472	0.00244146	0.160683	0.0256897	1.00369	1.00159	0.915142	0.961213	1.11487	1.06136	1.05054	0.923783	1.00993	0.908087	0.859298	0.767733	0.787486	0.99186	0.940879	0.95328	0.741143	0.876376	0.932391	0.90433	0.802947	0.824267	1.04408	0.947504	1.00388	0.840982	0.908904	0.017623	0.0242916	0.0259034
MPH1	RAD54	NA	no	DNA_repair	DNA_repair	-0.009842	0.044666	0.0605708	NEUTRAL	ALLEVIATING	0.0332084	0.0405978	0.0649939	0.032937	0.0564382	0.0602081	0.139937	-0.160584	0.0453208	0.976717	0.971321	0.894939	0.934911	1.04864	1.00875	0.978097	0.905302	0.974675	0.91104	0.868744	0.78095	0.792995	0.957896	0.967972	0.903483	0.781473	0.888135	0.922451	0.882734	0.761545	0.771142	1.06027	1.03604	1.02102	0.540164	0.910003	0.0211023	0.0298288	0.0316897
MUS81	RAD54	NA	no	DNA_repair	DNA_repair	-0.037139	-0.065479	-0.0629725	AGGRAVATING	AGGRAVATING	0.000499996	0.013058	-0.00745409	0.00532221	-0.0830865	-0.0850874	0.00207516	0.106008	-0.0333376	1.00575	1.01703	0.932996	0.960964	1.13278	1.06573	1.05433	0.889495	1.01575	0.895633	0.851051	0.756624	0.768804	0.982152	0.928312	0.936518	0.688105	0.856877	0.900516	0.876123	0.696377	0.74159	1.02949	0.90396	0.989759	0.718089	0.836218	0.0167612	0.0242649	0.0253878
NGL3	RAD54	NA	no	Neutral	DNA_repair	NA	NA	NA	NA	NA	0.00363883	-0.00134344	0.0152431	0.00660055	0.0220121	0.0273702	0.0154808	0.00519976	0.00605662	0.964827	0.951636	0.919111	0.92539	0.995015	0.971522	0.990451	0.902878	0.951922	0.941172	0.908765	0.850165	0.858636	1.00188	0.957656	0.979824	0.833437	0.919944	0.911077	0.861924	0.788645	0.795393	1.02065	0.958671	0.987218	0.748772	0.881822	0.014837	0.021427	0.0230182
PSY3	RAD54	NA	no	DNA_repair	DNA_repair	-0.003461	0.141709	0.174493	NEUTRAL	ALLEVIATING	-0.00498926	0.000898492	0.0211985	-0.00116307	-0.0453396	-0.0598818	-0.0292599	0.0076682	-0.0100589	0.97952	0.972132	0.894766	0.942785	1.03774	0.996955	1.00551	0.920519	0.979722	0.926993	0.885484	0.793276	0.824687	0.956503	0.947535	0.947851	0.810966	0.907654	0.901864	0.859244	0.728334	0.770709	0.946109	0.884825	0.923688	0.744467	0.877461	0.0148328	0.021273	0.0215912
RAD18	RAD54	NA	no	DNA_repair	DNA_repair	-0.063921	0.056705	0.105451	AGGRAVATING	ALLEVIATING	0.00395786	0.03321	0.155688	0.138671	0.0373077	0.0637933	0.0750353	0.0263801	0.0331934	0.954449	0.933955	0.852054	0.876919	1.08246	0.998886	1.03577	0.841381	0.952457	0.921079	0.869918	0.661855	0.616035	0.919496	0.848367	0.882193	0.866241	0.862082	0.883092	0.845678	0.71962	0.678911	1.03263	0.911202	0.988788	0.755212	0.854289	0.021064	0.029545	0.0304688
RAD5	RAD54	NA	no	DNA_repair	DNA_repair	-0.11368	0.042447	0.094228	AGGRAVATING	NEUTRAL	-0.243929	-0.371596	0.166543	0.155431	-0.0384027	0.00608291	-0.000497694	-0.348478	-0.325981	0.954468	0.933988	0.852071	0.876978	1.08265	0.998724	1.03578	0.841291	0.952489	0.942823	0.910118	0.728631	0.684797	0.990053	0.900335	0.947709	0.886375	0.892862	0.655971	0.478439	0.787395	0.755992	1.03345	0.905304	0.981117	0.397234	0.524462	0.0210638	0.0295226	0.0304648
RAD51	RAD54	NA	no	DNA_repair	DNA_repair	0.093879	0.23091	0.238966	ALLEVIATING	ALLEVIATING	0.0944807	0.13674	0.175701	0.180008	-0.242553	0.0958667	0.0603524	0.180148	0.116176	0.957139	0.933109	0.858322	0.896069	1.06889	0.993565	1.02837	0.869873	0.952076	0.879828	0.822604	0.736244	0.750626	0.968398	0.902756	0.942724	0.705415	0.839709	0.936609	0.904329	0.807605	0.852413	0.792392	0.992722	1.02975	0.793283	0.91564	0.0174514	0.0238035	0.0248331
RAD52	RAD54	NA	no	DNA_repair	DNA_repair	0.096006	0.153529	0.169262	ALLEVIATING	ALLEVIATING	0.124628	0.118484	0.128674	0.216557	0.0281294	0.0991694	0.0483468	0.267869	0.18237	0.954465	0.934016	0.851982	0.877054	1.08266	0.998897	1.0358	0.841299	0.952521	0.863848	0.803815	0.722277	0.728908	1.00947	0.946359	0.976571	0.742532	0.845321	0.949147	0.869262	0.744055	0.855859	1.12098	1.0445	1.05987	0.892564	0.987557	0.0297877	0.0417375	0.0431076
APT2	RAD55	744829	no	Neutral	DNA_repair	NA	NA	NA	NA	NA	-0.0237793	-0.0172483	-0.0446137	-0.0334277	-0.0736354	-0.0450165	-0.0536508	-0.00568005	-0.0256524	0.968171	0.947046	0.866856	0.894999	1.02139	0.946679	0.985887	0.81392	0.957241	0.911162	0.865013	0.836859	0.845067	0.95056	0.891069	0.925173	0.846079	0.897165	0.85281	0.791805	0.661736	0.70686	0.891023	0.789033	0.853305	0.651817	0.822	0.0243695	0.0342906	0.0337753
CLA4	RAD55	NA	no	DNA_repair	DNA_repair	0.012113	-0.208745	-0.290099	NEUTRAL	AGGRAVATING	0.0257549	0.0184502	-0.415361	0.0324637	-0.0016811	0.0811317	0.0495607	0.149584	0.0580139	0.922405	0.876221	0.822515	0.84082	0.941667	0.860928	0.91186	0.757305	0.862137	0.86215	0.797142	0.748012	0.75379	0.866137	0.799909	0.854516	0.674098	0.77659	0.82045	0.716302	0.194246	0.663122	0.814439	0.770137	0.829143	0.654423	0.728026	0.0203559	0.0279414	0.0287703
CSM2	RAD55	NA	no	DNA_repair	DNA_repair	-0.044117	0.058186	0.10192	AGGRAVATING	ALLEVIATING	-0.0164862	-0.0122541	0.0104587	-0.0209969	0.00872126	-0.0669905	-0.0109673	-0.361747	-0.0300284	0.92677	0.893167	0.795648	0.841504	0.971256	0.897896	0.942524	0.755807	0.903439	0.977464	0.962678	0.88795	0.93793	0.943595	0.973803	0.955096	0.95345	0.965476	0.886646	0.84133	0.708916	0.757191	0.924467	0.801707	0.887645	0.336741	0.837411	0.0186631	0.0261942	0.025443
CSM3	RAD55	NA	no	DNA_repair	DNA_repair	-0.040512	0.036985	0.0791294	AGGRAVATING	NEUTRAL	0.00104502	-0.0112915	0.00943519	0.0128287	-0.0372326	0.0325495	0.026781	0.104195	0.037719	0.945064	0.913903	0.828933	0.860873	1.00692	0.929077	0.958046	0.77345	0.918307	0.867056	0.802148	0.756972	0.749152	0.912194	0.846972	0.873121	0.738498	0.816611	0.81868	0.718819	0.630082	0.653387	0.878248	0.814685	0.862134	0.663256	0.785173	0.0166537	0.0233767	0.0233302
FLO8	RAD55	NA	no	Neutral	DNA_repair	NA	NA	NA	NA	NA	0.00396494	0.0116627	0.00856068	0.00662161	0.007977	-0.00417311	0.0163988	-0.0172242	0.0278442	0.936082	0.90496	0.821549	0.855837	0.984251	0.907687	0.954459	0.759465	0.914916	0.957863	0.943616	0.92826	0.929618	0.979767	0.972766	0.977461	0.926788	0.943499	0.896855	0.85752	0.754669	0.787936	0.969521	0.87112	0.945734	0.66482	0.884518	0.0181782	0.0259351	0.0256916
GAL2	RAD55	NA	no	Neutral	DNA_repair	NA	NA	NA	NA	NA	0.0173291	0.000371284	0.0112896	0.013635	0.0458979	0.0374593	0.0278131	0.0134876	0.00418307	0.929641	0.898659	0.815278	0.848968	0.96975	0.895801	0.945076	0.755337	0.903947	0.963909	0.949952	0.936791	0.929867	0.967959	0.96064	0.973142	0.926773	0.946865	0.910473	0.847015	0.759791	0.790423	0.983868	0.893081	0.945322	0.69313	0.855578	0.0183061	0.0259242	0.0256469
HO	RAD55	550437	no	Neutral	DNA_repair	NA	NA	NA	NA	NA	0.000606247	0.00908996	0.0093086	0.00420269	-7.51652e-05	0.00896852	0.000153629	0.00685001	0.00312379	0.945116	0.920852	0.856161	0.883445	0.9718	0.921141	0.953471	0.801453	0.92414	0.946799	0.920657	0.89216	0.901206	0.960831	0.968841	0.958053	0.880903	0.93542	0.890802	0.846872	0.750688	0.781526	0.932717	0.891132	0.910639	0.681318	0.859627	0.0170371	0.0241556	0.0242818
MAG1	RAD55	NA	no	DNA_repair	DNA_repair	-0.003465	-0.214018	-0.244988	NEUTRAL	AGGRAVATING	0.00296462	-0.0290721	-0.234138	-0.391669	0.057059	-0.0435308	0.0281614	-0.580015	0.0311306	0.974866	0.965733	0.829357	0.932169	1.00811	0.972524	0.99229	0.86048	0.969407	0.895312	0.851286	0.736129	0.816953	0.900245	0.882049	0.895028	0.790502	0.853182	0.870622	0.781942	0.370918	0.351396	0.962022	0.802417	0.912423	0.0657588	0.849203	0.021198	0.0300087	0.0283795
MAL13	RAD55	NA	no	Neutral	DNA_repair	NA	NA	NA	NA	NA	-0.0016452	0.0153552	0.0203822	0.00191647	0.0186452	-0.0262311	0.00797304	-0.00293538	-0.010496	0.934734	0.904509	0.836977	0.862636	0.952949	0.90381	0.942526	0.782368	0.909589	0.916982	0.875355	0.853709	0.852865	0.947405	0.905013	0.934637	0.83707	0.892252	0.85296	0.801806	0.719938	0.726473	0.922664	0.787111	0.887576	0.629933	0.797052	0.024123	0.0338257	0.0340003
MMS1	RAD55	NA	no	DNA_repair	DNA_repair	-0.000283	0.008677	0.0124413	NEUTRAL	NEUTRAL	0.00484294	-0.0707336	-0.00616753	0.0281559	-0.0729191	-0.0713972	-0.0260694	0.126236	-0.0279125	0.895331	0.838422	0.731212	0.789151	0.948582	0.891598	0.914881	0.728391	0.876838	0.863023	0.796461	0.704365	0.743947	0.909068	0.854652	0.888719	0.675782	0.835586	0.778257	0.598532	0.510287	0.615929	0.790423	0.688727	0.787783	0.615415	0.705071	0.0205654	0.0276408	0.0287304
MMS4	RAD55	NA	no	DNA_repair	DNA_repair	-0.014268	0.035711	0.0532123	NEUTRAL	NEUTRAL	0.0759861	0.126568	0.126547	0.137323	0.0141597	0.0925977	0.0496153	0.203169	0.124955	0.971161	0.954736	0.850795	0.900527	1.0471	0.98141	0.99298	0.820786	0.959067	0.88714	0.835453	0.755257	0.784773	0.927762	0.870117	0.895513	0.723391	0.847658	0.933175	0.915723	0.760239	0.833226	0.978484	0.93497	0.934913	0.779176	0.930375	0.0212114	0.0292989	0.0296
MPH1	RAD55	NA	no	DNA_repair	DNA_repair	-0.054417	0.02409	0.0703183	AGGRAVATING	NEUTRAL	0.0228272	0.0337742	0.106877	0.0512877	0.0535365	0.0106818	0.116813	0.0638086	0.0203964	0.956053	0.939083	0.845175	0.89329	0.990864	0.94953	0.9258	0.825063	0.940086	0.874386	0.824947	0.752358	0.765933	0.888962	0.892787	0.844963	0.743401	0.840196	0.85609	0.802267	0.734692	0.727206	0.933112	0.848373	0.899133	0.656237	0.804991	0.0208116	0.0293637	0.0298287
MUS81	RAD55	646396	no	DNA_repair	DNA_repair	-0.050058	-0.0647	-0.0467667	AGGRAVATING	NEUTRAL	0.00930594	0.0327563	-0.0529104	0.0666146	-0.128389	-0.0719033	-0.385021	0.100617	-0.433741	0.973385	0.964473	0.863459	0.90057	1.05957	0.981719	0.998259	0.814572	0.965103	0.868523	0.824055	0.737197	0.755589	0.913802	0.854721	0.866568	0.62707	0.816411	0.851367	0.819285	0.575359	0.739221	0.832971	0.757298	0.477807	0.605954	0.348685	0.0203352	0.0291788	0.0292314
NGL3	RAD55	NA	no	Neutral	DNA_repair	NA	NA	NA	NA	NA	-0.00417924	-0.00789883	-0.010458	0.00124851	-0.0256593	-0.0102347	-0.00527995	0.0171833	-0.00488692	0.934736	0.905566	0.839125	0.863754	0.947682	0.899276	0.938753	0.784292	0.907531	0.937089	0.90951	0.883042	0.890078	0.95759	0.91053	0.947445	0.861042	0.914988	0.868718	0.808893	0.712794	0.756313	0.883721	0.804422	0.883065	0.66784	0.82114	0.0168899	0.0242458	0.024338
PSY3	RAD55	NA	no	DNA_repair	DNA_repair	-0.0063	0.073991	0.0899874	NEUTRAL	ALLEVIATING	0.0178561	0.0164474	0.0457984	0.0234202	0.027446	-0.0103074	0.0181771	0.029311	-0.00537769	0.944106	0.917377	0.82029	0.870906	0.977254	0.917701	0.947702	0.791471	0.92502	0.918395	0.878182	0.796971	0.838539	0.895275	0.896676	0.903602	0.828471	0.898748	0.881412	0.814886	0.691206	0.742189	0.901649	0.806406	0.873259	0.661457	0.819487	0.0168652	0.0240076	0.0231626
RAD18	RAD55	NA	no	DNA_repair	DNA_repair	-0.07406	0.031338	0.06688	AGGRAVATING	NEUTRAL	-0.305122	-0.365878	0.0409635	0.077491	-0.113855	-0.0204158	-0.00776647	-0.0501145	-0.0231113	0.909764	0.865091	0.76081	0.798696	0.963923	0.870613	0.929299	0.696537	0.880725	0.921129	0.869891	0.661786	0.615429	0.919502	0.848316	0.882249	0.866183	0.862078	0.5329	0.386661	0.544453	0.569096	0.772473	0.718141	0.812108	0.553201	0.73615	0.020334	0.0284239	0.0271533
RAD5	RAD55	NA	no	DNA_repair	DNA_repair	-0.098936	0.04099	0.0845508	AGGRAVATING	ALLEVIATING	-0.30469	-0.468522	0.121203	0.0823606	-0.0375397	-0.014616	0.00956828	-0.0267379	-0.374961	0.909783	0.865125	0.760786	0.798861	0.963895	0.870625	0.929241	0.696428	0.880814	0.942849	0.910132	0.728737	0.684594	0.989943	0.900789	0.947734	0.886707	0.892663	0.553103	0.31885	0.675624	0.629279	0.916664	0.769629	0.890258	0.590815	0.411348	0.0203315	0.0284069	0.0271602
RAD51	RAD55	NA	no	DNA_repair	DNA_repair	0.074524	0.170775	0.164187	ALLEVIATING	ALLEVIATING	0.0804634	0.13661	0.195435	0.174973	-0.0170999	0.0356618	0.00370682	0.147693	0.064767	0.934368	0.899611	0.809279	0.852136	1.01179	0.929925	0.974848	0.782439	0.914919	0.84679	0.782178	0.704103	0.726807	0.89325	0.814716	0.881315	0.66654	0.792947	0.870927	0.838841	0.762952	0.791744	0.884204	0.790361	0.86069	0.661851	0.78885	0.0209744	0.0287136	0.0287044
RAD52	RAD55	NA	no	DNA_repair	DNA_repair	0.056731	0.106545	0.118477	NEUTRAL	ALLEVIATING	0.00838624	0.0597022	0.025896	0.0813997	-0.0492622	-0.0465733	0.00470382	0.16412	0.00440674	0.909806	0.865177	0.760724	0.79893	0.9639	0.870628	0.929267	0.696636	0.880927	0.863882	0.803806	0.722522	0.728648	1.00933	0.946586	0.976608	0.742594	0.845212	0.794359	0.755139	0.575552	0.663565	0.923641	0.777549	0.912245	0.681445	0.748998	0.0287474	0.0401661	0.0384857
RAD54	RAD55	NA	no	DNA_repair	DNA_repair	0.079353	0.224942	0.230959	ALLEVIATING	ALLEVIATING	0.0736153	0.0956632	0.133725	0.131623	-0.00902597	0.0813855	0.0090289	0.0714088	0.0987646	0.925143	0.888459	0.78851	0.823657	1.00292	0.913831	0.963459	0.74055	0.904202	0.858375	0.793819	0.708247	0.719334	0.935941	0.870568	0.913972	0.655668	0.813727	0.867106	0.799713	0.69076	0.723134	0.925972	0.872408	0.886857	0.553683	0.833087	0.0168322	0.0235144	0.0230087
APT2	RAD57	887934	no	Neutral	DNA_repair	NA	NA	NA	NA	NA	0.00947148	0.0410804	0.00309232	0.0275824	-0.0204103	0.0294482	0.00580272	0.162743	0.0207808	1.08617	1.11504	1.10035	1.10109	1.13364	1.11017	1.10161	1.14116	1.13266	0.926056	0.888486	0.765343	0.813663	1.00095	0.899385	0.95616	0.63388	0.898225	1.01531	1.03178	0.845219	0.923498	1.11427	1.02793	1.05908	0.88606	1.03816	0.0452045	0.0643971	0.067233
CLA4	RAD57	NA	no	DNA_repair	DNA_repair	-6.7e-05	-0.264148	-0.35906	NEUTRAL	AGGRAVATING	-0.000261368	-0.0205271	-0.484019	-0.0263322	0.00849282	0.021865	0.0537852	0.0328109	0.0389395	0.932925	0.885087	0.876221	0.876413	0.923462	0.85311	0.897589	0.811743	0.849643	0.926094	0.888483	0.764985	0.813654	1.0008	0.899327	0.95546	0.633662	0.898135	0.863722	0.765857	0.186259	0.686764	0.932667	0.789092	0.911441	0.547186	0.802046	0.0285568	0.0386047	0.0421676
CSM2	RAD57	NA	no	DNA_repair	DNA_repair	-0.043267	0.051424	0.0925192	AGGRAVATING	ALLEVIATING	0.011846	-0.00492048	0.0240531	0.0663958	0.0404153	0.055977	0.0455789	-0.608719	-0.0187598	0.981148	0.974488	0.91081	0.967723	0.991518	0.981255	0.980628	0.960585	0.971841	0.926134	0.88849	0.764834	0.813668	1.00057	0.899293	0.955881	0.633648	0.898217	0.920516	0.860903	0.720754	0.853803	1.03254	0.938421	0.982965	0	0.854175	0.0435715	0.0601645	0.0624179
CSM3	RAD57	NA	no	DNA_repair	DNA_repair	-0.035778	0.051927	0.0927759	AGGRAVATING	NEUTRAL	-0.0162538	-0.0515586	-0.0072218	-0.0318856	-0.0851582	0.00901614	-0.0122642	0.150463	-0.0228033	1.01027	1.01111	0.98758	1.00001	1.09885	1.05693	1.01943	0.971191	0.993961	0.926003	0.888494	0.765038	0.813668	1.00113	0.899344	0.956384	0.633752	0.898235	0.919262	0.846807	0.748293	0.781786	1.01486	0.959549	0.962623	0.76593	0.869982	0.0289379	0.0411307	0.0450297
FLO8	RAD57	NA	no	Neutral	DNA_repair	NA	NA	NA	NA	NA	-0.00477721	-0.0186075	0.00987523	-0.0108706	0.00764092	0.0175475	0.023847	0.065519	-0.0235856	1.01932	1.02958	1.02923	1.03821	1.05546	1.03544	1.03694	1.03009	1.02711	0.925998	0.888487	0.764639	0.813657	1.00094	0.899361	0.956271	0.63366	0.898055	0.939106	0.89616	0.796862	0.833874	1.06409	0.948784	1.01539	0.718238	0.898821	0.0397963	0.0594061	0.0652605
GAL2	RAD57	NA	no	Neutral	DNA_repair	NA	NA	NA	NA	NA	-0.0188365	-0.0116544	0.0251518	-0.00711157	0.00595438	0.0133853	-0.00685027	-0.0610609	-0.0185897	0.992121	1.00328	1.00147	1.0023	0.987991	0.98408	0.998282	0.985118	0.978734	0.925981	0.888495	0.76514	0.81367	1.00072	0.899296	0.956335	0.633728	0.898139	0.899847	0.879752	0.791466	0.808431	0.994737	0.898364	0.94792	0.563257	0.860457	0.040803	0.0596749	0.064933
HO	RAD57	407170	no	Neutral	DNA_repair	NA	NA	NA	NA	NA	0.0175883	0.0412168	0.0425234	0.0357119	0.0414111	0.0425694	0.0363069	0.0738549	0.00891054	1.00122	1.00135	1.00987	1.00944	0.983338	0.991333	0.99179	1.00433	0.993103	0.92601	0.888481	0.765048	0.813661	1.00087	0.899362	0.956006	0.63378	0.898146	0.944727	0.930894	0.815119	0.857054	1.02559	0.934131	0.984455	0.710352	0.900863	0.030028	0.0424099	0.0458322
MAG1	RAD57	NA	no	DNA_repair	DNA_repair	-0.01554	-0.195307	-0.218811	NEUTRAL	AGGRAVATING	-0.0305456	-0.0783699	-0.4609	0.0242523	0.0631868	0.0111423	0.0671795	0.104173	0.0481442	1.03262	1.05207	0.892234	1.05251	1.04755	1.0719	1.04678	1.04719	1.04437	0.926145	0.888486	0.764746	0.813656	1.00068	0.899326	0.955644	0.633639	0.898084	0.925808	0.856377	0.221434	0.880637	1.11143	0.975131	1.06752	0.767722	0.986083	0.0307773	0.0438018	0.0414846
MAL13	RAD57	NA	no	Neutral	DNA_repair	NA	NA	NA	NA	NA	-0.00877957	-0.0164204	-0.0258226	0.00112492	-0.00947079	-0.0706829	-0.0494645	-0.319008	-0.0104997	0.977007	0.970734	0.976763	0.968808	0.934431	0.963026	0.964796	0.949742	0.959507	0.926079	0.888494	0.765194	0.813674	1.00021	0.899336	0.956271	0.633774	0.898279	0.896007	0.84607	0.721635	0.789418	0.925213	0.795405	0.873176	0.28291	0.851396	0.0429205	0.0605159	0.0656796
MMS1	RAD57	NA	no	DNA_repair	DNA_repair	-0.016541	0.002013	0.0134961	NEUTRAL	NEUTRAL	-0.00780033	-0.0289738	-0.0572313	-0.397583	-0.479953	0.00779976	-0.0355099	0.0889892	-0.0665341	0.883652	0.818679	0.707241	0.782029	0.936707	0.907289	0.903562	0.754763	0.873184	0.926017	0.888496	0.765357	0.813672	1.00113	0.899381	0.95654	0.633937	0.898435	0.81049	0.698418	0.484081	0.23873	0.457816	0.823794	0.828782	0.567411	0.717938	0.0290309	0.0377701	0.0415109
MMS4	RAD57	NA	no	DNA_repair	DNA_repair	-0.03853	0.015651	0.0463327	AGGRAVATING	NEUTRAL	0.0259088	0.0197413	0.0826645	0.0652361	-0.0601374	-0.000333241	0.0422295	0.287722	0.0469974	1.02766	1.03117	0.942814	0.999154	1.13076	1.09304	1.05756	0.965147	1.03803	0.926122	0.888483	0.764631	0.813651	1.00081	0.899335	0.955613	0.633591	0.898044	0.977638	0.935922	0.803573	0.878199	1.0715	0.982676	1.05285	0.899244	0.979178	0.0309041	0.0420585	0.0452805
MPH1	RAD57	NA	no	DNA_repair	DNA_repair	-0.043391	0.027261	0.0642923	AGGRAVATING	NEUTRAL	-0.0369312	-0.0386311	-0.0399288	-0.0370298	-0.627625	-0.0429417	-0.0489172	0.0666638	-0.0125964	0.997292	1.0045	0.930422	0.98424	1.01704	1.01715	0.922993	0.966643	0.993596	0.926047	0.888486	0.765162	0.813664	1.00079	0.899313	0.955806	0.633664	0.898239	0.88661	0.853853	0.67201	0.763811	0.390216	0.871796	0.833319	0.679192	0.879888	0.0298679	0.042408	0.0455986
MUS81	RAD57	789501	no	DNA_repair	DNA_repair	0.00606	0.043839	0.0481522	NEUTRAL	ALLEVIATING	-0.00051467	-0.0444607	0.0852769	0.0133432	-0.111093	0.00340512	0.110839	0.00988755	-0.045752	1.02958	1.05665	0.968431	0.998583	1.15778	1.10292	1.06228	0.90493	1.04368	0.926016	0.888489	0.765005	0.813664	1.00086	0.899354	0.956352	0.633637	0.898205	0.952893	0.89436	0.826108	0.825853	1.04763	0.995322	1.12673	0.583301	0.891674	0.0286674	0.0421276	0.0440839
NGL3	RAD57	NA	no	Neutral	DNA_repair	NA	NA	NA	NA	NA	-0.0112455	-0.000446539	-0.0192885	-0.0128851	0.0144006	0.0285335	0.00607741	-0.0176908	0.00901907	0.973268	0.96502	0.965218	0.958111	0.920132	0.947643	0.954546	0.954751	0.951513	0.926001	0.888473	0.764824	0.813661	1.00057	0.899325	0.955695	0.633594	0.897935	0.890003	0.856948	0.718919	0.766693	0.935078	0.88077	0.918335	0.587255	0.86343	0.0293178	0.0428345	0.0461427
PSY3	RAD57	NA	no	DNA_repair	DNA_repair	-0.031662	0.074994	0.112169	NEUTRAL	ALLEVIATING	-0.00148958	-0.00890606	0.00933395	0.000859668	-0.00371885	-0.420493	-0.302146	0.0789442	-0.00880959	1.00156	1.00518	0.927607	0.995839	1.00016	0.99547	0.980481	0.993023	1.00285	0.926116	0.888471	0.764632	0.813648	1.0006	0.899331	0.955615	0.633643	0.897965	0.926073	0.884167	0.718643	0.811123	0.997046	0.474766	0.634856	0.708173	0.891736	0.0294581	0.0427496	0.0424243
RAD51	RAD57	NA	no	DNA_repair	DNA_repair	0.060628	0.177705	0.184558	ALLEVIATING	ALLEVIATING	0.0808257	0.117831	0.129733	0.171946	-0.0215551	0.103711	0.0468763	0.283036	0.0910848	0.95851	0.932783	0.861284	0.904932	1.0617	0.990901	1.02454	0.884773	0.951803	0.926082	0.888484	0.764911	0.813655	1.00064	0.899312	0.955514	0.633682	0.898064	0.968487	0.946593	0.788521	0.908248	1.04078	0.994841	1.02584	0.84369	0.945858	0.0304821	0.0409413	0.0428463
RAD54	RAD57	NA	no	DNA_repair	DNA_repair	0.065836	0.217203	0.233741	ALLEVIATING	ALLEVIATING	0.0201028	0.0535071	0.0912578	0.109255	-0.0575327	0.0075512	-0.0165239	0.130793	0.0255864	0.954356	0.933888	0.852092	0.877052	1.08223	0.999025	1.03581	0.841071	0.952531	0.926061	0.888487	0.764797	0.813654	1.00082	0.899317	0.955438	0.633649	0.898035	0.9039	0.883254	0.742956	0.822872	1.02554	0.905996	0.973126	0.663746	0.880993	0.0298138	0.0417352	0.0430758
RAD55	RAD57	141885	no	DNA_repair	DNA_repair	0.053589	0.187539	0.192194	ALLEVIATING	ALLEVIATING	0.0576782	0.0937753	0.104339	0.104652	-0.0158372	0.0419719	0.0179663	0.13157	0.0662681	0.909676	0.865038	0.760802	0.798916	0.96395	0.870591	0.929368	0.697142	0.881094	0.92609	0.888495	0.765143	0.813668	1.00068	0.899362	0.955495	0.633668	0.897893	0.900125	0.862355	0.686483	0.754703	0.948773	0.824948	0.905999	0.57335	0.857422	0.0287946	0.0401407	0.0383814
APT2	RAD59	999564	no	Neutral	DNA_repair	NA	NA	NA	NA	NA	0.00462065	0.00163097	0.0148837	0.000375024	0.0185594	0.0422725	0.0250236	0.0213662	0.0268165	1.01968	1.02511	0.961611	1.01591	1.04134	1.03245	1.02164	1.03008	1.0351	0.965384	0.940235	0.908795	0.933344	0.994475	0.95328	0.967869	0.948302	0.968043	0.989472	0.966808	0.887447	0.949452	1.05312	1.02677	1.01371	0.998979	1.02957	0.0257318	0.0360516	0.0369667
CLA4	RAD59	NA	no	DNA_repair	DNA_repair	0.018912	-0.199961	-0.262065	NEUTRAL	AGGRAVATING	-0.0090668	-0.00490664	-0.290556	-0.00379278	0.00978571	-0.0110861	0.00581381	0.000946937	-0.0125356	0.961249	0.935252	0.88999	0.928645	0.963833	0.923985	0.944264	0.896957	0.918372	0.950901	0.924758	0.869429	0.902226	0.930979	0.904588	0.921001	0.878079	0.909718	0.904061	0.857192	0.482992	0.830982	0.905678	0.82025	0.873523	0.780041	0.816284	0.0211047	0.0289488	0.0305296
CSM2	RAD59	NA	no	DNA_repair	DNA_repair	-0.011618	-0.020541	-0.0135259	NEUTRAL	NEUTRAL	-0.0144633	-0.0126568	-0.0220141	-0.0201034	-0.0180807	-0.0457049	-0.977757	-0.0316683	-0.0213926	0.988969	0.985458	0.905669	0.97895	1.00107	0.996011	0.987825	0.983896	0.995131	1.01802	1.02575	0.942383	1.01052	0.977784	1.02429	0.989751	1.04072	1.02651	0.992404	0.998331	0.831395	0.969308	0.960764	0.974768	0	0.992756	1.00034	0.0197266	0.0274035	0.0280465
CSM3	RAD59	NA	no	DNA_repair	DNA_repair	-0.025539	-0.018792	-0.000487824	NEUTRAL	NEUTRAL	-0.0272131	-0.0508439	-0.0437233	-0.0452525	0.0109114	-0.022986	0.00340055	-0.026691	-0.00979489	0.997293	0.995281	0.927531	0.98707	1.02954	1.0168	0.997919	0.985161	0.999324	0.922725	0.875677	0.823831	0.831064	0.950465	0.906898	0.911103	0.846974	0.888275	0.893378	0.821393	0.721833	0.77569	0.989888	0.90008	0.913039	0.807071	0.877683	0.0176499	0.0248082	0.0258427
FLO8	RAD59	NA	no	Neutral	DNA_repair	NA	NA	NA	NA	NA	-0.00797622	-0.00136298	-0.0072507	-0.00307083	-0.0196772	-0.017603	-0.00221997	-0.00205063	6.93139e-05	0.997219	0.997302	0.930494	0.994044	1.01347	1.00755	0.999201	0.9979	1.00638	0.998247	1.0019	0.981967	0.997699	1.00921	1.01845	1.00945	1.00028	0.999449	0.987394	0.99762	0.903941	0.988235	1.00272	1.00814	1.006	0.995897	1.00584	0.0193586	0.0273136	0.0282975
GAL2	RAD59	NA	no	Neutral	DNA_repair	NA	NA	NA	NA	NA	0.012528	-0.000163267	0.00321939	0.00833837	0.0129483	0.0141306	-0.00898055	-0.00777217	0.000768228	0.991338	0.991697	0.924682	0.986611	1.0006	0.997172	0.991509	0.989531	0.996833	1.00469	1.00879	0.990802	1.00059	1.00068	1.00571	1.0046	1.00577	1.00391	1.00851	1.00015	0.917235	0.995339	1.01433	1.01713	0.987003	0.987494	1.00156	0.0194476	0.0272918	0.0282242
HO	RAD59	296206	no	Neutral	DNA_repair	NA	NA	NA	NA	NA	-0.013786	-0.0227692	-0.0194626	-0.0213328	-0.0469719	-0.0500273	-0.039221	-0.0162219	-0.00965433	0.994694	0.993388	0.942388	0.992113	0.996436	0.996906	0.990492	0.995501	0.998576	1.01251	1.02017	0.983094	1.01741	1.01562	1.05526	1.01129	1.013	1.03039	0.993239	0.990451	0.903265	0.987481	0.965398	1.00231	0.962425	0.992016	1.01939	0.0178008	0.024889	0.0259521
MAG1	RAD59	NA	no	DNA_repair	DNA_repair	0.012644	-0.105375	-0.118761	NEUTRAL	NEUTRAL	-0.015958	-0.00502047	-0.0509782	0.0123605	0.0274271	-0.00357826	0.0148392	-0.00048752	-0.0071599	1.01171	1.01999	0.898342	1.0164	1.02411	1.03468	1.01727	1.0176	1.02221	0.983245	0.978625	0.854106	0.965102	0.966296	0.983501	0.96493	0.971585	0.981537	0.97877	0.993128	0.716111	0.993095	1.01705	1.01332	0.996401	0.988125	0.996347	0.0219099	0.030822	0.0303335
MAL13	RAD59	NA	no	Neutral	DNA_repair	NA	NA	NA	NA	NA	-0.00271524	-0.00366571	-0.00966403	-0.0203079	0.0181026	-0.0116377	-0.00745592	-0.0140246	-0.00255648	0.986341	0.982689	0.92819	0.977622	0.981762	0.987995	0.981491	0.976833	0.988268	0.978585	0.962848	0.936078	0.958471	0.99569	0.976501	0.984547	0.968524	0.978037	0.962489	0.942436	0.857977	0.916708	0.996259	0.953306	0.959042	0.932062	0.96386	0.0252651	0.0352843	0.036705
MMS1	RAD59	NA	no	DNA_repair	DNA_repair	-0.03223	0.016499	0.044099	AGGRAVATING	NEUTRAL	-0.0602674	-0.0965544	-0.0595349	0.0043913	-0.0410157	-0.0288222	-0.028568	-0.2632	-0.0378674	0.935413	0.899296	0.801476	0.875809	0.969716	0.950127	0.945429	0.861091	0.936954	0.952849	0.927183	0.826388	0.899547	0.980397	0.96669	0.960431	0.888055	0.965534	0.829442	0.732791	0.596763	0.785874	0.910158	0.889887	0.879334	0.491177	0.865275	0.0212842	0.0286158	0.030303
MMS4	RAD59	NA	no	DNA_repair	DNA_repair	-0.021215	0.033856	0.0529821	NEUTRAL	NEUTRAL	0.0109356	0.0246234	0.0799135	0.0577003	0.0407465	0.0397794	0.0422567	0.0360272	0.0201976	1.0089	1.00966	0.922328	0.99013	1.05973	1.04396	1.02002	0.97895	1.01744	0.972952	0.961705	0.867536	0.924992	0.992307	0.968893	0.959581	0.902724	0.963002	0.992697	0.995946	0.880387	0.973834	1.09091	1.05099	1.02118	0.918972	1.00043	0.0219797	0.0302348	0.031671
MPH1	RAD59	NA	no	DNA_repair	DNA_repair	-0.031176	-0.015236	0.00662251	AGGRAVATING	NEUTRAL	-0.00519927	0.00730553	0.00847124	-0.0197933	0.00262969	-0.0259025	-0.866159	-0.023488	-0.00439246	0.994186	0.996339	0.916547	0.983126	1.00978	1.00889	0.959253	0.979307	0.997654	0.960745	0.947665	0.865051	0.905743	0.95039	1.00172	0.904829	0.927969	0.962837	0.950024	0.951737	0.801577	0.870714	0.96242	0.984393	0	0.884809	0.956089	0.0216198	0.0303736	0.0317712
MUS81	RAD59	901131	no	DNA_repair	DNA_repair	0.02052	0.090396	0.0838449	NEUTRAL	ALLEVIATING	0.0043761	0.015921	0.0631816	0.0383317	0.0121563	0.00698152	0.0175896	0.0191553	0.00518703	1.01027	1.0209	0.934407	0.989894	1.07086	1.04628	1.0238	0.940679	1.02112	0.954915	0.943718	0.848566	0.8946	0.975938	0.948104	0.930447	0.851988	0.934345	0.969615	0.980439	0.857207	0.924394	1.05664	0.999653	0.971322	0.814732	0.960367	0.0212127	0.0303273	0.0313055
NGL3	RAD59	NA	no	Neutral	DNA_repair	NA	NA	NA	NA	NA	0.0064	0.00222353	0.0021611	0.00685878	0.00749953	0.0194517	0.0156106	0.0163479	0.0160367	0.984683	0.980124	0.926163	0.973221	0.976978	0.982353	0.978281	0.978568	0.985175	1.00357	1.00744	0.973984	1.00763	1.00657	0.984854	0.998268	0.993527	1.0065	0.994739	0.989898	0.902291	0.987939	0.991968	0.987321	0.99259	0.988868	1.00788	0.0176498	0.0249632	0.0260062
PSY3	RAD59	NA	no	DNA_repair	DNA_repair	-0.008418	-0.014876	-0.00979232	NEUTRAL	NEUTRAL	0.00666807	0.0100085	0.00213633	-0.000456007	-0.0103643	-0.00954699	-0.0104382	0.00955337	0.00328793	0.994705	0.994131	0.912059	0.986674	1.00272	0.998632	0.986877	0.991452	1.00175	0.980318	0.965386	0.878316	0.939951	0.939086	0.971381	0.949612	0.952686	0.985204	0.981801	0.969778	0.803279	0.92706	0.931224	0.960527	0.926679	0.954097	0.990216	0.0177104	0.0250351	0.0252716
RAD18	RAD59	NA	no	DNA_repair	DNA_repair	-0.074788	0.01777	0.0439712	AGGRAVATING	ALLEVIATING	-0.266917	-0.376146	0.0390712	-0.408134	-0.00617965	0.0286523	0.000170931	0.0180586	-0.0184379	0.991131	0.988686	0.904227	0.982136	1.00389	1.00047	0.989784	0.990584	1.00133	0.921084	0.869923	0.661837	0.615963	0.919496	0.848263	0.882211	0.866129	0.862095	0.645993	0.483938	0.637518	0.196807	0.916896	0.877304	0.873373	0.876041	0.844802	0.0220989	0.0307195	0.0313006
RAD5	RAD59	NA	no	DNA_repair	DNA_repair	-0.069257	0.040859	0.0690209	AGGRAVATING	ALLEVIATING	-0.238672	-0.345267	0.0364588	-0.00586142	-0.0585275	-0.0612273	-0.040652	-0.0562126	-0.0267875	0.991124	0.988717	0.904208	0.982067	1.00398	1.00035	0.989716	0.990688	1.00133	0.942823	0.91013	0.728719	0.684806	0.989922	0.900516	0.947719	0.88643	0.893054	0.69578	0.554589	0.695381	0.666657	0.935324	0.839627	0.897344	0.821946	0.867459	0.0220993	0.030697	0.0312996
RAD51	RAD59	NA	no	DNA_repair	DNA_repair	-0.007629	0.060943	0.0801506	NEUTRAL	ALLEVIATING	0.0220634	0.0168695	0.0684913	0.0148209	0.0129201	0.00535244	0.0149351	0.0191553	0.00801867	0.975807	0.962585	0.884663	0.946268	1.02882	0.995951	1.00453	0.942746	0.980391	0.926991	0.896028	0.810544	0.861109	0.952736	0.909028	0.941566	0.842717	0.898672	0.925785	0.877278	0.784101	0.82613	0.993467	0.910485	0.961121	0.807563	0.887168	0.0218899	0.0300396	0.0310313
RAD52	RAD59	NA	no	DNA_repair	DNA_repair	-0.007804	0.040954	0.0606697	NEUTRAL	NEUTRAL	0.0534008	0.0847473	0.0222703	0.00767458	0.0380656	0.0399361	0.0453529	0.058851	0.0446907	0.991117	0.988752	0.90414	0.982107	1.00398	1.00043	0.989762	0.990634	1.00134	0.863857	0.803815	0.722395	0.728873	1.00928	0.946457	0.976592	0.742559	0.845425	0.909582	0.879522	0.675433	0.723498	1.05133	0.986815	1.01196	0.794451	0.891248	0.0312501	0.0433989	0.0443224
RAD54	RAD59	NA	no	DNA_repair	DNA_repair	-0.016205	0.046601	0.068893	NEUTRAL	ALLEVIATING	0.0143727	0.0448749	0.0779072	0.0328947	0.0107621	0.00603058	0.0343779	0.0689928	0.0445978	0.979583	0.97232	0.889708	0.952244	1.02583	0.999987	1.00257	0.945667	0.987768	0.912536	0.867743	0.773933	0.801757	0.977613	0.936185	0.955192	0.772845	0.884467	0.907474	0.886822	0.764855	0.79163	1.01341	0.942177	0.992128	0.791026	0.916817	0.0178116	0.0248736	0.0255967
RAD55	RAD59	253515	no	DNA_repair	DNA_repair	-0.083361	0.001635	0.0629155	AGGRAVATING	NEUTRAL	-0.243125	-0.390093	0.0495789	0.0369727	-0.0729545	-0.0538267	-0.039053	-0.421585	-0.0295882	0.953272	0.932795	0.83624	0.89771	0.986182	0.939383	0.962574	0.843455	0.947631	0.893267	0.847575	0.765044	0.807838	0.897446	0.85835	0.892208	0.774708	0.857751	0.605039	0.393309	0.681176	0.749375	0.810841	0.74613	0.817835	0.203313	0.776137	0.0214223	0.0299307	0.0295665
RAD57	RAD59	110248	no	DNA_repair	DNA_repair	-0.054674	0.008533	0.0483367	AGGRAVATING	NEUTRAL	-0.0347531	-0.0698847	0.00502461	-0.406448	-0.0554991	-0.0010248	-0.00736228	0.0896873	-0.0221257	0.99116	0.988635	0.904234	0.982085	1.00378	1.00058	0.989903	0.990574	1.00135	0.926068	0.888488	0.764985	0.813657	1.00065	0.899337	0.95547	0.633719	0.89817	0.883127	0.808504	0.696774	0.392632	0.948907	0.898834	0.938497	0.71742	0.877255	0.0312733	0.0433912	0.0442426
RAD59	RAD59	0	YES	DNA_repair	DNA_repair	NA	NA	NA	NA	NA	-0.43918	-0.681811	-0.683843	-0.713395	-0.83053	-0.902669	-0.722538	-0.769052	-0.683718	0.991137	0.988692	0.904249	0.982142	1.00375	1.00048	0.990031	0.990577	1.00133	0.981995	0.977098	0.885386	0.959725	0.966811	0.96299	0.963807	0.968762	0.989635	0.534107	0.284242	0.116759	0.229185	0.139921	0.0607548	0.231642	0.190602	0.307236	0.0312526	0.0433891	0.0442312
APT2	RAD61	868528	no	Neutral	DNA_repair	NA	NA	NA	NA	NA	0.00533364	0.0016016	0.0110239	-0.00800219	-0.0125328	-0.0539481	-0.0126593	0.00292171	-0.00302224	1.01665	1.02043	1.00195	1.0186	0.998118	0.992333	0.986571	0.991995	1.01154	0.975559	0.959903	0.932614	0.944943	1.03409	1.01947	0.977763	0.975794	0.976014	0.99834	0.984382	0.946845	0.95633	1.02346	0.96595	0.952881	0.976046	0.986122	0.0306413	0.0445627	0.0465659
CLA4	RAD61	NA	no	DNA_repair	DNA_repair	0.048708	-0.002426	-0.0561794	ALLEVIATING	NEUTRAL	-0.0591286	-0.0786739	-0.102726	-0.376065	-0.0544252	-0.860179	0.0133228	-0.716667	-0.781168	0.945495	0.908699	0.894719	0.905339	0.919411	0.877742	0.904056	0.847824	0.881721	0.970222	0.959874	0.91715	0.929343	1.00638	1.01924	0.946633	0.943194	0.939551	0.85756	0.79142	0.716669	0.462812	0.87132	0.0300687	0.868697	0.077227	0.0431813	0.0235837	0.0328829	0.0353803
CSM2	RAD61	NA	no	DNA_repair	DNA_repair	-0.014076	-0.018148	-0.00718157	NEUTRAL	NEUTRAL	-0.0300068	-0.047749	-0.0399932	-0.0413876	-0.047644	-1.00253	-0.930236	0.0013028	-0.0226724	0.971682	0.960183	0.923166	0.962188	0.937271	0.936745	0.934863	0.924951	0.952785	1.01901	1.02908	0.955752	1.00824	1.0113	1.06893	0.995154	1.05421	1.02675	0.960065	0.940203	0.84237	0.928626	0.90188	0	0	0.976124	0.955421	0.0243173	0.0350542	0.0367254
CSM3	RAD61	NA	no	DNA_repair	DNA_repair	-0.104236	-0.063592	0.0334662	AGGRAVATING	AGGRAVATING	-0.309775	-0.441882	-0.0502532	-0.426892	-0.0181884	-0.0980499	0.00683309	-0.126835	-0.525044	0.986275	0.97772	0.953122	0.975978	0.980721	0.970903	0.953787	0.932465	0.963945	0.94105	0.907527	0.862106	0.86121	0.993345	0.978068	0.928377	0.890155	0.908644	0.619475	0.447921	0.773569	0.415543	0.961812	0.859669	0.894746	0.706709	0.352665	0.0207844	0.030305	0.0324953
FLO8	RAD61	NA	no	Neutral	DNA_repair	NA	NA	NA	NA	NA	0.0159315	0.0235355	0.0350129	0.0394642	0.0350029	0.0221207	0.0440521	-0.000551798	0.0263227	0.983631	0.977497	0.961454	0.985205	0.949807	0.950379	0.948755	0.940657	0.967861	1.00185	1.00843	0.989382	0.997355	1.03463	1.05989	1.01241	1.01547	1.00242	1.00135	1.00927	0.985033	1.0215	1.01936	1.03173	1.00382	0.955381	0.996565	0.0236985	0.0349683	0.0372245
GAL2	RAD61	NA	no	Neutral	DNA_repair	NA	NA	NA	NA	NA	0.00339641	0.0191909	-0.00123458	0.0140328	-0.000880118	0.0109256	-0.0119837	0.0164375	0.0159211	0.975178	0.96903	0.952549	0.973854	0.934503	0.935661	0.937833	0.930302	0.954412	1.00762	1.01438	0.997184	0.999766	1.0297	1.04737	1.00781	1.0215	1.00647	0.985954	1.00206	0.947577	0.987302	0.96244	0.992406	0.93276	0.967097	0.976484	0.0238586	0.0349528	0.0371274
HO	RAD61	426015	no	Neutral	DNA_repair	NA	NA	NA	NA	NA	0.00631359	0.00689593	0.0246242	0.000396995	0.0274156	0.0157054	0.0133498	0.0106945	-0.00208562	0.983478	0.977365	0.96979	0.984899	0.945173	0.954264	0.948841	0.951729	0.966116	1.01532	1.02644	0.994671	1.01237	1.05945	1.12189	1.0156	1.03673	1.03012	1.00461	1.00966	0.987495	0.996539	1.02942	1.08656	0.976122	0.997434	0.992571	0.0209846	0.0302279	0.0322029
MAG1	RAD61	NA	no	DNA_repair	DNA_repair	0.002503	-0.079668	-0.0865826	NEUTRAL	AGGRAVATING	-0.0532193	-0.0393065	-0.119614	-0.0757661	-0.127069	-0.0770374	-0.0869073	-0.133381	-0.127912	1.0077	1.01561	0.90558	1.01822	0.990806	1.00786	0.993405	0.989401	1.00468	0.993891	0.997862	0.905187	0.973611	1.03148	1.07593	0.980492	1.01075	0.992065	0.948571	0.974791	0.699012	0.915699	0.898642	1.01216	0.887882	0.868847	0.869515	0.0247047	0.0356098	0.0351464
MAL13	RAD61	NA	no	Neutral	DNA_repair	NA	NA	NA	NA	NA	-0.0137348	0.00562056	-0.00478276	-0.000370413	-0.017284	-0.0115393	-0.0356754	0.00350825	-0.0127583	0.971837	0.961246	0.951536	0.963846	0.921847	0.936695	0.93644	0.926808	0.951038	0.987412	0.980253	0.956636	0.966382	1.03812	1.04552	0.99307	0.99919	0.985923	0.945921	0.948116	0.905392	0.931114	0.940044	0.96944	0.894221	0.930276	0.925005	0.0298528	0.0430377	0.0458491
MMS1	RAD61	NA	no	DNA_repair	DNA_repair	-0.043613	-0.005525	0.028522	NEUTRAL	NEUTRAL	-0.0666457	-0.101561	-0.0293345	-0.404956	0.00769588	-0.0213842	0.0352895	-0.00430902	-0.0195225	0.913822	0.863845	0.782014	0.839705	0.927513	0.910871	0.907529	0.807288	0.900728	0.9719	0.96246	0.88786	0.928629	1.04688	1.0728	0.978177	0.952653	0.980086	0.819975	0.725758	0.655591	0.36923	0.979182	0.955464	0.922935	0.756255	0.862216	0.0238083	0.0324037	0.034952
MMS4	RAD61	NA	no	DNA_repair	DNA_repair	0.011748	0.006915	-0.00206122	NEUTRAL	NEUTRAL	-0.0216968	-0.0383038	0.0290387	-0.002585	-0.00383862	0.0144096	0.00898633	0.0743338	-0.0179024	1.00416	1.00251	0.937556	0.98382	1.03248	1.01829	0.993971	0.941115	0.996526	0.986002	0.985648	0.912671	0.944335	1.04906	1.06323	0.975072	0.955824	0.976526	0.968925	0.950937	0.88504	0.927238	1.08291	1.10373	0.979379	0.976516	0.956661	0.024819	0.0347424	0.0372262
MPH1	RAD61	NA	no	DNA_repair	DNA_repair	0.000631	-0.022065	-0.023677	NEUTRAL	NEUTRAL	0.00101521	-0.0029305	-0.0139463	-0.00109153	-0.0168224	-0.0613147	-0.189155	-0.0215511	0.0590359	0.985929	0.985107	0.929956	0.974715	0.971088	0.978277	0.918857	0.942692	0.973484	0.977077	0.975029	0.911319	0.930512	1.01638	1.09524	0.932305	0.977015	0.977191	0.964767	0.958647	0.833575	0.906588	0.973818	1.01222	0.667772	0.901549	1.01108	0.0243053	0.0349944	0.0373191
MUS81	RAD61	770095	no	DNA_repair	DNA_repair	0.005895	0.003452	-0.000988724	NEUTRAL	NEUTRAL	0.00761747	0.0107411	0.000459583	-0.0104767	0.0313761	2.67151e-05	0.0218688	0.0768797	0.0311057	1.006	1.01658	0.95329	0.983641	1.04582	1.01962	1.00069	0.906137	1.00258	0.972692	0.9717	0.899125	0.922593	1.03528	1.0427	0.953423	0.928884	0.954864	0.987196	1.00088	0.858844	0.898316	1.11996	1.07207	0.979143	0.918329	0.99127	0.0237429	0.0349586	0.0366343
NGL3	RAD61	NA	no	Neutral	DNA_repair	NA	NA	NA	NA	NA	0.00514309	0.00561767	-0.00640117	-0.000154488	0.0239064	0.0432518	0.0299753	-0.00168526	0.00596844	0.970257	0.958992	0.947266	0.958638	0.915999	0.930696	0.931754	0.928851	0.947664	1.00819	1.01637	0.987424	1.00474	1.04775	1.05485	1.0042	1.01992	1.01	0.983319	0.980258	0.928298	0.963045	0.983723	1.02598	0.965399	0.946013	0.963087	0.0207526	0.0303492	0.0323173
PSY3	RAD61	NA	no	DNA_repair	DNA_repair	-0.003203	0.005985	0.00915664	NEUTRAL	NEUTRAL	0.00371879	-0.0124099	-0.0121076	-0.01551	-0.0220049	-0.0186613	-0.0219922	0.0123673	0.00536851	0.98326	0.977265	0.928448	0.976592	0.949205	0.952689	0.942226	0.944404	0.969105	0.988864	0.982302	0.910946	0.951793	0.989968	1.04555	0.963165	0.98458	0.991954	0.976203	0.948188	0.833642	0.914417	0.920937	0.980426	0.886294	0.94414	0.966968	0.0208296	0.030527	0.0312271
RAD18	RAD61	NA	no	DNA_repair	DNA_repair	-0.014501	0.021821	0.0324144	NEUTRAL	NEUTRAL	-0.0225422	-0.00800923	-0.0553771	-0.461752	-0.0393308	-0.115387	-0.0349713	-0.0825002	-0.0176705	0.967432	0.952979	0.929206	0.959247	0.913009	0.917294	0.914263	0.908693	0.944856	0.921256	0.8699	0.661886	0.615617	0.919465	0.848245	0.882241	0.866251	0.862106	0.868719	0.820988	0.559649	0.12877	0.800147	0.662681	0.77163	0.704637	0.796894	0.0293098	0.0431082	0.0452365
RAD5	RAD61	NA	no	DNA_repair	DNA_repair	-0.012565	0.000439	0.0038186	NEUTRAL	NEUTRAL	-0.000375665	-0.00340052	-0.0215799	-0.396981	-0.0182026	-0.00882481	-0.0107907	0.0267896	0.00936031	0.967448	0.952987	0.929194	0.959227	0.912879	0.917046	0.914235	0.908475	0.944842	0.942906	0.910152	0.72867	0.684708	0.989962	0.900665	0.948191	0.88632	0.892972	0.911841	0.863961	0.6555	0.259807	0.885532	0.817184	0.856092	0.832024	0.853073	0.0293004	0.0430865	0.045234
RAD51	RAD61	NA	no	DNA_repair	DNA_repair	0.013541	0.007331	-0.00130809	NEUTRAL	NEUTRAL	-0.0617476	-0.0418534	-0.0460034	-0.070729	-0.115756	-0.141078	-0.0231203	-0.122329	-0.257982	0.962126	0.940766	0.888481	0.925987	0.993357	0.958984	0.973996	0.894998	0.948648	0.950765	0.936126	0.86994	0.898027	1.01625	1.01417	0.960609	0.907616	0.925036	0.852749	0.837942	0.723601	0.758254	0.89883	0.836371	0.914283	0.688265	0.619849	0.0246928	0.0345103	0.0362842
RAD52	RAD61	NA	no	DNA_repair	DNA_repair	-0.029108	-0.044666	-0.0444356	NEUTRAL	NEUTRAL	-0.00469926	0.00039251	0.00150746	0.0439302	0.0604714	0.0144417	0.0320902	-0.577613	-0.5387	0.967456	0.952996	0.929159	0.959221	0.912903	0.917264	0.914274	0.908578	0.944827	0.863936	0.803806	0.722268	0.728727	1.00964	0.946521	0.976958	0.742528	0.845376	0.831127	0.766417	0.672618	0.742938	0.98222	0.882682	0.925307	0.0970406	0.260032	0.0414256	0.0609311	0.0639921
RAD54	RAD61	NA	no	DNA_repair	DNA_repair	0.018295	0.036174	0.0309867	NEUTRAL	NEUTRAL	-0.00227646	0.0348817	-0.0256048	-0.0170181	-0.0124519	-0.00202235	0.0204377	-0.725761	0.00880523	0.96181	0.944816	0.897586	0.924728	0.976727	0.950619	0.959908	0.881392	0.947747	0.932425	0.901479	0.821286	0.838171	1.01835	1.00777	0.966129	0.829845	0.905109	0.894167	0.885741	0.707457	0.753314	0.986063	0.960021	0.948923	0	0.866908	0.0210387	0.0304092	0.0320546
RAD55	RAD61	122479	no	DNA_repair	DNA_repair	0.000102	0.053877	0.0634191	NEUTRAL	ALLEVIATING	0.002885	-0.0114654	-0.0345183	-0.0760558	0.00532347	-0.0232757	0.0322728	-0.0257003	-0.0058456	0.933209	0.90092	0.825024	0.8616	0.941052	0.890543	0.922783	0.778441	0.908626	0.925085	0.899314	0.839115	0.859155	0.973114	0.973761	0.922468	0.861105	0.894372	0.863635	0.793067	0.646064	0.652834	0.924084	0.839778	0.884104	0.621613	0.80282	0.0240262	0.0343686	0.0340398
RAD57	RAD61	17463	YES	DNA_repair	DNA_repair	NA	NA	NA	NA	NA	-0.294772	-0.502018	-0.351395	-0.281106	-0.744099	-0.825155	-0.874392	-0.575771	-0.480545	0.967353	0.952968	0.929208	0.959223	0.913183	0.917498	0.914345	0.908643	0.944802	0.926129	0.888495	0.764806	0.813664	1.00087	0.899346	0.956282	0.63363	0.898116	0.601127	0.344689	0.35928	0.49938	0.169914	0	0	0	0.367994	0.0415505	0.0608676	0.0639631
RAD59	RAD61	129093	no	DNA_repair	DNA_repair	-0.00392	-0.035885	-0.0359771	NEUTRAL	AGGRAVATING	-0.0726182	-0.127712	-0.0992445	-0.270012	-0.0310896	-1.03157	-0.0225912	-0.139314	-0.978323	0.98221	0.975802	0.913178	0.973998	0.968041	0.96733	0.96051	0.958648	0.97957	0.993191	0.997029	0.927895	0.96993	1.03483	1.06301	0.97973	1.01095	0.99853	0.903008	0.845445	0.747717	0.674778	0.973101	0	0.91893	0.831161	0	0.0249657	0.035382	0.036477
RAD61	RAD61	0	YES	DNA_repair	DNA_repair	NA	NA	NA	NA	NA	-0.359211	-0.540835	-0.511183	-0.598003	-0.468399	-0.593368	-0.388204	-0.653724	-0.414292	0.967445	0.952982	0.929213	0.959239	0.912999	0.917312	0.914339	0.908706	0.944843	0.999723	1.00836	0.951415	0.975553	1.07934	1.12928	0.990337	1.0379	1.00408	0.607959	0.420109	0.372891	0.337784	0.517028	0.442523	0.517306	0.289401	0.534404	0.0414354	0.0608933	0.0639669
APT2	RTT101	NA	no	Neutral	DNA_repair	NA	NA	NA	NA	NA	-0.00257049	-0.00528713	-0.0072685	-0.0102735	-0.0250322	-0.0515904	-0.0216094	0.000834807	-0.0165993	0.971257	0.947699	0.894752	0.921909	0.999696	0.968296	0.982143	0.916962	0.980409	0.902521	0.849378	0.792699	0.804724	0.97174	0.939865	0.942603	0.844261	0.901623	0.867589	0.786947	0.676164	0.710426	0.94184	0.857106	0.90091	0.753227	0.858369	0.0208597	0.029444	0.0308549
CLA4	RTT101	NA	no	DNA_repair	DNA_repair	-0.043121	-0.282624	-0.371635	AGGRAVATING	AGGRAVATING	-0.0664576	-0.0571493	-0.565539	-0.430457	-0.108025	-0.0822464	-0.457961	-0.385117	-0.455905	0.913831	0.860721	0.825486	0.841565	0.913015	0.858084	0.892384	0.798019	0.853073	0.862961	0.793151	0.713623	0.724418	0.917666	0.896489	0.899549	0.723764	0.822043	0.721123	0.623692	0.0164499	0.175075	0.730044	0.686748	0.344895	0.191693	0.24534	0.0163029	0.0222798	0.0240574
CSM2	RTT101	NA	no	DNA_repair	DNA_repair	-0.036985	-0.027181	-0.00556225	AGGRAVATING	NEUTRAL	0.00102962	0.0102702	0.0288585	-0.0151977	0.0224361	4.46344e-05	-0.778085	-0.664823	0.000715666	0.911571	0.869697	0.786202	0.842712	0.928558	0.905011	0.918865	0.835346	0.903041	0.961219	0.934319	0.842828	0.887552	0.962056	1.00317	0.964817	0.933938	0.958062	0.872599	0.811812	0.677182	0.715495	0.914589	0.905028	0.106456	0.0993858	0.860521	0.0165912	0.0233001	0.0242905
CSM3	RTT101	NA	no	DNA_repair	DNA_repair	-0.009705	0.037948	0.0541465	NEUTRAL	NEUTRAL	-0.0228785	-0.0211435	-0.0458964	-0.427194	-0.0806681	-0.0771662	-0.0458686	-0.0631757	-0.049776	0.939631	0.901915	0.837647	0.871936	0.979581	0.945343	0.94304	0.853588	0.923919	0.866779	0.798582	0.732323	0.730832	0.938068	0.90149	0.899465	0.757085	0.837766	0.789611	0.695357	0.557339	0.203636	0.837451	0.776963	0.802994	0.57801	0.723483	0.0140804	0.0198372	0.021208
FLO8	RTT101	NA	no	Neutral	DNA_repair	NA	NA	NA	NA	NA	0.0232715	0.0150969	0.0280449	0.0208832	0.0357636	0.024144	0.0303217	0.0285994	0.0284148	0.925083	0.886237	0.827346	0.865386	0.9426	0.918578	0.935226	0.847154	0.920095	0.944514	0.919581	0.877417	0.882926	0.99135	1.0001	0.983147	0.913703	0.940035	0.891528	0.817324	0.727778	0.763347	0.967111	0.939005	0.945921	0.785504	0.886718	0.0160029	0.0230242	0.0246865
GAL2	RTT101	NA	no	Neutral	DNA_repair	NA	NA	NA	NA	NA	0.00186106	0.00201338	-0.00362194	0.0149772	-0.0180594	0.00464096	0.000861014	0.00388778	0.00100087	0.915787	0.877081	0.818018	0.854501	0.924898	0.902426	0.92133	0.837668	0.903659	0.949609	0.924811	0.883929	0.881797	0.982292	0.989141	0.979462	0.913097	0.942878	0.866809	0.80149	0.69467	0.749186	0.888741	0.895025	0.900579	0.753719	0.848198	0.0161606	0.0230426	0.0246399
HO	RTT101	NA	no	Neutral	DNA_repair	NA	NA	NA	NA	NA	-0.00478885	-0.00587112	0.0286089	0.00372211	-0.00180731	-0.0144292	-0.0197758	0.00263291	-0.00989569	0.928485	0.894991	0.83881	0.878166	0.941128	0.932198	0.938875	0.858052	0.926137	0.964199	0.942255	0.897104	0.910785	1.00435	1.05158	0.995224	0.932407	0.975705	0.883517	0.821301	0.74983	0.775987	0.939767	0.95768	0.9098	0.781517	0.88417	0.0165339	0.0232903	0.0247314
MAG1	RTT101	NA	no	DNA_repair	DNA_repair	-0.009653	0.060716	0.0787246	NEUTRAL	NEUTRAL	-0.0453302	-0.0578502	0.0375447	0.0152449	-0.0255052	-0.0132372	-0.0159681	-0.0287808	-0.00292727	0.978436	0.970794	0.834311	0.959306	0.991315	0.992531	0.99143	0.941796	0.985735	0.887146	0.832226	0.706458	0.767955	0.942492	0.955703	0.928767	0.802935	0.873134	0.817417	0.738068	0.620194	0.733056	0.907466	0.931614	0.90277	0.709185	0.851861	0.0171345	0.0243033	0.0237249
MAL13	RTT101	NA	no	Neutral	DNA_repair	NA	NA	NA	NA	NA	-0.0103368	-0.01094	-0.026731	-0.0340417	0.00581059	-0.00839496	0.00443746	-0.014751	0.00574415	0.925994	0.890206	0.849291	0.872521	0.912309	0.911095	0.923902	0.856454	0.911514	0.906046	0.855568	0.800193	0.805382	0.971375	0.95692	0.952179	0.836713	0.898446	0.825048	0.742626	0.63238	0.653979	0.891172	0.862114	0.882417	0.689566	0.821115	0.0204925	0.0287938	0.0308877
MMS1	RTT101	NA	no	DNA_repair	DNA_repair	0.105834	0.271337	0.279312	ALLEVIATING	ALLEVIATING	0.0942923	0.131455	0.107887	0.0847878	-0.0149669	0.00251944	-0.0189345	0.00411389	-0.0737572	0.880741	0.815173	0.708384	0.776593	0.92204	0.893971	0.896884	0.758733	0.870007	0.863486	0.792552	0.683805	0.716997	0.950941	0.941238	0.925221	0.726905	0.861252	0.854663	0.777251	0.592388	0.641025	0.861203	0.843554	0.810664	0.555858	0.675247	0.0164857	0.0219609	0.0238467
MMS4	RTT101	NA	no	DNA_repair	DNA_repair	-0.024448	-0.018702	-0.00614746	NEUTRAL	NEUTRAL	-0.0219426	0.00583259	0.0282278	-0.00605115	-0.501375	-0.109914	-0.417549	0.0104071	-0.0789433	0.974007	0.957259	0.863822	0.919526	1.0373	1.00376	0.991778	0.889718	0.974068	0.881202	0.820776	0.719904	0.746866	0.961874	0.945131	0.927222	0.754812	0.868014	0.831888	0.782234	0.639669	0.668961	0.491624	0.836178	0.500139	0.675069	0.761777	0.0171687	0.0236204	0.025159
MPH1	RTT101	NA	no	DNA_repair	DNA_repair	-0.046863	-0.022049	0.00882719	AGGRAVATING	NEUTRAL	-0.00528697	-0.0719878	-0.024898	-0.0806355	0.00715013	0.00132879	0.0700604	-0.0398033	0.0324491	0.947002	0.924846	0.843496	0.896426	0.958885	0.948544	0.896313	0.877211	0.937626	0.873932	0.817797	0.725747	0.735586	0.929352	0.974483	0.88046	0.781716	0.865049	0.819045	0.676198	0.576235	0.568122	0.897815	0.921583	0.859187	0.636837	0.839694	0.0181699	0.0257616	0.0275076
MUS81	RTT101	NA	no	DNA_repair	DNA_repair	-0.053118	-0.055521	-0.0338114	AGGRAVATING	NEUTRAL	0.0122607	0.00447568	0.0336946	0.1124	0.0282201	0.0319729	0.0666852	0.119263	0.0471172	0.976562	0.969433	0.8796	0.919272	1.0522	1.00432	0.998724	0.866147	0.981537	0.867682	0.813042	0.708312	0.727058	0.950602	0.930345	0.907016	0.695216	0.846242	0.856403	0.783893	0.647189	0.772135	1.02501	0.965773	0.972897	0.721741	0.875249	0.0163057	0.0235638	0.0246757
NGL3	RTT101	NA	no	Neutral	DNA_repair	NA	NA	NA	NA	NA	0.000506635	-0.00346619	0.00332643	-0.00365254	0.00561079	-0.00291921	0.00851497	-0.0211444	-0.0100495	0.926342	0.89252	0.851415	0.873497	0.905664	0.905249	0.918525	0.859104	0.90837	0.921389	0.880601	0.818333	0.829455	0.979843	0.963114	0.962335	0.855355	0.916792	0.849596	0.77206	0.676703	0.703418	0.892359	0.867508	0.890545	0.699315	0.818534	0.0142672	0.0205938	0.022043
PSY3	RTT101	NA	no	DNA_repair	DNA_repair	-0.01921	0.00427	0.0192736	NEUTRAL	NEUTRAL	0.00406147	-0.00785653	0.0222826	-0.00257258	-0.00215797	0.0144494	0.00211473	0.0125673	0.027228	0.93859	0.907507	0.823963	0.884717	0.943678	0.928927	0.930309	0.873084	0.932896	0.907333	0.857825	0.7581	0.795394	0.927611	0.951791	0.926914	0.829487	0.903734	0.851132	0.760669	0.634944	0.686096	0.873296	0.897038	0.863618	0.72293	0.8648	0.0142612	0.0204033	0.0207562
RAD18	RTT101	NA	no	DNA_repair	DNA_repair	-0.021166	0.050323	0.0778199	NEUTRAL	ALLEVIATING	0.00179433	0.0173345	0.0541225	0.0390646	-0.0112467	-0.00672486	0.0275978	-0.000689854	0.0212739	0.874427	0.80688	0.711299	0.762756	0.892645	0.867093	0.88244	0.767593	0.862344	0.921236	0.869897	0.661844	0.615803	0.919534	0.848488	0.882285	0.866472	0.8621	0.807373	0.71924	0.524883	0.508859	0.809569	0.72897	0.806162	0.664398	0.764703	0.0193965	0.0271385	0.0283807
RAD5	RTT101	NA	no	DNA_repair	DNA_repair	-0.060032	0.065458	0.107501	AGGRAVATING	ALLEVIATING	0.00513179	-0.0064537	0.100534	0.0710772	-0.0229894	-0.0109797	0.00400024	0.0300626	-0.00276076	0.874467	0.806905	0.711256	0.762976	0.892535	0.866827	0.882406	0.767498	0.862408	0.942903	0.91009	0.728418	0.684699	0.989926	0.900295	0.947903	0.8861	0.892726	0.829679	0.727898	0.618641	0.593518	0.860569	0.769481	0.840437	0.710161	0.767151	0.0193888	0.0271183	0.0283635
RAD51	RTT101	NA	no	DNA_repair	DNA_repair	-0.030037	-0.053213	-0.0552597	NEUTRAL	NEUTRAL	0.0169897	-0.000539785	-0.263148	0.0548125	-0.061403	-0.0919625	-0.0712168	0.0215947	-0.0268215	0.9279	0.888089	0.808046	0.856402	0.9938	0.940955	0.968973	0.83914	0.917876	0.851554	0.782478	0.685642	0.707334	0.934282	0.90021	0.915804	0.713757	0.827581	0.80634	0.692455	0.287579	0.657268	0.866563	0.757045	0.815645	0.619436	0.732667	0.0169712	0.023123	0.0241797
RAD52	RTT101	NA	no	DNA_repair	DNA_repair	-0.008128	0.022735	0.0391165	NEUTRAL	NEUTRAL	0.0115833	0.0223219	0.0984093	0.0521906	0.058073	0.00416676	0.0373071	-0.0305595	0.02914	0.874519	0.806942	0.71114	0.76301	0.892551	0.867025	0.882378	0.767596	0.862488	0.863938	0.803813	0.722064	0.728802	1.0092	0.946297	0.976743	0.742463	0.845244	0.767129	0.670954	0.611928	0.608309	0.95887	0.824663	0.899165	0.539357	0.758162	0.0274186	0.0383387	0.0401087
RAD54	RTT101	NA	no	DNA_repair	DNA_repair	-0.009977	-0.022532	-0.0252255	NEUTRAL	NEUTRAL	0.0262627	0.0368266	0.0663511	0.0432904	-0.0226776	-0.0245011	0.0113792	0.0778341	0.0273607	0.912319	0.866788	0.776329	0.816689	0.974856	0.924841	0.950476	0.80077	0.904008	0.859748	0.791747	0.694134	0.707175	0.959042	0.924927	0.933115	0.692777	0.835294	0.809772	0.72114	0.602453	0.618974	0.909771	0.830979	0.896687	0.632779	0.782057	0.0142878	0.0199792	0.0207836
RAD55	RTT101	NA	no	DNA_repair	DNA_repair	-0.025362	-0.043276	-0.0407842	NEUTRAL	NEUTRAL	0.0299658	0.0162348	0.0767958	0.0352517	-0.0395186	-0.0356606	0.0118845	-4.62578e-05	-0.0184509	0.89662	0.843679	0.743911	0.78636	0.936076	0.869193	0.911874	0.721221	0.87421	0.828958	0.752258	0.653179	0.673919	0.895079	0.86275	0.881608	0.657709	0.798339	0.773423	0.651146	0.56266	0.565184	0.799837	0.714394	0.816635	0.472432	0.679813	0.016387	0.0228283	0.0225181
RAD57	RTT101	NA	no	DNA_repair	DNA_repair	-0.012638	-0.014557	-0.0109294	NEUTRAL	NEUTRAL	0.00968805	-0.00765201	-0.298428	0.00816312	-0.0182097	-0.0212741	0.00563982	0.085123	-0.0199197	0.87424	0.806838	0.711298	0.762991	0.892793	0.867316	0.882417	0.767806	0.862571	0.926136	0.888488	0.764432	0.81366	1.00058	0.8993	0.955787	0.633571	0.897935	0.819364	0.709212	0.245354	0.628976	0.875124	0.758711	0.849045	0.571598	0.754626	0.0275037	0.0383342	0.0401135
RAD59	RTT101	NA	no	DNA_repair	DNA_repair	-0.037259	0.025526	0.0581081	AGGRAVATING	NEUTRAL	-0.026992	-0.0710736	0.00740884	-0.0273684	-0.0707515	-0.101982	-0.0412825	-0.551487	-0.0478299	0.951752	0.930004	0.843688	0.914236	0.966199	0.951442	0.954653	0.912961	0.958103	0.8855	0.829234	0.724969	0.76083	0.941901	0.939805	0.927332	0.792717	0.876606	0.81198	0.69146	0.609334	0.654719	0.838363	0.791026	0.842735	0.158503	0.78715	0.0173395	0.0241931	0.0248915
RAD61	RTT101	NA	no	DNA_repair	DNA_repair	-0.013481	-0.027352	-0.0222725	NEUTRAL	NEUTRAL	-0.0454333	-0.043266	-0.0523998	-0.380414	-0.0400437	-0.0838311	-0.850195	-0.175682	-0.107565	0.924586	0.886221	0.83067	0.870824	0.90402	0.893824	0.900417	0.84399	0.910062	0.911621	0.872805	0.787026	0.80844	0.995578	1.02127	0.944912	0.853899	0.900765	0.79367	0.721186	0.585194	0.30882	0.859221	0.826474	0	0.533117	0.708591	0.0202801	0.0292105	0.0307065
APT2	RTT107	NA	no	Neutral	DNA_repair	NA	NA	NA	NA	NA	-0.0086859	-0.00616259	0.0190917	-0.0189656	-0.0368123	-0.0285579	-0.0136779	0.0177061	-0.0232623	0.974526	0.948025	0.866794	0.929553	1.0281	1.00354	0.987386	0.892067	0.981037	0.960322	0.932014	0.888699	0.921424	1.01447	0.984239	0.973132	0.908356	0.963568	0.927412	0.878528	0.782457	0.837287	1.00706	0.962868	0.94756	0.819813	0.922483	0.0242482	0.0333847	0.0352181
CLA4	RTT107	NA	no	DNA_repair	DNA_repair	-0.015571	-0.267349	-0.343826	NEUTRAL	AGGRAVATING	-0.00365646	0.000962809	-0.399149	-0.031111	0.00782257	0.0149978	0.0234657	0.0520384	0.0104311	0.932456	0.887897	0.826298	0.872367	0.954676	0.913115	0.919592	0.811345	0.883758	0.941141	0.90841	0.831916	0.878711	0.964903	0.955992	0.929517	0.792661	0.900911	0.873949	0.807435	0.287192	0.735595	0.926825	0.881059	0.877142	0.695184	0.80364	0.0202465	0.027504	0.02953
CSM2	RTT107	NA	no	DNA_repair	DNA_repair	-0.05996	-0.120893	-0.0970352	AGGRAVATING	AGGRAVATING	-0.00505197	0.00192578	-0.216002	0.00188829	0.0454842	0.0110839	0.0221364	-0.504428	0.00808575	0.941484	0.906884	0.805146	0.888841	0.986437	0.96941	0.949904	0.841841	0.935904	1.01563	1.02247	0.927918	1.00314	0.99335	1.05014	0.993723	1.00797	1.02221	0.950655	0.928021	0.527974	0.891784	1.02543	1.02921	0.96597	0.337772	0.964274	0.0184327	0.0251828	0.0265503
CSM3	RTT107	NA	no	DNA_repair	DNA_repair	0.022803	0.091821	0.0851366	NEUTRAL	ALLEVIATING	0.0209474	0.0486678	0.0325285	0.0288693	-0.0588151	-0.0632105	-0.00631043	0.0318423	-0.0013823	0.955142	0.922343	0.833527	0.90239	1.01585	0.989675	0.962859	0.852639	0.94575	0.915858	0.864479	0.802659	0.816763	0.969229	0.93498	0.91618	0.802101	0.884418	0.896914	0.848805	0.701947	0.769343	0.927816	0.865537	0.877257	0.716004	0.836788	0.0166791	0.0230557	0.0245929
FLO8	RTT107	NA	no	Neutral	DNA_repair	NA	NA	NA	NA	NA	0.00705367	-0.00216678	-0.00135244	0.00294359	-0.00118921	0.00867484	0.0138941	-0.0271175	0.00904163	0.949084	0.916222	0.827899	0.901762	0.997986	0.978708	0.960418	0.848841	0.94639	0.99548	0.997985	0.968375	0.990235	1.02205	1.04181	1.01305	0.972237	0.995744	0.951328	0.911014	0.792509	0.89348	1.01897	1.02882	0.986235	0.791787	0.950911	0.0181196	0.0250788	0.0267516
GAL2	RTT107	NA	no	Neutral	DNA_repair	NA	NA	NA	NA	NA	-0.00612863	-0.0017631	-0.00227617	-0.00311324	-0.00604112	-0.00413977	-0.00351646	-0.0325333	-0.0172825	0.943751	0.911251	0.822299	0.895511	0.985593	0.96967	0.952393	0.843251	0.936737	1.00213	1.00509	0.977814	0.993134	1.01505	1.028	1.00819	0.975892	1.00013	0.939208	0.913011	0.794438	0.884214	0.994429	0.992848	0.95639	0.784821	0.919273	0.0182016	0.0250679	0.0267314
HO	RTT107	NA	no	Neutral	DNA_repair	NA	NA	NA	NA	NA	-0.00547279	-0.00428692	0.00277801	0.0035615	-0.00459185	-0.0186657	-0.0209401	0.0222734	-0.0183926	0.951117	0.920619	0.833692	0.9084	0.995614	0.985328	0.962874	0.855451	0.950082	1.01741	1.02743	0.993632	1.02488	1.04143	1.10868	1.02573	0.994917	1.03572	0.961198	0.939299	0.821034	0.930268	1.03221	1.0733	0.96574	0.864899	0.964078	0.0184266	0.0251714	0.0267927
MAG1	RTT107	NA	no	DNA_repair	DNA_repair	-0.007489	-0.140162	-0.152537	NEUTRAL	AGGRAVATING	-0.0512759	-0.0741109	-0.203383	-0.0494607	0.0664101	0.0108266	0.0300611	0.0792783	0.0302074	0.978902	0.963702	0.832733	0.953139	1.01465	1.01264	0.992812	0.916582	0.984983	0.975555	0.967209	0.816636	0.945784	0.998598	1.03752	0.973483	0.899854	0.972726	0.903244	0.856846	0.476264	0.849579	1.08073	1.0636	0.996947	0.894296	0.988266	0.020964	0.029148	0.0292853
MAL13	RTT107	NA	no	Neutral	DNA_repair	NA	NA	NA	NA	NA	-0.0244864	-0.027657	-0.0486948	-0.023689	-0.0366549	-0.0200153	-0.0231442	-0.0177583	-0.00611082	0.946	0.914203	0.840309	0.899967	0.969202	0.965568	0.948918	0.854712	0.936779	0.973281	0.954608	0.913845	0.945312	1.01704	1.01228	0.990661	0.917232	0.972459	0.896123	0.844977	0.712809	0.826187	0.948818	0.957345	0.916847	0.761342	0.904858	0.0238836	0.0328348	0.0350742
MMS1	RTT107	NA	no	DNA_repair	DNA_repair	-0.046879	0.071261	0.136948	AGGRAVATING	NEUTRAL	-0.0854211	-0.107456	0.0422416	-0.035745	-0.0488746	-0.0595788	0.0366486	0.0185795	-0.222381	0.908548	0.85566	0.742879	0.82546	0.960676	0.937467	0.921941	0.781028	0.898847	0.943193	0.910598	0.786068	0.874587	1.01579	1.02719	0.969973	0.799958	0.957037	0.770975	0.670271	0.625342	0.684323	0.92646	0.901696	0.930675	0.643118	0.637439	0.0204195	0.0271993	0.0293333
MMS4	RTT107	NA	no	DNA_repair	DNA_repair	-0.051158	-0.104027	-0.0905367	AGGRAVATING	AGGRAVATING	-0.234296	-0.354795	-0.30383	-0.0230112	-0.0551171	-0.0341125	-0.397874	0.0147433	-0.00934317	0.975618	0.954653	0.85232	0.926344	1.04919	1.02037	0.992963	0.878544	0.976128	0.964893	0.948848	0.832729	0.904375	1.02265	1.02094	0.96738	0.82947	0.955467	0.707119	0.551198	0.404194	0.815485	1.01865	1.01103	0.563419	0.742005	0.924131	0.0210321	0.0286404	0.0305176
MPH1	RTT107	NA	no	DNA_repair	DNA_repair	-0.047325	-0.066767	-0.0412848	AGGRAVATING	AGGRAVATING	-0.0437125	-0.0516976	-0.0846163	-0.0434659	-0.0791824	-0.114528	0.0212152	-0.145982	-0.0803073	0.951602	0.92342	0.826136	0.901213	0.990713	0.974611	0.922284	0.85136	0.942074	0.947978	0.929202	0.836397	0.874765	0.965428	1.05438	0.890646	0.86586	0.949352	0.858751	0.807092	0.605081	0.746284	0.877676	0.913314	0.840939	0.588786	0.814406	0.023555	0.032643	0.0348674
MUS81	RTT107	NA	no	DNA_repair	DNA_repair	-0.035416	-0.083869	-0.0761806	NEUTRAL	AGGRAVATING	-0.000371309	-0.0165382	-0.011314	-0.0201232	-0.0713504	-0.0948744	0.0482146	-0.123796	-0.0774024	0.977704	0.962652	0.86355	0.926566	1.0602	1.02147	0.998283	0.862413	0.982057	0.945787	0.930157	0.813057	0.872328	1.00593	0.995703	0.939225	0.754252	0.926865	0.925247	0.880426	0.690501	0.790749	0.997325	0.927063	0.988242	0.529528	0.835343	0.0203414	0.0286778	0.0301811
NGL3	RTT107	NA	no	Neutral	DNA_repair	NA	NA	NA	NA	NA	0.0126189	0.00783701	0.0182511	0.0156721	0.00620971	0.0106819	0.0219582	0.0248794	0.00694772	0.94568	0.914689	0.842339	0.899528	0.964751	0.960995	0.945458	0.856264	0.934325	0.999116	1.00078	0.950465	0.99493	1.02847	1.02271	1.00405	0.942668	1.00035	0.956999	0.922041	0.809866	0.908235	0.998301	0.99314	0.971148	0.825833	0.941364	0.0167152	0.0232488	0.0248659
PSY3	RTT107	NA	no	DNA_repair	DNA_repair	-0.025183	-0.099275	-0.0948278	NEUTRAL	AGGRAVATING	-0.0221194	-0.0406677	-0.365272	-0.0417608	-0.0231689	-0.0323784	-0.396027	-0.00585645	-0.0192525	0.954045	0.924467	0.825746	0.907833	0.989812	0.975619	0.953554	0.865484	0.950587	0.975042	0.957118	0.853617	0.925962	0.960593	1.00968	0.955313	0.903454	0.979392	0.90791	0.843956	0.337514	0.798495	0.927982	0.953362	0.515241	0.770783	0.911551	0.0167358	0.0232756	0.0241102
RAD18	RTT107	NA	no	DNA_repair	DNA_repair	-0.044619	0.03266	0.057415	NEUTRAL	ALLEVIATING	0.000481997	-0.0316568	0.120282	-0.406669	-0.0120979	-0.0443383	0.0155544	0.00827768	0.034121	0.931839	0.890462	0.778539	0.868483	0.985055	0.966682	0.941104	0.81	0.92595	0.921154	0.869952	0.661853	0.616419	0.919507	0.848392	0.88224	0.866441	0.862104	0.858873	0.743005	0.635561	0.12873	0.893668	0.775782	0.845832	0.710095	0.832384	0.0203153	0.0276261	0.0291733
RAD5	RTT107	NA	no	DNA_repair	DNA_repair	-0.071434	0.04809	0.0829787	AGGRAVATING	ALLEVIATING	-0.0727104	-0.100422	0.0906228	0.0499382	-0.0689424	-0.0122866	-0.0193218	0.013732	-0.00956442	0.931879	0.890486	0.778543	0.868621	0.985129	0.966625	0.941127	0.809973	0.925923	0.942861	0.910099	0.728542	0.684921	0.989955	0.900345	0.947914	0.88609	0.892924	0.805932	0.710004	0.657824	0.644894	0.906282	0.858022	0.872776	0.731443	0.817203	0.0203117	0.0275999	0.0291654
RAD51	RTT107	NA	no	DNA_repair	DNA_repair	-0.072994	-0.144334	-0.153904	AGGRAVATING	AGGRAVATING	-0.260008	-0.378756	-0.205411	-0.0456459	-0.521233	-0.147052	-0.0602095	-0.00343979	-0.343946	0.943642	0.908515	0.814538	0.884514	1.01814	0.976771	0.976935	0.842335	0.937123	0.916874	0.879382	0.774748	0.837564	0.982209	0.954986	0.94925	0.768409	0.892142	0.605777	0.421488	0.426898	0.696453	0.480523	0.787073	0.86828	0.645108	0.492979	0.0209323	0.0284262	0.0298665
RAD52	RTT107	NA	no	DNA_repair	DNA_repair	-0.011546	-0.041344	-0.0541744	NEUTRAL	AGGRAVATING	0.0475211	0.0560256	0.045984	0.0380817	-0.0203295	0.0167806	0.0574765	0.195042	0.100501	0.931909	0.890509	0.778546	0.868697	0.985124	0.966678	0.941102	0.809941	0.925893	0.863884	0.803823	0.722192	0.729055	1.0093	0.946354	0.976733	0.742465	0.845352	0.852597	0.771839	0.608243	0.671429	0.973932	0.931607	0.976676	0.796395	0.883201	0.0287253	0.0390125	0.0412467
RAD54	RTT107	NA	no	DNA_repair	DNA_repair	-0.054328	-0.125514	-0.140796	AGGRAVATING	AGGRAVATING	-0.00479234	-0.0164137	-0.143713	0.00433226	-0.0730934	-0.0864795	-0.023288	0.0745097	-0.0330861	0.93843	0.902087	0.797983	0.87079	1.0123	0.97547	0.967389	0.818814	0.933535	0.905444	0.856061	0.751629	0.786244	0.996895	0.967744	0.959972	0.722397	0.880453	0.845334	0.756944	0.457205	0.689315	0.937116	0.858553	0.905939	0.666787	0.789543	0.0168138	0.0231039	0.0243427
RAD55	RTT107	NA	no	DNA_repair	DNA_repair	-0.0406	-0.105454	-0.108824	NEUTRAL	AGGRAVATING	-0.00484886	-0.00737328	-0.133105	0.02522	-0.0305365	-0.523239	-0.0147226	0.00109059	-0.379914	0.922059	0.879919	0.770474	0.83835	0.975728	0.925933	0.935798	0.755576	0.905628	0.881646	0.828229	0.725777	0.782151	0.927578	0.900778	0.900339	0.68952	0.851025	0.807305	0.720113	0.425417	0.676882	0.873507	0.303344	0.827379	0.515639	0.388343	0.0205035	0.0283116	0.02855
RAD57	RTT107	NA	no	DNA_repair	DNA_repair	-0.043557	-0.123631	-0.131815	AGGRAVATING	AGGRAVATING	0.0054497	-0.0219776	-0.13777	0.00753684	-0.0313072	0.0114458	-0.201285	0.181069	-0.00139386	0.93165	0.890423	0.77854	0.868692	0.984958	0.966729	0.941048	0.809641	0.925845	0.92609	0.88848	0.764648	0.813647	1.00067	0.899317	0.955788	0.633601	0.898074	0.868253	0.769144	0.457537	0.714345	0.954289	0.880843	0.698142	0.694061	0.830076	0.0287766	0.0390384	0.0412464
RAD59	RTT107	NA	no	DNA_repair	DNA_repair	-0.021591	-0.030708	-0.0210001	NEUTRAL	NEUTRAL	-0.0138233	-0.00919378	-0.0125235	-0.0126216	-0.0180766	-0.0449808	-0.0137289	-0.011711	-0.0169602	0.959738	0.935724	0.838731	0.922279	0.994385	0.98194	0.965397	0.896696	0.964423	0.974338	0.965353	0.849146	0.939616	1.00096	1.018	0.972423	0.891963	0.980528	0.921058	0.893484	0.697318	0.852764	0.977576	0.95565	0.925273	0.780844	0.928349	0.0211608	0.0290269	0.0302375
RAD61	RTT107	NA	no	DNA_repair	DNA_repair	-0.045221	-0.054233	-0.0264715	NEUTRAL	AGGRAVATING	0.0109572	-0.00639314	-0.379891	-0.0369633	0.0757063	0.0445279	0.0692946	-0.801395	-0.0101901	0.944333	0.910796	0.829562	0.898493	0.956843	0.949321	0.930629	0.8465	0.933389	0.987841	0.989852	0.903267	0.956413	1.06232	1.11358	0.986883	0.952951	0.99128	0.943515	0.894379	0.364644	0.821202	1.09295	1.10219	0.987773	0	0.914914	0.0236328	0.0329516	0.0348593
RTT101	RTT107	NA	no	DNA_repair	DNA_repair	-0.118726	-0.045979	0.02642	AGGRAVATING	NEUTRAL	-0.345611	-0.547598	0.0303829	-0.410862	-0.0825965	-0.112118	-0.0348535	-0.473888	-0.477627	0.913729	0.866197	0.758468	0.838294	0.953855	0.934273	0.921962	0.795966	0.905727	0.876894	0.81476	0.69823	0.742393	0.964929	0.977385	0.933202	0.734302	0.87187	0.454066	0.154836	0.557752	0.206208	0.835625	0.79759	0.824595	0.109568	0.310035	0.0164079	0.022547	0.0237154
RTT107	RTT107	0	YES	DNA_repair	DNA_repair	NA	NA	NA	NA	NA	-0.26959	-0.38896	-0.33219	-0.352266	-0.639348	-0.589484	-0.40971	-0.292828	-0.369809	0.931188	0.889658	0.772917	0.866464	0.989833	0.972641	0.942507	0.824042	0.924747	0.965742	0.951551	0.809529	0.916741	1.03543	1.08402	0.981225	0.808124	0.971688	0.629685	0.457586	0.293484	0.442031	0.38551	0.464876	0.515096	0.373095	0.528752	0.0401458	0.0551249	0.0585209
APT2	SGS1	NA	no	Neutral	DNA_repair	NA	NA	NA	NA	NA	-0.000367495	0.00432356	0.00455187	-0.0197809	-0.016663	-0.0357849	-0.0277626	-0.00318753	0.010748	1.03693	1.0508	0.992735	0.976801	1.16236	1.11579	1.09587	1.04489	1.03461	0.945496	0.915689	0.865156	0.877345	1.00631	0.9626	0.960323	0.90458	0.918697	0.979407	0.965915	0.857701	0.831535	1.15304	1.03818	1.02457	0.938487	0.957132	0.0250374	0.0351757	0.0377128
CLA4	SGS1	NA	no	DNA_repair	DNA_repair	0.009066	-0.132432	-0.192788	NEUTRAL	AGGRAVATING	-0.0106539	0.00299179	-0.266272	-0.0250979	0.00278936	-0.00491375	0.0315201	0.048803	0.00948774	0.971749	0.948852	0.900783	0.89552	1.03354	0.969034	0.981401	0.895577	0.90566	0.917595	0.88234	0.803793	0.809089	0.959023	0.92496	0.915871	0.79936	0.820311	0.881053	0.839363	0.458995	0.700148	0.98702	0.881717	0.927287	0.762823	0.752015	0.020704	0.0284431	0.0310229
CSM2	SGS1	NA	no	DNA_repair	DNA_repair	0.101864	0.162683	0.125443	ALLEVIATING	ALLEVIATING	0.0407365	0.070346	0.0906157	0.105249	0.0211471	0.0456681	-0.00284101	0.0750455	0.0848067	1.00734	1.01129	0.928242	0.931074	1.12525	1.08303	1.06082	0.994118	0.985945	1.00314	1.00516	0.907621	0.963136	0.98903	1.02847	0.982019	0.999969	0.982601	1.05187	1.08812	0.933943	0.999696	1.13304	1.16094	1.04013	1.07118	1.05435	0.0191788	0.0268115	0.0288604
CSM3	SGS1	272981	no	DNA_repair	DNA_repair	-0.098577	-0.106551	-0.0851487	AGGRAVATING	AGGRAVATING	-0.309716	-0.470681	-0.0284288	0.00879287	-0.12314	-0.115575	-0.00507788	-0.155917	-0.117437	1.01341	1.01911	0.952154	0.943932	1.15185	1.09852	1.06741	0.994745	0.991977	0.902273	0.852117	0.789114	0.781193	0.965116	0.918733	0.909007	0.804955	0.840531	0.604636	0.397573	0.722543	0.746159	0.98748	0.892251	0.964357	0.644696	0.716344	0.0171609	0.024135	0.0261799
FLO8	SGS1	NA	no	Neutral	DNA_repair	NA	NA	NA	NA	NA	0.01874	0.010835	0.0276575	0.0405193	0.0535377	0.0548956	0.0326178	0.0338202	0.0125428	1.01584	1.02423	0.958699	0.947146	1.14948	1.09903	1.07825	1.01062	0.999474	0.98351	0.982915	0.945676	0.95357	1.01628	1.02246	1.00102	0.967151	0.95981	1.01776	1.01744	0.929922	0.938746	1.22196	1.17927	1.1128	1.01047	0.970685	0.0187795	0.0266472	0.0292398
GAL2	SGS1	NA	no	Neutral	DNA_repair	NA	NA	NA	NA	NA	0.00263704	-0.00228634	-0.01048	-0.00545751	-0.0173813	0.0068201	-0.00422427	-0.00803269	0.00922201	1.00975	1.01837	0.951762	0.939451	1.1285	1.08777	1.06871	1.00071	0.98789	0.989923	0.989638	0.953817	0.954462	1.00918	1.01025	0.996467	0.969925	0.963301	1.00259	1.00594	0.894058	0.88756	1.12155	1.10637	1.06199	0.963284	0.961262	0.0188858	0.0266286	0.0291214
HO	SGS1	NA	no	Neutral	DNA_repair	NA	NA	NA	NA	NA	-0.00434832	-0.0103201	0.0300126	0.0155098	0.00866209	-0.0117972	0.00277811	-0.00361249	-0.00425811	1.00987	1.01455	0.966468	0.955127	1.09548	1.06333	1.05082	1.00523	0.991706	0.988254	0.987095	0.923067	0.941481	1.02786	1.05994	0.99764	0.95376	0.96225	0.99402	0.991899	0.917113	0.90887	1.13636	1.11921	1.05338	0.955167	0.949881	0.0173987	0.0244866	0.0268561
MAG1	SGS1	NA	no	DNA_repair	DNA_repair	0.000601	-0.129287	-0.156459	NEUTRAL	AGGRAVATING	-0.0232595	-0.00133825	-0.200468	-0.0499592	-0.00778029	-0.0468137	-0.0204616	-0.06651	-0.130939	1.0238	1.03777	0.910687	0.989161	1.1068	1.09482	1.06671	1.02711	1.01998	0.950346	0.935888	0.791872	0.870285	0.988481	0.995501	0.953144	0.894734	0.892113	0.949398	0.969264	0.521255	0.804516	1.08496	1.04321	0.996522	0.85077	0.777044	0.021506	0.0303859	0.0307064
MAL13	SGS1	NA	no	Neutral	DNA_repair	NA	NA	NA	NA	NA	0.00165534	0.0166508	-0.00232462	0.0118017	-0.0161095	-0.000837487	-0.021145	0.0231502	0.0241724	1.00156	1.00456	0.951109	0.937513	1.08573	1.06093	1.04091	0.984528	0.979216	0.955737	0.934133	0.884827	0.890804	1.00854	0.985445	0.974118	0.911799	0.91797	0.959403	0.955783	0.837256	0.844835	1.07896	1.04443	0.994415	0.92283	0.924143	0.0246845	0.034559	0.0377342
MMS1	SGS1	NA	no	DNA_repair	DNA_repair	-0.0411	0.038186	0.081416	NEUTRAL	ALLEVIATING	-0.0381631	-0.051763	-0.0320138	0.0604326	0.00353105	-0.00844155	0.0354987	0.0176469	-0.154692	0.945275	0.910883	0.80077	0.840376	1.03858	0.994965	0.981049	0.857068	0.924294	0.918998	0.883694	0.765069	0.801843	1.00201	0.981665	0.94909	0.805411	0.875185	0.830728	0.752081	0.580328	0.736101	1.04346	0.967415	0.96726	0.7065	0.657624	0.0208862	0.0280851	0.0306925
MMS4	SGS1	NA	no	DNA_repair	DNA_repair	-0.797101	-0.324162	NA	AGGRAVATING	AGGRAVATING	-0.628424	-0.917769	-0.74836	-0.800447	-0.654059	-0.646435	-0.980514	-0.819452	-0.837617	1.02122	1.0271	0.93885	0.959684	1.15372	1.10565	1.07419	0.98531	1.01448	0.940855	0.919337	0.806787	0.836483	1.00987	0.981967	0.949486	0.831386	0.883511	0.332234	0.026372	0.008911	0	0.51113	0.439158	0.0395268	0	0.0573074	0.0215678	0.0297697	0.0322477
MPH1	SGS1	NA	no	DNA_repair	DNA_repair	0.024624	-0.033329	-0.0514102	NEUTRAL	NEUTRAL	-0.0139843	-0.0464034	-0.023993	-0.0544339	-0.0145473	-0.0168751	0.0744516	-0.0328973	-0.0218336	1.006	1.01355	0.932259	0.952251	1.09421	1.06255	1.00313	0.985475	0.992274	0.928409	0.90682	0.804176	0.817802	0.973587	1.01279	0.902196	0.852658	0.877953	0.920096	0.872821	0.725779	0.723041	1.04795	1.06057	0.975782	0.808097	0.849263	0.0211885	0.0298463	0.0322551
MUS81	SGS1	NA	no	DNA_repair	DNA_repair	-0.797045	-0.319382	NA	AGGRAVATING	AGGRAVATING	-0.534316	-0.431386	-0.647462	-0.688966	-0.526104	-0.498074	-0.574463	-0.638991	-0.674593	1.02238	1.03947	0.952542	0.959512	1.16778	1.11087	1.07588	0.941711	1.01872	0.922487	0.903829	0.789814	0.807416	0.995404	0.96232	0.924535	0.76916	0.853892	0.408775	0.507949	0.104464	0.0846326	0.6362	0.570749	0.4199	0.0823396	0.194483	0.0207595	0.0297405	0.0316728
NGL3	SGS1	607064	no	Neutral	DNA_repair	NA	NA	NA	NA	NA	-0.00673001	-0.0167049	-0.0122952	-0.00300788	-0.0285295	0.00118269	-0.00483756	-0.0223316	-0.0149887	0.999405	1.00083	0.947315	0.934751	1.07991	1.05314	1.03758	0.986635	0.975689	0.979006	0.975008	0.915209	0.931199	1.01855	0.993649	0.986454	0.935796	0.941755	0.972658	0.960889	0.852769	0.865002	1.07249	1.04791	1.02107	0.903171	0.905628	0.0172597	0.0245852	0.0269637
PSY3	SGS1	NA	no	DNA_repair	DNA_repair	0.11078	0.210915	0.17186	ALLEVIATING	ALLEVIATING	0.0424939	0.0658377	0.0930805	0.103049	-0.00750555	0.00586521	-0.0259694	0.0751843	0.0707567	1.01016	1.01666	0.931729	0.946921	1.11011	1.07	1.04912	1.00083	0.995214	0.957445	0.936729	0.832071	0.875384	0.957248	0.981198	0.943258	0.899447	0.924762	1.00985	1.01843	0.868505	0.929273	1.0517	1.05537	0.963601	0.975749	0.990644	0.0172639	0.0245203	0.0257634
RAD18	SGS1	NA	no	DNA_repair	DNA_repair	0.056121	0.08312	0.102143	ALLEVIATING	ALLEVIATING	0.0422408	0.0681931	0.151936	0.185461	0.0203521	0.0434974	0.0481452	0.0769829	0.123409	1.01489	1.02277	0.93431	0.918738	1.17784	1.1189	1.09268	1.00533	0.990929	0.921296	0.869981	0.661932	0.616431	0.919492	0.84825	0.882166	0.866127	0.862078	0.97725	0.957984	0.770386	0.751789	1.10337	0.992581	1.01206	0.947707	0.977666	0.0212804	0.0297166	0.032071
RAD5	SGS1	NA	no	DNA_repair	DNA_repair	0.056341	0.100412	0.118186	ALLEVIATING	ALLEVIATING	0.0527246	0.0880204	0.168839	0.19456	-0.00659671	0.0804135	0.0525681	0.125711	0.139805	1.01488	1.02275	0.934296	0.918702	1.17806	1.11864	1.09275	1.00511	0.990881	0.942922	0.910146	0.728624	0.684937	0.990044	0.900385	0.948101	0.886415	0.892928	1.00968	1.01888	0.849589	0.823809	1.15971	1.08768	1.08857	1.01669	1.02458	0.0212731	0.02969	0.0320578
RAD51	SGS1	NA	no	DNA_repair	DNA_repair	0.067819	0.086282	0.0808217	ALLEVIATING	ALLEVIATING	0.043207	0.082599	0.0953076	0.135502	-0.0153049	0.031296	-0.0010039	0.139444	0.134516	0.987661	0.978916	0.896231	0.911711	1.11977	1.05356	1.05834	0.945328	0.971904	0.897003	0.858729	0.758076	0.778053	0.97487	0.926988	0.934537	0.777144	0.828416	0.928598	0.921693	0.774366	0.844858	1.07442	1.00391	0.987728	0.871789	0.939723	0.0214138	0.0293984	0.0311808
RAD52	SGS1	426985	no	DNA_repair	DNA_repair	-0.007337	0.073725	0.118967	NEUTRAL	ALLEVIATING	0.0576175	0.108308	0.198747	0.179315	0.0820681	0.113932	0.0809311	0.14577	0.131184	1.01491	1.02278	0.934306	0.918667	1.17802	1.11878	1.09265	1.00524	0.990841	0.86395	0.803823	0.722153	0.729062	1.00941	0.946413	0.976876	0.742556	0.845359	0.934445	0.930443	0.873458	0.849076	1.2711	1.17279	1.14829	0.892225	0.968797	0.0300794	0.0419736	0.0453211
RAD54	SGS1	NA	no	DNA_repair	DNA_repair	0.089275	0.1178	0.112297	ALLEVIATING	ALLEVIATING	0.0500067	0.0771677	0.103748	0.138928	-0.0564374	-0.0326201	-0.00116832	0.0714228	0.12279	0.995212	0.994534	0.90675	0.905338	1.14531	1.07679	1.07309	0.949382	0.978138	0.892708	0.84425	0.74308	0.752482	0.990485	0.946999	0.948886	0.731982	0.837665	0.937966	0.91541	0.776861	0.81981	1.07747	0.985299	1.01718	0.761639	0.942303	0.0173237	0.024223	0.0258208
RAD55	SGS1	NA	no	DNA_repair	DNA_repair	0.064355	0.191692	0.207207	ALLEVIATING	ALLEVIATING	0.0877561	0.163979	0.131598	0.16197	0.00128882	0.0505415	0.125295	0.0436647	0.101152	0.964545	0.947717	0.84078	0.858391	1.06809	0.990772	1.00655	0.836449	0.935321	0.864591	0.813613	0.716327	0.729403	0.927079	0.8809	0.891833	0.709512	0.788682	0.919054	0.929053	0.729094	0.785089	0.98262	0.90948	1.0185	0.619123	0.836775	0.0209116	0.0291698	0.0293866
RAD57	SGS1	NA	no	DNA_repair	DNA_repair	0.065693	0.170571	0.181173	ALLEVIATING	ALLEVIATING	0.0557937	0.105677	0.137219	0.137566	0.0180456	0.0474812	0.0452243	0.159043	0.119236	1.01491	1.02281	0.934291	0.918662	1.17754	1.11911	1.09247	1.0053	0.990793	0.926137	0.888481	0.764641	0.813647	1.00079	0.89933	0.956131	0.633662	0.898078	0.99574	1.01443	0.851615	0.885033	1.19646	1.05394	1.08972	0.796093	1.00904	0.0301712	0.041991	0.0453458
RAD59	SGS1	NA	no	DNA_repair	DNA_repair	-0.00633	-0.006341	-0.00471992	NEUTRAL	NEUTRAL	-0.00580475	0.0113319	0.0119969	0.00794588	0.00773052	-0.0168379	0.0152504	-0.015746	0.0216567	1.00271	1.00493	0.917336	0.953004	1.07838	1.05429	1.0332	0.997377	0.996742	0.948782	0.933692	0.818525	0.862687	0.990019	0.977395	0.951877	0.886477	0.897167	0.945928	0.950343	0.763721	0.827243	1.07364	1.01282	0.999241	0.868955	0.915476	0.0217224	0.0302599	0.0318817
RAD61	SGS1	NA	no	DNA_repair	DNA_repair	0.03024	-0.011714	-0.0315421	NEUTRAL	NEUTRAL	-0.00180351	-0.00204131	0.000749505	-0.0421333	0.0290066	-0.0604505	0.029372	-0.0287437	-0.0126722	0.996472	0.996099	0.932173	0.93462	1.05511	1.03008	1.00923	0.964212	0.970531	0.967705	0.964502	0.873785	0.898683	1.04598	1.06759	0.968274	0.943668	0.92487	0.963425	0.960589	0.81549	0.795891	1.13737	1.04617	1.00866	0.886354	0.886981	0.0244455	0.0348258	0.0376894
RTT101	SGS1	NA	no	DNA_repair	DNA_repair	-0.061022	-0.030251	-0.0117235	AGGRAVATING	AGGRAVATING	-0.230516	-0.296415	0.0325793	0.057867	-0.0498758	-0.0728647	-0.0162436	-0.0278175	-0.0312323	0.965726	0.94852	0.851283	0.86477	1.06272	1.01565	1.00913	0.912738	0.943797	0.864798	0.805343	0.69477	0.709366	0.960771	0.952164	0.923252	0.74441	0.825166	0.602072	0.460905	0.617968	0.667524	0.965751	0.890332	0.913745	0.644958	0.747553	0.0168784	0.0235386	0.0250964
RTT107	SGS1	NA	no	DNA_repair	DNA_repair	-0.171717	-0.124894	-0.0976213	AGGRAVATING	AGGRAVATING	-0.326341	-0.483845	-0.145394	-0.409747	-0.0337225	-0.092757	-0.464286	-0.300965	-0.119536	0.970001	0.948697	0.843235	0.890219	1.0677	1.02889	1.00518	0.895337	0.954859	0.93938	0.919226	0.784897	0.839793	1.01957	1.02824	0.959492	0.812956	0.890464	0.585882	0.390112	0.518039	0.339565	1.05617	0.968682	0.501584	0.426501	0.733088	0.0207808	0.0286367	0.0306683
APT2	SHU1	NA	no	Neutral	DNA_repair	NA	NA	NA	NA	NA	-0.00640412	-0.00178982	0.0145255	-0.0173403	0.0321358	-0.0033092	0.022905	-0.00685778	-0.00375248	1.03983	1.04998	1.02152	1.03838	1.05473	1.04318	1.03606	1.05532	1.05526	0.981772	0.964016	0.915737	0.925472	1.01547	0.995326	0.984866	0.981423	0.982713	1.01556	1.01293	0.949757	0.943809	1.10396	1.03806	1.04428	1.03227	1.03498	0.0251745	0.0354574	0.0370529
CLA4	SHU1	NA	no	DNA_repair	DNA_repair	0.106566	-0.118079	-0.22225	ALLEVIATING	AGGRAVATING	0.00559871	0.0261937	-0.195698	0.0080849	0.0108424	0.0110861	0.00689272	0.0220531	0.0404969	0.940027	0.900216	0.880742	0.888565	0.926239	0.870458	0.906309	0.839541	0.868752	0.980591	0.965496	0.901577	0.910814	0.994618	0.987682	0.969881	0.965069	0.966163	0.926951	0.893894	0.59814	0.816587	0.93185	0.868273	0.8851	0.827321	0.876929	0.0180895	0.0246008	0.0266213
CSM2	SHU1	NA	no	DNA_repair	DNA_repair	-0.018801	0.130111	0.148982	NEUTRAL	ALLEVIATING	0.0621267	0.0854965	0.0904864	0.0723105	0.184837	0.177183	0.181494	0.0864392	0.113221	0.974076	0.965806	0.904584	0.954289	0.964426	0.96099	0.960027	0.953171	0.963631	1.01223	1.01531	0.935635	0.972792	1.00184	1.0328	0.996124	1.03649	1.01824	1.04801	1.06588	0.936712	0.999906	1.15161	1.16955	1.13777	1.07422	1.09429	0.0211093	0.0291894	0.0304703
CSM3	SHU1	NA	no	DNA_repair	DNA_repair	-0.020689	0.010267	0.0286526	NEUTRAL	NEUTRAL	-0.0204701	-0.00366379	-0.0212068	-0.018624	-0.0335855	-0.131032	-0.026684	-0.0948982	-0.0425928	0.994544	0.989453	0.951369	0.975799	1.03023	1.01046	0.985907	0.960471	0.978572	0.959559	0.927728	0.867791	0.869916	0.989193	0.96877	0.951889	0.923659	0.938709	0.934881	0.916331	0.806835	0.832392	0.988613	0.851818	0.913847	0.793578	0.8774	0.0167416	0.0236497	0.0254359
FLO8	SHU1	NA	no	Neutral	DNA_repair	NA	NA	NA	NA	NA	0.0216428	0.00363513	0.0230452	0.0168754	0.014306	0.0303426	0.0133192	0.0221936	0.0242154	0.993372	0.992199	0.963841	0.990457	0.990178	0.986409	0.985787	0.983411	0.98963	0.999666	1.00009	0.960669	0.965999	1.02023	1.0288	1.00849	1.00941	1.00084	1.0146	0.995612	0.945917	0.971652	1.0246	1.04497	1.00683	1.01495	1.01464	0.0201807	0.0289577	0.0311586
GAL2	SHU1	NA	no	Neutral	DNA_repair	NA	NA	NA	NA	NA	-0.00246083	-0.00156745	0.00446338	-0.00106194	-0.0101998	-0.012893	-0.0125909	0.00197168	0.0014137	0.979701	0.979404	0.949803	0.972478	0.961198	0.961107	0.966778	0.964208	0.966672	1.00385	1.0046	0.966505	0.966987	1.01566	1.02026	1.00525	1.0138	1.00381	0.980923	0.98204	0.919741	0.937953	0.966195	0.967763	0.958972	0.979469	0.971725	0.0204338	0.0289878	0.0310586
HO	SHU1	NA	no	Neutral	DNA_repair	NA	NA	NA	NA	NA	-0.00711599	-0.0145102	-0.00260426	-0.0145465	0.0152092	-0.000411467	-0.00711748	-0.00781305	-0.00698452	0.989861	0.986757	0.974249	0.988129	0.967484	0.976404	0.973266	0.984171	0.979878	1.00751	1.00889	0.953761	0.96448	1.02874	1.05099	1.00912	1.02057	1.01778	0.989927	0.980491	0.923572	0.936646	1.01028	1.0248	0.974532	0.996274	0.989879	0.0171269	0.0240153	0.0257819
MAG1	SHU1	NA	no	DNA_repair	DNA_repair	-0.011899	-0.160333	-0.158393	NEUTRAL	AGGRAVATING	-0.0169438	-0.00987706	-0.24018	-0.0240467	-0.0241817	-0.0121298	-0.0161991	-0.0344743	-0.0170797	1.0184	1.03085	0.893765	1.02886	1.02136	1.04238	1.02286	1.02376	1.0249	0.994012	0.988605	0.894836	0.936173	1.00892	1.01948	0.988601	1.00259	0.994136	0.995496	1.00941	0.559506	0.938333	1.00742	1.05108	0.995547	0.992671	1.0022	0.0191769	0.0271435	0.0262844
MAL13	SHU1	NA	no	Neutral	DNA_repair	NA	NA	NA	NA	NA	0.00891931	0.00541746	-0.0111183	-0.0103723	0.025065	0.00758588	0.0212142	0.0306464	0.0251923	0.973565	0.965747	0.94919	0.958895	0.934719	0.9546	0.955342	0.948106	0.958107	0.98977	0.978208	0.930498	0.93714	1.01732	1.00997	0.995024	0.996853	0.989851	0.972568	0.95023	0.871261	0.88804	0.975953	0.971942	0.971798	0.975816	0.973598	0.0243766	0.0340931	0.036599
MMS1	SHU1	NA	no	DNA_repair	DNA_repair	0.007535	0.042067	0.047537	NEUTRAL	NEUTRAL	0.00673778	-0.0118291	0.00930674	0.000663793	-0.0131472	-0.327458	0.0346129	0.0299405	0.00676703	0.900754	0.846785	0.744932	0.810286	0.936523	0.913391	0.910709	0.790092	0.890695	0.981406	0.966857	0.883934	0.909787	1.01615	1.01488	0.987287	0.971133	0.987683	0.88973	0.804221	0.663184	0.735651	0.938502	0.599261	0.933532	0.790808	0.885678	0.0183364	0.0241779	0.0262817
MMS4	SHU1	NA	no	DNA_repair	DNA_repair	-0.050197	-0.016748	0.0192999	AGGRAVATING	NEUTRAL	-0.0171841	-0.00708915	-0.0105891	-0.0144371	-0.290367	-0.316796	-0.00644858	-0.0301356	-0.0339722	1.01405	1.01463	0.932498	0.985804	1.08114	1.05737	1.0274	0.960402	1.01692	0.989463	0.981144	0.899554	0.920019	1.01955	1.01291	0.98519	0.970792	0.98506	0.986526	0.988978	0.828735	0.892862	0.812268	0.755602	1.00661	0.902837	0.968657	0.0192592	0.0263114	0.0281618
MPH1	SHU1	NA	no	DNA_repair	DNA_repair	-0.055569	0.032753	0.0797783	AGGRAVATING	NEUTRAL	-0.00235559	-0.00862245	0.0319854	0.0265293	-0.00327626	-0.0105758	0.0522553	0.00231592	0.0180443	0.990726	0.99351	0.92302	0.974283	0.996841	1.00112	0.926767	0.961709	0.984862	0.984338	0.974641	0.89855	0.91195	1.00086	1.02801	0.960532	0.983343	0.985825	0.973148	0.960291	0.861747	0.915574	0.995712	1.01839	0.942049	0.948481	0.989355	0.0187585	0.0264864	0.0283053
MUS81	SHU1	NA	no	DNA_repair	DNA_repair	-0.038049	0.071147	0.107357	AGGRAVATING	NEUTRAL	-0.00485855	-0.00656096	0.00822351	0.0171974	-0.645941	-0.00486952	-0.0338794	0.0133051	-0.705547	1.01614	1.0329	0.952404	0.985596	1.10008	1.06218	1.03351	0.91162	1.02317	0.981923	0.972615	0.891482	0.907438	1.01177	1.00257	0.973223	0.958802	0.973255	0.993633	0.999453	0.858496	0.912496	0.46878	1.06276	0.974025	0.88561	0.29205	0.0181752	0.0263702	0.0275755
NGL3	SHU1	NA	no	Neutral	DNA_repair	NA	NA	NA	NA	NA	0.00527778	0.00311275	0.0132558	0.00156672	0.033821	0.0260773	0.0245424	-0.000192811	0.00499094	0.971264	0.962353	0.943638	0.952261	0.92578	0.944955	0.948675	0.951257	0.952926	1.00293	1.00229	0.949318	0.959612	1.02324	1.01494	1.00215	1.00957	1.00512	0.97936	0.967612	0.907463	0.914929	0.981117	0.985183	0.975183	0.960187	0.962817	0.0168626	0.0241617	0.0258988
PSY3	SHU1	NA	no	DNA_repair	DNA_repair	-0.024425	0.095097	0.118939	NEUTRAL	ALLEVIATING	0.0478696	0.0876098	0.0866582	0.0815577	0.158028	0.161989	0.138114	0.092179	0.0926815	0.989734	0.9876	0.917467	0.976749	0.976255	0.976858	0.964859	0.97527	0.985164	0.990762	0.979625	0.900433	0.928374	0.986454	1.00841	0.975982	0.98712	0.993566	1.02859	1.05544	0.91304	0.988298	1.1225	1.14769	1.0803	1.05564	1.07169	0.0168921	0.0241369	0.024399
RAD18	SHU1	NA	no	DNA_repair	DNA_repair	-0.04587	0.037224	0.0603834	AGGRAVATING	NEUTRAL	-0.060056	-0.0501152	-0.0101639	-0.447334	-0.00696891	-0.796903	-0.013381	-0.019249	-0.0279772	0.967099	0.957048	0.898217	0.93854	0.93565	0.939504	0.93823	0.945268	0.955687	0.921305	0.869976	0.661951	0.615666	0.919476	0.848243	0.882233	0.866174	0.862087	0.830951	0.782493	0.584408	0.130521	0.85334	0	0.814355	0.799505	0.795906	0.0289095	0.0399042	0.0418132
RAD5	SHU1	NA	no	DNA_repair	DNA_repair	-0.067512	0.041724	0.0686566	AGGRAVATING	ALLEVIATING	-0.00403878	-0.00420064	0.0328435	-0.369328	0.00355981	0.0214889	-0.554888	-0.516421	0.00508789	0.967123	0.957043	0.8982	0.938619	0.935661	0.93923	0.93825	0.945113	0.95566	0.94293	0.910164	0.728696	0.684718	0.98975	0.900432	0.94808	0.88641	0.892879	0.907896	0.866866	0.687364	0.273372	0.929629	0.867266	0.33464	0.321362	0.858366	0.028897	0.0398769	0.0418093
RAD51	SHU1	NA	no	DNA_repair	DNA_repair	-0.032974	0.042974	0.0758941	NEUTRAL	NEUTRAL	0.0121889	0.00645429	0.0665898	0.0576112	-0.00953322	-0.00244049	0.00842111	0.0041048	0.0261365	0.960544	0.938739	0.870195	0.912434	1.0288	0.978612	1.00171	0.89989	0.952885	0.968792	0.950531	0.873843	0.893377	1.00103	0.985974	0.976583	0.943001	0.954668	0.942576	0.898011	0.825884	0.871875	1.02229	0.963989	0.987843	0.849594	0.935693	0.0190743	0.0258642	0.0270557
RAD52	SHU1	NA	no	DNA_repair	DNA_repair	-0.00494	0.023598	0.034222	NEUTRAL	NEUTRAL	0.071125	0.0599312	0.0511035	0.0375829	0.134572	0.14635	0.0731006	0.118812	0.128846	0.967131	0.957036	0.898156	0.938644	0.93566	0.939444	0.938227	0.945183	0.955631	0.863958	0.803817	0.72222	0.728742	1.00912	0.946377	0.976859	0.742553	0.845327	0.906693	0.829213	0.69978	0.721624	1.07876	1.03545	0.989611	0.820667	0.936661	0.040856	0.0563801	0.0591345
RAD54	SHU1	NA	no	DNA_repair	DNA_repair	-0.020879	0.10048	0.137556	NEUTRAL	ALLEVIATING	0.00146604	0.0153385	0.0312413	0.0253559	-0.0119476	-0.0262799	-0.01358	-0.0305555	0.0107347	0.959163	0.943153	0.870887	0.900801	1.02246	0.976796	0.9954	0.882034	0.953832	0.953518	0.923385	0.839415	0.854473	1.00561	0.987198	0.977109	0.8852	0.935746	0.915713	0.88529	0.760238	0.792332	1.01768	0.939408	0.960059	0.742229	0.903163	0.0170528	0.0238243	0.0248486
RAD55	SHU1	NA	no	DNA_repair	DNA_repair	-0.062937	0.034536	0.0895116	AGGRAVATING	NEUTRAL	0.02282	0.0222051	0.040111	-0.358491	0.0272748	0.0557514	0.0346083	0.0349482	0.029675	0.923359	0.888462	0.79198	0.830474	0.956732	0.88674	0.931508	0.750313	0.899583	0.95374	0.927422	0.855537	0.870695	0.976242	0.963938	0.955237	0.918518	0.937653	0.901601	0.841816	0.711477	0.358518	0.962238	0.907327	0.924145	0.70591	0.869693	0.0183208	0.0255737	0.0249044
RAD57	SHU1	NA	no	DNA_repair	DNA_repair	-0.0383	0.06977	0.110516	AGGRAVATING	ALLEVIATING	0.018964	-0.0110854	0.057769	0.013053	0.0843196	-0.845107	0.0497718	-0.59897	0.0243198	0.966988	0.957058	0.898221	0.938636	0.935638	0.939716	0.93818	0.945214	0.955583	0.926145	0.888486	0.764752	0.813663	1.00048	0.899314	0.956072	0.633666	0.898056	0.914541	0.839247	0.7447	0.776786	1.02041	0	0.946726	0	0.88248	0.0410072	0.0563649	0.0591266
RAD59	SHU1	NA	no	DNA_repair	DNA_repair	-0.030441	-0.005508	0.0160667	NEUTRAL	NEUTRAL	-0.00384915	0.0168908	0.00620057	-0.000439877	-0.00212141	-0.0373604	-0.0164788	-0.0249993	-0.00727229	0.985963	0.981669	0.902968	0.973432	0.989282	0.98747	0.978784	0.980723	0.991667	0.993547	0.987992	0.907978	0.933708	1.01021	1.01154	0.988293	1.0026	0.997752	0.975813	0.986848	0.826103	0.908234	0.9979	0.962124	0.951118	0.958591	0.982244	0.019451	0.026956	0.0276563
RAD61	SHU1	NA	no	DNA_repair	DNA_repair	-0.02404	-0.018827	0.000628448	NEUTRAL	NEUTRAL	0.00704511	0.00118857	0.00349749	-0.0104981	0.0340333	0.0343248	0.0192974	0.0309026	0.0369884	0.967327	0.95433	0.919195	0.952789	0.919667	0.923589	0.921412	0.919785	0.94807	0.9976	0.996831	0.926051	0.942254	1.03884	1.05468	0.993559	1.01984	1.00113	0.972047	0.95251	0.854468	0.887056	0.989682	1.0089	0.934749	0.969142	0.986139	0.023864	0.0342996	0.0360909
RTT101	SHU1	NA	no	DNA_repair	DNA_repair	-0.023952	-0.015028	-0.000552522	NEUTRAL	NEUTRAL	0.00668982	-0.0177284	-0.0186384	0.0132099	-0.0226788	-0.00564327	-0.0312002	0.0247334	0.00936159	0.906584	0.862667	0.77991	0.825761	0.907467	0.889894	0.902399	0.828162	0.897196	0.940956	0.904826	0.817609	0.835704	0.989973	0.993362	0.964549	0.904714	0.934769	0.85639	0.754693	0.607628	0.692987	0.874776	0.876828	0.838115	0.761483	0.844235	0.0161876	0.0225766	0.0236166
RTT107	SHU1	304171	no	DNA_repair	DNA_repair	-0.05583	-0.104117	-0.080437	AGGRAVATING	AGGRAVATING	-0.012083	-0.0106219	-0.199311	-0.0191606	-0.04427	-0.0522	-0.0257596	1.33456e-05	-0.0056681	0.938761	0.903415	0.802166	0.881462	0.97463	0.961747	0.940484	0.837705	0.932429	0.99055	0.983377	0.893295	0.925565	1.02479	1.03525	0.992109	0.970002	0.993652	0.917632	0.877363	0.515281	0.796591	0.954417	0.943226	0.907308	0.808114	0.920695	0.0181884	0.024791	0.0261646
SGS1	SHU1	NA	no	DNA_repair	DNA_repair	0.100896	0.210033	0.177156	ALLEVIATING	ALLEVIATING	0.0278719	0.0526373	0.0618281	0.100448	-0.0253942	-0.0309034	-0.0165396	0.0224116	0.0405716	1.00423	1.00733	0.925036	0.923171	1.11385	1.07527	1.05081	0.990667	0.981836	0.97898	0.968265	0.876323	0.893844	1.01818	1.01607	0.980959	0.964461	0.955281	1.01165	1.02915	0.873461	0.925109	1.1094	1.0628	1.01584	0.980044	0.97967	0.0188847	0.0262922	0.0282888
SHU1	SHU1	0	YES	DNA_repair	DNA_repair	NA	NA	NA	NA	NA	-0.470448	-0.73875	-0.739309	-0.773271	-0.815962	-0.853883	-0.690437	-0.818661	-0.710766	0.967089	0.957055	0.898208	0.938565	0.935652	0.939368	0.938222	0.945246	0.95564	0.996652	0.991088	0.913974	0.927161	1.02206	1.02446	0.994963	1.01207	0.999835	0.493402	0.209776	0.0816298	0.0969383	0.140336	0.108486	0.243061	0.138009	0.244713	0.0289193	0.0398633	0.0418102
APT2	SHU2	741648	no	Neutral	DNA_repair	NA	NA	NA	NA	NA	0.00196635	0.00323985	-0.000864096	0.00603317	-0.0116526	-0.0220095	-0.00278857	-0.00782551	0.00890777	1.08608	1.11504	1.10036	1.1011	1.13376	1.11012	1.1016	1.14059	1.13272	0.946512	0.917072	0.832588	0.88621	0.938568	0.962762	0.94257	0.943403	0.938669	1.02993	1.02581	0.915278	0.98184	1.05244	1.04676	1.03555	1.06824	1.07216	0.0319658	0.0455716	0.0477456
CLA4	SHU2	NA	no	DNA_repair	DNA_repair	0.029507	-0.136026	-0.187678	NEUTRAL	AGGRAVATING	0.00875722	-0.00261842	-0.242634	0.00174994	0.0226339	-0.00277983	0.0266206	0.013295	0.0182131	0.933012	0.885115	0.876258	0.876365	0.923535	0.853099	0.897604	0.813226	0.849613	0.946571	0.916862	0.832346	0.886393	0.938355	0.963011	0.942496	0.943576	0.938797	0.891938	0.80891	0.486709	0.778564	0.889229	0.81875	0.872611	0.780633	0.815821	0.0201769	0.0273188	0.0299312
CSM2	SHU2	NA	no	DNA_repair	DNA_repair	-0.036334	0.085541	0.118075	AGGRAVATING	ALLEVIATING	0.0582665	0.0959968	0.112919	0.100771	0.0988899	0.115514	0.113143	0.0447791	0.0525813	0.981102	0.974488	0.910743	0.967826	0.991402	0.981086	0.980631	0.961012	0.971785	0.946628	0.916874	0.832234	0.886175	0.938297	0.96323	0.942563	0.943649	0.938765	0.986991	0.98948	0.870907	0.958418	1.02914	1.06048	1.03745	0.951608	0.964852	0.0307881	0.0425822	0.0443184
CSM3	SHU2	NA	no	DNA_repair	DNA_repair	-0.002868	0.010603	0.0136195	NEUTRAL	NEUTRAL	-0.00413198	-0.0155975	0.0100708	-0.0154154	-0.026272	-0.0232287	-0.0141463	-0.0298578	-0.00405269	1.01031	1.01112	0.987613	0.999916	1.09906	1.05709	1.01941	0.971174	0.994067	0.946427	0.917132	0.832391	0.886433	0.938538	0.962992	0.942569	0.943643	0.938723	0.952068	0.911735	0.832142	0.870958	1.00521	0.994779	0.946716	0.886601	0.929114	0.0204693	0.0291035	0.0319653
FLO8	SHU2	NA	no	Neutral	DNA_repair	NA	NA	NA	NA	NA	-0.0123197	-0.0095035	0.00726014	-0.00388686	-0.00039268	0.000270252	0.00696766	-0.00567806	-0.021139	1.01929	1.02959	1.02923	1.03819	1.05548	1.03545	1.03693	1.03008	1.02711	0.946464	0.917082	0.8322	0.886629	0.938257	0.962848	0.942591	0.943789	0.938821	0.952388	0.93471	0.863784	0.916609	0.989917	0.997258	0.984367	0.966503	0.943133	0.0281568	0.0420381	0.0462957
GAL2	SHU2	NA	no	Neutral	DNA_repair	NA	NA	NA	NA	NA	-0.000850557	0.00985098	-0.00716627	0.0124855	0.0116251	0.0237922	-0.0111643	0.0152867	0.00395753	0.992106	1.00328	1.00142	1.00236	0.987781	0.984087	0.998302	0.985346	0.978702	0.946359	0.91703	0.832429	0.886405	0.93828	0.963174	0.942564	0.94348	0.938749	0.938032	0.929887	0.826472	0.900976	0.938473	0.971641	0.929804	0.944928	0.922709	0.0288731	0.042232	0.0461112
HO	SHU2	554167	no	Neutral	DNA_repair	NA	NA	NA	NA	NA	0.00171096	0.0170711	0.0136785	0.0109884	0.00811241	0.0165283	0.00731875	-0.00627547	0.0100119	1.00121	1.00146	1.00991	1.00946	0.983281	0.991619	0.991795	1.00515	0.993098	0.946385	0.916937	0.832394	0.886467	0.938262	0.962882	0.942546	0.943609	0.938759	0.949242	0.935352	0.854325	0.905856	0.930686	0.971369	0.942131	0.942206	0.94229	0.0212422	0.0300095	0.032535
MAG1	SHU2	NA	no	DNA_repair	DNA_repair	0.02418	-0.16853	-0.185348	NEUTRAL	AGGRAVATING	0.00404704	-0.00444689	-0.372225	-0.0162631	0.0299247	0.0332825	0.0621224	-0.0320476	-0.00110551	1.03263	1.0523	0.892374	1.05255	1.0475	1.07283	1.04682	1.04908	1.04441	0.946718	0.917008	0.832291	0.886439	0.938192	0.963043	0.942515	0.94385	0.938806	0.981641	0.960536	0.370494	0.916752	1.0127	1.06646	1.04877	0.958121	0.979394	0.0217369	0.0309904	0.029435
MAL13	SHU2	NA	no	Neutral	DNA_repair	NA	NA	NA	NA	NA	0.00325962	-0.00661772	-0.00822443	0.000584549	-0.0129649	0.00278985	-0.020184	0.010518	0.00628245	0.977018	0.970734	0.976734	0.968813	0.934325	0.962972	0.964805	0.949701	0.959544	0.946508	0.916851	0.832396	0.886074	0.937607	0.962933	0.942557	0.943484	0.938697	0.928018	0.883399	0.804825	0.859023	0.863088	0.930049	0.889202	0.906548	0.907008	0.0303417	0.0428318	0.0466448
MMS1	SHU2	NA	no	DNA_repair	DNA_repair	0.027562	0.002176	-0.0157929	ALLEVIATING	NEUTRAL	0.0247004	0.00553137	0.00836156	0.00631552	-0.0252797	-0.011914	-0.00907842	-0.00603197	-0.00598677	0.883756	0.818705	0.70723	0.781907	0.936734	0.907367	0.903575	0.754424	0.873295	0.946294	0.916734	0.832296	0.885929	0.938377	0.962744	0.942584	0.943105	0.938603	0.861028	0.756066	0.596995	0.699051	0.853731	0.861673	0.842617	0.705502	0.813704	0.0205331	0.0267335	0.0294783
MMS4	SHU2	NA	no	DNA_repair	DNA_repair	-0.014154	0.056027	0.070889	NEUTRAL	ALLEVIATING	0.0173423	0.0266154	0.0586801	0.0339834	0.00226213	-0.0027242	-0.569132	-0.0325259	0.00815152	1.02761	1.03117	0.942816	0.999178	1.13087	1.09298	1.05756	0.965423	1.03809	0.946649	0.917072	0.832118	0.886418	0.938415	0.963023	0.942505	0.943784	0.938803	0.990116	0.972275	0.843215	0.919666	1.06347	1.04982	0.427625	0.878614	0.982721	0.0218355	0.0297595	0.0321312
MPH1	SHU2	NA	no	DNA_repair	DNA_repair	-0.078696	0.017077	0.0844593	AGGRAVATING	NEUTRAL	-0.127831	-0.149663	0.0104396	0.00783116	-0.0161523	0.0406709	0.00599712	-0.00136034	-0.0483936	0.997305	1.0045	0.930435	0.984233	1.01705	1.01715	0.923047	0.96684	0.993611	0.946476	0.916968	0.832349	0.886421	0.938338	0.963102	0.942477	0.943716	0.93872	0.816098	0.771432	0.784892	0.880276	0.93818	1.02028	0.875952	0.911059	0.88433	0.0211192	0.0300118	0.0323795
MUS81	SHU2	643215	no	DNA_repair	DNA_repair	-0.020245	0.074075	0.0952743	AGGRAVATING	NEUTRAL	-0.00444678	0.00568695	0.05084	0.00471377	0.0297498	0.0204719	0.0122002	0.0291964	-0.0138981	1.0296	1.05667	0.968485	0.998579	1.15795	1.10297	1.06227	0.905165	1.04374	0.946495	0.917178	0.832397	0.88652	0.938382	0.962898	0.942569	0.94344	0.93873	0.97007	0.974846	0.856996	0.889976	1.11632	1.08253	1.01346	0.883154	0.965899	0.0202735	0.0298079	0.0312877
NGL3	SHU2	NA	no	Neutral	DNA_repair	NA	NA	NA	NA	NA	-0.000133589	0.00110216	-0.0023694	0.00216684	0.0235844	0.0256746	0.0195948	0.0382562	0.0294148	0.97328	0.96502	0.965232	0.958091	0.92008	0.947653	0.954549	0.95471	0.951441	0.946359	0.916742	0.832202	0.886268	0.937657	0.963017	0.942501	0.94379	0.938813	0.920942	0.885776	0.800892	0.851297	0.886315	0.938295	0.919258	0.939288	0.922632	0.0207408	0.0303087	0.0327532
PSY3	SHU2	NA	no	DNA_repair	DNA_repair	-0.006561	0.106808	0.114638	NEUTRAL	ALLEVIATING	0.0487618	0.0954856	0.125378	0.0837932	0.1372	0.10075	0.132513	0.062271	0.0934814	1.00156	1.00517	0.927572	0.995885	1.00016	0.995449	0.980492	0.993111	1.00276	0.946667	0.916883	0.832241	0.886594	0.938228	0.963064	0.942513	0.943834	0.938876	0.9969	1.01711	0.897354	0.966728	1.07558	1.05942	1.05664	0.999598	1.03494	0.0208113	0.0302462	0.0300928
RAD51	SHU2	NA	no	DNA_repair	DNA_repair	-0.021555	0.045421	0.0699244	NEUTRAL	ALLEVIATING	0.0428353	0.0456829	0.09353	0.0669187	0.0344071	0.020151	0.0400688	0.0316339	0.0432398	0.958524	0.932784	0.86129	0.904904	1.06179	0.990883	1.02455	0.88463	0.951835	0.946486	0.91683	0.832252	0.886354	0.938369	0.963153	0.942494	0.943565	0.938773	0.95007	0.900886	0.810333	0.868989	1.03075	0.974524	1.0057	0.866347	0.936801	0.0215487	0.0289745	0.0304162
RAD54	SHU2	NA	no	DNA_repair	DNA_repair	-0.018728	0.100526	0.135257	NEUTRAL	ALLEVIATING	0.00186001	0.0103619	0.0381753	0.0366015	-0.0440709	-0.043405	-0.00692556	-0.206952	0.00388131	0.954407	0.933921	0.852086	0.877065	1.08234	0.998965	1.0358	0.841437	0.952568	0.94646	0.916777	0.832175	0.886232	0.938429	0.96311	0.942492	0.943515	0.938831	0.90518	0.866559	0.74727	0.813892	0.971612	0.918684	0.969308	0.586951	0.898183	0.021078	0.0295373	0.0305814
RAD55	SHU2	2510	YES	DNA_repair	DNA_repair	NA	NA	NA	NA	NA	-0.408499	-0.601151	-0.510592	-0.629569	-0.600079	-0.799654	-0.519009	-0.651819	-0.623469	0.909717	0.865032	0.760784	0.798849	0.963939	0.870611	0.929376	0.696495	0.880968	0.946519	0.916691	0.832461	0.886108	0.938335	0.962823	0.942506	0.943276	0.938915	0.452578	0.191812	0.122741	0.0783152	0.304419	0.0385943	0.356936	0.00515249	0.20367	0.020353	0.0284131	0.0272516
RAD59	SHU2	257245	no	DNA_repair	DNA_repair	-0.024014	0.007325	0.0253999	NEUTRAL	NEUTRAL	-0.0114164	-0.0378535	-0.0278085	-0.0392085	0.0134236	-0.00100945	0.00872296	-0.00957099	-0.0141375	0.991146	0.988643	0.904217	0.98213	1.00383	1.00049	0.98991	0.990536	1.00134	0.946459	0.916832	0.83229	0.886275	0.938305	0.962975	0.942499	0.94365	0.938754	0.926658	0.868564	0.724772	0.831225	0.955318	0.962421	0.941715	0.925158	0.925872	0.0221127	0.0307099	0.0314124
RAD61	SHU2	126209	no	DNA_repair	DNA_repair	-0.032237	-0.046639	-0.0216862	NEUTRAL	NEUTRAL	0.000497375	0.0021729	0.00110586	-0.0152377	-0.00522174	-0.031164	0.00487939	-0.0748248	-0.0478719	0.967393	0.952967	0.929197	0.959233	0.913098	0.91739	0.914348	0.908799	0.94482	0.94666	0.916778	0.832186	0.886232	0.9383	0.962884	0.942588	0.943818	0.93887	0.916301	0.875832	0.774376	0.834864	0.851551	0.852137	0.866734	0.782897	0.839193	0.0293508	0.0430828	0.045408
RTT101	SHU2	NA	no	DNA_repair	DNA_repair	-0.033428	-0.014692	0.00733365	AGGRAVATING	NEUTRAL	0.00818081	-0.0177913	-0.000639851	-0.0147426	0.0083757	0.00593898	0.00344263	-0.00526101	-0.00402381	0.874324	0.806836	0.711261	0.76286	0.892721	0.867164	0.882417	0.767608	0.862523	0.946646	0.916603	0.831946	0.886236	0.938367	0.963177	0.942534	0.943754	0.938922	0.835885	0.721756	0.591109	0.661353	0.846086	0.84113	0.83515	0.719162	0.805811	0.0194249	0.0271336	0.0284757
RTT107	SHU2	NA	no	DNA_repair	DNA_repair	-0.056803	-0.129613	-0.108138	NEUTRAL	AGGRAVATING	0.0105044	-0.0107497	-0.226342	-0.0137151	-8.04026e-05	-0.00406648	0.00652887	-0.00594422	0.00785259	0.931743	0.890431	0.778543	0.868657	0.985005	0.966705	0.941045	0.81003	0.925878	0.946549	0.916825	0.832083	0.886438	0.938352	0.963114	0.942534	0.943756	0.938826	0.892472	0.805619	0.421469	0.75631	0.924194	0.926972	0.893495	0.758526	0.877095	0.0203353	0.0276246	0.0292807
SGS1	SHU2	NA	no	DNA_repair	DNA_repair	0.089095	0.197963	0.170001	ALLEVIATING	ALLEVIATING	0.0590206	0.0543952	0.106385	0.102495	0.0414819	0.0680558	0.0565593	0.0914967	0.0714886	1.01489	1.02275	0.934283	0.918655	1.17769	1.11892	1.09247	1.00542	0.990789	0.946703	0.917046	0.832107	0.886418	0.938415	0.963041	0.942549	0.943748	0.938754	1.01982	0.992301	0.883808	0.916803	1.14662	1.14558	1.08626	1.04034	1.0016	0.0213102	0.0297081	0.0321817
SHU1	SHU2	NA	no	DNA_repair	DNA_repair	-0.040979	0.088563	0.125758	NEUTRAL	ALLEVIATING	0.0670107	0.125597	0.141784	0.0741563	0.182182	0.112732	0.163821	0.0651458	0.0899521	0.967046	0.957057	0.898204	0.9386	0.935644	0.939589	0.938178	0.945345	0.955619	0.946717	0.917026	0.832285	0.886274	0.938113	0.963039	0.942565	0.94379	0.938918	0.982544	1.00324	0.889353	0.90602	1.05992	1.01755	1.04811	0.95734	0.987203	0.0289569	0.0398878	0.0419622
APT2	SLX4	NA	no	Neutral	DNA_repair	NA	NA	NA	NA	NA	-0.00470646	-0.00360357	-0.0169125	-0.0202392	0.0315986	0.0214993	0.0283979	0.00539151	-0.00875923	1.05365	1.08009	1.04593	1.06531	1.07232	1.06023	1.04631	1.06627	1.07091	0.976585	0.959402	0.932332	0.946394	0.980949	0.940931	0.958897	0.944995	0.966616	1.02486	1.03382	0.959001	0.988805	1.08197	1.01868	1.03109	1.01328	1.02677	0.0307554	0.0444235	0.0462624
CLA4	SLX4	NA	no	DNA_repair	DNA_repair	0.052009	-0.00643	-0.0634186	ALLEVIATING	NEUTRAL	0.00392946	0.0171834	0.00334328	0.0346529	-0.0361074	0.00754793	-0.861116	-0.775513	-0.829219	0.965454	0.938572	0.915669	0.92844	0.960814	0.906582	0.938886	0.870969	0.897497	0.972126	0.959028	0.918373	0.932616	0.928387	0.901809	0.918937	0.898509	0.93016	0.940718	0.912487	0.841702	0.895882	0.854696	0.82187	0	0	0	0.0235757	0.0327056	0.0351918
CSM2	SLX4	NA	no	DNA_repair	DNA_repair	-0.012032	-0.093026	-0.0865548	NEUTRAL	AGGRAVATING	0.00195972	-0.00753834	-0.151867	-0.124507	-0.245211	-0.248366	0.0175068	-0.00496767	0.0251072	1.01257	1.02382	0.967921	1.01134	1.01491	1.00634	0.999985	0.990681	1.00464	1.01856	1.02585	0.954618	1.00706	0.969516	1.0015	0.979555	1.01879	1.01356	1.03363	1.04342	0.772295	0.894764	0.739014	0.76049	0.997388	1.00564	1.04411	0.0245041	0.0351269	0.0366504
CSM3	SLX4	NA	no	DNA_repair	DNA_repair	-0.012072	-0.098265	-0.0951606	NEUTRAL	AGGRAVATING	-0.0271212	-0.0282204	-0.122734	-0.088345	-0.00873529	0.0295436	0.0366984	0.017636	-0.00137997	1.02007	1.03324	0.994368	1.02043	1.05624	1.03672	1.01354	0.992294	1.01009	0.94355	0.909775	0.866058	0.866683	0.945239	0.904393	0.911158	0.867585	0.906815	0.934887	0.910111	0.738002	0.794293	0.989742	0.96757	0.960321	0.87712	0.913651	0.0208088	0.0300418	0.0321264
FLO8	SLX4	NA	no	Neutral	DNA_repair	NA	NA	NA	NA	NA	0.0101317	0.00600329	0.0090413	0.00497179	0.00703473	0.0102415	-0.0100126	-0.0159969	-0.0102781	1.02529	1.04415	1.01015	1.03714	1.0358	1.02567	1.01753	1.01626	1.02497	1.00186	1.00616	0.986858	0.996604	0.997926	0.998615	0.998102	0.988291	0.992287	1.03734	1.05662	1.00553	1.03857	1.04025	1.03415	1.00513	0.988095	1.00676	0.0238251	0.0349684	0.0372132
GAL2	SLX4	121345	no	Neutral	DNA_repair	NA	NA	NA	NA	NA	0.00618778	-0.00863349	0.00620825	0.000935663	0.00823092	0.00981109	0.0130947	0.0226463	0.0263308	1.0162	1.03505	1.00038	1.02413	1.01462	1.00858	1.00601	1.00096	1.00793	1.0073	1.0119	0.99431	0.998907	0.989296	0.987938	0.993474	0.992349	0.995841	1.02989	1.0389	1.00085	1.02424	1.01254	1.00693	1.01273	1.01632	1.0304	0.0240073	0.034949	0.0371099
HO	SLX4	NA	no	Neutral	DNA_repair	NA	NA	NA	NA	NA	-0.00318774	-0.0114917	-0.00417479	-0.00646932	0.00602568	-0.0189	-0.00811643	-0.00998485	-0.0161953	1.01476	1.02506	1.00523	1.02192	1.00514	1.00442	1.00104	1.0073	1.00774	1.01465	1.02186	0.990364	1.01034	0.994621	1.01263	0.992636	0.990744	1.01087	1.02665	1.03651	0.991138	1.02652	1.00685	0.999558	0.985958	0.988066	1.00308	0.0211098	0.0303011	0.0322667
MAG1	SLX4	NA	no	DNA_repair	DNA_repair	0.026063	-0.223679	-0.247227	NEUTRAL	AGGRAVATING	-0.00310897	-0.0257056	-0.356647	-0.0133305	-0.0111869	0.0301813	-0.00517101	0.00696891	-0.020529	1.03095	1.05212	0.927812	1.04704	1.03892	1.05287	1.03174	1.03499	1.03758	0.994372	0.994219	0.907651	0.973755	0.953886	0.956155	0.951496	0.957824	0.974222	1.02205	1.02034	0.4825	1.00625	0.979778	1.03605	0.976329	0.998095	0.990306	0.0247356	0.0355704	0.0348525
MAL13	SLX4	NA	no	Neutral	DNA_repair	NA	NA	NA	NA	NA	0.00348302	0.0022912	0.0163529	-0.0124727	0.0173243	0.0221289	0.0255538	-0.0114128	0.0218481	1.00347	1.01174	0.988259	1.00212	0.984113	0.992246	0.989008	0.978436	0.991678	0.988068	0.978408	0.954882	0.966926	0.980126	0.957062	0.97115	0.958836	0.973697	0.99468	0.99126	0.960083	0.956204	0.98332	0.972526	0.986612	0.927024	0.987411	0.0299557	0.042953	0.0457735
MMS1	SLX4	NA	no	DNA_repair	DNA_repair	-0.010393	-0.115641	-0.141533	NEUTRAL	AGGRAVATING	-0.0438583	-0.0725132	-0.222084	-0.0588685	0.0105844	0.00461119	0.02923	-0.478902	-0.033534	0.932416	0.891134	0.797973	0.859091	0.968506	0.942069	0.94172	0.825953	0.920045	0.973668	0.961301	0.8907	0.932012	0.963426	0.942713	0.947956	0.905829	0.964365	0.861493	0.777646	0.476976	0.734083	0.944655	0.893701	0.922298	0.261101	0.852645	0.0238821	0.0322518	0.0347614
MMS4	SLX4	NA	no	DNA_repair	DNA_repair	-0.016373	-0.036137	-0.0261276	NEUTRAL	NEUTRAL	-0.0253168	-0.02458	-0.0375984	-0.0280689	-0.0190501	0.00152478	0.00990011	-0.0264358	-0.0217013	1.02783	1.03812	0.963156	1.01261	1.0881	1.06624	1.03697	0.980801	1.03282	0.986899	0.982907	0.914424	0.946401	0.973952	0.94641	0.94832	0.912739	0.962502	0.989033	0.995542	0.84186	0.929562	1.03908	1.00988	0.993115	0.867749	0.972499	0.0248298	0.0346335	0.0370034
MPH1	SLX4	NA	no	DNA_repair	DNA_repair	-0.016823	-0.097172	-0.0867691	NEUTRAL	AGGRAVATING	0.00860949	-0.000953207	-0.183611	-0.0201503	-0.962792	0.0154765	-0.0403958	-0.111194	-0.022852	1.00846	1.02102	0.955077	1.0028	1.02129	1.01818	0.957197	0.981298	1.00378	0.978466	0.973086	0.912682	0.933639	0.942736	0.967149	0.907169	0.92954	0.96255	0.994919	0.991713	0.686452	0.914687	0	1.0003	0.826096	0.8004	0.94309	0.0243422	0.0348668	0.0370911
MUS81	SLX4	NA	no	DNA_repair	DNA_repair	-0.005782	0.018233	0.0244995	NEUTRAL	NEUTRAL	-0.00210526	-0.0165788	-0.00279324	0.0124088	0.0161052	0.0245641	0.0303326	-0.45825	0.00504792	1.0292	1.05495	0.979525	1.01198	1.10366	1.07101	1.04118	0.931004	1.03697	0.974425	0.97008	0.901874	0.926357	0.961953	0.932493	0.926041	0.884383	0.944219	1.0008	1.0069	0.879674	0.948658	1.07663	1.02316	0.995019	0.359986	0.984564	0.0237535	0.0347698	0.0363107
NGL3	SLX4	NA	no	Neutral	DNA_repair	NA	NA	NA	NA	NA	0.000139721	-0.000536939	0.00132259	0.00318159	0.00780245	0.0366449	0.0188634	0.0101662	0.0180964	1.00043	1.00601	0.981317	0.993938	0.977352	0.983818	0.984395	0.9809	0.986737	1.00778	1.01243	0.983842	1.00316	0.988655	0.962904	0.982104	0.976369	0.993947	1.00858	1.01848	0.967428	1.00143	0.976173	0.985179	0.986638	0.968676	0.99959	0.0208575	0.030419	0.0323976
PSY3	SLX4	457299	no	DNA_repair	DNA_repair	-0.012712	-0.115031	-0.10986	NEUTRAL	AGGRAVATING	-0.000104822	-0.0107597	-0.196584	-0.132013	-0.467987	-0.473553	0.0322449	0.00869473	0.00435599	1.01523	1.02874	0.963044	1.01619	1.01509	1.00777	0.996572	1.00129	1.01328	0.989473	0.980549	0.912478	0.952993	0.935759	0.952512	0.942882	0.947248	0.978769	1.0043	0.997477	0.680823	0.835945	0.481723	0.486634	0.971885	0.957135	0.996174	0.0208892	0.0304726	0.0309865
RAD18	SLX4	NA	no	DNA_repair	DNA_repair	-0.013004	-0.002217	0.000848178	NEUTRAL	NEUTRAL	-0.0129792	-0.0272027	-0.0552002	0.00633301	-0.0693038	-0.0312658	-0.032477	-0.0250886	2.64036e-05	1.0284	1.05183	0.999746	1.03655	1.02767	1.02069	1.00946	1.00952	1.02385	0.92112	0.869957	0.662013	0.615827	0.919502	0.84831	0.882189	0.865956	0.862099	0.934291	0.887851	0.606642	0.644671	0.875641	0.834608	0.85805	0.849124	0.882681	0.0296073	0.0432067	0.0451042
RAD5	SLX4	204781	no	DNA_repair	DNA_repair	-0.023832	-0.003726	0.00175693	NEUTRAL	NEUTRAL	0.0114271	0.0180715	0.0580538	0.0286251	0.0548416	0.0460866	0.0348665	0.0249389	0.00946933	1.02838	1.05187	0.99973	1.03655	1.02789	1.02081	1.00955	1.00972	1.02383	0.942834	0.910245	0.728686	0.684802	0.990114	0.900352	0.948027	0.88671	0.89313	0.98102	0.975522	0.786547	0.73846	1.07254	0.96515	0.99191	0.920232	0.923874	0.029611	0.0431931	0.0450823
RAD51	SLX4	NA	no	DNA_repair	DNA_repair	-0.007154	-0.149762	-0.17599	NEUTRAL	AGGRAVATING	0.00493525	-0.0142795	-0.350541	0.0161587	0.09539	0.0912603	0.0700657	-0.00484506	0.0144924	0.985094	0.976373	0.912465	0.952531	1.04753	1.00213	1.01804	0.929851	0.979469	0.953687	0.936986	0.874588	0.903296	0.944835	0.904702	0.934918	0.873533	0.919812	0.942402	0.895707	0.441009	0.870499	1.08517	0.997393	1.0219	0.80132	0.912988	0.0246847	0.0342285	0.0358345
RAD52	SLX4	NA	no	DNA_repair	DNA_repair	-0.010871	-0.063773	-0.0797885	NEUTRAL	AGGRAVATING	-0.0357598	-0.0894555	-0.0324104	-0.4617	-0.0353698	0.0045564	-0.0150166	0.00301344	-0.0188111	1.02837	1.05191	0.999695	1.03656	1.02785	1.02072	1.00946	1.00964	1.02381	0.863833	0.803801	0.722107	0.728799	1.0096	0.94636	0.97679	0.742626	0.845467	0.852573	0.756075	0.689484	0.293743	1.00228	0.970514	0.970993	0.752786	0.846781	0.0418806	0.0611031	0.06371
RAD54	SLX4	NA	no	DNA_repair	DNA_repair	-0.004359	-0.118138	-0.141367	NEUTRAL	AGGRAVATING	0.0230397	0.0101994	-0.320504	0.0316355	0.0811605	0.075578	-0.428048	0.0489877	0.0696859	0.994575	0.997682	0.934588	0.965279	1.05018	1.01048	1.0197	0.928794	0.991205	0.935228	0.903969	0.827111	0.844619	0.967268	0.926933	0.948126	0.813748	0.903638	0.950999	0.906795	0.444553	0.837592	1.09655	1.01219	0.538701	0.793819	0.963067	0.0210654	0.0301968	0.0316324
RAD55	SLX4	NA	no	DNA_repair	DNA_repair	-0.017397	-0.142861	-0.154124	NEUTRAL	AGGRAVATING	0.0275099	-0.023269	-0.366183	0.0207019	0.0733569	0.0865855	-0.725613	-0.538231	0.0330844	0.955399	0.935639	0.844511	0.885602	0.99	0.925481	0.962708	0.796422	0.93273	0.929273	0.903013	0.846401	0.867077	0.904103	0.869967	0.897341	0.831825	0.893575	0.910167	0.810185	0.332714	0.772208	0.966775	0.885981	0.136127	0.0991373	0.859191	0.0239211	0.0339764	0.0334541
RAD57	SLX4	NA	no	DNA_repair	DNA_repair	-0.000573	-0.148034	-0.170598	NEUTRAL	AGGRAVATING	0.0273649	0.0300492	-0.342198	0.0317297	0.0484501	0.113943	-0.619939	0.0753884	0.0362708	1.02846	1.05178	0.999748	1.03656	1.02737	1.02059	1.00925	1.00965	1.02378	0.926041	0.888501	0.764609	0.813661	1.00091	0.899319	0.955948	0.633792	0.89822	0.979758	0.964557	0.42223	0.875135	1.0767	1.03178	0.3448	0.715269	0.955845	0.0418788	0.0609919	0.0637833
RAD59	SLX4	NA	no	DNA_repair	DNA_repair	-0.009173	-0.149586	-0.153156	NEUTRAL	AGGRAVATING	-0.0161907	-0.0174044	-0.432731	-0.0405715	-0.00684416	0.0261091	-0.0293112	-0.048921	-0.00168412	1.00427	1.00983	0.935605	1.00013	1.01227	1.00731	0.996885	0.996708	1.00837	0.993585	0.993391	0.928105	0.970338	0.953828	0.941392	0.950271	0.955516	0.979228	0.981481	0.985402	0.434265	0.929704	0.958814	0.974535	0.918107	0.903531	0.985814	0.02505	0.0353619	0.0363436
RAD61	SLX4	NA	no	DNA_repair	DNA_repair	0.016442	-0.059405	-0.0777987	NEUTRAL	AGGRAVATING	-0.0508655	-0.0383749	-0.101805	-0.0511657	-0.0844662	-0.983675	-0.134743	-0.164637	-0.0275567	0.996317	0.999503	0.96212	0.99578	0.965455	0.962301	0.96009	0.951029	0.978091	0.999931	1.00481	0.950082	0.975597	1.00743	1.01695	0.965559	0.986627	0.98693	0.945385	0.966097	0.812327	0.920314	0.89194	0	0.793406	0.77587	0.938319	0.0294629	0.0431684	0.0452791
RTT101	SLX4	NA	no	DNA_repair	DNA_repair	-0.02659	-0.106865	-0.107658	NEUTRAL	AGGRAVATING	-0.00558638	-0.0265164	-0.328811	0.0043631	0.0473962	0.0683001	0.0558817	-0.0213311	0.0336277	0.953758	0.932334	0.859919	0.905803	0.962578	0.938895	0.952085	0.88017	0.943607	0.91575	0.877288	0.79589	0.816893	0.93762	0.928303	0.924667	0.832591	0.89949	0.861523	0.776565	0.33414	0.723556	0.949321	0.939703	0.935207	0.696373	0.876386	0.0202252	0.0289408	0.0303036
RTT107	SLX4	NA	no	DNA_repair	DNA_repair	-0.024149	0.017835	0.0404491	NEUTRAL	NEUTRAL	0.000537178	0.00452785	0.0261611	0.0262889	0.0399083	0.0553495	0.0497597	-0.0330636	-0.0240282	0.963468	0.938924	0.847393	0.920184	1.00023	0.982865	0.966572	0.869863	0.957456	0.988775	0.986615	0.905551	0.957671	0.978377	0.976331	0.956985	0.907001	0.97359	0.95247	0.929186	0.786891	0.905431	1.01936	1.01669	0.975364	0.749989	0.90808	0.0236876	0.0328997	0.0346532
SGS1	SLX4	NA	no	DNA_repair	DNA_repair	-0.825883	-0.405419	NA	AGGRAVATING	AGGRAVATING	-0.553929	-0.714408	-0.840366	-0.86409	-0.816482	-0.806397	-0.690821	-0.678406	-0.685657	1.01977	1.03295	0.959749	0.961852	1.1139	1.08122	1.05503	1.00661	1.00301	0.969849	0.963426	0.87856	0.90393	0.972551	0.952937	0.942846	0.902268	0.919243	0.43483	0.280056	0	0	0.264644	0.222568	0.303898	0.229714	0.235202	0.0244426	0.0346478	0.0373032
SHU1	SLX4	NA	no	DNA_repair	DNA_repair	-0.008635	-0.060541	-0.0556549	NEUTRAL	AGGRAVATING	0.00511927	-0.0037031	-0.183804	-0.110189	-0.42678	-0.433558	0.02859	-0.015492	0.0143204	1.00797	1.01772	0.964022	1.0037	0.997096	0.992565	0.987207	0.98543	0.998536	0.997777	0.994879	0.926321	0.943424	0.996927	0.99184	0.978586	0.988773	0.990475	1.0108	1.00857	0.708375	0.835665	0.568805	0.552633	0.995462	0.959816	1.00375	0.0239712	0.0342622	0.0358717
SHU2	SLX4	NA	no	DNA_repair	DNA_repair	-0.009989	-0.089148	-0.0836483	NEUTRAL	AGGRAVATING	0.00119399	0.0168894	-0.248116	-0.171185	-0.692878	-0.559644	0.0082696	-0.0664032	-0.0153244	1.02843	1.05177	0.999732	1.03655	1.02751	1.02066	1.00925	1.00942	1.0238	0.94651	0.917134	0.832195	0.886428	0.938495	0.963093	0.942553	0.943483	0.938699	0.974606	0.981505	0.583861	0.747646	0.271418	0.423366	0.959534	0.885979	0.945716	0.0296154	0.0431607	0.0452484
SLX4	SLX4	0	YES	DNA_repair	DNA_repair	NA	NA	NA	NA	NA	-0.430483	-0.693014	-0.650001	-0.720553	-0.625555	-0.662206	-0.537268	-0.59687	-0.545725	1.02833	1.05179	0.999749	1.03655	1.0279	1.02072	1.00958	1.0098	1.02382	0.999934	1.00163	0.949167	0.975615	0.946653	0.93025	0.942488	0.949676	0.97454	0.597775	0.360493	0.298921	0.290724	0.347536	0.287323	0.414241	0.362093	0.452023	0.0419143	0.0609974	0.0637856
APT2	SRS2	NA	no	Neutral	DNA_repair	NA	NA	NA	NA	NA	-0.0135815	-0.0158217	-0.0173712	-0.00407686	-0.0614224	-0.0451966	-0.0319193	-0.00617541	-0.0257537	1.0156	1.01878	0.979965	0.957485	1.05367	1.03437	1.00739	1.02938	1.02381	0.963915	0.944507	0.905599	0.897923	1.01799	0.997337	0.969328	0.947964	0.965244	0.965775	0.948252	0.86853	0.852086	1.01217	0.99004	0.944521	0.970373	0.962974	0.0210759	0.0301544	0.0318895
CLA4	SRS2	NA	no	DNA_repair	DNA_repair	0.034259	-0.020651	-0.0603516	NEUTRAL	NEUTRAL	0.011191	0.0115345	0.0199307	-0.00717425	0.0104436	0.0289444	0.029739	0.0410885	0.0327098	0.942088	0.906583	0.879348	0.866399	0.947302	0.896761	0.910217	0.852805	0.877473	0.95305	0.935608	0.876874	0.858021	0.985731	0.98614	0.937389	0.902289	0.925874	0.90873	0.858311	0.790919	0.736368	0.94208	0.906955	0.882248	0.805588	0.842008	0.0163597	0.0225705	0.0245
CSM2	SRS2	NA	no	DNA_repair	DNA_repair	0.009822	0.039772	0.0342742	NEUTRAL	NEUTRAL	0.0145413	0.025853	0.0463883	0.0792222	-0.00184131	0.0307156	-0.0295571	0.0317921	-0.0126236	0.966743	0.95687	0.893934	0.890044	0.9915	0.979689	0.950668	0.950542	0.955089	1.00888	1.01599	0.934285	0.968227	1.0002	1.04902	0.98705	1.02141	1.01339	0.989597	0.997612	0.881212	0.936535	0.989867	1.05844	0.9085	1.00229	0.954883	0.0167376	0.0236429	0.025088
CSM3	SRS2	NA	no	DNA_repair	DNA_repair	-0.346549	-0.344627	-0.126752	AGGRAVATING	AGGRAVATING	-0.390212	-0.590108	-0.445938	-0.260392	-0.465745	-0.139535	0.0147643	-0.212075	-0.129501	0.993375	0.990001	0.946005	0.935099	1.0537	1.02821	0.985945	0.968061	0.979338	0.936246	0.902683	0.842636	0.819903	0.992459	0.977611	0.933885	0.884341	0.914001	0.540555	0.305104	0.353286	0.50967	0.581567	0.86775	0.936458	0.644172	0.766478	0.0154314	0.0219918	0.0239739
FLO8	SRS2	NA	no	Neutral	DNA_repair	NA	NA	NA	NA	NA	0.00218779	0.000668569	0.0137654	-0.00602774	0.0104555	0.0160643	0.00835805	-0.00658399	0.0100121	0.979763	0.974505	0.93366	0.912924	1.01081	0.996538	0.967592	0.972495	0.973057	0.992142	0.996139	0.967573	0.958793	1.02348	1.0421	1.00398	0.990586	0.991714	0.973828	0.970723	0.913335	0.863112	1.0452	1.05492	0.978602	0.955787	0.974461	0.0162253	0.0235301	0.0254454
GAL2	SRS2	NA	no	Neutral	DNA_repair	NA	NA	NA	NA	NA	0.00502824	0.011724	0.0157792	0.0174461	0.0212874	0.0360779	0.00865119	0.0229461	0.011538	0.970577	0.965764	0.92419	0.901654	0.990283	0.980641	0.954674	0.958609	0.956991	0.997541	1.00214	0.97531	0.960351	1.01774	1.03056	0.999827	0.994668	0.995379	0.972931	0.978982	0.913797	0.87814	1.02913	1.04673	0.962527	0.975908	0.963848	0.0163625	0.0235114	0.0253952
HO	SRS2	NA	no	Neutral	DNA_repair	NA	NA	NA	NA	NA	-0.00114453	0.00343643	-0.00337518	0.00234092	0.00718458	-0.00579903	-0.00357513	0.0017992	-0.00581007	0.980488	0.975205	0.949775	0.933123	0.987377	0.985871	0.962749	0.976238	0.96982	1.00012	1.00688	0.960967	0.952766	1.03825	1.08729	1.00247	0.99427	1.01063	0.978854	0.984356	0.904674	0.883848	1.03234	1.06597	0.960579	0.971229	0.973391	0.0145338	0.0206703	0.0222797
MAG1	SRS2	NA	no	DNA_repair	DNA_repair	0.017023	-0.031705	-0.0462736	NEUTRAL	NEUTRAL	-0.0157261	-0.00514208	-0.0436181	-0.0457725	-0.108874	-0.109839	-0.0988646	-0.157901	-0.103764	1.02674	1.04409	0.902889	1.02721	1.04798	1.06671	1.03667	1.04202	1.03702	0.973602	0.972302	0.87633	0.886009	1.01958	1.04949	0.96789	0.959509	0.972006	0.983853	1.00997	0.747049	0.862222	0.959592	1.00998	0.904536	0.84183	0.904215	0.0193402	0.027463	0.0267766
MAL13	SRS2	NA	no	Neutral	DNA_repair	NA	NA	NA	NA	NA	-4.40757e-05	0.0112895	0.00459953	-2.75794e-05	0.017431	0.00379794	-0.0127517	0.00531687	0.00814202	0.968092	0.958637	0.929446	0.90744	0.964986	0.971657	0.948982	0.947174	0.952614	0.974017	0.962632	0.926285	0.911997	1.02033	1.01989	0.982278	0.962299	0.972298	0.942867	0.934185	0.863907	0.82474	1.00171	0.994456	0.919222	0.916768	0.93436	0.0206104	0.029218	0.0315758
MMS1	SRS2	NA	no	DNA_repair	DNA_repair	-0.071227	-0.029229	0.0140502	AGGRAVATING	AGGRAVATING	-0.082025	-0.127265	-0.116707	-0.0133413	-0.0160507	-0.0290535	0.0358432	-0.405625	-0.0326655	0.909266	0.861524	0.76516	0.802359	0.955309	0.930988	0.91359	0.808851	0.897006	0.954546	0.937799	0.847932	0.855028	1.02085	1.03292	0.965246	0.909487	0.962033	0.785065	0.677844	0.527147	0.672223	0.958694	0.931135	0.917611	0.323564	0.829777	0.0165736	0.0223077	0.0242645
MMS4	SRS2	NA	no	DNA_repair	DNA_repair	-0.109697	-0.269203	-0.247982	AGGRAVATING	AGGRAVATING	-0.12033	-0.199818	-0.43816	-0.00325739	-0.41642	-0.139504	-0.0227277	-0.126282	-0.0933059	1.00284	1.00108	0.921405	0.943008	1.07505	1.04843	1.009	0.957953	1.00285	0.968519	0.961703	0.874908	0.876032	1.02517	1.02826	0.96355	0.91676	0.9604	0.851051	0.763379	0.368478	0.82184	0.68639	0.940954	0.949849	0.752452	0.870453	0.0172172	0.0238537	0.0256723
MPH1	SRS2	NA	no	DNA_repair	DNA_repair	-0.12888	-0.262447	-0.203511	NEUTRAL	AGGRAVATING	-0.341724	-0.547368	-0.339148	-0.140227	-0.0219516	-0.0763313	0.0648261	-0.0980087	-0.0591185	0.998476	1.00607	0.933978	0.971676	1.02425	1.02248	0.938434	0.975177	0.995806	0.96488	0.959745	0.880398	0.863874	1.01209	1.05867	0.944071	0.944163	0.965303	0.621655	0.418147	0.483013	0.699265	1.01415	1.00604	0.949439	0.822273	0.902076	0.0189214	0.026775	0.0289329
MUS81	SRS2	NA	no	DNA_repair	DNA_repair	-0.096968	-0.285344	-0.276431	AGGRAVATING	AGGRAVATING	-0.116915	-0.196694	-0.307905	-0.407874	-0.0305094	-0.0526335	0.0665999	-0.0028539	-0.355161	1.02441	1.04701	0.964211	0.983175	1.13264	1.08861	1.04847	0.919288	1.036	0.962674	0.958078	0.873845	0.859532	1.02193	1.03213	0.955209	0.92056	0.954553	0.869437	0.806857	0.534905	0.437562	1.12792	1.07234	1.06883	0.840095	0.63428	0.0183237	0.0266583	0.0281679
NGL3	SRS2	NA	no	Neutral	DNA_repair	NA	NA	NA	NA	NA	-0.00418965	-0.00605001	-0.0166122	0.00401015	-0.0213909	0.00575041	0.00635131	-0.0103014	0.0039108	0.966572	0.956531	0.926553	0.906139	0.95833	0.964229	0.943911	0.949634	0.948642	0.993069	0.997092	0.954045	0.945011	1.02922	1.02798	0.99251	0.980231	0.993228	0.955528	0.947465	0.864661	0.855597	0.9648	0.996438	0.94295	0.920437	0.946078	0.0143618	0.0207204	0.0223451
PSY3	SRS2	NA	no	DNA_repair	DNA_repair	0.013633	0.097493	0.0925003	NEUTRAL	ALLEVIATING	0.0363605	0.0283597	0.0486005	0.0843102	0.00131122	0.00627449	-0.000107484	0.0311621	0.0257048	0.980232	0.974896	0.905994	0.920117	0.995651	0.987073	0.955956	0.96875	0.973373	0.975295	0.964894	0.881547	0.898503	0.976608	1.01839	0.955165	0.950469	0.977403	0.992288	0.969172	0.847446	0.908609	0.973897	1.01186	0.913294	0.952071	0.97693	0.0143681	0.0207274	0.0213844
RAD18	SRS2	NA	no	DNA_repair	DNA_repair	0.146476	0.588229	0.606086	ALLEVIATING	ALLEVIATING	0.099833	0.16595	0.305429	0.304497	-0.0160962	0.0378428	0.0177314	0.175551	0.115834	0.973205	0.96897	0.905149	0.87184	1.01068	1.00283	0.954758	0.967026	0.966	0.929767	0.881901	0.67073	0.625447	0.932609	0.8721	0.893561	0.880412	0.874043	1.00426	1.01961	0.911911	0.848951	0.925604	0.910568	0.870091	1.02589	0.959347	0.0234355	0.0331831	0.0358314
RAD5	SRS2	NA	no	DNA_repair	DNA_repair	0.103222	0.583739	0.606018	ALLEVIATING	ALLEVIATING	0.0381442	0.0609321	0.260563	0.21604	-0.113643	-0.0945338	0.115625	0.0272077	0.0270508	0.959658	0.947925	0.885465	0.84662	0.991663	0.979074	0.933955	0.944595	0.946054	0.942826	0.91028	0.728704	0.684538	0.990063	0.900299	0.948138	0.886136	0.892755	0.942936	0.923807	0.905816	0.795608	0.868165	0.786926	1.00116	0.864262	0.871652	0.0198238	0.0283531	0.0303504
RAD51	SRS2	NA	no	DNA_repair	DNA_repair	0.015776	0.039516	0.0373397	NEUTRAL	NEUTRAL	0.0241991	0.0355673	0.0680684	0.0918254	-0.00534562	0.00761729	0.0337361	0.0347774	0.0303477	0.968152	0.950508	0.880108	0.908773	1.0589	1.00308	1.01744	0.910449	0.964049	0.951019	0.938006	0.858267	0.846591	1.01192	1.01654	0.9584	0.912215	0.939362	0.944228	0.925162	0.821362	0.860912	1.06636	1.0254	1.00907	0.860814	0.93462	0.0192287	0.0260781	0.0276284
RAD52	SRS2	NA	no	DNA_repair	DNA_repair	0.022368	0.001066	-0.0112985	NEUTRAL	NEUTRAL	-0.0259219	0.0355841	0.0644636	0.050423	-0.04311	-0.0431484	-0.00773949	-0.215084	-0.201409	1.0031	1.012	0.947554	0.923212	1.04932	1.04369	0.993768	1.01226	1.00486	0.863814	0.803798	0.722402	0.728677	1.00937	0.94633	0.977015	0.742462	0.845234	0.840565	0.849029	0.748998	0.723158	1.01599	0.94452	0.963176	0.536483	0.647932	0.0426871	0.0593566	0.0651518
RAD54	SRS2	NA	no	DNA_repair	DNA_repair	-0.793093	-0.422068	NA	AGGRAVATING	AGGRAVATING	-0.590317	-0.782171	-0.649953	-0.650675	-0.979356	-0.966381	-0.833275	-0.697225	-0.79992	0.957308	0.941869	0.871319	0.859886	1.03023	0.987889	0.977229	0.896155	0.948984	0.922131	0.886133	0.79798	0.793811	1.00382	0.985387	0.958731	0.814825	0.900351	0.292333	0.0519431	0.0440506	0.032902	0.0559488	0.00774647	0.104031	0.0260556	0.0547008	0.0144382	0.0205099	0.0217586
RAD55	SRS2	NA	no	DNA_repair	DNA_repair	0.063174	0.121524	0.0917499	ALLEVIATING	ALLEVIATING	0.0900905	0.091013	0.109844	0.159445	0.0591679	0.0540647	0.10377	-0.0766701	0.117995	0.928896	0.898352	0.806614	0.816868	0.974983	0.913141	0.931155	0.777985	0.90555	0.911647	0.8783	0.80364	0.794728	0.957602	0.946379	0.91651	0.833337	0.888058	0.935086	0.875475	0.751348	0.806557	0.99154	0.910551	0.957049	0.551034	0.918811	0.016514	0.0233765	0.023342
RAD59	SRS2	NA	no	DNA_repair	DNA_repair	0.020293	0.133782	0.129338	NEUTRAL	ALLEVIATING	0.00373183	0.013857	0.0672939	0.0422238	0.00894041	0.036467	0.0172748	0.0243421	0.0132467	0.980031	0.974246	0.897678	0.936073	0.999657	0.992619	0.970823	0.97584	0.983231	0.974887	0.972717	0.887754	0.897431	1.01055	1.02661	0.966612	0.960447	0.977621	0.959077	0.961455	0.864233	0.879438	1.01931	1.056	0.955755	0.961444	0.974252	0.0173888	0.0243737	0.0252949
RAD61	SRS2	NA	no	DNA_repair	DNA_repair	-0.05088	-0.147588	-0.124059	NEUTRAL	AGGRAVATING	-0.0604146	-0.0928147	-0.23532	-0.13165	0.0177438	-0.0459628	0.0139607	-0.0680754	-0.761227	0.9777	0.971056	0.934606	0.948526	0.949292	0.953385	0.935206	0.933455	0.960289	0.979313	0.982037	0.907241	0.89817	1.04599	1.08197	0.97446	0.975902	0.979993	0.897268	0.861272	0.612845	0.719463	1.01193	0.987292	0.925622	0.844446	0.180221	0.024212	0.0349859	0.037233
RTT101	SRS2	88633	no	DNA_repair	DNA_repair	-0.073297	-0.037976	0.00952919	AGGRAVATING	NEUTRAL	-0.313596	-0.467314	0.0145276	-0.374917	-0.0172201	-0.0714045	0.029638	-0.448823	-0.423006	0.917384	0.880362	0.798567	0.811365	0.942541	0.922265	0.912674	0.845812	0.907099	0.908237	0.868201	0.776628	0.767327	0.985601	1.00501	0.9384	0.85353	0.902297	0.516319	0.288514	0.623177	0.242874	0.908781	0.85108	0.885213	0.260979	0.391856	0.0149666	0.0211363	0.0224383
RTT107	SRS2	NA	no	DNA_repair	DNA_repair	-0.160639	-0.211778	-0.152917	AGGRAVATING	AGGRAVATING	-0.309787	-0.483125	-0.409748	-0.388884	-0.0636177	-0.539606	-0.00215966	-0.382131	-0.327475	0.944584	0.911797	0.808248	0.878092	0.997245	0.980392	0.950858	0.842553	0.940478	0.970095	0.967018	0.874856	0.874333	1.03403	1.06674	0.970912	0.932306	0.971596	0.606485	0.398266	0.295421	0.379256	0.967562	0.506452	0.921135	0.399346	0.586284	0.0183415	0.0250188	0.0266394
SGS1	SRS2	NA	no	DNA_repair	DNA_repair	-0.796974	-0.353215	NA	AGGRAVATING	AGGRAVATING	-0.621939	-0.902143	-0.74686	-0.73011	-1.03509	-1.08555	-0.846344	-0.893595	-0.821989	0.994933	0.994598	0.914547	0.891339	1.10116	1.06196	1.02673	0.983674	0.973632	0.951446	0.941463	0.839423	0.832962	1.02289	1.03311	0.958083	0.906453	0.915261	0.325379	0.0355902	0.0222468	0.0138354	0.0924365	0.0140437	0.138304	0	0.0706828	0.0169444	0.0238445	0.0258336
SHU1	SRS2	NA	no	DNA_repair	DNA_repair	0.008181	0.051252	0.0479059	NEUTRAL	NEUTRAL	0.0156662	0.00178293	0.0456022	0.0595935	0.0250075	-0.00722041	0.0204424	0.0175057	0.0211224	0.962105	0.950982	0.889614	0.876836	0.972655	0.966568	0.935406	0.944652	0.949442	0.988062	0.984063	0.905497	0.906918	1.0259	1.03667	0.985932	0.991085	0.989707	0.96624	0.937567	0.851076	0.853579	1.0227	0.994466	0.94266	0.953735	0.960728	0.0163533	0.0230763	0.0245627
SHU2	SRS2	NA	no	DNA_repair	DNA_repair	0.016593	0.057023	0.0464651	NEUTRAL	ALLEVIATING	-0.0103043	-0.000878591	0.051267	0.0541139	-0.0475985	-0.0549218	-0.708757	-0.0129284	-0.0333772	0.959614	0.947878	0.885333	0.846727	0.991652	0.979209	0.934123	0.944503	0.946068	0.946488	0.917106	0.832293	0.886047	0.938466	0.963146	0.942582	0.943748	0.938902	0.897964	0.868427	0.788135	0.804376	0.883031	0.888198	0.171731	0.878433	0.854883	0.0198278	0.0283121	0.0304613
SLX4	SRS2	NA	no	DNA_repair	DNA_repair	-0.005752	-0.026576	-0.0237386	NEUTRAL	NEUTRAL	-0.00944202	-0.00722839	-0.0369355	-0.0366529	0.0392688	0.0200866	0.0018461	-0.0561506	-0.0178878	0.994209	0.99742	0.940487	0.939765	1.01017	0.998725	0.974407	0.97675	0.983666	0.985441	0.986793	0.91987	0.921646	0.991474	0.993156	0.95645	0.952878	0.973117	0.9698	0.976203	0.826462	0.824258	1.04159	1.01336	0.934288	0.874686	0.939282	0.0204007	0.0293808	0.0310755
APT2	YBR259W	NA	no	Neutral	Neutral	NA	NA	NA	NA	NA	-0.0107286	-0.0212537	-0.00722526	-0.032943	-0.00971275	-0.0333246	-0.0262454	-0.0191664	-0.0142879	1.00626	1.00421	1.00844	0.99965	1.03094	1.02711	1.01738	1.00714	1.00657	0.977056	0.951218	0.949143	0.950746	1.01196	0.970954	0.988372	0.960981	0.977143	0.973944	0.936828	0.952747	0.920295	1.03423	0.965743	0.980854	0.951319	0.97137	0.0249483	0.0354136	0.0387039
CLA4	YBR259W	NA	no	DNA_repair	Neutral	NA	NA	NA	NA	NA	-0.0180297	0.0069726	-0.00661836	-0.00824387	-0.0148738	-0.00746733	-0.0323819	0.0157927	-0.0302859	0.954457	0.927837	0.926982	0.923497	0.958584	0.924819	0.944204	0.889653	0.906166	0.970548	0.943761	0.939168	0.931887	0.959659	0.934061	0.954757	0.899833	0.926434	0.907207	0.879442	0.859607	0.848189	0.902824	0.849714	0.865555	0.806913	0.802812	0.0206575	0.0286941	0.0316354
CSM2	YBR259W	NA	no	DNA_repair	Neutral	NA	NA	NA	NA	NA	0.00589979	0.0203429	0.00246083	0.00811838	0.0410641	0.0333345	0.0101304	0.0202051	0.0275508	0.976239	0.96784	0.961758	0.965696	0.991284	0.992556	0.984986	0.964277	0.968251	1.02731	1.03713	0.972503	1.02673	0.991404	1.03917	1.00598	1.05413	1.03527	1.00879	1.0241	0.937015	0.999621	1.0238	1.06479	1.00096	1.03669	1.02994	0.0190155	0.0266827	0.0293735
CSM3	YBR259W	NA	no	DNA_repair	Neutral	NA	NA	NA	NA	NA	-0.0109525	-0.00878486	-0.0315609	-0.0166397	-0.0295379	-0.0424401	-0.00411022	-0.0155633	-0.00336732	0.98573	0.97802	0.977702	0.973724	1.01927	1.01233	0.994937	0.966717	0.974381	0.933998	0.88372	0.859719	0.844034	0.965954	0.9231	0.929157	0.857025	0.895946	0.910708	0.857206	0.809588	0.806906	0.956814	0.893802	0.921306	0.813211	0.870575	0.0171514	0.0244452	0.0272149
FLO8	YBR259W	NA	no	Neutral	Neutral	NA	NA	NA	NA	NA	0.0124875	0.0145944	0.00706904	0.0155839	0.00139051	0.0368185	0.0119406	0.0137187	0.0142029	0.983954	0.977937	0.984897	0.979058	1.00263	1.00325	0.995699	0.975913	0.978157	1.00732	1.01191	1.01237	1.01265	1.02068	1.03185	1.02429	1.01032	1.00702	1.00379	1.00435	1.00435	1.00729	1.02483	1.072	1.03196	0.999856	0.999476	0.018697	0.0266595	0.0295814
GAL2	YBR259W	NA	no	Neutral	Neutral	NA	NA	NA	NA	NA	-0.00100071	-0.0011762	-0.00798666	-0.00719788	-0.00353209	-0.00742784	0.00741234	0.00338044	0.0072695	0.978475	0.97303	0.979484	0.972323	0.990581	0.993503	0.988393	0.968863	0.969552	1.01388	1.01901	1.02128	1.01618	1.01334	1.01858	1.019	1.01688	1.01166	0.991099	0.990402	0.992394	0.980977	1.00023	1.00452	1.01463	0.988613	0.988165	0.0187753	0.026617	0.0295232
HO	YBR259W	NA	no	Neutral	Neutral	NA	NA	NA	NA	NA	0.00267758	0.00175203	0.0197461	0.00208199	0.015349	0.000634346	0.00720538	0.00396915	-0.00198399	0.983742	0.977813	0.986288	0.979959	0.988492	0.994152	0.987869	0.977599	0.975292	1.02797	1.03903	1.0361	1.0448	1.0377	1.08247	1.03686	1.03236	1.04463	1.0139	1.01759	1.04159	1.02574	1.04115	1.07687	1.03149	1.01311	1.01673	0.0172803	0.02436	0.0268495
MAG1	YBR259W	NA	no	DNA_repair	Neutral	NA	NA	NA	NA	NA	-0.0313448	-0.0222431	-0.0360679	-0.0341151	-0.0305017	-0.0368177	-0.0313675	-0.0242799	-0.0404597	1.00225	1.00494	0.935727	1.00442	1.01697	1.0305	1.01443	1.00132	1.00274	1.0036	1.00112	0.921545	0.998115	0.994449	1.01394	0.999965	0.995688	1.00006	0.975104	0.984826	0.821993	0.969766	0.981734	1.00855	0.984127	0.973772	0.963439	0.0214009	0.0303738	0.0315387
MAL13	YBR259W	NA	no	Neutral	Neutral	NA	NA	NA	NA	NA	-0.00508762	-0.00125641	-0.018804	-0.00261619	0.0149608	0.000472529	-0.00807723	0.0114954	0.013925	0.975618	0.967543	0.975016	0.966242	0.973884	0.985463	0.979514	0.960539	0.965155	0.992252	0.976675	0.98262	0.980668	1.01499	0.997171	1.00872	0.985846	0.989525	0.96299	0.94379	0.939293	0.945009	1.00319	0.982828	0.979771	0.958243	0.968876	0.0245123	0.0345904	0.0382086
MMS1	YBR259W	NA	no	DNA_repair	Neutral	NA	NA	NA	NA	NA	0.00559786	0.00758561	-0.00949456	-0.00676852	-0.0105238	-0.000377126	-0.0160884	0.00550297	0.013888	0.930092	0.894693	0.842826	0.875085	0.964365	0.949946	0.945804	0.85623	0.922868	0.972788	0.947127	0.894768	0.930669	1.01132	1.0007	0.997329	0.911812	0.983665	0.908018	0.849246	0.726666	0.798441	0.964293	0.949001	0.92551	0.773961	0.919602	0.020842	0.0284005	0.0313805
MMS4	YBR259W	286797	no	DNA_repair	Neutral	NA	NA	NA	NA	NA	0.000363297	-0.000554246	0.00701616	0.004657	-0.00224229	-0.00760984	0.00922514	0.0112758	0.00194666	0.999293	0.995589	0.960395	0.979746	1.05086	1.03918	1.01625	0.965156	0.996252	0.992445	0.982923	0.931167	0.953817	1.01916	0.998231	0.991089	0.922498	0.978503	0.992912	0.979332	0.899908	0.94032	1.06934	1.03102	1.01787	0.901646	0.978329	0.0214721	0.0298538	0.0329315
MPH1	YBR259W	NA	no	DNA_repair	Neutral	NA	NA	NA	NA	NA	0.00308987	0.00508968	-0.00756464	-0.000334871	0.0411697	0.0322505	0.0608496	0.0213344	0.0192392	0.985573	0.983202	0.954891	0.973382	1.00251	1.00607	0.958919	0.965917	0.979216	0.980091	0.967222	0.928732	0.933657	0.976808	1.03508	0.934614	0.950124	0.979768	0.969523	0.957082	0.877274	0.909314	1.02103	1.07354	0.954216	0.939114	0.979223	0.0211525	0.0300258	0.0330027
MUS81	YBR259W	NA	no	DNA_repair	Neutral	NA	NA	NA	NA	NA	0.00226695	-0.00160985	-0.0271285	0.00949994	-0.0179404	-0.0022188	-0.0307304	0.00809856	-0.0122315	1.00103	1.00532	0.971745	0.979814	1.06168	1.04132	1.02046	0.931877	1.00124	0.974226	0.962516	0.911764	0.922027	1.00219	0.975203	0.963007	0.875304	0.949719	0.978816	0.968537	0.858573	0.914542	1.04793	1.0157	0.954547	0.81872	0.941371	0.0207786	0.0300287	0.0325857
NGL3	YBR259W	NA	no	Neutral	Neutral	NA	NA	NA	NA	NA	0.00651982	-0.00382445	0.00666851	0.00140119	-0.00122886	-0.00507384	0.0015672	-0.00907533	0.000939281	0.974427	0.965876	0.971232	0.96275	0.969466	0.980163	0.976364	0.961901	0.962638	1.01903	1.02531	1.02638	1.03472	1.0262	1.00652	1.02223	1.01138	1.01942	0.999491	0.986499	1.0035	0.997579	0.993581	0.981153	0.999484	0.963741	0.982218	0.0171423	0.0244105	0.026903
PSY3	YBR259W	NA	no	DNA_repair	Neutral	NA	NA	NA	NA	NA	-0.0141351	-0.0079213	-0.00680356	-0.0104557	-0.0343153	-0.00920459	-0.0246456	-0.00506862	-0.0158016	0.983625	0.977753	0.959681	0.974422	0.994013	0.995566	0.98447	0.973555	0.977639	0.994173	0.979543	0.923879	0.960858	0.957568	0.993184	0.971909	0.968573	0.99702	0.964026	0.950357	0.878235	0.926469	0.917694	0.979568	0.932027	0.93832	0.959247	0.0171921	0.0245762	0.026429
RAD18	YBR259W	NA	no	DNA_repair	Neutral	NA	NA	NA	NA	NA	-0.00685888	-0.00658592	-0.0139095	-0.0266698	-0.00470965	-0.0305272	-0.0182679	-0.00587689	-0.00993225	0.975046	0.966341	0.974279	0.96501	0.991284	0.995628	0.986269	0.96521	0.967645	0.921074	0.869927	0.661841	0.615719	0.91946	0.848231	0.882231	0.86602	0.862124	0.891245	0.834063	0.63091	0.56756	0.906738	0.813997	0.851845	0.830036	0.824291	0.0211214	0.029763	0.0331247
RAD5	YBR259W	NA	no	DNA_repair	Neutral	NA	NA	NA	NA	NA	-0.0145844	-0.0139964	-0.0225214	-0.0227076	-0.0251666	-0.0216463	-0.0281599	-0.000411851	-0.0112883	0.975071	0.966365	0.974284	0.965158	0.991388	0.99564	0.986334	0.965467	0.967542	0.942819	0.910182	0.728756	0.68474	0.990027	0.900549	0.948206	0.886665	0.893142	0.904736	0.865567	0.68749	0.638194	0.95632	0.874975	0.907057	0.855591	0.852827	0.0211219	0.029748	0.0331263
RAD51	YBR259W	NA	no	DNA_repair	Neutral	NA	NA	NA	NA	NA	-0.00933152	0.0015411	-0.0048575	0.00027568	-0.00837441	-0.0120606	-0.0189399	0.00521432	0.000671491	0.967673	0.952041	0.926025	0.939328	1.02086	0.993549	1.00204	0.931392	0.961391	0.943778	0.910756	0.869337	0.885573	0.978391	0.935515	0.971928	0.859459	0.910713	0.903344	0.866981	0.792328	0.828338	0.991928	0.917224	0.95599	0.800039	0.875445	0.0214035	0.0297919	0.0324931
RAD52	YBR259W	NA	no	DNA_repair	Neutral	NA	NA	NA	NA	NA	-0.00776677	-0.00612219	-0.0089813	-0.00784584	-0.0067099	-0.0268766	-0.00395449	-0.016907	-0.00344961	0.975111	0.966404	0.974314	0.965216	0.991367	0.995693	0.986247	0.965358	0.967433	0.863835	0.803806	0.722426	0.72876	1.0097	0.946468	0.976981	0.742615	0.845469	0.834577	0.77068	0.694882	0.695587	0.994241	0.915515	0.95957	0.699971	0.814464	0.0298832	0.0420733	0.0468974
RAD54	YBR259W	NA	no	DNA_repair	Neutral	NA	NA	NA	NA	NA	-0.00371964	-0.00435692	-0.0278992	-0.0087349	-0.0310751	-0.0181956	-0.0029771	-0.0014229	-0.00371872	0.969	0.957741	0.942873	0.942555	1.01586	0.996599	0.99905	0.931072	0.963656	0.923169	0.875629	0.808098	0.813676	0.99418	0.954467	0.974384	0.781311	0.891814	0.890236	0.83298	0.727008	0.753329	0.979751	0.933089	0.971322	0.71769	0.855149	0.0172933	0.0244919	0.0270313
RAD55	YBR259W	NA	no	DNA_repair	Neutral	NA	NA	NA	NA	NA	-0.00273303	0.00111546	-0.0226206	0.00249571	-0.0275767	-0.00381189	-0.0243292	0.0142688	-0.00512003	0.94612	0.924662	0.878912	0.894604	0.979538	0.939653	0.961797	0.838661	0.93136	0.908423	0.858431	0.824227	0.828352	0.922545	0.883042	0.922435	0.789549	0.868706	0.853403	0.787878	0.68201	0.729202	0.874815	0.817836	0.859969	0.646713	0.798003	0.0209708	0.0297496	0.031095
RAD57	YBR259W	NA	no	DNA_repair	Neutral	NA	NA	NA	NA	NA	0.0311319	0.00673306	0.0261185	0.00632942	0.0275167	0.0432897	0.00780859	0.0433517	0.0223151	0.974928	0.966302	0.974271	0.965189	0.991141	0.995623	0.98609	0.965295	0.967258	0.926049	0.888496	0.76504	0.813662	1.00094	0.899339	0.956334	0.633798	0.898229	0.93397	0.865287	0.771465	0.791666	1.01957	0.938692	0.950793	0.655119	0.891109	0.0298864	0.0420273	0.0468304
RAD59	YBR259W	NA	no	DNA_repair	Neutral	NA	NA	NA	NA	NA	-0.00826779	-0.00750867	-0.000313691	-0.0144764	-0.00687843	-0.0142465	0.00188485	-0.00798404	-0.0249689	0.982672	0.976563	0.94117	0.972936	0.99732	0.997923	0.987753	0.97708	0.983458	1.0025	0.999909	0.954529	0.99322	0.996688	0.994027	0.999448	0.994624	1.00906	0.977042	0.969245	0.895499	0.952184	0.987364	0.977788	0.989169	0.964231	0.967758	0.0215918	0.0302318	0.0323561
RAD61	YBR259W	NA	no	DNA_repair	Neutral	NA	NA	NA	NA	NA	-0.0184799	-0.0212991	-0.0332391	-0.0371923	-0.00498757	-0.0423768	-0.0224326	-0.0231943	-0.0262331	0.972387	0.962023	0.959244	0.963186	0.961454	0.966094	0.959684	0.944852	0.959377	1.00884	1.01436	0.978334	0.993827	1.05983	1.09106	1.00805	1.03292	1.01372	0.962451	0.954482	0.904411	0.919983	1.01491	1.01355	0.944165	0.952937	0.946175	0.0242344	0.0345934	0.0378013
RTT101	YBR259W	NA	no	DNA_repair	Neutral	NA	NA	NA	NA	NA	-0.0132814	-0.00695425	-0.0213733	-0.0100644	0.0019498	0.000481082	-0.00809657	0.0155357	0.00208704	0.943055	0.920421	0.897952	0.90863	0.958984	0.950938	0.95428	0.901669	0.937229	0.896197	0.835986	0.762006	0.772444	0.961693	0.961617	0.949785	0.803576	0.884692	0.827787	0.753753	0.642244	0.677143	0.922021	0.911934	0.895397	0.725977	0.826797	0.0168533	0.0238724	0.0262311
RTT107	YBR259W	NA	no	DNA_repair	Neutral	NA	NA	NA	NA	NA	-0.00614618	0.00574895	0.0108293	-0.00381278	0.0032543	-0.034954	-0.0078865	-0.0095398	0.00137206	0.953328	0.928587	0.877801	0.917954	0.988243	0.980437	0.964669	0.889391	0.94826	0.995744	0.989145	0.919318	0.97357	1.03231	1.05475	1.00896	0.914162	0.999002	0.942479	0.922823	0.806925	0.887086	1.02343	0.999562	0.964775	0.795095	0.948074	0.0207103	0.0287007	0.0313156
SGS1	YBR259W	NA	no	DNA_repair	Neutral	NA	NA	NA	NA	NA	-0.00640506	0.00236779	-0.00194564	-0.0180195	-0.0188255	-0.0536799	-0.025864	-0.034542	-0.0122799	0.993569	0.990906	0.957987	0.945311	1.06881	1.04891	1.0286	0.982513	0.977058	0.96726	0.951859	0.874816	0.886711	1.0161	1.00606	0.98125	0.905903	0.909632	0.95572	0.947434	0.83357	0.817383	1.06819	1.00275	0.985908	0.857578	0.877672	0.0212332	0.029934	0.0334004
SHU1	YBR259W	NA	no	DNA_repair	Neutral	NA	NA	NA	NA	NA	-0.00128625	0.0104676	-0.0193894	0.00842803	-8.78267e-06	0.00902586	-0.000188979	0.0163213	0.00660687	0.973451	0.96451	0.959582	0.960373	0.979903	0.984564	0.976694	0.96131	0.965167	1.00235	0.99801	0.936754	0.945779	1.02327	1.02528	1.00362	1.01462	1.00594	0.974416	0.973007	0.878102	0.916336	1.00265	1.01844	0.979711	0.991627	0.977447	0.0187641	0.0263341	0.0290557
SHU2	YBR259W	NA	no	DNA_repair	Neutral	NA	NA	NA	NA	NA	0.00720214	-0.00244635	0.00627154	-0.00999008	0.00615412	0.0154102	0.000455819	-0.0107178	-0.000307827	0.97498	0.966293	0.974278	0.965114	0.991211	0.995676	0.986079	0.965082	0.967375	0.946455	0.916915	0.832291	0.88633	0.938351	0.962952	0.942565	0.943615	0.938771	0.929993	0.883559	0.817151	0.845432	0.936248	0.974199	0.929896	0.899969	0.907849	0.0211297	0.0297408	0.0332486
SLX4	YBR259W	NA	no	DNA_repair	Neutral	NA	NA	NA	NA	NA	-0.0188952	-0.000297851	-0.0238363	-0.00306217	-0.0277802	-0.00199569	-0.0227545	-0.00578365	-0.0212716	0.992841	0.991792	0.982039	0.98643	1.00385	1.00361	0.994563	0.978392	0.983757	1.00831	1.00916	0.974323	0.992562	0.974622	0.961444	0.976398	0.971352	0.990798	0.982495	1.00104	0.933437	0.976882	0.951304	0.963459	0.948849	0.945245	0.954076	0.0243304	0.034653	0.0378988
SRS2	YBR259W	NA	no	DNA_repair	Neutral	NA	NA	NA	NA	NA	-0.00168385	0.000202091	0.0163486	0.00104729	0.00767163	0.000487739	-0.021918	0.0184708	-0.00826336	0.969946	0.960508	0.945736	0.929025	0.991396	0.989966	0.969341	0.959194	0.961006	0.988961	0.988393	0.934751	0.916647	1.03205	1.05097	0.991248	0.97643	0.989689	0.957365	0.949329	0.897592	0.848432	1.03082	1.04104	0.938118	0.954742	0.942543	0.0169029	0.0239584	0.0263882
YBR259W	YBR259W	0	YES	Neutral	Neutral	NA	NA	NA	NA	NA	-0.546779	-0.803004	-0.846544	-0.895604	-0.990589	-1.02355	-0.887927	-0.941411	-0.807054	0.975112	0.966322	0.974277	0.965229	0.991276	0.995656	0.986338	0.965254	0.967459	1.02515	1.02692	1.03172	1.0324	1.02808	1.02801	1.03848	1.02418	1.03079	0.452862	0.189338	0.158644	0.100884	0.0285701	0	0.136385	0.0472147	0.190222	0.0298641	0.0420297	0.0468253
APT2	YCL047C	NA	no	Neutral	Neutral	NA	NA	NA	NA	NA	0.00257208	0.0178167	-0.00366087	0.0137987	-0.0108913	0.00818949	0.0046877	0.00884693	-0.00410464	1.03888	1.043	1.03327	1.05511	1.09926	1.07545	1.06706	1.06326	1.06333	0.952943	0.921981	0.915276	0.911892	0.987493	0.944688	0.957492	0.941171	0.953644	0.992319	0.979194	0.941847	0.975433	1.07399	1.02399	1.02596	1.00953	1.00944	0.0236533	0.0339677	0.0367663
CLA4	YCL047C	NA	no	DNA_repair	Neutral	NA	NA	NA	NA	NA	0.0095791	0.00657273	0.00539583	0.025124	0.0252516	0.039033	0.0108123	0.0335768	0.049357	0.974305	0.945538	0.934863	0.951233	0.995604	0.948132	0.966867	0.907359	0.92302	0.929611	0.892639	0.882464	0.866183	0.925545	0.891271	0.908076	0.869306	0.88791	0.914814	0.849171	0.828635	0.847364	0.944573	0.879351	0.886807	0.813648	0.863456	0.0199137	0.0277702	0.030423
CSM2	YCL047C	NA	no	DNA_repair	Neutral	NA	NA	NA	NA	NA	0.00262287	-0.00302983	-0.0173922	-0.0126188	0.0246082	-0.0169538	0.0317605	-0.0177117	0.0110865	1.01048	1.00389	0.981318	1.01924	1.05807	1.04113	1.0319	1.01291	1.01817	1.00938	1.01096	0.946475	0.992371	0.973616	1.01604	0.980416	1.03082	1.01186	1.02312	1.0127	0.912207	1.00052	1.05531	1.04248	1.04433	1.02804	1.04247	0.0179997	0.0257517	0.0279498
CSM3	YCL047C	NA	no	DNA_repair	Neutral	NA	NA	NA	NA	NA	0.019653	0.0349803	0.0215435	0.0370307	-0.0154492	0.0106258	0.00327071	0.0169112	0.0152454	1.01576	1.01205	0.9979	1.02454	1.08744	1.05925	1.0405	1.01208	1.0205	0.909519	0.857742	0.832498	0.812402	0.946337	0.899339	0.904256	0.843739	0.877759	0.943433	0.903036	0.851953	0.868632	1.01367	0.9632	0.943874	0.869041	0.910219	0.0162169	0.0232581	0.0256131
FLO8	YCL047C	NA	no	Neutral	Neutral	NA	NA	NA	NA	NA	-0.00595323	-0.021205	-0.00884908	-0.0204784	-0.0289514	-0.0226027	-0.0142153	-0.0225601	-0.00516505	1.01862	1.01625	1.00844	1.03592	1.07639	1.05475	1.04705	1.03058	1.03196	0.989409	0.988146	0.985176	0.980685	1.00419	1.01133	1.00037	0.993129	0.986759	1.00187	0.982732	0.98418	0.995372	1.05225	1.04451	1.03342	1.00095	1.01321	0.0175994	0.0256007	0.028249
GAL2	YCL047C	NA	no	Neutral	Neutral	NA	NA	NA	NA	NA	0.00281553	0.00159832	0.0118009	0.00739629	0.0191546	-0.00667905	0.00519365	0.00538186	0.00608241	1.01269	1.01059	1.00221	1.02744	1.05916	1.04396	1.03797	1.02021	1.0206	0.995701	0.994979	0.993789	0.982728	0.99537	0.998759	0.995717	0.998121	0.991009	1.01147	1.00728	1.00779	1.01783	1.07445	1.03705	1.03949	1.02428	1.0182	0.0176969	0.025557	0.0281469
HO	YCL047C	NA	no	Neutral	Neutral	NA	NA	NA	NA	NA	-0.0157704	-0.0114269	-0.0170979	-0.0225725	-0.0121545	-0.0368776	-0.0130733	-0.0103378	-0.0121032	1.01233	1.00852	1.00533	1.02521	1.04243	1.03229	1.02763	1.02104	1.01808	0.998025	0.996215	0.98832	0.987731	1.00581	1.0411	0.996169	0.99991	1.00761	0.994906	0.993616	0.976247	0.991064	1.03854	1.04081	1.01204	1.01118	1.0148	0.0165159	0.0237516	0.0259976
MAG1	YCL047C	NA	no	DNA_repair	Neutral	NA	NA	NA	NA	NA	0.00679812	0.00770954	0.0235621	0.0223152	0.0297341	0.00024493	0.0126394	0.0143412	0.0284049	1.02552	1.0325	0.944861	1.04401	1.06395	1.06618	1.04832	1.03989	1.03944	0.9627	0.946914	0.867653	0.927711	0.957759	0.968084	0.947764	0.956584	0.953952	0.993906	0.984743	0.841036	0.990493	1.04889	1.03219	1.00622	1.00893	1.01988	0.0206824	0.0296485	0.0301727
MAL13	YCL047C	NA	no	Neutral	Neutral	NA	NA	NA	NA	NA	0.0109202	0.0111821	0.00469684	-0.00828958	0.00520838	-0.0224425	0.00507196	-0.00260591	0.0140431	1.00432	0.998337	0.993433	1.0114	1.02908	1.02634	1.01798	1.0002	1.00684	0.964616	0.941629	0.942492	0.932277	0.988001	0.965967	0.971648	0.958114	0.960136	0.980033	0.951646	0.941305	0.93571	1.02393	0.970078	0.995448	0.956241	0.981342	0.0233679	0.0333779	0.036625
MMS1	YCL047C	NA	no	DNA_repair	Neutral	NA	NA	NA	NA	NA	-0.0112259	-0.0182554	-0.0489529	-0.0417375	-0.0507068	-0.0814996	-0.0132813	-0.00948169	-0.0189207	0.948198	0.908361	0.841154	0.894465	1.00142	0.974996	0.968165	0.868123	0.94461	0.931565	0.894356	0.842014	0.862127	0.970256	0.950543	0.943642	0.879106	0.939412	0.871442	0.792114	0.648644	0.726008	0.922517	0.846662	0.901219	0.74365	0.868584	0.0201285	0.0274616	0.0301788
MMS4	YCL047C	NA	no	DNA_repair	Neutral	NA	NA	NA	NA	NA	0.00123483	0.0226935	-0.00632792	0.0275839	-0.0435524	-0.0112632	-0.0130463	-0.000781097	-0.0174874	1.02291	1.02192	0.973147	1.01755	1.10596	1.07619	1.05375	0.998117	1.03573	0.9528	0.9301	0.879503	0.890537	0.982169	0.954259	0.944351	0.892759	0.939779	0.975807	0.973035	0.848716	0.933816	1.04193	1.01538	0.982016	0.888776	0.955862	0.0206868	0.0290355	0.0315525
MPH1	YCL047C	NA	no	DNA_repair	Neutral	NA	NA	NA	NA	NA	0.0160903	0.023333	0.0192751	0.0322914	0.0286963	-0.0207592	0.032039	0.00501632	0.0186656	1.00793	1.0086	0.966712	1.00992	1.04974	1.03744	0.986246	0.9978	1.01245	0.940317	0.91701	0.877376	0.871691	0.943681	0.984646	0.89433	0.91615	0.938191	0.963859	0.948245	0.866345	0.912273	1.0191	1.00193	0.911648	0.918383	0.968546	0.0203529	0.0291093	0.0316338
MUS81	YCL047C	NA	no	DNA_repair	Neutral	NA	NA	NA	NA	NA	0.012836	0.00819298	0.0122997	0.0144042	-0.0349414	-0.0220874	0.00240283	0.0336136	0.00473438	1.02401	1.03393	0.985439	1.01701	1.11898	1.08015	1.05652	0.951934	1.03884	0.934462	0.913777	0.861915	0.861092	0.967315	0.934996	0.917685	0.845514	0.913	0.969768	0.952981	0.860884	0.889689	1.04684	0.98781	0.972044	0.831114	0.953318	0.0199349	0.0289824	0.0311197
NGL3	YCL047C	NA	no	Neutral	Neutral	NA	NA	NA	NA	NA	-0.00955807	-0.0146189	-0.00556278	-0.0091168	-0.0168282	0.00573541	-0.00196152	0.00067198	-0.0130088	1.00208	0.99511	0.9882	1.00511	1.02383	1.01981	1.01464	1.00264	1.00315	0.98875	0.984012	0.979742	0.977725	0.998391	0.973782	0.984369	0.981296	0.985935	0.982033	0.965806	0.96363	0.976348	1.00815	1.00042	0.998661	0.985727	0.977513	0.0163748	0.0238181	0.0260514
PSY3	YCL047C	NA	no	DNA_repair	Neutral	NA	NA	NA	NA	NA	-0.00363682	-0.00681665	-0.0124131	-0.0165587	-0.0139491	-0.0366427	-0.0193523	-0.00547516	-0.0145085	1.01263	1.0102	0.975646	1.02155	1.05252	1.0362	1.02477	1.0171	1.02239	0.966191	0.944437	0.886958	0.915159	0.935082	0.960391	0.939187	0.943162	0.966648	0.974909	0.947316	0.852379	0.918697	0.969776	0.959176	0.943276	0.953877	0.974119	0.0163849	0.0237234	0.0251364
RAD18	YCL047C	187063	no	DNA_repair	Neutral	NA	NA	NA	NA	NA	-0.00504596	0.00569259	-0.00644383	0.0126543	-0.0198585	0.0124606	0.00462091	0.00707797	0.0167184	1.01841	1.01263	1.00237	1.03512	1.08216	1.06013	1.05003	1.03061	1.03343	0.921094	0.870006	0.661927	0.615715	0.91952	0.848369	0.882149	0.86606	0.862092	0.93301	0.886686	0.657049	0.650043	0.97521	0.911841	0.9309	0.899631	0.907632	0.0195568	0.0281897	0.03104
RAD5	YCL047C	NA	no	DNA_repair	Neutral	NA	NA	NA	NA	NA	-0.00177864	-0.0031976	-0.00743673	-0.0116884	-0.0526929	-0.0419635	-0.0369789	0.000370258	0.0062209	1.01842	1.01264	1.00235	1.03526	1.08225	1.06007	1.05004	1.03041	1.03344	0.942819	0.910232	0.728853	0.684796	0.990116	0.900398	0.948052	0.886501	0.893107	0.958406	0.918535	0.723132	0.697274	1.01885	0.912533	0.958509	0.913859	0.929191	0.0195621	0.0281757	0.0310472
RAD51	YCL047C	NA	no	DNA_repair	Neutral	NA	NA	NA	NA	NA	-0.00732998	-0.00562932	0.00223771	-0.0207722	-0.0585805	-0.0779063	-0.0467781	-0.0431388	-0.0250426	0.990164	0.97452	0.934681	0.971531	1.07247	1.02664	1.03792	0.958677	0.994693	0.907661	0.867534	0.824915	0.82989	0.946139	0.896531	0.928607	0.837634	0.881991	0.890468	0.838041	0.767637	0.781885	0.956081	0.841291	0.916991	0.752569	0.85012	0.0205043	0.0285999	0.0307537
RAD52	YCL047C	NA	no	DNA_repair	Neutral	NA	NA	NA	NA	NA	0.0012736	-0.0183321	-0.0330658	-0.0239634	-0.110633	-0.0901157	-0.0551134	0.00302835	-0.0123555	1.01843	1.01265	1.00233	1.03529	1.08224	1.06013	1.05003	1.03051	1.03344	0.863787	0.803811	0.722417	0.728732	1.00946	0.946426	0.976803	0.742577	0.845453	0.880983	0.79565	0.691038	0.730506	0.981814	0.913226	0.970558	0.768267	0.86137	0.0276799	0.0398484	0.0439665
RAD54	YCL047C	NA	no	DNA_repair	Neutral	NA	NA	NA	NA	NA	0.00379026	-0.00741778	-0.00015456	0.0108155	-0.0446859	-0.0336676	-0.035767	0.0231773	-0.0134498	0.99815	0.988285	0.957595	0.986933	1.08224	1.04011	1.04549	0.967007	1.00739	0.899507	0.849751	0.783668	0.783683	0.971726	0.927082	0.945543	0.772831	0.874033	0.900803	0.830823	0.744703	0.779335	1.00697	0.930489	0.95285	0.759909	0.865391	0.016367	0.0233669	0.025337
RAD55	YCL047C	NA	no	DNA_repair	Neutral	NA	NA	NA	NA	NA	0.00265732	-0.0142679	0.00593343	-0.00868935	-0.0413667	-0.0178813	-0.0181505	0.0232943	-0.0104928	0.967643	0.94385	0.881283	0.920029	1.02399	0.96692	0.989509	0.850554	0.957396	0.874074	0.821345	0.782847	0.779498	0.895527	0.848348	0.883191	0.774451	0.844063	0.845067	0.754609	0.680667	0.696204	0.872433	0.794439	0.852812	0.652178	0.790548	0.0199554	0.0283398	0.029151
RAD57	YCL047C	NA	no	DNA_repair	Neutral	NA	NA	NA	NA	NA	-0.0209195	-0.020545	-0.0320346	-0.028494	-0.0841841	-0.0259228	-0.0382949	0.137778	-0.0206963	1.01838	1.01261	1.00236	1.03526	1.08204	1.0602	1.05001	1.03056	1.03345	0.926001	0.888492	0.765069	0.813664	1.00083	0.899336	0.955988	0.633684	0.898213	0.922105	0.879152	0.734851	0.813861	0.998727	0.927558	0.965492	0.790854	0.907561	0.0276397	0.0398077	0.0438833
RAD59	YCL047C	NA	no	DNA_repair	Neutral	NA	NA	NA	NA	NA	-0.00472435	0.00508378	0.00298706	0.00319173	0.00166743	-0.0129269	-0.0130676	-0.00417145	-0.0161979	1.00479	1.00029	0.950935	1.00749	1.03911	1.02909	1.01673	1.00898	1.01563	0.961339	0.944944	0.89737	0.921544	0.957801	0.947735	0.946252	0.953202	0.960679	0.961499	0.950692	0.855766	0.93261	0.997246	0.962825	0.949499	0.957851	0.959908	0.0208789	0.0295432	0.031202
RAD61	YCL047C	NA	no	DNA_repair	Neutral	NA	NA	NA	NA	NA	-0.00205603	0.00885203	-0.0146593	0.0068605	-0.000308424	-0.0197947	0.0218578	0.0483142	0.0334482	0.999131	0.990464	0.974511	1.00664	1.00757	1.00112	0.99062	0.978338	0.994499	0.977659	0.97327	0.935073	0.942104	1.02254	1.04856	0.965001	0.995825	0.974762	0.975463	0.974158	0.897329	0.956808	1.03535	1.03674	0.97974	1.02549	1.0043	0.023308	0.0337381	0.0365104
RTT101	YCL047C	NA	no	DNA_repair	Neutral	NA	NA	NA	NA	NA	0.0011354	-0.000580122	-0.0103905	0.00218031	-0.047768	-0.0627097	-0.0408787	-0.0194614	-0.0168389	0.96951	0.943876	0.904675	0.944652	1.00964	0.985654	0.988	0.929264	0.97237	0.871642	0.810749	0.737926	0.743129	0.93727	0.928884	0.918245	0.791239	0.865443	0.842823	0.757579	0.64055	0.69122	0.897577	0.852555	0.865473	0.700817	0.820316	0.0159424	0.0227219	0.0246345
RTT107	YCL047C	NA	no	DNA_repair	Neutral	NA	NA	NA	NA	NA	-0.00617746	0.00223337	-0.0347926	-0.0181153	-0.0560063	-0.0644909	-0.0221799	-0.00302308	-0.0335565	0.97246	0.945604	0.880513	0.943935	1.02887	1.00755	0.990393	0.907232	0.975291	0.952571	0.931014	0.863341	0.900506	0.988916	0.999389	0.95453	0.881638	0.953145	0.920703	0.883747	0.719923	0.833158	0.963492	0.945925	0.924501	0.789694	0.896952	0.0200597	0.0280371	0.0301431
SGS1	YCL047C	NA	no	DNA_repair	Neutral	NA	NA	NA	NA	NA	-0.0121556	-0.0077689	-0.0458612	-0.0189471	-0.0544515	-0.0363648	-0.0284634	-0.00555286	-0.0105688	1.0167	1.01758	0.97128	0.978814	1.12783	1.08785	1.07009	1.01786	1.01241	0.928592	0.903593	0.831737	0.83145	0.980226	0.962976	0.938171	0.878498	0.880302	0.931926	0.911761	0.759603	0.791807	1.04972	1.01041	0.975342	0.887855	0.879452	0.0204488	0.0289669	0.031641
SHU1	YCL047C	NA	no	DNA_repair	Neutral	NA	NA	NA	NA	NA	0.00808094	0.00134418	-0.00747471	-0.00557031	-0.0324782	-0.0268306	-0.0138946	-0.00942434	-0.00111876	1.00742	1.00004	0.978837	1.0145	1.04587	1.03303	1.0224	1.00953	1.01398	0.984784	0.973626	0.912699	0.918498	1.00425	1.00419	0.979516	0.99436	0.984264	1.00066	0.975758	0.886013	0.926919	1.0198	1.01247	0.988864	0.995578	0.997818	0.0177021	0.0252617	0.0274965
SHU2	YCL047C	NA	no	DNA_repair	Neutral	NA	NA	NA	NA	NA	-0.0134249	-0.0108118	-0.0120425	-0.00582557	-0.0356574	-0.0262895	-0.022225	-0.0188014	-0.0240499	1.01839	1.01261	1.00235	1.03517	1.0821	1.06016	1.05	1.03071	1.03344	0.946493	0.91725	0.832486	0.886611	0.938526	0.963056	0.942564	0.943661	0.938769	0.950482	0.918001	0.8224	0.911976	0.97991	0.994694	0.967471	0.953821	0.946108	0.0195515	0.0281673	0.0311514
SLX4	YCL047C	NA	no	DNA_repair	Neutral	NA	NA	NA	NA	NA	0.00512518	-0.00426398	0.0222668	-0.00266253	0.0619533	0.0328424	0.0474277	0.00678153	0.0261475	1.02201	1.026	1.00146	1.03563	1.06014	1.04592	1.03289	1.02293	1.02995	0.978916	0.971355	0.934694	0.944502	0.948245	0.931377	0.938183	0.946297	0.961138	1.00546	0.991585	0.958343	0.975464	1.06718	1.00694	1.01655	0.974824	1.01615	0.0232572	0.0335001	0.0362504
SRS2	YCL047C	NA	no	DNA_repair	Neutral	NA	NA	NA	NA	NA	-0.00230998	0.00212578	-0.0252862	-0.0181556	-0.0192203	-0.0449671	0.00224718	-0.0104607	-0.000735203	0.997742	0.988831	0.959468	0.967379	1.04689	1.0294	1.00524	0.999906	1.0007	0.960484	0.949601	0.896062	0.873052	1.0013	1.01382	0.954631	0.950442	0.958797	0.956412	0.941979	0.833937	0.825522	1.03081	1.00113	0.962872	0.940238	0.959443	0.0160658	0.0230852	0.0251978
YBR259W	YCL047C	NA	no	Neutral	Neutral	NA	NA	NA	NA	NA	0.00831242	0.0239529	0.0128203	0.0267647	0.0254013	0.0329194	0.0115405	0.0250023	0.028123	0.995634	0.986896	0.986841	0.996081	1.03108	1.02521	1.01374	0.993154	0.995006	0.981022	0.964448	0.963684	0.951097	0.984604	0.976919	0.978124	0.976244	0.97651	0.985971	0.977071	0.96468	0.976672	1.04237	1.03597	1.00475	0.995867	1.00124	0.0204661	0.0292818	0.0324742
YCL047C	YCL047C	0	YES	Neutral	Neutral	NA	NA	NA	NA	NA	-0.499376	-0.767241	-0.773141	-0.844183	-0.93275	-0.989659	-0.80303	-0.924125	-0.748998	1.01837	1.01252	1.00239	1.03503	1.08216	1.06011	1.05005	1.03059	1.03344	0.940759	0.913864	0.908238	0.886435	0.950498	0.933527	0.932346	0.940187	0.937499	0.458663	0.158066	0.137263	0.0733219	0.0958386	0	0.175975	0.04486	0.219847	0.027644	0.0398769	0.0438937
APT2	YDL027C	939560	no	Neutral	Neutral	NA	NA	NA	NA	NA	0.0128415	0.0124095	0.0168545	0.00846012	0.0145484	-0.00181286	0.00691684	0.0118018	0.0173031	1.03392	1.04757	1.04113	1.04019	1.05576	1.04	1.03556	1.05397	1.05041	0.968745	0.946811	0.944844	0.942755	0.998669	0.966629	0.971311	0.957863	0.9669	1.015	1.00572	1.00211	0.990314	1.06835	1.0047	1.01286	1.0228	1.03347	0.0209221	0.0300426	0.0327185
CLA4	YDL027C	NA	no	DNA_repair	Neutral	NA	NA	NA	NA	NA	-0.0043197	-0.0107855	-0.0213188	-0.0179015	-0.01163	-0.0261224	0.00124051	0.00454144	-0.00507045	0.954764	0.923369	0.916079	0.91761	0.94547	0.894869	0.926511	0.867771	0.889304	0.960027	0.939939	0.935977	0.926186	0.958967	0.940638	0.941166	0.918127	0.929741	0.911366	0.854419	0.832797	0.828563	0.893647	0.811481	0.871457	0.793546	0.817131	0.0162955	0.022591	0.0249071
CSM2	YDL027C	NA	no	DNA_repair	Neutral	NA	NA	NA	NA	NA	0.0148736	0.00979494	0.0131804	0.0202597	0.0271883	0.0413625	0.0296977	0.0204558	0.0180316	0.990523	0.989984	0.966153	0.986076	0.990377	0.982295	0.98198	0.979857	0.983603	1.01341	1.01807	0.964764	1.00625	0.984136	1.02237	0.988541	1.03172	1.01451	1.01882	1.01801	0.944923	1.01285	1.00187	1.04563	1.00044	1.03196	1.01616	0.0165641	0.0236597	0.0258363
CSM3	YDL027C	NA	no	DNA_repair	Neutral	NA	NA	NA	NA	NA	0.000298211	0.000547028	-0.00805424	-0.000562521	-0.00744866	-0.00412141	0.00223137	-0.016209	-0.00255335	1.00198	1.00376	0.991641	0.997446	1.03742	1.01582	0.998616	0.982368	0.991948	0.934584	0.89547	0.875395	0.85977	0.964244	0.930064	0.926563	0.879414	0.90613	0.937074	0.899845	0.859716	0.857216	0.994099	0.942555	0.928243	0.846814	0.896406	0.0141701	0.0203969	0.0227696
FLO8	YDL027C	NA	no	Neutral	Neutral	NA	NA	NA	NA	NA	0.0034413	-0.0103372	0.00966011	0.00192559	0.0106986	0.0083879	-0.00296345	0.000643528	-0.0124493	1.00286	1.00833	1.00624	1.00982	1.01092	1.00056	1.00077	1.00338	1.00273	0.996408	0.997998	0.99769	0.995466	1.00989	1.01776	1.00517	0.998981	0.992898	1.00259	0.995747	1.01334	1.00681	1.0312	1.02618	1.0024	1.00277	0.982942	0.0160852	0.0234918	0.0262039
GAL2	YDL027C	NA	no	Neutral	Neutral	NA	NA	NA	NA	NA	-0.00743516	-0.00202336	-0.0143747	-0.000572509	0.0118201	0.00358936	-0.00690035	-0.0158229	-0.0101053	0.99406	0.999734	0.996936	0.997954	0.989156	0.983275	0.987891	0.989065	0.986291	1.00189	1.00391	1.00531	0.997787	1.00264	1.00701	1.00101	1.00355	0.996516	0.988527	1.00157	0.987806	0.995108	1.00362	0.993753	0.981858	0.976796	0.972832	0.0162113	0.0235063	0.0261299
HO	YDL027C	355664	no	Neutral	Neutral	NA	NA	NA	NA	NA	0.00173937	-0.000723186	0.00830847	0.00450177	0.0128254	0.00941636	-0.00145602	-0.0012551	0.00456077	0.998017	0.999745	1.00259	1.00277	0.986355	0.987754	0.987282	0.998223	0.991671	1.00674	1.00981	1.00726	1.00927	1.0147	1.04399	1.0043	1.00775	1.01226	1.00641	1.00877	1.01794	1.01629	1.01377	1.04035	0.989931	1.00451	1.00833	0.0144215	0.0206361	0.022727
MAG1	YDL027C	NA	no	DNA_repair	Neutral	NA	NA	NA	NA	NA	-0.00591019	-0.00884527	-0.0186633	-0.0140768	0.0179014	-0.00642843	0.0110876	0.000958872	0.00081941	1.01866	1.03266	0.927881	1.03181	1.02704	1.0403	1.02465	1.0279	1.02632	0.983292	0.97761	0.924233	0.970016	0.981498	0.99297	0.970617	0.978172	0.974953	0.995724	1.00064	0.835331	0.986788	1.02626	1.02626	1.00573	1.00651	1.00146	0.0170851	0.0245159	0.0247052
MAL13	YDL027C	NA	no	Neutral	Neutral	NA	NA	NA	NA	NA	0.00674393	0.0123408	0.00507697	0.0158455	0.0303729	0.0360839	0.0292347	0.00522807	0.00937479	0.986467	0.985153	0.986055	0.98267	0.962758	0.973162	0.973864	0.970012	0.9752	0.979679	0.965495	0.969361	0.963722	0.99959	0.985485	0.984305	0.974776	0.974143	0.973137	0.963361	0.960856	0.962787	0.993018	0.995087	0.987917	0.950651	0.959338	0.0204559	0.0292537	0.0322894
MMS1	YDL027C	NA	no	DNA_repair	Neutral	NA	NA	NA	NA	NA	0.00971673	0.0137699	0.00150017	0.00714743	0.0172773	0.0243128	0.014497	-0.00457106	0.0121114	0.922407	0.878073	0.800862	0.850865	0.953714	0.930379	0.929228	0.822767	0.91065	0.96167	0.941655	0.908061	0.925376	0.991899	0.982875	0.968286	0.925919	0.964629	0.895219	0.836462	0.715082	0.788079	0.963318	0.938485	0.913981	0.748042	0.889685	0.0165021	0.0222494	0.0246253
MMS4	YDL027C	NA	no	DNA_repair	Neutral	NA	NA	NA	NA	NA	0.00435414	0.00173875	0.0120004	-0.00122149	0.0124271	-0.00409981	0.0194883	-0.00210324	0.00856291	1.01522	1.01934	0.962279	0.997834	1.07735	1.05262	1.02859	0.974844	1.01991	0.975748	0.965583	0.930417	0.941109	0.998624	0.982785	0.966516	0.931174	0.962909	0.995105	0.98622	0.905794	0.937911	1.08754	1.03076	1.01394	0.904838	0.99102	0.0171338	0.0239042	0.0261843
MPH1	YDL027C	NA	no	DNA_repair	Neutral	NA	NA	NA	NA	NA	-0.00645864	-0.0100712	-0.0212298	-0.000406197	-0.0106041	0.0272963	0.0107676	0.0128696	0.0176306	0.996481	1.00211	0.954421	0.988545	1.00703	1.00579	0.945546	0.97539	0.992453	0.966989	0.955537	0.929335	0.92746	0.970386	1.00565	0.928846	0.948948	0.962865	0.957154	0.947568	0.863782	0.916128	0.966938	1.03836	0.887388	0.937968	0.973255	0.0167919	0.0240107	0.0262666
MUS81	YDL027C	841127	no	DNA_repair	Neutral	NA	NA	NA	NA	NA	0.00880106	0.00411692	0.0140568	0.0170067	0.0031479	0.0150776	0.0135651	-0.00581944	-0.0101039	1.01697	1.03447	0.978241	0.997503	1.09317	1.05657	1.03375	0.927407	1.02498	0.962825	0.952525	0.917897	0.919767	0.987505	0.967807	0.947497	0.904707	0.944134	0.988404	0.990334	0.910977	0.93457	1.08292	1.0391	0.994346	0.828372	0.958703	0.0163781	0.0239303	0.0257455
NGL3	YDL027C	NA	no	Neutral	Neutral	NA	NA	NA	NA	NA	-0.00665218	-0.00570656	-0.00265083	-0.00994007	-0.00385478	-0.00464761	-0.00440172	-0.00341869	-0.000912223	0.984243	0.98132	0.97952	0.976173	0.955691	0.965135	0.968935	0.972758	0.970816	0.999565	1.00004	1.0002	1.00165	1.00796	0.992016	0.994467	0.993128	0.995028	0.977341	0.97605	0.977393	0.96846	0.960069	0.952865	0.95947	0.962878	0.965454	0.0142555	0.0207387	0.0228036
PSY3	YDL027C	NA	no	DNA_repair	Neutral	NA	NA	NA	NA	NA	-0.00213888	-0.00487429	-0.0056591	-0.004393	0.00115144	-0.00785471	-0.00373232	0.0104942	0.00725428	0.998131	1.00136	0.961891	0.995785	0.994914	0.989411	0.981674	0.992015	0.996347	0.981038	0.967374	0.925223	0.949317	0.957435	0.982016	0.957556	0.96247	0.979443	0.977073	0.963851	0.88258	0.94092	0.95388	0.963778	0.93626	0.965301	0.983091	0.0142685	0.0207082	0.0219311
RAD18	YDL027C	NA	no	DNA_repair	Neutral	NA	NA	NA	NA	NA	-0.00445302	-0.0168699	-0.0240593	-0.0104276	-0.0195487	-0.0311776	0.00224499	-0.0145105	-0.0144538	0.994997	0.998009	0.994646	0.995674	0.990046	0.982905	0.982795	0.991061	0.990247	0.921115	0.870008	0.661914	0.615686	0.91943	0.848277	0.882195	0.866099	0.8621	0.912063	0.851405	0.634315	0.602604	0.89073	0.802617	0.869261	0.84384	0.839236	0.0195576	0.0282581	0.0317501
RAD5	YDL027C	NA	no	DNA_repair	Neutral	NA	NA	NA	NA	NA	-0.00376921	-0.00332877	0.00562399	0.0153505	0.0154002	0.00704796	0.00817274	-0.00137775	0.00644696	0.995014	0.998009	0.994679	0.995696	0.990104	0.983114	0.982821	0.99101	0.99022	0.942833	0.910138	0.728809	0.68477	0.989935	0.900503	0.948114	0.886476	0.893057	0.934367	0.904998	0.730548	0.697176	0.995539	0.892296	0.939991	0.877141	0.890759	0.0195595	0.0282285	0.0317497
RAD51	YDL027C	NA	no	DNA_repair	Neutral	NA	NA	NA	NA	NA	-0.0011543	0.00267183	-0.00381157	0.00372603	0.00755991	0.00776036	0.00492933	0.00302498	0.00219886	0.972811	0.957907	0.913013	0.939655	1.03398	0.988019	1.00777	0.924494	0.966958	0.941831	0.918238	0.888928	0.895598	0.971497	0.941071	0.953882	0.890032	0.919018	0.914162	0.879934	0.800494	0.841114	1.01287	0.937756	0.966698	0.819829	0.889527	0.0170046	0.0235794	0.0254602
RAD52	YDL027C	NA	no	DNA_repair	Neutral	NA	NA	NA	NA	NA	0.0308764	0.00436224	0.0293626	0.00372269	0.0319921	0.033907	0.0294677	0.0222713	0.0285288	0.995004	0.998002	0.994742	0.995708	0.990182	0.982953	0.982801	0.991086	0.9902	0.863811	0.803829	0.722388	0.728731	1.0097	0.946436	0.976869	0.742569	0.845425	0.890376	0.806585	0.747937	0.72933	1.03176	0.964184	0.989529	0.758224	0.865662	0.0276764	0.0398982	0.0449378
RAD54	YDL027C	NA	no	DNA_repair	Neutral	NA	NA	NA	NA	NA	-0.0117918	-0.00520046	-0.0163221	-0.0225942	-0.0153745	-0.017369	-0.00452426	-0.0427152	-0.0162231	0.976931	0.969919	0.934454	0.945263	1.03139	0.990398	1.0056	0.921369	0.973364	0.926118	0.88925	0.835137	0.836947	0.985426	0.953918	0.960897	0.824552	0.902828	0.891945	0.854856	0.755486	0.761842	1.00118	0.927648	0.962034	0.70611	0.861331	0.0143472	0.0204864	0.0224482
RAD55	YDL027C	193511	no	DNA_repair	Neutral	NA	NA	NA	NA	NA	-0.0101422	-0.0206314	-0.0102574	-0.0142181	-0.00410148	-0.0267917	-0.0109436	-0.0165207	-0.0165108	0.943454	0.917774	0.846723	0.874765	0.97378	0.91176	0.949659	0.793973	0.921612	0.916745	0.883028	0.860191	0.857399	0.934271	0.906476	0.920303	0.848354	0.89224	0.851371	0.78231	0.70061	0.722212	0.904766	0.793883	0.861282	0.63095	0.800058	0.0164655	0.0233787	0.0238264
RAD57	YDL027C	50244	YES	DNA_repair	Neutral	NA	NA	NA	NA	NA	-0.107694	-0.18263	-0.118446	-0.190354	-0.0825549	-0.0717713	-0.0603337	0.018872	-0.117778	0.994904	0.997998	0.994641	0.995702	0.99001	0.982732	0.982733	0.991289	0.990139	0.926022	0.888476	0.765013	0.813664	1.00091	0.899334	0.956114	0.633689	0.898172	0.813613	0.704068	0.642446	0.619812	0.908353	0.812027	0.879258	0.647053	0.77153	0.0276695	0.0399448	0.0448901
RAD59	YDL027C	58742	YES	DNA_repair	Neutral	NA	NA	NA	NA	NA	-0.0924255	-0.121119	-0.122933	-0.166022	-0.0255372	-0.095532	-0.0322368	-0.115745	-0.118077	0.99253	0.992019	0.935508	0.986896	0.999291	0.994494	0.987479	0.990741	0.99776	0.982501	0.976516	0.946071	0.966297	0.982419	0.979417	0.969818	0.976729	0.980078	0.882739	0.847604	0.760239	0.78758	0.956251	0.878608	0.925462	0.851936	0.859774	0.0172954	0.0243709	0.0257014
RAD61	YDL027C	69089	YES	DNA_repair	Neutral	NA	NA	NA	NA	NA	-0.12278	-0.172064	-0.174542	-0.258185	0.00101362	-0.135622	-0.00745137	-0.229626	-0.16232	0.980843	0.975167	0.96104	0.977327	0.945862	0.946001	0.94449	0.944575	0.964354	0.99112	0.991994	0.96512	0.97271	1.02822	1.04972	0.980768	1.00559	0.987826	0.849466	0.795656	0.752542	0.692523	0.975257	0.859707	0.919163	0.721377	0.790612	0.0201968	0.0294225	0.0319022
RTT101	YDL027C	NA	no	DNA_repair	Neutral	NA	NA	NA	NA	NA	-0.0011263	0.00448014	-0.00538456	0.00375201	0.0138187	0.0162936	0.0194723	0.00364237	0.00611723	0.93793	0.908546	0.862591	0.889475	0.93993	0.921352	0.933611	0.874964	0.928037	0.905551	0.860718	0.803649	0.807791	0.960495	0.958913	0.940955	0.845082	0.89853	0.84382	0.776149	0.664859	0.705047	0.91514	0.897998	0.896373	0.727309	0.835192	0.0138079	0.0196901	0.0215063
RTT107	YDL027C	NA	no	DNA_repair	Neutral	NA	NA	NA	NA	NA	0.00884309	0.00304239	0.014492	0.00363904	0.0256106	0.0211275	0.0178757	0.0177321	0.0288391	0.953245	0.924825	0.849265	0.910177	0.986694	0.971551	0.955083	0.866772	0.947223	0.977049	0.968265	0.92287	0.952743	1.00494	1.0165	0.975937	0.926627	0.974291	0.939963	0.89794	0.790238	0.86933	1.01722	1.00903	0.95005	0.814186	0.951655	0.0163888	0.0227221	0.0245547
SGS1	YDL027C	NA	no	DNA_repair	Neutral	NA	NA	NA	NA	NA	0.0116936	0.0165475	0.0124503	-0.00307649	0.0258162	0.0180067	0.0330594	0.0227213	0.0319994	1.00743	1.01355	0.958886	0.948489	1.10427	1.06709	1.04756	1.00013	0.990558	0.958091	0.945548	0.891774	0.896271	0.99691	0.988389	0.960925	0.920668	0.918598	0.977219	0.97538	0.8645	0.843552	1.12589	1.07268	1.04047	0.944048	0.941951	0.0168716	0.0238826	0.0264419
SHU1	YDL027C	NA	no	DNA_repair	Neutral	NA	NA	NA	NA	NA	-0.00126361	0.00550117	0.00028219	0.00918337	0.00929347	0.0165765	0.00758521	0.00509549	0.000698202	0.986029	0.984099	0.962454	0.977732	0.970487	0.968082	0.967216	0.974487	0.977711	0.992205	0.986013	0.935356	0.94061	1.01041	1.01197	0.987361	1.00077	0.991101	0.977162	0.975973	0.89915	0.928325	0.990284	0.996599	0.962796	0.980665	0.969901	0.0162014	0.0230588	0.0253439
SHU2	YDL027C	197241	no	DNA_repair	Neutral	NA	NA	NA	NA	NA	0.000364963	-0.000611687	0.00567172	-0.00606588	0.0140045	-0.0196777	0.0146453	-0.0078719	0.000450812	0.994959	0.998019	0.994677	0.995691	0.990019	0.98284	0.982737	0.991048	0.990195	0.946515	0.917111	0.832396	0.886488	0.938218	0.962996	0.942573	0.943662	0.938778	0.942119	0.914683	0.833628	0.876604	0.942861	0.926826	0.940946	0.927336	0.930028	0.0195614	0.0282568	0.0318605
SLX4	YDL027C	NA	no	DNA_repair	Neutral	NA	NA	NA	NA	NA	-0.0118429	0.00780998	-0.0165217	-0.000400278	-0.0218392	-0.060952	-0.0281635	-0.0032739	-0.018783	1.01132	1.02376	0.997095	1.01514	1.0099	1.00183	0.997201	0.999991	1.00667	0.9916	0.989467	0.962784	0.972904	0.969779	0.959034	0.959147	0.964683	0.975016	0.990841	1.02044	0.943512	0.987175	0.957934	0.900388	0.92849	0.961549	0.962742	0.0202524	0.0293584	0.0318524
SRS2	YDL027C	NA	no	DNA_repair	Neutral	NA	NA	NA	NA	NA	0.00474477	-0.00203694	-0.00181345	-0.00173373	0.0196649	0.00640757	0.0159644	0.00321975	0.0206451	0.977885	0.972955	0.940155	0.923192	0.99089	0.980956	0.95809	0.968284	0.967903	0.976813	0.973262	0.933383	0.916329	1.01111	1.02326	0.970965	0.968241	0.973655	0.959848	0.944827	0.873275	0.840335	1.02154	1.01025	0.946181	0.940471	0.963002	0.0139294	0.0200112	0.0219778
YBR259W	YDL027C	NA	no	Neutral	Neutral	NA	NA	NA	NA	NA	-0.00208385	-0.0032054	-0.00843823	-0.00533868	-0.0107459	-0.0104202	-0.000403357	-0.0140475	0.00419762	0.98196	0.97639	0.980849	0.974894	0.990891	0.991605	0.985077	0.973	0.974174	0.997405	0.992299	0.995439	0.989863	1.00216	1.00068	0.993869	0.993893	0.99199	0.977517	0.966012	0.968178	0.960091	0.982265	0.981757	0.978579	0.953247	0.970837	0.0168187	0.023961	0.0267212
YCL047C	YDL027C	NA	no	Neutral	Neutral	NA	NA	NA	NA	NA	0.00658818	0.00537037	-0.00663042	0.0136048	-0.00619708	0.0141968	0.0205383	0.00338382	0.00163444	1.00979	1.00735	0.999477	1.02051	1.048	1.03273	1.02447	1.01607	1.01742	0.967444	0.953689	0.952394	0.938921	0.975495	0.968515	0.957652	0.965808	0.961427	0.983735	0.96628	0.945396	0.972561	1.01697	1.01535	1.00227	0.985094	0.98019	0.0160269	0.0231468	0.0256735
YDL027C	YDL027C	0	YES	Neutral	Neutral	NA	NA	NA	NA	NA	-0.514778	-0.804593	-0.785446	-0.870379	-0.948433	-0.970927	-0.845136	-0.92507	-0.775708	0.995017	0.998016	0.994654	0.995694	0.989995	0.982896	0.982746	0.991033	0.990189	0.982863	0.976089	0.978138	0.969918	0.990249	0.987826	0.973187	0.980703	0.975548	0.463186	0.16956	0.187448	0.0953633	0.0319056	0	0.111255	0.0468386	0.19027	0.0195802	0.0282791	0.0317805
APT2	YFR057W	NA	no	Neutral	Neutral	NA	NA	NA	NA	NA	-0.00321723	-0.00493334	-0.013044	-0.0093751	0.00816695	-0.00297087	0.0179507	0.0196723	0.0128337	1.02643	1.03901	1.03896	1.037	1.03776	1.02772	1.03755	1.04427	1.04067	0.965637	0.937601	0.933568	0.934419	0.980217	0.952768	0.968966	0.952851	0.963064	0.988374	0.970176	0.957814	0.960353	1.02295	0.976489	1.02325	1.01583	1.01529	0.0243986	0.035148	0.0382714
CLA4	YFR057W	NA	no	DNA_repair	Neutral	NA	NA	NA	NA	NA	-0.00231401	0.0196153	0.00581097	0.0224373	0.0137409	-0.00476472	-0.0100664	-0.0350388	-0.024336	0.967614	0.945943	0.940956	0.943066	0.960021	0.9238	0.95552	0.906569	0.91866	0.950922	0.919896	0.912865	0.904154	0.907646	0.902008	0.922324	0.887042	0.901077	0.916666	0.886687	0.860882	0.871053	0.884659	0.824219	0.868713	0.758821	0.797379	0.0203072	0.0284252	0.031247
CSM2	YFR057W	NA	no	DNA_repair	Neutral	NA	NA	NA	NA	NA	0.000846052	-0.0143029	-0.00866796	0.00202021	-0.0167702	-0.00847243	-0.00283282	0.00157006	-0.00872204	0.997893	1.00167	0.989345	1.00172	0.995802	0.992786	1.00538	0.999546	0.999269	1.01902	1.02421	0.960242	1.01158	0.966735	1.02489	0.990634	1.04502	1.02181	1.01787	1.01204	0.941164	1.01581	0.945977	1.00921	0.993299	1.04677	1.01274	0.0185842	0.0266439	0.029138
CSM3	YFR057W	NA	no	DNA_repair	Neutral	NA	NA	NA	NA	NA	-0.00556793	-0.00453503	0.00151599	0.00250161	0.0139788	0.0114047	0.0124787	-0.0111062	-0.0119868	1.0047	1.00781	1.00186	1.00675	1.02979	1.01415	1.012	0.996668	1.00195	0.927397	0.880103	0.855874	0.838209	0.940156	0.915289	0.919563	0.863519	0.892058	0.92638	0.882589	0.858113	0.845896	0.981467	0.94073	0.943338	0.847988	0.881494	0.0182396	0.0262913	0.0290389
FLO8	YFR057W	NA	no	Neutral	Neutral	NA	NA	NA	NA	NA	0.00615876	0.00298455	0.0177383	0.00375267	-0.0155486	0.00172343	-0.0104909	-0.00954497	-0.0174779	1.00574	1.01336	1.01577	1.01715	1.00842	1.0037	1.01728	1.01419	1.01112	0.999007	1.00035	0.999088	0.998591	1.00012	1.01902	1.0104	1.00357	0.995235	1.01085	1.01657	1.03246	1.01927	0.992102	1.02407	1.01715	1.0082	0.98872	0.018242	0.0265484	0.0294035
GAL2	YFR057W	NA	no	Neutral	Neutral	NA	NA	NA	NA	NA	-0.00778101	9.67431e-05	-0.00217256	-0.0065899	0.00809125	0.00869171	0.0196326	0.006185	0.0141159	1.00013	1.00799	1.00964	1.0095	0.995032	0.993723	1.00947	1.00552	1.00115	1.00534	1.00728	1.00755	1.00144	0.990076	1.00596	1.00517	1.00946	0.999653	0.997738	1.01547	1.01518	1.00444	0.993398	1.00844	1.03443	1.02134	1.01509	0.0183227	0.0265206	0.0293219
HO	YFR057W	NA	no	Neutral	Neutral	NA	NA	NA	NA	NA	0.00500531	0.000265984	-0.00194852	0.00168908	-0.00825679	-0.0216932	-0.0190564	-0.0100622	-0.0076777	1.00187	1.00632	1.01122	1.01074	0.992035	0.994375	1.00547	1.00879	1.00221	1.01396	1.01757	1.0119	1.01892	0.997659	1.05749	1.0128	1.01931	1.02291	1.02088	1.02441	1.02134	1.03161	0.981868	1.03001	0.999606	1.01827	1.01774	0.0169501	0.0243374	0.0267808
MAG1	YFR057W	NA	no	DNA_repair	Neutral	NA	NA	NA	NA	NA	-0.00621877	0.0129859	-0.00835837	0.00830079	-0.0209503	1.997e-05	-0.00978016	-0.0276611	-0.00624768	1.02077	1.03357	0.929443	1.03676	1.02615	1.03952	1.02959	1.03292	1.03061	0.984239	0.972728	0.919954	0.965759	0.935662	0.976769	0.966344	0.981519	0.971141	0.99845	1.01823	0.843111	1.00949	0.938578	1.01457	0.985166	0.986288	0.994586	0.0243	0.0348441	0.0347629
MAL13	YFR057W	NA	no	Neutral	Neutral	NA	NA	NA	NA	NA	-0.00890126	-0.0167359	-0.0297445	-0.0174434	-0.0289848	-0.0190184	0.0026948	0.00472261	-0.00924118	0.994019	0.996803	0.999949	0.997054	0.976403	0.985547	0.996723	0.990239	0.991674	0.979245	0.959991	0.963333	0.959723	0.979404	0.976386	0.985829	0.974473	0.971854	0.964449	0.940078	0.933481	0.9394	0.928548	0.943404	0.985596	0.969454	0.95455	0.0239926	0.0344282	0.0379121
MMS1	YFR057W	NA	no	DNA_repair	Neutral	NA	NA	NA	NA	NA	0.00835893	-0.00482678	0.013182	0.00941542	0.0226349	-0.00492641	0.00857057	-0.0459226	0.014283	0.922641	0.876964	0.799964	0.851406	0.953402	0.932416	0.935825	0.829701	0.916045	0.963033	0.937367	0.90354	0.922694	0.943871	0.964676	0.963483	0.927895	0.960622	0.895314	0.813392	0.722911	0.788706	0.923382	0.894703	0.910041	0.713694	0.893431	0.0234734	0.0316447	0.0347799
MMS4	YFR057W	NA	no	DNA_repair	Neutral	NA	NA	NA	NA	NA	-0.0112823	-0.00378757	0.0106652	-0.0248392	0.00750623	-0.0157201	-0.0199292	-0.0332051	-0.0189189	1.0142	1.02003	0.978765	1.00573	1.05749	1.03974	1.03228	0.989888	1.02104	0.973557	0.957404	0.90754	0.926696	0.970611	0.968401	0.960723	0.910162	0.954653	0.976216	0.972912	0.896925	0.906947	1.03085	0.990874	0.971921	0.86617	0.95604	0.0210952	0.0296732	0.0324538
MPH1	YFR057W	NA	no	DNA_repair	Neutral	NA	NA	NA	NA	NA	-0.00255707	-0.0114105	0.00503358	0.00380937	0.0091537	0.00123728	0.0039704	-0.0250582	-0.0114084	0.99811	1.00269	0.956749	0.992576	1.00637	1.00603	0.952069	0.981215	0.997318	0.968236	0.951088	0.924562	0.924979	0.925981	0.989217	0.923626	0.951466	0.958955	0.963831	0.942285	0.887564	0.921349	0.94092	0.995845	0.881303	0.907658	0.944892	0.0238799	0.0341346	0.037048
MUS81	YFR057W	NA	no	DNA_repair	Neutral	NA	NA	NA	NA	NA	-0.0225755	-0.0013776	-0.018454	-0.0423599	-0.0459536	-0.0167668	-0.0380781	-0.0626882	-0.03133	1.01899	1.03544	0.981154	1.00167	1.09238	1.05575	1.03887	0.931443	1.02986	0.964208	0.948256	0.914036	0.917713	0.944356	0.951305	0.942221	0.908374	0.940037	0.960333	0.981216	0.877126	0.87663	0.983077	0.988289	0.941732	0.777571	0.937531	0.0232792	0.0340215	0.0362729
NGL3	YFR057W	NA	no	Neutral	Neutral	NA	NA	NA	NA	NA	0.00247742	-0.00484384	0.0161911	-0.00809626	0.01077	0.0103725	0.00268008	0.00441555	0.00242181	0.992196	0.993533	0.994622	0.991741	0.9717	0.980191	0.993692	0.992175	0.988295	1.00478	1.00476	1.00291	1.00906	0.990232	0.984884	0.999224	0.999233	0.999504	0.999631	0.993983	1.01431	0.993535	0.974784	0.976122	0.996209	0.996061	0.990784	0.0168042	0.0243973	0.0268136
PSY3	YFR057W	NA	no	DNA_repair	Neutral	NA	NA	NA	NA	NA	-0.00731885	0.00161803	-0.00342557	0.00863326	0.000841939	0.00211484	-0.0176129	0.0103639	-0.0033886	1.002	1.00782	0.982525	1.00624	0.998223	0.995814	1.00224	1.00492	1.00555	0.980977	0.962648	0.907562	0.941447	0.924243	0.971226	0.950666	0.958219	0.978803	0.975619	0.971798	0.886494	0.955846	0.923445	0.969262	0.935028	0.973149	0.980856	0.0168401	0.0244353	0.0260837
RAD18	YFR057W	NA	no	DNA_repair	Neutral	NA	NA	NA	NA	NA	0.000405719	-0.00252643	-0.00278027	-0.00635792	-0.0173813	-0.0434138	-0.0252402	-0.0315904	-0.0291397	1.00132	1.00568	1.00925	1.01004	0.994131	0.991778	1.00725	1.009	1.00596	0.928334	0.880046	0.669021	0.624263	0.930515	0.868771	0.891175	0.877482	0.872242	0.929987	0.882651	0.672503	0.624191	0.907804	0.818544	0.872569	0.85385	0.848337	0.0234096	0.0338674	0.0374757
RAD5	YFR057W	NA	no	DNA_repair	Neutral	NA	NA	NA	NA	NA	0.00349392	0.0103949	-0.00527001	0.0105562	0.00600953	0.0252449	0.0163312	0.0110361	0.00574234	1.00223	1.00913	1.01199	1.01146	0.997245	0.996112	1.01235	1.01043	1.00702	0.942764	0.910175	0.728897	0.684735	0.990079	0.90057	0.948315	0.886561	0.893056	0.948359	0.928882	0.732368	0.70313	0.993367	0.922285	0.976362	0.906866	0.905048	0.0204934	0.0296196	0.0328864
RAD51	YFR057W	NA	no	DNA_repair	Neutral	NA	NA	NA	NA	NA	0.00362331	0.0131239	0.00945233	0.0179534	0.0524035	0.023355	0.0372304	-0.0058698	0.014046	0.974101	0.958168	0.914325	0.94251	1.0333	0.988882	1.01413	0.931324	0.972649	0.943842	0.914455	0.886364	0.894462	0.928545	0.923043	0.949717	0.891356	0.914946	0.922002	0.887073	0.812564	0.856527	1.01147	0.93622	1.00061	0.817148	0.902213	0.0241745	0.033469	0.0357951
RAD52	YFR057W	NA	no	DNA_repair	Neutral	NA	NA	NA	NA	NA	0.0430392	0.0236921	0.0116978	0.0522342	0.0267374	0.0914716	0.00826097	0.047083	0.0334243	0.99951	0.99939	1.00417	1.00719	0.988559	0.985377	0.999211	1.00644	1.0038	0.863772	0.80381	0.722711	0.728638	1.01016	0.946347	0.977036	0.74256	0.845366	0.906388	0.82701	0.737406	0.786093	1.02533	1.02394	0.984525	0.794426	0.881971	0.039803	0.0575496	0.0635864
RAD54	YFR057W	NA	no	DNA_repair	Neutral	NA	NA	NA	NA	NA	0.000698247	0.0183025	0.0145087	0.0121355	0.022734	0.00871093	0.0185361	-0.0061817	0.00573292	0.984283	0.980586	0.955242	0.964561	1.02508	0.994738	1.01704	0.947923	0.987257	0.918804	0.873642	0.811396	0.815516	0.958958	0.933481	0.955997	0.79446	0.888114	0.903953	0.872568	0.781098	0.791977	1.00452	0.93729	0.990907	0.735187	0.881007	0.0184241	0.0263989	0.0287448
RAD55	YFR057W	NA	no	DNA_repair	Neutral	NA	NA	NA	NA	NA	-0.00780087	0.00458701	-0.00986789	0.00201721	-0.00567724	-0.00152597	-0.0211185	-0.0117749	0.00387094	0.944246	0.917603	0.846423	0.876254	0.973268	0.914121	0.956451	0.800513	0.926876	0.919416	0.879805	0.858331	0.857413	0.890388	0.887233	0.915069	0.849923	0.888035	0.856789	0.804614	0.699389	0.739448	0.860459	0.804192	0.851892	0.640561	0.820627	0.023373	0.033195	0.0334556
RAD57	YFR057W	NA	no	DNA_repair	Neutral	NA	NA	NA	NA	NA	0.00256632	9.28793e-06	0.0170612	0.0314652	0.0271101	0.0219586	0.011854	0.0500636	0.00490125	1.00228	1.00921	1.01199	1.01145	0.997328	0.9959	1.01241	1.01049	1.0069	0.925974	0.888487	0.765356	0.813667	1.00111	0.899348	0.956527	0.63371	0.898173	0.93065	0.896684	0.791601	0.854447	1.02555	0.917616	0.980264	0.690434	0.909263	0.0289305	0.0418542	0.0464598
RAD59	YFR057W	NA	no	DNA_repair	Neutral	NA	NA	NA	NA	NA	-0.00258023	0.00848678	0.00714001	-0.00583762	0.0277044	-0.01977	0.0029411	-0.0205647	-0.00584865	0.996847	0.999053	0.956672	0.996835	1.00076	0.998093	1.0011	1.00068	1.00408	0.982885	0.972946	0.927596	0.961484	0.942626	0.962271	0.964933	0.97729	0.979472	0.977195	0.980556	0.892319	0.952567	0.970965	0.940678	0.968912	0.957293	0.977654	0.0212623	0.030134	0.0320387
RAD61	YFR057W	NA	no	DNA_repair	Neutral	NA	NA	NA	NA	NA	-0.00806121	-0.0038176	-0.0199605	-0.00451627	-0.0239463	-0.0108924	-0.0063145	-0.0190342	0.00671816	0.982622	0.975501	0.964334	0.982299	0.945323	0.948057	0.952972	0.952508	0.970562	0.991697	0.987869	0.960336	0.969173	0.98817	1.0377	0.977355	1.00936	0.984719	0.966534	0.960316	0.905816	0.947643	0.913155	0.975749	0.92558	0.943637	0.96295	0.0288189	0.0419705	0.0450951
RTT101	YFR057W	NA	no	DNA_repair	Neutral	NA	NA	NA	NA	NA	0.00306809	0.00641213	-0.0136781	0.00741237	0.0207077	2.30658e-05	0.0116812	0.000322324	0.00892156	0.938837	0.908067	0.862955	0.891992	0.93942	0.924032	0.943366	0.883935	0.935323	0.908002	0.858592	0.804215	0.809237	0.924265	0.944412	0.937126	0.845956	0.895275	0.850924	0.775998	0.657193	0.711475	0.889205	0.871619	0.894092	0.730906	0.84117	0.0196493	0.0280479	0.0301972
RTT107	YFR057W	NA	no	DNA_repair	Neutral	NA	NA	NA	NA	NA	0.00762874	0.0364951	0.0102715	0.0241182	0.0491257	0.0130053	0.0273086	0.00610489	0.0113319	0.95396	0.924447	0.848849	0.911898	0.986287	0.972535	0.961373	0.873161	0.952062	0.978147	0.96339	0.918775	0.949114	0.957865	0.999873	0.971811	0.928981	0.970447	0.940489	0.926704	0.782528	0.888248	0.993943	0.985897	0.961784	0.809626	0.935284	0.0233077	0.0322961	0.0346573
SGS1	YFR057W	NA	no	DNA_repair	Neutral	NA	NA	NA	NA	NA	0.0111536	0.0200124	0.0216581	0.0106463	0.0306281	-0.0176556	0.00919466	-0.00951531	-0.0379698	1.00824	1.01567	0.977406	0.968699	1.07657	1.04954	1.04577	1.00805	0.999684	0.948806	0.929252	0.856585	0.864483	0.968824	0.977155	0.952775	0.894337	0.890463	0.967984	0.964072	0.855034	0.843802	1.06973	1.00709	1.00603	0.891783	0.85164	0.0208705	0.0296747	0.0327058
SHU1	YFR057W	NA	no	DNA_repair	Neutral	NA	NA	NA	NA	NA	-0.0129587	-0.0014765	-0.0135642	-0.00469332	-0.0403595	-0.0268069	-0.0190819	-0.0312771	-0.00784749	0.995048	0.997907	0.986997	0.996972	0.983582	0.984637	0.996862	0.996521	0.995661	0.994143	0.986248	0.925818	0.934336	0.999071	1.01197	0.988978	1.00662	0.993249	0.976335	0.982904	0.899164	0.926387	0.943394	0.970181	0.967142	0.972131	0.981353	0.0183059	0.026206	0.0287349
SHU2	YFR057W	NA	no	DNA_repair	Neutral	NA	NA	NA	NA	NA	-0.00181604	-0.00466614	0.0132489	0.00234381	0.00421198	0.00162196	-0.00612838	0.00707696	-0.0111211	1.00226	1.0092	1.01198	1.01149	0.997309	0.995972	1.01241	1.01062	1.00696	0.946351	0.917049	0.832525	0.886424	0.938371	0.962948	0.942595	0.943711	0.938778	0.946669	0.920819	0.855747	0.898944	0.940062	0.960709	0.948167	0.960799	0.934192	0.0204719	0.0296181	0.0329937
SLX4	YFR057W	NA	no	DNA_repair	Neutral	NA	NA	NA	NA	NA	0.00541073	0.0130151	-0.00629036	0.00110437	0.0218421	0.0123457	0.0155768	0.0205241	0.0178249	1.01113	1.02322	1.00778	1.0198	1.00848	1.00409	1.01142	1.01015	1.01246	0.994477	0.990756	0.955297	0.971554	0.936717	0.940438	0.951397	0.961078	0.972999	1.01086	1.02647	0.956386	0.991823	0.966312	0.956809	0.977828	0.99136	1.00293	0.0238845	0.034525	0.0375226
SRS2	YFR057W	NA	no	DNA_repair	Neutral	NA	NA	NA	NA	NA	-0.00322832	0.0108725	0.00254063	-0.00423273	0.00298307	-0.00162356	0.00677738	-0.0112594	-0.00963957	0.987817	0.98766	0.966698	0.955543	0.995322	0.990141	0.986047	0.989566	0.986319	0.97551	0.969716	0.917285	0.898748	0.993572	1.02771	0.968091	0.965854	0.971047	0.960278	0.968655	0.886987	0.850964	0.992057	1.01634	0.961408	0.944097	0.948143	0.0165446	0.0238243	0.0261292
YBR259W	YFR057W	NA	no	Neutral	Neutral	NA	NA	NA	NA	NA	-0.00392393	0.000854417	-0.0134077	0.00262633	-0.00614243	-0.0173553	0.00371102	-0.022017	-0.00490372	0.988397	0.986212	0.99158	0.986534	0.994259	0.995834	0.999001	0.986707	0.985744	1.0042	0.995689	0.996998	0.995311	0.971106	0.994408	1.00117	1.00411	0.997843	0.988914	0.983438	0.975794	0.98534	0.959542	0.972922	1.00435	0.96917	0.979312	0.0208293	0.029749	0.0331143
YCL047C	YFR057W	NA	no	Neutral	Neutral	NA	NA	NA	NA	NA	0.00885672	-0.004772	-0.00676306	0.00537009	0.0115244	0.00508201	0.00559167	-0.00647172	-0.000801799	1.0101	1.01099	1.00725	1.02289	1.03637	1.02571	1.02914	1.0196	1.0191	0.961627	0.94042	0.937295	0.923342	0.936282	0.946598	0.947691	0.961119	0.952298	0.980373	0.946019	0.937186	0.950304	0.98121	0.976448	0.981215	0.973725	0.969888	0.0200516	0.0289781	0.031975
YDL027C	YFR057W	NA	no	Neutral	Neutral	NA	NA	NA	NA	NA	0.00428476	0.00273374	-0.00234953	0.00210983	-0.0141768	0.0190266	-0.000848198	0.000240197	0.00485767	0.999693	1.00525	1.00577	1.0059	0.994826	0.991815	1.00269	1.00418	1.00141	0.983281	0.973582	0.974604	0.967585	0.966561	0.979321	0.971064	0.982479	0.973644	0.987267	0.981444	0.977925	0.975428	0.947504	0.990404	0.97288	0.986798	0.979894	0.016479	0.0238118	0.0265271
YFR057W	YFR057W	0	YES	Neutral	Neutral	NA	NA	NA	NA	NA	-0.45992	-0.688912	-0.674439	-0.759832	-0.837107	-0.953117	-0.745235	-0.856148	-0.692618	1.00222	1.00914	1.01195	1.01148	0.997214	0.99609	1.01231	1.01047	1.0071	0.983808	0.968689	0.967545	0.963295	0.91946	0.961574	0.966362	0.986095	0.969837	0.52607	0.288621	0.304665	0.214519	0.0797882	0.00469723	0.233017	0.140268	0.284102	0.0289871	0.0418643	0.0464732
APT2	YJR037W	NA	no	Neutral	Neutral	NA	NA	NA	NA	NA	0.0170085	0.0112282	0.00714626	0.00318512	-0.0151761	-0.0234609	0.00692833	-0.00357174	0.00675001	1.0473	1.05777	1.05496	1.06546	1.10809	1.08636	1.07134	1.03552	1.05754	0.958243	0.92526	0.918455	0.922915	1.00577	0.949302	0.969735	0.941299	0.9606	1.02057	0.989936	0.976068	0.986515	1.09931	1.00782	1.04583	0.971164	1.02262	0.040048	0.0613616	0.065385
CLA4	YJR037W	NA	no	DNA_repair	Neutral	NA	NA	NA	NA	NA	-0.0071373	0.00463352	-0.0178849	0.00563326	-0.0351267	0.0323413	0.0269134	0.0469889	0.0123481	1.04737	1.05776	1.05481	1.06549	1.10805	1.08636	1.07129	1.03556	1.05772	0.917843	0.8692	0.85304	0.843275	0.895582	0.841473	0.879255	0.776808	0.813433	0.954162	0.924039	0.881952	0.90413	0.957249	0.946488	0.968852	0.851421	0.872726	0.0400526	0.0614842	0.0654491
CSM2	YJR037W	NA	no	DNA_repair	Neutral	NA	NA	NA	NA	NA	0.0212886	0.0041951	0.0184921	0.0126428	0.0450507	0.0340262	0.0206327	0.0105865	-0.000416809	1.04731	1.05776	1.05486	1.06542	1.10801	1.08636	1.07118	1.03554	1.05769	1.02785	1.03981	0.957818	1.02543	0.981597	1.04241	0.997313	1.06151	1.03624	1.09778	1.10406	1.02883	1.10516	1.13264	1.16646	1.08893	1.10983	1.09561	0.0283607	0.0435483	0.0464242
CSM3	YJR037W	NA	no	DNA_repair	Neutral	NA	NA	NA	NA	NA	-0.0190371	-0.00393411	-0.015599	0.00323421	-0.0717299	-0.0125502	-0.0273273	-0.000224253	-0.0190664	1.0473	1.05776	1.05478	1.06552	1.10802	1.08636	1.07128	1.03556	1.05772	0.894784	0.833241	0.800062	0.781096	0.944527	0.884146	0.891131	0.799902	0.848471	0.918049	0.877435	0.828308	0.835485	0.974863	0.947949	0.927328	0.828121	0.878372	0.0283257	0.0434822	0.0463804
FLO8	YJR037W	NA	no	Neutral	Neutral	NA	NA	NA	NA	NA	0.0110952	0.00514625	0.0330495	0.00308439	0.0279304	-0.00449161	-0.000339798	0.011989	0.0104112	1.0473	1.05776	1.0549	1.06541	1.10806	1.08636	1.07123	1.03557	1.05763	1.00283	1.00853	1.00757	1.00818	1.01895	1.0328	1.02101	1.00734	1.00178	1.06137	1.07194	1.09591	1.07721	1.15697	1.1175	1.09339	1.05516	1.06993	0.0283507	0.0435132	0.0463341
GAL2	YJR037W	NA	no	Neutral	Neutral	NA	NA	NA	NA	NA	-0.00710732	0.00918156	0.00319142	0.0283546	0.00956361	0.0222365	0.00752863	0.0103641	0.00555636	1.04732	1.05776	1.05483	1.06548	1.10817	1.08636	1.07128	1.03552	1.05761	1.01104	1.01723	1.01893	1.01223	1.00977	1.01637	1.01471	1.01507	1.00743	1.05178	1.08517	1.07801	1.10687	1.12857	1.12639	1.09458	1.06149	1.07103	0.0283346	0.0434394	0.0462916
HO	YJR037W	NA	no	Neutral	Neutral	NA	NA	NA	NA	NA	0.00670823	-0.00373015	0.00425695	-0.0118493	0.00667614	-0.0282408	0.0167714	0.00381863	0.0119486	1.04731	1.05776	1.05493	1.06543	1.10809	1.08636	1.07113	1.03554	1.05768	1.02937	1.04477	1.03833	1.05106	1.04289	1.11457	1.036	1.03586	1.05065	1.08479	1.10139	1.09962	1.10799	1.16229	1.18259	1.12645	1.07649	1.1232	0.0283237	0.0434075	0.0462708
MAG1	YJR037W	NA	no	DNA_repair	Neutral	NA	NA	NA	NA	NA	-0.00430623	0.011666	-0.0012668	0.0139919	-0.018766	0.0418882	0.0484926	0.0220886	-0.00775141	1.04734	1.05776	1.05491	1.06545	1.108	1.08636	1.07126	1.03555	1.05773	0.984268	0.980201	0.82317	0.970119	0.965807	1.00201	0.966039	0.973859	0.97378	1.02655	1.04848	0.867127	1.0476	1.05141	1.13043	1.08338	1.03057	1.02224	0.0400481	0.0614177	0.0654019
MAL13	YJR037W	NA	no	Neutral	Neutral	NA	NA	NA	NA	NA	0.0291387	0.0143715	0.0186394	0.045162	0.0359188	0.0795639	0.0031518	0.0452537	0.0293653	1.0474	1.05776	1.05483	1.06545	1.10786	1.08636	1.0713	1.03549	1.0577	0.976817	0.955884	0.961025	0.957956	1.00901	0.983334	0.995128	0.968479	0.972779	1.05226	1.02547	1.03235	1.06581	1.1538	1.14782	1.06922	1.04811	1.05827	0.0400672	0.0615007	0.0654407
MMS1	YJR037W	NA	no	DNA_repair	Neutral	NA	NA	NA	NA	NA	0.0107501	-0.0222194	0.0294496	-0.0212183	-0.103706	-0.0758394	-0.0265284	-0.0362986	-0.0457088	1.04722	1.05777	1.05516	1.06535	1.10846	1.08636	1.07143	1.03539	1.05762	0.921533	0.871724	0.762012	0.831856	0.994871	0.971644	0.957568	0.7906	0.941352	0.975803	0.899861	0.83344	0.865003	0.999014	0.979712	0.99942	0.782292	0.949888	0.0400744	0.0613774	0.0653877
MMS4	YJR037W	NA	no	DNA_repair	Neutral	NA	NA	NA	NA	NA	-0.0293907	-0.0161857	-0.00774373	-0.0160362	-0.0640972	-0.048653	-0.00975976	0.021711	-0.0128059	1.04742	1.05776	1.05463	1.06549	1.10785	1.08636	1.07104	1.03559	1.05782	0.964208	0.946619	0.851801	0.894199	1.01244	0.973969	0.956219	0.846349	0.942354	0.980528	0.985109	0.890599	0.936715	1.05757	1.00943	1.01439	0.898177	0.984014	0.0400763	0.0615696	0.0656047
MPH1	YJR037W	NA	no	DNA_repair	Neutral	NA	NA	NA	NA	NA	-0.00635352	0.0334934	-0.0123033	0.0359227	-0.0317164	-0.0367088	-0.0541063	-0.0334668	-0.0239205	1.04729	1.05776	1.05502	1.0655	1.10799	1.08636	1.07123	1.03553	1.05749	0.93998	0.920261	0.847086	0.857255	0.936968	1.04177	0.856063	0.890892	0.938828	0.978071	1.00691	0.881403	0.949318	1.00646	1.09503	0.862922	0.889086	0.968895	0.0400483	0.0613908	0.065375
MUS81	YJR037W	NA	no	DNA_repair	Neutral	NA	NA	NA	NA	NA	0.011123	-0.000862153	0.0570953	0.0378522	0.0282672	0.00836841	0.0410884	0.171048	0.0492005	1.04726	1.05776	1.05505	1.06542	1.10817	1.08635	1.07132	1.03548	1.05739	0.928211	0.913759	0.815824	0.835997	0.98309	0.936203	0.901374	0.687452	0.886055	0.98319	0.965678	0.917822	0.928534	1.11768	1.02542	1.00673	0.882902	0.986114	0.0400588	0.0613859	0.0653736
NGL3	YJR037W	NA	no	Neutral	Neutral	NA	NA	NA	NA	NA	-0.0177758	0.00722606	-0.015016	-0.0188798	-0.0286515	-0.0404619	-0.0248784	0.00836125	-0.024248	1.04736	1.05776	1.05479	1.06547	1.10786	1.08636	1.07113	1.03556	1.05771	1.01592	1.02458	1.02369	1.03589	1.0253	0.996154	1.01505	1.00591	1.01452	1.04626	1.09098	1.06476	1.08482	1.10726	1.04172	1.06239	1.05004	1.04881	0.0283204	0.0434381	0.0463004
PSY3	YJR037W	NA	no	DNA_repair	Neutral	NA	NA	NA	NA	NA	0.0116423	0.021273	0.0232634	0.0277146	0.0306766	0.0315035	0.031604	0.0319064	0.0257398	1.0473	1.05776	1.05491	1.06539	1.10808	1.08636	1.07127	1.03548	1.05763	0.97945	0.959437	0.874741	0.930397	0.926226	0.976248	0.94312	0.94456	0.982927	1.03742	1.03613	0.945996	1.01896	1.05696	1.09206	1.04192	1.00999	1.06533	0.0283959	0.0436801	0.0464417
RAD18	YJR037W	NA	no	DNA_repair	Neutral	NA	NA	NA	NA	NA	0.000857145	0.00534851	0.0030564	0.0253033	-0.0389678	0.0031745	0.0320313	-0.000599445	0.0160199	1.04733	1.05776	1.05487	1.06549	1.10806	1.08636	1.07128	1.03554	1.05755	0.921219	0.869979	0.661995	0.615691	0.919507	0.84817	0.88217	0.8663	0.862046	0.965664	0.92558	0.701386	0.681296	0.979907	0.924592	0.977079	0.896484	0.92768	0.0283189	0.0434629	0.0462618
RAD5	YJR037W	NA	no	DNA_repair	Neutral	NA	NA	NA	NA	NA	0.0210459	0.0208617	0.0509761	0.0537921	0.0121613	0.0581101	0.0216617	0.0588613	0.0583874	1.04731	1.05776	1.05493	1.06543	1.10829	1.08635	1.07135	1.03548	1.05762	0.942878	0.910115	0.728778	0.684795	0.990022	0.900755	0.947959	0.886075	0.892877	1.00853	0.983548	0.819772	0.783385	1.10937	1.03665	1.03723	0.976382	1.00274	0.0283197	0.043418	0.0462485
RAD51	YJR037W	NA	no	DNA_repair	Neutral	NA	NA	NA	NA	NA	0.0322457	0.0284177	0.0652609	0.0851799	0.00863952	0.0631809	-0.000938736	0.097606	0.0447921	1.04735	1.05776	1.05505	1.06545	1.10814	1.08635	1.07148	1.03547	1.05755	0.878136	0.825515	0.748003	0.775683	0.942084	0.862659	0.925273	0.738037	0.831649	0.951953	0.901612	0.854408	0.911633	1.05257	1.00034	0.990441	0.861838	0.924342	0.0400486	0.061609	0.0653736
RAD52	YJR037W	NA	no	DNA_repair	Neutral	NA	NA	NA	NA	NA	0.0280198	-0.00154737	0.0365166	-0.0165495	-0.0645727	-0.0460303	-0.0218987	0.0378437	0.00139475	1.04729	1.05776	1.05509	1.06541	1.10826	1.08636	1.07129	1.03551	1.0577	0.863859	0.803829	0.722238	0.728731	1.00932	0.94663	0.976752	0.742475	0.845332	0.932721	0.848714	0.798507	0.759839	1.05395	0.982351	1.02447	0.80669	0.895517	0.04005	0.0613659	0.0653751
RAD54	YJR037W	NA	no	DNA_repair	Neutral	NA	NA	NA	NA	NA	-0.0106652	0.00595342	0.000627697	0.0193769	-0.0708516	-0.0098745	-0.0295598	0.0418077	-0.010895	1.04733	1.05776	1.0548	1.0655	1.10802	1.08636	1.07118	1.03552	1.05767	0.88066	0.821287	0.730719	0.738583	0.981824	0.923973	0.951809	0.688265	0.843938	0.911651	0.87468	0.77139	0.806318	1.01709	0.993893	0.990011	0.754525	0.881716	0.0283213	0.0434476	0.0464245
RAD55	YJR037W	NA	no	DNA_repair	Neutral	NA	NA	NA	NA	NA	0.00989316	0.0299692	0.0255902	0.0208229	0.0171668	0.0234658	-0.00478673	0.0909387	0.0171606	1.04745	1.05776	1.05505	1.06552	1.10816	1.08636	1.07144	1.03558	1.05748	0.81592	0.741039	0.656623	0.678156	0.842146	0.765896	0.833936	0.580442	0.751305	0.864503	0.81381	0.718326	0.743398	0.950327	0.855504	0.888694	0.692042	0.811687	0.0400934	0.0615535	0.0653736
RAD57	YJR037W	NA	no	DNA_repair	Neutral	NA	NA	NA	NA	NA	-0.00549616	-0.0127971	-0.00562564	-0.0527565	-0.0569619	-0.0555665	-0.0359907	0.0949082	-0.0195591	1.04742	1.05776	1.05486	1.06542	1.10776	1.08636	1.07112	1.03556	1.05782	0.926056	0.888476	0.764812	0.813664	1.00072	0.899376	0.95586	0.633617	0.898055	0.964471	0.926998	0.80109	0.814138	1.05154	0.921483	0.98781	0.751064	0.930443	0.0400774	0.0614275	0.0654241
RAD59	YJR037W	NA	no	DNA_repair	Neutral	NA	NA	NA	NA	NA	-0.0220506	-0.00395722	-0.0286236	-0.000561678	-0.00464897	0.016231	0.0205104	0.038712	-0.00161697	1.04735	1.05776	1.05486	1.06549	1.10771	1.08636	1.07098	1.03555	1.05765	0.981985	0.977141	0.885457	0.959563	0.966765	0.962712	0.963617	0.969203	0.989753	1.00642	1.02963	0.905425	1.02183	1.06628	1.06208	1.05255	1.04235	1.04518	0.0400486	0.0613836	0.0654218
RAD61	YJR037W	NA	no	DNA_repair	Neutral	NA	NA	NA	NA	NA	-0.00668765	-0.0470973	-0.0357466	-0.0353958	-0.0601958	-0.0905559	-0.0275267	-0.0493163	-0.0402095	1.04731	1.05776	1.05484	1.06547	1.10809	1.08636	1.07112	1.03554	1.05761	0.999846	1.00824	0.951404	0.975542	1.07938	1.12924	0.99023	1.03808	1.00409	1.04047	1.01938	0.967807	1.00401	1.13587	1.1362	1.03311	1.02566	1.02173	0.0400469	0.0613807	0.06543
RTT101	YJR037W	150986	no	DNA_repair	Neutral	NA	NA	NA	NA	NA	0.0153069	0.025303	0.0253101	0.0465025	-0.0370768	0.0188593	-0.00737643	0.0467618	0.00480932	1.04743	1.05776	1.05485	1.06546	1.108	1.08636	1.07139	1.03551	1.05771	0.836312	0.759026	0.651709	0.671718	0.929071	0.926359	0.90989	0.698195	0.825273	0.89127	0.82817	0.712754	0.762178	0.992328	1.02522	0.967449	0.769758	0.877734	0.0283528	0.0434747	0.0462696
RTT107	YJR037W	NA	no	DNA_repair	Neutral	NA	NA	NA	NA	NA	0.0218053	-0.0279363	-0.00155153	-0.0236205	-0.0476976	-0.0323808	-0.0346846	0.0147296	-0.0304395	1.04724	1.05776	1.05526	1.06537	1.1081	1.08636	1.07129	1.03549	1.05777	0.965672	0.951463	0.809405	0.917129	1.03548	1.08454	0.981393	0.808118	0.971664	1.03311	0.978487	0.852527	0.953466	1.09963	1.14582	1.01664	0.851534	0.997367	0.0400635	0.0613624	0.0654242
SGS1	YJR037W	NA	no	DNA_repair	Neutral	NA	NA	NA	NA	NA	-0.0239225	-0.00791691	-0.00476284	-0.0112247	-0.0748484	-0.0460291	-0.0184727	0.00351631	0.0152916	1.04731	1.05776	1.05445	1.06553	1.10783	1.08636	1.07104	1.03554	1.05771	0.917019	0.893829	0.767443	0.779715	1.00751	0.989008	0.94329	0.816612	0.824942	0.93646	0.937539	0.804486	0.819556	1.04133	1.02839	0.991837	0.849136	0.887817	0.0400468	0.0615325	0.0658362
SHU1	YJR037W	NA	no	DNA_repair	Neutral	NA	NA	NA	NA	NA	0.010745	0.0168738	0.028795	0.0356021	0.014708	0.0521712	0.0165105	0.061016	0.036585	1.04735	1.05776	1.05492	1.06549	1.10811	1.08636	1.07127	1.03552	1.05767	0.996677	0.991084	0.913982	0.927135	1.02199	1.02478	0.994981	1.01174	0.999834	1.05461	1.0652	0.992972	1.02345	1.14722	1.16545	1.0824	1.10871	1.09409	0.0283251	0.0434296	0.0462498
SHU2	YJR037W	NA	no	DNA_repair	Neutral	NA	NA	NA	NA	NA	-0.00538749	-0.00479803	-0.0100343	-0.0348642	-0.0168994	-0.0325993	-0.00679638	-0.0132621	-0.00471394	1.04738	1.05776	1.05492	1.06545	1.10791	1.08636	1.07112	1.03557	1.05773	0.946628	0.917008	0.83231	0.886541	0.938414	0.962787	0.942531	0.943765	0.938798	0.986077	0.965177	0.867968	0.909699	1.02276	1.01333	1.00276	0.964065	0.988276	0.0283323	0.0434614	0.0464152
SLX4	YJR037W	NA	no	DNA_repair	Neutral	NA	NA	NA	NA	NA	0.0205929	0.0353262	0.00212252	0.0534135	0.0786394	0.105746	0.0758009	0.0418229	0.0509055	1.04722	1.05776	1.05485	1.06546	1.10827	1.08636	1.07137	1.03545	1.05766	0.999945	1.00162	0.949059	0.975605	0.946742	0.930163	0.942484	0.949278	0.974449	1.06776	1.0948	1.00326	1.09288	1.12791	1.11624	1.08555	1.02476	1.08156	0.0400738	0.0614041	0.0654277
SRS2	YJR037W	242147	no	DNA_repair	Neutral	NA	NA	NA	NA	NA	0.00244253	-0.015125	0.00141055	-0.0190106	-0.0395983	-0.0626107	-0.0067837	-0.0181256	-0.00811016	1.04731	1.05776	1.05505	1.06541	1.10806	1.08636	1.07121	1.03551	1.05763	0.971088	0.970253	0.888793	0.865607	1.03368	1.063	0.968482	0.956122	0.971564	1.01948	1.01117	0.939094	0.903216	1.10574	1.09219	1.03064	0.97195	1.01946	0.0283173	0.043396	0.0462378
YBR259W	YJR037W	NA	no	Neutral	Neutral	NA	NA	NA	NA	NA	-0.012238	-0.00173144	-0.025577	-0.000480653	-0.0281142	0.0442509	0.0354502	0.0418946	-0.00544168	1.04727	1.05776	1.05496	1.06541	1.10806	1.08636	1.07136	1.03552	1.05767	1.02515	1.027	1.03197	1.03243	1.02851	1.02789	1.03869	1.02469	1.03102	1.06138	1.08459	1.06315	1.09949	1.11162	1.16091	1.14828	1.10298	1.08501	0.0400539	0.0613938	0.0653852
YCL047C	YJR037W	NA	no	Neutral	Neutral	NA	NA	NA	NA	NA	0.0223822	0.0232827	0.0330143	0.0537823	0.0224524	0.0624504	-0.00378509	0.0129185	0.0143882	1.04747	1.05776	1.05464	1.06551	1.10806	1.08636	1.07141	1.03553	1.0577	0.940817	0.91406	0.908257	0.886433	0.950496	0.933933	0.932306	0.939623	0.937317	1.00785	0.990135	0.990904	0.998281	1.07566	1.07704	0.99508	0.985938	1.00581	0.0401103	0.0617686	0.0655885
YDL027C	YJR037W	NA	no	Neutral	Neutral	NA	NA	NA	NA	NA	-0.00586754	-0.0185248	-0.0101473	-0.0227043	-0.0468683	-0.0659685	-0.0161004	-0.0528874	-0.0267674	1.0473	1.05776	1.05486	1.06544	1.10805	1.08636	1.07114	1.03554	1.05773	0.98283	0.976094	0.977953	0.969914	0.99016	0.987839	0.973103	0.980684	0.975562	1.02345	1.01395	1.02142	1.01068	1.05025	1.00718	1.02622	0.962649	1.00511	0.0283472	0.0434958	0.0463297
YFR057W	YJR037W	NA	no	Neutral	Neutral	NA	NA	NA	NA	NA	-0.0053782	0.0120617	-0.00552689	0.00479433	-0.02118	0.0424937	-0.0161942	0.0021831	-0.013067	1.04729	1.05776	1.05498	1.06545	1.10849	1.08636	1.07153	1.03549	1.05748	0.984076	0.96877	0.967906	0.963327	0.91958	0.961577	0.966503	0.986204	0.969813	1.02522	1.03679	1.01562	1.03117	0.998179	1.08711	1.01946	1.02339	1.01249	0.0400489	0.0613797	0.0653802
APT2	YKR011C	NA	no	Neutral	Neutral	NA	NA	NA	NA	NA	0.00739849	0.0160656	0.011249	0.0196942	0.010422	0.0254028	0.0158083	0.0270568	0.00710385	1.01694	1.01501	1.00527	0.99834	1.02566	1.00388	1.00874	1.02215	1.03571	0.983306	0.96862	0.965269	0.968009	1.0144	0.995219	0.986	0.973811	0.981455	1.00909	1.00356	0.986054	0.990729	1.05177	1.02934	1.01196	1.02629	1.02563	0.0217105	0.0312595	0.0323708
CLA4	YKR011C	NA	no	DNA_repair	Neutral	NA	NA	NA	NA	NA	0.00876154	-0.00283861	0.01235	0.00334844	-0.000528328	0.0131168	0.0183775	0.0170298	0.0052793	0.943427	0.906542	0.900213	0.896277	0.932405	0.88332	0.913824	0.85901	0.88643	0.98201	0.973961	0.967011	0.964878	0.978629	0.982126	0.961581	0.941125	0.952062	0.934555	0.877854	0.88012	0.865721	0.911196	0.876388	0.895756	0.817934	0.844107	0.0166732	0.0231844	0.0247889
CSM2	YKR011C	NA	no	DNA_repair	Neutral	NA	NA	NA	NA	NA	-0.00279626	-0.00391041	0.00116627	-0.0113348	0.0209839	0.01747	0.0116895	-0.00102083	-0.00466815	0.969097	0.955282	0.931635	0.942483	0.962674	0.948964	0.955331	0.952345	0.971116	1.02388	1.03687	0.981407	1.02876	0.996012	1.04932	1.00115	1.04956	1.02817	0.989396	0.986539	0.915004	0.958353	0.980296	1.0135	0.968232	0.998422	0.993806	0.0172947	0.0245832	0.0253998
CSM3	YKR011C	NA	no	DNA_repair	Neutral	NA	NA	NA	NA	NA	0.00154005	-0.00446709	0.00780717	0.00262195	-0.00150939	-0.00651851	-0.0114438	-0.000627847	-0.00859072	0.98498	0.973199	0.959049	0.957674	1.00782	0.982426	0.973572	0.957366	0.980803	0.950406	0.916256	0.890838	0.881623	0.976948	0.954902	0.938937	0.891044	0.919255	0.939094	0.890381	0.864751	0.851153	0.986006	0.936888	0.904863	0.853687	0.893953	0.0146872	0.0213004	0.0226147
FLO8	YKR011C	NA	no	Neutral	Neutral	NA	NA	NA	NA	NA	-0.00323744	0.000437481	-0.0044239	-0.0110405	0.0276936	5.64813e-05	0.00834003	0.0225667	0.0136298	0.981926	0.972109	0.967641	0.964019	0.978683	0.963397	0.971575	0.971362	0.988734	1.00713	1.01561	1.0157	1.01677	1.02105	1.0421	1.0172	1.01264	1.00529	0.985846	0.988134	0.978916	0.969795	1.02716	1.00469	0.996383	1.00651	1.00773	0.0167992	0.0245078	0.0257129
GAL2	YKR011C	NA	no	Neutral	Neutral	NA	NA	NA	NA	NA	0.00286764	0.00329518	0.0127797	0.00480565	0.0096769	-0.00260823	0.00454981	-0.00647812	-0.00142114	0.972866	0.963868	0.959202	0.953494	0.960504	0.948456	0.959396	0.959386	0.973301	1.01254	1.02153	1.02347	1.01994	1.01487	1.03018	1.01302	1.01844	1.00912	0.987965	0.98809	0.994689	0.977687	0.984605	0.974955	0.976351	0.970691	0.980769	0.0169241	0.0245042	0.0256464
HO	YKR011C	NA	no	Neutral	Neutral	NA	NA	NA	NA	NA	-0.00130474	0.00626645	-0.0119578	0.00353449	0.00271876	0.0181383	0.0173267	0.00278662	0.00770062	0.982112	0.973381	0.974034	0.969341	0.965273	0.963234	0.966078	0.975031	0.981691	1.02256	1.03804	1.03634	1.04364	1.03457	1.08972	1.02295	1.03112	1.03188	1.00283	1.01648	0.997401	1.01488	1.00122	1.06708	1.00525	1.00802	1.02048	0.0148909	0.0212262	0.0223739
MAG1	YKR011C	NA	no	DNA_repair	Neutral	NA	NA	NA	NA	NA	0.0115774	-0.00156795	0.00342174	-0.00248733	0.0107372	-0.000203719	-0.0148043	0.000240735	0.0131121	1.00764	1.0124	0.91093	1.00529	1.00865	1.01597	1.0079	1.00868	1.01823	1.00432	1.01203	0.953782	1.0106	1.00283	1.03926	0.992979	1.00504	0.998871	1.02407	1.02429	0.869837	1.01537	1.02363	1.05774	0.987058	1.01526	1.03084	0.0174955	0.025074	0.0246383
MAL13	YKR011C	NA	no	Neutral	Neutral	NA	NA	NA	NA	NA	-0.0108691	-0.0160859	-0.0194716	-0.0219867	-0.0251693	-0.0228036	-0.0388732	-0.0408425	-0.0438036	0.969852	0.957264	0.956862	0.948033	0.941893	0.946786	0.952799	0.948741	0.965471	0.995531	0.990386	0.993572	0.993971	1.01666	1.01897	1.00157	0.995564	0.991505	0.954783	0.932444	0.931893	0.921077	0.932351	0.942534	0.915513	0.90372	0.913357	0.0211496	0.0302547	0.0318644
MMS1	YKR011C	NA	no	DNA_repair	Neutral	NA	NA	NA	NA	NA	-0.00917135	0.00286586	-0.0129195	0.00414164	-0.00635786	-0.00273647	0.00343753	-0.00417827	-0.00436362	0.910798	0.862317	0.791418	0.833439	0.94053	0.916871	0.916893	0.816226	0.905977	0.983702	0.976303	0.936161	0.96516	1.0153	1.03236	0.99104	0.950661	0.988633	0.885108	0.840194	0.713351	0.801662	0.948503	0.943233	0.91168	0.761911	0.889771	0.0168717	0.0228181	0.0245298
MMS4	YKR011C	NA	no	DNA_repair	Neutral	NA	NA	NA	NA	NA	0.00964793	-0.00511743	-0.0157488	0.00772293	0.00581052	-0.00240003	0.0128751	0.0167762	0.0209507	1.0038	0.99948	0.942085	0.971326	1.05451	1.02683	1.01032	0.95839	1.01124	0.99662	0.999773	0.959097	0.978687	1.02053	1.0271	0.987223	0.95318	0.984567	1.01082	0.995821	0.887879	0.960699	1.08256	1.05576	1.01175	0.93104	1.01771	0.0175554	0.0244863	0.0260505
MPH1	YKR011C	NA	no	DNA_repair	Neutral	NA	NA	NA	NA	NA	-0.00433711	0.00247827	0.000392514	-0.0117241	-0.0190553	-0.0363261	-0.0472482	-0.0195011	-0.0310514	0.985009	0.982014	0.934693	0.962684	0.988848	0.985573	0.930681	0.959474	0.985165	0.988262	0.988671	0.957761	0.964749	0.989839	1.05621	0.947059	0.973307	0.985572	0.969707	0.974902	0.895135	0.919334	0.961223	1.00511	0.83345	0.914969	0.940295	0.0171966	0.0246428	0.0261351
MUS81	YKR011C	NA	no	DNA_repair	Neutral	NA	NA	NA	NA	NA	-0.00678108	-0.0198301	-0.00841004	-0.0240075	-0.010098	-0.0238482	-0.00919786	0.00259669	-0.00444133	1.00589	1.01314	0.957261	0.971378	1.06881	1.0288	1.01585	0.917616	1.0163	0.984336	0.985054	0.945454	0.956495	1.00798	1.00842	0.967265	0.926989	0.965163	0.984688	0.981271	0.898098	0.908384	1.06946	1.01898	0.976476	0.850235	0.978627	0.016772	0.0246104	0.0256623
NGL3	YKR011C	NA	no	Neutral	Neutral	NA	NA	NA	NA	NA	-0.00437278	0.00973477	-0.00452018	0.00895389	0.00153574	0.00170888	-0.00251988	-0.00373753	-0.00281996	0.968298	0.955258	0.952501	0.944101	0.935429	0.940408	0.948078	0.951125	0.961503	1.01576	1.02784	1.02864	1.036	1.0257	1.02728	1.01225	1.01504	1.01361	0.979183	0.991618	0.975317	0.987039	0.960988	0.96799	0.957143	0.96172	0.971777	0.0147108	0.0213321	0.022441
PSY3	YKR011C	NA	no	DNA_repair	Neutral	NA	NA	NA	NA	NA	0.00437938	-0.00260895	0.00115296	-0.00411678	0.00438569	-0.0191506	0.00966086	-0.0003474	0.00360427	0.981847	0.973007	0.934862	0.960045	0.971335	0.9625	0.959555	0.968259	0.985716	0.997001	0.992389	0.946939	0.978168	0.971086	1.01708	0.972901	0.981449	0.996803	0.983629	0.964055	0.885901	0.936694	0.948961	0.961165	0.943861	0.950862	0.986412	0.0147637	0.0214477	0.0217495
RAD18	YKR011C	NA	no	DNA_repair	Neutral	NA	NA	NA	NA	NA	0.0181541	0.00739642	-0.00504298	-4.08107e-05	0.0133561	0.0348106	0.0114958	0.0146143	-0.00521908	0.963234	0.945738	0.94092	0.930272	0.947891	0.934389	0.942207	0.947973	0.970665	0.920991	0.869929	0.66188	0.615861	0.91947	0.848342	0.882224	0.86615	0.862076	0.905288	0.830119	0.617727	0.57287	0.884911	0.827477	0.84274	0.835691	0.831572	0.0208671	0.0300746	0.0309092
RAD5	YKR011C	NA	no	DNA_repair	Neutral	NA	NA	NA	NA	NA	0.0106212	0.0097298	-0.0134444	-0.0230283	-0.0201286	-0.0250862	-0.00988793	-0.0161432	-0.0146907	0.963241	0.945726	0.940873	0.930226	0.947683	0.934218	0.942074	0.947851	0.97071	0.942778	0.910074	0.728779	0.684771	0.989826	0.900511	0.947725	0.886432	0.89288	0.918746	0.870413	0.672255	0.613961	0.917943	0.816227	0.882988	0.824082	0.852057	0.0208718	0.0300458	0.0309157
RAD51	YKR011C	NA	no	DNA_repair	Neutral	NA	NA	NA	NA	NA	0.0052449	-0.00411384	-0.00562138	-0.00925783	-0.0131108	-0.0223196	0.0129621	-0.00805465	0.00984488	0.960341	0.937998	0.894944	0.915258	1.01317	0.966891	0.989148	0.910586	0.959618	0.962719	0.948882	0.913068	0.929663	0.990324	0.979257	0.972945	0.907817	0.937664	0.929632	0.885297	0.805978	0.840027	0.992609	0.927349	0.977073	0.814209	0.908829	0.0174523	0.0243344	0.0254695
RAD52	YKR011C	NA	no	DNA_repair	Neutral	NA	NA	NA	NA	NA	-0.0196874	-0.0127761	-0.0312598	-0.00967948	-0.0139051	0.00419533	-0.00418795	-0.0230281	-0.0396308	0.96327	0.945699	0.940786	0.9303	0.947723	0.934412	0.942179	0.947917	0.970765	0.863787	0.803825	0.722401	0.728828	1.00931	0.946444	0.976597	0.742556	0.845333	0.812375	0.7474	0.648387	0.668346	0.942711	0.888585	0.915974	0.680858	0.780999	0.0295281	0.0424726	0.043782
RAD54	YKR011C	NA	no	DNA_repair	Neutral	NA	NA	NA	NA	NA	-0.00127713	-0.00430697	-0.000146741	-0.012767	0.0161269	-0.014928	0.00533442	-0.00238855	-0.00669102	0.959254	0.94075	0.906595	0.909075	1.00289	0.961232	0.980364	0.902306	0.962972	0.941683	0.909954	0.848099	0.857391	1.00003	0.982689	0.975048	0.832875	0.915822	0.901747	0.851129	0.762344	0.762871	1.02045	0.931873	0.962509	0.740321	0.874468	0.0148814	0.0213743	0.0223513
RAD55	YKR011C	NA	no	DNA_repair	Neutral	NA	NA	NA	NA	NA	0.000617517	0.00497393	-0.00101549	-0.00927918	0.0233456	-0.00462328	0.00869702	-0.00789029	0.00770416	0.930553	0.898428	0.833286	0.853071	0.957219	0.897198	0.934458	0.788187	0.916378	0.937824	0.911035	0.882214	0.888504	0.949774	0.940243	0.937781	0.863479	0.909551	0.870776	0.817801	0.717788	0.737277	0.933244	0.834334	0.884511	0.646758	0.835612	0.0169215	0.0242356	0.0239491
RAD57	YKR011C	NA	no	DNA_repair	Neutral	NA	NA	NA	NA	NA	-0.0147402	-0.01038	-0.0175963	-0.0121487	0.000871161	-0.0200813	-0.00551727	0.00352296	-0.013315	0.963199	0.945732	0.940904	0.930276	0.948163	0.934533	0.942459	0.947975	0.97085	0.926011	0.888478	0.765018	0.813659	1.00063	0.899333	0.955475	0.633675	0.898045	0.877194	0.829883	0.702244	0.744778	0.949684	0.82038	0.895057	0.604245	0.858565	0.0294988	0.0424995	0.0436965
RAD59	YKR011C	NA	no	DNA_repair	Neutral	NA	NA	NA	NA	NA	0.00249837	0.0114901	-3.03301e-05	0.00807878	-0.00326309	0.00268095	0.0028885	-0.00260411	0.00721	0.981159	0.972881	0.918179	0.962728	0.983658	0.97472	0.972968	0.975022	0.990899	1.00357	1.01126	0.977606	1.00742	1.00469	1.02542	0.992686	1.00498	1.00478	0.987383	0.995867	0.8963	0.978879	0.985747	1.00377	0.969217	0.977824	1.00299	0.0176942	0.0249118	0.0255366
RAD61	YKR011C	NA	no	DNA_repair	Neutral	NA	NA	NA	NA	NA	0.000622878	-0.00722567	-0.00169511	0.00794603	0.00711206	0.0190441	-0.0124686	-0.0054896	-0.00604629	0.965421	0.949303	0.935333	0.944166	0.929254	0.925706	0.927491	0.927295	0.956558	1.00814	1.01947	0.990865	1.00459	1.05098	1.0968	1.00012	1.03146	1.00872	0.97392	0.960604	0.924862	0.956881	0.984203	1.03464	0.915015	0.951092	0.958797	0.0208199	0.0302384	0.0314363
RTT101	YKR011C	NA	no	DNA_repair	Neutral	NA	NA	NA	NA	NA	0.00432525	0.00416624	-0.0122781	-0.0120875	-0.0163704	-0.00191309	0.00378797	-0.0134774	0.00667184	0.920679	0.883217	0.842597	0.858569	0.921653	0.902244	0.914344	0.861058	0.920399	0.922086	0.881387	0.815408	0.827704	0.975324	0.99253	0.955775	0.856072	0.912406	0.849295	0.773266	0.653284	0.683614	0.88121	0.89127	0.876243	0.708917	0.841409	0.0143065	0.020556	0.0214456
RTT107	YKR011C	NA	no	DNA_repair	Neutral	NA	NA	NA	NA	NA	0.000136505	-0.00518791	-0.0117264	-0.00573992	-0.0111354	0.0202125	0.00220276	0.00211942	0.0150926	0.942204	0.908773	0.837038	0.890216	0.971673	0.955535	0.94146	0.857841	0.941541	0.999167	1.00476	0.95315	0.994417	1.02953	1.07172	0.99893	0.9503	0.998316	0.94121	0.90694	0.777716	0.877835	0.98918	1.04416	0.942663	0.810531	0.954633	0.0167494	0.0232148	0.0244669
SGS1	YKR011C	NA	no	DNA_repair	Neutral	NA	NA	NA	NA	NA	-0.00451532	-0.00986669	-0.0155058	-0.00547159	-0.0136638	-0.00593105	0.00208565	-0.00176777	-0.0032679	0.995888	0.992958	0.93732	0.923445	1.07915	1.03903	1.02757	0.982354	0.982786	0.979317	0.978056	0.915334	0.930136	1.01825	1.03231	0.98049	0.941741	0.937384	0.971965	0.963803	0.841997	0.852732	1.08621	1.07008	1.01201	0.926235	0.918877	0.0172954	0.0245444	0.0263879
SHU1	YKR011C	NA	no	DNA_repair	Neutral	NA	NA	NA	NA	NA	0.00433462	-0.00812854	0.00402409	0.00315713	0.00490708	-0.0124142	-0.00901222	-0.00115547	-0.0137323	0.964491	0.94949	0.927951	0.932787	0.943895	0.935837	0.940907	0.947088	0.965563	1.00295	1.00423	0.950371	0.959331	1.02334	1.03661	0.999527	1.01653	1.00419	0.971684	0.945479	0.88484	0.898192	0.970807	0.957741	0.931432	0.961587	0.955838	0.0169287	0.0240527	0.0249932
SHU2	YKR011C	NA	no	DNA_repair	Neutral	NA	NA	NA	NA	NA	-0.00196118	0.000147232	-0.0143817	-0.00247349	0.000131203	0.0127423	-0.0111488	-0.00365507	-0.00691825	0.963209	0.945771	0.940867	0.930327	0.94803	0.934488	0.942476	0.94803	0.970789	0.946364	0.916732	0.832387	0.886278	0.93818	0.962998	0.942513	0.943659	0.938778	0.90959	0.867169	0.768797	0.822055	0.889577	0.912626	0.877152	0.890951	0.90443	0.0208669	0.0300708	0.0310242
SLX4	YKR011C	NA	no	DNA_repair	Neutral	NA	NA	NA	NA	NA	0.00527599	-0.00132066	0.00904546	-0.000650463	-0.0438322	-0.0167321	-0.0298667	-0.0293571	-0.0208448	0.995647	0.995031	0.967015	0.978442	0.986913	0.972891	0.976529	0.975464	0.99558	1.00773	1.01526	0.986732	1.00302	0.985892	0.990451	0.976497	0.983727	0.992296	1.00887	1.00968	0.964459	0.982341	0.93072	0.949743	0.924826	0.931403	0.967572	0.0209229	0.0303158	0.0314854
SRS2	YKR011C	NA	no	DNA_repair	Neutral	NA	NA	NA	NA	NA	0.00997338	0.00501909	-0.000543763	0.00558441	0.00434973	0.00685017	0.00532639	0.00401318	0.00367129	0.961412	0.946763	0.915121	0.89176	0.968993	0.955634	0.938331	0.946332	0.958726	0.993157	0.999823	0.956011	0.944307	1.03013	1.064	0.987818	0.987645	0.991452	0.964764	0.951654	0.872328	0.844132	1.00248	1.02367	0.932169	0.938599	0.953955	0.0144021	0.0206673	0.021767
YBR259W	YKR011C	NA	no	Neutral	Neutral	NA	NA	NA	NA	NA	0.0159929	0.007403	0.015043	0.0158014	0.00864667	0.0119911	0.00112076	0.00980963	0.0035826	0.971066	0.959531	0.962388	0.953307	0.976113	0.973077	0.971171	0.959365	0.968395	1.01883	1.02969	1.03331	1.03484	1.02711	1.05152	1.01906	1.02529	1.01837	1.00532	0.995448	1.00949	1.00235	1.01117	1.03572	0.990491	0.99344	0.989778	0.0171818	0.0243548	0.0264062
YCL047C	YKR011C	NA	no	Neutral	Neutral	NA	NA	NA	NA	NA	-0.00772779	-0.0180106	-0.00815812	-0.0270735	-0.0228153	-0.0311114	-0.0121514	-0.0263714	-0.0126574	0.998715	0.9876	0.977622	0.993951	1.02739	1.0091	1.00616	0.997403	1.00899	0.988938	0.98723	0.983438	0.977428	0.995412	1.0117	0.977703	0.991279	0.983192	0.980889	0.958806	0.955132	0.948177	1.00231	0.993803	0.973582	0.964046	0.980499	0.0164031	0.0237837	0.0255658
YDL027C	YKR011C	NA	no	Neutral	Neutral	NA	NA	NA	NA	NA	-0.00655459	-0.0120081	0.0076312	-0.0031778	-0.017617	-0.00744606	-0.021578	0.00574052	-0.00848357	0.979434	0.971159	0.965812	0.961492	0.9673	0.956072	0.961553	0.967909	0.980056	0.999583	1.00294	1.00413	1.00153	1.00681	1.02233	0.990007	1.00155	0.993287	0.972731	0.962725	0.978191	0.96086	0.956662	0.9709	0.930738	0.975637	0.965172	0.0142953	0.0206786	0.0221829
YFR057W	YKR011C	NA	no	Neutral	Neutral	NA	NA	NA	NA	NA	-0.00689592	-0.00930719	0.00165343	-0.00654969	0.0130956	0.0188723	-0.0135408	0.00492012	-0.00499388	0.988876	0.986237	0.983999	0.981179	0.978785	0.973024	0.987308	0.988015	0.994089	1.00474	1.00856	1.0081	1.00901	0.986722	1.02657	0.993852	1.01148	0.997453	0.986943	0.986273	0.99474	0.984853	0.980124	1.01924	0.968376	1.00485	0.98692	0.0168405	0.0243548	0.0263198
YJR037W	YKR011C	NA	no	Neutral	Neutral	NA	NA	NA	NA	NA	-0.00482182	-0.023225	-0.00348043	-0.0340076	-0.00450876	-0.0500158	-0.0146558	-0.0334269	0.000967881	1.04735	1.05776	1.05489	1.06546	1.10792	1.08636	1.07114	1.03556	1.05778	1.01564	1.03125	1.03416	1.0362	1.02627	1.06516	1.00883	1.02578	1.01258	1.05891	1.06759	1.08744	1.07003	1.1325	1.10714	1.06594	1.02883	1.07206	0.0283381	0.043446	0.0462832
YKR011C	YKR011C	0	YES	Neutral	Neutral	NA	NA	NA	NA	NA	-0.542042	-0.806691	-0.825788	-0.880657	-0.928755	-0.995328	-0.845263	-0.904701	-0.779503	0.96321	0.945797	0.940871	0.930369	0.948	0.934382	0.942433	0.948016	0.970825	1.01563	1.03119	1.03419	1.03606	1.0262	1.06522	1.00884	1.02576	1.01261	0.436223	0.168597	0.147251	0.0832643	0.044108	0	0.10551	0.0677378	0.203559	0.0208724	0.0300523	0.0309141
APT2	YLR179C	NA	no	Neutral	Neutral	NA	NA	NA	NA	NA	-0.00751003	-0.0236785	-0.0120604	-0.0281507	-0.0204332	-0.0225004	-0.00304708	-0.024712	-0.0144358	1.03039	1.04032	1.03784	1.03068	1.04355	1.04098	1.03831	1.04195	1.03876	0.986294	0.972331	0.967095	0.965902	1.01091	0.961509	0.99428	0.973709	0.986847	1.01031	0.991374	0.99467	0.970407	1.03499	0.979236	1.03088	0.993052	1.01313	0.021443	0.0311627	0.0322659
CLA4	YLR179C	NA	no	DNA_repair	Neutral	NA	NA	NA	NA	NA	-0.00213364	0.00674363	-0.00342471	0.0147758	0.0139418	0.0440861	0.00907962	0.0117324	0.00333972	0.952574	0.920166	0.918324	0.914774	0.943233	0.898151	0.930692	0.868588	0.88864	0.986691	0.979586	0.970154	0.961954	0.973865	0.932159	0.974933	0.942255	0.961773	0.936436	0.904256	0.882566	0.890193	0.93101	0.877202	0.913244	0.82098	0.852204	0.0165412	0.0231106	0.0247232
CSM2	YLR179C	NA	no	DNA_repair	Neutral	NA	NA	NA	NA	NA	0.00365697	0.00259661	0.0154748	0.00567548	-5.48494e-05	-0.0077851	-0.0101572	0.0136719	-0.00130274	0.986212	0.982567	0.967268	0.97771	0.98246	0.985806	0.987389	0.973103	0.975521	1.02646	1.03908	0.982647	1.02643	0.994077	1.01941	1.0078	1.04926	1.03317	1.01597	1.02357	0.964543	1.00922	0.976669	0.99728	0.984853	1.03486	1.00659	0.0170316	0.0245535	0.0253608
CSM3	YLR179C	NA	no	DNA_repair	Neutral	NA	NA	NA	NA	NA	-0.0148049	-0.0126566	-0.0162034	-0.00612616	0.0144887	0.0143605	0.00513282	0.000951348	-0.00697902	0.998546	0.997194	0.991113	0.989568	1.02621	1.01795	1.00292	0.976133	0.984595	0.953218	0.920986	0.894196	0.880595	0.97361	0.924094	0.947437	0.891887	0.924695	0.937725	0.906969	0.869719	0.866293	1.0158	0.956609	0.956299	0.871111	0.904208	0.0145216	0.0211997	0.0225139
FLO8	YLR179C	NA	no	Neutral	Neutral	NA	NA	NA	NA	NA	0.00882301	0.0174216	0.0138792	0.0134942	0.0182307	0.021855	0.0165761	0.00884098	0.015606	0.998626	1.00048	1.00466	1.00022	1.0003	1.00359	1.00566	0.994055	0.993065	1.00954	1.01794	1.01658	1.01475	1.01874	1.01494	1.02298	1.0125	1.00979	1.01712	1.03613	1.03541	1.02871	1.03725	1.03988	1.04542	1.0155	1.01866	0.0165626	0.0244544	0.0256898
GAL2	YLR179C	222172	no	Neutral	Neutral	NA	NA	NA	NA	NA	0.00272509	0.00534661	-0.00683268	0.0137045	-0.00509271	-0.00613931	-0.0129971	0.0193658	-0.00743157	0.989792	0.992001	0.995985	0.989094	0.980987	0.987142	0.993276	0.981263	0.977793	1.01513	1.02384	1.02411	1.01766	1.01238	1.00402	1.01863	1.0182	1.01369	1.0075	1.02107	1.01318	1.02033	0.988051	0.985001	0.998789	1.01849	0.983753	0.0166889	0.0244599	0.0256186
HO	YLR179C	NA	no	Neutral	Neutral	NA	NA	NA	NA	NA	0.0121517	0.00293453	0.0125529	0.0075476	-0.00517088	-0.00134298	0.00399035	-0.00229026	0.00783713	0.99479	0.994125	1.00158	0.995946	0.980486	0.990118	0.991348	0.99173	0.984987	1.02649	1.04122	1.03707	1.03997	1.03048	1.04023	1.03177	1.03077	1.03922	1.03328	1.03801	1.05126	1.04317	1.00518	1.02851	1.02683	1.01989	1.03137	0.0147292	0.0212046	0.0223697
MAG1	YLR179C	NA	no	DNA_repair	Neutral	NA	NA	NA	NA	NA	-0.00164906	0.0096171	0.000247936	0.0173898	0.00138619	0.0322404	0.00588553	0.0110794	0.00219097	1.01643	1.02831	0.929777	1.02595	1.02059	1.04086	1.02666	1.02149	1.02041	1.00925	1.01664	0.957432	1.00669	0.998031	0.986652	1.00537	1.00486	1.0081	1.02458	1.05592	0.885442	1.05117	1.02086	1.05872	1.03884	1.03838	1.03168	0.0173411	0.025033	0.0245476
MAL13	YLR179C	NA	no	Neutral	Neutral	NA	NA	NA	NA	NA	-0.00603541	-0.00920047	0.0155421	-0.00584466	-0.0222935	-0.00820974	-0.0166265	-0.0126627	-0.00413503	0.983158	0.979257	0.985893	0.976148	0.957954	0.976233	0.978471	0.96541	0.969168	0.998995	0.994147	0.995018	0.991057	1.0132	0.980446	1.01046	0.995381	0.99789	0.975998	0.963997	0.996202	0.96133	0.948202	0.948976	0.971862	0.947865	0.962751	0.0209208	0.0301923	0.0318155
MMS1	YLR179C	NA	no	DNA_repair	Neutral	NA	NA	NA	NA	NA	0.00568027	0.000743385	0.0206982	-0.00800686	0.0183407	0.0204267	0.00186713	0.00531516	0.00838101	0.920322	0.875194	0.807063	0.849842	0.951294	0.933025	0.933354	0.82581	0.909118	0.98814	0.981945	0.9401	0.96201	1.00988	0.975516	1.00343	0.951069	0.997527	0.912677	0.853912	0.761649	0.800714	0.978799	0.930514	0.937056	0.779314	0.913256	0.016736	0.0227619	0.0244425
MMS4	YLR179C	NA	no	DNA_repair	Neutral	NA	NA	NA	NA	NA	-0.000787049	0.0100194	0.00297177	0.0101433	0.016878	0.0189036	0.00578993	-0.00261494	-0.00382823	1.01292	1.01504	0.963078	0.992614	1.06734	1.05332	1.03078	0.970897	1.01362	1.00135	1.00469	0.962413	0.975557	1.01571	0.976176	0.998834	0.953935	0.992878	1.01403	1.03076	0.927608	0.979021	1.10123	1.04721	1.03651	0.922956	1.00381	0.0174119	0.0244279	0.0259849
MPH1	YLR179C	NA	no	DNA_repair	Neutral	NA	NA	NA	NA	NA	-0.00042063	0.0068551	0.0129097	0.00190045	-0.00366569	0.034251	0.0198524	0.00732299	0.000635774	0.994155	0.997823	0.955482	0.983613	1.00115	1.00722	0.949832	0.971649	0.987545	0.992785	0.993744	0.960764	0.961631	0.985157	0.999478	0.959652	0.973543	0.994234	0.986731	0.998925	0.928053	0.947833	0.983399	1.04054	0.928555	0.952859	0.982825	0.0170579	0.0245807	0.0260493
MUS81	YLR179C	NA	no	DNA_repair	Neutral	NA	NA	NA	NA	NA	0.00125205	0.00939913	0.00829797	0.0124162	0.0103889	0.0306432	0.011045	0.0169941	0.00541197	1.01469	1.02982	0.978337	0.992332	1.08247	1.05709	1.03555	0.92611	1.01865	0.988739	0.990214	0.94911	0.953635	1.00338	0.960878	0.979848	0.929645	0.973742	1.00542	1.03119	0.935548	0.95947	1.09807	1.04752	1.02783	0.872845	0.999526	0.0166421	0.0245342	0.025556
NGL3	YLR179C	NA	no	Neutral	Neutral	NA	NA	NA	NA	NA	0.00445723	0.00774529	0.00048317	0.00474412	0.0122625	-0.00368433	0.0192984	-0.000956891	0.01384	0.981048	0.975835	0.97968	0.970273	0.951474	0.968492	0.973755	0.967754	0.96509	1.01969	1.03108	1.02966	1.0324	1.02201	0.987015	1.02094	1.01483	1.02055	1.00479	1.01384	1.00913	1.0065	0.984783	0.952419	1.01333	0.981032	0.998672	0.014561	0.0213061	0.0224447
PSY3	YLR179C	358113	no	DNA_repair	Neutral	NA	NA	NA	NA	NA	0.00259906	-0.00220982	-0.00735008	0.00457125	-0.0195513	0.00666469	-0.00957813	-0.00248047	-0.00282523	0.994837	0.995281	0.96289	0.98869	0.988026	0.991895	0.986123	0.985721	0.989063	1.00058	0.996022	0.949785	0.975806	0.968115	0.97666	0.982238	0.981484	1.00339	0.998155	0.989477	0.904539	0.969669	0.937456	0.975425	0.958789	0.96525	0.989868	0.014586	0.0213884	0.0216742
RAD18	YLR179C	NA	no	DNA_repair	Neutral	NA	NA	NA	NA	NA	0.00314655	0.0165025	0.00633608	-0.00335397	0.0165189	0.0309916	0.012909	0.0327381	0.0243426	0.988691	0.986654	0.993447	0.982695	0.97789	0.988537	0.991087	0.979482	0.977348	0.921207	0.869953	0.661961	0.615956	0.919497	0.848287	0.882194	0.866218	0.862066	0.913938	0.874845	0.663959	0.601916	0.915688	0.869543	0.887238	0.881191	0.866884	0.0204217	0.0300033	0.0308768
RAD5	YLR179C	305608	no	DNA_repair	Neutral	NA	NA	NA	NA	NA	0.016528	0.0109916	0.027432	0.0198118	0.022458	0.0281048	0.0038585	0.00559966	0.00852216	0.988695	0.986649	0.993454	0.982617	0.97806	0.988398	0.991123	0.979585	0.977389	0.942879	0.910104	0.728808	0.684834	0.990063	0.900483	0.94797	0.886303	0.89282	0.948749	0.908946	0.751469	0.692732	0.990776	0.918172	0.943401	0.873792	0.88117	0.0204189	0.029976	0.0308709
RAD51	YLR179C	NA	no	DNA_repair	Neutral	NA	NA	NA	NA	NA	0.010455	0.0098384	0.0198656	0.0211284	0.035893	0.0536568	0.0166248	0.0201246	0.0120376	0.97035	0.953917	0.915668	0.935985	1.02637	0.989923	1.01058	0.923065	0.962565	0.966678	0.954646	0.917397	0.927727	0.985982	0.933065	0.98471	0.909147	0.94504	0.947429	0.917763	0.85069	0.884742	1.04944	0.977406	1.01258	0.852763	0.920496	0.0173044	0.0242334	0.0253262
RAD52	YLR179C	NA	no	DNA_repair	Neutral	NA	NA	NA	NA	NA	0.00562055	0.00175391	0.0245609	0.00255395	0.0425843	-0.00283684	0.0115704	-0.000314692	0.0112952	0.988695	0.986641	0.993445	0.98257	0.978031	0.988523	0.991098	0.979528	0.977435	0.86389	0.803825	0.72232	0.728852	1.00958	0.946436	0.976751	0.742531	0.845299	0.859746	0.79484	0.742146	0.718691	1.02993	0.932754	0.979619	0.727011	0.837528	0.0288715	0.0423722	0.0436904
RAD54	YLR179C	NA	no	DNA_repair	Neutral	NA	NA	NA	NA	NA	-0.00550871	-0.000647454	-0.00635192	0.00995007	0.0189381	0.0221242	0.0109719	-0.000927735	0.00997844	0.973451	0.963937	0.937232	0.939663	1.02084	0.993224	1.00961	0.919335	0.966949	0.944438	0.914652	0.852174	0.857097	0.996613	0.948334	0.983277	0.834996	0.921078	0.912655	0.878219	0.781994	0.807923	1.03728	0.964163	1.00452	0.755274	0.899504	0.0147062	0.0212826	0.0222364
RAD55	YLR179C	NA	no	DNA_repair	Neutral	NA	NA	NA	NA	NA	0.0119633	0.0158518	0.0142182	0.0248158	0.022108	0.0506747	0.0189081	0.0234297	0.0260486	0.940966	0.914313	0.851549	0.872922	0.969689	0.9152	0.95377	0.797441	0.919217	0.941606	0.917629	0.887841	0.887613	0.945874	0.897293	0.95096	0.866418	0.917435	0.894077	0.846152	0.749275	0.784129	0.938686	0.866016	0.923024	0.685461	0.862991	0.016791	0.0241107	0.0237581
RAD57	YLR179C	NA	no	DNA_repair	Neutral	NA	NA	NA	NA	NA	0.00234708	-0.0136002	-0.0101361	-0.0111448	0.0103865	-0.0395785	0.0138284	-0.0410518	0.0199417	0.988669	0.986662	0.993459	0.982577	0.977653	0.988656	0.991019	0.979458	0.977507	0.926088	0.888479	0.764928	0.813658	1.00087	0.899332	0.955854	0.633697	0.898013	0.917944	0.863028	0.749789	0.788337	0.988851	0.849555	0.961079	0.579614	0.897766	0.0289246	0.0423928	0.0436487
RAD59	YLR179C	NA	no	DNA_repair	Neutral	NA	NA	NA	NA	NA	0.0093416	0.0101138	0.00815229	0.0199382	0.0244149	0.0481503	0.0266499	0.0170248	0.000576674	0.990228	0.987967	0.937186	0.982328	0.994507	0.996251	0.990198	0.986612	0.993054	1.00844	1.01591	0.980286	1.00352	0.999716	0.972389	1.00525	1.00483	1.01417	1.00795	1.01383	0.923729	1.00571	1.01897	1.01692	1.02202	1.00855	1.0079	0.0175526	0.0248773	0.0254822
RAD61	YLR179C	NA	no	DNA_repair	Neutral	NA	NA	NA	NA	NA	-0.0105148	-0.0122528	-0.0157014	-0.0205181	-0.0440409	-0.00257386	-0.0305345	-0.0297469	-0.0282254	0.977783	0.969777	0.962091	0.971241	0.94296	0.949248	0.94941	0.941794	0.959725	1.01207	1.02305	0.99273	1.00154	1.04638	1.04567	1.01027	1.0311	1.01658	0.978941	0.979632	0.938035	0.951903	0.943633	0.9927	0.927917	0.941572	0.94723	0.0205776	0.0302186	0.0314244
RTT101	YLR179C	NA	no	DNA_repair	Neutral	NA	NA	NA	NA	NA	0.000708682	0.00273639	0.0151639	0.0101706	0.0123661	0.0376495	0.0103123	0.00243554	-0.00496689	0.934618	0.904104	0.868878	0.886391	0.936992	0.925484	0.939672	0.875713	0.924465	0.925054	0.886948	0.821507	0.828204	0.971809	0.952782	0.965538	0.858347	0.918282	0.85996	0.792181	0.702193	0.724955	0.921035	0.91788	0.91441	0.736782	0.838185	0.0141508	0.0204523	0.0213195
RTT107	YLR179C	NA	no	DNA_repair	Neutral	NA	NA	NA	NA	NA	0.00976639	0.0124222	0.0214783	0.0117793	0.0310777	0.0179776	0.00458937	-0.0023639	0.00869518	0.951112	0.921653	0.853718	0.907647	0.982529	0.973403	0.958643	0.8678	0.944227	1.00404	1.00973	0.956818	0.99079	1.02446	1.01049	1.01128	0.951146	1.00743	0.963996	0.941227	0.82726	0.908203	1.03759	1.00209	0.973524	0.814776	0.959287	0.016608	0.0231692	0.0243876
SGS1	YLR179C	NA	no	DNA_repair	Neutral	NA	NA	NA	NA	NA	-0.00352289	-0.00348857	-0.0138906	-0.0122827	0.00585662	0.0118308	-0.000615383	-0.0088084	-0.0134891	1.00507	1.00909	0.959895	0.944588	1.09257	1.06746	1.04937	0.995036	0.985411	0.983818	0.983365	0.919777	0.928348	1.01354	0.982149	0.991524	0.942521	0.945401	0.985938	0.99003	0.865092	0.860762	1.11379	1.05985	1.04197	0.930325	0.918767	0.0171374	0.0244633	0.0262853
SHU1	YLR179C	NA	no	DNA_repair	Neutral	NA	NA	NA	NA	NA	-0.00514757	0.0120138	-0.00248926	0.0105696	0.000281641	0.0205348	0.00293858	0.0154058	0.00850685	0.981724	0.976721	0.963746	0.969385	0.964069	0.972114	0.97343	0.968156	0.970075	1.00541	1.00676	0.952071	0.957805	1.02071	1.00888	1.00578	1.01632	1.00904	0.98176	0.995028	0.912566	0.938107	0.984367	1.0018	0.981616	0.999252	0.987223	0.0166785	0.0239963	0.0249227
SHU2	YLR179C	NA	no	DNA_repair	Neutral	NA	NA	NA	NA	NA	-0.00376151	-0.00724014	-0.0181332	-0.00350311	-0.0188713	-0.0299323	-0.00144339	-0.0228085	-0.00767031	0.988681	0.986665	0.993458	0.982598	0.977769	0.988591	0.991017	0.979435	0.977457	0.946608	0.916877	0.832415	0.886458	0.938439	0.963002	0.942548	0.94381	0.938867	0.932135	0.897411	0.808837	0.867521	0.898689	0.922062	0.932637	0.901601	0.910025	0.020441	0.0299994	0.0309743
SLX4	YLR179C	98581	no	DNA_repair	Neutral	NA	NA	NA	NA	NA	0.00846831	0.00680904	0.00906238	0.0316439	0.0214644	0.0590849	0.0228791	0.0355661	0.0200725	1.00807	1.0175	0.996325	1.0074	1.00283	1.0042	1.00075	0.99319	0.998884	1.0115	1.01879	0.988638	1.00014	0.982195	0.953237	0.987118	0.983637	0.998764	1.02836	1.04401	0.994198	1.0399	1.00736	1.0167	1.01114	1.01306	1.01833	0.0206735	0.0302675	0.0314247
SRS2	YLR179C	NA	no	DNA_repair	Neutral	NA	NA	NA	NA	NA	0.00483393	-0.00734662	0.0131213	0.00420811	0.00635338	0.0231764	0.00708812	-0.00520776	-0.000494712	0.974545	0.967442	0.942239	0.918758	0.98456	0.983614	0.963058	0.963524	0.962345	0.996597	1.00384	0.958435	0.942143	1.0262	1.01898	0.997287	0.987588	0.998179	0.975681	0.96315	0.912219	0.864297	1.01664	1.02566	0.966681	0.945751	0.959666	0.0142463	0.0206317	0.0217032
YBR259W	YLR179C	NA	no	Neutral	Neutral	NA	NA	NA	NA	NA	-0.0187064	-0.0079739	-0.0153745	-0.0100408	-0.0290927	0.00385881	-0.0118777	-0.0150236	-0.0264336	0.979776	0.972877	0.980886	0.970884	0.986688	0.993277	0.987852	0.970015	0.970682	1.02411	1.03433	1.0344	1.03007	1.02154	0.99418	1.03098	1.02489	1.02833	0.984701	0.998253	0.999243	0.990067	0.978853	0.99127	1.00661	0.979142	0.971761	0.0170466	0.0243504	0.0264123
YCL047C	YLR179C	NA	no	Neutral	Neutral	NA	NA	NA	NA	NA	0.00106485	-0.00367365	0.0116905	0.00947214	0.0318587	0.0289445	0.000249547	0.0267592	0.00170796	1.0076	1.00313	0.99887	1.01485	1.04	1.0336	1.02667	1.01018	1.01126	0.993492	0.992488	0.985748	0.973976	0.990753	0.961205	0.989649	0.991124	0.991497	1.00268	0.992661	0.99659	0.999692	1.06395	1.02319	1.01763	1.029	1.00558	0.01631	0.0237079	0.0254888
YDL027C	YLR179C	NA	no	Neutral	Neutral	NA	NA	NA	NA	NA	-0.00994422	-0.00137848	-0.0185205	-0.0175203	0.000578245	-0.0196065	-0.0111029	0.00120816	-0.016956	0.99189	0.992284	0.994029	0.988918	0.983524	0.985841	0.987049	0.984864	0.983499	1.00327	1.00663	1.0055	0.998482	1.00313	0.982778	0.999289	1.00142	0.999942	0.985256	0.997658	0.981001	0.970089	0.987259	0.949276	0.975134	0.987597	0.966651	0.0141422	0.0206208	0.0221531
YFR057W	YLR179C	NA	no	Neutral	Neutral	NA	NA	NA	NA	NA	-0.00509548	0.00122851	-0.00263207	0.00158343	0.0165067	-0.0122072	0.0106428	0.0120455	-0.000455626	0.997467	1.00118	1.00487	1.00088	0.99027	0.993476	1.00504	0.999457	0.996361	1.00969	1.01337	1.00958	1.00481	0.98176	0.972101	1.00612	1.01119	1.00654	1.00216	1.01615	1.01216	1.00771	0.98915	0.953582	1.02212	1.02297	1.00282	0.0167292	0.0243134	0.0262672
YJR037W	YLR179C	NA	no	Neutral	Neutral	NA	NA	NA	NA	NA	-0.00844498	0.00638424	-0.0134725	0.0139175	0.00893384	0.0594331	0.00907258	0.0344236	0.0103346	1.04727	1.05776	1.05484	1.06548	1.1082	1.08636	1.07126	1.03551	1.05764	1.02363	1.03769	1.036	1.02891	1.01816	0.977411	1.02741	1.02501	1.02714	1.06357	1.10401	1.07938	1.1102	1.1373	1.12125	1.10972	1.09584	1.09666	0.0283234	0.0434319	0.0463125
YKR011C	YLR179C	NA	no	Neutral	Neutral	NA	NA	NA	NA	NA	0.00704803	0.00996334	0.00488074	0.00734284	-0.00772261	-0.00129342	0.00503493	-0.00905962	0.0146301	0.976182	0.965882	0.966603	0.956122	0.962664	0.959183	0.966158	0.963538	0.974141	1.01953	1.03447	1.035	1.0325	1.02223	1.01772	1.01841	1.02541	1.01979	1.00224	1.00908	1.00528	0.994629	0.976373	0.976068	0.988725	0.978972	1.00802	0.0146056	0.0212299	0.0218512
YLR179C	YLR179C	0	YES	Neutral	Neutral	NA	NA	NA	NA	NA	-0.527507	-0.796814	-0.817075	-0.844643	-0.870425	-0.915612	-0.763664	-0.829343	-0.710687	0.988706	0.986656	0.993467	0.98261	0.977995	0.988479	0.991084	0.97953	0.977401	1.02363	1.03768	1.03589	1.02903	1.01806	0.977458	1.02742	1.02508	1.02717	0.484559	0.227019	0.212047	0.166482	0.125258	0.0505801	0.254604	0.174751	0.293267	0.0204129	0.0299854	0.0308799
APT2	YLR356W	NA	no	Neutral	Neutral	NA	NA	NA	NA	NA	0.00156345	0.005629	0.0125425	0.0141492	0.0333819	0.0477841	-0.000171901	0.0172703	0.00199024	1.04834	1.06116	1.05543	1.0517	1.05128	1.05058	1.0412	1.08199	1.06722	0.965342	0.939828	0.939079	0.941301	0.96648	0.912402	0.960094	0.953208	0.964796	1.01384	1.00371	1.00459	1.00503	1.04615	1.00414	0.998886	1.04932	1.03191	0.0224322	0.0310237	0.0338795
CLA4	YLR356W	NA	no	DNA_repair	Neutral	NA	NA	NA	NA	NA	-0.0031223	-0.0114759	0.00508407	-0.0216018	-0.000210851	-0.0360439	-0.0188479	-0.0288632	-0.0243146	0.959566	0.928057	0.921425	0.920917	0.944451	0.895567	0.926278	0.875663	0.896325	0.955734	0.929231	0.927962	0.924886	0.909362	0.862039	0.926618	0.913454	0.926779	0.912952	0.848312	0.85673	0.826502	0.858327	0.735098	0.838121	0.762479	0.801078	0.0169874	0.0229685	0.0254103
CSM2	YLR356W	NA	no	DNA_repair	Neutral	NA	NA	NA	NA	NA	-0.0122339	-0.00191862	-0.0085391	-0.0117514	-0.0502603	-0.0481743	-0.0348235	-0.00762123	-0.0073447	1.00354	1.00249	0.979185	0.996084	0.987608	0.990779	0.984987	1.00488	1.0013	1.00858	1.01026	0.959838	1.00298	0.9569	0.975024	0.978606	1.02419	1.01234	1.00035	1.01168	0.931207	0.987944	0.894717	0.918543	0.929181	1.02323	1.00702	0.018015	0.0245032	0.0269087
CSM3	YLR356W	NA	no	DNA_repair	Neutral	NA	NA	NA	NA	NA	0.0032018	0.00596204	0.00334113	6.97281e-05	0.0332934	0.024119	0.0109799	-0.00366488	0.00914651	1.01324	1.01506	1.00433	1.00702	1.03344	1.02542	1.00218	1.00446	1.0072	0.933116	0.889581	0.872038	0.861256	0.933015	0.877994	0.917749	0.878365	0.904428	0.948549	0.908717	0.877946	0.866771	0.996701	0.924226	0.931159	0.876003	0.919355	0.0151429	0.0209813	0.0235674
FLO8	YLR356W	NA	no	Neutral	Neutral	NA	NA	NA	NA	NA	0.00471621	-0.000751624	-0.00555626	0.00888165	0.0181397	-0.0088475	0.0252839	0.00919819	0.021675	1.01708	1.02216	1.02163	1.02142	1.00722	1.01098	1.00522	1.03262	1.02124	0.992458	0.99118	0.991946	0.992693	0.986996	0.974341	0.995451	0.99377	0.990943	1.01411	1.01226	1.00773	1.02258	1.01073	0.974763	1.02512	1.03542	1.0336	0.0174813	0.0243679	0.0272978
GAL2	YLR356W	548385	no	Neutral	Neutral	NA	NA	NA	NA	NA	-0.00270397	-0.011661	-0.0047125	-0.0133822	-0.0494706	-0.0341108	-0.0288128	-0.0218218	-0.0156236	1.0074	1.0131	1.01183	1.00883	0.98614	0.992533	0.991445	1.01615	1.00441	0.997696	0.997022	0.9993	0.994932	0.977494	0.964131	0.991614	0.997862	0.994528	1.00257	0.998619	1.00662	0.990444	0.914463	0.923258	0.954173	0.992695	0.983626	0.0176205	0.0243642	0.027239
HO	YLR356W	NA	no	Neutral	Neutral	NA	NA	NA	NA	NA	0.00318302	0.011589	0.0112022	0.0168159	0.000253651	0.036544	-0.00822956	0.0226088	-0.00803251	1.00819	1.0093	1.01341	1.01077	0.984047	0.993837	0.989889	1.01836	1.00518	1.0002	0.998767	0.998083	1.00445	0.976508	0.972514	0.989781	0.99903	1.0091	1.01178	1.02001	1.02281	1.03216	0.961261	1.0034	0.971455	1.04047	1.0068	0.0153554	0.021221	0.0234259
MAG1	YLR356W	NA	no	DNA_repair	Neutral	NA	NA	NA	NA	NA	-0.013967	-0.0169618	-0.00704113	-0.0190492	0.00118742	-0.0212694	-0.00540998	-0.0187167	-0.0223161	1.0269	1.0405	0.933612	1.03865	1.02424	1.04668	1.02756	1.04388	1.03566	0.977049	0.96553	0.91695	0.966412	0.934043	0.914428	0.954431	0.96958	0.971415	0.98933	0.987502	0.845156	0.984665	0.957194	0.933701	0.9751	0.993389	0.983721	0.0178526	0.0249897	0.0252061
MAL13	YLR356W	NA	no	Neutral	Neutral	NA	NA	NA	NA	NA	-0.0187608	-0.00749104	-0.0196753	-0.0191937	-0.0319881	-0.042741	-0.0132545	-0.00791381	-0.021274	0.996151	0.994916	0.997058	0.990336	0.96055	0.979224	0.975721	0.98858	0.989191	0.975173	0.956917	0.962223	0.961254	0.963171	0.924294	0.971174	0.968159	0.971671	0.95269	0.944528	0.939704	0.932699	0.894427	0.863322	0.934616	0.949209	0.939925	0.0218086	0.0300513	0.0333464
MMS1	YLR356W	NA	no	DNA_repair	Neutral	NA	NA	NA	NA	NA	-0.00664672	-0.00164295	0.00802391	0.00901127	0.0354568	0.0494293	0.0220025	0.0104076	-0.000961238	0.925513	0.881019	0.802998	0.852203	0.952588	0.932614	0.928855	0.828516	0.918945	0.957281	0.931169	0.901418	0.92408	0.942153	0.899123	0.951929	0.920925	0.961487	0.87783	0.815024	0.718549	0.790026	0.933781	0.889773	0.906352	0.763777	0.881666	0.017201	0.0226637	0.0251353
MMS4	YLR356W	NA	no	DNA_repair	Neutral	NA	NA	NA	NA	NA	-0.0022393	-0.000848683	-0.00151578	-0.0141419	0.0263036	0.0448514	0.0131299	-0.0153681	0.000407425	1.02355	1.02675	0.969555	1.00398	1.07404	1.06035	1.03231	0.988754	1.03072	0.970274	0.954008	0.923248	0.93912	0.954244	0.906075	0.951527	0.925917	0.959741	0.99091	0.978709	0.891712	0.928497	1.04784	1.0034	0.995276	0.898275	0.989754	0.0179212	0.0243229	0.0267476
MPH1	YLR356W	NA	no	DNA_repair	Neutral	NA	NA	NA	NA	NA	0.00375759	0.00218416	-0.00629804	-0.000731955	-0.0248172	-0.0183583	-0.0645055	0.00551219	0.00298826	1.0036	1.00933	0.961329	0.994339	1.00497	1.01092	0.945893	0.988783	1.00194	0.962258	0.944592	0.922051	0.926194	0.924313	0.922758	0.915928	0.942443	0.959724	0.969332	0.955469	0.877781	0.919514	0.903933	0.913769	0.800499	0.936258	0.964399	0.0175498	0.0244801	0.0268756
MUS81	YLR356W	NA	no	DNA_repair	Neutral	NA	NA	NA	NA	NA	0.00679454	0.0126188	-0.00685599	0.000380073	0.0269735	-0.00673285	0.00816489	-0.0456034	0.00550388	1.02503	1.0428	0.985867	1.00347	1.0895	1.0649	1.03705	0.935598	1.03492	0.958423	0.941946	0.911043	0.918678	0.943107	0.894408	0.933148	0.900718	0.941265	0.989347	0.995269	0.889656	0.921836	1.05171	0.944132	0.976681	0.790618	0.980124	0.0171104	0.0244085	0.0263339
NGL3	YLR356W	NA	no	Neutral	Neutral	NA	NA	NA	NA	NA	-0.00528301	-0.0151687	-0.0168594	-0.0104007	-0.0328217	-0.0319499	-0.0109479	-0.0164518	-0.0080883	0.993272	0.990241	0.989607	0.983017	0.953421	0.970752	0.970583	0.991816	0.984268	0.993463	0.989421	0.991338	0.997214	0.971322	0.928923	0.980854	0.985327	0.991987	0.981942	0.965479	0.964958	0.970841	0.89508	0.87134	0.941598	0.961568	0.969038	0.0151621	0.0212973	0.0234955
PSY3	YLR356W	31912	YES	DNA_repair	Neutral	NA	NA	NA	NA	NA	-0.128548	-0.210906	-0.234129	-0.201969	-0.198316	-0.336767	-0.210277	-0.302613	-0.173445	1.00855	1.01174	0.971762	1.00411	0.992496	0.996143	0.984058	1.01273	1.0105	0.97635	0.958842	0.919697	0.947225	0.921303	0.919066	0.946058	0.956663	0.976765	0.856166	0.759204	0.657623	0.749019	0.716042	0.578818	0.720711	0.665998	0.813631	0.0152036	0.021302	0.0226084
RAD18	YLR356W	NA	no	DNA_repair	Neutral	NA	NA	NA	NA	NA	-0.0130596	-0.021233	0.0161241	-0.00526324	0.0278503	0.00172033	0.00891701	0.0106046	-0.00641078	1.01593	1.01823	1.01748	1.01243	0.985406	0.997192	0.987674	1.03383	1.01813	0.921034	0.86996	0.661845	0.615969	0.919473	0.848274	0.882221	0.866005	0.862112	0.922638	0.864587	0.689535	0.618309	0.933903	0.847603	0.880266	0.905906	0.871332	0.0221906	0.0298428	0.0338
RAD5	YLR356W	631821	no	DNA_repair	Neutral	NA	NA	NA	NA	NA	-0.0181672	-0.00874578	-0.00260738	-0.0146382	-0.00115508	-0.00397293	-0.00467804	-0.0144223	-0.0263825	1.01591	1.01824	1.01748	1.01226	0.985356	0.997082	0.987635	1.03374	1.01817	0.942797	0.910229	0.728795	0.684822	0.989785	0.900496	0.947895	0.886593	0.893201	0.939632	0.918083	0.73893	0.678565	0.974141	0.89392	0.931513	0.902085	0.883053	0.022194	0.0298323	0.033808
RAD51	YLR356W	NA	no	DNA_repair	Neutral	NA	NA	NA	NA	NA	-0.00302	0.000601731	-0.0110015	-0.011763	0.0177869	0.0373837	0.0142882	-0.00875006	-8.72048e-05	0.979151	0.964292	0.919037	0.944108	1.03129	0.993039	1.01058	0.936531	0.977546	0.939314	0.90914	0.883752	0.89564	0.926712	0.86789	0.939914	0.887783	0.916796	0.915446	0.874641	0.793372	0.829114	0.973005	0.899233	0.964356	0.814949	0.893944	0.0178165	0.024001	0.026046
RAD52	YLR356W	NA	no	DNA_repair	Neutral	NA	NA	NA	NA	NA	-0.0101546	0.00551349	-0.00985046	0.00565251	0.0416205	0.0272746	0.0396687	0.0189807	0.0193007	1.01589	1.01825	1.01744	1.01229	0.985325	0.997221	0.987678	1.03362	1.01822	0.863818	0.803804	0.722457	0.728873	1.00917	0.946446	0.976744	0.742599	0.845504	0.867388	0.823989	0.725215	0.743465	1.03599	0.971104	1.00439	0.786547	0.880208	0.0313911	0.0421999	0.0478782
RAD54	YLR356W	NA	no	DNA_repair	Neutral	NA	NA	NA	NA	NA	-0.000428536	-0.00592406	-0.0031941	-0.0143302	0.0193423	0.0199798	0.0113865	-0.035812	-0.00915133	0.98642	0.979696	0.944502	0.9523	1.02761	0.998001	1.00973	0.938684	0.988409	0.92522	0.883721	0.833305	0.83918	0.953564	0.897569	0.950409	0.826088	0.901251	0.910788	0.856988	0.774384	0.777253	0.997655	0.915738	0.971002	0.726228	0.879597	0.015344	0.0210825	0.0232188
RAD55	YLR356W	NA	no	DNA_repair	Neutral	NA	NA	NA	NA	NA	-0.000336953	-0.00793774	0.0063706	-0.0140033	0.0133224	0.000464748	0.0199128	-0.0559478	-0.0184508	0.948412	0.923266	0.850886	0.877475	0.972253	0.913463	0.950167	0.800149	0.93099	0.916226	0.875653	0.855745	0.859262	0.887493	0.835205	0.907772	0.848538	0.890306	0.864736	0.792685	0.716589	0.725743	0.875821	0.760419	0.880933	0.595253	0.803471	0.0172542	0.0238142	0.0243657
RAD57	YLR356W	NA	no	DNA_repair	Neutral	NA	NA	NA	NA	NA	0.00385088	0.00717927	-0.0121952	0.0102799	-0.011668	-0.0305077	-0.0100673	-0.240988	-0.0114788	1.01599	1.0182	1.01749	1.0123	0.98543	0.997299	0.987767	1.03257	1.01826	0.926035	0.888498	0.765097	0.813657	1.00053	0.899334	0.955802	0.633736	0.898268	0.944687	0.91185	0.766293	0.833942	0.974299	0.8664	0.934068	0.413388	0.90319	0.0313823	0.0421311	0.0477854
RAD59	YLR356W	NA	no	DNA_repair	Neutral	NA	NA	NA	NA	NA	-0.00977586	-0.017009	-0.0117474	-0.0206008	-0.0205078	-0.0158791	-0.0283945	-0.016302	-0.0190425	0.999357	0.99868	0.941384	0.992207	0.997701	0.999411	0.989279	1.00374	1.00665	0.976358	0.964409	0.9377	0.962886	0.933312	0.899619	0.953423	0.967873	0.976446	0.966	0.946243	0.869048	0.934745	0.91043	0.883144	0.914815	0.955194	0.963969	0.0180726	0.0248453	0.0262473
RAD61	YLR356W	NA	no	DNA_repair	Neutral	NA	NA	NA	NA	NA	-0.00131834	-0.010229	0.0147558	0.000218546	-0.00132717	-0.00445968	-0.00699939	0.00755954	-0.00716846	0.989349	0.983826	0.970397	0.9845	0.944505	0.949668	0.944914	0.959661	0.975968	0.985414	0.981856	0.957776	0.969762	0.987283	0.975685	0.96634	0.996093	0.984648	0.973915	0.956561	0.943929	0.955093	0.934093	0.927122	0.90685	0.965596	0.954418	0.0214251	0.0302517	0.0328676
RTT101	YLR356W	NA	no	DNA_repair	Neutral	NA	NA	NA	NA	NA	-0.00829436	-0.0130558	-0.00287197	-0.0181986	0.0135953	0.0013833	-0.00891836	-0.0104698	-0.0049275	0.944337	0.915452	0.868956	0.894001	0.938593	0.924052	0.933325	0.888079	0.94136	0.905722	0.855789	0.802662	0.810687	0.92259	0.894984	0.930049	0.845519	0.896907	0.842142	0.759865	0.670793	0.688322	0.879847	0.830191	0.858098	0.722701	0.833757	0.0147124	0.0202137	0.0221893
RTT107	YLR356W	NA	no	DNA_repair	Neutral	NA	NA	NA	NA	NA	-0.0125663	-0.0161883	-0.0196734	-0.0068676	0.00691505	0.0256285	-0.00923163	-0.0163108	-0.00864633	0.957678	0.929056	0.852431	0.912961	0.985142	0.975012	0.955617	0.874801	0.956065	0.97115	0.956009	0.915707	0.949885	0.955989	0.929307	0.95911	0.921324	0.970794	0.917331	0.87182	0.753077	0.858885	0.9487	0.933019	0.907633	0.782339	0.919522	0.0170631	0.02312	0.0250342
SGS1	YLR356W	NA	no	DNA_repair	Neutral	NA	NA	NA	NA	NA	-0.00309022	-0.00143095	-0.000471676	-0.00107686	0.0368428	0.045964	0.00290419	0.0106297	0.00165546	1.01523	1.02112	0.966829	0.953312	1.10039	1.07577	1.05237	1.01493	1.00101	0.954053	0.935008	0.886597	0.89644	0.953379	0.912851	0.94695	0.916236	0.91615	0.965479	0.953399	0.852832	0.849459	1.08169	1.02469	0.999568	0.93959	0.917799	0.0176407	0.0243167	0.0270483
SHU1	YLR356W	NA	no	DNA_repair	Neutral	NA	NA	NA	NA	NA	-0.00427366	-0.00948479	-0.00227183	-0.0125567	-0.0234584	-0.045002	-0.0128805	-0.0265787	-0.0176327	0.998624	0.996353	0.975448	0.98782	0.967865	0.975508	0.969184	0.99949	0.995264	0.988421	0.979245	0.93131	0.939668	0.984591	0.966845	0.97786	0.994824	0.989062	0.983044	0.966655	0.904835	0.915043	0.930695	0.900263	0.935372	0.968682	0.967175	0.0176083	0.0238821	0.0263901
SHU2	YLR356W	NA	no	DNA_repair	Neutral	NA	NA	NA	NA	NA	0.0188718	0.0148604	0.0177558	0.0252994	0.0214695	0.0335936	0.0186604	0.0242682	0.0183953	1.01596	1.01822	1.01748	1.01241	0.985424	0.997268	0.987773	1.03395	1.01822	0.946404	0.917101	0.83234	0.886311	0.938144	0.96299	0.942521	0.943551	0.938685	0.980375	0.948667	0.864652	0.922601	0.945943	0.993935	0.949659	0.999851	0.974185	0.0221961	0.029813	0.0339316
SLX4	YLR356W	424794	no	DNA_repair	Neutral	NA	NA	NA	NA	NA	-0.00803509	-0.011928	-0.00204933	-0.0214696	-0.0561361	-0.0875232	-0.0435387	-0.0303481	-0.0250762	1.0224	1.03496	1.00861	1.02444	1.00735	1.00966	0.999813	1.02121	1.02098	0.986175	0.980002	0.955966	0.970054	0.931286	0.898709	0.946214	0.958925	0.972516	1.00015	1.00196	0.962083	0.972225	0.881641	0.819513	0.902512	0.948802	0.967834	0.0215571	0.0301982	0.0328518
SRS2	YLR356W	NA	no	DNA_repair	Neutral	NA	NA	NA	NA	NA	-0.0057873	-0.00477963	-0.000547457	-0.00302369	0.00235615	0.0052161	-0.00174838	0.00290841	-0.0117158	0.986606	0.981636	0.94888	0.92812	0.988589	0.987046	0.959138	0.987624	0.981237	0.972427	0.964096	0.9275	0.915838	0.973958	0.955934	0.958203	0.96215	0.970987	0.953578	0.941819	0.877098	0.84288	0.965021	0.949634	0.917574	0.952907	0.941083	0.0148249	0.0205876	0.0226619
YBR259W	YLR356W	NA	no	Neutral	Neutral	NA	NA	NA	NA	NA	-0.00653493	-0.011179	-6.00085e-05	-0.0123516	0.0196041	-0.0183476	-0.0058913	0.00265237	-0.0125389	0.987799	0.981949	0.987446	0.979289	0.989399	0.996065	0.986522	0.98422	0.982362	0.989654	0.978739	0.984122	0.984834	0.952762	0.916837	0.975562	0.983364	0.988076	0.971486	0.950633	0.972328	0.952758	0.962091	0.894931	0.956524	0.971269	0.958725	0.0175313	0.0243939	0.0272707
YCL047C	YLR356W	NA	no	Neutral	Neutral	NA	NA	NA	NA	NA	-0.00339991	0.00588444	-0.0097604	-0.00670113	0.0220185	0.016787	-0.00051653	-1.54326e-05	0.00478387	1.01762	1.01455	1.00768	1.02719	1.04514	1.03919	1.02777	1.03176	1.02787	0.962705	0.942651	0.943944	0.93701	0.929797	0.891888	0.943124	0.958304	0.958386	0.976287	0.962197	0.94124	0.956179	0.993006	0.942766	0.96904	0.988713	0.989998	0.0167341	0.0235286	0.0262378
YDL027C	YLR356W	NA	no	Neutral	Neutral	NA	NA	NA	NA	NA	0.000681914	0.00858872	0.00229191	-0.00137749	-0.00175526	-0.0152688	0.00180526	0.00824461	0.0102357	1.00473	1.00773	1.00566	1.00369	0.987569	0.989695	0.985107	1.01119	1.00406	0.977938	0.966644	0.970447	0.967074	0.953755	0.925769	0.960527	0.973754	0.972931	0.983294	0.982796	0.978319	0.969282	0.940067	0.901368	0.948056	0.993033	0.987152	0.0147096	0.0205364	0.0231697
YFR057W	YLR356W	NA	no	Neutral	Neutral	NA	NA	NA	NA	NA	0.0020584	0.0131321	0.0082351	0.0146726	-0.0217245	-0.0135511	-0.0053226	0.00282257	0.00930539	1.0066	1.01212	1.01384	1.0118	0.993178	0.996366	1.00476	1.01758	1.01066	0.977024	0.961492	0.964889	0.964083	0.917702	0.898138	0.954722	0.973178	0.97021	0.985561	0.986311	0.986487	0.990131	0.889717	0.881338	0.953857	0.993202	0.989849	0.0171922	0.0242652	0.027139
YJR037W	YLR356W	NA	no	Neutral	Neutral	NA	NA	NA	NA	NA	-0.000338155	-0.015673	-0.0125521	-0.012142	0.0134472	0.00280724	-0.000536586	-0.0336056	-0.00903778	1.04728	1.05776	1.05501	1.06545	1.10803	1.08636	1.07109	1.03555	1.05761	0.973586	0.957805	0.963152	0.964385	0.916719	0.871101	0.949029	0.967453	0.970281	1.01929	0.997459	1.00356	1.01537	1.02913	0.949134	1.01593	0.968246	1.01716	0.0283354	0.0434768	0.0462785
YKR011C	YLR356W	NA	no	Neutral	Neutral	NA	NA	NA	NA	NA	-0.000723802	-0.00537934	-0.0100823	-0.00272466	-0.00496522	0.00933884	0.0112301	0.00824021	0.00136103	0.988166	0.979503	0.974824	0.967605	0.965487	0.960469	0.96281	0.985229	0.993141	0.993523	0.991968	0.994728	0.996973	0.96769	0.95175	0.975724	0.992801	0.990258	0.98159	0.967581	0.960952	0.963414	0.930399	0.926448	0.951371	0.987607	0.985333	0.0152135	0.0212365	0.0228366
YLR179C	YLR356W	325608	no	Neutral	Neutral	NA	NA	NA	NA	NA	0.0113974	0.0011076	0.0217177	0.00123836	0.000593634	-0.014545	0.000822	-0.00904568	0.00638943	1.00134	1.00165	1.0044	0.996395	0.981459	0.992422	0.989488	1.00325	0.99642	0.996791	0.995875	0.996215	0.994252	0.964984	0.919499	0.984885	0.992701	0.996735	1.00986	0.999256	1.02275	0.99238	0.947844	0.898219	0.975275	0.987644	1.00014	0.0150318	0.0211918	0.0228083
YLR356W	YLR356W	0	YES	Neutral	Neutral	NA	NA	NA	NA	NA	-0.535805	-0.800741	-0.799909	-0.859621	-0.880317	-0.86256	-0.793553	-0.850518	-0.750025	1.01589	1.01824	1.01747	1.0124	0.985485	0.997106	0.987784	1.03388	1.01816	0.973649	0.958091	0.963309	0.96444	0.915901	0.870798	0.948991	0.96762	0.970471	0.453321	0.174826	0.18023	0.116779	0.0223021	0.00572613	0.143864	0.149884	0.238071	0.0222085	0.0298946	0.0338494
[truncated: 60 more columns]
