# Supplementary material for: Mapping DNA damage‐dependent genetic interactions in yeast via party mating and barcode fusion genetics
Source: Mol Syst Biol. 2018 May 28;14(5):e7985. doi: 10.15252/msb.20177985 (PMC5974512; doi:10.15252/msb.20177985)
Supplement: Supplementary file 6 — Table EV5 [file MSB-14-e7985-s006.xlsx]

## Sheet: Readme
Differential genetic interactions for each gene-gene pair along with associated Delta Z-scores and False Discovery Rates (FDR) for each condition (subset showing significant differential genetic interactions)
Column Header	Description
Gene_x	Identity of the first gene knocked out (alphabetically ordered)
Gene_y	Identity of the second gene knocked out (alphabetically ordered)
Condition1	Name of the first comparison condition (alphabetically ordered)
Condition2	Name of the second comparison condition (alphabetically ordered)
Type_of_gene_x	Classificiation of Gene_x; 'DNA_repair' or 'neutral'
Type_of_gene_y	Classificiation of Gene_y; 'DNA_repair' or 'neutral'
Z_Condition1	Error-standardized genetic interaction score (Z_GIS) in the first condition
Z_Condition2	Error-standardized genetic interaction score (Z_GIS) in the second condition
GIS_Condition1	Genetic interaction score (GIS) in the first condition
GIS_Condition2	Genetic interaction score (GIS) in the second condition
Class_Condition1	Genetic interaction classification in the first condition; either 'Expected', 'Negative', or 'Positive'
Class_Condition2	Genetic interaction classification in the second condition; either 'Expected', 'Negative', or 'Positive'
DeltaZ	Error-standardized difference in the Genetic interaction score (DeltaGIS) in the second condition
DeltaGIS	Difference in the Genetic interaction score (DeltaGIS) in the second condition
DeltaZ_FDR	Differential genetic interaction False Discovery Rate estimated by DeltaZ
Color_Code	Corresponding color in Fig 3C

## Sheet: Data
Gene_x	Gene_y	Condition1	Condition2	Type_of_gene_x	Type_of_gene_y	Z_Condition1	Z_Condition2	GI_Condition1	GI_Condition2	Class_Condition1	Class_Condition2	DeltaZ	DeltaGI	DeltaZ_FDR	Color_Code
CLA4	CSM2	NoDrug	MMS	DNA_repair	DNA_repair	0.489598	-7.28718	0.0130548	-0.259623	Expected	Negative	6.12752	0.272678	1.51733e-161
CSM2	MAG1	NoDrug	MMS	DNA_repair	DNA_repair	0.0808997	-6.4328	0.00232133	-0.228001	Expected	Negative	5.05065	0.230322	3.4938e-110
CLA4	MMS1	NoDrug	MMS	DNA_repair	DNA_repair	-2.16182	-10.5713	-0.0594807	-0.366448	Expected	Negative	6.93607	0.306968	1.46137e-206
MMS1	MMS4	NoDrug	MMS	DNA_repair	DNA_repair	-0.105704	-2.86841	-0.00349777	-0.115199	Expected	Negative	2.14655	0.111701	8.76924e-21
CLA4	MPH1	NoDrug	MMS	DNA_repair	DNA_repair	0.142102	-13.8559	0.00408097	-0.532855	Expected	Negative	11.1869	0.536936	0
MAG1	MPH1	NoDrug	MMS	DNA_repair	DNA_repair	-1.02632	-7.47259	-0.0360433	-0.326479	Expected	Negative	5.18124	0.290435	7.19487e-116
MMS1	MUS81	NoDrug	MMS	DNA_repair	DNA_repair	-1.46865	-4.6063	-0.0417477	-0.163507	Expected	Negative	2.67747	0.121759	9.42578e-32
CLA4	PSY3	NoDrug	MMS	DNA_repair	DNA_repair	0.231928	-6.34014	0.00549769	-0.198254	Expected	Negative	5.19261	0.203752	2.29631e-116
MAG1	PSY3	NoDrug	MMS	DNA_repair	DNA_repair	0.0511797	-11.5937	0.00129862	-0.359942	Expected	Negative	9.00935	0.361241	0
CLA4	RAD18	NoDrug	MMS	DNA_repair	DNA_repair	-8.83407	0.672225	-0.242956	0.0213516	Negative	Expected	-6.29085	-0.264308	3.57291e-170
CSM3	RAD18	NoDrug	MMS	DNA_repair	DNA_repair	-8.49507	1.3698	-0.244121	0.0473912	Negative	Expected	-6.48161	-0.291512	1.43049e-180
MAG1	RAD18	NoDrug	MMS	DNA_repair	DNA_repair	-2.45576	2.80063	-0.0731966	0.0892042	Expected	Positive	-3.72287	-0.162401	2.28686e-60
MMS4	RAD18	NoDrug	MMS	DNA_repair	DNA_repair	-7.98497	2.19097	-0.237884	0.0741815	Negative	Expected	-6.91964	-0.312066	1.36155e-205
MUS81	RAD18	NoDrug	MMS	DNA_repair	DNA_repair	-7.23586	0.939355	-0.209039	0.0319343	Negative	Expected	-5.40142	-0.240973	8.75331e-126
CSM3	RAD5	NoDrug	MMS	DNA_repair	DNA_repair	-8.64076	0.737741	-0.2534	0.0264683	Negative	Expected	-6.03972	-0.279869	5.6782e-157
MMS1	RAD5	NoDrug	MMS	DNA_repair	DNA_repair	-4.60556	1.97224	-0.127283	0.059296	Negative	Expected	-4.5688	-0.186579	2.31599e-90
MMS4	RAD5	NoDrug	MMS	DNA_repair	DNA_repair	-7.0131	2.36729	-0.21319	0.0832846	Negative	Positive	-6.37643	-0.296475	8.47795e-175
MUS81	RAD5	NoDrug	MMS	DNA_repair	DNA_repair	-7.28828	3.31531	-0.214863	0.116846	Negative	Positive	-7.21913	-0.331709	1.29577e-223
CLA4	RAD51	NoDrug	MMS	DNA_repair	DNA_repair	0.101664	-12.0055	0.00282091	-0.425856	Expected	Negative	9.51872	0.428677	0
MAG1	RAD51	NoDrug	MMS	DNA_repair	DNA_repair	-0.248766	-10.9393	-0.00735731	-0.38413	Expected	Negative	8.20674	0.376772	1.25276e-288
MMS1	RAD51	NoDrug	MMS	DNA_repair	DNA_repair	-1.73748	-5.21353	-0.0476419	-0.170445	Expected	Negative	2.87801	0.122803	1.5779e-36
RAD18	RAD51	NoDrug	MMS	DNA_repair	DNA_repair	-0.155583	3.26616	-0.00446437	0.10352	Expected	Positive	-2.5257	-0.107985	2.39359e-28
RAD5	RAD51	NoDrug	MMS	DNA_repair	DNA_repair	-11.3262	3.53243	-0.331635	0.116453	Negative	Positive	-10.1625	-0.448088	0
CSM3	RAD52	NoDrug	MMS	DNA_repair	DNA_repair	-5.64858	1.71869	-0.226392	0.0887787	Negative	Positive	-4.82058	-0.315171	1.83604e-100
MMS4	RAD52	NoDrug	MMS	DNA_repair	DNA_repair	0.346525	1.7237	0.02029	0.122812	Expected	Positive	-1.11169	-0.102522	2.97681e-06
MPH1	RAD52	NoDrug	MMS	DNA_repair	DNA_repair	-0.919966	-2.70643	-0.0517699	-0.19519	Expected	Negative	1.56782	0.14342	1.61766e-11
CLA4	RAD54	NoDrug	MMS	DNA_repair	DNA_repair	0.269051	-5.83757	0.006005	-0.161507	Expected	Negative	4.71238	0.167512	4.50063e-96
MAG1	RAD54	NoDrug	MMS	DNA_repair	DNA_repair	-0.788774	-9.35535	-0.0188646	-0.257323	Expected	Negative	6.54222	0.238458	5.82598e-184
RAD18	RAD54	NoDrug	MMS	DNA_repair	DNA_repair	0.139636	4.92717	0.00395786	0.155688	Expected	Positive	-3.57451	-0.15173	9.62989e-56
RAD5	RAD54	NoDrug	MMS	DNA_repair	DNA_repair	-8.43393	5.06406	-0.243929	0.166543	Negative	Positive	-9.3724	-0.410471	0
CLA4	RAD55	NoDrug	MMS	DNA_repair	DNA_repair	0.980227	-12.7299	0.0257549	-0.415361	Expected	Negative	10.5297	0.441116	0
MAG1	RAD55	NoDrug	MMS	DNA_repair	DNA_repair	0.105882	-7.24325	0.00296462	-0.234138	Expected	Negative	5.5443	0.237102	1.80335e-132
RAD18	RAD55	NoDrug	MMS	DNA_repair	DNA_repair	-11.178	1.43009	-0.305122	0.0409635	Negative	Expected	-8.74672	-0.346085	0
RAD5	RAD55	NoDrug	MMS	DNA_repair	DNA_repair	-10.9413	4.07055	-0.30469	0.121203	Negative	Positive	-10.4466	-0.425894	0
CLA4	RAD57	NoDrug	MMS	DNA_repair	DNA_repair	-0.00660775	-9.82225	-0.000261368	-0.484019	Expected	Negative	7.65569	0.483758	2.49853e-251
MAG1	RAD57	NoDrug	MMS	DNA_repair	DNA_repair	-0.711614	-9.33359	-0.0305456	-0.4609	Expected	Negative	6.57742	0.430354	6.36224e-186
CLA4	RAD59	NoDrug	MMS	DNA_repair	DNA_repair	-0.308418	-7.52642	-0.0090668	-0.290556	Expected	Negative	5.80106	0.28149	6.30745e-145
RAD18	RAD59	NoDrug	MMS	DNA_repair	DNA_repair	-9.05424	1.18852	-0.266917	0.0390712	Negative	Expected	-6.92972	-0.305988	3.5757e-206
RAD5	RAD59	NoDrug	MMS	DNA_repair	DNA_repair	-7.93313	1.06666	-0.238672	0.0364588	Negative	Expected	-6.0422	-0.275131	4.33638e-157
RAD55	RAD59	NoDrug	MMS	DNA_repair	DNA_repair	-8.76092	1.47932	-0.243125	0.0495789	Negative	Expected	-6.72686	-0.292704	2.18935e-194
CSM3	RAD61	NoDrug	MMS	DNA_repair	DNA_repair	-10.3359	-1.23436	-0.309775	-0.0502532	Negative	Expected	-5.13354	-0.259522	9.46007e-114
CLA4	RTT101	NoDrug	MMS	DNA_repair	DNA_repair	-3.09714	-21.4185	-0.0664576	-0.565539	Expected	Negative	14.6686	0.499081	0
RAD51	RTT101	NoDrug	MMS	DNA_repair	DNA_repair	0.783171	-10.3476	0.0169897	-0.263148	Expected	Negative	8.38071	0.280138	6.14488e-301
RAD57	RTT101	NoDrug	MMS	DNA_repair	DNA_repair	0.256308	-6.77	0.00968805	-0.298428	Expected	Negative	5.30615	0.308116	1.85027e-121
CLA4	RTT107	NoDrug	MMS	DNA_repair	DNA_repair	-0.129142	-11.1643	-0.00365646	-0.399149	Expected	Negative	8.672	0.395492	0
CSM2	RTT107	NoDrug	MMS	DNA_repair	DNA_repair	-0.187809	-6.39633	-0.00505197	-0.216002	Expected	Negative	4.88607	0.21095	3.44879e-103
MAG1	RTT107	NoDrug	MMS	DNA_repair	DNA_repair	-1.70337	-5.7598	-0.0512759	-0.203383	Expected	Negative	3.27813	0.152108	4.70351e-47
MMS1	RTT107	NoDrug	MMS	DNA_repair	DNA_repair	-3.04969	1.28138	-0.0854211	0.0422416	Negative	Expected	-2.95117	-0.127663	2.47211e-38
PSY3	RTT107	NoDrug	MMS	DNA_repair	DNA_repair	-0.922229	-12.3279	-0.0221194	-0.365272	Expected	Negative	9.00175	0.343153	0
RAD18	RTT107	NoDrug	MMS	DNA_repair	DNA_repair	0.0174706	4.03842	0.000481997	0.120282	Expected	Positive	-2.95082	-0.1198	2.4926e-38
RAD5	RTT107	NoDrug	MMS	DNA_repair	DNA_repair	-2.58331	2.91949	-0.0727104	0.0906228	Expected	Positive	-3.89804	-0.163333	4.52469e-66
RAD54	RTT107	NoDrug	MMS	DNA_repair	DNA_repair	-0.212269	-5.47659	-0.00479234	-0.143713	Expected	Negative	4.01311	0.13892	5.63289e-70
RAD55	RTT107	NoDrug	MMS	DNA_repair	DNA_repair	-0.181731	-4.29509	-0.00484886	-0.133105	Expected	Negative	3.13635	0.128257	3.5391e-43
RAD57	RTT107	NoDrug	MMS	DNA_repair	DNA_repair	0.137364	-2.97564	0.0054497	-0.13777	Expected	Negative	2.34894	0.14322	1.10502e-24
RAD61	RTT107	NoDrug	MMS	DNA_repair	DNA_repair	0.313578	-8.51502	0.0109572	-0.379891	Expected	Negative	6.89699	0.390848	2.67898e-204
RTT101	RTT107	NoDrug	MMS	DNA_repair	DNA_repair	-15.925	1.21897	-0.345611	0.0303829	Negative	Expected	-11.3767	-0.375994	0
CLA4	SGS1	NoDrug	MMS	DNA_repair	DNA_repair	-0.368855	-7.22292	-0.0106539	-0.266272	Expected	Negative	5.45814	0.255618	1.96302e-128
CSM3	SGS1	NoDrug	MMS	DNA_repair	DNA_repair	-12.9254	-0.927607	-0.309716	-0.0284288	Negative	Expected	-7.23049	-0.281287	2.69533e-224
MAG1	SGS1	NoDrug	MMS	DNA_repair	DNA_repair	-0.756132	-5.48513	-0.0232595	-0.200468	Expected	Negative	3.70962	0.177208	5.75273e-60
RAD18	SGS1	NoDrug	MMS	DNA_repair	DNA_repair	1.4412	4.50517	0.0422408	0.151936	Expected	Positive	-2.45507	-0.109696	7.49234e-27
RAD5	SGS1	NoDrug	MMS	DNA_repair	DNA_repair	1.76317	4.8159	0.0527246	0.168839	Expected	Positive	-2.51988	-0.116115	3.16695e-28
RAD52	SGS1	NoDrug	MMS	DNA_repair	DNA_repair	1.41268	3.9469	0.0576175	0.198747	Expected	Positive	-2.17789	-0.141129	2.37345e-21
RTT101	SGS1	NoDrug	MMS	DNA_repair	DNA_repair	-10.2615	1.22072	-0.230516	0.0325793	Negative	Expected	-7.54195	-0.263096	6.27947e-244
CLA4	SHU1	NoDrug	MMS	DNA_repair	DNA_repair	0.217014	-5.73057	0.00559871	-0.195698	Expected	Negative	4.70326	0.201297	1.03169e-95
MAG1	SHU1	NoDrug	MMS	DNA_repair	DNA_repair	-0.610635	-7.07078	-0.0169438	-0.24018	Expected	Negative	5.08965	0.223236	7.35886e-112
RTT107	SHU1	NoDrug	MMS	DNA_repair	DNA_repair	-0.464385	-6.15785	-0.012083	-0.199311	Expected	Negative	4.50841	0.187228	4.85974e-88
CLA4	SHU2	NoDrug	MMS	DNA_repair	DNA_repair	0.313036	-6.63839	0.00875722	-0.242634	Expected	Negative	5.46177	0.251391	1.35914e-128
MAG1	SHU2	NoDrug	MMS	DNA_repair	DNA_repair	0.133429	-10.1766	0.00404704	-0.372225	Expected	Negative	7.91876	0.376272	8.45664e-269
MPH1	SHU2	NoDrug	MMS	DNA_repair	DNA_repair	-4.34357	0.268069	-0.127831	0.0104396	Negative	Expected	-2.83265	-0.138271	2.05641e-35
RTT107	SHU2	NoDrug	MMS	DNA_repair	DNA_repair	0.374292	-6.57988	0.0105044	-0.226342	Expected	Negative	5.33496	0.236846	9.21335e-123
CSM2	SLX4	NoDrug	MMS	DNA_repair	DNA_repair	0.0533845	-3.05756	0.00195972	-0.151867	Expected	Negative	2.49061	0.153827	1.3087e-27
MAG1	SLX4	NoDrug	MMS	DNA_repair	DNA_repair	-0.0841694	-7.71797	-0.00310897	-0.356647	Expected	Negative	5.97614	0.353538	9.7049e-154
MMS1	SLX4	NoDrug	MMS	DNA_repair	DNA_repair	-1.28657	-5.17327	-0.0438583	-0.222084	Expected	Negative	3.25123	0.178225	2.63434e-46
MPH1	SLX4	NoDrug	MMS	DNA_repair	DNA_repair	0.240041	-3.79722	0.00860949	-0.183611	Expected	Negative	3.19281	0.192221	1.07434e-44
PSY3	SLX4	NoDrug	MMS	DNA_repair	DNA_repair	-0.00336712	-4.74853	-0.000104822	-0.196584	Expected	Negative	3.7932	0.19648	1.21237e-62
RAD51	SLX4	NoDrug	MMS	DNA_repair	DNA_repair	0.141452	-7.81628	0.00493525	-0.350541	Expected	Negative	6.25609	0.355477	2.4033e-168
RAD54	SLX4	NoDrug	MMS	DNA_repair	DNA_repair	0.777797	-8.55095	0.0230397	-0.320504	Expected	Negative	7.19106	0.343544	6.21535e-222
RAD55	SLX4	NoDrug	MMS	DNA_repair	DNA_repair	0.832429	-8.94118	0.0275099	-0.366183	Expected	Negative	7.48104	0.393693	4.54811e-240
RAD57	SLX4	NoDrug	MMS	DNA_repair	DNA_repair	0.459994	-4.47415	0.0273649	-0.342198	Expected	Negative	3.81404	0.369563	2.57307e-63
RAD59	SLX4	NoDrug	MMS	DNA_repair	DNA_repair	-0.441945	-9.00936	-0.0161907	-0.432731	Expected	Negative	6.89544	0.41654	3.19217e-204
RTT101	SLX4	NoDrug	MMS	DNA_repair	DNA_repair	-0.198115	-9.29699	-0.00558638	-0.328811	Expected	Negative	7.14587	0.323225	3.51611e-219
SHU1	SLX4	NoDrug	MMS	DNA_repair	DNA_repair	0.144298	-3.85844	0.00511927	-0.183804	Expected	Negative	3.18074	0.188923	2.2694e-44
SHU2	SLX4	NoDrug	MMS	DNA_repair	DNA_repair	0.0283924	-4.38135	0.00119399	-0.248116	Expected	Negative	3.53447	0.24931	1.52731e-54
RAD5	SRS2	NoDrug	MMS	DNA_repair	DNA_repair	1.35081	7.79426	0.0381442	0.260563	Expected	Positive	-5.08267	-0.222419	1.52605e-111
RAD61	SRS2	NoDrug	MMS	DNA_repair	DNA_repair	-1.73671	-4.87459	-0.0604146	-0.23532	Expected	Negative	2.93945	0.174905	4.64518e-38
RTT101	SRS2	NoDrug	MMS	DNA_repair	DNA_repair	-15.4468	0.570958	-0.313596	0.0145276	Negative	Expected	-10.0803	-0.328124	0
CLA4	CSM3	NoDrug	4NQO	DNA_repair	DNA_repair	-1.67925	-11.364	-0.038377	-0.377097	Expected	Negative	8.40669	0.33872	0
CLA4	MMS1	NoDrug	4NQO	DNA_repair	DNA_repair	-2.16182	-10.3653	-0.0594807	-0.417236	Expected	Negative	7.33738	0.357755	1.12004e-249
MMS4	MPH1	NoDrug	4NQO	DNA_repair	DNA_repair	-7.33356	0.316872	-0.255525	0.0169015	Negative	Expected	-4.27598	-0.272427	1.70297e-85
MPH1	MUS81	NoDrug	4NQO	DNA_repair	DNA_repair	-10.32	-1.29707	-0.351945	-0.067042	Negative	Expected	-4.60083	-0.284903	7.6563e-99
CLA4	RAD18	NoDrug	4NQO	DNA_repair	DNA_repair	-8.83407	0.535465	-0.242956	0.0174767	Negative	Expected	-6.10191	-0.260433	4.90479e-173
CSM3	RAD18	NoDrug	4NQO	DNA_repair	DNA_repair	-8.49507	2.04522	-0.244121	0.0720221	Negative	Expected	-6.95553	-0.316143	2.02523e-224
MAG1	RAD18	NoDrug	4NQO	DNA_repair	DNA_repair	-2.45576	-10.4687	-0.0731966	-0.389733	Expected	Negative	6.63733	0.316536	1.62717e-204
MMS1	RAD18	NoDrug	4NQO	DNA_repair	DNA_repair	-1.74626	3.29354	-0.0472977	0.101876	Expected	Positive	-3.62826	-0.149174	7.48967e-62
MMS4	RAD18	NoDrug	4NQO	DNA_repair	DNA_repair	-7.98497	1.18954	-0.237884	0.0428732	Negative	Expected	-6.00415	-0.280758	1.41413e-167
MUS81	RAD18	NoDrug	4NQO	DNA_repair	DNA_repair	-7.23586	4.00786	-0.209039	0.14042	Negative	Positive	-7.69553	-0.349459	1.87562e-274
PSY3	RAD18	NoDrug	4NQO	DNA_repair	DNA_repair	0.231071	-11.5836	0.00665632	-0.410108	Expected	Negative	9.13102	0.416764	0
CSM3	RAD5	NoDrug	4NQO	DNA_repair	DNA_repair	-8.64076	0.20119	-0.2534	0.00789435	Negative	Expected	-5.33402	-0.261295	1.69488e-132
MMS1	RAD5	NoDrug	4NQO	DNA_repair	DNA_repair	-4.60556	1.14983	-0.127283	0.0393597	Negative	Expected	-3.78778	-0.166643	2.49842e-67
MMS4	RAD5	NoDrug	4NQO	DNA_repair	DNA_repair	-7.0131	2.88571	-0.21319	0.115741	Negative	Positive	-6.53592	-0.328932	2.42355e-198
MUS81	RAD5	NoDrug	4NQO	DNA_repair	DNA_repair	-7.28828	2.76943	-0.214863	0.108085	Negative	Positive	-6.60277	-0.322948	2.19412e-202
PSY3	RAD5	NoDrug	4NQO	DNA_repair	DNA_repair	0.670075	-9.15903	0.0196932	-0.360784	Expected	Negative	7.74165	0.380477	9.45479e-278
RAD18	RAD51	NoDrug	4NQO	DNA_repair	DNA_repair	-0.155583	3.56116	-0.00446437	0.119601	Expected	Positive	-2.80858	-0.124065	1.96956e-37
RAD5	RAD51	NoDrug	4NQO	DNA_repair	DNA_repair	-11.3262	3.08813	-0.331635	0.115135	Negative	Positive	-9.42427	-0.44677	0
CSM3	RAD52	NoDrug	4NQO	DNA_repair	DNA_repair	-5.64858	1.16071	-0.226392	0.0643499	Negative	Expected	-4.24997	-0.290742	1.68812e-84
MPH1	RAD52	NoDrug	4NQO	DNA_repair	DNA_repair	-0.919966	-7.19179	-0.0517699	-0.560554	Expected	Negative	5.29239	0.508784	1.72663e-130
PSY3	RAD52	NoDrug	4NQO	DNA_repair	DNA_repair	-0.00464245	-7.7415	-0.0001862	-0.430851	Expected	Negative	6.27781	0.430665	4.32186e-183
RAD18	RAD54	NoDrug	4NQO	DNA_repair	DNA_repair	0.139636	4.17525	0.00395786	0.138671	Expected	Positive	-3.08529	-0.134713	5.70642e-45
RAD5	RAD54	NoDrug	4NQO	DNA_repair	DNA_repair	-8.43393	4.21937	-0.243929	0.155431	Negative	Positive	-8.52698	-0.399359	0
MAG1	RAD55	NoDrug	4NQO	DNA_repair	DNA_repair	0.105882	-9.27144	0.00296462	-0.391669	Expected	Negative	7.78662	0.394633	6.07546e-281
RAD18	RAD55	NoDrug	4NQO	DNA_repair	DNA_repair	-11.178	2.5046	-0.305122	0.077491	Negative	Positive	-9.27329	-0.382613	0
RAD5	RAD55	NoDrug	4NQO	DNA_repair	DNA_repair	-10.9413	2.4048	-0.30469	0.0823606	Negative	Positive	-8.76845	-0.387051	0
MMS1	RAD57	NoDrug	4NQO	DNA_repair	DNA_repair	-0.20068	-7.34671	-0.00780033	-0.397583	Expected	Negative	5.85	0.389783	3.64531e-159
RAD5	RAD59	NoDrug	4NQO	DNA_repair	DNA_repair	-7.93313	-0.146927	-0.238672	-0.00586142	Negative	Expected	-4.65937	-0.232811	2.42502e-101
RAD55	RAD59	NoDrug	4NQO	DNA_repair	DNA_repair	-8.76092	0.898156	-0.243125	0.0369727	Negative	Expected	-5.64194	-0.280098	4.23518e-148
RAD57	RAD59	NoDrug	4NQO	DNA_repair	DNA_repair	-0.820393	-6.44641	-0.0347531	-0.406448	Expected	Negative	4.89333	0.371695	1.07957e-111
CLA4	RAD61	NoDrug	4NQO	DNA_repair	DNA_repair	-1.71337	-7.12392	-0.0591286	-0.376065	Expected	Negative	5.02528	0.316937	9.65942e-118
MMS1	RAD61	NoDrug	4NQO	DNA_repair	DNA_repair	-1.95906	-7.94678	-0.0666457	-0.404956	Expected	Negative	5.52159	0.33831	6.35915e-142
RAD18	RAD61	NoDrug	4NQO	DNA_repair	DNA_repair	-0.563014	-9.33228	-0.0225422	-0.461752	Expected	Negative	6.90045	0.43921	5.98699e-221
RAD5	RAD61	NoDrug	4NQO	DNA_repair	DNA_repair	-0.00919698	-7.21076	-0.000375665	-0.396981	Expected	Negative	5.78546	0.396605	1.05187e-155
RAD59	RAD61	NoDrug	4NQO	DNA_repair	DNA_repair	-1.98455	-4.63993	-0.0726182	-0.270012	Expected	Negative	2.87154	0.197394	4.21873e-39
CLA4	RTT101	NoDrug	4NQO	DNA_repair	DNA_repair	-3.09714	-14.4992	-0.0664576	-0.430457	Expected	Negative	9.9369	0.363999	0
CSM3	RTT101	NoDrug	4NQO	DNA_repair	DNA_repair	-1.20983	-16.3048	-0.0228785	-0.427194	Expected	Negative	12.5128	0.404316	0
MUS81	RTT101	NoDrug	4NQO	DNA_repair	DNA_repair	0.550134	3.59325	0.0122607	0.1124	Expected	Positive	-2.60724	-0.10014	2.20578e-32
RAD61	RTT101	NoDrug	4NQO	DNA_repair	DNA_repair	-1.62529	-9.47021	-0.0454333	-0.380414	Expected	Negative	6.84487	0.334981	1.94063e-217
MMS4	RTT107	NoDrug	4NQO	DNA_repair	DNA_repair	-7.86283	-0.509618	-0.234296	-0.0230112	Negative	Expected	-3.90547	-0.211285	1.6554e-71
RAD18	RTT107	NoDrug	4NQO	DNA_repair	DNA_repair	0.0174706	-12.4667	0.000481997	-0.406669	Expected	Negative	9.53006	0.407151	0
RAD51	RTT107	NoDrug	4NQO	DNA_repair	DNA_repair	-9.22346	-1.0934	-0.260008	-0.0456459	Negative	Expected	-4.25549	-0.214362	1.04724e-84
CSM3	SGS1	NoDrug	4NQO	DNA_repair	DNA_repair	-12.9254	0.259921	-0.309716	0.00879287	Negative	Expected	-7.68312	-0.318509	1.33006e-273
RAD18	SGS1	NoDrug	4NQO	DNA_repair	DNA_repair	1.4412	5.44432	0.0422408	0.185461	Expected	Positive	-3.18703	-0.14322	6.33074e-48
RAD5	SGS1	NoDrug	4NQO	DNA_repair	DNA_repair	1.76317	5.14552	0.0527246	0.19456	Expected	Positive	-2.94221	-0.141835	5.47475e-41
RAD52	SGS1	NoDrug	4NQO	DNA_repair	DNA_repair	1.41268	3.34418	0.0576175	0.179315	Expected	Positive	-1.80642	-0.121697	5.61706e-16
RTT101	SGS1	NoDrug	4NQO	DNA_repair	DNA_repair	-10.2615	1.9212	-0.230516	0.057867	Negative	Expected	-7.67492	-0.288383	4.74288e-273
RAD18	SHU1	NoDrug	4NQO	DNA_repair	DNA_repair	-1.50916	-9.22404	-0.060056	-0.447334	Expected	Negative	6.17339	0.387278	4.30618e-177
RAD5	SHU1	NoDrug	4NQO	DNA_repair	DNA_repair	-0.0994923	-6.84894	-0.00403878	-0.369328	Expected	Negative	5.41199	0.365289	2.17063e-136
RAD55	SHU1	NoDrug	4NQO	DNA_repair	DNA_repair	0.9099	-9.94561	0.02282	-0.358491	Expected	Negative	8.68358	0.381311	0
MPH1	SHU2	NoDrug	4NQO	DNA_repair	DNA_repair	-4.34357	0.172646	-0.127831	0.00783116	Negative	Expected	-2.50899	-0.135663	4.66554e-30
CSM2	SLX4	NoDrug	4NQO	DNA_repair	DNA_repair	0.0533845	-2.06665	0.00195972	-0.124507	Expected	Negative	1.79261	0.126467	9.27643e-16
PSY3	SLX4	NoDrug	4NQO	DNA_repair	DNA_repair	-0.00336712	-2.65362	-0.000104822	-0.132013	Expected	Negative	2.2477	0.131908	2.76118e-24
RAD52	SLX4	NoDrug	4NQO	DNA_repair	DNA_repair	-0.619914	-5.67467	-0.0357598	-0.4617	Expected	Negative	4.27067	0.42594	2.56471e-85
SHU1	SLX4	NoDrug	4NQO	DNA_repair	DNA_repair	0.144298	-1.97294	0.00511927	-0.110189	Expected	Negative	1.74273	0.115309	5.91393e-15
SHU2	SLX4	NoDrug	4NQO	DNA_repair	DNA_repair	0.0283924	-2.54905	0.00119399	-0.171185	Expected	Negative	2.17549	0.172379	8.15415e-23
MMS4	SRS2	NoDrug	4NQO	DNA_repair	DNA_repair	-4.91847	-0.0896771	-0.12033	-0.00325739	Negative	Expected	-2.67325	-0.117073	5.36008e-34
RAD5	SRS2	NoDrug	4NQO	DNA_repair	DNA_repair	1.35081	6.03095	0.0381442	0.21604	Expected	Positive	-3.90006	-0.177895	2.54125e-71
CSM3	MMS4	NoDrug	BLMC	DNA_repair	DNA_repair	-1.07273	-6.38288	-0.0260775	-0.31655	Expected	Negative	5.25923	0.290473	5.80551e-58
MMS4	MPH1	NoDrug	BLMC	DNA_repair	DNA_repair	-7.33356	-0.299754	-0.255525	-0.0205015	Negative	Expected	-3.06187	-0.235024	2.52446e-20
CSM2	MUS81	NoDrug	BLMC	DNA_repair	DNA_repair	-0.521244	-16.3591	-0.0144786	-1.00833	Expected	Negative	14.7004	0.993847	0
MMS4	MUS81	NoDrug	BLMC	DNA_repair	DNA_repair	-1.5217	-4.08409	-0.0529757	-0.309393	Expected	Negative	3.07558	0.256417	2.86766e-20
MPH1	MUS81	NoDrug	BLMC	DNA_repair	DNA_repair	-10.32	-0.810499	-0.351945	-0.0572308	Negative	Expected	-3.75835	-0.294714	3.07192e-30
CSM2	PSY3	NoDrug	BLMC	DNA_repair	DNA_repair	1.59048	3.51186	0.04038	0.176743	Expected	Positive	-2.41913	-0.136364	5.73428e-13
CLA4	RAD18	NoDrug	BLMC	DNA_repair	DNA_repair	-8.83407	-0.248043	-0.242956	-0.0125866	Negative	Expected	-3.99134	-0.23037	5.09761e-34
CSM3	RAD18	NoDrug	BLMC	DNA_repair	DNA_repair	-8.49507	0.446054	-0.244121	0.0258443	Negative	Expected	-4.1742	-0.269965	4.0079e-37
MMS1	RAD18	NoDrug	BLMC	DNA_repair	DNA_repair	-1.74626	-7.1036	-0.0472977	-0.366899	Expected	Negative	5.48007	0.319601	8.56235e-63
MUS81	RAD18	NoDrug	BLMC	DNA_repair	DNA_repair	-7.23586	0.673108	-0.209039	0.0413949	Negative	Expected	-3.6858	-0.250434	4.06365e-29
MUS81	RAD5	NoDrug	BLMC	DNA_repair	DNA_repair	-7.28828	0.137237	-0.214863	0.00899971	Negative	Expected	-3.11354	-0.223862	5.50178e-21
MPH1	RAD51	NoDrug	BLMC	DNA_repair	DNA_repair	-1.59711	-5.75632	-0.053038	-0.374329	Expected	Negative	4.40016	0.321291	9.86675e-41
CSM2	RAD52	NoDrug	BLMC	DNA_repair	DNA_repair	0.349814	-2.39093	0.0200108	-0.269047	Expected	Negative	2.28986	0.289058	1.59289e-11
CSM3	RAD52	NoDrug	BLMC	DNA_repair	DNA_repair	-5.64858	-0.399394	-0.226392	-0.034271	Negative	Expected	-2.0286	-0.192121	2.53313e-09
MPH1	RAD52	NoDrug	BLMC	DNA_repair	DNA_repair	-0.919966	-1.91788	-0.0517699	-0.221463	Expected	Negative	1.32103	0.169693	0.000312688
MUS81	RAD52	NoDrug	BLMC	DNA_repair	DNA_repair	1.40775	-3.28284	0.0567812	-0.299229	Expected	Negative	3.57171	0.35601	4.17296e-27
PSY3	RAD52	NoDrug	BLMC	DNA_repair	DNA_repair	-0.00464245	-2.68469	-0.0001862	-0.218414	Expected	Negative	2.40592	0.218228	1.19542e-12
RAD5	RAD54	NoDrug	BLMC	DNA_repair	DNA_repair	-8.43393	-0.627123	-0.243929	-0.0384027	Negative	Expected	-3.03481	-0.205526	5.20776e-20
RAD51	RAD54	NoDrug	BLMC	DNA_repair	DNA_repair	4.17561	-5.13577	0.0944807	-0.242553	Positive	Negative	6.43579	0.337034	1.99919e-86
MUS81	RAD55	NoDrug	BLMC	DNA_repair	DNA_repair	0.342872	-2.22922	0.00930594	-0.128389	Expected	Negative	2.16269	0.137695	2.46511e-10
RAD5	RAD55	NoDrug	BLMC	DNA_repair	DNA_repair	-10.9413	-0.672218	-0.30469	-0.0375397	Negative	Expected	-4.28106	-0.26715	5.97157e-39
MMS1	RAD57	NoDrug	BLMC	DNA_repair	DNA_repair	-0.20068	-6.17405	-0.00780033	-0.479953	Expected	Negative	5.43246	0.472153	8.99984e-62
MPH1	RAD57	NoDrug	BLMC	DNA_repair	DNA_repair	-0.887644	-7.55447	-0.0369312	-0.627625	Expected	Negative	6.35731	0.590694	2.25147e-84
MUS81	RAD57	NoDrug	BLMC	DNA_repair	DNA_repair	-0.0123921	-1.19647	-0.00051467	-0.111093	Expected	Negative	1.08712	0.110578	0.00491705
RAD51	RAD57	NoDrug	BLMC	DNA_repair	DNA_repair	1.95988	-0.251294	0.0808257	-0.0215551	Positive	Expected	1.07571	0.102381	0.00551601
RAD18	RAD59	NoDrug	BLMC	DNA_repair	DNA_repair	-9.05424	-0.113329	-0.266917	-0.00617965	Negative	Expected	-4.20631	-0.260737	1.17862e-37
RAD5	RAD59	NoDrug	BLMC	DNA_repair	DNA_repair	-7.93313	-1.00796	-0.238672	-0.0585275	Negative	Expected	-2.75465	-0.180145	1.24419e-16
RAD55	RAD59	NoDrug	BLMC	DNA_repair	DNA_repair	-8.76092	-1.34393	-0.243125	-0.0729545	Negative	Expected	-2.79121	-0.17017	4.73674e-17
CSM3	RAD61	NoDrug	BLMC	DNA_repair	DNA_repair	-10.3359	-0.316497	-0.309775	-0.0181884	Negative	Expected	-4.49884	-0.291586	6.68925e-43
MMS1	RTT101	NoDrug	BLMC	DNA_repair	DNA_repair	4.46218	-0.356314	0.0942923	-0.0149669	Positive	Expected	2.32365	0.109259	7.6105e-12
MMS4	RTT101	NoDrug	BLMC	DNA_repair	DNA_repair	-0.961468	-10.819	-0.0219426	-0.501375	Expected	Negative	9.28108	0.479433	3.41767e-179
MMS4	RTT107	NoDrug	BLMC	DNA_repair	DNA_repair	-7.86283	-0.91121	-0.234296	-0.0551171	Negative	Expected	-2.65729	-0.179179	1.59035e-15
RTT101	SGS1	NoDrug	BLMC	DNA_repair	DNA_repair	-10.2615	-1.04764	-0.230516	-0.0498758	Negative	Expected	-3.43151	-0.18064	2.46003e-25
RTT107	SGS1	NoDrug	BLMC	DNA_repair	DNA_repair	-11.1272	-0.544566	-0.326341	-0.0337225	Negative	Expected	-4.2706	-0.292619	8.8149e-39
CSM2	SHU1	NoDrug	BLMC	DNA_repair	DNA_repair	2.02827	3.06667	0.0621267	0.184837	Expected	Positive	-1.81499	-0.122711	1.41769e-07
MMS4	SHU1	NoDrug	BLMC	DNA_repair	DNA_repair	-0.621961	-5.09333	-0.0171841	-0.290367	Expected	Negative	4.31217	0.273183	3.76258e-39
MUS81	SHU1	NoDrug	BLMC	DNA_repair	DNA_repair	-0.180953	-11.0581	-0.00485855	-0.645941	Expected	Negative	9.9719	0.641083	9.10221e-207
PSY3	SHU1	NoDrug	BLMC	DNA_repair	DNA_repair	1.9504	3.2921	0.0478696	0.158028	Expected	Positive	-2.04327	-0.110159	1.92228e-09
MPH1	SHU2	NoDrug	BLMC	DNA_repair	DNA_repair	-4.34357	-0.289097	-0.127831	-0.0161523	Negative	Expected	-1.76851	-0.111679	3.18538e-07
SHU1	SHU2	NoDrug	BLMC	DNA_repair	DNA_repair	1.65484	2.41344	0.0670107	0.182182	Expected	Positive	-1.34449	-0.115171	0.000189098
CSM2	SLX4	NoDrug	BLMC	DNA_repair	DNA_repair	0.0533845	-3.34005	0.00195972	-0.245211	Expected	Negative	3.01128	0.24717	1.76199e-19
MPH1	SLX4	NoDrug	BLMC	DNA_repair	DNA_repair	0.240041	-13.8174	0.00860949	-0.962792	Expected	Negative	12.3953	0.971402	0
PSY3	SLX4	NoDrug	BLMC	DNA_repair	DNA_repair	-0.00336712	-7.71598	-0.000104822	-0.467987	Expected	Negative	6.863	0.467882	3.60169e-98
SHU1	SLX4	NoDrug	BLMC	DNA_repair	DNA_repair	0.144298	-6.12928	0.00511927	-0.42678	Expected	Negative	5.52677	0.431899	7.85658e-64
SHU2	SLX4	NoDrug	BLMC	DNA_repair	DNA_repair	0.0283924	-8.84238	0.00119399	-0.692878	Expected	Negative	7.80469	0.694072	7.9685e-127
MPH1	SRS2	NoDrug	BLMC	DNA_repair	DNA_repair	-12.8166	-0.412044	-0.341724	-0.0219516	Negative	Expected	-5.36761	-0.319773	9.19095e-61
RAD18	SRS2	NoDrug	BLMC	DNA_repair	DNA_repair	3.0697	-0.255848	0.099833	-0.0160962	Positive	Expected	1.63691	0.115929	3.714e-06
RAD5	SRS2	NoDrug	BLMC	DNA_repair	DNA_repair	1.35081	-2.0122	0.0381442	-0.113643	Expected	Negative	2.40386	0.151787	1.22854e-12
RTT101	SRS2	NoDrug	BLMC	DNA_repair	DNA_repair	-15.4468	-0.426586	-0.313596	-0.0172201	Negative	Expected	-6.55919	-0.296376	3.06889e-90
RTT107	SRS2	NoDrug	BLMC	DNA_repair	DNA_repair	-12.0323	-1.20749	-0.309787	-0.0636177	Negative	Expected	-4.19797	-0.246169	1.59047e-37
RAD52	YCL047C	NoDrug	BLMC	DNA_repair	Neutral	0.0321861	-1.32022	0.0012736	-0.110633	Expected	Negative	1.20756	0.111906	0.00127874
CLA4	CSM2	NoDrug	HYDX	DNA_repair	DNA_repair	0.489598	-22.2039	0.0130548	-0.887519	Expected	Negative	18.7429	0.900574	0
CLA4	MAG1	NoDrug	HYDX	DNA_repair	DNA_repair	0.454185	-19.7743	0.0134598	-0.892998	Expected	Negative	16.7816	0.906458	0
CSM3	MPH1	NoDrug	HYDX	DNA_repair	DNA_repair	0.67265	3.51794	0.0174616	0.135217	Expected	Positive	-2.53884	-0.117755	5.01946e-16
MMS1	MPH1	NoDrug	HYDX	DNA_repair	DNA_repair	-1.2486	1.77859	-0.0354627	0.0751501	Expected	Positive	-2.17266	-0.110613	6.31417e-12
MMS4	MPH1	NoDrug	HYDX	DNA_repair	DNA_repair	-7.33356	1.25129	-0.255525	0.065397	Negative	Expected	-5.10911	-0.320922	1.58105e-62
MMS1	MUS81	NoDrug	HYDX	DNA_repair	DNA_repair	-1.46865	2.08513	-0.0417477	0.0933468	Expected	Positive	-2.54751	-0.135094	4.00074e-16
MPH1	MUS81	NoDrug	HYDX	DNA_repair	DNA_repair	-10.32	0.336904	-0.351945	0.0178262	Negative	Expected	-5.87407	-0.369771	2.41552e-82
CSM2	PSY3	NoDrug	HYDX	DNA_repair	DNA_repair	1.59048	4.09578	0.04038	0.154755	Expected	Positive	-2.51255	-0.114375	1.01138e-15
CLA4	RAD18	NoDrug	HYDX	DNA_repair	DNA_repair	-8.83407	0.855964	-0.242956	0.0344028	Negative	Expected	-5.69518	-0.277359	1.85195e-77
CSM3	RAD18	NoDrug	HYDX	DNA_repair	DNA_repair	-8.49507	1.70939	-0.244121	0.074215	Negative	Expected	-6.11421	-0.318336	4.2448e-89
MMS1	RAD18	NoDrug	HYDX	DNA_repair	DNA_repair	-1.74626	-7.1978	-0.0472977	-0.285184	Expected	Negative	4.95658	0.237887	9.50372e-59
MMS4	RAD18	NoDrug	HYDX	DNA_repair	DNA_repair	-7.98497	-0.893199	-0.237884	-0.0403305	Negative	Expected	-3.65195	-0.197554	2.29166e-32
MPH1	RAD18	NoDrug	HYDX	DNA_repair	DNA_repair	-0.289294	3.33031	-0.00837429	0.143268	Expected	Positive	-2.92453	-0.151643	5.30555e-21
MUS81	RAD18	NoDrug	HYDX	DNA_repair	DNA_repair	-7.23586	2.73242	-0.209039	0.122355	Negative	Positive	-6.21878	-0.331394	4.05726e-92
PSY3	RAD18	NoDrug	HYDX	DNA_repair	DNA_repair	0.231071	-9.99725	0.00665632	-0.424415	Expected	Negative	8.40233	0.431071	3.78573e-167
CSM2	RAD5	NoDrug	HYDX	DNA_repair	DNA_repair	-0.236136	-5.81589	-0.00992589	-0.349037	Expected	Negative	4.62818	0.339111	2.60561e-51
CSM3	RAD5	NoDrug	HYDX	DNA_repair	DNA_repair	-8.64076	-0.733357	-0.2534	-0.0329714	Negative	Expected	-4.10647	-0.220429	1.1473e-40
MUS81	RAD5	NoDrug	HYDX	DNA_repair	DNA_repair	-7.28828	1.61301	-0.214863	0.074777	Negative	Expected	-5.27209	-0.28964	1.73539e-66
CSM3	RAD52	NoDrug	HYDX	DNA_repair	DNA_repair	-5.64858	-0.278777	-0.226392	-0.0175165	Negative	Expected	-2.80266	-0.208876	2.29068e-19
MPH1	RAD54	NoDrug	HYDX	DNA_repair	DNA_repair	1.16671	3.15193	0.0332084	0.139937	Expected	Positive	-2.02376	-0.106729	1.93994e-10
RAD5	RAD54	NoDrug	HYDX	DNA_repair	DNA_repair	-8.43393	-0.0107801	-0.243929	-0.000497694	Negative	Expected	-4.46833	-0.243431	5.12156e-48
MUS81	RAD55	NoDrug	HYDX	DNA_repair	DNA_repair	0.342872	-8.87003	0.00930594	-0.385021	Expected	Negative	7.70263	0.394327	1.24851e-140
RAD18	RAD55	NoDrug	HYDX	DNA_repair	DNA_repair	-11.178	-0.190506	-0.305122	-0.00776647	Negative	Expected	-6.06078	-0.297356	1.3304e-87
RAD5	RAD55	NoDrug	HYDX	DNA_repair	DNA_repair	-10.9413	0.226623	-0.30469	0.00956828	Negative	Expected	-6.21335	-0.314258	5.64986e-92
MUS81	RAD57	NoDrug	HYDX	DNA_repair	DNA_repair	-0.0123921	1.6877	-0.00051467	0.110839	Expected	Positive	-1.43303	-0.111354	1.43372e-05
PSY3	RAD57	NoDrug	HYDX	DNA_repair	DNA_repair	-0.0359218	-4.83341	-0.00148958	-0.302146	Expected	Negative	4.00795	0.300657	1.15265e-38
CSM2	RAD59	NoDrug	HYDX	DNA_repair	DNA_repair	-0.508485	-22.8266	-0.0144633	-0.977757	Expected	Negative	18.7345	0.963294	0
MPH1	RAD59	NoDrug	HYDX	DNA_repair	DNA_repair	-0.171334	-19.1739	-0.00519927	-0.866159	Expected	Negative	15.8206	0.860959	0
RAD18	RAD59	NoDrug	HYDX	DNA_repair	DNA_repair	-9.05424	0.00398521	-0.266917	0.000170931	Negative	Expected	-5.13182	-0.267088	4.68866e-63
RAD5	RAD59	NoDrug	HYDX	DNA_repair	DNA_repair	-7.93313	-0.915248	-0.238672	-0.040652	Negative	Expected	-3.6912	-0.19802	4.82766e-33
RAD55	RAD59	NoDrug	HYDX	DNA_repair	DNA_repair	-8.76092	-0.913246	-0.243125	-0.039053	Negative	Expected	-4.00312	-0.204072	1.0941e-38
CSM2	RAD61	NoDrug	HYDX	DNA_repair	DNA_repair	-0.83071	-17.925	-0.0300068	-0.930236	Expected	Negative	14.2375	0.900229	0
CSM3	RAD61	NoDrug	HYDX	DNA_repair	DNA_repair	-10.3359	0.16017	-0.309775	0.00683309	Negative	Expected	-6.07263	-0.316608	6.27668e-88
MPH1	RAD61	NoDrug	HYDX	DNA_repair	DNA_repair	0.02835	-3.64736	0.00101521	-0.189155	Expected	Negative	3.01748	0.190171	3.23083e-22
CLA4	RTT101	NoDrug	HYDX	DNA_repair	DNA_repair	-3.09714	-14.0936	-0.0664576	-0.457961	Expected	Negative	10.054	0.391504	5.81812e-239
CSM2	RTT101	NoDrug	HYDX	DNA_repair	DNA_repair	0.0446604	-22.3014	0.00102962	-0.778085	Expected	Negative	18.6308	0.779114	0
MMS1	RTT101	NoDrug	HYDX	DNA_repair	DNA_repair	4.46218	-0.58414	0.0942923	-0.0189345	Positive	Expected	2.92621	0.113227	6.08701e-21
MMS4	RTT101	NoDrug	HYDX	DNA_repair	DNA_repair	-0.961468	-11.8575	-0.0219426	-0.417549	Expected	Negative	9.42758	0.395607	3.44242e-210
RAD61	RTT101	NoDrug	HYDX	DNA_repair	DNA_repair	-1.62529	-20.6812	-0.0454333	-0.850195	Expected	Negative	16.188	0.804762	0
MMS1	RTT107	NoDrug	HYDX	DNA_repair	DNA_repair	-3.04969	0.872706	-0.0854211	0.0366486	Negative	Expected	-2.41826	-0.12207	1.29504e-14
PSY3	RTT107	NoDrug	HYDX	DNA_repair	DNA_repair	-0.922229	-11.1706	-0.0221194	-0.396027	Expected	Negative	8.73542	0.373908	1.42347e-180
RAD51	RTT107	NoDrug	HYDX	DNA_repair	DNA_repair	-9.22346	-1.39734	-0.260008	-0.0602095	Negative	Expected	-3.88027	-0.199799	2.08519e-36
RAD57	RTT107	NoDrug	HYDX	DNA_repair	DNA_repair	0.137364	-3.36017	0.0054497	-0.201285	Expected	Negative	2.87732	0.206735	2.78329e-20
RTT101	RTT107	NoDrug	HYDX	DNA_repair	DNA_repair	-15.925	-1.05554	-0.345611	-0.0348535	Negative	Expected	-7.86465	-0.310757	8.70329e-147
CSM3	SGS1	NoDrug	HYDX	DNA_repair	DNA_repair	-12.9254	-0.140059	-0.309716	-0.00507788	Negative	Expected	-7.00992	-0.304638	8.49414e-117
RTT101	SGS1	NoDrug	HYDX	DNA_repair	DNA_repair	-10.2615	-0.461857	-0.230516	-0.0162436	Negative	Expected	-5.13447	-0.214273	4.1551e-63
CSM2	SHU1	NoDrug	HYDX	DNA_repair	DNA_repair	2.02827	4.06344	0.0621267	0.181494	Expected	Positive	-2.20401	-0.119367	3.00033e-12
RAD5	SHU1	NoDrug	HYDX	DNA_repair	DNA_repair	-0.0994923	-9.44651	-0.00403878	-0.554888	Expected	Negative	7.71476	0.550849	4.73491e-141
MMS4	SHU2	NoDrug	HYDX	DNA_repair	DNA_repair	0.572132	-12.3122	0.0173423	-0.569132	Expected	Negative	10.6097	0.586475	5.48153e-266
MPH1	SHU2	NoDrug	HYDX	DNA_repair	DNA_repair	-4.34357	0.135601	-0.127831	0.00599712	Negative	Expected	-2.5192	-0.133829	8.54147e-16
CLA4	SLX4	NoDrug	HYDX	DNA_repair	DNA_repair	0.113862	-16.2194	0.00392946	-0.861116	Expected	Negative	13.661	0.865046	0
RAD54	SLX4	NoDrug	HYDX	DNA_repair	DNA_repair	0.777797	-9.10814	0.0230397	-0.428048	Expected	Negative	8.12001	0.451088	3.69254e-156
RAD55	SLX4	NoDrug	HYDX	DNA_repair	DNA_repair	0.832429	-13.9129	0.0275099	-0.725613	Expected	Negative	12.1977	0.753123	0
RAD57	SLX4	NoDrug	HYDX	DNA_repair	DNA_repair	0.459994	-7.02692	0.0273649	-0.619939	Expected	Negative	6.0833	0.647303	4.93442e-88
CSM3	SRS2	NoDrug	HYDX	DNA_repair	DNA_repair	-17.8683	0.460031	-0.390212	0.0147643	Negative	Expected	-10.4323	-0.404977	1.5479e-257
MMS1	SRS2	NoDrug	HYDX	DNA_repair	DNA_repair	-3.60101	1.06151	-0.082025	0.0358432	Negative	Expected	-2.89383	-0.117868	1.36528e-20
MPH1	SRS2	NoDrug	HYDX	DNA_repair	DNA_repair	-12.8166	1.6238	-0.341724	0.0648261	Negative	Expected	-8.46853	-0.40655	5.07054e-170
MUS81	SRS2	NoDrug	HYDX	DNA_repair	DNA_repair	-4.39365	1.6006	-0.116915	0.0665999	Negative	Expected	-3.71558	-0.183515	1.83416e-33
RTT101	SRS2	NoDrug	HYDX	DNA_repair	DNA_repair	-15.4468	0.970974	-0.313596	0.029638	Negative	Expected	-9.36292	-0.343234	1.21855e-207
RTT107	SRS2	NoDrug	HYDX	DNA_repair	DNA_repair	-12.0323	-0.0563665	-0.309787	-0.00215966	Negative	Expected	-6.66417	-0.307627	1.17794e-105
SHU2	SRS2	NoDrug	HYDX	DNA_repair	DNA_repair	-0.366367	-17.448	-0.0103043	-0.708757	Expected	Negative	14.1365	0.698453	0
CLA4	CSM2	NoDrug	DXRB	DNA_repair	DNA_repair	0.489598	-19.2966	0.0130548	-0.780974	Expected	Negative	16.3831	0.794029	0
CLA4	MAG1	NoDrug	DXRB	DNA_repair	DNA_repair	0.454185	-17.7301	0.0134598	-0.801772	Expected	Negative	15.0784	0.815232	0
CSM2	MMS4	NoDrug	DXRB	DNA_repair	DNA_repair	-0.349474	-3.91446	-0.0099845	-0.177177	Expected	Negative	3.12364	0.167192	1.10075e-17
MMS1	MMS4	NoDrug	DXRB	DNA_repair	DNA_repair	-0.105704	2.19716	-0.00349777	0.102745	Expected	Positive	-1.85459	-0.106243	1.16206e-06
MMS4	MPH1	NoDrug	DXRB	DNA_repair	DNA_repair	-7.33356	0.425746	-0.255525	0.0228486	Negative	Expected	-4.35053	-0.278374	2.14964e-33
CSM2	MUS81	NoDrug	DXRB	DNA_repair	DNA_repair	-0.521244	-6.06861	-0.0144786	-0.287169	Expected	Negative	4.9697	0.27269	1.61011e-43
MAG1	MUS81	NoDrug	DXRB	DNA_repair	DNA_repair	-0.235417	-11.2812	-0.007201	-0.611176	Expected	Negative	9.70783	0.603975	6.0221e-164
MMS1	MUS81	NoDrug	DXRB	DNA_repair	DNA_repair	-1.46865	3.774	-0.0417477	0.173436	Expected	Positive	-3.9822	-0.215184	4.20641e-28
MPH1	MUS81	NoDrug	DXRB	DNA_repair	DNA_repair	-10.32	2.1063	-0.351945	0.120215	Negative	Positive	-7.10158	-0.47216	8.32375e-88
CLA4	RAD18	NoDrug	DXRB	DNA_repair	DNA_repair	-8.83407	-0.884552	-0.242956	-0.0346971	Negative	Expected	-4.34722	-0.208259	2.29478e-33
CSM3	RAD18	NoDrug	DXRB	DNA_repair	DNA_repair	-8.49507	0.019774	-0.244121	0.000866954	Negative	Expected	-4.67341	-0.244988	2.00547e-38
MUS81	RAD18	NoDrug	DXRB	DNA_repair	DNA_repair	-7.23586	-0.283309	-0.209039	-0.0126215	Negative	Expected	-3.69919	-0.196417	2.42149e-24
MUS81	RAD5	NoDrug	DXRB	DNA_repair	DNA_repair	-7.28828	2.74375	-0.214863	0.127183	Negative	Positive	-6.22646	-0.342046	1.23516e-67
MPH1	RAD51	NoDrug	DXRB	DNA_repair	DNA_repair	-1.59711	-5.32426	-0.053038	-0.267719	Expected	Negative	3.56262	0.214681	9.02654e-23
MUS81	RAD51	NoDrug	DXRB	DNA_repair	DNA_repair	0.779149	3.17307	0.0223475	0.149538	Expected	Positive	-2.30547	-0.127191	6.6867e-10
MMS4	RAD52	NoDrug	DXRB	DNA_repair	DNA_repair	0.346525	2.06818	0.02029	0.173651	Expected	Positive	-1.4982	-0.153361	0.000133735
MPH1	RAD52	NoDrug	DXRB	DNA_repair	DNA_repair	-0.919966	-7.20465	-0.0517699	-0.583061	Expected	Negative	5.38996	0.531291	4.88783e-51
MUS81	RAD52	NoDrug	DXRB	DNA_repair	DNA_repair	1.40775	4.9055	0.0567812	0.28501	Expected	Positive	-3.22684	-0.228229	1.02198e-18
MMS1	RAD54	NoDrug	DXRB	DNA_repair	DNA_repair	0.396346	4.02574	0.00873146	0.121337	Expected	Positive	-3.01624	-0.112605	1.97432e-16
MMS4	RAD54	NoDrug	DXRB	DNA_repair	DNA_repair	0.938891	4.63481	0.0223066	0.160683	Expected	Positive	-3.29245	-0.138376	1.89616e-19
MPH1	RAD54	NoDrug	DXRB	DNA_repair	DNA_repair	1.16671	-3.77254	0.0332084	-0.160584	Expected	Negative	3.78455	0.193793	1.41537e-25
MUS81	RAD54	NoDrug	DXRB	DNA_repair	DNA_repair	0.0215401	2.93445	0.000499996	0.106008	Expected	Positive	-2.4571	-0.105508	3.75065e-11
CLA4	RAD55	NoDrug	DXRB	DNA_repair	DNA_repair	0.980227	4.17796	0.0257549	0.149584	Expected	Positive	-2.78834	-0.123829	3.78504e-14
CSM2	RAD55	NoDrug	DXRB	DNA_repair	DNA_repair	-0.636227	-9.75479	-0.0164862	-0.361747	Expected	Negative	7.63172	0.345261	1.46993e-101
CSM3	RAD55	NoDrug	DXRB	DNA_repair	DNA_repair	0.047616	3.51059	0.00104502	0.104195	Expected	Positive	-2.7944	-0.103149	3.35711e-14
MAG1	RAD55	NoDrug	DXRB	DNA_repair	DNA_repair	0.105882	-14.1962	0.00296462	-0.580015	Expected	Negative	11.7701	0.58298	1.33485e-240
MMS1	RAD55	NoDrug	DXRB	DNA_repair	DNA_repair	0.18668	3.63048	0.00484294	0.126236	Expected	Positive	-2.7982	-0.121393	3.13408e-14
RAD18	RAD55	NoDrug	DXRB	DNA_repair	DNA_repair	-11.178	-1.37758	-0.305122	-0.0501145	Negative	Expected	-5.60692	-0.255007	5.54689e-55
RAD5	RAD55	NoDrug	DXRB	DNA_repair	DNA_repair	-10.9413	-0.708008	-0.30469	-0.0267379	Negative	Expected	-5.92368	-0.277952	2.62219e-61
RAD52	RAD55	NoDrug	DXRB	DNA_repair	DNA_repair	0.221232	3.44738	0.00838624	0.16412	Expected	Positive	-2.55908	-0.155734	4.99751e-12
CSM2	RAD57	NoDrug	DXRB	DNA_repair	DNA_repair	0.199865	-4.67814	0.011846	-0.608719	Expected	Negative	4.34014	0.620565	2.14964e-33
CSM3	RAD57	NoDrug	DXRB	DNA_repair	DNA_repair	-0.393649	1.61509	-0.0162538	0.150463	Expected	Positive	-1.63607	-0.166717	2.38707e-05
MAL13	RAD57	NoDrug	DXRB	Neutral	DNA_repair	-0.14956	-2.47422	-0.00877957	-0.319008	Expected	Negative	2.18983	0.310228	4.36057e-09
MMS4	RAD57	NoDrug	DXRB	DNA_repair	DNA_repair	0.604236	3.08082	0.0259088	0.287722	Expected	Positive	-2.5477	-0.261813	6.22951e-12
RAD54	RAD57	NoDrug	DXRB	DNA_repair	DNA_repair	0.493554	1.58376	0.0201028	0.130793	Expected	Positive	-1.20208	-0.11069	0.00343735
MMS1	RAD59	NoDrug	DXRB	DNA_repair	DNA_repair	-2.07264	-6.04093	-0.0602674	-0.2632	Expected	Negative	3.87414	0.202932	9.15359e-27
RAD18	RAD59	NoDrug	DXRB	DNA_repair	DNA_repair	-9.05424	0.40264	-0.266917	0.0180586	Negative	Expected	-5.30964	-0.284976	2.22973e-49
RAD5	RAD59	NoDrug	DXRB	DNA_repair	DNA_repair	-7.93313	-1.19987	-0.238672	-0.0562126	Negative	Expected	-3.27709	-0.18246	2.79192e-19
CLA4	RAD61	NoDrug	DXRB	DNA_repair	DNA_repair	-1.71337	-14.0835	-0.0591286	-0.716667	Expected	Negative	10.6942	0.657538	9.83259e-199
RAD52	RAD61	NoDrug	DXRB	DNA_repair	DNA_repair	-0.0844058	-7.57499	-0.00469926	-0.577613	Expected	Negative	6.06806	0.572914	1.76328e-64
RAD54	RAD61	NoDrug	DXRB	DNA_repair	DNA_repair	-0.0777092	-17.0462	-0.00227646	-0.725761	Expected	Negative	13.9991	0.723484	0
CLA4	RTT101	NoDrug	DXRB	DNA_repair	DNA_repair	-3.09714	-12.4668	-0.0664576	-0.385117	Expected	Negative	8.47212	0.318659	5.39107e-125
CSM2	RTT101	NoDrug	DXRB	DNA_repair	DNA_repair	0.0446604	-18.9485	0.00102962	-0.664823	Expected	Negative	15.8603	0.665853	0
MUS81	RTT101	NoDrug	DXRB	DNA_repair	DNA_repair	0.550134	3.33541	0.0122607	0.119263	Expected	Positive	-2.5396	-0.107003	7.25312e-12
RAD59	RTT101	NoDrug	DXRB	DNA_repair	DNA_repair	-1.18713	-15.7425	-0.026992	-0.551487	Expected	Negative	12.5586	0.524495	8.32279e-274
RAD61	RTT101	NoDrug	DXRB	DNA_repair	DNA_repair	-1.62529	-4.2494	-0.0454333	-0.175682	Expected	Negative	2.60986	0.130249	1.44803e-12
CSM2	RTT107	NoDrug	DXRB	DNA_repair	DNA_repair	-0.187809	-12.4991	-0.00505197	-0.504428	Expected	Negative	10.2964	0.499376	2.71774e-184
MAG1	RTT107	NoDrug	DXRB	DNA_repair	DNA_repair	-1.70337	1.76634	-0.0512759	0.0792783	Expected	Positive	-2.41575	-0.130554	8.26126e-11
MMS1	RTT107	NoDrug	DXRB	DNA_repair	DNA_repair	-3.04969	0.48124	-0.0854211	0.0185795	Negative	Expected	-2.1804	-0.104001	5.98836e-09
MMS4	RTT107	NoDrug	DXRB	DNA_repair	DNA_repair	-7.86283	0.344173	-0.234296	0.0147433	Negative	Expected	-4.77256	-0.24904	4.85939e-40
MPH1	RTT107	NoDrug	DXRB	DNA_repair	DNA_repair	-1.31692	-3.00966	-0.0437125	-0.145982	Expected	Negative	1.74002	0.102269	5.15563e-06
MUS81	RTT107	NoDrug	DXRB	DNA_repair	DNA_repair	-0.0127071	-2.62894	-0.000371309	-0.123796	Expected	Negative	2.22711	0.123425	2.25094e-09
RAD51	RTT107	NoDrug	DXRB	DNA_repair	DNA_repair	-9.22346	-0.0862689	-0.260008	-0.00343979	Negative	Expected	-5.25415	-0.256568	2.24148e-48
RAD52	RTT107	NoDrug	DXRB	DNA_repair	DNA_repair	1.23916	3.79111	0.0475211	0.195042	Expected	Positive	-2.29899	-0.14752	7.33428e-10
RAD57	RTT107	NoDrug	DXRB	DNA_repair	DNA_repair	0.137364	2.27953	0.0054497	0.181069	Expected	Positive	-1.97794	-0.175619	1.721e-07
RAD61	RTT107	NoDrug	DXRB	DNA_repair	DNA_repair	0.313578	-15.8455	0.0109572	-0.801395	Expected	Negative	13.2149	0.812352	5.50849e-303
RTT101	SGS1	NoDrug	DXRB	DNA_repair	DNA_repair	-10.2615	-0.822463	-0.230516	-0.0278175	Negative	Expected	-4.99225	-0.202699	1e-43
RAD5	SHU1	NoDrug	DXRB	DNA_repair	DNA_repair	-0.0994923	-8.34474	-0.00403878	-0.516421	Expected	Negative	6.923	0.512382	1.0158e-83
RAD57	SHU1	NoDrug	DXRB	DNA_repair	DNA_repair	0.330921	-4.68972	0.018964	-0.59897	Expected	Negative	4.41422	0.617934	1.73141e-34
MPH1	SHU2	NoDrug	DXRB	DNA_repair	DNA_repair	-4.34357	-0.0292746	-0.127831	-0.00136034	Negative	Expected	-2.29931	-0.126471	7.33428e-10
RAD54	SHU2	NoDrug	DXRB	DNA_repair	DNA_repair	0.0645179	-4.79261	0.00186001	-0.206952	Expected	Negative	4.02174	0.208812	8.84138e-29
CLA4	SLX4	NoDrug	DXRB	DNA_repair	DNA_repair	0.113862	-15.1531	0.00392946	-0.775513	Expected	Negative	12.6272	0.779443	9.80187e-277
MMS1	SLX4	NoDrug	DXRB	DNA_repair	DNA_repair	-1.28657	-9.69504	-0.0438583	-0.478902	Expected	Negative	7.2486	0.435044	1.09986e-91
MPH1	SLX4	NoDrug	DXRB	DNA_repair	DNA_repair	0.240041	-1.9838	0.00860949	-0.111194	Expected	Negative	1.80036	0.119804	2.19443e-06
MUS81	SLX4	NoDrug	DXRB	DNA_repair	DNA_repair	-0.0586261	-7.6217	-0.00210526	-0.45825	Expected	Negative	6.51338	0.456144	3.53471e-74
RAD55	SLX4	NoDrug	DXRB	DNA_repair	DNA_repair	0.832429	-11.5686	0.0275099	-0.538231	Expected	Negative	9.91347	0.565741	6.56276e-171
RAD61	SLX4	NoDrug	DXRB	DNA_repair	DNA_repair	-1.13438	-2.40842	-0.0508655	-0.164637	Expected	Negative	1.39165	0.113772	0.000414775
MAG1	SRS2	NoDrug	DXRB	DNA_repair	DNA_repair	-0.57252	-3.50575	-0.0157261	-0.157901	Expected	Negative	2.69497	0.142175	2.3874e-13
MUS81	SRS2	NoDrug	DXRB	DNA_repair	DNA_repair	-4.39365	-0.0639885	-0.116915	-0.0028539	Negative	Expected	-2.19622	-0.114061	4.57246e-09
RAD52	SRS2	NoDrug	DXRB	DNA_repair	DNA_repair	-0.451618	-2.44863	-0.0259219	-0.215084	Expected	Negative	1.80276	0.189162	2.14026e-06
RAD55	SRS2	NoDrug	DXRB	DNA_repair	DNA_repair	4.07839	-2.39824	0.0900905	-0.0766701	Positive	Negative	4.29148	0.166761	1.10139e-32
RAD57	YCL047C	NoDrug	DXRB	DNA_repair	Neutral	-0.514085	1.40108	-0.0209195	0.137778	Expected	Positive	-1.49118	-0.158697	0.000144674
MUS81	YJR037W	NoDrug	DXRB	DNA_repair	Neutral	0.18627	1.37742	0.011123	0.171048	Expected	Positive	-1.16063	-0.159925	0.00510709
RAD57	YLR356W	NoDrug	DXRB	DNA_repair	Neutral	0.0897489	-2.43667	0.00385088	-0.240988	Expected	Negative	2.27109	0.244839	1.01539e-09
CLA4	CSM2	NoDrug	CSPL	DNA_repair	DNA_repair	0.489598	-24.3639	0.0130548	-0.864244	Expected	Negative	19.7694	0.877299	0
CLA4	CSM3	NoDrug	CSPL	DNA_repair	DNA_repair	-1.67925	-9.63246	-0.038377	-0.29156	Expected	Negative	6.67551	0.253183	6.26497e-185
CLA4	MAG1	NoDrug	CSPL	DNA_repair	DNA_repair	0.454185	-19.8231	0.0134598	-0.836756	Expected	Negative	16.4849	0.850215	0
CSM3	MMS1	NoDrug	CSPL	DNA_repair	DNA_repair	-2.34664	-5.68898	-0.0529178	-0.171963	Expected	Negative	3.15668	0.119046	5.52538e-42
CLA4	MPH1	NoDrug	CSPL	DNA_repair	DNA_repair	0.142102	-19.3787	0.00408097	-0.7691	Expected	Negative	15.7829	0.773181	0
MMS4	MPH1	NoDrug	CSPL	DNA_repair	DNA_repair	-7.33356	-0.412912	-0.255525	-0.0198709	Negative	Expected	-3.96635	-0.235654	6.7057e-66
MMS4	MUS81	NoDrug	CSPL	DNA_repair	DNA_repair	-1.5217	-3.20639	-0.0529757	-0.160474	Expected	Negative	1.76326	0.107498	1.51907e-13
MPH1	MUS81	NoDrug	CSPL	DNA_repair	DNA_repair	-10.32	0.783553	-0.351945	0.038946	Negative	Expected	-6.48471	-0.390891	1.43526e-174
CLA4	RAD18	NoDrug	CSPL	DNA_repair	DNA_repair	-8.83407	-0.932942	-0.242956	-0.033348	Negative	Expected	-4.64756	-0.209608	4.00144e-90
CSM3	RAD18	NoDrug	CSPL	DNA_repair	DNA_repair	-8.49507	0.414474	-0.244121	0.0166546	Negative	Expected	-5.27877	-0.260776	6.07252e-116
MAG1	RAD18	NoDrug	CSPL	DNA_repair	DNA_repair	-2.45576	-15.4092	-0.0731966	-0.645473	Expected	Negative	11.1315	0.572276	0
MUS81	RAD18	NoDrug	CSPL	DNA_repair	DNA_repair	-7.23586	0.376179	-0.209039	0.0157226	Negative	Expected	-4.42374	-0.224762	9.44539e-82
MUS81	RAD5	NoDrug	CSPL	DNA_repair	DNA_repair	-7.28828	1.13957	-0.214863	0.0480562	Negative	Expected	-5.10983	-0.262919	1.03183e-108
MMS1	RAD51	NoDrug	CSPL	DNA_repair	DNA_repair	-1.73748	-4.49933	-0.0476419	-0.166256	Expected	Negative	2.5778	0.118614	3.11694e-28
MPH1	RAD52	NoDrug	CSPL	DNA_repair	DNA_repair	-0.919966	-4.13636	-0.0517699	-0.309756	Expected	Negative	2.75411	0.257986	3.96259e-32
MUS81	RAD55	NoDrug	CSPL	DNA_repair	DNA_repair	0.342872	-11.1718	0.00930594	-0.433741	Expected	Negative	9.35276	0.443047	0
RAD18	RAD55	NoDrug	CSPL	DNA_repair	DNA_repair	-11.178	-0.621558	-0.305122	-0.0231113	Negative	Expected	-6.11383	-0.282011	2.66287e-155
RAD18	RAD59	NoDrug	CSPL	DNA_repair	DNA_repair	-9.05424	-0.455752	-0.266917	-0.0184379	Negative	Expected	-4.96388	-0.248479	1.16993e-102
RAD5	RAD59	NoDrug	CSPL	DNA_repair	DNA_repair	-7.93313	-0.656074	-0.238672	-0.0267875	Negative	Expected	-4.17778	-0.211885	5.26565e-73
RAD55	RAD59	NoDrug	CSPL	DNA_repair	DNA_repair	-8.76092	-0.760737	-0.243125	-0.0295882	Negative	Expected	-4.46921	-0.213537	2.1253e-83
CLA4	RAD61	NoDrug	CSPL	DNA_repair	DNA_repair	-1.71337	-16.5573	-0.0591286	-0.781168	Expected	Negative	12.3523	0.722039	0
RAD51	RAD61	NoDrug	CSPL	DNA_repair	DNA_repair	-1.77428	-5.40357	-0.0617476	-0.257982	Expected	Negative	3.32147	0.196235	2.07637e-46
RAD52	RAD61	NoDrug	CSPL	DNA_repair	DNA_repair	-0.0844058	-7.62389	-0.00469926	-0.5387	Expected	Negative	5.93612	0.534	1.8853e-146
RAD59	RAD61	NoDrug	CSPL	DNA_repair	DNA_repair	-1.98455	-18.9386	-0.0726182	-0.978323	Expected	Negative	14.3071	0.905705	0
CLA4	RTT101	NoDrug	CSPL	DNA_repair	DNA_repair	-3.09714	-15.881	-0.0664576	-0.455905	Expected	Negative	10.8661	0.389447	0
MMS1	RTT101	NoDrug	CSPL	DNA_repair	DNA_repair	4.46218	-2.57185	0.0942923	-0.0737572	Positive	Expected	4.71743	0.168049	8.12849e-93
MMS4	RTT107	NoDrug	CSPL	DNA_repair	DNA_repair	-7.86283	-0.227579	-0.234296	-0.00934317	Negative	Expected	-4.43444	-0.224953	3.94848e-82
RAD55	RTT107	NoDrug	CSPL	DNA_repair	DNA_repair	-0.181731	-10.417	-0.00484886	-0.379914	Expected	Negative	8.30002	0.375065	1.4799e-285
MAG1	SGS1	NoDrug	CSPL	DNA_repair	DNA_repair	-0.756132	-2.97749	-0.0232595	-0.130939	Expected	Negative	2.00644	0.10768	2.43013e-17
MMS1	SGS1	NoDrug	CSPL	DNA_repair	DNA_repair	-1.33866	-3.9794	-0.0381631	-0.154692	Expected	Negative	2.41728	0.116529	6.71727e-25
RTT101	SGS1	NoDrug	CSPL	DNA_repair	DNA_repair	-10.2615	-1.00691	-0.230516	-0.0312323	Negative	Expected	-5.2035	-0.199284	1.07397e-112
MUS81	SHU1	NoDrug	CSPL	DNA_repair	DNA_repair	-0.180953	-17.9899	-0.00485855	-0.705547	Expected	Negative	14.7422	0.700689	0
CLA4	SLX4	NoDrug	CSPL	DNA_repair	DNA_repair	0.113862	-17.785	0.00392946	-0.829219	Expected	Negative	14.3628	0.833148	0
MPH1	SRS2	NoDrug	CSPL	DNA_repair	DNA_repair	-12.8166	-1.57492	-0.341724	-0.0591185	Negative	Expected	-6.13786	-0.282606	1.7011e-156
RAD52	SRS2	NoDrug	CSPL	DNA_repair	DNA_repair	-0.451618	-2.61524	-0.0259219	-0.201409	Expected	Negative	1.82704	0.175487	1.72024e-14
RAD61	SRS2	NoDrug	CSPL	DNA_repair	DNA_repair	-1.73671	-15.8953	-0.0604146	-0.761227	Expected	Negative	11.8398	0.700812	0
CLA4	CSM3	DMSO	4NQO	DNA_repair	DNA_repair	-1.54935	-11.364	-0.044446	-0.377097	Expected	Negative	7.58365	0.332651	0
MMS4	MPH1	DMSO	4NQO	DNA_repair	DNA_repair	-10.2082	0.316872	-0.486373	0.0169015	Negative	Expected	-7.03683	-0.503275	0
MMS4	MUS81	DMSO	4NQO	DNA_repair	DNA_repair	-2.36756	-0.0993943	-0.114469	-0.00530627	Negative	Expected	-1.51561	-0.109163	1.94273e-16
MPH1	MUS81	DMSO	4NQO	DNA_repair	DNA_repair	-11.4939	-1.29707	-0.539669	-0.067042	Negative	Expected	-6.76831	-0.472627	0
CLA4	RAD18	DMSO	4NQO	DNA_repair	DNA_repair	-10.1272	0.535465	-0.348521	0.0174767	Negative	Expected	-7.71659	-0.365998	0
CSM3	RAD18	DMSO	4NQO	DNA_repair	DNA_repair	-8.93463	2.04522	-0.337525	0.0720221	Negative	Expected	-7.93005	-0.409548	0
MMS1	RAD18	DMSO	4NQO	DNA_repair	DNA_repair	-3.08996	3.29354	-0.101686	0.101876	Negative	Positive	-4.5072	-0.203562	7.40238e-138
MMS4	RAD18	DMSO	4NQO	DNA_repair	DNA_repair	-9.84061	1.18954	-0.378999	0.0428732	Negative	Expected	-7.99792	-0.421872	0
MUS81	RAD18	DMSO	4NQO	DNA_repair	DNA_repair	-8.09104	4.00786	-0.315734	0.14042	Negative	Positive	-8.69804	-0.456154	0
PSY3	RAD18	DMSO	4NQO	DNA_repair	DNA_repair	0.265505	-11.5836	0.0101757	-0.410108	Expected	Negative	8.05512	0.420283	0
CSM3	RAD5	DMSO	4NQO	DNA_repair	DNA_repair	-9.5041	0.20119	-0.373122	0.00789435	Negative	Expected	-6.86441	-0.381016	0
MMS1	RAD5	DMSO	4NQO	DNA_repair	DNA_repair	-6.01811	1.14983	-0.205783	0.0393597	Negative	Expected	-5.06665	-0.245143	7.34292e-174
MMS4	RAD5	DMSO	4NQO	DNA_repair	DNA_repair	-8.67539	2.88571	-0.3472	0.115741	Negative	Positive	-8.17047	-0.462942	0
MUS81	RAD5	DMSO	4NQO	DNA_repair	DNA_repair	-7.61729	2.76943	-0.308899	0.108085	Negative	Positive	-7.40883	-0.416985	0
PSY3	RAD5	DMSO	4NQO	DNA_repair	DNA_repair	0.273932	-9.15903	0.0109092	-0.360784	Expected	Negative	6.63564	0.371693	1.90029e-296
RAD18	RAD51	DMSO	4NQO	DNA_repair	DNA_repair	-1.7121	3.56116	-0.062077	0.119601	Expected	Positive	-3.67602	-0.181678	4.44165e-92
RAD5	RAD51	DMSO	4NQO	DNA_repair	DNA_repair	-13.0254	3.08813	-0.490782	0.115135	Negative	Positive	-11.4309	-0.605916	0
CSM3	RAD52	DMSO	4NQO	DNA_repair	DNA_repair	-6.95117	1.16071	-0.346877	0.0643499	Negative	Expected	-5.51308	-0.411227	1.27896e-205
MMS1	RAD52	DMSO	4NQO	DNA_repair	DNA_repair	-2.17932	0.593424	-0.0948055	0.0289688	Negative	Expected	-1.89294	-0.123774	3.86248e-25
MPH1	RAD52	DMSO	4NQO	DNA_repair	DNA_repair	-0.891715	-7.19179	-0.0633168	-0.560554	Expected	Negative	4.71595	0.497237	3.14958e-150
PSY3	RAD52	DMSO	4NQO	DNA_repair	DNA_repair	-0.489732	-7.7415	-0.0247591	-0.430851	Expected	Negative	5.40094	0.406092	9.82213e-197
RAD18	RAD54	DMSO	4NQO	DNA_repair	DNA_repair	0.906881	4.17525	0.03321	0.138671	Expected	Positive	-2.13321	-0.105461	1.22235e-31
RAD5	RAD54	DMSO	4NQO	DNA_repair	DNA_repair	-9.76297	4.21937	-0.371596	0.155431	Negative	Positive	-9.94975	-0.527027	0
MAG1	RAD55	DMSO	4NQO	DNA_repair	DNA_repair	-0.786111	-9.27144	-0.0290721	-0.391669	Expected	Negative	6.45818	0.362597	7.47492e-281
RAD18	RAD55	DMSO	4NQO	DNA_repair	DNA_repair	-10.5315	2.5046	-0.365878	0.077491	Negative	Positive	-9.5305	-0.443369	0
RAD5	RAD55	DMSO	4NQO	DNA_repair	DNA_repair	-12.9751	2.4048	-0.468522	0.0823606	Negative	Positive	-11.069	-0.550883	0
MAG1	RAD57	DMSO	4NQO	DNA_repair	DNA_repair	-1.33711	0.37039	-0.0783699	0.0242523	Negative	Expected	-1.16778	-0.102622	4.17762e-10
MMS1	RAD57	DMSO	4NQO	DNA_repair	DNA_repair	-0.59749	-7.34671	-0.0289738	-0.397583	Expected	Negative	5.07273	0.368609	1.14441e-173
MMS1	RAD59	DMSO	4NQO	DNA_repair	DNA_repair	-2.62336	0.0991438	-0.0965544	0.0043913	Negative	Expected	-1.75287	-0.100946	1.05698e-21
RAD5	RAD59	DMSO	4NQO	DNA_repair	DNA_repair	-8.67178	-0.146927	-0.345267	-0.00586142	Negative	Expected	-6.02184	-0.339405	4.47857e-245
RAD55	RAD59	DMSO	4NQO	DNA_repair	DNA_repair	-10.8336	0.898156	-0.390093	0.0369727	Negative	Expected	-7.80869	-0.427066	0
RAD57	RAD59	DMSO	4NQO	DNA_repair	DNA_repair	-1.23529	-6.44641	-0.0698847	-0.406448	Expected	Negative	3.97309	0.336564	6.8089e-107
RAD18	RAD61	DMSO	4NQO	DNA_repair	DNA_repair	-0.150881	-9.33228	-0.00800923	-0.461752	Expected	Negative	6.25273	0.453743	2.35901e-263
RAD5	RAD61	DMSO	4NQO	DNA_repair	DNA_repair	-0.0616149	-7.21076	-0.00340052	-0.396981	Expected	Negative	5.04886	0.39358	4.68868e-172
CLA4	RTT101	DMSO	4NQO	DNA_repair	DNA_repair	-2.18158	-14.4992	-0.0571493	-0.430457	Expected	Negative	9.4285	0.373307	0
CSM3	RTT101	DMSO	4NQO	DNA_repair	DNA_repair	-0.893685	-16.3048	-0.0211435	-0.427194	Expected	Negative	11.5023	0.406051	0
MUS81	RTT101	DMSO	4NQO	DNA_repair	DNA_repair	0.154795	3.59325	0.00447568	0.1124	Expected	Positive	-2.53363	-0.107925	2.90719e-44
RAD61	RTT101	DMSO	4NQO	DNA_repair	DNA_repair	-1.21005	-9.47021	-0.043266	-0.380414	Expected	Negative	6.26928	0.337148	1.02582e-264
MMS4	RTT107	DMSO	4NQO	DNA_repair	DNA_repair	-9.04136	-0.509618	-0.354795	-0.0230112	Negative	Expected	-5.54612	-0.331784	4.5758e-208
RAD18	RTT107	DMSO	4NQO	DNA_repair	DNA_repair	-0.91248	-12.4667	-0.0316568	-0.406669	Expected	Negative	7.87504	0.375012	0
RAD5	RTT107	DMSO	4NQO	DNA_repair	DNA_repair	-2.78627	1.38143	-0.100422	0.0499382	Negative	Expected	-2.94552	-0.15036	1.71587e-59
RAD51	RTT107	DMSO	4NQO	DNA_repair	DNA_repair	-10.584	-1.0934	-0.378756	-0.0456459	Negative	Expected	-6.05816	-0.333111	5.17091e-248
CSM3	SGS1	DMSO	4NQO	DNA_repair	DNA_repair	-15.0251	0.259921	-0.470681	0.00879287	Negative	Expected	-10.3994	-0.479474	0
RAD18	SGS1	DMSO	4NQO	DNA_repair	DNA_repair	1.7778	5.44432	0.0681931	0.185461	Expected	Positive	-2.28589	-0.117268	3.32818e-36
RTT101	SGS1	DMSO	4NQO	DNA_repair	DNA_repair	-10.3915	1.9212	-0.296415	0.057867	Negative	Expected	-8.54029	-0.354282	0
RAD18	SHU1	DMSO	4NQO	DNA_repair	DNA_repair	-0.977934	-9.22404	-0.0501152	-0.447334	Expected	Negative	5.62989	0.397219	1.14755e-213
RAD5	SHU1	DMSO	4NQO	DNA_repair	DNA_repair	-0.0788931	-6.84894	-0.00420064	-0.369328	Expected	Negative	4.81814	0.365127	9.12923e-157
RAD55	SHU1	DMSO	4NQO	DNA_repair	DNA_repair	0.674573	-9.94561	0.0222051	-0.358491	Expected	Negative	7.79893	0.380696	0
MPH1	SHU2	DMSO	4NQO	DNA_repair	DNA_repair	-3.785	0.172646	-0.149663	0.00783116	Negative	Expected	-2.61728	-0.157494	3.67244e-47
CSM2	SLX4	DMSO	4NQO	DNA_repair	DNA_repair	-0.148156	-2.06665	-0.00753834	-0.124507	Expected	Negative	1.4833	0.116969	1.34449e-15
PSY3	SLX4	DMSO	4NQO	DNA_repair	DNA_repair	-0.251243	-2.65362	-0.0107597	-0.132013	Expected	Negative	1.84718	0.121253	9.1104e-24
SHU1	SLX4	DMSO	4NQO	DNA_repair	DNA_repair	-0.0759652	-1.97294	-0.0037031	-0.110189	Expected	Negative	1.43644	0.106486	1.13052e-14
SHU2	SLX4	DMSO	4NQO	DNA_repair	DNA_repair	0.293088	-2.54905	0.0168894	-0.171185	Expected	Negative	2.12534	0.188074	3.69968e-31
MMS1	SRS2	DMSO	4NQO	DNA_repair	DNA_repair	-4.36307	-0.41043	-0.127265	-0.0133413	Negative	Expected	-2.6085	-0.113924	7.36945e-47
MMS4	SRS2	DMSO	4NQO	DNA_repair	DNA_repair	-6.00786	-0.0896771	-0.199818	-0.00325739	Negative	Expected	-3.99106	-0.196561	2.47055e-108
RAD5	SRS2	DMSO	4NQO	DNA_repair	DNA_repair	1.61775	6.03095	0.0609321	0.21604	Expected	Positive	-2.98404	-0.155108	5.01306e-61
MMS4	MPH1	DMSO	BLMC	DNA_repair	DNA_repair	-10.2082	-0.299754	-0.486373	-0.0205015	Negative	Expected	-5.58908	-0.465872	1.80578e-73
CSM2	MUS81	DMSO	BLMC	DNA_repair	DNA_repair	-0.779757	-16.3591	-0.0303135	-1.00833	Expected	Negative	13.4208	0.978012	0
MMS1	MUS81	DMSO	BLMC	DNA_repair	DNA_repair	-2.94993	0.342281	-0.107275	0.020611	Negative	Expected	-1.81798	-0.127886	1.94275e-08
MPH1	MUS81	DMSO	BLMC	DNA_repair	DNA_repair	-11.4939	-0.810499	-0.539669	-0.0572308	Negative	Expected	-5.68931	-0.482438	4.38992e-76
CSM2	PSY3	DMSO	BLMC	DNA_repair	DNA_repair	1.34877	3.51186	0.0471704	0.176743	Expected	Positive	-2.11424	-0.129573	3.64563e-11
CLA4	RAD18	DMSO	BLMC	DNA_repair	DNA_repair	-10.1272	-0.248043	-0.348521	-0.0125866	Negative	Expected	-5.47902	-0.335934	1.13587e-70
CSM3	RAD18	DMSO	BLMC	DNA_repair	DNA_repair	-8.93463	0.446054	-0.337525	0.0258443	Negative	Expected	-5.25347	-0.36337	4.87372e-65
MUS81	RAD18	DMSO	BLMC	DNA_repair	DNA_repair	-8.09104	0.673108	-0.315734	0.0413949	Negative	Expected	-4.90333	-0.357129	9.093e-57
MUS81	RAD5	DMSO	BLMC	DNA_repair	DNA_repair	-7.61729	0.137237	-0.308899	0.00899971	Negative	Expected	-4.12302	-0.317899	1.97198e-40
MPH1	RAD51	DMSO	BLMC	DNA_repair	DNA_repair	-0.155267	-5.75632	-0.00673813	-0.374329	Expected	Negative	4.70186	0.367591	9.77212e-52
CSM2	RAD52	DMSO	BLMC	DNA_repair	DNA_repair	1.24009	-2.39093	0.0872754	-0.269047	Positive	Negative	2.68468	0.356322	3.15495e-17
CSM3	RAD52	DMSO	BLMC	DNA_repair	DNA_repair	-6.95117	-0.399394	-0.346877	-0.034271	Negative	Expected	-3.14927	-0.312606	6.41369e-24
MPH1	RAD52	DMSO	BLMC	DNA_repair	DNA_repair	-0.891715	-1.91788	-0.0633168	-0.221463	Expected	Negative	1.16664	0.158146	0.000971668
MUS81	RAD52	DMSO	BLMC	DNA_repair	DNA_repair	1.04196	-3.28284	0.0536901	-0.299229	Expected	Negative	3.37057	0.352919	6.72223e-27
PSY3	RAD52	DMSO	BLMC	DNA_repair	DNA_repair	-0.489732	-2.68469	-0.0247591	-0.218414	Expected	Negative	2.02178	0.193655	4.88033e-10
RAD5	RAD54	DMSO	BLMC	DNA_repair	DNA_repair	-9.76297	-0.627123	-0.371596	-0.0384027	Negative	Expected	-4.62119	-0.333193	1.48811e-50
RAD51	RAD54	DMSO	BLMC	DNA_repair	DNA_repair	4.78373	-5.13577	0.13674	-0.242553	Positive	Negative	6.87066	0.379294	1.32295e-109
MMS4	RAD55	DMSO	BLMC	DNA_repair	DNA_repair	3.50967	0.251324	0.126568	0.0141597	Positive	Expected	1.6804	0.112408	4.28375e-07
MUS81	RAD55	DMSO	BLMC	DNA_repair	DNA_repair	0.914877	-2.22922	0.0327563	-0.128389	Expected	Negative	2.37623	0.161146	1.2381e-13
RAD5	RAD55	DMSO	BLMC	DNA_repair	DNA_repair	-12.9751	-0.672218	-0.468522	-0.0375397	Negative	Expected	-6.48075	-0.430982	2.27804e-98
RAD51	RAD55	DMSO	BLMC	DNA_repair	DNA_repair	4.14205	-0.322797	0.13661	-0.0170999	Positive	Expected	2.46322	0.15371	1.3838e-14
RAD54	RAD55	DMSO	BLMC	DNA_repair	DNA_repair	3.52656	-0.205059	0.0956632	-0.00902597	Positive	Expected	2.02478	0.104689	4.64743e-10
MAG1	RAD57	DMSO	BLMC	DNA_repair	DNA_repair	-1.33711	0.726474	-0.0783699	0.0631868	Negative	Expected	-1.34967	-0.141557	6.39605e-05
MMS1	RAD57	DMSO	BLMC	DNA_repair	DNA_repair	-0.59749	-6.17405	-0.0289738	-0.479953	Expected	Negative	4.92217	0.450979	1.23992e-56
MPH1	RAD57	DMSO	BLMC	DNA_repair	DNA_repair	-0.684596	-7.55447	-0.0386311	-0.627625	Expected	Negative	5.86463	0.588994	4.63367e-80
RAD51	RAD57	DMSO	BLMC	DNA_repair	DNA_repair	2.20051	-0.251294	0.117831	-0.0215551	Positive	Expected	1.37844	0.139386	6.16908e-05
RAD55	RAD57	DMSO	BLMC	DNA_repair	DNA_repair	1.83129	-0.200053	0.0937753	-0.0158372	Positive	Expected	1.16259	0.109612	0.00100695
RAD18	RAD59	DMSO	BLMC	DNA_repair	DNA_repair	-9.82063	-0.113329	-0.376146	-0.00617965	Negative	Expected	-5.55204	-0.369966	1.57292e-72
RAD5	RAD59	DMSO	BLMC	DNA_repair	DNA_repair	-8.67178	-1.00796	-0.345267	-0.0585275	Negative	Expected	-4.07273	-0.286739	1.76587e-39
RAD55	RAD59	DMSO	BLMC	DNA_repair	DNA_repair	-10.8336	-1.34393	-0.390093	-0.0729545	Negative	Expected	-4.86849	-0.317139	5.22765e-56
CSM3	RAD61	DMSO	BLMC	DNA_repair	DNA_repair	-11.1728	-0.316497	-0.441882	-0.0181884	Negative	Expected	-6.0734	-0.423693	1.52188e-86
MMS1	RAD61	DMSO	BLMC	DNA_repair	DNA_repair	-2.35974	0.115733	-0.101561	0.00769588	Negative	Expected	-1.37933	-0.109257	4.21956e-05
MMS1	RTT101	DMSO	BLMC	DNA_repair	DNA_repair	5.21521	-0.356314	0.131455	-0.0149669	Positive	Expected	2.98898	0.146421	2.96184e-21
MMS4	RTT101	DMSO	BLMC	DNA_repair	DNA_repair	0.201403	-10.819	0.00583259	-0.501375	Expected	Negative	9.28157	0.507208	1.09783e-199
MMS4	RTT107	DMSO	BLMC	DNA_repair	DNA_repair	-9.04136	-0.91121	-0.354795	-0.0551171	Negative	Expected	-4.15632	-0.299678	4.75331e-41
RAD54	SGS1	DMSO	BLMC	DNA_repair	DNA_repair	2.5284	-1.09546	0.0771677	-0.0564374	Positive	Expected	2.23117	0.133605	4.42522e-12
RAD55	SGS1	DMSO	BLMC	DNA_repair	DNA_repair	4.63531	0.022321	0.163979	0.00128882	Positive	Expected	2.40255	0.162691	6.67304e-14
RTT101	SGS1	DMSO	BLMC	DNA_repair	DNA_repair	-10.3915	-1.04764	-0.296415	-0.0498758	Negative	Expected	-4.4422	-0.246539	8.9605e-47
RTT107	SGS1	DMSO	BLMC	DNA_repair	DNA_repair	-12.6008	-0.544566	-0.483845	-0.0337225	Negative	Expected	-6.17758	-0.450122	1.86868e-89
MMS4	SHU1	DMSO	BLMC	DNA_repair	DNA_repair	-0.190876	-5.09333	-0.00708915	-0.290367	Expected	Negative	4.1634	0.283278	1.05011e-40
MUS81	SHU1	DMSO	BLMC	DNA_repair	DNA_repair	-0.176249	-11.0581	-0.00656096	-0.645941	Expected	Negative	9.23068	0.63938	1.35195e-197
MPH1	SHU2	DMSO	BLMC	DNA_repair	DNA_repair	-3.785	-0.289097	-0.149663	-0.0161523	Negative	Expected	-1.95054	-0.13351	1.28178e-09
CSM2	SLX4	DMSO	BLMC	DNA_repair	DNA_repair	-0.148156	-3.34005	-0.00753834	-0.245211	Expected	Negative	2.66081	0.237672	6.13531e-17
MPH1	SLX4	DMSO	BLMC	DNA_repair	DNA_repair	-0.0194936	-13.8174	-0.000953207	-0.962792	Expected	Negative	11.2991	0.961839	8.63115e-296
PSY3	SLX4	DMSO	BLMC	DNA_repair	DNA_repair	-0.251243	-7.71598	-0.0107597	-0.467987	Expected	Negative	6.15816	0.457227	3.37104e-88
RAD51	SLX4	DMSO	BLMC	DNA_repair	DNA_repair	-0.311668	1.34657	-0.0142795	0.09539	Expected	Positive	-1.29995	-0.109669	0.000123268
SHU1	SLX4	DMSO	BLMC	DNA_repair	DNA_repair	-0.0759652	-6.12928	-0.0037031	-0.42678	Expected	Negative	4.97751	0.423077	7.19732e-58
SHU2	SLX4	DMSO	BLMC	DNA_repair	DNA_repair	0.293088	-8.84238	0.0168894	-0.692878	Expected	Negative	7.29712	0.709767	1.37602e-123
MAG1	SRS2	DMSO	BLMC	DNA_repair	DNA_repair	-0.134575	-1.93325	-0.00514208	-0.108874	Expected	Negative	1.52422	0.103732	6.48664e-06
MMS1	SRS2	DMSO	BLMC	DNA_repair	DNA_repair	-4.36307	-0.348046	-0.127265	-0.0160507	Negative	Expected	-2.03812	-0.111214	1.99543e-10
MPH1	SRS2	DMSO	BLMC	DNA_repair	DNA_repair	-14.9157	-0.412044	-0.547368	-0.0219516	Negative	Expected	-8.12194	-0.525416	4.96705e-154
MUS81	SRS2	DMSO	BLMC	DNA_repair	DNA_repair	-5.2714	-0.515606	-0.196694	-0.0305094	Negative	Expected	-2.37562	-0.166185	6.77726e-14
RAD18	SRS2	DMSO	BLMC	DNA_repair	DNA_repair	3.87164	-0.255848	0.16595	-0.0160962	Positive	Expected	2.39135	0.182046	8.55495e-14
RAD5	SRS2	DMSO	BLMC	DNA_repair	DNA_repair	1.61775	-2.0122	0.0609321	-0.113643	Expected	Negative	2.57166	0.174575	7.42498e-16
RAD61	SRS2	DMSO	BLMC	DNA_repair	DNA_repair	-1.93653	0.263818	-0.0928147	0.0177438	Negative	Expected	-1.33868	-0.110558	7.41278e-05
RTT101	SRS2	DMSO	BLMC	DNA_repair	DNA_repair	-17.773	-0.426586	-0.467314	-0.0172201	Negative	Expected	-9.34283	-0.450094	2.55418e-203
RTT107	SRS2	DMSO	BLMC	DNA_repair	DNA_repair	-14.1842	-1.20749	-0.483125	-0.0636177	Negative	Expected	-6.68677	-0.419507	1.18179e-104
CLA4	CSM2	DMSO	CSPL	DNA_repair	DNA_repair	0.909331	-24.3639	0.0318226	-0.864244	Expected	Negative	17.9827	0.896066	0
CLA4	CSM3	DMSO	CSPL	DNA_repair	DNA_repair	-1.54935	-9.63246	-0.044446	-0.29156	Expected	Negative	5.92561	0.247114	1.07256e-141
CLA4	MAG1	DMSO	CSPL	DNA_repair	DNA_repair	1.24175	-19.8231	0.0484719	-0.836756	Expected	Negative	15.397	0.885227	0
CLA4	MPH1	DMSO	CSPL	DNA_repair	DNA_repair	0.647314	-19.3787	0.0241356	-0.7691	Expected	Negative	14.5668	0.793236	0
MMS4	MPH1	DMSO	CSPL	DNA_repair	DNA_repair	-10.2082	-0.412912	-0.486373	-0.0198709	Negative	Expected	-6.8887	-0.466502	1.16499e-191
MAG1	MUS81	DMSO	CSPL	DNA_repair	DNA_repair	0.288693	-1.94942	0.0122515	-0.0891882	Expected	Negative	1.62556	0.10144	3.12882e-11
MMS1	MUS81	DMSO	CSPL	DNA_repair	DNA_repair	-2.94993	0.979791	-0.107275	0.0396196	Negative	Expected	-2.70109	-0.146895	4.24148e-30
MPH1	MUS81	DMSO	CSPL	DNA_repair	DNA_repair	-11.4939	0.783553	-0.539669	0.038946	Negative	Expected	-8.46243	-0.578615	8.70945e-289
CLA4	RAD18	DMSO	CSPL	DNA_repair	DNA_repair	-10.1272	-0.932942	-0.348521	-0.033348	Negative	Expected	-6.35185	-0.315173	3.54205e-163
CSM3	RAD18	DMSO	CSPL	DNA_repair	DNA_repair	-8.93463	0.414474	-0.337525	0.0166546	Negative	Expected	-6.42187	-0.35418	9.72248e-167
MUS81	RAD18	DMSO	CSPL	DNA_repair	DNA_repair	-8.09104	0.376179	-0.315734	0.0157226	Negative	Expected	-5.79665	-0.331457	4.20505e-136
MUS81	RAD5	DMSO	CSPL	DNA_repair	DNA_repair	-7.61729	1.13957	-0.308899	0.0480562	Negative	Expected	-6.10126	-0.356956	1.19644e-150
MMS1	RAD52	DMSO	CSPL	DNA_repair	DNA_repair	-2.17932	0.683019	-0.0948055	0.0331983	Negative	Expected	-1.96235	-0.128004	3.33742e-16
MPH1	RAD52	DMSO	CSPL	DNA_repair	DNA_repair	-0.891715	-4.13636	-0.0633168	-0.309756	Expected	Negative	2.38803	0.246439	1.84362e-23
MUS81	RAD55	DMSO	CSPL	DNA_repair	DNA_repair	0.914877	-11.1718	0.0327563	-0.433741	Expected	Negative	8.8329	0.466498	0
RAD18	RAD55	DMSO	CSPL	DNA_repair	DNA_repair	-10.5315	-0.621558	-0.365878	-0.0231113	Negative	Expected	-6.73579	-0.342767	2.53235e-183
MAG1	RAD57	DMSO	CSPL	DNA_repair	DNA_repair	-1.33711	0.823431	-0.0783699	0.0481442	Negative	Expected	-1.52818	-0.126514	4.02528e-10
RAD18	RAD59	DMSO	CSPL	DNA_repair	DNA_repair	-9.82063	-0.455752	-0.376146	-0.0184379	Negative	Expected	-6.42079	-0.357708	1.0554e-166
RAD5	RAD59	DMSO	CSPL	DNA_repair	DNA_repair	-8.67178	-0.656074	-0.345267	-0.0267875	Negative	Expected	-5.5845	-0.318479	2.15597e-126
RAD55	RAD59	DMSO	CSPL	DNA_repair	DNA_repair	-10.8336	-0.760737	-0.390093	-0.0295882	Negative	Expected	-6.80161	-0.360505	6.93224e-187
RAD51	RAD61	DMSO	CSPL	DNA_repair	DNA_repair	-0.923681	-5.40357	-0.0418534	-0.257982	Expected	Negative	3.28354	0.216129	6.57997e-44
RAD52	RAD61	DMSO	CSPL	DNA_repair	DNA_repair	0.00559999	-7.62389	0.00039251	-0.5387	Expected	Negative	5.41656	0.539092	1.58188e-118
CLA4	RTT101	DMSO	CSPL	DNA_repair	DNA_repair	-2.18158	-15.881	-0.0571493	-0.455905	Expected	Negative	10.2604	0.398756	0
MMS1	RTT101	DMSO	CSPL	DNA_repair	DNA_repair	5.21521	-2.57185	0.131455	-0.0737572	Positive	Expected	5.37467	0.205212	1.00648e-116
MMS4	RTT107	DMSO	CSPL	DNA_repair	DNA_repair	-9.04136	-0.227579	-0.354795	-0.00934317	Negative	Expected	-6.08273	-0.345452	9.33013e-150
RAD55	RTT107	DMSO	CSPL	DNA_repair	DNA_repair	-0.218206	-10.417	-0.00737328	-0.379914	Expected	Negative	7.49305	0.372541	5.22591e-226
MAG1	SGS1	DMSO	CSPL	DNA_repair	DNA_repair	-0.0318577	-2.97749	-0.00133825	-0.130939	Expected	Negative	2.13106	0.129601	7.93199e-19
MMS1	SGS1	DMSO	CSPL	DNA_repair	DNA_repair	-1.44007	-3.9794	-0.051763	-0.154692	Expected	Negative	1.94408	0.102929	9.22949e-16
RTT101	SGS1	DMSO	CSPL	DNA_repair	DNA_repair	-10.3915	-1.00691	-0.296415	-0.0312323	Negative	Expected	-6.29292	-0.265182	3.39582e-160
MUS81	SHU1	DMSO	CSPL	DNA_repair	DNA_repair	-0.176249	-17.9899	-0.00656096	-0.705547	Expected	Negative	12.9267	0.698986	0
MPH1	SHU2	DMSO	CSPL	DNA_repair	DNA_repair	-3.785	-1.19807	-0.149663	-0.0483936	Negative	Expected	-1.79158	-0.101269	1.26453e-13
CLA4	SLX4	DMSO	CSPL	DNA_repair	DNA_repair	0.381863	-17.785	0.0171834	-0.829219	Expected	Negative	13.0622	0.846402	0
MPH1	SRS2	DMSO	CSPL	DNA_repair	DNA_repair	-14.9157	-1.57492	-0.547368	-0.0591185	Negative	Expected	-9.3008	-0.488249	0
RAD52	SRS2	DMSO	CSPL	DNA_repair	DNA_repair	0.499367	-2.61524	0.0355841	-0.201409	Expected	Negative	2.25873	0.236993	4.64178e-21
CLA4	CSM2	MMS	DMSO	DNA_repair	DNA_repair	-7.28718	0.909331	-0.259623	0.0318226	Negative	Expected	-5.83592	-0.291446	3.08876e-130
CSM2	MAG1	MMS	DMSO	DNA_repair	DNA_repair	-6.4328	-0.574687	-0.228001	-0.0229221	Negative	Expected	-3.8434	-0.205079	3.68698e-57
MMS1	MMS4	MMS	DMSO	DNA_repair	DNA_repair	-2.86841	-0.117686	-0.115199	-0.00495823	Negative	Expected	-1.89397	-0.110241	1.19689e-14
CLA4	MPH1	MMS	DMSO	DNA_repair	DNA_repair	-13.8559	0.647314	-0.532855	0.0241356	Negative	Expected	-10.3985	-0.556991	0
MAG1	MPH1	MMS	DMSO	DNA_repair	DNA_repair	-7.47259	-1.20109	-0.326479	-0.057994	Negative	Expected	-4.12311	-0.268485	1.39459e-65
CLA4	PSY3	MMS	DMSO	DNA_repair	DNA_repair	-6.34014	0.0937067	-0.198254	0.00288553	Negative	Expected	-4.5832	-0.20114	9.25671e-81
MAG1	PSY3	MMS	DMSO	DNA_repair	DNA_repair	-11.5937	-0.283717	-0.359942	-0.00990583	Negative	Expected	-7.49197	-0.350036	7.24767e-214
CLA4	RAD18	MMS	DMSO	DNA_repair	DNA_repair	0.672225	-10.1272	0.0213516	-0.348521	Expected	Negative	7.89792	0.369873	4.50387e-238
CSM3	RAD18	MMS	DMSO	DNA_repair	DNA_repair	1.3698	-8.93463	0.0473912	-0.337525	Expected	Negative	7.51411	0.384917	1.2578e-215
MAG1	RAD18	MMS	DMSO	DNA_repair	DNA_repair	2.80063	-2.74405	0.0892042	-0.108727	Positive	Negative	3.89338	0.197932	6.57056e-59
MMS1	RAD18	MMS	DMSO	DNA_repair	DNA_repair	2.42142	-3.08996	0.0695783	-0.101686	Expected	Negative	3.92016	0.171264	1.06251e-59
MMS4	RAD18	MMS	DMSO	DNA_repair	DNA_repair	2.19097	-9.84061	0.0741815	-0.378999	Expected	Negative	8.83734	0.453181	1.1577e-297
MUS81	RAD18	MMS	DMSO	DNA_repair	DNA_repair	0.939355	-8.09104	0.0319343	-0.315734	Expected	Negative	6.71769	0.347668	1.19052e-172
CSM3	RAD5	MMS	DMSO	DNA_repair	DNA_repair	0.737741	-9.5041	0.0264683	-0.373122	Expected	Negative	7.51345	0.39959	1.30532e-215
MAG1	RAD5	MMS	DMSO	DNA_repair	DNA_repair	3.25032	0.10169	0.10736	0.004188	Positive	Expected	1.95426	0.103172	1.1279e-15
MMS1	RAD5	MMS	DMSO	DNA_repair	DNA_repair	1.97224	-6.01811	0.059296	-0.205783	Expected	Negative	5.82184	0.265079	4.65222e-130
MMS4	RAD5	MMS	DMSO	DNA_repair	DNA_repair	2.36729	-8.67539	0.0832846	-0.3472	Positive	Negative	8.0787	0.430485	5.29019e-249
MUS81	RAD5	MMS	DMSO	DNA_repair	DNA_repair	3.31531	-7.61729	0.116846	-0.308899	Positive	Negative	7.92414	0.425746	1.26226e-239
CLA4	RAD51	MMS	DMSO	DNA_repair	DNA_repair	-12.0055	0.369374	-0.425856	0.0128363	Negative	Expected	-8.83429	-0.438692	7.78717e-297
MAG1	RAD51	MMS	DMSO	DNA_repair	DNA_repair	-10.9393	-0.869691	-0.38413	-0.0340332	Negative	Expected	-6.65866	-0.350096	3.50062e-169
RAD18	RAD51	MMS	DMSO	DNA_repair	DNA_repair	3.26616	-1.7121	0.10352	-0.062077	Positive	Expected	3.43863	0.165597	3.16177e-46
RAD5	RAD51	MMS	DMSO	DNA_repair	DNA_repair	3.53243	-13.0254	0.116453	-0.490782	Positive	Negative	12.1289	0.607234	0
CLA4	RAD52	MMS	DMSO	DNA_repair	DNA_repair	-1.67875	0.599654	-0.0796025	0.0272597	Negative	Expected	-1.62681	-0.106862	4.57847e-11
CSM3	RAD52	MMS	DMSO	DNA_repair	DNA_repair	1.71869	-6.95117	0.0887787	-0.346877	Positive	Negative	6.06575	0.435655	4.95412e-141
MPH1	RAD52	MMS	DMSO	DNA_repair	DNA_repair	-2.70643	-0.891715	-0.19519	-0.0633168	Negative	Expected	-1.30298	-0.131873	1.99635e-07
CLA4	RAD54	MMS	DMSO	DNA_repair	DNA_repair	-5.83757	0.558293	-0.161507	0.015622	Negative	Expected	-4.50136	-0.177129	5.97819e-78
MAG1	RAD54	MMS	DMSO	DNA_repair	DNA_repair	-9.35535	-0.702622	-0.257323	-0.0223251	Negative	Expected	-5.59179	-0.234997	1.10999e-119
RAD18	RAD54	MMS	DMSO	DNA_repair	DNA_repair	4.92717	0.906881	0.155688	0.03321	Positive	Expected	2.53222	0.122478	1.36763e-25
RAD5	RAD54	MMS	DMSO	DNA_repair	DNA_repair	5.06406	-9.76297	0.166543	-0.371596	Positive	Negative	10.6982	0.538139	0
CLA4	RAD55	MMS	DMSO	DNA_repair	DNA_repair	-12.7299	0.56244	-0.415361	0.0184502	Negative	Expected	-9.37604	-0.433812	0
MAG1	RAD55	MMS	DMSO	DNA_repair	DNA_repair	-7.24325	-0.786111	-0.234138	-0.0290721	Negative	Expected	-4.17495	-0.205066	3.27869e-67
RAD18	RAD55	MMS	DMSO	DNA_repair	DNA_repair	1.43009	-10.5315	0.0409635	-0.365878	Expected	Negative	9.0355	0.406842	0
RAD5	RAD55	MMS	DMSO	DNA_repair	DNA_repair	4.07055	-12.9751	0.121203	-0.468522	Positive	Negative	12.6003	0.589725	0
CLA4	RAD57	MMS	DMSO	DNA_repair	DNA_repair	-9.82225	-0.403932	-0.484019	-0.0205271	Negative	Expected	-6.54769	-0.463492	1.2475e-163
MUS81	RAD57	MMS	DMSO	DNA_repair	DNA_repair	1.61745	-0.76961	0.0852769	-0.0444607	Positive	Expected	1.65879	0.129738	1.39725e-11
CLA4	RAD59	MMS	DMSO	DNA_repair	DNA_repair	-7.52642	-0.128949	-0.290556	-0.00490664	Negative	Expected	-5.26978	-0.28565	2.11886e-106
RAD18	RAD59	MMS	DMSO	DNA_repair	DNA_repair	1.18852	-9.82063	0.0390712	-0.376146	Expected	Negative	8.22623	0.415217	4.04116e-258
RAD5	RAD59	MMS	DMSO	DNA_repair	DNA_repair	1.06666	-8.67178	0.0364588	-0.345267	Expected	Negative	7.27456	0.381726	3.104e-202
RAD55	RAD59	MMS	DMSO	DNA_repair	DNA_repair	1.47932	-10.8336	0.0495789	-0.390093	Expected	Negative	8.93801	0.439672	1.99404e-304
CSM3	RAD61	MMS	DMSO	DNA_repair	DNA_repair	-1.23436	-11.1728	-0.0502532	-0.441882	Expected	Negative	6.89977	0.391629	4.58236e-182
CLA4	RTT101	MMS	DMSO	DNA_repair	DNA_repair	-21.4185	-2.18158	-0.565539	-0.0571493	Negative	Expected	-13.6684	-0.50839	0
RAD5	RTT101	MMS	DMSO	DNA_repair	DNA_repair	3.39745	-0.188494	0.100534	-0.0064537	Positive	Expected	2.36419	0.106988	1.85914e-22
RAD51	RTT101	MMS	DMSO	DNA_repair	DNA_repair	-10.3476	-0.0202238	-0.263148	-0.000539785	Negative	Expected	-7.1233	-0.262609	1.93687e-193
RAD57	RTT101	MMS	DMSO	DNA_repair	DNA_repair	-6.77	-0.157649	-0.298428	-0.00765201	Negative	Expected	-4.43476	-0.290776	1.05531e-75
CLA4	RTT107	MMS	DMSO	DNA_repair	DNA_repair	-11.1643	0.0268631	-0.399149	0.000962809	Negative	Expected	-7.90353	-0.400112	7.61552e-238
CSM2	RTT107	MMS	DMSO	DNA_repair	DNA_repair	-6.39633	0.0540199	-0.216002	0.00192578	Negative	Expected	-4.43801	-0.217927	8.35071e-76
MAG1	RTT107	MMS	DMSO	DNA_repair	DNA_repair	-5.7598	-1.84248	-0.203383	-0.0741109	Negative	Expected	-2.41524	-0.129273	3.29974e-23
MMS1	RTT107	MMS	DMSO	DNA_repair	DNA_repair	1.28138	-3.09857	0.0422416	-0.107456	Expected	Negative	3.12864	0.149697	1.75596e-38
PSY3	RTT107	MMS	DMSO	DNA_repair	DNA_repair	-12.3279	-1.29179	-0.365272	-0.0406677	Negative	Expected	-7.50841	-0.324604	8.76632e-215
RAD18	RTT107	MMS	DMSO	DNA_repair	DNA_repair	4.03842	-0.91248	0.120282	-0.0316568	Positive	Expected	3.32292	0.151939	2.99721e-43
RAD5	RTT107	MMS	DMSO	DNA_repair	DNA_repair	2.91949	-2.78627	0.0906228	-0.100422	Positive	Negative	4.01642	0.191045	1.36057e-62
RAD54	RTT107	MMS	DMSO	DNA_repair	DNA_repair	-5.47659	-0.574088	-0.143713	-0.0164137	Negative	Expected	-3.28024	-0.127299	6.12517e-42
RAD55	RTT107	MMS	DMSO	DNA_repair	DNA_repair	-4.29509	-0.218206	-0.133105	-0.00737328	Negative	Expected	-2.74228	-0.125732	1.28744e-29
RAD57	RTT107	MMS	DMSO	DNA_repair	DNA_repair	-2.97564	-0.428952	-0.13777	-0.0219776	Negative	Expected	-1.6768	-0.115793	1.10548e-11
RAD61	RTT107	MMS	DMSO	DNA_repair	DNA_repair	-8.51502	-0.139742	-0.379891	-0.00639314	Negative	Expected	-5.84486	-0.373498	1.27292e-130
RTT101	RTT107	MMS	DMSO	DNA_repair	DNA_repair	1.21897	-20.4275	0.0303829	-0.547598	Expected	Negative	15.79	0.577981	0
CLA4	SGS1	MMS	DMSO	DNA_repair	DNA_repair	-7.22292	0.0801976	-0.266272	0.00299179	Negative	Expected	-5.13401	-0.269264	4.62031e-101
CSM3	SGS1	MMS	DMSO	DNA_repair	DNA_repair	-0.927607	-15.0251	-0.0284288	-0.470681	Expected	Negative	10.0914	0.442252	0
MAG1	SGS1	MMS	DMSO	DNA_repair	DNA_repair	-5.48513	-0.0318577	-0.200468	-0.00133825	Negative	Expected	-3.57629	-0.19913	1.25362e-49
RTT101	SGS1	MMS	DMSO	DNA_repair	DNA_repair	1.22072	-10.3915	0.0325793	-0.296415	Expected	Negative	8.42208	0.328994	1.74116e-270
CLA4	SHU1	MMS	DMSO	DNA_repair	DNA_repair	-5.73057	0.781618	-0.195698	0.0261937	Negative	Expected	-4.63759	-0.221892	1.16997e-82
MAG1	SHU1	MMS	DMSO	DNA_repair	DNA_repair	-7.07078	-0.258728	-0.24018	-0.00987706	Negative	Expected	-4.50693	-0.230303	3.9276e-78
RTT107	SHU1	MMS	DMSO	DNA_repair	DNA_repair	-6.15785	-0.311373	-0.199311	-0.0106219	Negative	Expected	-4.01256	-0.188689	3.50086e-62
CLA4	SHU2	MMS	DMSO	DNA_repair	DNA_repair	-6.63839	-0.0734328	-0.242634	-0.00261842	Negative	Expected	-4.70045	-0.240016	7.00463e-85
MAG1	SHU2	MMS	DMSO	DNA_repair	DNA_repair	-10.1766	-0.10834	-0.372225	-0.00444689	Negative	Expected	-6.68953	-0.367778	9.87329e-171
MPH1	SHU2	MMS	DMSO	DNA_repair	DNA_repair	0.268069	-3.785	0.0104396	-0.149663	Expected	Negative	2.8848	0.160102	6.88861e-33
RTT107	SHU2	MMS	DMSO	DNA_repair	DNA_repair	-6.57988	-0.298968	-0.226342	-0.0107497	Negative	Expected	-4.33256	-0.215592	2.64851e-72
CSM2	SLX4	MMS	DMSO	DNA_repair	DNA_repair	-3.05756	-0.148156	-0.151867	-0.00753834	Negative	Expected	-2.0298	-0.144329	1.13075e-16
MAG1	SLX4	MMS	DMSO	DNA_repair	DNA_repair	-7.71797	-0.503664	-0.356647	-0.0257056	Negative	Expected	-4.8068	-0.330942	1.02434e-88
MMS1	SLX4	MMS	DMSO	DNA_repair	DNA_repair	-5.17327	-1.67232	-0.222084	-0.0725132	Negative	Expected	-2.45129	-0.149571	7.28951e-24
MPH1	SLX4	MMS	DMSO	DNA_repair	DNA_repair	-3.79722	-0.0194936	-0.183611	-0.000953207	Negative	Expected	-2.65611	-0.182658	7.5984e-28
PSY3	SLX4	MMS	DMSO	DNA_repair	DNA_repair	-4.74853	-0.251243	-0.196584	-0.0107597	Negative	Expected	-3.11972	-0.185825	4.84663e-38
RAD51	SLX4	MMS	DMSO	DNA_repair	DNA_repair	-7.81628	-0.311668	-0.350541	-0.0142795	Negative	Expected	-5.24486	-0.336262	2.05079e-105
RAD54	SLX4	MMS	DMSO	DNA_repair	DNA_repair	-8.55095	0.258739	-0.320504	0.0101994	Negative	Expected	-6.07969	-0.330703	3.28955e-141
RAD55	SLX4	MMS	DMSO	DNA_repair	DNA_repair	-8.94118	-0.534845	-0.366183	-0.023269	Negative	Expected	-5.73914	-0.342914	5.15384e-126
RAD57	SLX4	MMS	DMSO	DNA_repair	DNA_repair	-4.47415	0.364964	-0.342198	0.0300492	Negative	Expected	-3.31247	-0.372248	9.6263e-43
RAD59	SLX4	MMS	DMSO	DNA_repair	DNA_repair	-9.00936	-0.350707	-0.432731	-0.0174044	Negative	Expected	-6.01366	-0.415326	3.34485e-138
RTT101	SLX4	MMS	DMSO	DNA_repair	DNA_repair	-9.29699	-0.725808	-0.328811	-0.0265164	Negative	Expected	-5.94502	-0.302295	4.27251e-135
SHU1	SLX4	MMS	DMSO	DNA_repair	DNA_repair	-3.85844	-0.0759652	-0.183804	-0.0037031	Negative	Expected	-2.64238	-0.180101	1.42267e-27
SHU2	SLX4	MMS	DMSO	DNA_repair	DNA_repair	-4.38135	0.293088	-0.248116	0.0168894	Negative	Expected	-3.28001	-0.265006	6.12517e-42
RAD5	SRS2	MMS	DMSO	DNA_repair	DNA_repair	7.79426	1.61775	0.260563	0.0609321	Positive	Expected	3.96403	0.199631	5.17561e-61
RTT101	SRS2	MMS	DMSO	DNA_repair	DNA_repair	0.570958	-17.773	0.0145276	-0.467314	Expected	Negative	13.169	0.481842	0
CLA4	CSM2	MMS	4NQO	DNA_repair	DNA_repair	-7.28718	-0.548355	-0.259623	-0.0230836	Negative	Expected	-4.28912	-0.23654	1.03605e-82
CLA4	CSM3	MMS	4NQO	DNA_repair	DNA_repair	-1.38247	-11.364	-0.041697	-0.377097	Expected	Negative	7.47953	0.3354	4.78116e-249
CSM2	MAG1	MMS	4NQO	DNA_repair	DNA_repair	-6.4328	-1.20057	-0.228001	-0.057538	Negative	Expected	-2.85974	-0.170463	2.36025e-37
CSM2	MMS1	MMS	4NQO	DNA_repair	DNA_repair	-2.56912	0.483152	-0.0842501	0.0195562	Negative	Expected	-1.9927	-0.103806	1.34572e-18
MMS1	MMS4	MMS	4NQO	DNA_repair	DNA_repair	-2.86841	1.46347	-0.115199	0.071491	Negative	Expected	-2.95209	-0.18669	9.63037e-40
CLA4	MPH1	MMS	4NQO	DNA_repair	DNA_repair	-13.8559	0.213198	-0.532855	0.0091666	Negative	Expected	-9.39622	-0.542022	0
MAG1	MPH1	MMS	4NQO	DNA_repair	DNA_repair	-7.47259	-0.444286	-0.326479	-0.0247271	Negative	Expected	-4.26468	-0.301751	8.47436e-82
MMS4	MPH1	MMS	4NQO	DNA_repair	DNA_repair	-10.131	0.316872	-0.460263	0.0169015	Negative	Expected	-6.81038	-0.477165	1.24132e-206
MMS1	MUS81	MMS	4NQO	DNA_repair	DNA_repair	-4.6063	-0.205405	-0.163507	-0.0085872	Negative	Expected	-2.82478	-0.15492	1.76945e-36
MPH1	MUS81	MMS	4NQO	DNA_repair	DNA_repair	-9.97698	-1.29707	-0.457852	-0.067042	Negative	Expected	-5.65409	-0.39081	7.15936e-143
CLA4	PSY3	MMS	4NQO	DNA_repair	DNA_repair	-6.34014	0.0371152	-0.198254	0.0013502	Negative	Expected	-4.16095	-0.199605	6.4354e-78
MAG1	PSY3	MMS	4NQO	DNA_repair	DNA_repair	-11.5937	-0.754287	-0.359942	-0.0310689	Negative	Expected	-6.376	-0.328873	2.80672e-181
MMS1	PSY3	MMS	4NQO	DNA_repair	DNA_repair	-5.04805	-0.438211	-0.145108	-0.0153839	Negative	Expected	-2.85904	-0.129724	2.42446e-37
MAG1	RAD18	MMS	4NQO	DNA_repair	DNA_repair	2.80063	-10.4687	0.0892042	-0.389733	Positive	Negative	9.7753	0.478937	0
MUS81	RAD18	MMS	4NQO	DNA_repair	DNA_repair	0.939355	4.00786	0.0319343	0.14042	Expected	Positive	-2.22222	-0.108486	6.31251e-23
PSY3	RAD18	MMS	4NQO	DNA_repair	DNA_repair	1.5147	-11.5836	0.0496343	-0.410108	Expected	Negative	9.53008	0.459742	0
PSY3	RAD5	MMS	4NQO	DNA_repair	DNA_repair	0.860268	-9.15903	0.0292184	-0.360784	Expected	Negative	7.49834	0.390002	2.87425e-250
CLA4	RAD51	MMS	4NQO	DNA_repair	DNA_repair	-12.0055	0.498074	-0.425856	0.0204052	Negative	Expected	-8.23501	-0.446261	1.12352e-301
MAG1	RAD51	MMS	4NQO	DNA_repair	DNA_repair	-10.9393	0.0734265	-0.38413	0.00339007	Negative	Expected	-6.68071	-0.38752	6.92912e-199
MMS1	RAD51	MMS	4NQO	DNA_repair	DNA_repair	-5.21353	0.478337	-0.170445	0.0189766	Negative	Expected	-3.68473	-0.189421	2.35149e-61
CLA4	RAD52	MMS	4NQO	DNA_repair	DNA_repair	-1.67875	0.47537	-0.0796025	0.0244016	Negative	Expected	-1.4883	-0.104004	1.04162e-10
PSY3	RAD52	MMS	4NQO	DNA_repair	DNA_repair	0.270297	-7.7415	0.0132024	-0.430851	Expected	Negative	5.99678	0.444054	1.48853e-160
CLA4	RAD54	MMS	4NQO	DNA_repair	DNA_repair	-5.83757	0.367494	-0.161507	0.0116681	Negative	Expected	-4.1121	-0.173175	3.96853e-76
MAG1	RAD54	MMS	4NQO	DNA_repair	DNA_repair	-9.35535	-0.482369	-0.257323	-0.0173588	Negative	Expected	-5.29787	-0.239964	1.43243e-125
CLA4	RAD55	MMS	4NQO	DNA_repair	DNA_repair	-12.7299	0.865946	-0.415361	0.0324637	Negative	Expected	-9.01056	-0.447825	0
CLA4	RAD57	MMS	4NQO	DNA_repair	DNA_repair	-9.82225	-0.461384	-0.484019	-0.0263322	Negative	Expected	-6.06991	-0.457687	1.84189e-164
MAG1	RAD57	MMS	4NQO	DNA_repair	DNA_repair	-9.33359	0.37039	-0.4609	0.0242523	Negative	Expected	-5.9157	-0.485152	2.70615e-156
MMS1	RAD57	MMS	4NQO	DNA_repair	DNA_repair	-1.27993	-7.34671	-0.0572313	-0.397583	Expected	Negative	4.84832	0.340352	2.33376e-105
CLA4	RAD59	MMS	4NQO	DNA_repair	DNA_repair	-7.52642	-0.0832405	-0.290556	-0.00379278	Negative	Expected	-4.80184	-0.286764	2.13764e-103
RAD18	RAD59	MMS	4NQO	DNA_repair	DNA_repair	1.18852	-11.3843	0.0390712	-0.408134	Expected	Negative	9.19398	0.447205	0
RAD57	RAD59	MMS	4NQO	DNA_repair	DNA_repair	0.0984022	-6.44641	0.00502461	-0.406448	Expected	Negative	5.07154	0.411473	3.5012e-115
CSM3	RAD61	MMS	4NQO	DNA_repair	DNA_repair	-1.23436	-9.40221	-0.0502532	-0.426892	Expected	Negative	6.17612	0.376639	3.7792e-170
MMS1	RAD61	MMS	4NQO	DNA_repair	DNA_repair	-0.678875	-7.94678	-0.0293345	-0.404956	Expected	Negative	5.62203	0.375622	2.74047e-141
RAD18	RAD61	MMS	4NQO	DNA_repair	DNA_repair	-1.16574	-9.33228	-0.0553771	-0.461752	Expected	Negative	5.92459	0.406375	9.59244e-157
RAD5	RAD61	MMS	4NQO	DNA_repair	DNA_repair	-0.436926	-7.21076	-0.0215799	-0.396981	Expected	Negative	5.07561	0.375401	2.35445e-115
CSM3	RTT101	MMS	4NQO	DNA_repair	DNA_repair	-1.96274	-16.3048	-0.0458964	-0.427194	Expected	Negative	10.8576	0.381298	0
RAD51	RTT101	MMS	4NQO	DNA_repair	DNA_repair	-10.3476	1.84031	-0.263148	0.0548125	Negative	Expected	-8.11867	-0.317961	2.91555e-293
RAD57	RTT101	MMS	4NQO	DNA_repair	DNA_repair	-6.77	0.156211	-0.298428	0.00816312	Negative	Expected	-4.48455	-0.306591	2.59954e-90
RAD61	RTT101	MMS	4NQO	DNA_repair	DNA_repair	-1.4918	-9.47021	-0.0523998	-0.380414	Expected	Negative	6.1471	0.328014	1.34497e-168
CLA4	RTT107	MMS	4NQO	DNA_repair	DNA_repair	-11.1643	-0.734845	-0.399149	-0.031111	Negative	Expected	-6.64169	-0.368038	1.33839e-196
CSM2	RTT107	MMS	4NQO	DNA_repair	DNA_repair	-6.39633	0.0444299	-0.216002	0.00188829	Negative	Expected	-4.01395	-0.21789	1.38182e-72
MAG1	RTT107	MMS	4NQO	DNA_repair	DNA_repair	-5.7598	-1.04005	-0.203383	-0.0494607	Negative	Expected	-2.59864	-0.153923	5.1799e-31
MMS4	RTT107	MMS	4NQO	DNA_repair	DNA_repair	-8.31093	-0.509618	-0.30383	-0.0230112	Negative	Expected	-4.83355	-0.280819	9.79803e-105
PSY3	RTT107	MMS	4NQO	DNA_repair	DNA_repair	-12.3279	-1.13439	-0.365272	-0.0417608	Negative	Expected	-6.8459	-0.323511	9.23779e-209
RAD18	RTT107	MMS	4NQO	DNA_repair	DNA_repair	4.03842	-12.4667	0.120282	-0.406669	Positive	Negative	11.9294	0.526951	0
RAD51	RTT107	MMS	4NQO	DNA_repair	DNA_repair	-6.09568	-1.0934	-0.205411	-0.0456459	Negative	Expected	-2.97791	-0.159765	2.0559e-40
RAD54	RTT107	MMS	4NQO	DNA_repair	DNA_repair	-5.47659	0.134829	-0.143713	0.00433226	Negative	Expected	-3.56861	-0.148045	1.3049e-57
RAD55	RTT107	MMS	4NQO	DNA_repair	DNA_repair	-4.29509	0.658949	-0.133105	0.02522	Negative	Expected	-3.21496	-0.158325	6.00868e-47
RAD57	RTT107	MMS	4NQO	DNA_repair	DNA_repair	-2.97564	0.132168	-0.13777	0.00753684	Negative	Expected	-1.97821	-0.145307	2.41027e-18
RAD61	RTT107	MMS	4NQO	DNA_repair	DNA_repair	-8.51502	-0.689492	-0.379891	-0.0369633	Negative	Expected	-4.91685	-0.342927	2.51722e-108
RTT101	RTT107	MMS	4NQO	DNA_repair	DNA_repair	1.21897	-13.6662	0.0303829	-0.410862	Expected	Negative	11.2987	0.441245	0
CLA4	SGS1	MMS	4NQO	DNA_repair	DNA_repair	-7.22292	-0.606333	-0.266272	-0.0250979	Negative	Expected	-4.35103	-0.241174	4.40936e-85
MAG1	SGS1	MMS	4NQO	DNA_repair	DNA_repair	-5.48513	-1.07088	-0.200468	-0.0499592	Negative	Expected	-2.53965	-0.150509	1.15744e-29
CLA4	SHU1	MMS	4NQO	DNA_repair	DNA_repair	-5.73057	0.208645	-0.195698	0.0080849	Negative	Expected	-3.94545	-0.203783	3.62292e-70
MAG1	SHU1	MMS	4NQO	DNA_repair	DNA_repair	-7.07078	-0.546081	-0.24018	-0.0240467	Negative	Expected	-3.88631	-0.216133	3.96138e-68
RAD18	SHU1	MMS	4NQO	DNA_repair	DNA_repair	-0.224313	-9.22404	-0.0101639	-0.447334	Expected	Negative	6.58682	0.43717	2.14461e-193
RAD5	SHU1	MMS	4NQO	DNA_repair	DNA_repair	0.698866	-6.84894	0.0328435	-0.369328	Expected	Negative	5.62247	0.402171	2.68349e-141
RAD55	SHU1	MMS	4NQO	DNA_repair	DNA_repair	1.32246	-9.94561	0.040111	-0.358491	Expected	Negative	8.46138	0.398602	0
RTT107	SHU1	MMS	4NQO	DNA_repair	DNA_repair	-6.15785	-0.490073	-0.199311	-0.0191606	Negative	Expected	-3.5493	-0.180151	5.25817e-57
CLA4	SHU2	MMS	4NQO	DNA_repair	DNA_repair	-6.63839	0.0413642	-0.242634	0.00174994	Negative	Expected	-4.3712	-0.244384	7.43093e-86
MAG1	SHU2	MMS	4NQO	DNA_repair	DNA_repair	-10.1766	-0.335457	-0.372225	-0.0162631	Negative	Expected	-5.86133	-0.355962	1.83305e-153
RTT107	SHU2	MMS	4NQO	DNA_repair	DNA_repair	-6.57988	-0.324233	-0.226342	-0.0137151	Negative	Expected	-3.89987	-0.212627	1.36569e-68
MAG1	SLX4	MMS	4NQO	DNA_repair	DNA_repair	-7.71797	-0.221503	-0.356647	-0.0133305	Negative	Expected	-4.52467	-0.343317	6.55592e-92
MMS1	SLX4	MMS	4NQO	DNA_repair	DNA_repair	-5.17327	-1.14788	-0.222084	-0.0588685	Negative	Expected	-2.4404	-0.163215	1.85423e-27
MPH1	SLX4	MMS	4NQO	DNA_repair	DNA_repair	-3.79722	-0.361756	-0.183611	-0.0201503	Negative	Expected	-2.21607	-0.163461	8.26463e-23
RAD51	SLX4	MMS	4NQO	DNA_repair	DNA_repair	-7.81628	0.303144	-0.350541	0.0161587	Negative	Expected	-5.2641	-0.3667	5.3637e-124
RAD52	SLX4	MMS	4NQO	DNA_repair	DNA_repair	-0.441135	-5.67467	-0.0324104	-0.4617	Expected	Negative	3.91598	0.429289	3.83761e-69
RAD54	SLX4	MMS	4NQO	DNA_repair	DNA_repair	-8.55095	0.715603	-0.320504	0.0316355	Negative	Expected	-6.07567	-0.35214	9.71698e-165
RAD55	SLX4	MMS	4NQO	DNA_repair	DNA_repair	-8.94118	0.423984	-0.366183	0.0207019	Negative	Expected	-6.07078	-0.386885	1.71553e-164
RAD57	SLX4	MMS	4NQO	DNA_repair	DNA_repair	-4.47415	0.349586	-0.342198	0.0317297	Negative	Expected	-3.15041	-0.373928	4.02021e-45
RAD59	SLX4	MMS	4NQO	DNA_repair	DNA_repair	-9.00936	-0.692843	-0.432731	-0.0405715	Negative	Expected	-5.17793	-0.392159	5.21586e-120
RTT101	SLX4	MMS	4NQO	DNA_repair	DNA_repair	-9.29699	0.106593	-0.328811	0.0043631	Negative	Expected	-6.15902	-0.333174	3.11075e-169
MMS1	SRS2	MMS	4NQO	DNA_repair	DNA_repair	-4.06031	-0.41043	-0.116707	-0.0133413	Negative	Expected	-2.38218	-0.103365	3.30127e-26
MMS4	SRS2	MMS	4NQO	DNA_repair	DNA_repair	-13.5396	-0.0896771	-0.43816	-0.00325739	Negative	Expected	-8.93973	-0.434903	0
RTT101	SRS2	MMS	4NQO	DNA_repair	DNA_repair	0.570958	-13.5361	0.0145276	-0.374917	Expected	Negative	10.3546	0.389445	0
CLA4	CSM2	MMS	BLMC	DNA_repair	DNA_repair	-7.28718	0.0260493	-0.259623	0.00135919	Negative	Expected	-4.13072	-0.260982	8.59846e-45
CSM2	MAG1	MMS	BLMC	DNA_repair	DNA_repair	-6.4328	0.130318	-0.228001	0.00763278	Negative	Expected	-3.44194	-0.235633	2.03858e-31
CLA4	MMS1	MMS	BLMC	DNA_repair	DNA_repair	-10.5713	-0.287992	-0.366448	-0.0152742	Negative	Expected	-5.54249	-0.351174	9.40943e-80
CSM2	MMS1	MMS	BLMC	DNA_repair	DNA_repair	-2.56912	0.800909	-0.0842501	0.0427224	Negative	Expected	-2.02778	-0.126972	1.74138e-11
CSM3	MMS4	MMS	BLMC	DNA_repair	DNA_repair	0.192139	-6.38288	0.006041	-0.31655	Expected	Negative	5.49371	0.322591	7.41004e-78
CLA4	MPH1	MMS	BLMC	DNA_repair	DNA_repair	-13.8559	0.276252	-0.532855	0.0147195	Negative	Expected	-8.33301	-0.547575	1.33956e-178
MMS4	MPH1	MMS	BLMC	DNA_repair	DNA_repair	-10.131	-0.299754	-0.460263	-0.0205015	Negative	Expected	-5.35588	-0.439762	1.46545e-74
CSM2	MUS81	MMS	BLMC	DNA_repair	DNA_repair	0.0261039	-16.3591	0.000975921	-1.00833	Expected	Negative	14.0008	1.0093	0
MMS1	MUS81	MMS	BLMC	DNA_repair	DNA_repair	-4.6063	0.342281	-0.163507	0.020611	Negative	Expected	-2.63401	-0.184118	8.73325e-19
MMS4	MUS81	MMS	BLMC	DNA_repair	DNA_repair	-0.410391	-4.08409	-0.0187042	-0.309393	Expected	Negative	3.288	0.290689	1.90407e-28
MPH1	MUS81	MMS	BLMC	DNA_repair	DNA_repair	-9.97698	-0.810499	-0.457852	-0.0572308	Negative	Expected	-4.75718	-0.400621	4.73199e-59
CLA4	PSY3	MMS	BLMC	DNA_repair	DNA_repair	-6.34014	-0.403411	-0.198254	-0.0179516	Negative	Expected	-3.31515	-0.180303	3.25855e-29
CSM2	PSY3	MMS	BLMC	DNA_repair	DNA_repair	2.25865	3.51186	0.0749134	0.176743	Expected	Positive	-1.68946	-0.10183	3.24569e-08
MAG1	PSY3	MMS	BLMC	DNA_repair	DNA_repair	-11.5937	0.00208566	-0.359942	0.000103658	Negative	Expected	-6.1441	-0.360046	1.16748e-97
MMS1	PSY3	MMS	BLMC	DNA_repair	DNA_repair	-5.04805	-0.60518	-0.145108	-0.0276099	Negative	Expected	-2.17899	-0.117498	3.95786e-13
MAG1	RAD18	MMS	BLMC	DNA_repair	DNA_repair	2.80063	-0.213672	0.0892042	-0.0122963	Positive	Expected	1.54317	0.1015	7.37771e-07
MMS1	RAD18	MMS	BLMC	DNA_repair	DNA_repair	2.42142	-7.1036	0.0695783	-0.366899	Expected	Negative	7.38481	0.436477	8.8087e-140
MMS4	RAD18	MMS	BLMC	DNA_repair	DNA_repair	2.19097	-5.8559	0.0741815	-0.350237	Expected	Negative	6.17536	0.424418	4.90271e-98
CSM3	RAD5	MMS	BLMC	DNA_repair	DNA_repair	0.737741	-7.36364	0.0264683	-0.455074	Expected	Negative	6.73868	0.481542	1.40227e-116
MMS1	RAD5	MMS	BLMC	DNA_repair	DNA_repair	1.97224	-7.71416	0.059296	-0.424829	Expected	Negative	7.71591	0.484125	1.73167e-152
MMS4	RAD5	MMS	BLMC	DNA_repair	DNA_repair	2.36729	-6.58708	0.0832846	-0.419924	Positive	Negative	6.91096	0.503209	1.63793e-122
MUS81	RAD5	MMS	BLMC	DNA_repair	DNA_repair	3.31531	0.137237	0.116846	0.00899971	Positive	Expected	1.4486	0.107847	3.88182e-06
CLA4	RAD51	MMS	BLMC	DNA_repair	DNA_repair	-12.0055	-0.0685621	-0.425856	-0.00369219	Negative	Expected	-6.54674	-0.422164	1.06915e-110
MAG1	RAD51	MMS	BLMC	DNA_repair	DNA_repair	-10.9393	0.399093	-0.38413	0.0238863	Negative	Expected	-5.87987	-0.408016	1.57363e-89
MMS1	RAD51	MMS	BLMC	DNA_repair	DNA_repair	-5.21353	-0.950712	-0.170445	-0.0526041	Negative	Expected	-1.83358	-0.117841	1.53677e-09
MPH1	RAD51	MMS	BLMC	DNA_repair	DNA_repair	0.651226	-5.75632	0.0276539	-0.374329	Expected	Negative	5.17578	0.401983	3.20549e-69
RAD18	RAD51	MMS	BLMC	DNA_repair	DNA_repair	3.26616	-0.587148	0.10352	-0.0333334	Positive	Expected	2.1048	0.136854	4.21343e-12
RAD5	RAD51	MMS	BLMC	DNA_repair	DNA_repair	3.53243	-6.15525	0.116453	-0.372127	Positive	Negative	7.09516	0.488579	4.47291e-129
CSM2	RAD52	MMS	BLMC	DNA_repair	DNA_repair	1.43111	-2.39093	0.0995714	-0.269047	Positive	Negative	2.78621	0.368618	1.19108e-20
CSM3	RAD52	MMS	BLMC	DNA_repair	DNA_repair	1.71869	-0.399394	0.0887787	-0.034271	Positive	Expected	1.22858	0.12305	0.000127258
MMS4	RAD52	MMS	BLMC	DNA_repair	DNA_repair	1.7237	-0.063329	0.122812	-0.0078819	Positive	Expected	0.911327	0.130694	0.00751355
MUS81	RAD52	MMS	BLMC	DNA_repair	DNA_repair	2.1047	-3.28284	0.106792	-0.299229	Positive	Negative	3.89206	0.40602	1.58867e-39
PSY3	RAD52	MMS	BLMC	DNA_repair	DNA_repair	0.270297	-2.68469	0.0132024	-0.218414	Expected	Negative	2.44085	0.231617	4.87644e-16
RAD51	RAD52	MMS	BLMC	DNA_repair	DNA_repair	3.47787	0.641138	0.164645	0.0539008	Positive	Expected	1.14781	0.110744	0.000396558
CLA4	RAD54	MMS	BLMC	DNA_repair	DNA_repair	-5.83757	0.589358	-0.161507	0.0259384	Negative	Expected	-3.60575	-0.187445	2.25004e-34
MAG1	RAD54	MMS	BLMC	DNA_repair	DNA_repair	-9.35535	0.0960128	-0.257323	0.00473277	Negative	Expected	-4.64243	-0.262055	2.64724e-56
MMS4	RAD54	MMS	BLMC	DNA_repair	DNA_repair	3.56139	-1.22669	0.102691	-0.0614186	Positive	Expected	2.84036	0.16411	2.02849e-21
RAD18	RAD54	MMS	BLMC	DNA_repair	DNA_repair	4.92717	0.64919	0.155688	0.0373077	Positive	Expected	1.80507	0.11838	4.24728e-09
RAD5	RAD54	MMS	BLMC	DNA_repair	DNA_repair	5.06406	-0.627123	0.166543	-0.0384027	Positive	Expected	2.94849	0.204945	5.13499e-23
RAD51	RAD54	MMS	BLMC	DNA_repair	DNA_repair	6.55877	-5.13577	0.175701	-0.242553	Positive	Negative	7.70311	0.418254	4.85726e-152
RAD52	RAD54	MMS	BLMC	DNA_repair	DNA_repair	2.72608	0.330543	0.128674	0.0281294	Positive	Expected	1.0332	0.100545	0.00177188
CLA4	RAD55	MMS	BLMC	DNA_repair	DNA_repair	-12.7299	-0.0333652	-0.415361	-0.0016811	Negative	Expected	-6.89153	-0.41368	1.63793e-122
MAG1	RAD55	MMS	BLMC	DNA_repair	DNA_repair	-7.24325	1.02111	-0.234138	0.057059	Negative	Expected	-4.51081	-0.291197	3.22418e-53
MMS4	RAD55	MMS	BLMC	DNA_repair	DNA_repair	3.78561	0.251324	0.126547	0.0141597	Positive	Expected	1.71554	0.112388	2.80808e-08
RAD18	RAD55	MMS	BLMC	DNA_repair	DNA_repair	1.43009	-2.17062	0.0409635	-0.113855	Expected	Negative	2.59048	0.154819	5.91797e-18
RAD5	RAD55	MMS	BLMC	DNA_repair	DNA_repair	4.07055	-0.672218	0.121203	-0.0375397	Positive	Expected	2.50832	0.158743	6.91083e-17
RAD51	RAD55	MMS	BLMC	DNA_repair	DNA_repair	6.3174	-0.322797	0.195435	-0.0170999	Positive	Expected	3.46455	0.212535	1.75783e-31
RAD54	RAD55	MMS	BLMC	DNA_repair	DNA_repair	5.46704	-0.205059	0.133725	-0.00902597	Positive	Expected	2.83482	0.142751	2.41173e-21
CLA4	RAD57	MMS	BLMC	DNA_repair	DNA_repair	-9.82225	0.110973	-0.484019	0.00849282	Negative	Expected	-5.41085	-0.492512	4.53139e-76
MAG1	RAD57	MMS	BLMC	DNA_repair	DNA_repair	-9.33359	0.726474	-0.4609	0.0631868	Negative	Expected	-5.23995	-0.524087	2.00673e-71
MMS1	RAD57	MMS	BLMC	DNA_repair	DNA_repair	-1.27993	-6.17405	-0.0572313	-0.479953	Expected	Negative	4.71369	0.422722	1.4662e-57
MMS4	RAD57	MMS	BLMC	DNA_repair	DNA_repair	1.57064	-0.666069	0.0826645	-0.0601374	Positive	Expected	1.36643	0.142802	1.5409e-05
MPH1	RAD57	MMS	BLMC	DNA_repair	DNA_repair	-0.761603	-7.55447	-0.0399288	-0.627625	Expected	Negative	5.98231	0.587696	4.60965e-92
MUS81	RAD57	MMS	BLMC	DNA_repair	DNA_repair	1.61745	-1.19647	0.0852769	-0.111093	Positive	Negative	1.83909	0.19637	2.03491e-09
RAD51	RAD57	MMS	BLMC	DNA_repair	DNA_repair	2.6352	-0.251294	0.129733	-0.0215551	Positive	Expected	1.5297	0.151288	9.40265e-07
RAD54	RAD57	MMS	BLMC	DNA_repair	DNA_repair	1.8584	-0.663372	0.0912578	-0.0575327	Positive	Expected	1.49291	0.148791	1.78615e-06
RAD55	RAD57	MMS	BLMC	DNA_repair	DNA_repair	2.3519	-0.200053	0.104339	-0.0158372	Positive	Expected	1.32429	0.120177	3.03558e-05
CLA4	RAD59	MMS	BLMC	DNA_repair	DNA_repair	-7.52642	0.176296	-0.290556	0.00978571	Negative	Expected	-4.44213	-0.300342	1.21407e-51
MMS1	RTT101	MMS	BLMC	DNA_repair	DNA_repair	4.48538	-0.356314	0.107887	-0.0149669	Positive	Expected	2.5381	0.122854	2.85812e-17
MMS4	RTT101	MMS	BLMC	DNA_repair	DNA_repair	1.02801	-10.819	0.0282278	-0.501375	Expected	Negative	9.83179	0.529603	4.30539e-247
RAD5	RTT101	MMS	BLMC	DNA_repair	DNA_repair	3.39745	-0.442921	0.100534	-0.0229894	Positive	Expected	2.06746	0.123524	1.05889e-11
RAD51	RTT101	MMS	BLMC	DNA_repair	DNA_repair	-10.3476	-1.40565	-0.263148	-0.061403	Negative	Expected	-3.99129	-0.201745	6.79324e-42
RAD55	RTT101	MMS	BLMC	DNA_repair	DNA_repair	3.30653	-0.969494	0.0767958	-0.0395186	Positive	Expected	2.47928	0.116314	1.61789e-16
RAD57	RTT101	MMS	BLMC	DNA_repair	DNA_repair	-6.77	-0.24732	-0.298428	-0.0182097	Negative	Expected	-3.26536	-0.280218	2.19514e-28
CLA4	RTT107	MMS	BLMC	DNA_repair	DNA_repair	-11.1643	0.143691	-0.399149	0.00782257	Negative	Expected	-6.24858	-0.406971	6.48353e-101
CSM2	RTT107	MMS	BLMC	DNA_repair	DNA_repair	-6.39633	0.825775	-0.216002	0.0454842	Negative	Expected	-4.04724	-0.261486	4.8756e-43
MAG1	RTT107	MMS	BLMC	DNA_repair	DNA_repair	-5.7598	1.10068	-0.203383	0.0664101	Negative	Expected	-3.85921	-0.269794	3.00371e-39
MMS4	RTT107	MMS	BLMC	DNA_repair	DNA_repair	-8.31093	-0.91121	-0.30383	-0.0551171	Negative	Expected	-3.519	-0.248713	8.62538e-33
PSY3	RTT107	MMS	BLMC	DNA_repair	DNA_repair	-12.3279	-0.49298	-0.365272	-0.0231689	Negative	Expected	-6.15758	-0.342103	4.88895e-98
RAD18	RTT107	MMS	BLMC	DNA_repair	DNA_repair	4.03842	-0.22691	0.120282	-0.0120979	Positive	Expected	2.16763	0.13238	8.55413e-13
RAD5	RTT107	MMS	BLMC	DNA_repair	DNA_repair	2.91949	-1.21458	0.0906228	-0.0689424	Positive	Expected	2.46642	0.159565	2.33601e-16
RAD55	RTT107	MMS	BLMC	DNA_repair	DNA_repair	-4.29509	-0.57409	-0.133105	-0.0305365	Negative	Expected	-1.66615	-0.102569	5.13107e-08
RAD57	RTT107	MMS	BLMC	DNA_repair	DNA_repair	-2.97564	-0.388931	-0.13777	-0.0313072	Negative	Expected	-1.14648	-0.106463	0.000313932
RAD61	RTT107	MMS	BLMC	DNA_repair	DNA_repair	-8.51502	1.1083	-0.379891	0.0757063	Negative	Positive	-5.58418	-0.455597	6.46413e-81
RTT101	RTT107	MMS	BLMC	DNA_repair	DNA_repair	1.21897	-1.91217	0.0303829	-0.0825965	Expected	Negative	2.26545	0.112979	6.55689e-14
CLA4	SGS1	MMS	BLMC	DNA_repair	DNA_repair	-7.22292	0.0475363	-0.266272	0.00278936	Negative	Expected	-3.88269	-0.269062	1.05682e-39
MAG1	SGS1	MMS	BLMC	DNA_repair	DNA_repair	-5.48513	-0.119136	-0.200468	-0.00778029	Negative	Expected	-2.57477	-0.192688	5.48153e-18
PSY3	SGS1	MMS	BLMC	DNA_repair	DNA_repair	2.95061	-0.144118	0.0930805	-0.00750555	Positive	Expected	1.65198	0.100586	9.65982e-08
RAD18	SGS1	MMS	BLMC	DNA_repair	DNA_repair	4.50517	0.328326	0.151936	0.0203521	Positive	Expected	1.86465	0.131584	1.17514e-09
RAD5	SGS1	MMS	BLMC	DNA_repair	DNA_repair	4.8159	-0.0998348	0.168839	-0.00659671	Positive	Expected	2.34537	0.175436	7.35343e-15
RAD51	SGS1	MMS	BLMC	DNA_repair	DNA_repair	2.71851	-0.247723	0.0953076	-0.0153049	Positive	Expected	1.55713	0.110613	5.77429e-07
RAD52	SGS1	MMS	BLMC	DNA_repair	DNA_repair	3.9469	0.894076	0.198747	0.0820681	Positive	Expected	1.11445	0.116679	0.000616484
RAD54	SGS1	MMS	BLMC	DNA_repair	DNA_repair	3.69114	-1.09546	0.103748	-0.0564374	Positive	Expected	2.72944	0.160185	7.5636e-20
RAD55	SGS1	MMS	BLMC	DNA_repair	DNA_repair	4.09453	0.022321	0.131598	0.00128882	Positive	Expected	1.97191	0.130309	1.03566e-10
RAD57	SGS1	MMS	BLMC	DNA_repair	DNA_repair	2.61683	0.192756	0.137219	0.0180456	Positive	Expected	1.11061	0.119173	0.000645802
RTT107	SGS1	MMS	BLMC	DNA_repair	DNA_repair	-4.15008	-0.544566	-0.145394	-0.0337225	Negative	Expected	-1.56955	-0.111671	3.28303e-07
CLA4	SHU1	MMS	BLMC	DNA_repair	DNA_repair	-5.73057	0.218982	-0.195698	0.0108424	Negative	Expected	-3.43389	-0.206541	2.78926e-31
MAG1	SHU1	MMS	BLMC	DNA_repair	DNA_repair	-7.07078	-0.434694	-0.24018	-0.0241817	Negative	Expected	-3.31388	-0.215998	3.37362e-29
MMS4	SHU1	MMS	BLMC	DNA_repair	DNA_repair	-0.295504	-5.09333	-0.0105891	-0.290367	Expected	Negative	4.15495	0.279778	6.6611e-45
MUS81	SHU1	MMS	BLMC	DNA_repair	DNA_repair	0.229437	-11.0581	0.00822351	-0.645941	Expected	Negative	9.54522	0.654165	4.86237e-233
RTT107	SHU1	MMS	BLMC	DNA_repair	DNA_repair	-6.15785	-0.84776	-0.199311	-0.04427	Negative	Expected	-2.52357	-0.155041	2.55755e-17
CLA4	SHU2	MMS	BLMC	DNA_repair	DNA_repair	-6.63839	0.439573	-0.242634	0.0226339	Negative	Expected	-4.20099	-0.265268	2.76566e-46
MAG1	SHU2	MMS	BLMC	DNA_repair	DNA_repair	-10.1766	0.512123	-0.372225	0.0299247	Negative	Expected	-5.83364	-0.402149	3.71542e-88
RTT107	SHU2	MMS	BLMC	DNA_repair	DNA_repair	-6.57988	-0.00148551	-0.226342	-8.04026e-05	Negative	Expected	-3.52812	-0.226262	5.98102e-33
CSM3	SLX4	MMS	BLMC	DNA_repair	DNA_repair	-3.003	-0.144915	-0.122734	-0.00873529	Negative	Expected	-1.56532	-0.113999	3.52935e-07
MAG1	SLX4	MMS	BLMC	DNA_repair	DNA_repair	-7.71797	-0.151032	-0.356647	-0.0111869	Negative	Expected	-3.95706	-0.345461	3.35962e-41
MMS1	SLX4	MMS	BLMC	DNA_repair	DNA_repair	-5.17327	0.155259	-0.222084	0.0105844	Negative	Expected	-2.88804	-0.232668	2.16907e-22
RAD51	SLX4	MMS	BLMC	DNA_repair	DNA_repair	-7.81628	1.34657	-0.350541	0.09539	Negative	Positive	-5.31871	-0.445931	1.49358e-73
RAD54	SLX4	MMS	BLMC	DNA_repair	DNA_repair	-8.55095	1.33859	-0.320504	0.0811605	Negative	Expected	-5.63493	-0.401665	2.29958e-82
RAD55	SLX4	MMS	BLMC	DNA_repair	DNA_repair	-8.94118	1.11154	-0.366183	0.0733569	Negative	Expected	-5.65903	-0.43954	4.76537e-83
RAD57	SLX4	MMS	BLMC	DNA_repair	DNA_repair	-4.47415	0.416085	-0.342198	0.0484501	Negative	Expected	-2.80406	-0.390648	3.57996e-21
RAD59	SLX4	MMS	BLMC	DNA_repair	DNA_repair	-9.00936	-0.095525	-0.432731	-0.00684416	Negative	Expected	-4.93737	-0.425887	1.61761e-63
RTT101	SLX4	MMS	BLMC	DNA_repair	DNA_repair	-9.29699	0.85676	-0.328811	0.0473962	Negative	Expected	-5.72966	-0.376207	4.41043e-85
MMS1	SRS2	MMS	BLMC	DNA_repair	DNA_repair	-4.06031	-0.348046	-0.116707	-0.0160507	Negative	Expected	-1.85231	-0.100656	1.03135e-09
MPH1	SRS2	MMS	BLMC	DNA_repair	DNA_repair	-9.3241	-0.412044	-0.339148	-0.0219516	Negative	Expected	-4.91719	-0.317196	5.12107e-63
MUS81	SRS2	MMS	BLMC	DNA_repair	DNA_repair	-8.44959	-0.515606	-0.307905	-0.0305094	Negative	Expected	-3.99173	-0.277396	6.78188e-42
RAD18	SRS2	MMS	BLMC	DNA_repair	DNA_repair	8.03678	-0.255848	0.305429	-0.0160962	Positive	Expected	4.37444	0.321525	1.07853e-49
RAD5	SRS2	MMS	BLMC	DNA_repair	DNA_repair	7.79426	-2.0122	0.260563	-0.113643	Positive	Negative	5.7018	0.374206	9.78457e-84
RAD61	SRS2	MMS	BLMC	DNA_repair	DNA_repair	-4.87459	0.263818	-0.23532	0.0177438	Negative	Expected	-3.05673	-0.253064	5.58219e-25
RTT107	SRS2	MMS	BLMC	DNA_repair	DNA_repair	-12.5231	-1.20749	-0.409748	-0.0636177	Negative	Expected	-5.58105	-0.34613	7.67199e-81
CLA4	MAG1	MMS	HYDX	DNA_repair	DNA_repair	-0.572836	-19.7743	-0.021286	-0.892998	Expected	Negative	14.9056	0.871712	0
CSM2	MAG1	MMS	HYDX	DNA_repair	DNA_repair	-6.4328	-0.445721	-0.228001	-0.0196974	Negative	Expected	-3.67703	-0.208303	7.92231e-31
CLA4	MMS1	MMS	HYDX	DNA_repair	DNA_repair	-10.5713	0.587584	-0.366448	0.0242239	Negative	Expected	-7.25305	-0.390672	1.06072e-116
CSM2	MMS1	MMS	HYDX	DNA_repair	DNA_repair	-2.56912	0.809881	-0.0842501	0.0320839	Negative	Expected	-2.26209	-0.116334	2.83968e-12
MMS1	MMS4	MMS	HYDX	DNA_repair	DNA_repair	-2.86841	0.272406	-0.115199	0.0135046	Negative	Expected	-2.01725	-0.128703	5.85076e-10
CLA4	MPH1	MMS	HYDX	DNA_repair	DNA_repair	-13.8559	2.0043	-0.532855	0.0842289	Negative	Positive	-10.8328	-0.617084	7.55576e-259
CSM3	MPH1	MMS	HYDX	DNA_repair	DNA_repair	-0.285152	3.51794	-0.0098414	0.135217	Expected	Positive	-2.80808	-0.145058	2.19258e-18
MAG1	MPH1	MMS	HYDX	DNA_repair	DNA_repair	-7.47259	-0.569337	-0.326479	-0.0303253	Negative	Expected	-4.29889	-0.296153	9.80738e-42
MMS4	MPH1	MMS	HYDX	DNA_repair	DNA_repair	-10.131	1.25129	-0.460263	0.065397	Negative	Expected	-7.59082	-0.52566	1.12118e-127
MMS1	MUS81	MMS	HYDX	DNA_repair	DNA_repair	-4.6063	2.08513	-0.163507	0.0933468	Negative	Positive	-4.49573	-0.256854	1.51357e-45
MPH1	MUS81	MMS	HYDX	DNA_repair	DNA_repair	-9.97698	0.336904	-0.457852	0.0178262	Negative	Expected	-6.79151	-0.475678	1.72013e-102
CLA4	PSY3	MMS	HYDX	DNA_repair	DNA_repair	-6.34014	-0.618722	-0.198254	-0.0215764	Negative	Expected	-3.77203	-0.176678	2.24511e-32
MAG1	PSY3	MMS	HYDX	DNA_repair	DNA_repair	-11.5937	-0.196902	-0.359942	-0.00756754	Negative	Expected	-7.13218	-0.352374	6.69424e-113
MMS1	PSY3	MMS	HYDX	DNA_repair	DNA_repair	-5.04805	-0.477497	-0.145108	-0.0165804	Negative	Expected	-2.85124	-0.128528	6.3472e-19
MAG1	RAD18	MMS	HYDX	DNA_repair	DNA_repair	2.80063	-0.93791	0.0892042	-0.0417016	Positive	Expected	2.39343	0.130906	1.51292e-13
MMS1	RAD18	MMS	HYDX	DNA_repair	DNA_repair	2.42142	-7.1978	0.0695783	-0.285184	Expected	Negative	7.24836	0.354763	2.36807e-116
PSY3	RAD18	MMS	HYDX	DNA_repair	DNA_repair	1.5147	-9.99725	0.0496343	-0.424415	Expected	Negative	8.83947	0.474049	1.94267e-172
CSM2	RAD5	MMS	HYDX	DNA_repair	DNA_repair	0.568039	-5.81589	0.027501	-0.349037	Expected	Negative	4.88326	0.376538	2.3113e-53
MAG1	RAD5	MMS	HYDX	DNA_repair	DNA_repair	3.25032	-0.360584	0.10736	-0.0165915	Positive	Expected	2.18837	0.123951	1.76214e-11
MMS1	RAD5	MMS	HYDX	DNA_repair	DNA_repair	1.97224	-7.71056	0.059296	-0.316579	Expected	Negative	7.38621	0.375874	9.24924e-121
MMS4	RAD5	MMS	HYDX	DNA_repair	DNA_repair	2.36729	-7.88634	0.0832846	-0.368687	Positive	Negative	7.72482	0.451972	6.2676e-132
CLA4	RAD51	MMS	HYDX	DNA_repair	DNA_repair	-12.0055	0.15208	-0.425856	0.00644163	Negative	Expected	-7.82468	-0.432298	1.55555e-135
MAG1	RAD51	MMS	HYDX	DNA_repair	DNA_repair	-10.9393	0.0301434	-0.38413	0.00140209	Negative	Expected	-6.61511	-0.385532	2.56486e-97
MMS1	RAD51	MMS	HYDX	DNA_repair	DNA_repair	-5.21353	-1.07538	-0.170445	-0.0456122	Negative	Expected	-2.33104	-0.124833	5.72827e-13
RAD5	RAD51	MMS	HYDX	DNA_repair	DNA_repair	3.53243	-11.8102	0.116453	-0.54255	Positive	Negative	11.6547	0.659003	3.89667e-299
CSM3	RAD52	MMS	HYDX	DNA_repair	DNA_repair	1.71869	-0.278777	0.0887787	-0.0175165	Positive	Expected	1.3068	0.106295	0.000113795
CLA4	RAD54	MMS	HYDX	DNA_repair	DNA_repair	-5.83757	1.48789	-0.161507	0.0511723	Negative	Expected	-4.81833	-0.212679	3.91693e-52
MAG1	RAD54	MMS	HYDX	DNA_repair	DNA_repair	-9.35535	-0.135882	-0.257323	-0.00513473	Negative	Expected	-5.39572	-0.252188	4.25746e-65
MMS4	RAD54	MMS	HYDX	DNA_repair	DNA_repair	3.56139	0.0652368	0.102691	0.00244146	Positive	Expected	2.12194	0.10025	7.55449e-11
RAD5	RAD54	MMS	HYDX	DNA_repair	DNA_repair	5.06406	-0.0107801	0.166543	-0.000497694	Positive	Expected	2.94688	0.16704	4.59055e-20
RAD51	RAD54	MMS	HYDX	DNA_repair	DNA_repair	6.55877	1.66038	0.175701	0.0603524	Positive	Expected	2.55458	0.115348	2.61366e-15
CLA4	RAD55	MMS	HYDX	DNA_repair	DNA_repair	-12.7299	1.2443	-0.415361	0.0495607	Negative	Expected	-9.02961	-0.464922	3.75492e-180
MAG1	RAD55	MMS	HYDX	DNA_repair	DNA_repair	-7.24325	0.642924	-0.234138	0.0281614	Negative	Expected	-4.81828	-0.262299	3.91693e-52
MUS81	RAD55	MMS	HYDX	DNA_repair	DNA_repair	-1.57482	-8.87003	-0.0529104	-0.385021	Expected	Negative	6.05041	0.332111	2.14994e-81
RAD5	RAD55	MMS	HYDX	DNA_repair	DNA_repair	4.07055	0.226623	0.121203	0.00956828	Positive	Expected	2.16077	0.111635	3.23716e-11
RAD51	RAD55	MMS	HYDX	DNA_repair	DNA_repair	6.3174	0.0899008	0.195435	0.00370682	Positive	Expected	3.71946	0.191729	2.12633e-31
RAD54	RAD55	MMS	HYDX	DNA_repair	DNA_repair	5.46704	0.266199	0.133725	0.0090289	Positive	Expected	2.98189	0.124696	1.6318e-20
CLA4	RAD57	MMS	HYDX	DNA_repair	DNA_repair	-9.82225	0.907271	-0.484019	0.0537852	Negative	Expected	-6.97641	-0.537804	4.50374e-108
MAG1	RAD57	MMS	HYDX	DNA_repair	DNA_repair	-9.33359	1.02652	-0.4609	0.0671795	Negative	Expected	-6.44125	-0.528079	2.51542e-92
PSY3	RAD57	MMS	HYDX	DNA_repair	DNA_repair	0.183677	-4.83341	0.00933395	-0.302146	Expected	Negative	3.86637	0.31148	7.66221e-34
RAD54	RAD57	MMS	HYDX	DNA_repair	DNA_repair	1.8584	-0.251374	0.0912578	-0.0165239	Positive	Expected	1.31359	0.107782	0.000105062
CLA4	RAD59	MMS	HYDX	DNA_repair	DNA_repair	-7.52642	0.131758	-0.290556	0.00581381	Negative	Expected	-5.05503	-0.29637	2.94037e-57
CSM2	RAD59	MMS	HYDX	DNA_repair	DNA_repair	-0.597535	-22.8266	-0.0220141	-0.977757	Expected	Negative	16.9163	0.955743	0
MPH1	RAD59	MMS	HYDX	DNA_repair	DNA_repair	0.214144	-19.1739	0.00847124	-0.866159	Expected	Negative	14.5659	0.87463	0
CLA4	RAD61	MMS	HYDX	DNA_repair	DNA_repair	-2.18184	0.265519	-0.102726	0.0133228	Negative	Expected	-1.68658	-0.116049	3.13972e-07
CSM2	RAD61	MMS	HYDX	DNA_repair	DNA_repair	-0.81214	-17.925	-0.0399932	-0.930236	Expected	Negative	12.4437	0.890243	0
MPH1	RAD61	MMS	HYDX	DNA_repair	DNA_repair	-0.285891	-3.64736	-0.0139463	-0.189155	Expected	Negative	2.46085	0.175209	2.88266e-14
CSM2	RTT101	MMS	HYDX	DNA_repair	DNA_repair	1.01211	-22.3014	0.0288585	-0.778085	Expected	Negative	17.9087	0.806943	0
MMS1	RTT101	MMS	HYDX	DNA_repair	DNA_repair	4.48538	-0.58414	0.107887	-0.0189345	Positive	Expected	3.14197	0.126822	1.1376e-22
MMS4	RTT101	MMS	HYDX	DNA_repair	DNA_repair	1.02801	-11.8575	0.0282278	-0.417549	Expected	Negative	9.98284	0.445777	1.01182e-219
RAD51	RTT101	MMS	HYDX	DNA_repair	DNA_repair	-10.3476	-2.0833	-0.263148	-0.0712168	Negative	Expected	-4.50475	-0.191931	1.02044e-45
RAD57	RTT101	MMS	HYDX	DNA_repair	DNA_repair	-6.77	0.0983302	-0.298428	0.00563982	Negative	Expected	-4.20341	-0.304068	6.01799e-40
RAD61	RTT101	MMS	HYDX	DNA_repair	DNA_repair	-1.4918	-20.6812	-0.0523998	-0.850195	Expected	Negative	14.7543	0.797795	0
CLA4	RTT107	MMS	HYDX	DNA_repair	DNA_repair	-11.1643	0.559587	-0.399149	0.0234657	Negative	Expected	-7.66911	-0.422614	2.73777e-130
CSM2	RTT107	MMS	HYDX	DNA_repair	DNA_repair	-6.39633	0.545643	-0.216002	0.0221364	Negative	Expected	-4.51147	-0.238138	7.64022e-46
MAG1	RTT107	MMS	HYDX	DNA_repair	DNA_repair	-5.7598	0.653155	-0.203383	0.0300611	Negative	Expected	-4.02424	-0.233445	1.06189e-36
MPH1	RTT107	MMS	HYDX	DNA_repair	DNA_repair	-2.03136	0.429627	-0.0846163	0.0212152	Negative	Expected	-1.63818	-0.105831	7.1056e-07
RAD18	RTT107	MMS	HYDX	DNA_repair	DNA_repair	4.03842	0.381935	0.120282	0.0155544	Positive	Expected	2.07568	0.104727	2.01626e-10
RAD5	RTT107	MMS	HYDX	DNA_repair	DNA_repair	2.91949	-0.458347	0.0906228	-0.0193218	Positive	Expected	2.10016	0.109945	1.20183e-10
RAD51	RTT107	MMS	HYDX	DNA_repair	DNA_repair	-6.09568	-1.39734	-0.205411	-0.0602095	Negative	Expected	-2.65446	-0.145201	1.5672e-16
RAD54	RTT107	MMS	HYDX	DNA_repair	DNA_repair	-5.47659	-0.668114	-0.143713	-0.023288	Negative	Expected	-2.76014	-0.120425	8.51356e-18
RAD55	RTT107	MMS	HYDX	DNA_repair	DNA_repair	-4.29509	-0.362515	-0.133105	-0.0147226	Negative	Expected	-2.31734	-0.118383	7.86697e-13
RAD61	RTT107	MMS	HYDX	DNA_repair	DNA_repair	-8.51502	1.35809	-0.379891	0.0692946	Negative	Expected	-6.62733	-0.449185	1.16131e-97
CLA4	SGS1	MMS	HYDX	DNA_repair	DNA_repair	-7.22292	0.723219	-0.266272	0.0315201	Negative	Expected	-5.2168	-0.297792	6.45544e-61
MAG1	SGS1	MMS	HYDX	DNA_repair	DNA_repair	-5.48513	-0.427392	-0.200468	-0.0204616	Negative	Expected	-2.9886	-0.180006	1.09774e-20
PSY3	SGS1	MMS	HYDX	DNA_repair	DNA_repair	2.95061	-0.686041	0.0930805	-0.0259694	Positive	Expected	2.416	0.11905	8.76256e-14
RAD18	SGS1	MMS	HYDX	DNA_repair	DNA_repair	4.50517	1.04842	0.151936	0.0481452	Positive	Expected	1.82169	0.103791	3.0525e-08
RAD5	SGS1	MMS	HYDX	DNA_repair	DNA_repair	4.8159	1.10591	0.168839	0.0525681	Positive	Expected	1.96856	0.116271	1.78458e-09
RAD54	SGS1	MMS	HYDX	DNA_repair	DNA_repair	3.69114	-0.0312469	0.103748	-0.00116832	Positive	Expected	2.24293	0.104916	5.12559e-12
CLA4	SHU1	MMS	HYDX	DNA_repair	DNA_repair	-5.73057	0.180082	-0.195698	0.00689272	Negative	Expected	-3.94949	-0.202591	2.17833e-35
MAG1	SHU1	MMS	HYDX	DNA_repair	DNA_repair	-7.07078	-0.384222	-0.24018	-0.0161991	Negative	Expected	-4.13692	-0.223981	9.97031e-39
RAD5	SHU1	MMS	HYDX	DNA_repair	DNA_repair	0.698866	-9.44651	0.0328435	-0.554888	Expected	Negative	7.81288	0.587731	6.41593e-135
RTT107	SHU1	MMS	HYDX	DNA_repair	DNA_repair	-6.15785	-0.664147	-0.199311	-0.0257596	Negative	Expected	-3.4355	-0.173552	4.80929e-27
CLA4	SHU2	MMS	HYDX	DNA_repair	DNA_repair	-6.63839	0.645589	-0.242634	0.0266206	Negative	Expected	-4.88649	-0.269255	1.44144e-53
MAG1	SHU2	MMS	HYDX	DNA_repair	DNA_repair	-10.1766	1.36565	-0.372225	0.0621224	Negative	Expected	-7.44121	-0.434347	9.28613e-123
MMS4	SHU2	MMS	HYDX	DNA_repair	DNA_repair	1.50325	-12.3122	0.0586801	-0.569132	Expected	Negative	10.3767	0.627813	2.51674e-237
RTT107	SHU2	MMS	HYDX	DNA_repair	DNA_repair	-6.57988	0.156726	-0.226342	0.00652887	Negative	Expected	-4.31044	-0.232871	6.01965e-42
CLA4	SLX4	MMS	HYDX	DNA_repair	DNA_repair	0.0717938	-16.2194	0.00334328	-0.861116	Expected	Negative	12.2409	0.86446	0
CSM2	SLX4	MMS	HYDX	DNA_repair	DNA_repair	-3.05756	0.3131	-0.151867	0.0175068	Negative	Expected	-2.26467	-0.169374	2.70304e-12
CSM3	SLX4	MMS	HYDX	DNA_repair	DNA_repair	-3.003	0.802271	-0.122734	0.0366984	Negative	Expected	-2.59908	-0.159432	6.90411e-16
MAG1	SLX4	MMS	HYDX	DNA_repair	DNA_repair	-7.71797	-0.087807	-0.356647	-0.00517101	Negative	Expected	-4.69534	-0.351476	1.4422e-49
MMS1	SLX4	MMS	HYDX	DNA_repair	DNA_repair	-5.17327	0.549928	-0.222084	0.02923	Negative	Expected	-3.6783	-0.251314	7.67101e-31
MPH1	SLX4	MMS	HYDX	DNA_repair	DNA_repair	-3.79722	-0.736752	-0.183611	-0.0403958	Negative	Expected	-1.95903	-0.143216	1.87159e-09
PSY3	SLX4	MMS	HYDX	DNA_repair	DNA_repair	-4.74853	0.681253	-0.196584	0.0322449	Negative	Expected	-3.63902	-0.228829	3.22629e-30
RAD51	SLX4	MMS	HYDX	DNA_repair	DNA_repair	-7.81628	1.25765	-0.350541	0.0700657	Negative	Expected	-5.88098	-0.420607	3.98212e-77
RAD59	SLX4	MMS	HYDX	DNA_repair	DNA_repair	-9.00936	-0.512767	-0.432731	-0.0293112	Negative	Expected	-5.4032	-0.40342	2.8935e-65
RTT101	SLX4	MMS	HYDX	DNA_repair	DNA_repair	-9.29699	1.27474	-0.328811	0.0558817	Negative	Expected	-6.82979	-0.384693	1.25998e-103
SHU1	SLX4	MMS	HYDX	DNA_repair	DNA_repair	-3.85844	0.535156	-0.183804	0.02859	Negative	Expected	-2.96732	-0.212394	2.04465e-20
SHU2	SLX4	MMS	HYDX	DNA_repair	DNA_repair	-4.38135	0.134828	-0.248116	0.0082696	Negative	Expected	-3.07123	-0.256386	8.56957e-22
CSM3	SRS2	MMS	HYDX	DNA_repair	DNA_repair	-15.0845	0.460031	-0.445938	0.0147643	Negative	Expected	-10.5582	-0.460702	5.85822e-246
MMS1	SRS2	MMS	HYDX	DNA_repair	DNA_repair	-4.06031	1.06151	-0.116707	0.0358432	Negative	Expected	-3.4402	-0.15255	4.13663e-27
MMS4	SRS2	MMS	HYDX	DNA_repair	DNA_repair	-13.5396	-0.619483	-0.43816	-0.0227277	Negative	Expected	-8.49187	-0.415433	1.84236e-159
MPH1	SRS2	MMS	HYDX	DNA_repair	DNA_repair	-9.3241	1.6238	-0.339148	0.0648261	Negative	Expected	-7.47996	-0.403974	5.14899e-124
MUS81	SRS2	MMS	HYDX	DNA_repair	DNA_repair	-8.44959	1.6006	-0.307905	0.0665999	Negative	Expected	-6.77098	-0.374505	6.85354e-102
RAD18	SRS2	MMS	HYDX	DNA_repair	DNA_repair	8.03678	0.370713	0.305429	0.0177314	Positive	Expected	4.70936	0.287697	1.03817e-49
RAD61	SRS2	MMS	HYDX	DNA_repair	DNA_repair	-4.87459	0.282719	-0.23532	0.0139607	Negative	Expected	-3.60979	-0.249281	9.37379e-30
RTT107	SRS2	MMS	HYDX	DNA_repair	DNA_repair	-12.5231	-0.0563665	-0.409748	-0.00215966	Negative	Expected	-8.08961	-0.407589	8.49525e-145
SHU2	SRS2	MMS	HYDX	DNA_repair	DNA_repair	1.38376	-17.448	0.051267	-0.708757	Expected	Negative	13.8239	0.760024	0
CLA4	MAG1	MMS	DXRB	DNA_repair	DNA_repair	-0.572836	-17.7301	-0.021286	-0.801772	Expected	Negative	13.3349	0.780487	0
CSM2	MAG1	MMS	DXRB	DNA_repair	DNA_repair	-6.4328	-0.512085	-0.228001	-0.0239988	Negative	Expected	-3.47187	-0.204002	1.29455e-22
CLA4	MMS1	MMS	DXRB	DNA_repair	DNA_repair	-10.5713	1.89826	-0.366448	0.0737156	Negative	Expected	-8.45586	-0.440164	8.46383e-129
CSM2	MMS4	MMS	DXRB	DNA_repair	DNA_repair	0.311004	-3.91446	0.0116308	-0.177177	Expected	Negative	3.21576	0.188808	1.25975e-19
MMS1	MMS4	MMS	DXRB	DNA_repair	DNA_repair	-2.86841	2.19716	-0.115199	0.102745	Negative	Positive	-3.53567	-0.217943	2.0374e-23
CLA4	MPH1	MMS	DXRB	DNA_repair	DNA_repair	-13.8559	-0.900435	-0.532855	-0.0388608	Negative	Expected	-8.54573	-0.493995	1.63828e-131
MAG1	MPH1	MMS	DXRB	DNA_repair	DNA_repair	-7.47259	-1.12846	-0.326479	-0.0632292	Negative	Expected	-3.70504	-0.263249	1.30335e-25
MMS4	MPH1	MMS	DXRB	DNA_repair	DNA_repair	-10.131	0.425746	-0.460263	0.0228486	Negative	Expected	-6.87071	-0.483112	2.17838e-85
CSM2	MUS81	MMS	DXRB	DNA_repair	DNA_repair	0.0261039	-6.06861	0.000975921	-0.287169	Expected	Negative	4.77796	0.288145	4.85498e-42
MAG1	MUS81	MMS	DXRB	DNA_repair	DNA_repair	-1.54512	-11.2812	-0.0590212	-0.611176	Expected	Negative	8.32951	0.552154	2.63653e-125
MMS1	MUS81	MMS	DXRB	DNA_repair	DNA_repair	-4.6063	3.774	-0.163507	0.173436	Negative	Positive	-5.80255	-0.336943	3.16187e-61
MPH1	MUS81	MMS	DXRB	DNA_repair	DNA_repair	-9.97698	2.1063	-0.457852	0.120215	Negative	Positive	-7.89328	-0.578067	2.18717e-112
CLA4	PSY3	MMS	DXRB	DNA_repair	DNA_repair	-6.34014	0.192296	-0.198254	0.00682679	Negative	Expected	-4.33493	-0.205081	1.09187e-34
MAG1	PSY3	MMS	DXRB	DNA_repair	DNA_repair	-11.5937	-0.827159	-0.359942	-0.0336097	Negative	Expected	-6.38165	-0.326332	8.04979e-74
MMS1	PSY3	MMS	DXRB	DNA_repair	DNA_repair	-5.04805	-0.992357	-0.145108	-0.0339174	Negative	Expected	-2.48974	-0.111191	4.55114e-12
MAG1	RAD18	MMS	DXRB	DNA_repair	DNA_repair	2.80063	-0.905525	0.0892042	-0.0422486	Positive	Expected	2.32693	0.131453	9.86627e-11
MMS4	RAD18	MMS	DXRB	DNA_repair	DNA_repair	2.19097	-7.28492	0.0741815	-0.328462	Expected	Negative	7.14097	0.402644	2.33145e-92
CSM3	RAD5	MMS	DXRB	DNA_repair	DNA_repair	0.737741	-7.3714	0.0264683	-0.337676	Expected	Negative	6.25824	0.364144	2.96966e-71
MAG1	RAD5	MMS	DXRB	DNA_repair	DNA_repair	3.25032	-0.379315	0.10736	-0.0184845	Positive	Expected	2.13764	0.125844	3.15505e-09
MMS4	RAD5	MMS	DXRB	DNA_repair	DNA_repair	2.36729	-1.63283	0.0832846	-0.0766745	Positive	Negative	2.72618	0.159959	2.23434e-14
CLA4	RAD51	MMS	DXRB	DNA_repair	DNA_repair	-12.0055	1.90288	-0.425856	0.0763379	Negative	Positive	-9.37802	-0.502194	3.4683e-158
MAG1	RAD51	MMS	DXRB	DNA_repair	DNA_repair	-10.9393	0.173279	-0.38413	0.00790642	Negative	Expected	-6.80904	-0.392036	6.86941e-84
MMS1	RAD51	MMS	DXRB	DNA_repair	DNA_repair	-5.21353	1.36654	-0.170445	0.0531211	Negative	Expected	-4.40153	-0.223566	1.02284e-35
MPH1	RAD51	MMS	DXRB	DNA_repair	DNA_repair	0.651226	-5.32426	0.0276539	-0.267719	Expected	Negative	4.48794	0.295373	3.26311e-37
RAD5	RAD51	MMS	DXRB	DNA_repair	DNA_repair	3.53243	-7.40913	0.116453	-0.327582	Positive	Negative	8.05127	0.444035	3.8797e-117
CLA4	RAD52	MMS	DXRB	DNA_repair	DNA_repair	-1.67875	1.15041	-0.0796025	0.0592647	Negative	Expected	-1.98334	-0.138867	5.12856e-08
CSM3	RAD52	MMS	DXRB	DNA_repair	DNA_repair	1.71869	-5.85428	0.0887787	-0.338317	Positive	Negative	5.51017	0.427096	1.59101e-55
CLA4	RAD54	MMS	DXRB	DNA_repair	DNA_repair	-5.83757	3.38142	-0.161507	0.105947	Negative	Positive	-6.39858	-0.267453	3.40204e-74
MAG1	RAD54	MMS	DXRB	DNA_repair	DNA_repair	-9.35535	0.80977	-0.257323	0.02947	Negative	Expected	-6.28683	-0.286792	1.08857e-71
MMS1	RAD54	MMS	DXRB	DNA_repair	DNA_repair	-2.14197	4.02574	-0.0545079	0.121337	Expected	Positive	-4.45783	-0.175845	1.35615e-36
MPH1	RAD54	MMS	DXRB	DNA_repair	DNA_repair	1.8477	-3.77254	0.0649939	-0.160584	Expected	Negative	4.08509	0.225578	4.63159e-31
MUS81	RAD54	MMS	DXRB	DNA_repair	DNA_repair	-0.258303	2.93445	-0.00745409	0.106008	Expected	Positive	-2.45395	-0.113462	9.37617e-12
RAD18	RAD54	MMS	DXRB	DNA_repair	DNA_repair	4.92717	0.642285	0.155688	0.0263801	Positive	Expected	2.49531	0.129308	3.41135e-12
RAD5	RAD54	MMS	DXRB	DNA_repair	DNA_repair	5.06406	-8.15518	0.166543	-0.348478	Positive	Negative	9.55136	0.51502	2.47968e-164
CLA4	RAD55	MMS	DXRB	DNA_repair	DNA_repair	-12.7299	4.17796	-0.415361	0.149584	Negative	Positive	-11.6626	-0.564945	3.49169e-244
CSM2	RAD55	MMS	DXRB	DNA_repair	DNA_repair	0.331215	-9.75479	0.0104587	-0.361747	Expected	Negative	7.64182	0.372206	1.18418e-105
MMS1	RAD55	MMS	DXRB	DNA_repair	DNA_repair	-0.205577	3.63048	-0.00616753	0.126236	Expected	Positive	-2.88304	-0.132403	7.2588e-16
MUS81	RAD55	MMS	DXRB	DNA_repair	DNA_repair	-1.57482	2.42331	-0.0529104	0.100617	Expected	Positive	-2.87444	-0.153527	8.82635e-16
RAD5	RAD55	MMS	DXRB	DNA_repair	DNA_repair	4.07055	-0.708008	0.121203	-0.0267379	Positive	Expected	3.07625	0.147941	4.83981e-18
RAD52	RAD55	MMS	DXRB	DNA_repair	DNA_repair	0.605732	3.44738	0.025896	0.16412	Expected	Positive	-2.16024	-0.138224	2.47119e-09
CLA4	RAD57	MMS	DXRB	DNA_repair	DNA_repair	-9.82225	0.412194	-0.484019	0.0328109	Negative	Expected	-5.52056	-0.51683	1.50575e-55
CSM2	RAD57	MMS	DXRB	DNA_repair	DNA_repair	0.33247	-4.67814	0.0240531	-0.608719	Expected	Negative	4.25022	0.632772	1.59635e-33
CSM3	RAD57	MMS	DXRB	DNA_repair	DNA_repair	-0.134542	1.61509	-0.0072218	0.150463	Expected	Positive	-1.46659	-0.157684	8.93307e-05
MAG1	RAD57	MMS	DXRB	DNA_repair	DNA_repair	-9.33359	1.04049	-0.4609	0.104173	Negative	Expected	-5.0618	-0.565073	7.05128e-47
MAL13	RAD57	MMS	DXRB	Neutral	DNA_repair	-0.337696	-2.47422	-0.0258226	-0.319008	Expected	Negative	1.95583	0.293185	6.91369e-08
MMS1	RAD57	MMS	DXRB	DNA_repair	DNA_repair	-1.27993	1.19189	-0.0572313	0.0889892	Expected	Positive	-1.68016	-0.146221	5.41166e-06
CLA4	RAD59	MMS	DXRB	DNA_repair	DNA_repair	-7.52642	0.0210467	-0.290556	0.000946937	Negative	Expected	-4.91704	-0.291503	2.6526e-44
MMS1	RAD59	MMS	DXRB	DNA_repair	DNA_repair	-1.67009	-6.04093	-0.0595349	-0.2632	Expected	Negative	3.61785	0.203665	1.39243e-24
RAD55	RAD59	MMS	DXRB	DNA_repair	DNA_repair	1.47932	-10.4181	0.0495789	-0.421585	Expected	Negative	8.9672	0.471164	5.63257e-145
RAD52	RAD61	MMS	DXRB	DNA_repair	DNA_repair	0.0212431	-7.57499	0.00150746	-0.577613	Expected	Negative	5.55971	0.579121	1.75519e-56
RAD54	RAD61	MMS	DXRB	DNA_repair	DNA_repair	-0.68645	-17.0462	-0.0256048	-0.725761	Expected	Negative	12.3693	0.700156	5.84415e-275
CSM2	RTT101	MMS	DXRB	DNA_repair	DNA_repair	1.01211	-18.9485	0.0288585	-0.664823	Expected	Negative	15.3433	0.693682	0
MMS1	RTT101	MMS	DXRB	DNA_repair	DNA_repair	4.48538	0.138325	0.107887	0.00411389	Positive	Expected	2.71303	0.103773	2.95912e-14
RAD51	RTT101	MMS	DXRB	DNA_repair	DNA_repair	-10.3476	0.680962	-0.263148	0.0215947	Negative	Expected	-7.00484	-0.284743	1.02846e-88
RAD52	RTT101	MMS	DXRB	DNA_repair	DNA_repair	2.32505	-0.618428	0.0984093	-0.0305595	Positive	Expected	1.98219	0.128969	4.55501e-08
RAD57	RTT101	MMS	DXRB	DNA_repair	DNA_repair	-6.77	1.12443	-0.298428	0.085123	Negative	Positive	-4.37832	-0.383551	2.34478e-35
RAD59	RTT101	MMS	DXRB	DNA_repair	DNA_repair	0.272389	-15.7425	0.00740884	-0.551487	Expected	Negative	12.6016	0.558896	2.8289e-285
RAD61	RTT101	MMS	DXRB	DNA_repair	DNA_repair	-1.4918	-4.2494	-0.0523998	-0.175682	Expected	Negative	2.2725	0.123282	2.73464e-10
CLA4	RTT107	MMS	DXRB	DNA_repair	DNA_repair	-11.1643	1.30726	-0.399149	0.0520384	Negative	Expected	-8.43254	-0.451187	4.04295e-128
MAG1	RTT107	MMS	DXRB	DNA_repair	DNA_repair	-5.7598	1.76634	-0.203383	0.0792783	Negative	Positive	-4.94959	-0.282662	7.13911e-45
MMS4	RTT107	MMS	DXRB	DNA_repair	DNA_repair	-8.31093	0.344173	-0.30383	0.0147433	Negative	Expected	-5.65691	-0.318573	3.08984e-58
MUS81	RTT107	MMS	DXRB	DNA_repair	DNA_repair	-0.309066	-2.62894	-0.011314	-0.123796	Expected	Negative	1.88586	0.112482	2.09079e-07
PSY3	RTT107	MMS	DXRB	DNA_repair	DNA_repair	-12.3279	-0.165999	-0.365272	-0.00585645	Negative	Expected	-7.80121	-0.359415	8.17417e-110
RAD18	RTT107	MMS	DXRB	DNA_repair	DNA_repair	4.03842	0.211102	0.120282	0.00827768	Positive	Expected	2.27462	0.112004	2.65093e-10
RAD51	RTT107	MMS	DXRB	DNA_repair	DNA_repair	-6.09568	-0.0862689	-0.205411	-0.00343979	Negative	Expected	-3.86879	-0.201971	7.60291e-28
RAD52	RTT107	MMS	DXRB	DNA_repair	DNA_repair	1.03383	3.79111	0.045984	0.195042	Expected	Positive	-2.19174	-0.149058	1.41054e-09
RAD54	RTT107	MMS	DXRB	DNA_repair	DNA_repair	-5.47659	2.38747	-0.143713	0.0745097	Negative	Expected	-5.35189	-0.218222	2.80369e-52
RAD55	RTT107	MMS	DXRB	DNA_repair	DNA_repair	-4.29509	0.0305547	-0.133105	0.00109059	Negative	Expected	-2.83897	-0.134196	2.03685e-15
RAD57	RTT107	MMS	DXRB	DNA_repair	DNA_repair	-2.97564	2.27953	-0.13777	0.181069	Negative	Positive	-3.46787	-0.318839	1.43546e-22
RTT101	RTT107	MMS	DXRB	DNA_repair	DNA_repair	1.21897	-15.4168	0.0303829	-0.473888	Expected	Negative	12.7424	0.504271	1.46912e-291
CLA4	SGS1	MMS	DXRB	DNA_repair	DNA_repair	-7.22292	1.14196	-0.266272	0.048803	Negative	Expected	-5.58253	-0.315075	9.60085e-57
CSM3	SGS1	MMS	DXRB	DNA_repair	DNA_repair	-0.927607	-4.37677	-0.0284288	-0.155917	Expected	Negative	2.71293	0.127488	2.95912e-14
MAG1	SGS1	MMS	DXRB	DNA_repair	DNA_repair	-5.48513	-1.38084	-0.200468	-0.06651	Negative	Expected	-2.21555	-0.133958	9.14233e-10
CLA4	SHU1	MMS	DXRB	DNA_repair	DNA_repair	-5.73057	0.568249	-0.195698	0.0220531	Negative	Expected	-4.21225	-0.217751	8.11496e-33
MAG1	SHU1	MMS	DXRB	DNA_repair	DNA_repair	-7.07078	-0.76873	-0.24018	-0.0344743	Negative	Expected	-3.65647	-0.205706	5.69418e-25
RAD5	SHU1	MMS	DXRB	DNA_repair	DNA_repair	0.698866	-8.34474	0.0328435	-0.516421	Expected	Negative	7.06838	0.549264	1.59769e-90
RAD57	SHU1	MMS	DXRB	DNA_repair	DNA_repair	0.822204	-4.68972	0.057769	-0.59897	Expected	Negative	4.5053	0.656739	1.73468e-37
RTT107	SHU1	MMS	DXRB	DNA_repair	DNA_repair	-6.15785	0.000345061	-0.199311	1.33456e-05	Negative	Expected	-3.95229	-0.199325	5.17403e-29
CLA4	SHU2	MMS	DXRB	DNA_repair	DNA_repair	-6.63839	0.322994	-0.242634	0.013295	Negative	Expected	-4.64927	-0.255929	1.0313e-39
MAG1	SHU2	MMS	DXRB	DNA_repair	DNA_repair	-10.1766	-0.654965	-0.372225	-0.0320476	Negative	Expected	-5.56843	-0.340177	1.75519e-56
RAD54	SHU2	MMS	DXRB	DNA_repair	DNA_repair	1.04685	-4.79261	0.0381753	-0.206952	Expected	Negative	4.33703	0.245127	7.51832e-35
RTT107	SHU2	MMS	DXRB	DNA_repair	DNA_repair	-6.57988	-0.144289	-0.226342	-0.00594422	Negative	Expected	-4.10654	-0.220398	3.04013e-31
CLA4	SLX4	MMS	DXRB	DNA_repair	DNA_repair	0.0717938	-15.1531	0.00334328	-0.775513	Expected	Negative	11.2561	0.778856	6.06064e-228
CSM2	SLX4	MMS	DXRB	DNA_repair	DNA_repair	-3.05756	-0.0843792	-0.151867	-0.00496767	Negative	Expected	-1.90713	-0.146899	1.73335e-07
CSM3	SLX4	MMS	DXRB	DNA_repair	DNA_repair	-3.003	0.382759	-0.122734	0.017636	Negative	Expected	-2.27908	-0.14037	2.82029e-10
MAG1	SLX4	MMS	DXRB	DNA_repair	DNA_repair	-7.71797	0.118642	-0.356647	0.00696891	Negative	Expected	-4.86527	-0.363616	2.12611e-43
MUS81	SLX4	MMS	DXRB	DNA_repair	DNA_repair	-0.0576349	-7.6217	-0.00279324	-0.45825	Expected	Negative	5.89776	0.455456	2.10988e-63
PSY3	SLX4	MMS	DXRB	DNA_repair	DNA_repair	-4.74853	0.176389	-0.196584	0.00869473	Negative	Expected	-3.18898	-0.205279	3.21305e-19
RAD51	SLX4	MMS	DXRB	DNA_repair	DNA_repair	-7.81628	-0.0916815	-0.350541	-0.00484506	Negative	Expected	-4.98758	-0.345696	1.52214e-45
RAD54	SLX4	MMS	DXRB	DNA_repair	DNA_repair	-8.55095	1.10701	-0.320504	0.0489877	Negative	Expected	-6.37137	-0.369492	1.34073e-73
RAD57	SLX4	MMS	DXRB	DNA_repair	DNA_repair	-4.47415	0.550673	-0.342198	0.0753884	Negative	Expected	-2.66287	-0.417587	1.1016e-13
RAD59	SLX4	MMS	DXRB	DNA_repair	DNA_repair	-9.00936	-0.845765	-0.432731	-0.048921	Negative	Expected	-5.1049	-0.38381	1.17051e-47
RTT101	SLX4	MMS	DXRB	DNA_repair	DNA_repair	-9.29699	-0.500448	-0.328811	-0.0213311	Negative	Expected	-5.55154	-0.30748	3.72266e-56
SHU1	SLX4	MMS	DXRB	DNA_repair	DNA_repair	-3.85844	-0.274154	-0.183804	-0.015492	Negative	Expected	-2.2773	-0.168312	2.89145e-10
SHU2	SLX4	MMS	DXRB	DNA_repair	DNA_repair	-4.38135	-0.981558	-0.248116	-0.0664032	Negative	Expected	-2.05966	-0.181713	1.44792e-08
MAG1	SRS2	MMS	DXRB	DNA_repair	DNA_repair	-1.26561	-3.50575	-0.0436181	-0.157901	Expected	Negative	2.01509	0.114283	2.66982e-08
MUS81	SRS2	MMS	DXRB	DNA_repair	DNA_repair	-8.44959	-0.0639885	-0.307905	-0.0028539	Negative	Expected	-5.29659	-0.305051	3.14842e-51
RAD5	SRS2	MMS	DXRB	DNA_repair	DNA_repair	7.79426	0.591842	0.260563	0.0272077	Positive	Expected	4.10539	0.233355	2.38518e-31
RAD52	SRS2	MMS	DXRB	DNA_repair	DNA_repair	0.892948	-2.44863	0.0644636	-0.215084	Expected	Negative	2.45868	0.279548	7.17796e-12
RAD55	SRS2	MMS	DXRB	DNA_repair	DNA_repair	4.0057	-2.39824	0.109844	-0.0766701	Positive	Negative	4.42828	0.186514	2.83311e-36
RAD61	SRS2	MMS	DXRB	DNA_repair	DNA_repair	-4.87459	-1.26574	-0.23532	-0.0680754	Negative	Expected	-2.31413	-0.167244	1.48763e-10
RTT101	SRS2	MMS	DXRB	DNA_repair	DNA_repair	0.570958	-14.3726	0.0145276	-0.448823	Expected	Negative	11.5029	0.463351	5.71333e-238
RAD57	YCL047C	MMS	DXRB	DNA_repair	Neutral	-0.598461	1.40108	-0.0320346	0.137778	Expected	Positive	-1.5167	-0.169813	4.88885e-05
RAD57	YLR356W	MMS	DXRB	DNA_repair	Neutral	-0.218365	-2.43667	-0.0121952	-0.240988	Expected	Negative	2.01439	0.228792	2.67915e-08
CLA4	CSM3	MMS	CSPL	DNA_repair	DNA_repair	-1.38247	-9.63246	-0.041697	-0.29156	Expected	Negative	5.84744	0.249863	6.9902e-94
CLA4	MAG1	MMS	CSPL	DNA_repair	DNA_repair	-0.572836	-19.8231	-0.021286	-0.836756	Expected	Negative	14.5006	0.81547	0
CSM2	MAG1	MMS	CSPL	DNA_repair	DNA_repair	-6.4328	-0.586636	-0.228001	-0.0237921	Negative	Expected	-3.79134	-0.204208	3.93536e-40
CLA4	MMS1	MMS	CSPL	DNA_repair	DNA_repair	-10.5713	0.19542	-0.366448	0.00731146	Negative	Expected	-7.328	-0.37376	9.40657e-147
CSM3	MMS1	MMS	CSPL	DNA_repair	DNA_repair	-0.403339	-5.68898	-0.0111713	-0.171963	Expected	Negative	3.92196	0.160792	7.27145e-43
MMS1	MMS4	MMS	CSPL	DNA_repair	DNA_repair	-2.86841	0.0746873	-0.115199	0.00334452	Negative	Expected	-1.97075	-0.118543	1.53295e-11
MAG1	MPH1	MMS	CSPL	DNA_repair	DNA_repair	-7.47259	0.313743	-0.326479	0.0158611	Negative	Expected	-5.12349	-0.34234	2.25569e-72
MMS4	MPH1	MMS	CSPL	DNA_repair	DNA_repair	-10.131	-0.412912	-0.460263	-0.0198709	Negative	Expected	-6.6544	-0.440392	3.01125e-121
MMS1	MUS81	MMS	CSPL	DNA_repair	DNA_repair	-4.6063	0.979791	-0.163507	0.0396196	Negative	Expected	-3.77514	-0.203126	8.38004e-40
MMS4	MUS81	MMS	CSPL	DNA_repair	DNA_repair	-0.410391	-3.20639	-0.0187042	-0.160474	Expected	Negative	2.09437	0.141769	6.72813e-13
MPH1	MUS81	MMS	CSPL	DNA_repair	DNA_repair	-9.97698	0.783553	-0.457852	0.038946	Negative	Expected	-7.34368	-0.496798	2.32596e-147
CLA4	PSY3	MMS	CSPL	DNA_repair	DNA_repair	-6.34014	0.218028	-0.198254	0.00706067	Negative	Expected	-4.56083	-0.205315	1.38562e-57
MAG1	PSY3	MMS	CSPL	DNA_repair	DNA_repair	-11.5937	-0.462927	-0.359942	-0.0169666	Negative	Expected	-7.14044	-0.342975	2.08193e-139
MMS1	PSY3	MMS	CSPL	DNA_repair	DNA_repair	-5.04805	-1.01258	-0.145108	-0.0326986	Negative	Expected	-2.60008	-0.112409	2.20508e-19
MAG1	RAD18	MMS	CSPL	DNA_repair	DNA_repair	2.80063	-15.4092	0.0892042	-0.645473	Positive	Negative	13.9612	0.734677	0
MMS4	RAD18	MMS	CSPL	DNA_repair	DNA_repair	2.19097	-6.90701	0.0741815	-0.291831	Expected	Negative	6.76003	0.366013	4.53611e-125
CSM3	RAD5	MMS	CSPL	DNA_repair	DNA_repair	0.737741	-7.40319	0.0264683	-0.300162	Expected	Negative	6.03313	0.326631	7.11835e-100
MMS1	RAD5	MMS	CSPL	DNA_repair	DNA_repair	1.97224	-7.25928	0.059296	-0.267943	Expected	Negative	6.87395	0.327239	2.89806e-129
MMS4	RAD5	MMS	CSPL	DNA_repair	DNA_repair	2.36729	-2.29464	0.0832846	-0.0979759	Positive	Negative	3.2763	0.181261	3.35548e-30
CLA4	RAD51	MMS	CSPL	DNA_repair	DNA_repair	-12.0055	1.37261	-0.425856	0.0510973	Negative	Expected	-9.27559	-0.476953	2.14808e-234
MAG1	RAD51	MMS	CSPL	DNA_repair	DNA_repair	-10.9393	0.434242	-0.38413	0.0180794	Negative	Expected	-7.38468	-0.402209	5.53916e-149
RAD5	RAD51	MMS	CSPL	DNA_repair	DNA_repair	3.53243	-8.63724	0.116453	-0.348097	Positive	Negative	8.92203	0.46455	6.47242e-217
CLA4	RAD52	MMS	CSPL	DNA_repair	DNA_repair	-1.67875	1.72393	-0.0796025	0.0820793	Negative	Positive	-2.40612	-0.161682	9.49504e-17
CSM3	RAD52	MMS	CSPL	DNA_repair	DNA_repair	1.71869	-1.73662	0.0887787	-0.0925326	Positive	Negative	2.44318	0.181311	3.15905e-17
MMS4	RAD52	MMS	CSPL	DNA_repair	DNA_repair	1.7237	0.273311	0.122812	0.0215823	Positive	Expected	0.951783	0.10123	0.00251501
CLA4	RAD54	MMS	CSPL	DNA_repair	DNA_repair	-5.83757	1.72099	-0.161507	0.0506036	Negative	Expected	-5.25368	-0.21211	5.02876e-76
MAG1	RAD54	MMS	CSPL	DNA_repair	DNA_repair	-9.35535	0.199137	-0.257323	0.00664254	Negative	Expected	-6.10545	-0.263965	2.95764e-102
RAD18	RAD54	MMS	CSPL	DNA_repair	DNA_repair	4.92717	0.844998	0.155688	0.0331934	Positive	Expected	2.4298	0.122495	4.71889e-17
RAD5	RAD54	MMS	CSPL	DNA_repair	DNA_repair	5.06406	-8.21178	0.166543	-0.325981	Positive	Negative	9.55429	0.492523	1.34819e-248
CLA4	RAD55	MMS	CSPL	DNA_repair	DNA_repair	-12.7299	1.62807	-0.415361	0.0580139	Negative	Expected	-9.79756	-0.473375	2.23027e-261
MAG1	RAD55	MMS	CSPL	DNA_repair	DNA_repair	-7.24325	0.781845	-0.234138	0.0311306	Negative	Expected	-5.17231	-0.265268	1.00601e-73
MUS81	RAD55	MMS	CSPL	DNA_repair	DNA_repair	-1.57482	-11.1718	-0.0529104	-0.433741	Expected	Negative	7.41731	0.380831	2.95353e-150
RAD5	RAD55	MMS	CSPL	DNA_repair	DNA_repair	4.07055	-9.96907	0.121203	-0.374961	Positive	Negative	10.3429	0.496165	4.15451e-291
RAD51	RAD55	MMS	CSPL	DNA_repair	DNA_repair	6.3174	1.81918	0.195435	0.064767	Positive	Expected	2.77043	0.130668	7.26592e-22
CLA4	RAD57	MMS	CSPL	DNA_repair	DNA_repair	-9.82225	0.778844	-0.484019	0.0389395	Negative	Expected	-7.44962	-0.522959	1.46418e-151
MAG1	RAD57	MMS	CSPL	DNA_repair	DNA_repair	-9.33359	0.823431	-0.4609	0.0481442	Negative	Expected	-6.6515	-0.509044	3.71401e-121
MUS81	RAD57	MMS	CSPL	DNA_repair	DNA_repair	1.61745	-0.785804	0.0852769	-0.045752	Positive	Expected	1.66816	0.131029	1.61466e-08
CLA4	RAD59	MMS	CSPL	DNA_repair	DNA_repair	-7.52642	-0.303481	-0.290556	-0.0125356	Negative	Expected	-4.91744	-0.278021	9.18855e-67
CSM3	RAD61	MMS	CSPL	DNA_repair	DNA_repair	-1.23436	-12.9061	-0.0502532	-0.525044	Expected	Negative	8.24947	0.474791	1.48631e-185
RAD51	RAD61	MMS	CSPL	DNA_repair	DNA_repair	-1.01845	-5.40357	-0.0460034	-0.257982	Expected	Negative	3.22527	0.211979	2.67375e-29
RAD52	RAD61	MMS	CSPL	DNA_repair	DNA_repair	0.0212431	-7.62389	0.00150746	-0.5387	Expected	Negative	5.39441	0.540207	4.73004e-80
MMS1	RTT101	MMS	CSPL	DNA_repair	DNA_repair	4.48538	-2.57185	0.107887	-0.0737572	Positive	Expected	4.85289	0.181644	4.85462e-65
MMS4	RTT101	MMS	CSPL	DNA_repair	DNA_repair	1.02801	-2.48621	0.0282278	-0.0789433	Expected	Negative	2.55299	0.107171	1.01522e-18
RAD5	RTT101	MMS	CSPL	DNA_repair	DNA_repair	3.39745	-0.0754046	0.100534	-0.00276076	Positive	Expected	2.19424	0.103295	4.46912e-14
RAD51	RTT101	MMS	CSPL	DNA_repair	DNA_repair	-10.3476	-0.905108	-0.263148	-0.0268215	Negative	Expected	-6.05197	-0.236327	1.69094e-100
RAD57	RTT101	MMS	CSPL	DNA_repair	DNA_repair	-6.77	-0.392101	-0.298428	-0.0199197	Negative	Expected	-4.14072	-0.278508	1.14432e-47
CLA4	RTT107	MMS	CSPL	DNA_repair	DNA_repair	-11.1643	0.270447	-0.399149	0.0104311	Negative	Expected	-7.78796	-0.40958	1.75432e-165
CSM2	RTT107	MMS	CSPL	DNA_repair	DNA_repair	-6.39633	0.218569	-0.216002	0.00808575	Negative	Expected	-4.47375	-0.224087	1.83448e-55
MAG1	RTT107	MMS	CSPL	DNA_repair	DNA_repair	-5.7598	0.706311	-0.203383	0.0302074	Negative	Expected	-4.21178	-0.233591	2.79496e-49
MMS1	RTT107	MMS	CSPL	DNA_repair	DNA_repair	1.28138	-5.86376	0.0422416	-0.222381	Expected	Negative	5.26618	0.264623	2.32819e-76
MMS4	RTT107	MMS	CSPL	DNA_repair	DNA_repair	-8.31093	-0.227579	-0.30383	-0.00934317	Negative	Expected	-5.357	-0.294487	5.43748e-79
PSY3	RTT107	MMS	CSPL	DNA_repair	DNA_repair	-12.3279	-0.575307	-0.365272	-0.0192525	Negative	Expected	-7.74148	-0.346019	1.51516e-163
RAD5	RTT107	MMS	CSPL	DNA_repair	DNA_repair	2.91949	-0.248095	0.0906228	-0.00956442	Positive	Expected	2.0242	0.100187	4.10376e-12
RAD54	RTT107	MMS	CSPL	DNA_repair	DNA_repair	-5.47659	-1.08475	-0.143713	-0.0330861	Negative	Expected	-2.74945	-0.110626	1.46558e-21
RAD57	RTT107	MMS	CSPL	DNA_repair	DNA_repair	-2.97564	-0.0261115	-0.13777	-0.00139386	Negative	Expected	-1.92997	-0.136376	4.18682e-11
RAD61	RTT107	MMS	CSPL	DNA_repair	DNA_repair	-8.51502	-0.211123	-0.379891	-0.0101901	Negative	Expected	-5.62478	-0.369701	5.8959e-87
RTT101	RTT107	MMS	CSPL	DNA_repair	DNA_repair	1.21897	-16.0622	0.0303829	-0.477627	Expected	Negative	13.0928	0.50801	0
CLA4	SGS1	MMS	CSPL	DNA_repair	DNA_repair	-7.22292	0.241863	-0.266272	0.00948774	Negative	Expected	-5.12265	-0.27576	2.33319e-72
MMS1	SGS1	MMS	CSPL	DNA_repair	DNA_repair	-0.944806	-3.9794	-0.0320138	-0.154692	Expected	Negative	2.37896	0.122678	2.1716e-16
CLA4	SHU1	MMS	CSPL	DNA_repair	DNA_repair	-5.73057	1.16498	-0.195698	0.0404969	Negative	Expected	-4.84702	-0.236195	6.60831e-65
MAG1	SHU1	MMS	CSPL	DNA_repair	DNA_repair	-7.07078	-0.429861	-0.24018	-0.0170797	Negative	Expected	-4.26792	-0.2231	1.42919e-50
MUS81	SHU1	MMS	CSPL	DNA_repair	DNA_repair	0.229437	-17.9899	0.00822351	-0.705547	Expected	Negative	13.4344	0.713771	0
RTT107	SHU1	MMS	CSPL	DNA_repair	DNA_repair	-6.15785	-0.156459	-0.199311	-0.0056681	Negative	Expected	-3.98604	-0.193643	2.98312e-44
CLA4	SHU2	MMS	CSPL	DNA_repair	DNA_repair	-6.63839	0.502851	-0.242634	0.0182131	Negative	Expected	-5.06927	-0.260847	6.93911e-71
MAG1	SHU2	MMS	CSPL	DNA_repair	DNA_repair	-10.1766	-0.0261234	-0.372225	-0.00110551	Negative	Expected	-6.63483	-0.371119	1.44219e-120
RTT107	SHU2	MMS	CSPL	DNA_repair	DNA_repair	-6.57988	0.20319	-0.226342	0.00785259	Negative	Expected	-4.52652	-0.234195	9.46588e-57
CLA4	SLX4	MMS	CSPL	DNA_repair	DNA_repair	0.0717938	-17.785	0.00334328	-0.829219	Expected	Negative	12.6343	0.832562	0
CSM2	SLX4	MMS	CSPL	DNA_repair	DNA_repair	-3.05756	0.491592	-0.151867	0.0251072	Negative	Expected	-2.48411	-0.176974	8.77528e-18
CSM3	SLX4	MMS	CSPL	DNA_repair	DNA_repair	-3.003	-0.0329405	-0.122734	-0.00137997	Negative	Expected	-2.07347	-0.121354	1.14388e-12
MAG1	SLX4	MMS	CSPL	DNA_repair	DNA_repair	-7.71797	-0.388407	-0.356647	-0.020529	Negative	Expected	-4.78757	-0.336118	2.35948e-63
MMS1	SLX4	MMS	CSPL	DNA_repair	DNA_repair	-5.17327	-0.721194	-0.222084	-0.033534	Negative	Expected	-2.97939	-0.18855	3.82975e-25
MPH1	SLX4	MMS	CSPL	DNA_repair	DNA_repair	-3.79722	-0.457501	-0.183611	-0.022852	Negative	Expected	-2.31241	-0.160759	1.53258e-15
PSY3	SLX4	MMS	CSPL	DNA_repair	DNA_repair	-4.74853	0.0986276	-0.196584	0.00435599	Negative	Expected	-3.3194	-0.20094	5.56651e-31
RAD51	SLX4	MMS	CSPL	DNA_repair	DNA_repair	-7.81628	0.301359	-0.350541	0.0144924	Negative	Expected	-5.55127	-0.365034	9.91607e-85
RAD54	SLX4	MMS	CSPL	DNA_repair	DNA_repair	-8.55095	1.70872	-0.320504	0.0696859	Negative	Expected	-7.04437	-0.39019	1.01962e-135
RAD55	SLX4	MMS	CSPL	DNA_repair	DNA_repair	-8.94118	0.725488	-0.366183	0.0330844	Negative	Expected	-6.51401	-0.399267	2.93583e-116
RAD57	SLX4	MMS	CSPL	DNA_repair	DNA_repair	-4.47415	0.443326	-0.342198	0.0362708	Negative	Expected	-3.37926	-0.378469	4.52078e-32
RAD59	SLX4	MMS	CSPL	DNA_repair	DNA_repair	-9.00936	-0.0327589	-0.432731	-0.00168412	Negative	Expected	-6.12666	-0.431047	5.98368e-103
RTT101	SLX4	MMS	CSPL	DNA_repair	DNA_repair	-9.29699	0.85838	-0.328811	0.0336277	Negative	Expected	-6.86714	-0.362439	4.82315e-129
SHU1	SLX4	MMS	CSPL	DNA_repair	DNA_repair	-3.85844	0.286541	-0.183804	0.0143204	Negative	Expected	-2.86957	-0.198124	2.17537e-23
SHU2	SLX4	MMS	CSPL	DNA_repair	DNA_repair	-4.38135	-0.258478	-0.248116	-0.0153244	Negative	Expected	-2.83937	-0.232792	6.37641e-23
MPH1	SRS2	MMS	CSPL	DNA_repair	DNA_repair	-9.3241	-1.57492	-0.339148	-0.0591185	Negative	Expected	-5.35743	-0.280029	5.40556e-79
RAD5	SRS2	MMS	CSPL	DNA_repair	DNA_repair	7.79426	0.690306	0.260563	0.0270508	Positive	Expected	4.53344	0.233512	6.68478e-57
RAD52	SRS2	MMS	CSPL	DNA_repair	DNA_repair	0.892948	-2.61524	0.0644636	-0.201409	Expected	Negative	2.5187	0.265873	3.01508e-18
RTT101	SRS2	MMS	CSPL	DNA_repair	DNA_repair	0.570958	-14.8633	0.0145276	-0.423006	Expected	Negative	11.4611	0.437533	0
CLA4	CSM3	BLMC	4NQO	DNA_repair	DNA_repair	-0.817448	-11.364	-0.035599	-0.377097	Expected	Negative	6.23731	0.341497	1.21741e-95
CLA4	MMS1	BLMC	4NQO	DNA_repair	DNA_repair	-0.287992	-10.3653	-0.0152742	-0.417236	Expected	Negative	6.03706	0.401962	1.1316e-89
CSM3	MMS4	BLMC	4NQO	DNA_repair	DNA_repair	-6.38288	-0.553532	-0.31655	-0.0199362	Negative	Expected	-4.83936	-0.296614	1.20289e-57
CSM2	MUS81	BLMC	4NQO	DNA_repair	DNA_repair	-16.3591	-0.96613	-1.00833	-0.0430291	Negative	Expected	-12.6939	-0.965296	0
MMS4	MUS81	BLMC	4NQO	DNA_repair	DNA_repair	-4.08409	-0.0993943	-0.309393	-0.00530627	Negative	Expected	-3.28115	-0.304087	7.73901e-27
CSM2	PSY3	BLMC	4NQO	DNA_repair	DNA_repair	3.51186	0.912892	0.176743	0.0376291	Positive	Expected	2.13847	0.139114	6.13376e-12
MAG1	RAD18	BLMC	4NQO	DNA_repair	DNA_repair	-0.213672	-10.4687	-0.0122963	-0.389733	Expected	Negative	5.50685	0.377437	8.90774e-75
MMS1	RAD18	BLMC	4NQO	DNA_repair	DNA_repair	-7.1036	3.29354	-0.366899	0.101876	Negative	Positive	-7.78648	-0.468775	2.03493e-147
MMS4	RAD18	BLMC	4NQO	DNA_repair	DNA_repair	-5.8559	1.18954	-0.350237	0.0428732	Negative	Expected	-5.62957	-0.39311	1.31718e-77
PSY3	RAD18	BLMC	4NQO	DNA_repair	DNA_repair	-1.04713	-11.5836	-0.0574284	-0.410108	Expected	Negative	5.4027	0.352679	5.16775e-72
CSM3	RAD5	BLMC	4NQO	DNA_repair	DNA_repair	-7.36364	0.20119	-0.455074	0.00789435	Negative	Expected	-6.32431	-0.462968	1.04568e-97
MMS1	RAD5	BLMC	4NQO	DNA_repair	DNA_repair	-7.71416	1.14983	-0.424829	0.0393597	Negative	Expected	-7.15867	-0.464189	8.1239e-125
MMS4	RAD5	BLMC	4NQO	DNA_repair	DNA_repair	-6.58708	2.88571	-0.419924	0.115741	Negative	Positive	-7.11211	-0.535666	3.03892e-123
PSY3	RAD5	BLMC	4NQO	DNA_repair	DNA_repair	-0.358919	-9.15903	-0.0209641	-0.360784	Expected	Negative	4.82353	0.33982	1.1306e-57
MPH1	RAD51	BLMC	4NQO	DNA_repair	DNA_repair	-5.75632	0.606814	-0.374329	0.0299494	Negative	Expected	-4.9521	-0.404278	2.8559e-60
MUS81	RAD51	BLMC	4NQO	DNA_repair	DNA_repair	-0.805215	1.97787	-0.0496408	0.0844637	Expected	Positive	-1.78817	-0.134104	2.03086e-08
RAD18	RAD51	BLMC	4NQO	DNA_repair	DNA_repair	-0.587148	3.56116	-0.0333334	0.119601	Expected	Positive	-2.31852	-0.152934	1.04134e-13
RAD5	RAD51	BLMC	4NQO	DNA_repair	DNA_repair	-6.15525	3.08813	-0.372127	0.115135	Negative	Positive	-6.86008	-0.487262	1.04877e-114
CSM2	RAD52	BLMC	4NQO	DNA_repair	DNA_repair	-2.39093	0.745374	-0.269047	0.0587217	Negative	Expected	-2.38611	-0.327769	1.79567e-14
MUS81	RAD52	BLMC	4NQO	DNA_repair	DNA_repair	-3.28284	2.72965	-0.299229	0.150422	Negative	Positive	-4.22157	-0.449651	5.15733e-44
RAD51	RAD52	BLMC	4NQO	DNA_repair	DNA_repair	0.641138	3.56551	0.0539008	0.188535	Expected	Positive	-1.3556	-0.134635	3.94025e-05
RAD18	RAD54	BLMC	4NQO	DNA_repair	DNA_repair	0.64919	4.17525	0.0373077	0.138671	Expected	Positive	-1.52713	-0.101364	2.54489e-06
RAD5	RAD54	BLMC	4NQO	DNA_repair	DNA_repair	-0.627123	4.21937	-0.0384027	0.155431	Expected	Positive	-2.71238	-0.193833	1.58168e-18
RAD51	RAD54	BLMC	4NQO	DNA_repair	DNA_repair	-5.13577	5.63991	-0.242553	0.180008	Negative	Positive	-7.41314	-0.422561	9.67134e-134
RAD52	RAD54	BLMC	4NQO	DNA_repair	DNA_repair	0.330543	4.13636	0.0281294	0.216557	Expected	Positive	-1.88587	-0.188428	2.80719e-09
MAG1	RAD55	BLMC	4NQO	DNA_repair	DNA_repair	1.02111	-9.27144	0.057059	-0.391669	Expected	Negative	6.40576	0.448728	1.06436e-100
MMS4	RAD55	BLMC	4NQO	DNA_repair	DNA_repair	0.251324	3.41844	0.0141597	0.137323	Expected	Positive	-1.77993	-0.123163	2.37492e-08
MUS81	RAD55	BLMC	4NQO	DNA_repair	DNA_repair	-2.22922	1.70405	-0.128389	0.0666146	Negative	Expected	-2.80147	-0.195004	1.00121e-19
RAD18	RAD55	BLMC	4NQO	DNA_repair	DNA_repair	-2.17062	2.5046	-0.113855	0.077491	Negative	Positive	-3.14208	-0.191346	1.14853e-24
RAD5	RAD55	BLMC	4NQO	DNA_repair	DNA_repair	-0.672218	2.4048	-0.0375397	0.0823606	Expected	Positive	-1.83026	-0.1199	8.70195e-09
RAD51	RAD55	BLMC	4NQO	DNA_repair	DNA_repair	-0.322797	4.70987	-0.0170999	0.174973	Expected	Positive	-2.96855	-0.192072	4.39679e-22
RAD52	RAD55	BLMC	4NQO	DNA_repair	DNA_repair	-0.633799	1.67008	-0.0492622	0.0813997	Expected	Positive	-1.42421	-0.130662	1.33727e-05
RAD54	RAD55	BLMC	4NQO	DNA_repair	DNA_repair	-0.205059	4.50028	-0.00902597	0.131623	Expected	Positive	-2.6614	-0.140649	7.32195e-18
MPH1	RAD57	BLMC	4NQO	DNA_repair	DNA_repair	-7.55447	-0.603773	-0.627625	-0.0370298	Negative	Expected	-5.7192	-0.590595	4.54432e-80
MUS81	RAD57	BLMC	4NQO	DNA_repair	DNA_repair	-1.19647	0.217257	-0.111093	0.0133432	Negative	Expected	-1.11777	-0.124436	0.00114747
RAD51	RAD57	BLMC	4NQO	DNA_repair	DNA_repair	-0.251294	2.92249	-0.0215551	0.171946	Expected	Positive	-1.86031	-0.193501	4.7307e-09
RAD54	RAD57	BLMC	4NQO	DNA_repair	DNA_repair	-0.663372	1.87667	-0.0575327	0.109255	Expected	Positive	-1.59673	-0.166788	7.57565e-07
RAD55	RAD57	BLMC	4NQO	DNA_repair	DNA_repair	-0.200053	1.93606	-0.0158372	0.104652	Expected	Positive	-1.25694	-0.120489	0.00016823
RAD18	RAD59	BLMC	4NQO	DNA_repair	DNA_repair	-0.113329	-11.3843	-0.00617965	-0.408134	Expected	Negative	6.15945	0.401954	2.65567e-93
RAD57	RAD59	BLMC	4NQO	DNA_repair	DNA_repair	-0.673802	-6.44641	-0.0554991	-0.406448	Expected	Negative	3.38333	0.350949	8.72801e-29
CLA4	RAD61	BLMC	4NQO	DNA_repair	DNA_repair	-0.841715	-7.12392	-0.0544252	-0.376065	Expected	Negative	3.85327	0.32164	4.08385e-37
CSM3	RAD61	BLMC	4NQO	DNA_repair	DNA_repair	-0.316497	-9.40221	-0.0181884	-0.426892	Expected	Negative	5.58037	0.408704	9.38521e-77
MMS1	RAD61	BLMC	4NQO	DNA_repair	DNA_repair	0.115733	-7.94678	0.00769588	-0.404956	Expected	Negative	4.92559	0.412652	4.60177e-60
RAD18	RAD61	BLMC	4NQO	DNA_repair	DNA_repair	-0.549714	-9.33228	-0.0393308	-0.461752	Expected	Negative	4.85598	0.422421	1.97404e-58
RAD5	RAD61	BLMC	4NQO	DNA_repair	DNA_repair	-0.238819	-7.21076	-0.0182026	-0.396981	Expected	Negative	4.02856	0.378778	1.77149e-40
RAD59	RAD61	BLMC	4NQO	DNA_repair	DNA_repair	-0.446212	-4.63993	-0.0310896	-0.270012	Expected	Negative	2.63189	0.238922	1.03548e-17
MMS4	RTT101	BLMC	4NQO	DNA_repair	DNA_repair	-10.819	-0.188244	-0.501375	-0.00605115	Negative	Expected	-8.78239	-0.495324	1.6443e-187
RAD61	RTT101	BLMC	4NQO	DNA_repair	DNA_repair	-0.752742	-9.47021	-0.0400437	-0.380414	Expected	Negative	5.10608	0.34037	2.04256e-64
RAD18	RTT107	BLMC	4NQO	DNA_repair	DNA_repair	-0.22691	-12.4667	-0.0120979	-0.406669	Expected	Negative	6.3128	0.394571	7.27929e-98
RAD51	RTT107	BLMC	4NQO	DNA_repair	DNA_repair	-9.17603	-1.0934	-0.521233	-0.0456459	Negative	Expected	-6.74646	-0.475587	5.61903e-111
RAD61	RTT107	BLMC	4NQO	DNA_repair	DNA_repair	1.1083	-0.689492	0.0757063	-0.0369633	Positive	Expected	1.29754	0.11267	7.35068e-05
CSM3	SGS1	BLMC	4NQO	DNA_repair	DNA_repair	-2.41219	0.259921	-0.12314	0.00879287	Negative	Expected	-2.15434	-0.131933	6.2813e-12
PSY3	SGS1	BLMC	4NQO	DNA_repair	DNA_repair	-0.144118	2.79184	-0.00750555	0.103049	Expected	Positive	-1.73194	-0.110554	5.9588e-08
RAD18	SGS1	BLMC	4NQO	DNA_repair	DNA_repair	0.328326	5.44432	0.0203521	0.185461	Expected	Positive	-2.33433	-0.165109	7.07479e-14
RAD5	SGS1	BLMC	4NQO	DNA_repair	DNA_repair	-0.0998348	5.14552	-0.00659671	0.19456	Expected	Positive	-2.64227	-0.201156	1.2574e-17
RAD51	SGS1	BLMC	4NQO	DNA_repair	DNA_repair	-0.247723	3.30307	-0.0153049	0.135502	Expected	Positive	-2.03349	-0.150807	1.08999e-10
RAD54	SGS1	BLMC	4NQO	DNA_repair	DNA_repair	-1.09546	4.30032	-0.0564374	0.138928	Expected	Positive	-3.21268	-0.195366	9.317e-26
RAD55	SGS1	BLMC	4NQO	DNA_repair	DNA_repair	0.022321	4.31681	0.00128882	0.16197	Expected	Positive	-2.33343	-0.160681	7.13331e-14
RAD57	SGS1	BLMC	4NQO	DNA_repair	DNA_repair	0.192756	2.30443	0.0180456	0.137566	Expected	Positive	-1.07645	-0.119521	0.00188526
RTT107	SGS1	BLMC	4NQO	DNA_repair	DNA_repair	-0.544566	-9.71906	-0.0337225	-0.409747	Expected	Negative	5.0194	0.376024	2.61223e-62
CSM2	SHU1	BLMC	4NQO	DNA_repair	DNA_repair	3.06667	1.49082	0.184837	0.0723105	Positive	Expected	1.45448	0.112527	6.30383e-06
MMS4	SHU1	BLMC	4NQO	DNA_repair	DNA_repair	-5.09333	-0.341022	-0.290367	-0.0144371	Negative	Expected	-3.88584	-0.27593	2.15291e-37
MUS81	SHU1	BLMC	4NQO	DNA_repair	DNA_repair	-11.0581	0.420044	-0.645941	0.0171974	Negative	Expected	-9.29639	-0.663139	5.14435e-210
RAD18	SHU1	BLMC	4NQO	DNA_repair	DNA_repair	-0.093777	-9.22404	-0.00696891	-0.447334	Expected	Negative	4.96254	0.440365	6.21532e-61
RAD5	SHU1	BLMC	4NQO	DNA_repair	DNA_repair	0.0449992	-6.84894	0.00355981	-0.369328	Expected	Negative	3.89483	0.372888	6.90405e-38
RAD55	SHU1	BLMC	4NQO	DNA_repair	DNA_repair	0.546015	-9.94561	0.0272748	-0.358491	Expected	Negative	6.26249	0.385766	2.29052e-96
SGS1	SHU1	BLMC	4NQO	DNA_repair	DNA_repair	-0.432275	2.52343	-0.0253942	0.100448	Expected	Positive	-1.77339	-0.125842	2.68164e-08
SHU1	SHU2	BLMC	4NQO	DNA_repair	DNA_repair	2.41344	1.17616	0.182182	0.0741563	Positive	Expected	1.09834	0.108026	0.00115883
MPH1	SLX4	BLMC	4NQO	DNA_repair	DNA_repair	-13.8174	-0.361756	-0.962792	-0.0201503	Negative	Expected	-10.5669	-0.942642	2.72565e-271
RAD52	SLX4	BLMC	4NQO	DNA_repair	DNA_repair	-0.309336	-5.67467	-0.0353698	-0.4617	Expected	Negative	3.03797	0.42633	2.33671e-23
MMS4	SRS2	BLMC	4NQO	DNA_repair	DNA_repair	-8.18856	-0.0896771	-0.41642	-0.00325739	Negative	Expected	-6.61122	-0.413163	1.21485e-106
MPH1	SRS2	BLMC	4NQO	DNA_repair	DNA_repair	-0.412044	-3.55994	-0.0219516	-0.140227	Expected	Negative	1.78514	0.118276	1.52923e-08
MUS81	SRS2	BLMC	4NQO	DNA_repair	DNA_repair	-0.515606	-10.3449	-0.0305094	-0.407874	Expected	Negative	5.30717	0.377364	1.5884e-69
RAD18	SRS2	BLMC	4NQO	DNA_repair	DNA_repair	-0.255848	7.97576	-0.0160962	0.304497	Expected	Positive	-4.35642	-0.320593	8.09389e-47
RAD5	SRS2	BLMC	4NQO	DNA_repair	DNA_repair	-2.0122	6.03095	-0.113643	0.21604	Negative	Positive	-4.92951	-0.329683	9.46642e-60
RAD55	SRS2	BLMC	4NQO	DNA_repair	DNA_repair	1.3238	5.16585	0.0591679	0.159445	Expected	Positive	-1.84615	-0.100278	6.30743e-09
RAD61	SRS2	BLMC	4NQO	DNA_repair	DNA_repair	0.263818	-2.49964	0.0177438	-0.13165	Expected	Negative	1.74883	0.149394	3.0283e-08
RTT101	SRS2	BLMC	4NQO	DNA_repair	DNA_repair	-0.426586	-13.5361	-0.0172201	-0.374917	Expected	Negative	7.30654	0.357697	1.34655e-130
RTT107	SRS2	BLMC	4NQO	DNA_repair	DNA_repair	-1.20749	-10.3721	-0.0636177	-0.388884	Expected	Negative	5.03004	0.325266	1.47439e-62
CLA4	CSM2	ZEOC	NoDrug	DNA_repair	DNA_repair	-16.2543	0.489598	-0.875435	0.0130548	Negative	Expected	-14.784	-0.88849	0
CLA4	CSM3	ZEOC	NoDrug	DNA_repair	DNA_repair	-9.79142	-1.67925	-0.437882	-0.038377	Negative	Expected	-7.95478	-0.399505	1.51056e-119
CLA4	MAG1	ZEOC	NoDrug	DNA_repair	DNA_repair	-14.4291	0.454185	-0.876318	0.0134598	Negative	Expected	-13.1668	-0.889778	0
CLA4	MPH1	ZEOC	NoDrug	DNA_repair	DNA_repair	-14.4732	0.142102	-0.872562	0.00408097	Negative	Expected	-13.1275	-0.876643	0
MMS4	MPH1	ZEOC	NoDrug	DNA_repair	DNA_repair	-0.399412	-7.33356	-0.0310824	-0.255525	Expected	Negative	2.63231	0.224443	8.1984e-14
MAG1	MUS81	ZEOC	NoDrug	DNA_repair	DNA_repair	-1.64052	-0.235417	-0.113056	-0.007201	Negative	Expected	-1.40395	-0.105855	0.000283256
MMS4	MUS81	ZEOC	NoDrug	DNA_repair	DNA_repair	-3.50192	-1.5217	-0.276282	-0.0529757	Negative	Expected	-2.58954	-0.223306	2.83449e-13
MPH1	MUS81	ZEOC	NoDrug	DNA_repair	DNA_repair	-0.309207	-10.32	-0.0247515	-0.351945	Expected	Negative	3.7604	0.327193	2.08936e-27
CSM2	PSY3	ZEOC	NoDrug	DNA_repair	DNA_repair	2.78623	1.59048	0.147133	0.04038	Positive	Expected	1.82193	0.106753	6.08958e-07
CLA4	RAD18	ZEOC	NoDrug	DNA_repair	DNA_repair	0.369624	-8.83407	0.0190611	-0.242956	Expected	Negative	4.4832	0.262017	1.22372e-38
CSM3	RAD18	ZEOC	NoDrug	DNA_repair	DNA_repair	0.454501	-8.49507	0.0268145	-0.244121	Expected	Negative	4.12859	0.270936	6.91049e-33
MMS4	RAD18	ZEOC	NoDrug	DNA_repair	DNA_repair	-0.85486	-7.98497	-0.052476	-0.237884	Expected	Negative	2.71729	0.185408	1.14809e-14
MPH1	RAD18	ZEOC	NoDrug	DNA_repair	DNA_repair	1.97486	-0.289294	0.117387	-0.00837429	Positive	Expected	1.90217	0.125761	1.64575e-07
MUS81	RAD18	ZEOC	NoDrug	DNA_repair	DNA_repair	1.04345	-7.23586	0.0654938	-0.209039	Expected	Negative	3.97323	0.274533	1.59614e-30
CSM2	RAD5	ZEOC	NoDrug	DNA_repair	DNA_repair	-5.35585	-0.236136	-0.45498	-0.00992589	Negative	Expected	-4.69561	-0.445054	4.89389e-42
MUS81	RAD5	ZEOC	NoDrug	DNA_repair	DNA_repair	0.709813	-7.28828	0.0470392	-0.214863	Expected	Negative	3.61088	0.261902	2.39458e-25
MPH1	RAD51	ZEOC	NoDrug	DNA_repair	DNA_repair	-5.8683	-1.59711	-0.426316	-0.053038	Negative	Expected	-4.67312	-0.373278	1.17218e-41
CSM2	RAD52	ZEOC	NoDrug	DNA_repair	DNA_repair	-2.24189	0.349814	-0.265322	0.0200108	Negative	Expected	-2.1707	-0.285333	1.70784e-09
CSM3	RAD52	ZEOC	NoDrug	DNA_repair	DNA_repair	-0.145972	-5.64858	-0.0125796	-0.226392	Expected	Negative	2.24967	0.213813	2.87157e-10
MPH1	RAD52	ZEOC	NoDrug	DNA_repair	DNA_repair	-3.70209	-0.919966	-0.455418	-0.0517699	Negative	Expected	-2.98387	-0.403648	2.27462e-17
PSY3	RAD52	ZEOC	NoDrug	DNA_repair	DNA_repair	-2.79757	-0.00464245	-0.227744	-0.0001862	Negative	Expected	-2.50748	-0.227558	1.75293e-12
RAD5	RAD54	ZEOC	NoDrug	DNA_repair	DNA_repair	0.10101	-8.43393	0.00608291	-0.243929	Expected	Negative	3.74234	0.250011	3.66774e-27
RAD18	RAD55	ZEOC	NoDrug	DNA_repair	DNA_repair	-0.394607	-11.178	-0.0204158	-0.305122	Expected	Negative	4.86706	0.284706	2.5995e-45
RAD5	RAD55	ZEOC	NoDrug	DNA_repair	DNA_repair	-0.267896	-10.9413	-0.014616	-0.30469	Expected	Negative	4.73554	0.290074	5.84196e-43
PSY3	RAD57	ZEOC	NoDrug	DNA_repair	DNA_repair	-5.07043	-0.0359218	-0.420493	-0.00148958	Negative	Expected	-4.51902	-0.419004	5.16438e-39
RAD18	RAD59	ZEOC	NoDrug	DNA_repair	DNA_repair	0.491814	-9.05424	0.0286523	-0.266917	Expected	Negative	4.52685	0.295569	2.37709e-39
RAD5	RAD59	ZEOC	NoDrug	DNA_repair	DNA_repair	-0.996154	-7.93313	-0.0612273	-0.238672	Expected	Negative	2.59302	0.177445	1.99049e-13
RAD55	RAD59	ZEOC	NoDrug	DNA_repair	DNA_repair	-0.964206	-8.76092	-0.0538267	-0.243125	Expected	Negative	3.03644	0.189298	4.13256e-18
CLA4	RAD61	ZEOC	NoDrug	DNA_repair	DNA_repair	-12.3084	-1.71337	-0.860179	-0.0591286	Negative	Expected	-10.2776	-0.80105	3.395e-199
CSM2	RAD61	ZEOC	NoDrug	DNA_repair	DNA_repair	-13.0384	-0.83071	-1.00253	-0.0300068	Negative	Expected	-11.4478	-0.972522	5.92819e-247
RAD59	RAD61	ZEOC	NoDrug	DNA_repair	DNA_repair	-13.2454	-1.98455	-1.03157	-0.0726182	Negative	Expected	-11.1442	-0.958949	4.03614e-234
RAD51	RTT101	ZEOC	NoDrug	DNA_repair	DNA_repair	-1.98304	0.783171	-0.0919625	0.0169897	Negative	Expected	-2.12807	-0.108952	3.77792e-09
MMS4	RTT107	ZEOC	NoDrug	DNA_repair	DNA_repair	-0.518372	-7.86283	-0.0341125	-0.234296	Expected	Negative	2.77113	0.200184	3.1847e-15
RAD55	RTT107	ZEOC	NoDrug	DNA_repair	DNA_repair	-9.40944	-0.181731	-0.523239	-0.00484886	Negative	Expected	-8.40482	-0.518391	2.43838e-133
RTT101	SGS1	ZEOC	NoDrug	DNA_repair	DNA_repair	-1.41138	-10.2615	-0.0728647	-0.230516	Expected	Negative	2.8001	0.157651	1.59796e-15
CSM2	SHU1	ZEOC	NoDrug	DNA_repair	DNA_repair	2.6455	2.02827	0.177183	0.0621267	Positive	Expected	1.56226	0.115056	3.03036e-05
CSM3	SHU1	ZEOC	NoDrug	DNA_repair	DNA_repair	-2.49131	-0.851597	-0.131032	-0.0204701	Negative	Expected	-1.9119	-0.110562	1.7071e-07
MMS1	SHU1	ZEOC	NoDrug	DNA_repair	DNA_repair	-6.00317	0.264623	-0.327458	0.00673778	Negative	Expected	-5.55165	-0.334195	1.75377e-58
MMS4	SHU1	ZEOC	NoDrug	DNA_repair	DNA_repair	-5.12041	-0.621961	-0.316796	-0.0171841	Negative	Expected	-4.42179	-0.299612	2.11346e-37
PSY3	SHU1	ZEOC	NoDrug	DNA_repair	DNA_repair	3.09443	1.9504	0.161989	0.0478696	Positive	Expected	1.97382	0.114119	4.82532e-08
RAD18	SHU1	ZEOC	NoDrug	DNA_repair	DNA_repair	-9.72917	-1.50916	-0.796903	-0.060056	Negative	Expected	-8.09156	-0.736847	1.21432e-123
RAD57	SHU1	ZEOC	NoDrug	DNA_repair	DNA_repair	-6.93133	0.330921	-0.845107	0.018964	Negative	Expected	-6.41375	-0.864071	6.60195e-78
MPH1	SHU2	ZEOC	NoDrug	DNA_repair	DNA_repair	0.637707	-4.34357	0.0406709	-0.127831	Expected	Negative	2.39896	0.168502	1.34235e-11
CSM2	SLX4	ZEOC	NoDrug	DNA_repair	DNA_repair	-3.17174	0.0533845	-0.248366	0.00195972	Negative	Expected	-2.89449	-0.250326	2.22421e-16
PSY3	SLX4	ZEOC	NoDrug	DNA_repair	DNA_repair	-7.33791	-0.00336712	-0.473553	-0.000104822	Negative	Expected	-6.60766	-0.473448	1.21568e-82
RAD61	SLX4	ZEOC	NoDrug	DNA_repair	DNA_repair	-10.3981	-1.13438	-0.983675	-0.0508655	Negative	Expected	-8.91016	-0.932809	8.74029e-150
SHU1	SLX4	ZEOC	NoDrug	DNA_repair	DNA_repair	-5.59756	0.144298	-0.433558	0.00511927	Negative	Expected	-5.14921	-0.438677	2.27368e-50
SHU2	SLX4	ZEOC	NoDrug	DNA_repair	DNA_repair	-6.27471	0.0283924	-0.559644	0.00119399	Negative	Expected	-5.68759	-0.560838	2.4294e-61
RAD5	SRS2	ZEOC	NoDrug	DNA_repair	DNA_repair	-1.59652	1.35081	-0.0945338	0.0381442	Negative	Expected	-2.0225	-0.132678	2.59362e-08
RTT101	SRS2	ZEOC	NoDrug	DNA_repair	DNA_repair	-1.57766	-15.4468	-0.0714045	-0.313596	Expected	Negative	4.88246	0.242192	1.42465e-45
CLA4	CSM2	ZEOC	DMSO	DNA_repair	DNA_repair	-16.2543	0.909331	-0.875435	0.0318226	Negative	Expected	-14.1252	-0.907258	0
CLA4	CSM3	ZEOC	DMSO	DNA_repair	DNA_repair	-9.79142	-1.54935	-0.437882	-0.044446	Negative	Expected	-7.40502	-0.393436	6.71144e-119
CLA4	MAG1	ZEOC	DMSO	DNA_repair	DNA_repair	-14.4291	1.24175	-0.876318	0.0484719	Negative	Expected	-12.8095	-0.92479	0
MAG1	MMS4	ZEOC	DMSO	DNA_repair	DNA_repair	-1.56972	-0.123142	-0.108228	-0.00527624	Negative	Expected	-1.26825	-0.102951	0.000498009
CLA4	MPH1	ZEOC	DMSO	DNA_repair	DNA_repair	-14.4732	0.647314	-0.872562	0.0241356	Negative	Expected	-12.6498	-0.896698	0
MMS4	MPH1	ZEOC	DMSO	DNA_repair	DNA_repair	-0.399412	-10.2082	-0.0310824	-0.486373	Expected	Negative	4.98963	0.455291	7.94817e-55
MAG1	MUS81	ZEOC	DMSO	DNA_repair	DNA_repair	-1.64052	0.288693	-0.113056	0.0122515	Negative	Expected	-1.54828	-0.125308	9.42777e-06
MPH1	MUS81	ZEOC	DMSO	DNA_repair	DNA_repair	-0.309207	-11.4939	-0.0247515	-0.539669	Expected	Negative	5.54852	0.514917	1.68295e-67
CLA4	RAD18	ZEOC	DMSO	DNA_repair	DNA_repair	0.369624	-10.1272	0.0190611	-0.348521	Expected	Negative	5.92897	0.367582	6.669e-77
CSM3	RAD18	ZEOC	DMSO	DNA_repair	DNA_repair	0.454501	-8.93463	0.0268145	-0.337525	Expected	Negative	5.20069	0.36434	1.92173e-59
MMS4	RAD18	ZEOC	DMSO	DNA_repair	DNA_repair	-0.85486	-9.84061	-0.052476	-0.378999	Expected	Negative	4.50581	0.326523	6.67393e-45
MPH1	RAD18	ZEOC	DMSO	DNA_repair	DNA_repair	1.97486	-0.840992	0.117387	-0.0320997	Positive	Expected	2.11617	0.149487	1.99763e-10
MUS81	RAD18	ZEOC	DMSO	DNA_repair	DNA_repair	1.04345	-8.09104	0.0654938	-0.315734	Expected	Negative	5.15814	0.381228	1.682e-58
CSM2	RAD5	ZEOC	DMSO	DNA_repair	DNA_repair	-5.35585	-0.3936	-0.45498	-0.0218089	Negative	Expected	-4.27093	-0.433171	4.58739e-40
MUS81	RAD5	ZEOC	DMSO	DNA_repair	DNA_repair	0.709813	-7.61729	0.0470392	-0.308899	Expected	Negative	4.58135	0.355939	2.19359e-46
MPH1	RAD51	ZEOC	DMSO	DNA_repair	DNA_repair	-5.8683	-0.155267	-0.426316	-0.00673813	Negative	Expected	-4.95824	-0.419578	9.48546e-54
CSM2	RAD52	ZEOC	DMSO	DNA_repair	DNA_repair	-2.24189	1.24009	-0.265322	0.0872754	Negative	Positive	-2.56076	-0.352597	9.07983e-15
CSM3	RAD52	ZEOC	DMSO	DNA_repair	DNA_repair	-0.145972	-6.95117	-0.0125796	-0.346877	Expected	Negative	3.35696	0.334297	2.73575e-25
MPH1	RAD52	ZEOC	DMSO	DNA_repair	DNA_repair	-3.70209	-0.891715	-0.455418	-0.0633168	Negative	Expected	-2.76053	-0.392101	4.48927e-17
PSY3	RAD52	ZEOC	DMSO	DNA_repair	DNA_repair	-2.79757	-0.489732	-0.227744	-0.0247591	Negative	Expected	-2.1182	-0.202985	2.87448e-10
RAD5	RAD54	ZEOC	DMSO	DNA_repair	DNA_repair	0.10101	-9.76297	0.00608291	-0.371596	Expected	Negative	5.30144	0.377679	9.98351e-62
RAD18	RAD55	ZEOC	DMSO	DNA_repair	DNA_repair	-0.394607	-10.5315	-0.0204158	-0.365878	Expected	Negative	5.54343	0.345463	2.13178e-67
RAD5	RAD55	ZEOC	DMSO	DNA_repair	DNA_repair	-0.267896	-12.9751	-0.014616	-0.468522	Expected	Negative	6.93773	0.453906	5.14083e-105
RAD51	RAD55	ZEOC	DMSO	DNA_repair	DNA_repair	0.682833	4.14205	0.0356618	0.13661	Expected	Positive	-1.6343	-0.100948	2.52324e-06
PSY3	RAD57	ZEOC	DMSO	DNA_repair	DNA_repair	-5.07043	-0.157104	-0.420493	-0.00890606	Negative	Expected	-4.09725	-0.411587	6.22531e-37
RAD18	RAD59	ZEOC	DMSO	DNA_repair	DNA_repair	0.491814	-9.82063	0.0286523	-0.376146	Expected	Negative	5.80594	0.404798	8.66215e-74
RAD5	RAD59	ZEOC	DMSO	DNA_repair	DNA_repair	-0.996154	-8.67178	-0.0612273	-0.345267	Expected	Negative	3.87859	0.284039	1.68406e-33
RAD55	RAD59	ZEOC	DMSO	DNA_repair	DNA_repair	-0.964206	-10.8336	-0.0538267	-0.390093	Expected	Negative	5.06196	0.336267	2.15305e-56
CSM2	RAD61	ZEOC	DMSO	DNA_repair	DNA_repair	-13.0384	-0.962085	-1.00253	-0.047749	Negative	Expected	-10.4328	-0.954779	2.8097e-235
RAD18	RAD61	ZEOC	DMSO	DNA_repair	DNA_repair	-1.47373	-0.150881	-0.115387	-0.00800923	Negative	Expected	-1.13514	-0.107377	0.00232496
MMS1	RTT101	ZEOC	DMSO	DNA_repair	DNA_repair	0.0551347	5.21521	0.00251944	0.131455	Expected	Positive	-2.47064	-0.128935	8.5818e-14
MMS4	RTT101	ZEOC	DMSO	DNA_repair	DNA_repair	-2.16533	0.201403	-0.109914	0.00583259	Negative	Expected	-1.98057	-0.115746	4.76802e-09
MMS4	RTT107	ZEOC	DMSO	DNA_repair	DNA_repair	-0.518372	-9.04136	-0.0341125	-0.354795	Expected	Negative	4.18543	0.320683	7.23316e-39
RAD55	RTT107	ZEOC	DMSO	DNA_repair	DNA_repair	-9.40944	-0.218206	-0.523239	-0.00737328	Negative	Expected	-7.92792	-0.515866	4.2634e-136
RAD54	SGS1	ZEOC	DMSO	DNA_repair	DNA_repair	-0.618665	2.5284	-0.0326201	0.0771677	Expected	Positive	-1.80208	-0.109788	1.43273e-07
RAD55	SGS1	ZEOC	DMSO	DNA_repair	DNA_repair	0.872689	4.63531	0.0505415	0.163979	Expected	Positive	-1.67154	-0.113438	1.36371e-06
RTT101	SGS1	ZEOC	DMSO	DNA_repair	DNA_repair	-1.41138	-10.3915	-0.0728647	-0.296415	Expected	Negative	3.7901	0.22355	4.9893e-32
CSM3	SHU1	ZEOC	DMSO	DNA_repair	DNA_repair	-2.49131	-0.114592	-0.131032	-0.00366379	Negative	Expected	-2.06931	-0.127368	7.97017e-10
MMS1	SHU1	ZEOC	DMSO	DNA_repair	DNA_repair	-6.00317	-0.367223	-0.327458	-0.0118291	Negative	Expected	-4.9824	-0.315629	2.95468e-54
MMS4	SHU1	ZEOC	DMSO	DNA_repair	DNA_repair	-5.12041	-0.190876	-0.316796	-0.00708915	Negative	Expected	-4.2919	-0.309707	1.92196e-40
RAD18	SHU1	ZEOC	DMSO	DNA_repair	DNA_repair	-9.72917	-0.977934	-0.796903	-0.0501152	Negative	Expected	-7.72923	-0.746788	1.8925e-129
RAD57	SHU1	ZEOC	DMSO	DNA_repair	DNA_repair	-6.93133	-0.146311	-0.845107	-0.0110854	Negative	Expected	-5.81	-0.834022	1.9408e-73
MPH1	SHU2	ZEOC	DMSO	DNA_repair	DNA_repair	0.637707	-3.785	0.0406709	-0.149663	Expected	Negative	2.53643	0.190334	1.00115e-14
CSM2	SLX4	ZEOC	DMSO	DNA_repair	DNA_repair	-3.17174	-0.148156	-0.248366	-0.00753834	Negative	Expected	-2.57888	-0.240828	5.797e-15
PSY3	SLX4	ZEOC	DMSO	DNA_repair	DNA_repair	-7.33791	-0.251243	-0.473553	-0.0107597	Negative	Expected	-5.97522	-0.462793	1.467e-77
RAD51	SLX4	ZEOC	DMSO	DNA_repair	DNA_repair	1.26558	-0.311668	0.0912603	-0.0142795	Positive	Expected	1.23534	0.10554	0.000584902
RAD55	SLX4	ZEOC	DMSO	DNA_repair	DNA_repair	1.30581	-0.534845	0.0865855	-0.023269	Positive	Expected	1.38519	0.109855	8.0424e-05
RAD61	SLX4	ZEOC	DMSO	DNA_repair	DNA_repair	-10.3981	-0.625298	-0.983675	-0.0383749	Negative	Expected	-8.38296	-0.9453	4.71695e-152
SHU1	SLX4	ZEOC	DMSO	DNA_repair	DNA_repair	-5.59756	-0.0759652	-0.433558	-0.0037031	Negative	Expected	-4.69694	-0.429855	2.72163e-48
SHU2	SLX4	ZEOC	DMSO	DNA_repair	DNA_repair	-6.27471	0.293088	-0.559644	0.0168894	Negative	Expected	-5.42942	-0.576534	3.13647e-64
MAG1	SRS2	ZEOC	DMSO	DNA_repair	DNA_repair	-1.74908	-0.134575	-0.109839	-0.00514208	Negative	Expected	-1.42427	-0.104697	6.14352e-05
MUS81	SRS2	ZEOC	DMSO	DNA_repair	DNA_repair	-0.839182	-5.2714	-0.0526335	-0.196694	Expected	Negative	1.97397	0.144061	3.71867e-09
RAD18	SRS2	ZEOC	DMSO	DNA_repair	DNA_repair	0.561338	3.87164	0.0378428	0.16595	Expected	Positive	-1.60359	-0.128107	4.07784e-06
RAD5	SRS2	ZEOC	DMSO	DNA_repair	DNA_repair	-1.59652	1.61775	-0.0945338	0.0609321	Negative	Expected	-2.21536	-0.155466	3.53919e-11
RTT101	SRS2	ZEOC	DMSO	DNA_repair	DNA_repair	-1.57766	-17.773	-0.0714045	-0.467314	Expected	Negative	7.56376	0.39591	1.17252e-124
CLA4	CSM3	ZEOC	MMS	DNA_repair	DNA_repair	-9.79142	-1.38247	-0.437882	-0.041697	Negative	Expected	-7.34474	-0.396185	1.01902e-116
CLA4	MAG1	ZEOC	MMS	DNA_repair	DNA_repair	-14.4291	-0.572836	-0.876318	-0.021286	Negative	Expected	-12.0091	-0.855032	0
CSM2	MAG1	ZEOC	MMS	DNA_repair	DNA_repair	-0.445956	-6.4328	-0.0283407	-0.228001	Expected	Negative	2.74386	0.19966	3.94363e-17
CLA4	MMS1	ZEOC	MMS	DNA_repair	DNA_repair	-1.04537	-10.5713	-0.0574321	-0.366448	Expected	Negative	4.75694	0.309016	9.22253e-50
CSM2	MMS1	ZEOC	MMS	DNA_repair	DNA_repair	0.463401	-2.56912	0.0256402	-0.0842501	Expected	Negative	1.70854	0.10989	3.97136e-07
CSM3	MMS1	ZEOC	MMS	DNA_repair	DNA_repair	-2.5623	-0.403339	-0.117882	-0.0111713	Negative	Expected	-1.98716	-0.106711	2.99406e-09
MMS1	MMS4	ZEOC	MMS	DNA_repair	DNA_repair	0.0329963	-2.86841	0.00230349	-0.115199	Expected	Negative	1.45896	0.117502	2.07389e-05
MMS4	MPH1	ZEOC	MMS	DNA_repair	DNA_repair	-0.399412	-10.131	-0.0310824	-0.460263	Expected	Negative	4.76281	0.429181	7.1763e-50
MMS1	MUS81	ZEOC	MMS	DNA_repair	DNA_repair	-0.524073	-4.6063	-0.0323968	-0.163507	Expected	Negative	1.83927	0.13111	3.93218e-08
MMS4	MUS81	ZEOC	MMS	DNA_repair	DNA_repair	-3.50192	-0.410391	-0.276282	-0.0187042	Negative	Expected	-2.82702	-0.257578	5.62433e-18
MPH1	MUS81	ZEOC	MMS	DNA_repair	DNA_repair	-0.309207	-9.97698	-0.0247515	-0.457852	Expected	Negative	4.69384	0.4331	1.72504e-48
CLA4	PSY3	ZEOC	MMS	DNA_repair	DNA_repair	-0.28623	-6.34014	-0.0133651	-0.198254	Expected	Negative	3.29002	0.184889	2.96693e-24
MAG1	PSY3	ZEOC	MMS	DNA_repair	DNA_repair	-0.321294	-11.5937	-0.0174683	-0.359942	Expected	Negative	5.4701	0.342474	2.13051e-65
MMS1	PSY3	ZEOC	MMS	DNA_repair	DNA_repair	-0.930753	-5.04805	-0.0447973	-0.145108	Expected	Negative	1.78932	0.100311	9.56397e-08
MAG1	RAD18	ZEOC	MMS	DNA_repair	DNA_repair	-0.419144	2.80063	-0.0259421	0.0892042	Expected	Positive	-1.65421	-0.115146	1.23857e-06
MMS1	RAD18	ZEOC	MMS	DNA_repair	DNA_repair	-2.02429	2.42142	-0.10649	0.0695783	Negative	Expected	-2.9373	-0.176068	2.42301e-19
CSM2	RAD5	ZEOC	MMS	DNA_repair	DNA_repair	-5.35585	0.568039	-0.45498	0.027501	Negative	Expected	-4.93448	-0.482481	3.5356e-53
CSM3	RAD5	ZEOC	MMS	DNA_repair	DNA_repair	-1.40903	0.737741	-0.0876921	0.0264683	Negative	Expected	-1.58917	-0.11416	3.58674e-06
MMS1	RAD5	ZEOC	MMS	DNA_repair	DNA_repair	-2.02208	1.97224	-0.11222	0.059296	Negative	Expected	-2.71739	-0.171516	1.12432e-16
MMS4	RAD5	ZEOC	MMS	DNA_repair	DNA_repair	-6.41975	2.36729	-0.415814	0.0832846	Negative	Positive	-6.7712	-0.499098	2.74412e-99
CLA4	RAD51	ZEOC	MMS	DNA_repair	DNA_repair	0.545351	-12.0055	0.0297246	-0.425856	Expected	Negative	7.00555	0.455581	1.23778e-106
MAG1	RAD51	ZEOC	MMS	DNA_repair	DNA_repair	-0.0368826	-10.9393	-0.00231816	-0.38413	Expected	Negative	5.30321	0.381812	1.3924e-61
MPH1	RAD51	ZEOC	MMS	DNA_repair	DNA_repair	-5.8683	0.651226	-0.426316	0.0276539	Negative	Expected	-5.39491	-0.45397	2.36033e-63
RAD5	RAD51	ZEOC	MMS	DNA_repair	DNA_repair	-8.59149	3.53243	-0.510672	0.116453	Negative	Positive	-9.22658	-0.627125	7.61207e-184
CSM2	RAD52	ZEOC	MMS	DNA_repair	DNA_repair	-2.24189	1.43111	-0.265322	0.0995714	Negative	Positive	-2.65794	-0.364893	5.52668e-16
CSM3	RAD52	ZEOC	MMS	DNA_repair	DNA_repair	-0.145972	1.71869	-0.0125796	0.0887787	Expected	Positive	-1.00881	-0.101358	0.00607038
MMS4	RAD52	ZEOC	MMS	DNA_repair	DNA_repair	-0.245994	1.7237	-0.0312621	0.122812	Expected	Positive	-1.05751	-0.154074	0.00377378
PSY3	RAD52	ZEOC	MMS	DNA_repair	DNA_repair	-2.79757	0.270297	-0.227744	0.0132024	Negative	Expected	-2.53797	-0.240947	1.17366e-14
CLA4	RAD54	ZEOC	MMS	DNA_repair	DNA_repair	0.900088	-5.83757	0.0405004	-0.161507	Expected	Negative	3.82434	0.202007	1.82502e-32
MAG1	RAD54	ZEOC	MMS	DNA_repair	DNA_repair	-0.455823	-9.35535	-0.0239541	-0.257323	Expected	Negative	3.93444	0.233368	2.57507e-34
MMS4	RAD54	ZEOC	MMS	DNA_repair	DNA_repair	-0.96698	3.56139	-0.0500472	0.102691	Expected	Positive	-2.57802	-0.152738	4.23912e-15
RAD5	RAD54	ZEOC	MMS	DNA_repair	DNA_repair	0.10101	5.06406	0.00608291	0.166543	Expected	Positive	-2.33853	-0.16046	1.54022e-12
CLA4	RAD55	ZEOC	MMS	DNA_repair	DNA_repair	1.61441	-12.7299	0.0811317	-0.415361	Positive	Negative	8.2862	0.496493	6.56611e-149
MAG1	RAD55	ZEOC	MMS	DNA_repair	DNA_repair	-0.750116	-7.24325	-0.0435308	-0.234138	Expected	Negative	2.8694	0.190607	1.17911e-18
RAD5	RAD55	ZEOC	MMS	DNA_repair	DNA_repair	-0.267896	4.07055	-0.014616	0.121203	Expected	Positive	-2.18518	-0.135819	4.87892e-11
RAD51	RAD55	ZEOC	MMS	DNA_repair	DNA_repair	0.682833	6.3174	0.0356618	0.195435	Expected	Positive	-2.63214	-0.159774	1.06794e-15
CLA4	RAD57	ZEOC	MMS	DNA_repair	DNA_repair	0.285219	-9.82225	0.021865	-0.484019	Expected	Negative	5.55108	0.505884	2.70321e-67
MAG1	RAD57	ZEOC	MMS	DNA_repair	DNA_repair	0.12091	-9.33359	0.0111423	-0.4609	Expected	Negative	4.51495	0.472042	6.22079e-45
PSY3	RAD57	ZEOC	MMS	DNA_repair	DNA_repair	-5.07043	0.183677	-0.420493	0.00933395	Negative	Expected	-4.41928	-0.429827	7.83663e-43
CLA4	RAD59	ZEOC	MMS	DNA_repair	DNA_repair	-0.189594	-7.52642	-0.0110861	-0.290556	Expected	Negative	3.98861	0.27947	3.06467e-35
CSM2	RAD61	ZEOC	MMS	DNA_repair	DNA_repair	-13.0384	-0.81214	-1.00253	-0.0399932	Negative	Expected	-10.5416	-0.962535	1.57931e-239
MMS1	RTT101	ZEOC	MMS	DNA_repair	DNA_repair	0.0551347	4.48538	0.00251944	0.107887	Expected	Positive	-2.04043	-0.105368	1.04303e-09
MMS4	RTT101	ZEOC	MMS	DNA_repair	DNA_repair	-2.16533	1.02801	-0.109914	0.0282278	Negative	Expected	-2.39365	-0.138142	4.18405e-13
RAD5	RTT101	ZEOC	MMS	DNA_repair	DNA_repair	-0.201815	3.39745	-0.0109797	0.100534	Expected	Positive	-1.8006	-0.111514	9.80656e-08
RAD55	RTT101	ZEOC	MMS	DNA_repair	DNA_repair	-0.833672	3.30653	-0.0356606	0.0767958	Expected	Positive	-2.3104	-0.112456	2.94277e-12
RAD57	RTT101	ZEOC	MMS	DNA_repair	DNA_repair	-0.276865	-6.77	-0.0212741	-0.298428	Expected	Negative	3.12865	0.277154	4.8997e-22
RAD59	RTT101	ZEOC	MMS	DNA_repair	DNA_repair	-2.06871	0.272389	-0.101982	0.00740884	Negative	Expected	-1.94289	-0.109391	7.00866e-09
CLA4	RTT107	ZEOC	MMS	DNA_repair	DNA_repair	0.25608	-11.1643	0.0149978	-0.399149	Expected	Negative	6.03563	0.414147	2.235e-79
CSM2	RTT107	ZEOC	MMS	DNA_repair	DNA_repair	0.188978	-6.39633	0.0110839	-0.216002	Expected	Negative	3.35534	0.227086	3.40963e-25
MAG1	RTT107	ZEOC	MMS	DNA_repair	DNA_repair	0.16139	-5.7598	0.0108266	-0.203383	Expected	Negative	2.82564	0.21421	4.08067e-18
MMS4	RTT107	ZEOC	MMS	DNA_repair	DNA_repair	-0.518372	-8.31093	-0.0341125	-0.30383	Expected	Negative	3.58287	0.269718	1.29981e-28
PSY3	RTT107	ZEOC	MMS	DNA_repair	DNA_repair	-0.634506	-12.3279	-0.0323784	-0.365272	Expected	Negative	5.64152	0.332893	1.80867e-69
RAD18	RTT107	ZEOC	MMS	DNA_repair	DNA_repair	-0.797752	4.03842	-0.0443383	0.120282	Expected	Positive	-2.61067	-0.16462	1.84927e-15
RAD5	RTT107	ZEOC	MMS	DNA_repair	DNA_repair	-0.209739	2.91949	-0.0122866	0.0906228	Expected	Positive	-1.55227	-0.102909	6.27269e-06
RAD57	RTT107	ZEOC	MMS	DNA_repair	DNA_repair	0.138389	-2.97564	0.0114458	-0.13777	Expected	Negative	1.57426	0.149216	3.6204e-06
RAD61	RTT107	ZEOC	MMS	DNA_repair	DNA_repair	0.57901	-8.51502	0.0445279	-0.379891	Expected	Negative	4.77369	0.424419	4.39482e-50
RTT101	RTT107	ZEOC	MMS	DNA_repair	DNA_repair	-2.3084	1.21897	-0.112118	0.0303829	Negative	Expected	-2.6103	-0.142501	1.84927e-15
CLA4	SGS1	ZEOC	MMS	DNA_repair	DNA_repair	-0.0812281	-7.22292	-0.00491375	-0.266272	Expected	Negative	3.68937	0.261359	2.83205e-30
MAG1	SGS1	ZEOC	MMS	DNA_repair	DNA_repair	-0.66991	-5.48513	-0.0468137	-0.200468	Expected	Negative	1.94842	0.153654	4.94117e-09
RAD18	SGS1	ZEOC	MMS	DNA_repair	DNA_repair	0.688386	4.50517	0.0434974	0.151936	Expected	Positive	-1.514	-0.108439	1.12738e-05
RAD54	SGS1	ZEOC	MMS	DNA_repair	DNA_repair	-0.618665	3.69114	-0.0326201	0.103748	Expected	Positive	-2.28229	-0.136368	5.57838e-12
CLA4	SHU1	ZEOC	MMS	DNA_repair	DNA_repair	0.209001	-5.73057	0.0110861	-0.195698	Expected	Negative	3.27782	0.206784	4.36049e-24
CSM3	SHU1	ZEOC	MMS	DNA_repair	DNA_repair	-2.49131	-0.661406	-0.131032	-0.0212068	Negative	Expected	-1.78293	-0.109825	1.34118e-07
MAG1	SHU1	ZEOC	MMS	DNA_repair	DNA_repair	-0.193404	-7.07078	-0.0121298	-0.24018	Expected	Negative	3.19732	0.22805	5.69312e-23
MMS1	SHU1	ZEOC	MMS	DNA_repair	DNA_repair	-6.00317	0.295665	-0.327458	0.00930674	Negative	Expected	-5.34732	-0.336764	2.79307e-62
MMS4	SHU1	ZEOC	MMS	DNA_repair	DNA_repair	-5.12041	-0.295504	-0.316796	-0.0105891	Negative	Expected	-4.28277	-0.306207	2.87509e-40
RAD18	SHU1	ZEOC	MMS	DNA_repair	DNA_repair	-9.72917	-0.224313	-0.796903	-0.0101639	Negative	Expected	-8.40476	-0.786739	1.1612e-152
RAD57	SHU1	ZEOC	MMS	DNA_repair	DNA_repair	-6.93133	0.822204	-0.845107	0.057769	Negative	Expected	-6.41605	-0.902876	3.41427e-89
RTT107	SHU1	ZEOC	MMS	DNA_repair	DNA_repair	-0.902413	-6.15785	-0.0522	-0.199311	Expected	Negative	2.21939	0.147111	1.71271e-11
CLA4	SHU2	ZEOC	MMS	DNA_repair	DNA_repair	-0.0502268	-6.63839	-0.00277983	-0.242634	Expected	Negative	3.61633	0.239854	4.03735e-29
MAG1	SHU2	ZEOC	MMS	DNA_repair	DNA_repair	0.501565	-10.1766	0.0332825	-0.372225	Expected	Negative	5.3518	0.405507	1.12904e-62
RTT107	SHU2	ZEOC	MMS	DNA_repair	DNA_repair	-0.0683861	-6.57988	-0.00406648	-0.226342	Expected	Negative	3.23562	0.222276	1.67725e-23
CSM3	SLX4	ZEOC	MMS	DNA_repair	DNA_repair	0.466376	-3.003	0.0295436	-0.122734	Expected	Negative	2.01993	0.152278	1.19899e-09
MAG1	SLX4	ZEOC	MMS	DNA_repair	DNA_repair	0.377149	-7.71797	0.0301813	-0.356647	Expected	Negative	4.18607	0.386829	9.64016e-39
MMS1	SLX4	ZEOC	MMS	DNA_repair	DNA_repair	0.0651829	-5.17327	0.00461119	-0.222084	Expected	Negative	2.73955	0.226695	4.37817e-17
MPH1	SLX4	ZEOC	MMS	DNA_repair	DNA_repair	0.197289	-3.79722	0.0154765	-0.183611	Expected	Negative	2.16045	0.199088	6.21745e-11
RAD51	SLX4	ZEOC	MMS	DNA_repair	DNA_repair	1.26558	-7.81628	0.0912603	-0.350541	Positive	Negative	5.20268	0.441802	2.46283e-59
RAD54	SLX4	ZEOC	MMS	DNA_repair	DNA_repair	1.19838	-8.55095	0.075578	-0.320504	Positive	Negative	5.39884	0.396082	9.77536e-64
RAD55	SLX4	ZEOC	MMS	DNA_repair	DNA_repair	1.30581	-8.94118	0.0865855	-0.366183	Positive	Negative	5.80948	0.452768	1.35612e-73
RAD57	SLX4	ZEOC	MMS	DNA_repair	DNA_repair	0.919204	-4.47415	0.113943	-0.342198	Expected	Negative	3.13165	0.456141	4.53172e-22
RAD59	SLX4	ZEOC	MMS	DNA_repair	DNA_repair	0.341566	-9.00936	0.0261091	-0.432731	Expected	Negative	5.08257	0.45884	1.14592e-56
RTT101	SLX4	ZEOC	MMS	DNA_repair	DNA_repair	1.12681	-9.29699	0.0683001	-0.328811	Expected	Negative	5.65868	0.397111	7.2298e-70
MUS81	SRS2	ZEOC	MMS	DNA_repair	DNA_repair	-0.839182	-8.44959	-0.0526335	-0.307905	Expected	Negative	3.51917	0.255272	1.23572e-27
RAD18	SRS2	ZEOC	MMS	DNA_repair	DNA_repair	0.561338	8.03678	0.0378428	0.305429	Expected	Positive	-3.45765	-0.267586	1.65365e-26
RAD5	SRS2	ZEOC	MMS	DNA_repair	DNA_repair	-1.59652	7.79426	-0.0945338	0.260563	Negative	Positive	-5.2222	-0.355097	1.83171e-59
RAD61	SRS2	ZEOC	MMS	DNA_repair	DNA_repair	-0.60152	-4.87459	-0.0459628	-0.23532	Expected	Negative	2.09505	0.189357	2.53577e-10
CLA4	CSM2	ZEOC	4NQO	DNA_repair	DNA_repair	-16.2543	-0.548355	-0.875435	-0.0230836	Negative	Expected	-12.4689	-0.852352	0
CLA4	MAG1	ZEOC	4NQO	DNA_repair	DNA_repair	-14.4291	0.239151	-0.876318	0.0111525	Negative	Expected	-11.5901	-0.887471	0
CLA4	MMS1	ZEOC	4NQO	DNA_repair	DNA_repair	-1.04537	-10.3653	-0.0574321	-0.417236	Expected	Negative	5.28289	0.359804	3.24778e-84
CLA4	MPH1	ZEOC	4NQO	DNA_repair	DNA_repair	-14.4732	0.213198	-0.872562	0.0091666	Negative	Expected	-11.9073	-0.881729	0
MMS4	MUS81	ZEOC	4NQO	DNA_repair	DNA_repair	-3.50192	-0.0993943	-0.276282	-0.00530627	Negative	Expected	-2.8446	-0.270976	6.78393e-25
CSM2	PSY3	ZEOC	4NQO	DNA_repair	DNA_repair	2.78623	0.912892	0.147133	0.0376291	Positive	Expected	1.63463	0.109504	8.22607e-09
MAG1	RAD18	ZEOC	4NQO	DNA_repair	DNA_repair	-0.419144	-10.4687	-0.0259421	-0.389733	Expected	Negative	5.03679	0.363791	1.10496e-76
MMS1	RAD18	ZEOC	4NQO	DNA_repair	DNA_repair	-2.02429	3.29354	-0.10649	0.101876	Negative	Positive	-3.41438	-0.208366	1.4435e-35
PSY3	RAD18	ZEOC	4NQO	DNA_repair	DNA_repair	-0.931161	-11.5836	-0.0519245	-0.410108	Expected	Negative	5.42268	0.358183	1.12484e-88
CSM2	RAD5	ZEOC	4NQO	DNA_repair	DNA_repair	-5.35585	-0.197809	-0.45498	-0.0109855	Negative	Expected	-4.37465	-0.443995	8.98878e-58
MMS1	RAD5	ZEOC	4NQO	DNA_repair	DNA_repair	-2.02208	1.14983	-0.11222	0.0393597	Negative	Expected	-2.32466	-0.151579	7.67397e-17
MMS4	RAD5	ZEOC	4NQO	DNA_repair	DNA_repair	-6.41975	2.88571	-0.415814	0.115741	Negative	Positive	-6.97727	-0.531555	1.44926e-145
PSY3	RAD5	ZEOC	4NQO	DNA_repair	DNA_repair	0.137664	-9.15903	0.00809266	-0.360784	Expected	Negative	5.21284	0.368876	4.72141e-82
MMS1	RAD51	ZEOC	4NQO	DNA_repair	DNA_repair	-1.61817	0.478337	-0.0914167	0.0189766	Negative	Expected	-1.59916	-0.110393	2.29127e-08
MPH1	RAD51	ZEOC	4NQO	DNA_repair	DNA_repair	-5.8683	0.606814	-0.426316	0.0299494	Negative	Expected	-5.19506	-0.456266	3.78643e-81
RAD18	RAD51	ZEOC	4NQO	DNA_repair	DNA_repair	0.21797	3.56116	0.0122932	0.119601	Expected	Positive	-1.63476	-0.107308	1.06259e-08
RAD5	RAD51	ZEOC	4NQO	DNA_repair	DNA_repair	-8.59149	3.08813	-0.510672	0.115135	Negative	Positive	-8.91915	-0.625807	2.05899e-237
CSM2	RAD52	ZEOC	4NQO	DNA_repair	DNA_repair	-2.24189	0.745374	-0.265322	0.0587217	Negative	Expected	-2.27925	-0.324044	3.21688e-16
MUS81	RAD52	ZEOC	4NQO	DNA_repair	DNA_repair	0.216895	2.72965	0.0199579	0.150422	Expected	Positive	-1.21639	-0.130465	3.27775e-05
RAD51	RAD52	ZEOC	4NQO	DNA_repair	DNA_repair	0.821415	3.56551	0.0678061	0.188535	Expected	Positive	-1.23153	-0.120729	2.53838e-05
RAD5	RAD54	ZEOC	4NQO	DNA_repair	DNA_repair	0.10101	4.21937	0.00608291	0.155431	Expected	Positive	-2.11558	-0.149348	4.37657e-14
MAG1	RAD55	ZEOC	4NQO	DNA_repair	DNA_repair	-0.750116	-9.27144	-0.0435308	-0.391669	Expected	Negative	4.85009	0.348138	3.47362e-71
RAD51	RAD55	ZEOC	4NQO	DNA_repair	DNA_repair	0.682833	4.70987	0.0356618	0.174973	Expected	Positive	-2.17363	-0.139311	8.01305e-15
RAD52	RAD55	ZEOC	4NQO	DNA_repair	DNA_repair	-0.612476	1.67008	-0.0465733	0.0813997	Expected	Positive	-1.41687	-0.127973	9.21978e-07
MMS1	RAD57	ZEOC	4NQO	DNA_repair	DNA_repair	0.0998925	-7.34671	0.00779976	-0.397583	Expected	Negative	4.2671	0.405383	2.5301e-55
PSY3	RAD57	ZEOC	4NQO	DNA_repair	DNA_repair	-5.07043	0.0138514	-0.420493	0.000859668	Negative	Expected	-4.06779	-0.421353	4.21933e-50
RAD54	RAD57	ZEOC	4NQO	DNA_repair	DNA_repair	0.0888275	1.87667	0.0075512	0.109255	Expected	Positive	-0.987095	-0.101704	0.00113602
RAD18	RAD59	ZEOC	4NQO	DNA_repair	DNA_repair	0.491814	-11.3843	0.0286523	-0.408134	Expected	Negative	6.38524	0.436786	1.65375e-122
RAD57	RAD59	ZEOC	4NQO	DNA_repair	DNA_repair	-0.0118247	-6.44641	-0.0010248	-0.406448	Expected	Negative	3.78284	0.405424	9.91829e-44
CSM2	RAD61	ZEOC	4NQO	DNA_repair	DNA_repair	-13.0384	-0.702371	-1.00253	-0.0413876	Negative	Expected	-9.92165	-0.961141	1.09409e-293
MMS1	RAD61	ZEOC	4NQO	DNA_repair	DNA_repair	-0.295755	-7.94678	-0.0213842	-0.404956	Expected	Negative	4.33626	0.383572	4.28523e-57
RAD5	RAD61	ZEOC	4NQO	DNA_repair	DNA_repair	-0.10683	-7.21076	-0.00882481	-0.396981	Expected	Negative	3.91006	0.388156	1.20021e-46
MMS4	RTT101	ZEOC	4NQO	DNA_repair	DNA_repair	-2.16533	-0.188244	-0.109914	-0.00605115	Negative	Expected	-1.72865	-0.103863	1.19245e-09
RAD51	RTT101	ZEOC	4NQO	DNA_repair	DNA_repair	-1.98304	1.84031	-0.0919625	0.0548125	Negative	Expected	-2.66305	-0.146775	6.60033e-22
RAD18	RTT107	ZEOC	4NQO	DNA_repair	DNA_repair	-0.797752	-12.4667	-0.0443383	-0.406669	Expected	Negative	5.62236	0.362331	3.29418e-95
RAD51	RTT107	ZEOC	4NQO	DNA_repair	DNA_repair	-2.45276	-1.0934	-0.147052	-0.0456459	Negative	Expected	-1.38806	-0.101406	1.58144e-06
RAD55	RTT107	ZEOC	4NQO	DNA_repair	DNA_repair	-9.40944	0.658949	-0.523239	0.02522	Negative	Expected	-8.12459	-0.548459	4.52577e-197
CSM3	SGS1	ZEOC	4NQO	DNA_repair	DNA_repair	-2.19853	0.259921	-0.115575	0.00879287	Negative	Expected	-1.98946	-0.124367	1.50989e-12
RAD18	SGS1	ZEOC	4NQO	DNA_repair	DNA_repair	0.688386	5.44432	0.0434974	0.185461	Expected	Positive	-1.97762	-0.141964	2.06209e-12
RAD51	SGS1	ZEOC	4NQO	DNA_repair	DNA_repair	0.499512	3.30307	0.031296	0.135502	Expected	Positive	-1.39148	-0.104206	1.49455e-06
RAD54	SGS1	ZEOC	4NQO	DNA_repair	DNA_repair	-0.618665	4.30032	-0.0326201	0.138928	Expected	Positive	-2.77421	-0.171548	1.02611e-23
RAD55	SGS1	ZEOC	4NQO	DNA_repair	DNA_repair	0.872689	4.31681	0.0505415	0.16197	Expected	Positive	-1.61475	-0.111428	1.63269e-08
CSM2	SHU1	ZEOC	4NQO	DNA_repair	DNA_repair	2.6455	1.49082	0.177183	0.0723105	Positive	Expected	1.2682	0.104872	1.13911e-05
CSM3	SHU1	ZEOC	4NQO	DNA_repair	DNA_repair	-2.49131	-0.513155	-0.131032	-0.018624	Negative	Expected	-1.75906	-0.112408	5.83838e-10
MMS1	SHU1	ZEOC	4NQO	DNA_repair	DNA_repair	-6.00317	0.0178459	-0.327458	0.000663793	Negative	Expected	-4.96985	-0.328121	2.42892e-74
MMS4	SHU1	ZEOC	4NQO	DNA_repair	DNA_repair	-5.12041	-0.341022	-0.316796	-0.0144371	Negative	Expected	-4.03324	-0.302359	2.75133e-49
RAD5	SHU1	ZEOC	4NQO	DNA_repair	DNA_repair	0.248705	-6.84894	0.0214889	-0.369328	Expected	Negative	3.83719	0.390817	5.79988e-45
RAD55	SHU1	ZEOC	4NQO	DNA_repair	DNA_repair	1.07069	-9.94561	0.0557514	-0.358491	Expected	Negative	6.54108	0.414243	1.83699e-128
RAD57	SHU1	ZEOC	4NQO	DNA_repair	DNA_repair	-6.93133	0.153381	-0.845107	0.013053	Negative	Expected	-5.77154	-0.85816	7.80835e-100
SGS1	SHU1	ZEOC	4NQO	DNA_repair	DNA_repair	-0.488249	2.52343	-0.0309034	0.100448	Expected	Positive	-1.75672	-0.131352	6.09558e-10
CSM3	SLX4	ZEOC	4NQO	DNA_repair	DNA_repair	0.466376	-1.90894	0.0295436	-0.088345	Expected	Negative	1.50269	0.117889	1.35628e-07
RAD52	SLX4	ZEOC	4NQO	DNA_repair	DNA_repair	0.0372958	-5.67467	0.0045564	-0.4617	Expected	Negative	3.17651	0.466256	4.12513e-31
RAD61	SLX4	ZEOC	4NQO	DNA_repair	DNA_repair	-10.3981	-0.714771	-0.983675	-0.0511657	Negative	Expected	-7.86049	-0.932509	1.55337e-184
MMS4	SRS2	ZEOC	4NQO	DNA_repair	DNA_repair	-2.54237	-0.0896771	-0.139504	-0.00325739	Negative	Expected	-2.07046	-0.136247	1.57663e-13
MUS81	SRS2	ZEOC	4NQO	DNA_repair	DNA_repair	-0.839182	-10.3449	-0.0526335	-0.407874	Expected	Negative	4.79514	0.35524	1.29775e-69
RAD18	SRS2	ZEOC	4NQO	DNA_repair	DNA_repair	0.561338	7.97576	0.0378428	0.304497	Expected	Positive	-3.44181	-0.266654	4.03039e-36
RAD5	SRS2	ZEOC	4NQO	DNA_repair	DNA_repair	-1.59652	6.03095	-0.0945338	0.21604	Negative	Positive	-4.48775	-0.310573	9.34323e-61
RAD55	SRS2	ZEOC	4NQO	DNA_repair	DNA_repair	1.16573	5.16585	0.0540647	0.159445	Expected	Positive	-1.89159	-0.105381	2.01073e-11
RTT101	SRS2	ZEOC	4NQO	DNA_repair	DNA_repair	-1.57766	-13.5361	-0.0714045	-0.374917	Expected	Negative	5.71995	0.303513	1.70036e-98
CLA4	CSM2	ZEOC	BLMC	DNA_repair	DNA_repair	-16.2543	0.0260493	-0.875435	0.00135919	Negative	Expected	-11.6924	-0.876794	0
CLA4	CSM3	ZEOC	BLMC	DNA_repair	DNA_repair	-9.79142	-0.817448	-0.437882	-0.035599	Negative	Expected	-6.44459	-0.402283	5.43554e-160
CLA4	MAG1	ZEOC	BLMC	DNA_repair	DNA_repair	-14.4291	-0.224106	-0.876318	-0.0127725	Negative	Expected	-10.3683	-0.863546	0
CSM3	MMS4	ZEOC	BLMC	DNA_repair	DNA_repair	-1.22498	-6.38288	-0.0631914	-0.31655	Expected	Negative	3.54058	0.253359	1.0449e-48
CLA4	MPH1	ZEOC	BLMC	DNA_repair	DNA_repair	-14.4732	0.276252	-0.872562	0.0147195	Negative	Expected	-11.0277	-0.887282	0
CSM2	MUS81	ZEOC	BLMC	DNA_repair	DNA_repair	-0.6123	-16.3591	-0.0388394	-1.00833	Expected	Negative	10.9613	0.969486	0
MMS4	RAD18	ZEOC	BLMC	DNA_repair	DNA_repair	-0.85486	-5.8559	-0.052476	-0.350237	Expected	Negative	3.47426	0.297761	6.03908e-47
CSM2	RAD5	ZEOC	BLMC	DNA_repair	DNA_repair	-5.35585	-0.384558	-0.45498	-0.0310962	Negative	Expected	-3.61421	-0.423884	8.04535e-51
MUS81	RAD52	ZEOC	BLMC	DNA_repair	DNA_repair	0.216895	-3.28284	0.0199579	-0.299229	Expected	Negative	2.4644	0.319186	7.99333e-24
RAD51	RAD54	ZEOC	BLMC	DNA_repair	DNA_repair	2.02525	-5.13577	0.0958667	-0.242553	Positive	Negative	5.06111	0.33842	8.61769e-99
MMS1	RAD57	ZEOC	BLMC	DNA_repair	DNA_repair	0.0998925	-6.17405	0.00779976	-0.479953	Expected	Negative	4.42684	0.487753	9.45149e-76
MPH1	RAD57	ZEOC	BLMC	DNA_repair	DNA_repair	-0.485155	-7.55447	-0.0429417	-0.627625	Expected	Negative	4.81641	0.584683	1.50061e-89
MUS81	RAD57	ZEOC	BLMC	DNA_repair	DNA_repair	0.0364648	-1.19647	0.00340512	-0.111093	Expected	Negative	0.869476	0.114498	0.00306584
PSY3	RAD57	ZEOC	BLMC	DNA_repair	DNA_repair	-5.07043	-0.0448743	-0.420493	-0.00371885	Negative	Expected	-3.55486	-0.416774	3.38307e-49
RAD51	RAD57	ZEOC	BLMC	DNA_repair	DNA_repair	1.23527	-0.251294	0.103711	-0.0215551	Positive	Expected	1.04365	0.125267	0.000159819
CLA4	RAD61	ZEOC	BLMC	DNA_repair	DNA_repair	-12.3084	-0.841715	-0.860179	-0.0544252	Negative	Expected	-8.46296	-0.805754	2.19478e-275
CSM2	RAD61	ZEOC	BLMC	DNA_repair	DNA_repair	-13.0384	-0.685759	-1.00253	-0.047644	Negative	Expected	-9.21439	-0.954884	0
RAD59	RAD61	ZEOC	BLMC	DNA_repair	DNA_repair	-13.2454	-0.446212	-1.03157	-0.0310896	Negative	Expected	-9.57407	-1.00048	0
RAD55	RTT107	ZEOC	BLMC	DNA_repair	DNA_repair	-9.40944	-0.57409	-0.523239	-0.0305365	Negative	Expected	-6.40277	-0.492703	5.8226e-158
MMS1	SHU1	ZEOC	BLMC	DNA_repair	DNA_repair	-6.00317	-0.259329	-0.327458	-0.0131472	Negative	Expected	-4.2207	-0.31431	4.71904e-69
MUS81	SHU1	ZEOC	BLMC	DNA_repair	DNA_repair	-0.0777375	-11.0581	-0.00486952	-0.645941	Expected	Negative	7.48475	0.641072	2.77183e-215
RAD18	SHU1	ZEOC	BLMC	DNA_repair	DNA_repair	-9.72917	-0.093777	-0.796903	-0.00696891	Negative	Expected	-7.1425	-0.789934	2.4205e-196
RAD57	SHU1	ZEOC	BLMC	DNA_repair	DNA_repair	-6.93133	0.750337	-0.845107	0.0843196	Negative	Expected	-5.60525	-0.929427	3.0268e-121
MPH1	SLX4	ZEOC	BLMC	DNA_repair	DNA_repair	0.197289	-13.8174	0.0154765	-0.962792	Expected	Negative	9.32363	0.978268	0
RAD61	SLX4	ZEOC	BLMC	DNA_repair	DNA_repair	-10.3981	-0.983121	-0.983675	-0.0844662	Negative	Expected	-7.03643	-0.899209	1.31797e-190
RTT107	SRS2	ZEOC	BLMC	DNA_repair	DNA_repair	-9.3438	-1.20749	-0.539606	-0.0636177	Negative	Expected	-6.08898	-0.475988	6.2484e-143
CLA4	CSM3	ZEOC	HYDX	DNA_repair	DNA_repair	-9.79142	0.322558	-0.437882	0.0107534	Negative	Expected	-8.04297	-0.448636	7.81246e-211
CSM3	MMS1	ZEOC	HYDX	DNA_repair	DNA_repair	-2.5623	-0.352348	-0.117882	-0.0116796	Negative	Expected	-1.87292	-0.106203	4.10161e-12
CLA4	MPH1	ZEOC	HYDX	DNA_repair	DNA_repair	-14.4732	2.0043	-0.872562	0.0842289	Negative	Positive	-13.0194	-0.956791	0
CSM3	MPH1	ZEOC	HYDX	DNA_repair	DNA_repair	-0.051951	3.51794	-0.00293263	0.135217	Expected	Positive	-2.02289	-0.138149	5.05193e-14
MMS1	MPH1	ZEOC	HYDX	DNA_repair	DNA_repair	-0.563581	1.77859	-0.035302	0.0751501	Expected	Positive	-1.46183	-0.110452	1.18247e-07
MMS1	MUS81	ZEOC	HYDX	DNA_repair	DNA_repair	-0.524073	2.08513	-0.0323968	0.0933468	Expected	Positive	-1.64747	-0.125744	1.54864e-09
MMS4	MUS81	ZEOC	HYDX	DNA_repair	DNA_repair	-3.50192	-0.177621	-0.276282	-0.0097243	Negative	Expected	-2.7758	-0.266558	8.42215e-26
PSY3	RAD18	ZEOC	HYDX	DNA_repair	DNA_repair	-0.931161	-9.99725	-0.0519245	-0.424415	Expected	Negative	5.31489	0.37249	7.39711e-93
MPH1	RAD51	ZEOC	HYDX	DNA_repair	DNA_repair	-5.8683	0.636347	-0.426316	0.0327721	Negative	Expected	-5.15539	-0.459088	3.39458e-87
CSM2	RAD52	ZEOC	HYDX	DNA_repair	DNA_repair	-2.24189	0.404427	-0.265322	0.0338843	Negative	Expected	-2.06346	-0.299206	1.46794e-14
PSY3	RAD52	ZEOC	HYDX	DNA_repair	DNA_repair	-2.79757	-0.856102	-0.227744	-0.052707	Negative	Expected	-1.71493	-0.175037	2.79042e-10
MPH1	RAD55	ZEOC	HYDX	DNA_repair	DNA_repair	0.18595	2.85027	0.0106818	0.116813	Expected	Positive	-1.50401	-0.106131	4.68176e-08
MUS81	RAD55	ZEOC	HYDX	DNA_repair	DNA_repair	-1.25816	-8.87003	-0.0719033	-0.385021	Expected	Negative	4.36309	0.313118	6.25717e-63
MUS81	RAD57	ZEOC	HYDX	DNA_repair	DNA_repair	0.0364648	1.6877	0.00340512	0.110839	Expected	Positive	-0.941059	-0.107434	0.00135096
CSM2	RAD59	ZEOC	HYDX	DNA_repair	DNA_repair	-0.756673	-22.8266	-0.0457049	-0.977757	Expected	Negative	12.587	0.932052	0
MPH1	RAD59	ZEOC	HYDX	DNA_repair	DNA_repair	-0.387323	-19.1739	-0.0259025	-0.866159	Expected	Negative	10.4117	0.840256	0
CLA4	RAD61	ZEOC	HYDX	DNA_repair	DNA_repair	-12.3084	0.265519	-0.860179	0.0133228	Negative	Expected	-10.1531	-0.873502	0
CSM3	RAD61	ZEOC	HYDX	DNA_repair	DNA_repair	-1.56732	0.16017	-0.0980499	0.00683309	Negative	Expected	-1.38513	-0.104883	6.24636e-07
MPH1	RAD61	ZEOC	HYDX	DNA_repair	DNA_repair	-0.764798	-3.64736	-0.0613147	-0.189155	Expected	Negative	1.33889	0.127841	1.3262e-06
RAD51	RAD61	ZEOC	HYDX	DNA_repair	DNA_repair	-1.9343	-0.440751	-0.141078	-0.0231203	Negative	Expected	-1.31298	-0.117958	2.51534e-06
RAD59	RAD61	ZEOC	HYDX	DNA_repair	DNA_repair	-13.2454	-0.419774	-1.03157	-0.0225912	Negative	Expected	-10.6582	-1.00898	0
CSM2	RTT101	ZEOC	HYDX	DNA_repair	DNA_repair	0.000900404	-22.3014	4.46344e-05	-0.778085	Expected	Negative	12.8365	0.778129	0
MMS4	RTT107	ZEOC	HYDX	DNA_repair	DNA_repair	-0.518372	-8.90583	-0.0341125	-0.397874	Expected	Negative	4.57337	0.363762	4.74534e-69
MPH1	RTT107	ZEOC	HYDX	DNA_repair	DNA_repair	-1.50848	0.429627	-0.114528	0.0212152	Negative	Expected	-1.49879	-0.135743	5.19016e-08
MUS81	RTT107	ZEOC	HYDX	DNA_repair	DNA_repair	-1.44558	1.05996	-0.0948744	0.0482146	Negative	Expected	-1.79191	-0.143089	3.7751e-11
PSY3	RTT107	ZEOC	HYDX	DNA_repair	DNA_repair	-0.634506	-11.1706	-0.0323784	-0.396027	Expected	Negative	5.85247	0.363648	2.27763e-112
RAD55	RTT107	ZEOC	HYDX	DNA_repair	DNA_repair	-9.40944	-0.362515	-0.523239	-0.0147226	Negative	Expected	-7.38486	-0.508517	6.51841e-178
RAD57	RTT107	ZEOC	HYDX	DNA_repair	DNA_repair	0.138389	-3.36017	0.0114458	-0.201285	Expected	Negative	2.0831	0.212731	6.39128e-15
CSM3	SGS1	ZEOC	HYDX	DNA_repair	DNA_repair	-2.19853	-0.140059	-0.115575	-0.00507788	Negative	Expected	-1.73033	-0.110497	1.89701e-10
CSM3	SHU1	ZEOC	HYDX	DNA_repair	DNA_repair	-2.49131	-0.748125	-0.131032	-0.026684	Negative	Expected	-1.642	-0.104348	1.74466e-09
MMS1	SHU1	ZEOC	HYDX	DNA_repair	DNA_repair	-6.00317	0.912395	-0.327458	0.0346129	Negative	Expected	-5.44939	-0.362071	2.7044e-97
MMS4	SHU1	ZEOC	HYDX	DNA_repair	DNA_repair	-5.12041	-0.153701	-0.316796	-0.00644858	Negative	Expected	-4.15162	-0.310348	7.32461e-57
RAD18	SHU1	ZEOC	HYDX	DNA_repair	DNA_repair	-9.72917	-0.235669	-0.796903	-0.013381	Negative	Expected	-7.86166	-0.783522	1.71559e-201
RAD5	SHU1	ZEOC	HYDX	DNA_repair	DNA_repair	0.248705	-9.44651	0.0214889	-0.554888	Expected	Negative	5.51667	0.576377	6.04337e-100
RAD57	SHU1	ZEOC	HYDX	DNA_repair	DNA_repair	-6.93133	0.597236	-0.845107	0.0497718	Negative	Expected	-6.05937	-0.894879	4.37876e-120
MMS4	SHU2	ZEOC	HYDX	DNA_repair	DNA_repair	-0.0415185	-12.3122	-0.0027242	-0.569132	Expected	Negative	7.05701	0.566408	6.55832e-163
CLA4	SLX4	ZEOC	HYDX	DNA_repair	DNA_repair	0.110516	-16.2194	0.00754793	-0.861116	Expected	Negative	10.0417	0.868664	0
CSM2	SLX4	ZEOC	HYDX	DNA_repair	DNA_repair	-3.17174	0.3131	-0.248366	0.0175068	Negative	Expected	-2.76318	-0.265873	1.38995e-25
PSY3	SLX4	ZEOC	HYDX	DNA_repair	DNA_repair	-7.33791	0.681253	-0.473553	0.0322449	Negative	Expected	-6.31997	-0.505798	1.46117e-130
RAD54	SLX4	ZEOC	HYDX	DNA_repair	DNA_repair	1.19838	-9.10814	0.075578	-0.428048	Positive	Negative	6.40325	0.503626	2.68626e-134
RAD55	SLX4	ZEOC	HYDX	DNA_repair	DNA_repair	1.30581	-13.9129	0.0865855	-0.725613	Positive	Negative	9.62766	0.812199	2.78936e-302
RAD57	SLX4	ZEOC	HYDX	DNA_repair	DNA_repair	0.919204	-7.02692	0.113943	-0.619939	Expected	Negative	4.82347	0.733882	1.0875e-76
SHU1	SLX4	ZEOC	HYDX	DNA_repair	DNA_repair	-5.59756	0.535156	-0.433558	0.02859	Negative	Expected	-4.91165	-0.462148	3.09051e-79
SHU2	SLX4	ZEOC	HYDX	DNA_repair	DNA_repair	-6.27471	0.134828	-0.559644	0.0082696	Negative	Expected	-5.24659	-0.567914	2.87539e-90
CSM3	SRS2	ZEOC	HYDX	DNA_repair	DNA_repair	-2.9372	0.460031	-0.139535	0.0147643	Negative	Expected	-2.69136	-0.154299	2.53622e-24
MMS4	SRS2	ZEOC	HYDX	DNA_repair	DNA_repair	-2.54237	-0.619483	-0.139504	-0.0227277	Negative	Expected	-1.76915	-0.116777	6.86351e-11
MPH1	SRS2	ZEOC	HYDX	DNA_repair	DNA_repair	-1.24843	1.6238	-0.0763313	0.0648261	Negative	Expected	-1.9331	-0.141157	7.33958e-13
RAD5	SRS2	ZEOC	HYDX	DNA_repair	DNA_repair	-1.59652	2.80694	-0.0945338	0.115625	Negative	Positive	-2.91356	-0.210158	2.35442e-28
RTT107	SRS2	ZEOC	HYDX	DNA_repair	DNA_repair	-9.3438	-0.0563665	-0.539606	-0.00215966	Negative	Expected	-7.75488	-0.537446	4.20755e-196
SHU2	SRS2	ZEOC	HYDX	DNA_repair	DNA_repair	-0.913735	-17.448	-0.0549218	-0.708757	Expected	Negative	9.01269	0.653835	5.08728e-265
CLA4	CSM3	ZEOC	DXRB	DNA_repair	DNA_repair	-9.79142	-0.681241	-0.437882	-0.0221816	Negative	Expected	-7.51465	-0.415701	2.5567e-110
CSM2	MMS4	ZEOC	DXRB	DNA_repair	DNA_repair	-0.202354	-3.91446	-0.012689	-0.177177	Expected	Negative	2.12693	0.164488	1.30519e-09
MMS1	MMS4	ZEOC	DXRB	DNA_repair	DNA_repair	0.0329963	2.19716	0.00230349	0.102745	Expected	Positive	-1.19537	-0.100441	0.00185239
CLA4	MPH1	ZEOC	DXRB	DNA_repair	DNA_repair	-14.4732	-0.900435	-0.872562	-0.0388608	Negative	Expected	-11.2444	-0.833701	1.22944e-245
CSM2	MUS81	ZEOC	DXRB	DNA_repair	DNA_repair	-0.6123	-6.06861	-0.0388394	-0.287169	Expected	Negative	3.13792	0.248329	5.11968e-20
MMS1	MUS81	ZEOC	DXRB	DNA_repair	DNA_repair	-0.524073	3.774	-0.0323968	0.173436	Expected	Positive	-2.67219	-0.205833	1.53653e-14
MMS4	MUS81	ZEOC	DXRB	DNA_repair	DNA_repair	-3.50192	0.813164	-0.276282	0.0462192	Negative	Expected	-3.31666	-0.322501	5.02646e-22
MPH1	MUS81	ZEOC	DXRB	DNA_repair	DNA_repair	-0.309207	2.1063	-0.0247515	0.120215	Expected	Positive	-1.47456	-0.144967	6.63039e-05
MMS4	RAD18	ZEOC	DXRB	DNA_repair	DNA_repair	-0.85486	-7.28492	-0.052476	-0.328462	Expected	Negative	3.62353	0.275986	1.92982e-26
CSM2	RAD5	ZEOC	DXRB	DNA_repair	DNA_repair	-5.35585	-0.117434	-0.45498	-0.00747857	Negative	Expected	-4.21495	-0.447502	3.28118e-35
MMS1	RAD51	ZEOC	DXRB	DNA_repair	DNA_repair	-1.61817	1.36654	-0.0914167	0.0531211	Negative	Expected	-2.1077	-0.144538	2.54654e-09
MMS4	RAD51	ZEOC	DXRB	DNA_repair	DNA_repair	-0.386447	2.54546	-0.0239005	0.110722	Expected	Positive	-1.78046	-0.134623	7.64353e-07
MUS81	RAD51	ZEOC	DXRB	DNA_repair	DNA_repair	-0.141151	3.17307	-0.00872958	0.149538	Expected	Positive	-2.03546	-0.158268	9.88058e-09
CSM2	RAD52	ZEOC	DXRB	DNA_repair	DNA_repair	-2.24189	0.457087	-0.265322	0.0367552	Negative	Expected	-2.11123	-0.302077	2.4519e-09
CSM3	RAD52	ZEOC	DXRB	DNA_repair	DNA_repair	-0.145972	-5.85428	-0.0125796	-0.338317	Expected	Negative	3.13932	0.325737	5.03677e-20
MMS4	RAD52	ZEOC	DXRB	DNA_repair	DNA_repair	-0.245994	2.06818	-0.0312621	0.173651	Expected	Positive	-1.34531	-0.204913	0.00033289
MUS81	RAD52	ZEOC	DXRB	DNA_repair	DNA_repair	0.216895	4.9055	0.0199579	0.28501	Expected	Positive	-2.43561	-0.265052	3.34159e-12
PSY3	RAD52	ZEOC	DXRB	DNA_repair	DNA_repair	-2.79757	0.40434	-0.227744	0.0237328	Negative	Expected	-2.50572	-0.251477	7.42837e-13
RAD51	RAD52	ZEOC	DXRB	DNA_repair	DNA_repair	0.821415	3.10775	0.0678061	0.172874	Expected	Positive	-1.05552	-0.105068	0.0075491
MMS1	RAD54	ZEOC	DXRB	DNA_repair	DNA_repair	-0.695894	4.02574	-0.0322108	0.121337	Expected	Positive	-2.77989	-0.153548	1.11338e-15
MMS4	RAD54	ZEOC	DXRB	DNA_repair	DNA_repair	-0.96698	4.63481	-0.0500472	0.160683	Expected	Positive	-3.3828	-0.21073	6.96173e-23
MPH1	RAD54	ZEOC	DXRB	DNA_repair	DNA_repair	0.95282	-3.77254	0.0602081	-0.160584	Expected	Negative	2.89794	0.220792	3.43321e-17
MUS81	RAD54	ZEOC	DXRB	DNA_repair	DNA_repair	-1.6314	2.93445	-0.0850874	0.106008	Negative	Positive	-3.01197	-0.191096	2.68343e-18
RAD5	RAD54	ZEOC	DXRB	DNA_repair	DNA_repair	0.10101	-8.15518	0.00608291	-0.348478	Expected	Negative	4.80168	0.354561	8.14662e-46
CSM2	RAD55	ZEOC	DXRB	DNA_repair	DNA_repair	-1.26871	-9.75479	-0.0669905	-0.361747	Expected	Negative	4.5682	0.294756	1.5451e-41
MAG1	RAD55	ZEOC	DXRB	DNA_repair	DNA_repair	-0.750116	-14.1962	-0.0435308	-0.580015	Expected	Negative	7.5591	0.536484	3.96641e-112
MMS1	RAD55	ZEOC	DXRB	DNA_repair	DNA_repair	-1.36463	3.63048	-0.0713972	0.126236	Expected	Positive	-3.146	-0.197633	6.54622e-20
MUS81	RAD55	ZEOC	DXRB	DNA_repair	DNA_repair	-1.25816	2.42331	-0.0719033	0.100617	Expected	Positive	-2.44224	-0.17252	2.9353e-12
RAD51	RAD55	ZEOC	DXRB	DNA_repair	DNA_repair	0.682833	4.10049	0.0356618	0.147693	Expected	Positive	-1.76588	-0.112031	9.57895e-07
RAD52	RAD55	ZEOC	DXRB	DNA_repair	DNA_repair	-0.612476	3.44738	-0.0465733	0.16412	Expected	Positive	-2.34849	-0.210694	2.19187e-11
CSM2	RAD57	ZEOC	DXRB	DNA_repair	DNA_repair	0.466251	-4.67814	0.055977	-0.608719	Expected	Negative	3.75439	0.664696	2.48786e-28
CSM3	RAD57	ZEOC	DXRB	DNA_repair	DNA_repair	0.102721	1.61509	0.00901614	0.150463	Expected	Positive	-1.10508	-0.141447	0.00474141
MAL13	RAD57	ZEOC	DXRB	Neutral	DNA_repair	-0.57666	-2.47422	-0.0706829	-0.319008	Expected	Negative	1.39588	0.248325	0.000145129
MMS4	RAD57	ZEOC	DXRB	DNA_repair	DNA_repair	-0.00364787	3.08082	-0.000333241	0.287722	Expected	Positive	-2.20493	-0.288055	4.1133e-10
PSY3	RAD57	ZEOC	DXRB	DNA_repair	DNA_repair	-5.07043	0.830308	-0.420493	0.0789442	Negative	Expected	-3.95864	-0.499437	4.0188e-31
RAD54	RAD57	ZEOC	DXRB	DNA_repair	DNA_repair	0.0888275	1.58376	0.0075512	0.130793	Expected	Positive	-1.03985	-0.123241	0.00877709
MMS1	RAD59	ZEOC	DXRB	DNA_repair	DNA_repair	-0.473804	-6.04093	-0.0288222	-0.2632	Expected	Negative	3.13235	0.234378	5.86536e-20
RAD55	RAD59	ZEOC	DXRB	DNA_repair	DNA_repair	-0.964206	-10.4181	-0.0538267	-0.421585	Expected	Negative	5.33378	0.367758	2.53257e-56
CSM2	RAD61	ZEOC	DXRB	DNA_repair	DNA_repair	-13.0384	0.0235723	-1.00253	0.0013028	Negative	Expected	-10.6009	-1.00383	1.02584e-218
RAD52	RAD61	ZEOC	DXRB	DNA_repair	DNA_repair	0.12509	-7.57499	0.0144417	-0.577613	Expected	Negative	4.27911	0.592055	1.47596e-36
RAD54	RAD61	ZEOC	DXRB	DNA_repair	DNA_repair	-0.0322741	-17.0462	-0.00202235	-0.725761	Expected	Negative	9.55333	0.723738	2.28274e-178
CSM2	RTT101	ZEOC	DXRB	DNA_repair	DNA_repair	0.000900404	-18.9485	4.46344e-05	-0.664823	Expected	Negative	10.9476	0.664868	6.98678e-234
MMS4	RTT101	ZEOC	DXRB	DNA_repair	DNA_repair	-2.16533	0.306164	-0.109914	0.0104071	Negative	Expected	-1.96953	-0.120321	3.17607e-08
RAD51	RTT101	ZEOC	DXRB	DNA_repair	DNA_repair	-1.98304	0.680962	-0.0919625	0.0215947	Negative	Expected	-2.02129	-0.113557	1.26719e-08
RAD54	RTT101	ZEOC	DXRB	DNA_repair	DNA_repair	-0.609383	2.96412	-0.0245011	0.0778341	Expected	Positive	-2.13102	-0.102335	1.69616e-09
CSM2	RTT107	ZEOC	DXRB	DNA_repair	DNA_repair	0.188978	-12.4991	0.0110839	-0.504428	Expected	Negative	7.24084	0.515512	5.04902e-103
RAD51	RTT107	ZEOC	DXRB	DNA_repair	DNA_repair	-2.45276	-0.0862689	-0.147052	-0.00343979	Negative	Expected	-1.99456	-0.143612	2.04348e-08
RAD52	RTT107	ZEOC	DXRB	DNA_repair	DNA_repair	0.20603	3.79111	0.0167806	0.195042	Expected	Positive	-1.85042	-0.178261	2.50074e-07
RAD54	RTT107	ZEOC	DXRB	DNA_repair	DNA_repair	-1.76112	2.38747	-0.0864795	0.0745097	Negative	Expected	-2.76694	-0.160989	1.5115e-15
RAD55	RTT107	ZEOC	DXRB	DNA_repair	DNA_repair	-9.40944	0.0305547	-0.523239	0.00109059	Negative	Expected	-7.93507	-0.52433	8.25304e-123
RAD57	RTT107	ZEOC	DXRB	DNA_repair	DNA_repair	0.138389	2.27953	0.0114458	0.181069	Expected	Positive	-1.47918	-0.169623	6.29067e-05
RAD61	RTT107	ZEOC	DXRB	DNA_repair	DNA_repair	0.57901	-15.8455	0.0445279	-0.801395	Expected	Negative	9.19044	0.845923	2.93931e-165
RAD51	SGS1	ZEOC	DXRB	DNA_repair	DNA_repair	0.499512	3.23156	0.031296	0.139444	Expected	Positive	-1.4216	-0.108148	0.000132937
MMS1	SHU1	ZEOC	DXRB	DNA_repair	DNA_repair	-6.00317	0.805445	-0.327458	0.0299405	Negative	Expected	-5.41436	-0.357398	1.29563e-57
MMS4	SHU1	ZEOC	DXRB	DNA_repair	DNA_repair	-5.12041	-0.694894	-0.316796	-0.0301356	Negative	Expected	-3.79408	-0.286661	1.2319e-28
RAD18	SHU1	ZEOC	DXRB	DNA_repair	DNA_repair	-9.72917	-0.325132	-0.796903	-0.019249	Negative	Expected	-7.69461	-0.777654	1.40811e-115
RAD5	SHU1	ZEOC	DXRB	DNA_repair	DNA_repair	0.248705	-8.34474	0.0214889	-0.516421	Expected	Negative	5.06127	0.537909	8.68398e-51
RAD54	SHU2	ZEOC	DXRB	DNA_repair	DNA_repair	-0.710298	-4.79261	-0.043405	-0.206952	Expected	Negative	2.18571	0.163547	4.12269e-10
CLA4	SLX4	ZEOC	DXRB	DNA_repair	DNA_repair	0.110516	-15.1531	0.00754793	-0.775513	Expected	Negative	9.17525	0.783061	8.83181e-165
CSM2	SLX4	ZEOC	DXRB	DNA_repair	DNA_repair	-3.17174	-0.0843792	-0.248366	-0.00496767	Negative	Expected	-2.48445	-0.243399	1.18162e-12
MMS1	SLX4	ZEOC	DXRB	DNA_repair	DNA_repair	0.0651829	-9.69504	0.00461119	-0.478902	Expected	Negative	5.6039	0.483513	4.49242e-62
MPH1	SLX4	ZEOC	DXRB	DNA_repair	DNA_repair	0.197289	-1.9838	0.0154765	-0.111194	Expected	Negative	1.31384	0.126671	0.000389135
MUS81	SLX4	ZEOC	DXRB	DNA_repair	DNA_repair	0.30937	-7.6217	0.0245641	-0.45825	Expected	Negative	4.84772	0.482814	1.13588e-46
PSY3	SLX4	ZEOC	DXRB	DNA_repair	DNA_repair	-7.33791	0.176389	-0.473553	0.00869473	Negative	Expected	-5.9385	-0.482248	3.77974e-69
RAD55	SLX4	ZEOC	DXRB	DNA_repair	DNA_repair	1.30581	-11.5686	0.0865855	-0.538231	Positive	Negative	7.71358	0.624817	1.1838e-116
SHU1	SLX4	ZEOC	DXRB	DNA_repair	DNA_repair	-5.59756	-0.274154	-0.433558	-0.015492	Negative	Expected	-4.36042	-0.418066	1.30493e-37
SHU2	SLX4	ZEOC	DXRB	DNA_repair	DNA_repair	-6.27471	-0.981558	-0.559644	-0.0664032	Negative	Expected	-4.40612	-0.493241	2.21962e-38
MMS1	SRS2	ZEOC	DXRB	DNA_repair	DNA_repair	-0.587882	-11.9988	-0.0290535	-0.405625	Expected	Negative	6.28913	0.376572	6.07505e-78
RAD18	SRS2	ZEOC	DXRB	DNA_repair	DNA_repair	0.561338	3.32022	0.0378428	0.175551	Expected	Positive	-1.60731	-0.137708	1.03273e-05
RAD5	SRS2	ZEOC	DXRB	DNA_repair	DNA_repair	-1.59652	0.591842	-0.0945338	0.0272077	Negative	Expected	-1.62402	-0.121741	8.30192e-06
RAD52	SRS2	ZEOC	DXRB	DNA_repair	DNA_repair	-0.354095	-2.44863	-0.0431484	-0.215084	Expected	Negative	1.1446	0.171936	0.00262081
RAD55	SRS2	ZEOC	DXRB	DNA_repair	DNA_repair	1.16573	-2.39824	0.0540647	-0.0766701	Expected	Negative	2.3209	0.130735	2.62797e-11
RTT101	SRS2	ZEOC	DXRB	DNA_repair	DNA_repair	-1.57766	-14.3726	-0.0714045	-0.448823	Expected	Negative	6.86373	0.377419	1.11569e-92
RAD57	YCL047C	ZEOC	DXRB	DNA_repair	Neutral	-0.29964	1.40108	-0.0259228	0.137778	Expected	Positive	-1.24986	-0.163701	0.0010115
RAD57	YLR356W	ZEOC	DXRB	DNA_repair	Neutral	-0.352747	-2.43667	-0.0305077	-0.240988	Expected	Negative	1.60205	0.21048	8.59482e-06
MAG1	MPH1	ZEOC	CSPL	DNA_repair	DNA_repair	-1.04482	0.313743	-0.0845332	0.0158611	Negative	Expected	-1.05232	-0.100394	0.00240199
MAG1	RAD18	ZEOC	CSPL	DNA_repair	DNA_repair	-0.419144	-15.4092	-0.0259421	-0.645473	Expected	Negative	8.28964	0.619531	1.89812e-178
MMS4	RAD18	ZEOC	CSPL	DNA_repair	DNA_repair	-0.85486	-6.90701	-0.052476	-0.291831	Expected	Negative	3.21192	0.239355	2.10603e-27
CSM2	RAD5	ZEOC	CSPL	DNA_repair	DNA_repair	-5.35585	0.155899	-0.45498	0.00864664	Negative	Expected	-4.56988	-0.463627	1.58539e-54
MPH1	RAD51	ZEOC	CSPL	DNA_repair	DNA_repair	-5.8683	-0.970511	-0.426316	-0.0447161	Negative	Expected	-4.43585	-0.3816	2.05855e-51
CSM2	RAD52	ZEOC	CSPL	DNA_repair	DNA_repair	-2.24189	0.243931	-0.265322	0.0177767	Negative	Expected	-2.03689	-0.283099	2.99709e-11
PSY3	RAD52	ZEOC	CSPL	DNA_repair	DNA_repair	-2.79757	-0.0785164	-0.227744	-0.00424959	Negative	Expected	-2.28621	-0.223495	4.98817e-14
RAD5	RAD54	ZEOC	CSPL	DNA_repair	DNA_repair	0.10101	-8.21178	0.00608291	-0.325981	Expected	Negative	4.60384	0.332063	1.37091e-55
MUS81	RAD55	ZEOC	CSPL	DNA_repair	DNA_repair	-1.25816	-11.1718	-0.0719033	-0.433741	Expected	Negative	5.2372	0.361838	1.05464e-71
RAD5	RAD55	ZEOC	CSPL	DNA_repair	DNA_repair	-0.267896	-9.96907	-0.014616	-0.374961	Expected	Negative	5.43777	0.360345	3.06229e-77
PSY3	RAD57	ZEOC	CSPL	DNA_repair	DNA_repair	-5.07043	-0.154597	-0.420493	-0.00880959	Negative	Expected	-4.09141	-0.411684	7.39611e-44
CSM2	RAD61	ZEOC	CSPL	DNA_repair	DNA_repair	-13.0384	-0.465591	-1.00253	-0.0226724	Negative	Expected	-10.7661	-0.979856	1.66783e-299
RAD52	RAD61	ZEOC	CSPL	DNA_repair	DNA_repair	0.12509	-7.62389	0.0144417	-0.5387	Expected	Negative	4.08653	0.553141	5.80033e-44
MMS1	RTT107	ZEOC	CSPL	DNA_repair	DNA_repair	-0.980242	-5.86376	-0.0595788	-0.222381	Expected	Negative	2.27247	0.162803	5.16333e-14
MMS1	SGS1	ZEOC	CSPL	DNA_repair	DNA_repair	-0.134903	-3.9794	-0.00844155	-0.154692	Expected	Negative	1.98531	0.14625	7.80089e-11
RAD51	SGS1	ZEOC	CSPL	DNA_repair	DNA_repair	0.499512	3.42589	0.031296	0.134516	Expected	Positive	-1.39599	-0.10322	1.72691e-05
RAD54	SGS1	ZEOC	CSPL	DNA_repair	DNA_repair	-0.618665	3.84065	-0.0326201	0.12279	Expected	Positive	-2.52034	-0.15541	6.09372e-17
MMS1	SHU1	ZEOC	CSPL	DNA_repair	DNA_repair	-6.00317	0.194108	-0.327458	0.00676703	Negative	Expected	-5.16286	-0.334225	2.06803e-69
MMS4	SHU1	ZEOC	CSPL	DNA_repair	DNA_repair	-5.12041	-0.866723	-0.316796	-0.0339722	Negative	Expected	-3.86159	-0.282824	3.86508e-39
MUS81	SHU1	ZEOC	CSPL	DNA_repair	DNA_repair	-0.0777375	-17.9899	-0.00486952	-0.705547	Expected	Negative	9.48077	0.700678	3.87564e-233
RAD18	SHU1	ZEOC	CSPL	DNA_repair	DNA_repair	-9.72917	-0.52168	-0.796903	-0.0279772	Negative	Expected	-7.85392	-0.768926	7.17077e-160
RAD57	SHU1	ZEOC	CSPL	DNA_repair	DNA_repair	-6.93133	0.325295	-0.845107	0.0243198	Negative	Expected	-6.07898	-0.869427	5.31214e-96
CLA4	SLX4	ZEOC	CSPL	DNA_repair	DNA_repair	0.110516	-17.785	0.00754793	-0.829219	Expected	Negative	10.1188	0.836767	2.14779e-265
CSM2	SLX4	ZEOC	CSPL	DNA_repair	DNA_repair	-3.17174	0.491592	-0.248366	0.0251072	Negative	Expected	-2.92517	-0.273473	1.19393e-22
PSY3	SLX4	ZEOC	CSPL	DNA_repair	DNA_repair	-7.33791	0.0986276	-0.473553	0.00435599	Negative	Expected	-6.11128	-0.477909	5.5198e-97
RAD61	SLX4	ZEOC	CSPL	DNA_repair	DNA_repair	-10.3981	-0.444201	-0.983675	-0.0275567	Negative	Expected	-8.45162	-0.956118	6.99773e-185
SHU1	SLX4	ZEOC	CSPL	DNA_repair	DNA_repair	-5.59756	0.286541	-0.433558	0.0143204	Negative	Expected	-4.8588	-0.447879	1.48969e-61
SHU2	SLX4	ZEOC	CSPL	DNA_repair	DNA_repair	-6.27471	-0.258478	-0.559644	-0.0153244	Negative	Expected	-5.08247	-0.54432	2.6705e-67
MUS81	SRS2	ZEOC	CSPL	DNA_repair	DNA_repair	-0.839182	-9.08869	-0.0526335	-0.355161	Expected	Negative	4.09388	0.302527	4.22634e-44
RAD5	SRS2	ZEOC	CSPL	DNA_repair	DNA_repair	-1.59652	0.690306	-0.0945338	0.0270508	Negative	Expected	-1.71234	-0.121585	4.68705e-08
RAD52	SRS2	ZEOC	CSPL	DNA_repair	DNA_repair	-0.354095	-2.61524	-0.0431484	-0.201409	Expected	Negative	1.09787	0.158261	0.00118647
RAD61	SRS2	ZEOC	CSPL	DNA_repair	DNA_repair	-0.60152	-15.8953	-0.0459628	-0.761227	Expected	Negative	7.93168	0.715264	1.84865e-163
RTT101	SRS2	ZEOC	CSPL	DNA_repair	DNA_repair	-1.57766	-14.8633	-0.0714045	-0.423006	Expected	Negative	6.57641	0.351601	1.36029e-112
CLA4	CSM2	HYDX	DMSO	DNA_repair	DNA_repair	-22.2039	0.909331	-0.887519	0.0318226	Negative	Expected	-17.3049	-0.919342	0
CLA4	MAG1	HYDX	DMSO	DNA_repair	DNA_repair	-19.7743	1.24175	-0.892998	0.0484719	Negative	Expected	-15.7722	-0.94147	0
CLA4	MMS1	HYDX	DMSO	DNA_repair	DNA_repair	0.587584	-2.64596	0.0242239	-0.0887995	Expected	Negative	2.12613	0.113023	1.79761e-12
CSM3	MMS4	HYDX	DMSO	DNA_repair	DNA_repair	0.652876	-2.72407	0.0236667	-0.0864845	Expected	Negative	2.2859	0.110151	2.66888e-14
CSM3	MPH1	HYDX	DMSO	DNA_repair	DNA_repair	3.51794	0.192726	0.135217	0.00661388	Positive	Expected	2.49583	0.128603	6.63763e-17
MMS1	MPH1	HYDX	DMSO	DNA_repair	DNA_repair	1.77859	-2.28258	0.0751501	-0.0822084	Positive	Negative	2.8343	0.157359	1.42976e-21
MMS4	MPH1	HYDX	DMSO	DNA_repair	DNA_repair	1.25129	-10.2082	0.065397	-0.486373	Expected	Negative	7.80196	0.55177	1.18742e-157
MMS1	MUS81	HYDX	DMSO	DNA_repair	DNA_repair	2.08513	-2.94993	0.0933468	-0.107275	Positive	Negative	3.47839	0.200622	4.19891e-32
MMS4	MUS81	HYDX	DMSO	DNA_repair	DNA_repair	-0.177621	-2.36756	-0.0097243	-0.114469	Expected	Negative	1.43407	0.104745	4.18965e-06
MPH1	MUS81	HYDX	DMSO	DNA_repair	DNA_repair	0.336904	-11.4939	0.0178262	-0.539669	Expected	Negative	7.88086	0.557495	8.05809e-161
CSM2	PSY3	HYDX	DMSO	DNA_repair	DNA_repair	4.09578	1.34877	0.154755	0.0471704	Positive	Expected	2.08962	0.107584	4.49178e-12
CLA4	RAD18	HYDX	DMSO	DNA_repair	DNA_repair	0.855964	-10.1272	0.0344028	-0.348521	Expected	Negative	7.23693	0.382924	7.42936e-136
CSM3	RAD18	HYDX	DMSO	DNA_repair	DNA_repair	1.70939	-8.93463	0.074215	-0.337525	Expected	Negative	7.15441	0.411741	8.26518e-133
MMS4	RAD18	HYDX	DMSO	DNA_repair	DNA_repair	-0.893199	-9.84061	-0.0403305	-0.378999	Expected	Negative	5.70656	0.338669	6.71228e-85
MPH1	RAD18	HYDX	DMSO	DNA_repair	DNA_repair	3.33031	-0.840992	0.143268	-0.0320997	Positive	Expected	3.04928	0.175368	7.59203e-25
MUS81	RAD18	HYDX	DMSO	DNA_repair	DNA_repair	2.73242	-8.09104	0.122355	-0.315734	Positive	Negative	7.3757	0.438089	4.5694e-141
PSY3	RAD18	HYDX	DMSO	DNA_repair	DNA_repair	-9.99725	0.265505	-0.424415	0.0101757	Negative	Expected	-7.59854	-0.43459	4.96094e-149
CSM2	RAD5	HYDX	DMSO	DNA_repair	DNA_repair	-5.81589	-0.3936	-0.349037	-0.0218089	Negative	Expected	-4.00615	-0.327228	5.52385e-42
CSM3	RAD5	HYDX	DMSO	DNA_repair	DNA_repair	-0.733357	-9.5041	-0.0329714	-0.373122	Expected	Negative	5.69883	0.340151	1.10445e-84
MUS81	RAD5	HYDX	DMSO	DNA_repair	DNA_repair	1.61301	-7.61729	0.074777	-0.308899	Expected	Negative	6.22929	0.383676	5.80387e-101
CSM3	RAD52	HYDX	DMSO	DNA_repair	DNA_repair	-0.278777	-6.95117	-0.0175165	-0.346877	Expected	Negative	4.10476	0.32936	2.35395e-44
MMS1	RAD52	HYDX	DMSO	DNA_repair	DNA_repair	1.25772	-2.17932	0.0722715	-0.0948055	Expected	Negative	2.3182	0.167077	1.12504e-14
RAD5	RAD54	HYDX	DMSO	DNA_repair	DNA_repair	-0.0107801	-9.76297	-0.000497694	-0.371596	Expected	Negative	6.20207	0.371098	4.21055e-100
MUS81	RAD55	HYDX	DMSO	DNA_repair	DNA_repair	-8.87003	0.914877	-0.385021	0.0327563	Negative	Expected	-7.42477	-0.417778	2.37657e-142
RAD18	RAD55	HYDX	DMSO	DNA_repair	DNA_repair	-0.190506	-10.5315	-0.00776647	-0.365878	Expected	Negative	6.68585	0.358112	3.92957e-116
RAD5	RAD55	HYDX	DMSO	DNA_repair	DNA_repair	0.226623	-12.9751	0.00956828	-0.468522	Expected	Negative	8.60549	0.47809	1.40278e-191
RAD51	RAD55	HYDX	DMSO	DNA_repair	DNA_repair	0.0899008	4.14205	0.00370682	0.13661	Expected	Positive	-2.5171	-0.132903	5.58397e-17
MAG1	RAD57	HYDX	DMSO	DNA_repair	DNA_repair	1.02652	-1.33711	0.0671795	-0.0783699	Expected	Negative	1.65673	0.145549	7.37215e-08
MUS81	RAD57	HYDX	DMSO	DNA_repair	DNA_repair	1.6877	-0.76961	0.110839	-0.0444607	Positive	Expected	1.77551	0.1553	6.45122e-09
PSY3	RAD57	HYDX	DMSO	DNA_repair	DNA_repair	-4.83341	-0.157104	-0.302146	-0.00890606	Negative	Expected	-3.47489	-0.29324	8.84574e-32
CSM2	RAD59	HYDX	DMSO	DNA_repair	DNA_repair	-22.8266	-0.326668	-0.977757	-0.0126568	Negative	Expected	-16.7095	-0.9651	0
MPH1	RAD59	HYDX	DMSO	DNA_repair	DNA_repair	-19.1739	0.178615	-0.866159	0.00730553	Negative	Expected	-14.3334	-0.873464	0
RAD18	RAD59	HYDX	DMSO	DNA_repair	DNA_repair	0.00398521	-9.82063	0.000170931	-0.376146	Expected	Negative	6.54421	0.376317	2.59254e-111
RAD5	RAD59	HYDX	DMSO	DNA_repair	DNA_repair	-0.915248	-8.67178	-0.040652	-0.345267	Expected	Negative	5.10675	0.304615	3.38529e-68
RAD55	RAD59	HYDX	DMSO	DNA_repair	DNA_repair	-0.913246	-10.8336	-0.039053	-0.390093	Expected	Negative	6.27938	0.35104	1.44518e-102
CSM2	RAD61	HYDX	DMSO	DNA_repair	DNA_repair	-17.925	-0.962085	-0.930236	-0.047749	Negative	Expected	-12.2895	-0.882487	0
CSM3	RAD61	HYDX	DMSO	DNA_repair	DNA_repair	0.16017	-11.1728	0.00683309	-0.441882	Expected	Negative	7.71335	0.448715	3.96586e-154
MMS1	RAD61	HYDX	DMSO	DNA_repair	DNA_repair	0.705433	-2.35974	0.0352895	-0.101561	Expected	Negative	2.07376	0.13685	6.59863e-12
MPH1	RAD61	HYDX	DMSO	DNA_repair	DNA_repair	-3.64736	-0.0605216	-0.189155	-0.0029305	Negative	Expected	-2.62468	-0.186225	2.083e-18
RAD59	RAD61	HYDX	DMSO	DNA_repair	DNA_repair	-0.419774	-2.59513	-0.0225912	-0.127712	Expected	Negative	1.44148	0.105121	3.71259e-06
CLA4	RTT101	HYDX	DMSO	DNA_repair	DNA_repair	-14.0936	-2.18158	-0.457961	-0.0571493	Negative	Expected	-9.60286	-0.400812	1.51491e-237
CSM2	RTT101	HYDX	DMSO	DNA_repair	DNA_repair	-22.3014	0.343631	-0.778085	0.0102702	Negative	Expected	-17.1603	-0.788355	0
MMS1	RTT101	HYDX	DMSO	DNA_repair	DNA_repair	-0.58414	5.21521	-0.0189345	0.131455	Expected	Positive	-3.66255	-0.150389	3.33512e-35
MMS4	RTT101	HYDX	DMSO	DNA_repair	DNA_repair	-11.8575	0.201403	-0.417549	0.00583259	Negative	Expected	-9.28618	-0.423382	3.26008e-222
RAD61	RTT101	HYDX	DMSO	DNA_repair	DNA_repair	-20.6812	-1.21005	-0.850195	-0.043266	Negative	Expected	-14.8105	-0.806929	0
MMS1	RTT107	HYDX	DMSO	DNA_repair	DNA_repair	0.872706	-3.09857	0.0366486	-0.107456	Expected	Negative	2.64594	0.144104	6.88087e-19
PSY3	RTT107	HYDX	DMSO	DNA_repair	DNA_repair	-11.1706	-1.29179	-0.396027	-0.0406677	Negative	Expected	-7.495	-0.355359	4.98367e-145
RAD51	RTT107	HYDX	DMSO	DNA_repair	DNA_repair	-1.39734	-10.584	-0.0602095	-0.378756	Expected	Negative	5.68719	0.318547	2.36689e-84
RAD57	RTT107	HYDX	DMSO	DNA_repair	DNA_repair	-3.36017	-0.428952	-0.201285	-0.0219776	Negative	Expected	-2.27474	-0.179308	5.2916e-14
RTT101	RTT107	HYDX	DMSO	DNA_repair	DNA_repair	-1.05554	-20.4275	-0.0348535	-0.547598	Expected	Negative	12.0557	0.512744	0
CSM3	SGS1	HYDX	DMSO	DNA_repair	DNA_repair	-0.140059	-15.0251	-0.00507788	-0.470681	Expected	Negative	9.71741	0.465603	5.86252e-244
RTT101	SGS1	HYDX	DMSO	DNA_repair	DNA_repair	-0.461857	-10.3915	-0.0162436	-0.296415	Expected	Negative	6.18704	0.280171	1.23839e-99
RAD5	SHU1	HYDX	DMSO	DNA_repair	DNA_repair	-9.44651	-0.0788931	-0.554888	-0.00420064	Negative	Expected	-6.94607	-0.550687	9.9237e-125
MMS4	SHU2	HYDX	DMSO	DNA_repair	DNA_repair	-12.3122	0.667299	-0.569132	0.0266154	Negative	Expected	-9.75774	-0.595748	3.34507e-245
MPH1	SHU2	HYDX	DMSO	DNA_repair	DNA_repair	0.135601	-3.785	0.00599712	-0.149663	Expected	Negative	2.62385	0.15566	1.36001e-18
CLA4	SLX4	HYDX	DMSO	DNA_repair	DNA_repair	-16.2194	0.381863	-0.861116	0.0171834	Negative	Expected	-12.6199	-0.8783	0
RAD54	SLX4	HYDX	DMSO	DNA_repair	DNA_repair	-9.10814	0.258739	-0.428048	0.0101994	Negative	Expected	-7.1446	-0.438247	6.51967e-132
RAD55	SLX4	HYDX	DMSO	DNA_repair	DNA_repair	-13.9129	-0.534845	-0.725613	-0.023269	Negative	Expected	-10.3411	-0.702344	2.54805e-275
RAD57	SLX4	HYDX	DMSO	DNA_repair	DNA_repair	-7.02692	0.364964	-0.619939	0.0300492	Negative	Expected	-5.38628	-0.649988	2.40202e-75
CSM3	SRS2	HYDX	DMSO	DNA_repair	DNA_repair	0.460031	-20.1992	0.0147643	-0.590108	Expected	Negative	13.9373	0.604872	0
MMS1	SRS2	HYDX	DMSO	DNA_repair	DNA_repair	1.06151	-4.36307	0.0358432	-0.127265	Expected	Negative	3.65547	0.163108	2.41777e-35
MMS4	SRS2	HYDX	DMSO	DNA_repair	DNA_repair	-0.619483	-6.00786	-0.0227277	-0.199818	Expected	Negative	3.57615	0.177091	7.11434e-34
MPH1	SRS2	HYDX	DMSO	DNA_repair	DNA_repair	1.6238	-14.9157	0.0648261	-0.547368	Expected	Negative	11.2896	0.612194	0
MUS81	SRS2	HYDX	DMSO	DNA_repair	DNA_repair	1.6006	-5.2714	0.0665999	-0.196694	Expected	Negative	4.71098	0.263294	3.62394e-58
RAD18	SRS2	HYDX	DMSO	DNA_repair	DNA_repair	0.370713	3.87164	0.0177314	0.16595	Expected	Positive	-2.30777	-0.148219	2.24117e-14
RAD61	SRS2	HYDX	DMSO	DNA_repair	DNA_repair	0.282719	-1.93653	0.0139607	-0.0928147	Expected	Negative	1.55163	0.106775	5.34031e-07
RTT101	SRS2	HYDX	DMSO	DNA_repair	DNA_repair	0.970974	-17.773	0.029638	-0.467314	Expected	Negative	12.3352	0.496952	0
RTT107	SRS2	HYDX	DMSO	DNA_repair	DNA_repair	-0.0563665	-14.1842	-0.00215966	-0.483125	Expected	Negative	9.38187	0.480965	1.66475e-227
SHU2	SRS2	HYDX	DMSO	DNA_repair	DNA_repair	-17.448	-0.0234374	-0.708757	-0.000878591	Negative	Expected	-12.8065	-0.707878	0
CLA4	CSM2	HYDX	4NQO	DNA_repair	DNA_repair	-22.2039	-0.548355	-0.887519	-0.0230836	Negative	Expected	-14.8913	-0.864436	0
CLA4	CSM3	HYDX	4NQO	DNA_repair	DNA_repair	0.322558	-11.364	0.0107534	-0.377097	Expected	Negative	8.2455	0.38785	6.08957e-186
CLA4	MAG1	HYDX	4NQO	DNA_repair	DNA_repair	-19.7743	0.239151	-0.892998	0.0111525	Negative	Expected	-13.928	-0.904151	0
CLA4	MMS1	HYDX	4NQO	DNA_repair	DNA_repair	0.587584	-10.3653	0.0242239	-0.417236	Expected	Negative	7.66174	0.44146	9.244e-161
CSM3	MPH1	HYDX	4NQO	DNA_repair	DNA_repair	3.51794	0.0408476	0.135217	0.0015626	Positive	Expected	2.46464	0.133654	2.09712e-17
MMS1	MPH1	HYDX	4NQO	DNA_repair	DNA_repair	1.77859	-0.806637	0.0751501	-0.033682	Positive	Expected	1.83206	0.108832	5.40723e-10
MMS1	MUS81	HYDX	4NQO	DNA_repair	DNA_repair	2.08513	-0.205405	0.0933468	-0.0085872	Positive	Expected	1.66415	0.101934	2.20131e-08
CSM2	PSY3	HYDX	4NQO	DNA_repair	DNA_repair	4.09578	0.912892	0.154755	0.0376291	Positive	Expected	2.09464	0.117126	8.37087e-13
MAG1	RAD18	HYDX	4NQO	DNA_repair	DNA_repair	-0.93791	-10.4687	-0.0417016	-0.389733	Expected	Negative	6.00156	0.348031	4.44433e-99
MMS1	RAD18	HYDX	4NQO	DNA_repair	DNA_repair	-7.1978	3.29354	-0.285184	0.101876	Negative	Positive	-7.70032	-0.38706	4.02399e-162
CSM2	RAD5	HYDX	4NQO	DNA_repair	DNA_repair	-5.81589	-0.197809	-0.349037	-0.0109855	Negative	Expected	-4.13429	-0.338052	2.20735e-47
MMS1	RAD5	HYDX	4NQO	DNA_repair	DNA_repair	-7.71056	1.14983	-0.316579	0.0393597	Negative	Expected	-6.65859	-0.355938	1.62668e-121
MMS4	RAD5	HYDX	4NQO	DNA_repair	DNA_repair	-7.88634	2.88571	-0.368687	0.115741	Negative	Positive	-7.86441	-0.484429	4.88205e-169
PSY3	RAD5	HYDX	4NQO	DNA_repair	DNA_repair	0.12921	-9.15903	0.00568007	-0.360784	Expected	Negative	6.20846	0.366464	6.21743e-106
RAD5	RAD51	HYDX	4NQO	DNA_repair	DNA_repair	-11.8102	3.08813	-0.54255	0.115135	Negative	Positive	-11.1162	-0.657685	0
MUS81	RAD52	HYDX	4NQO	DNA_repair	DNA_repair	0.466505	2.72965	0.0302024	0.150422	Expected	Positive	-1.41403	-0.12022	3.08695e-06
PSY3	RAD52	HYDX	4NQO	DNA_repair	DNA_repair	-0.856102	-7.7415	-0.052707	-0.430851	Expected	Negative	4.55633	0.378144	1.64286e-57
RAD51	RAD52	HYDX	4NQO	DNA_repair	DNA_repair	1.12893	3.56551	0.0726613	0.188535	Expected	Positive	-1.39107	-0.115874	4.64424e-06
MPH1	RAD54	HYDX	4NQO	DNA_repair	DNA_repair	3.15193	0.807941	0.139937	0.032937	Positive	Expected	1.77521	0.107	1.9483e-09
RAD5	RAD54	HYDX	4NQO	DNA_repair	DNA_repair	-0.0107801	4.21937	-0.000497694	0.155431	Expected	Positive	-2.64002	-0.155928	9.1893e-20
RAD51	RAD54	HYDX	4NQO	DNA_repair	DNA_repair	1.66038	5.63991	0.0603524	0.180008	Expected	Positive	-2.47363	-0.119655	1.91657e-17
RAD52	RAD54	HYDX	4NQO	DNA_repair	DNA_repair	0.74766	4.13636	0.0483468	0.216557	Expected	Positive	-2.02173	-0.16821	6.24016e-12
MAG1	RAD55	HYDX	4NQO	DNA_repair	DNA_repair	0.642924	-9.27144	0.0281614	-0.391669	Expected	Negative	6.89895	0.41983	1.36365e-130
MUS81	RAD55	HYDX	4NQO	DNA_repair	DNA_repair	-8.87003	1.70405	-0.385021	0.0666146	Negative	Expected	-7.73147	-0.451636	2.06615e-163
RAD51	RAD55	HYDX	4NQO	DNA_repair	DNA_repair	0.0899008	4.70987	0.00370682	0.174973	Expected	Positive	-3.08587	-0.171266	1.00539e-26
RAD54	RAD55	HYDX	4NQO	DNA_repair	DNA_repair	0.266199	4.50028	0.0090289	0.131623	Expected	Positive	-2.73729	-0.122594	3.41436e-21
MMS1	RAD57	HYDX	4NQO	DNA_repair	DNA_repair	-0.611121	-7.34671	-0.0355099	-0.397583	Expected	Negative	4.55988	0.362073	1.37144e-57
PSY3	RAD57	HYDX	4NQO	DNA_repair	DNA_repair	-4.83341	0.0138514	-0.302146	0.000859668	Negative	Expected	-3.43977	-0.303006	4.9297e-33
RAD51	RAD57	HYDX	4NQO	DNA_repair	DNA_repair	0.717003	2.92249	0.0468763	0.171946	Expected	Positive	-1.42199	-0.12507	2.6928e-06
RAD54	RAD57	HYDX	4NQO	DNA_repair	DNA_repair	-0.251374	1.87667	-0.0165239	0.109255	Expected	Positive	-1.43243	-0.125779	2.24167e-06
CSM2	RAD59	HYDX	4NQO	DNA_repair	DNA_repair	-22.8266	-0.432316	-0.977757	-0.0201034	Negative	Expected	-15.1472	-0.957654	0
MPH1	RAD59	HYDX	4NQO	DNA_repair	DNA_repair	-19.1739	-0.418976	-0.866159	-0.0197933	Negative	Expected	-12.9484	-0.846365	0
RAD18	RAD59	HYDX	4NQO	DNA_repair	DNA_repair	0.00398521	-11.3843	0.000170931	-0.408134	Expected	Negative	7.30405	0.408304	3.34466e-146
RAD57	RAD59	HYDX	4NQO	DNA_repair	DNA_repair	-0.116472	-6.44641	-0.00736228	-0.406448	Expected	Negative	4.47004	0.399086	2.16354e-55
CLA4	RAD61	HYDX	4NQO	DNA_repair	DNA_repair	0.265519	-7.12392	0.0133228	-0.376065	Expected	Negative	5.34645	0.389388	7.81402e-79
CSM2	RAD61	HYDX	4NQO	DNA_repair	DNA_repair	-17.925	-0.702371	-0.930236	-0.0413876	Negative	Expected	-11.32	-0.888849	0
CSM3	RAD61	HYDX	4NQO	DNA_repair	DNA_repair	0.16017	-9.40221	0.00683309	-0.426892	Expected	Negative	6.96172	0.433725	6.19152e-133
MMS1	RAD61	HYDX	4NQO	DNA_repair	DNA_repair	0.705433	-7.94678	0.0352895	-0.404956	Expected	Negative	6.1651	0.440246	1.75534e-104
MPH1	RAD61	HYDX	4NQO	DNA_repair	DNA_repair	-3.64736	-0.019742	-0.189155	-0.00109153	Negative	Expected	-2.48087	-0.188064	1.55178e-17
RAD18	RAD61	HYDX	4NQO	DNA_repair	DNA_repair	-0.631902	-9.33228	-0.0349713	-0.461752	Expected	Negative	5.74896	0.426781	5.158e-91
RAD5	RAD61	HYDX	4NQO	DNA_repair	DNA_repair	-0.188493	-7.21076	-0.0107907	-0.396981	Expected	Negative	4.86238	0.38619	2.33669e-65
RAD55	RAD61	HYDX	4NQO	DNA_repair	DNA_repair	0.656369	-1.57363	0.0322728	-0.0760558	Expected	Negative	1.57122	0.108329	1.46837e-07
RAD59	RAD61	HYDX	4NQO	DNA_repair	DNA_repair	-0.419774	-4.63993	-0.0225912	-0.270012	Expected	Negative	3.12149	0.247421	2.03539e-27
CSM2	RTT101	HYDX	4NQO	DNA_repair	DNA_repair	-22.3014	-0.445901	-0.778085	-0.0151977	Negative	Expected	-15.6412	-0.762887	0
CSM3	RTT101	HYDX	4NQO	DNA_repair	DNA_repair	-1.61018	-16.3048	-0.0458686	-0.427194	Expected	Negative	9.8525	0.381326	5.26024e-265
MMS1	RTT101	HYDX	4NQO	DNA_repair	DNA_repair	-0.58414	2.97373	-0.0189345	0.0847878	Expected	Positive	-2.40266	-0.103722	1.64074e-16
MMS4	RTT101	HYDX	4NQO	DNA_repair	DNA_repair	-11.8575	-0.188244	-0.417549	-0.00605115	Negative	Expected	-8.63049	-0.411498	2.66129e-203
MPH1	RTT101	HYDX	4NQO	DNA_repair	DNA_repair	1.89296	-2.37953	0.0700604	-0.0806355	Expected	Negative	3.00304	0.150696	1.92714e-25
MMS4	RTT107	HYDX	4NQO	DNA_repair	DNA_repair	-8.90583	-0.509618	-0.397874	-0.0230112	Negative	Expected	-5.9015	-0.374863	1.16494e-95
PSY3	RTT107	HYDX	4NQO	DNA_repair	DNA_repair	-11.1706	-1.13439	-0.396027	-0.0417608	Negative	Expected	-6.93161	-0.354266	1.3468e-131
RAD18	RTT107	HYDX	4NQO	DNA_repair	DNA_repair	0.381935	-12.4667	0.0155544	-0.406669	Expected	Negative	8.09187	0.422224	3.78117e-179
RAD57	RTT107	HYDX	4NQO	DNA_repair	DNA_repair	-3.36017	0.132168	-0.201285	0.00753684	Negative	Expected	-2.52488	-0.208822	3.90476e-18
RTT101	RTT107	HYDX	4NQO	DNA_repair	DNA_repair	-1.05554	-13.6662	-0.0348535	-0.410862	Expected	Negative	8.42014	0.376008	8.0588e-194
CSM2	SGS1	HYDX	4NQO	DNA_repair	DNA_repair	-0.0645048	2.4393	-0.00284101	0.105249	Expected	Positive	-1.75311	-0.10809	3.60719e-09
PSY3	SGS1	HYDX	4NQO	DNA_repair	DNA_repair	-0.686041	2.79184	-0.0259694	0.103049	Expected	Positive	-2.44025	-0.129018	5.2517e-17
RAD18	SGS1	HYDX	4NQO	DNA_repair	DNA_repair	1.04842	5.44432	0.0481452	0.185461	Expected	Positive	-2.40159	-0.137316	1.66952e-16
RAD5	SGS1	HYDX	4NQO	DNA_repair	DNA_repair	1.10591	5.14552	0.0525681	0.19456	Expected	Positive	-2.33775	-0.141992	1.1053e-15
RAD51	SGS1	HYDX	4NQO	DNA_repair	DNA_repair	-0.0222284	3.30307	-0.0010039	0.135502	Expected	Positive	-2.23732	-0.136506	1.9594e-14
RAD54	SGS1	HYDX	4NQO	DNA_repair	DNA_repair	-0.0312469	4.30032	-0.00116832	0.138928	Expected	Positive	-2.83517	-0.140097	1.14425e-22
CSM2	SHU1	HYDX	4NQO	DNA_repair	DNA_repair	4.06344	1.49082	0.181494	0.0723105	Positive	Expected	1.65589	0.109183	2.56944e-08
RAD18	SHU1	HYDX	4NQO	DNA_repair	DNA_repair	-0.235669	-9.22404	-0.013381	-0.447334	Expected	Negative	5.81155	0.433953	5.6152e-93
RAD55	SHU1	HYDX	4NQO	DNA_repair	DNA_repair	0.910183	-9.94561	0.0346083	-0.358491	Expected	Negative	7.50289	0.3931	3.2709e-154
SGS1	SHU1	HYDX	4NQO	DNA_repair	DNA_repair	-0.3928	2.52343	-0.0165396	0.100448	Expected	Positive	-2.01897	-0.116988	6.61363e-12
MMS4	SHU2	HYDX	4NQO	DNA_repair	DNA_repair	-12.3122	0.723961	-0.569132	0.0339834	Negative	Expected	-9.15474	-0.603116	1.15959e-228
CLA4	SLX4	HYDX	4NQO	DNA_repair	DNA_repair	-16.2194	0.652142	-0.861116	0.0346529	Negative	Expected	-11.9253	-0.895769	0
CSM2	SLX4	HYDX	4NQO	DNA_repair	DNA_repair	0.3131	-2.06665	0.0175068	-0.124507	Expected	Negative	1.72777	0.142014	5.54408e-09
CSM3	SLX4	HYDX	4NQO	DNA_repair	DNA_repair	0.802271	-1.90894	0.0366984	-0.088345	Expected	Negative	1.92164	0.125043	6.41518e-11
PSY3	SLX4	HYDX	4NQO	DNA_repair	DNA_repair	0.681253	-2.65362	0.0322449	-0.132013	Expected	Negative	2.39209	0.164258	1.85178e-16
RAD52	SLX4	HYDX	4NQO	DNA_repair	DNA_repair	-0.173042	-5.67467	-0.0150166	-0.4617	Expected	Negative	3.75503	0.446683	2.50166e-39
RAD54	SLX4	HYDX	4NQO	DNA_repair	DNA_repair	-9.10814	0.715603	-0.428048	0.0316355	Negative	Expected	-7.12452	-0.459683	5.91279e-139
RAD55	SLX4	HYDX	4NQO	DNA_repair	DNA_repair	-13.9129	0.423984	-0.725613	0.0207019	Negative	Expected	-10.4463	-0.746315	1.75592e-297
RAD57	SLX4	HYDX	4NQO	DNA_repair	DNA_repair	-7.02692	0.349586	-0.619939	0.0317297	Negative	Expected	-5.14845	-0.651668	5.1754e-73
SHU1	SLX4	HYDX	4NQO	DNA_repair	DNA_repair	0.535156	-1.97294	0.02859	-0.110189	Expected	Negative	1.79563	0.138779	1.24847e-09
SHU2	SLX4	HYDX	4NQO	DNA_repair	DNA_repair	0.134828	-2.54905	0.0082696	-0.171185	Expected	Negative	1.97311	0.179454	1.82263e-11
CSM2	SRS2	HYDX	4NQO	DNA_repair	DNA_repair	-0.819284	2.08989	-0.0295571	0.0792222	Expected	Positive	-2.07869	-0.108779	1.46558e-12
CSM3	SRS2	HYDX	4NQO	DNA_repair	DNA_repair	0.460031	-8.23901	0.0147643	-0.260392	Expected	Negative	6.10871	0.275156	1.3178e-102
MPH1	SRS2	HYDX	4NQO	DNA_repair	DNA_repair	1.6238	-3.55994	0.0648261	-0.140227	Expected	Negative	3.65619	0.205053	2.48702e-37
MUS81	SRS2	HYDX	4NQO	DNA_repair	DNA_repair	1.6006	-10.3449	0.0665999	-0.407874	Expected	Negative	8.27725	0.474474	2.4042e-187
RAD18	SRS2	HYDX	4NQO	DNA_repair	DNA_repair	0.370713	7.97576	0.0177314	0.304497	Expected	Positive	-4.6858	-0.286765	1.28466e-60
RAD61	SRS2	HYDX	4NQO	DNA_repair	DNA_repair	0.282719	-2.49964	0.0139607	-0.13165	Expected	Negative	2.01688	0.145611	6.20091e-12
RTT101	SRS2	HYDX	4NQO	DNA_repair	DNA_repair	0.970974	-13.5361	0.029638	-0.374917	Expected	Negative	9.81518	0.404555	4.82294e-263
RTT107	SRS2	HYDX	4NQO	DNA_repair	DNA_repair	-0.0563665	-10.3721	-0.00215966	-0.388884	Expected	Negative	7.21402	0.386725	1.17856e-142
SHU2	SRS2	HYDX	4NQO	DNA_repair	DNA_repair	-17.448	1.28969	-0.708757	0.0541139	Negative	Expected	-13.0627	-0.762871	0
CLA4	CSM2	HYDX	BLMC	DNA_repair	DNA_repair	-22.2039	0.0260493	-0.887519	0.00135919	Negative	Expected	-13.5235	-0.888879	0
CLA4	MAG1	HYDX	BLMC	DNA_repair	DNA_repair	-19.7743	-0.224106	-0.892998	-0.0127725	Negative	Expected	-12.105	-0.880226	0
CSM3	MMS4	HYDX	BLMC	DNA_repair	DNA_repair	0.652876	-6.38288	0.0236667	-0.31655	Expected	Negative	5.53833	0.340217	2.94487e-135
CSM2	MUS81	HYDX	BLMC	DNA_repair	DNA_repair	-0.0261667	-16.3591	-0.00115455	-1.00833	Expected	Negative	13.2869	1.00717	0
MMS4	MUS81	HYDX	BLMC	DNA_repair	DNA_repair	-0.177621	-4.08409	-0.0097243	-0.309393	Expected	Negative	3.20612	0.299669	7.24998e-46
MMS4	RAD18	HYDX	BLMC	DNA_repair	DNA_repair	-0.893199	-5.8559	-0.0403305	-0.350237	Expected	Negative	4.13542	0.309906	8.36671e-76
MPH1	RAD18	HYDX	BLMC	DNA_repair	DNA_repair	3.33031	0.477841	0.143268	0.0263083	Positive	Expected	1.67395	0.11696	5.32624e-13
PSY3	RAD18	HYDX	BLMC	DNA_repair	DNA_repair	-9.99725	-1.04713	-0.424415	-0.0574284	Negative	Expected	-5.29144	-0.366986	4.01852e-124
CSM2	RAD5	HYDX	BLMC	DNA_repair	DNA_repair	-5.81589	-0.384558	-0.349037	-0.0310962	Negative	Expected	-3.15732	-0.317941	7.66123e-45
CSM3	RAD5	HYDX	BLMC	DNA_repair	DNA_repair	-0.733357	-7.36364	-0.0329714	-0.455074	Expected	Negative	5.52317	0.422102	1.48563e-134
MPH1	RAD51	HYDX	BLMC	DNA_repair	DNA_repair	0.636347	-5.75632	0.0327721	-0.374329	Expected	Negative	4.90765	0.407101	2.00088e-106
CSM2	RAD52	HYDX	BLMC	DNA_repair	DNA_repair	0.404427	-2.39093	0.0338843	-0.269047	Expected	Negative	2.15927	0.302931	3.47108e-21
MUS81	RAD52	HYDX	BLMC	DNA_repair	DNA_repair	0.466505	-3.28284	0.0302024	-0.299229	Expected	Negative	2.94656	0.329431	7.2269e-39
PSY3	RAD52	HYDX	BLMC	DNA_repair	DNA_repair	-0.856102	-2.68469	-0.052707	-0.218414	Expected	Negative	1.62418	0.165708	2.81099e-12
RAD51	RAD54	HYDX	BLMC	DNA_repair	DNA_repair	1.66038	-5.13577	0.0603524	-0.242553	Expected	Negative	5.08263	0.302906	4.36015e-114
RAD18	RAD55	HYDX	BLMC	DNA_repair	DNA_repair	-0.190506	-2.17062	-0.00776647	-0.113855	Expected	Negative	1.59694	0.106089	6.79151e-12
MMS1	RAD57	HYDX	BLMC	DNA_repair	DNA_repair	-0.611121	-6.17405	-0.0355099	-0.479953	Expected	Negative	4.57935	0.444443	8.96112e-93
MPH1	RAD57	HYDX	BLMC	DNA_repair	DNA_repair	-0.769579	-7.55447	-0.0489172	-0.627625	Expected	Negative	5.53221	0.578708	5.61715e-135
MUS81	RAD57	HYDX	BLMC	DNA_repair	DNA_repair	1.6877	-1.19647	0.110839	-0.111093	Positive	Negative	1.9514	0.221932	2.01435e-17
PSY3	RAD57	HYDX	BLMC	DNA_repair	DNA_repair	-4.83341	-0.0448743	-0.302146	-0.00371885	Negative	Expected	-2.87486	-0.298427	2.42355e-37
CSM2	RAD59	HYDX	BLMC	DNA_repair	DNA_repair	-22.8266	-0.321288	-0.977757	-0.0180807	Negative	Expected	-13.5695	-0.959676	0
MPH1	RAD59	HYDX	BLMC	DNA_repair	DNA_repair	-19.1739	0.0457903	-0.866159	0.00262969	Negative	Expected	-11.8903	-0.868788	0
CSM2	RAD61	HYDX	BLMC	DNA_repair	DNA_repair	-17.925	-0.685759	-0.930236	-0.047644	Negative	Expected	-10.1776	-0.882592	0
MPH1	RAD61	HYDX	BLMC	DNA_repair	DNA_repair	-3.64736	-0.248853	-0.189155	-0.0168224	Negative	Expected	-2.02265	-0.172333	6.99517e-19
CSM2	RTT101	HYDX	BLMC	DNA_repair	DNA_repair	-22.3014	0.491997	-0.778085	0.0224361	Negative	Expected	-13.942	-0.800521	0
RAD61	RTT101	HYDX	BLMC	DNA_repair	DNA_repair	-20.6812	-0.752742	-0.850195	-0.0400437	Negative	Expected	-12.0504	-0.810151	0
MMS4	RTT107	HYDX	BLMC	DNA_repair	DNA_repair	-8.90583	-0.91121	-0.397874	-0.0551171	Negative	Expected	-4.55808	-0.342757	2.06688e-92
MPH1	RTT107	HYDX	BLMC	DNA_repair	DNA_repair	0.429627	-1.23949	0.0212152	-0.0791824	Expected	Negative	1.24342	0.100398	1.71454e-07
PSY3	RTT107	HYDX	BLMC	DNA_repair	DNA_repair	-11.1706	-0.49298	-0.396027	-0.0231689	Negative	Expected	-6.3336	-0.372858	2.75358e-177
RAD51	RTT107	HYDX	BLMC	DNA_repair	DNA_repair	-1.39734	-9.17603	-0.0602095	-0.521233	Expected	Negative	6.46621	0.461024	4.72662e-184
RAD57	RTT107	HYDX	BLMC	DNA_repair	DNA_repair	-3.36017	-0.388931	-0.201285	-0.0313072	Negative	Expected	-1.69404	-0.169978	1.79226e-13
CSM3	SGS1	HYDX	BLMC	DNA_repair	DNA_repair	-0.140059	-2.41219	-0.00507788	-0.12314	Expected	Negative	1.88557	0.118062	2.59909e-16
RAD55	SGS1	HYDX	BLMC	DNA_repair	DNA_repair	2.95155	0.022321	0.125295	0.00128882	Positive	Expected	1.73034	0.124007	7.89633e-14
RTT107	SGS1	HYDX	BLMC	DNA_repair	DNA_repair	-10.5027	-0.544566	-0.464286	-0.0337225	Negative	Expected	-5.65898	-0.430564	9.19373e-142
MMS4	SHU1	HYDX	BLMC	DNA_repair	DNA_repair	-0.153701	-5.09333	-0.00644858	-0.290367	Expected	Negative	4.01108	0.283918	2.23648e-71
MUS81	SHU1	HYDX	BLMC	DNA_repair	DNA_repair	-0.804479	-11.0581	-0.0338794	-0.645941	Expected	Negative	8.49946	0.612062	0
RAD5	SHU1	HYDX	BLMC	DNA_repair	DNA_repair	-9.44651	0.0449992	-0.554888	0.00355981	Negative	Expected	-5.6677	-0.558448	3.52966e-142
MMS4	SHU2	HYDX	BLMC	DNA_repair	DNA_repair	-12.3122	0.0372669	-0.569132	0.00226213	Negative	Expected	-7.48901	-0.571395	2.39226e-247
CLA4	SLX4	HYDX	BLMC	DNA_repair	DNA_repair	-16.2194	-0.543506	-0.861116	-0.0361074	Negative	Expected	-9.70114	-0.825009	0
CSM2	SLX4	HYDX	BLMC	DNA_repair	DNA_repair	0.3131	-3.34005	0.0175068	-0.245211	Expected	Negative	2.84685	0.262718	2.36366e-36
MPH1	SLX4	HYDX	BLMC	DNA_repair	DNA_repair	-0.736752	-13.8174	-0.0403958	-0.962792	Expected	Negative	10.4031	0.922396	0
PSY3	SLX4	HYDX	BLMC	DNA_repair	DNA_repair	0.681253	-7.71598	0.0322449	-0.467987	Expected	Negative	6.50205	0.500232	4.54301e-186
RAD54	SLX4	HYDX	BLMC	DNA_repair	DNA_repair	-9.10814	1.33859	-0.428048	0.0811605	Negative	Expected	-6.6379	-0.509208	1.41702e-194
RAD55	SLX4	HYDX	BLMC	DNA_repair	DNA_repair	-13.9129	1.11154	-0.725613	0.0733569	Negative	Expected	-9.49847	-0.79897	0
RAD57	SLX4	HYDX	BLMC	DNA_repair	DNA_repair	-7.02692	0.416085	-0.619939	0.0484501	Negative	Expected	-4.57518	-0.668389	4.50612e-93
SHU1	SLX4	HYDX	BLMC	DNA_repair	DNA_repair	0.535156	-6.12928	0.02859	-0.42678	Expected	Negative	5.18862	0.45537	7.48544e-119
SHU2	SLX4	HYDX	BLMC	DNA_repair	DNA_repair	0.134828	-8.84238	0.0082696	-0.692878	Expected	Negative	7.04608	0.701147	2.43063e-218
CSM3	SRS2	HYDX	BLMC	DNA_repair	DNA_repair	0.460031	-10.4315	0.0147643	-0.465745	Expected	Negative	8.73874	0.48051	0
MMS4	SRS2	HYDX	BLMC	DNA_repair	DNA_repair	-0.619483	-8.18856	-0.0227277	-0.41642	Expected	Negative	6.27831	0.393693	1.39154e-173
RAD5	SRS2	HYDX	BLMC	DNA_repair	DNA_repair	2.80694	-2.0122	0.115625	-0.113643	Positive	Negative	3.27978	0.229267	5.87767e-48
SHU2	SRS2	HYDX	BLMC	DNA_repair	DNA_repair	-17.448	-0.884692	-0.708757	-0.0475985	Negative	Expected	-9.80731	-0.661158	0
CSM2	MMS4	HYDX	DXRB	DNA_repair	DNA_repair	-0.0733707	-3.91446	-0.00322082	-0.177177	Expected	Negative	2.75888	0.173956	4.87456e-13
CLA4	MPH1	HYDX	DXRB	DNA_repair	DNA_repair	2.0043	-0.900435	0.0842289	-0.0388608	Positive	Expected	2.04339	0.12309	1.79827e-07
CSM3	MPH1	HYDX	DXRB	DNA_repair	DNA_repair	3.51794	-1.43929	0.135217	-0.0562188	Positive	Expected	3.49334	0.191435	1.5878e-20
MMS1	MPH1	HYDX	DXRB	DNA_repair	DNA_repair	1.77859	-1.14896	0.0751501	-0.0479616	Positive	Expected	2.07276	0.123112	1.14153e-07
CSM2	MUS81	HYDX	DXRB	DNA_repair	DNA_repair	-0.0261667	-6.06861	-0.00115455	-0.287169	Expected	Negative	4.42065	0.286014	1.96363e-32
MPH1	MUS81	HYDX	DXRB	DNA_repair	DNA_repair	0.336904	2.1063	0.0178262	0.120215	Expected	Positive	-1.31559	-0.102389	0.00212703
MMS1	RAD18	HYDX	DXRB	DNA_repair	DNA_repair	-7.1978	-1.15188	-0.285184	-0.0429723	Negative	Expected	-4.45076	-0.242212	1.15493e-32
MMS4	RAD18	HYDX	DXRB	DNA_repair	DNA_repair	-0.893199	-7.28492	-0.0403305	-0.328462	Expected	Negative	4.51547	0.288132	8.53763e-34
MUS81	RAD18	HYDX	DXRB	DNA_repair	DNA_repair	2.73242	-0.283309	0.122355	-0.0126215	Positive	Expected	2.13687	0.134976	4.35481e-08
PSY3	RAD18	HYDX	DXRB	DNA_repair	DNA_repair	-9.99725	0.355291	-0.424415	0.0158232	Negative	Expected	-7.15508	-0.440238	1.55814e-83
CSM2	RAD5	HYDX	DXRB	DNA_repair	DNA_repair	-5.81589	-0.117434	-0.349037	-0.00747857	Negative	Expected	-3.90327	-0.341559	2.76501e-25
CSM3	RAD5	HYDX	DXRB	DNA_repair	DNA_repair	-0.733357	-7.3714	-0.0329714	-0.337676	Expected	Negative	4.74723	0.304704	2.71213e-37
MMS1	RAD5	HYDX	DXRB	DNA_repair	DNA_repair	-7.71056	-1.20659	-0.316579	-0.0469163	Negative	Expected	-4.76874	-0.269662	2.08993e-37
MMS4	RAD51	HYDX	DXRB	DNA_repair	DNA_repair	-0.503331	2.54546	-0.022879	0.110722	Expected	Positive	-2.12354	-0.133601	6.48208e-08
MPH1	RAD51	HYDX	DXRB	DNA_repair	DNA_repair	0.636347	-5.32426	0.0327721	-0.267719	Expected	Negative	4.17483	0.300491	4.9664e-29
MUS81	RAD51	HYDX	DXRB	DNA_repair	DNA_repair	0.933794	3.17307	0.0430822	0.149538	Expected	Positive	-1.61416	-0.106456	8.00709e-05
CSM3	RAD52	HYDX	DXRB	DNA_repair	DNA_repair	-0.278777	-5.85428	-0.0175165	-0.338317	Expected	Negative	3.75786	0.3208	1.17254e-23
MMS4	RAD52	HYDX	DXRB	DNA_repair	DNA_repair	0.310175	2.06818	0.0288595	0.173651	Expected	Positive	-1.15531	-0.144792	0.00912025
MUS81	RAD52	HYDX	DXRB	DNA_repair	DNA_repair	0.466505	4.9055	0.0302024	0.28501	Expected	Positive	-2.92918	-0.254807	1.73306e-14
RAD51	RAD52	HYDX	DXRB	DNA_repair	DNA_repair	1.12893	3.10775	0.0726613	0.172874	Expected	Positive	-1.178	-0.100213	0.00767204
MMS1	RAD54	HYDX	DXRB	DNA_repair	DNA_repair	0.240205	4.02574	0.00819218	0.121337	Expected	Positive	-2.4859	-0.113145	1.32452e-10
MMS4	RAD54	HYDX	DXRB	DNA_repair	DNA_repair	0.0652368	4.63481	0.00244146	0.160683	Expected	Positive	-3.10187	-0.158241	3.4985e-16
MPH1	RAD54	HYDX	DXRB	DNA_repair	DNA_repair	3.15193	-3.77254	0.139937	-0.160584	Positive	Negative	4.88602	0.300521	1.94548e-39
MUS81	RAD54	HYDX	DXRB	DNA_repair	DNA_repair	0.0552045	2.93445	0.00207516	0.106008	Expected	Positive	-1.99353	-0.103933	4.75059e-07
RAD5	RAD54	HYDX	DXRB	DNA_repair	DNA_repair	-0.0107801	-8.15518	-0.000497694	-0.348478	Expected	Negative	5.53158	0.34798	2.16446e-50
RAD51	RAD54	HYDX	DXRB	DNA_repair	DNA_repair	1.66038	5.56652	0.0603524	0.180148	Expected	Positive	-2.46149	-0.119795	2.06559e-10
RAD52	RAD54	HYDX	DXRB	DNA_repair	DNA_repair	0.74766	4.98214	0.0483468	0.267869	Expected	Positive	-2.61036	-0.219522	1.20615e-11
CLA4	RAD55	HYDX	DXRB	DNA_repair	DNA_repair	1.2443	4.17796	0.0495607	0.149584	Expected	Positive	-1.86762	-0.100023	2.88059e-06
CSM2	RAD55	HYDX	DXRB	DNA_repair	DNA_repair	-0.276142	-9.75479	-0.0109673	-0.361747	Expected	Negative	6.45555	0.35078	2.00825e-68
MAG1	RAD55	HYDX	DXRB	DNA_repair	DNA_repair	0.642924	-14.1962	0.0281614	-0.580015	Expected	Negative	10.1533	0.608177	5.1339e-168
MMS1	RAD55	HYDX	DXRB	DNA_repair	DNA_repair	-0.65244	3.63048	-0.0260694	0.126236	Expected	Positive	-2.87544	-0.152305	5.54711e-14
MMS4	RAD55	HYDX	DXRB	DNA_repair	DNA_repair	1.16103	5.25059	0.0496153	0.203169	Expected	Positive	-2.66358	-0.153554	4.35845e-12
MUS81	RAD55	HYDX	DXRB	DNA_repair	DNA_repair	-8.87003	2.42331	-0.385021	0.100617	Negative	Positive	-8.08486	-0.485638	1.7828e-106
RAD51	RAD55	HYDX	DXRB	DNA_repair	DNA_repair	0.0899008	4.10049	0.00370682	0.147693	Expected	Positive	-2.62994	-0.143986	8.29872e-12
RAD52	RAD55	HYDX	DXRB	DNA_repair	DNA_repair	0.0794708	3.44738	0.00470382	0.16412	Expected	Positive	-2.09871	-0.159416	9.56427e-08
CSM2	RAD57	HYDX	DXRB	DNA_repair	DNA_repair	0.534852	-4.67814	0.0455789	-0.608719	Expected	Negative	4.20657	0.654298	1.86656e-29
CSM3	RAD57	HYDX	DXRB	DNA_repair	DNA_repair	-0.192519	1.61509	-0.0122642	0.150463	Expected	Positive	-1.44187	-0.162727	0.000587696
MAL13	RAD57	HYDX	DXRB	Neutral	DNA_repair	-0.568172	-2.47422	-0.0494645	-0.319008	Expected	Negative	1.73258	0.269543	1.52555e-05
MMS1	RAD57	HYDX	DXRB	DNA_repair	DNA_repair	-0.611121	1.19189	-0.0355099	0.0889892	Expected	Positive	-1.31594	-0.124499	0.00212703
MMS4	RAD57	HYDX	DXRB	DNA_repair	DNA_repair	0.635005	3.08082	0.0422295	0.287722	Expected	Positive	-2.14124	-0.245492	4.98202e-08
PSY3	RAD57	HYDX	DXRB	DNA_repair	DNA_repair	-4.83341	0.830308	-0.302146	0.0789442	Negative	Expected	-3.34914	-0.38109	8.96879e-19
RAD51	RAD57	HYDX	DXRB	DNA_repair	DNA_repair	0.717003	3.27681	0.0468763	0.283036	Expected	Positive	-2.18003	-0.236159	2.69318e-08
RAD54	RAD57	HYDX	DXRB	DNA_repair	DNA_repair	-0.251374	1.58376	-0.0165239	0.130793	Expected	Positive	-1.39569	-0.147316	0.00093205
RAD55	RAD57	HYDX	DXRB	DNA_repair	DNA_repair	0.299063	1.87371	0.0179663	0.13157	Expected	Positive	-1.22934	-0.113604	0.00481434
CSM2	RAD59	HYDX	DXRB	DNA_repair	DNA_repair	-22.8266	-0.691247	-0.977757	-0.0316683	Negative	Expected	-15.0847	-0.946089	0
MMS1	RAD59	HYDX	DXRB	DNA_repair	DNA_repair	-0.647066	-6.04093	-0.028568	-0.2632	Expected	Negative	3.78265	0.234632	5.91429e-24
MPH1	RAD59	HYDX	DXRB	DNA_repair	DNA_repair	-19.1739	-0.485643	-0.866159	-0.023488	Negative	Expected	-12.733	-0.842671	1.04206e-262
RAD55	RAD59	HYDX	DXRB	DNA_repair	DNA_repair	-0.913246	-10.4181	-0.039053	-0.421585	Expected	Negative	6.49742	0.382532	2.72764e-69
CLA4	RAD61	HYDX	DXRB	DNA_repair	DNA_repair	0.265519	-14.0835	0.0133228	-0.716667	Expected	Negative	10.2147	0.72999	5.22091e-170
CSM2	RAD61	HYDX	DXRB	DNA_repair	DNA_repair	-17.925	0.0235723	-0.930236	0.0013028	Negative	Expected	-12.2871	-0.931539	8.97724e-245
CSM3	RAD61	HYDX	DXRB	DNA_repair	DNA_repair	0.16017	-2.88479	0.00683309	-0.126835	Expected	Negative	2.18189	0.133668	2.11607e-08
MPH1	RAD61	HYDX	DXRB	DNA_repair	DNA_repair	-3.64736	-0.39035	-0.189155	-0.0215511	Negative	Expected	-2.21267	-0.167604	1.59952e-08
RAD52	RAD61	HYDX	DXRB	DNA_repair	DNA_repair	0.401171	-7.57499	0.0320902	-0.577613	Expected	Negative	5.51704	0.609704	3.8219e-50
RAD54	RAD61	HYDX	DXRB	DNA_repair	DNA_repair	0.465381	-17.0462	0.0204377	-0.725761	Expected	Negative	12.1994	0.746199	6.105e-242
RAD59	RAD61	HYDX	DXRB	DNA_repair	DNA_repair	-0.419774	-2.44065	-0.0225912	-0.139314	Expected	Negative	1.48785	0.116723	0.000304526
MMS4	RTT101	HYDX	DXRB	DNA_repair	DNA_repair	-11.8575	0.306164	-0.417549	0.0104071	Negative	Expected	-8.74387	-0.427956	1.92405e-124
RAD59	RTT101	HYDX	DXRB	DNA_repair	DNA_repair	-1.18756	-15.7425	-0.0412825	-0.551487	Expected	Negative	10.338	0.510205	4.39162e-174
CSM2	RTT107	HYDX	DXRB	DNA_repair	DNA_repair	0.545643	-12.4991	0.0221364	-0.504428	Expected	Negative	9.20184	0.526565	3.64311e-138
MMS4	RTT107	HYDX	DXRB	DNA_repair	DNA_repair	-8.90583	0.344173	-0.397874	0.0147433	Negative	Expected	-6.66648	-0.412618	1.30725e-72
MPH1	RTT107	HYDX	DXRB	DNA_repair	DNA_repair	0.429627	-3.00966	0.0212152	-0.145982	Expected	Negative	2.41552	0.167197	3.67914e-10
MUS81	RTT107	HYDX	DXRB	DNA_repair	DNA_repair	1.05996	-2.62894	0.0482146	-0.123796	Expected	Negative	2.62725	0.17201	6.80947e-12
PSY3	RTT107	HYDX	DXRB	DNA_repair	DNA_repair	-11.1706	-0.165999	-0.396027	-0.00585645	Negative	Expected	-7.80096	-0.39017	3.60046e-99
RAD52	RTT107	HYDX	DXRB	DNA_repair	DNA_repair	0.973918	3.79111	0.0574765	0.195042	Expected	Positive	-1.75707	-0.137565	1.34092e-05
RAD57	RTT107	HYDX	DXRB	DNA_repair	DNA_repair	-3.36017	2.27953	-0.201285	0.181069	Negative	Positive	-3.84321	-0.382354	1.55678e-24
RAD61	RTT107	HYDX	DXRB	DNA_repair	DNA_repair	1.35809	-15.8455	0.0692946	-0.801395	Expected	Negative	12.1195	0.87069	7.07015e-239
RTT101	RTT107	HYDX	DXRB	DNA_repair	DNA_repair	-1.05554	-15.4168	-0.0348535	-0.473888	Expected	Negative	9.73197	0.439035	1.99441e-154
CSM3	SGS1	HYDX	DXRB	DNA_repair	DNA_repair	-0.140059	-4.37677	-0.00507788	-0.155917	Expected	Negative	2.96763	0.150839	5.53892e-15
PSY3	SGS1	HYDX	DXRB	DNA_repair	DNA_repair	-0.686041	1.9475	-0.0259694	0.0751843	Expected	Positive	-1.87087	-0.101154	2.7798e-06
RAD51	SGS1	HYDX	DXRB	DNA_repair	DNA_repair	-0.0222284	3.23156	-0.0010039	0.139444	Expected	Positive	-2.24848	-0.140448	8.93365e-09
RAD57	SHU1	HYDX	DXRB	DNA_repair	DNA_repair	0.597236	-4.68972	0.0497718	-0.59897	Expected	Negative	4.25394	0.648741	4.22335e-30
MMS4	SHU2	HYDX	DXRB	DNA_repair	DNA_repair	-12.3122	-0.685979	-0.569132	-0.0325259	Negative	Expected	-8.10351	-0.536607	6.12307e-107
RAD54	SHU2	HYDX	DXRB	DNA_repair	DNA_repair	-0.151578	-4.79261	-0.00692556	-0.206952	Expected	Negative	3.18177	0.200026	3.95112e-17
MMS1	SLX4	HYDX	DXRB	DNA_repair	DNA_repair	0.549928	-9.69504	0.02923	-0.478902	Expected	Negative	7.00276	0.508132	2.36705e-80
MUS81	SLX4	HYDX	DXRB	DNA_repair	DNA_repair	0.517255	-7.6217	0.0303326	-0.45825	Expected	Negative	5.81737	0.488582	1.14408e-55
RAD54	SLX4	HYDX	DXRB	DNA_repair	DNA_repair	-9.10814	1.10701	-0.428048	0.0489877	Negative	Expected	-7.39	-0.477036	4.79627e-89
RAD57	SLX4	HYDX	DXRB	DNA_repair	DNA_repair	-7.02692	0.550673	-0.619939	0.0753884	Negative	Expected	-4.2693	-0.695327	4.06699e-30
CSM3	SRS2	HYDX	DXRB	DNA_repair	DNA_repair	0.460031	-6.19688	0.0147643	-0.212075	Expected	Negative	4.83486	0.226839	1.22362e-38
MMS1	SRS2	HYDX	DXRB	DNA_repair	DNA_repair	1.06151	-11.9988	0.0358432	-0.405625	Expected	Negative	9.23953	0.441468	2.90338e-139
MMS4	SRS2	HYDX	DXRB	DNA_repair	DNA_repair	-0.619483	-3.25958	-0.0227277	-0.126282	Expected	Negative	1.94079	0.103554	8.33577e-07
MPH1	SRS2	HYDX	DXRB	DNA_repair	DNA_repair	1.6238	-2.28659	0.0648261	-0.0980087	Expected	Negative	2.77996	0.162835	3.17944e-13
RAD18	SRS2	HYDX	DXRB	DNA_repair	DNA_repair	0.370713	3.32022	0.0177314	0.175551	Expected	Positive	-2.21354	-0.15782	1.59856e-08
RAD52	SRS2	HYDX	DXRB	DNA_repair	DNA_repair	-0.0889968	-2.44863	-0.00773949	-0.215084	Expected	Negative	1.67747	0.207345	3.11362e-05
RAD55	SRS2	HYDX	DXRB	DNA_repair	DNA_repair	3.11092	-2.39824	0.10377	-0.0766701	Positive	Negative	3.90539	0.18044	1.79411e-25
RTT101	SRS2	HYDX	DXRB	DNA_repair	DNA_repair	0.970974	-14.3726	0.029638	-0.448823	Expected	Negative	10.9568	0.478461	1.84096e-195
RTT107	SRS2	HYDX	DXRB	DNA_repair	DNA_repair	-0.0563665	-9.93653	-0.00215966	-0.382131	Expected	Negative	6.99945	0.379971	2.69455e-80
SHU2	SRS2	HYDX	DXRB	DNA_repair	DNA_repair	-17.448	-0.27889	-0.708757	-0.0129284	Negative	Expected	-11.2893	-0.695828	6.1428e-207
RAD57	YCL047C	HYDX	DXRB	DNA_repair	Neutral	-0.600182	1.40108	-0.0382949	0.137778	Expected	Positive	-1.50203	-0.176073	0.000304526
RAD57	YLR356W	HYDX	DXRB	DNA_repair	Neutral	-0.159813	-2.43667	-0.0100673	-0.240988	Expected	Negative	1.96933	0.23092	5.47422e-07
CLA4	CSM3	HYDX	CSPL	DNA_repair	DNA_repair	0.322558	-9.63246	0.0107534	-0.29156	Expected	Negative	6.71377	0.302314	3.23748e-167
CSM3	MMS1	HYDX	CSPL	DNA_repair	DNA_repair	-0.352348	-5.68898	-0.0116796	-0.171963	Expected	Negative	3.57292	0.160284	5.95364e-48
CLA4	MPH1	HYDX	CSPL	DNA_repair	DNA_repair	2.0043	-19.3787	0.0842289	-0.7691	Positive	Negative	14.7628	0.853329	0
CSM3	MPH1	HYDX	CSPL	DNA_repair	DNA_repair	3.51794	-0.712787	0.135217	-0.0253131	Positive	Expected	3.06759	0.16053	1.42501e-35
MMS1	MPH1	HYDX	CSPL	DNA_repair	DNA_repair	1.77859	-2.31572	0.0751501	-0.0904298	Positive	Negative	2.87793	0.16558	2.15776e-31
MMS4	MUS81	HYDX	CSPL	DNA_repair	DNA_repair	-0.177621	-3.20639	-0.0097243	-0.160474	Expected	Negative	2.03232	0.150749	5.432e-16
MAG1	RAD18	HYDX	CSPL	DNA_repair	DNA_repair	-0.93791	-15.4092	-0.0417016	-0.645473	Expected	Negative	9.88388	0.603771	0
MMS1	RAD18	HYDX	CSPL	DNA_repair	DNA_repair	-7.1978	-0.681834	-0.285184	-0.0249486	Negative	Expected	-4.82524	-0.260236	1.29497e-86
MMS4	RAD18	HYDX	CSPL	DNA_repair	DNA_repair	-0.893199	-6.90701	-0.0403305	-0.291831	Expected	Negative	4.06707	0.251501	6.29769e-62
MUS81	RAD18	HYDX	CSPL	DNA_repair	DNA_repair	2.73242	0.376179	0.122355	0.0157226	Positive	Expected	1.74083	0.106632	6.79237e-12
PSY3	RAD18	HYDX	CSPL	DNA_repair	DNA_repair	-9.99725	0.183475	-0.424415	0.00747086	Negative	Expected	-7.34197	-0.431886	1.91671e-199
CSM2	RAD5	HYDX	CSPL	DNA_repair	DNA_repair	-5.81589	0.155899	-0.349037	0.00864664	Negative	Expected	-4.37703	-0.357684	2.07157e-71
CSM3	RAD5	HYDX	CSPL	DNA_repair	DNA_repair	-0.733357	-7.40319	-0.0329714	-0.300162	Expected	Negative	4.41336	0.267191	9.1879e-73
MMS1	RAD51	HYDX	CSPL	DNA_repair	DNA_repair	-1.07538	-4.49933	-0.0456122	-0.166256	Expected	Negative	2.14465	0.120644	9.89123e-18
RAD5	RAD54	HYDX	CSPL	DNA_repair	DNA_repair	-0.0107801	-8.21178	-0.000497694	-0.325981	Expected	Negative	5.34563	0.325483	2.32081e-106
RAD52	RAD54	HYDX	CSPL	DNA_repair	DNA_repair	0.74766	3.48942	0.0483468	0.18237	Expected	Positive	-1.61194	-0.134023	3.17168e-10
RAD5	RAD55	HYDX	CSPL	DNA_repair	DNA_repair	0.226623	-9.96907	0.00956828	-0.374961	Expected	Negative	6.80043	0.384529	1.59239e-171
MUS81	RAD57	HYDX	CSPL	DNA_repair	DNA_repair	1.6877	-0.785804	0.110839	-0.045752	Positive	Expected	1.78416	0.156591	1.83983e-12
PSY3	RAD57	HYDX	CSPL	DNA_repair	DNA_repair	-4.83341	-0.154597	-0.302146	-0.00880959	Negative	Expected	-3.46787	-0.293337	4.48447e-45
CSM2	RAD59	HYDX	CSPL	DNA_repair	DNA_repair	-22.8266	-0.543728	-0.977757	-0.0213926	Negative	Expected	-16.4433	-0.956364	0
MPH1	RAD59	HYDX	CSPL	DNA_repair	DNA_repair	-19.1739	-0.102021	-0.866159	-0.00439246	Negative	Expected	-13.8093	-0.861766	0
CLA4	RAD61	HYDX	CSPL	DNA_repair	DNA_repair	0.265519	-16.5573	0.0133228	-0.781168	Expected	Negative	11.5354	0.794491	0
CSM2	RAD61	HYDX	CSPL	DNA_repair	DNA_repair	-17.925	-0.465591	-0.930236	-0.0226724	Negative	Expected	-12.7529	-0.907564	0
CSM3	RAD61	HYDX	CSPL	DNA_repair	DNA_repair	0.16017	-12.9061	0.00683309	-0.525044	Expected	Negative	9.02263	0.531877	3.401e-301
MPH1	RAD61	HYDX	CSPL	DNA_repair	DNA_repair	-3.64736	1.18105	-0.189155	0.0590359	Negative	Expected	-3.44572	-0.248191	1.61533e-44
RAD51	RAD61	HYDX	CSPL	DNA_repair	DNA_repair	-0.440751	-5.40357	-0.0231203	-0.257982	Expected	Negative	3.31118	0.234862	2.66367e-41
RAD52	RAD61	HYDX	CSPL	DNA_repair	DNA_repair	0.401171	-7.62389	0.0320902	-0.5387	Expected	Negative	5.34797	0.57079	1.93675e-106
RAD59	RAD61	HYDX	CSPL	DNA_repair	DNA_repair	-0.419774	-18.9386	-0.0225912	-0.978323	Expected	Negative	12.8118	0.955732	0
CSM2	RTT101	HYDX	CSPL	DNA_repair	DNA_repair	-22.3014	0.022692	-0.778085	0.000715666	Negative	Expected	-16.5592	-0.7788	0
MMS1	RTT107	HYDX	CSPL	DNA_repair	DNA_repair	0.872706	-5.86376	0.0366486	-0.222381	Expected	Negative	4.57776	0.25903	3.20608e-78
MMS4	RTT107	HYDX	CSPL	DNA_repair	DNA_repair	-8.90583	-0.227579	-0.397874	-0.00934317	Negative	Expected	-6.40353	-0.388531	5.97461e-152
MPH1	RTT107	HYDX	CSPL	DNA_repair	DNA_repair	0.429627	-1.74004	0.0212152	-0.0803073	Expected	Negative	1.50202	0.101522	4.74059e-09
MUS81	RTT107	HYDX	CSPL	DNA_repair	DNA_repair	1.05996	-1.85886	0.0482146	-0.0774024	Expected	Negative	2.03699	0.125617	4.69401e-16
PSY3	RTT107	HYDX	CSPL	DNA_repair	DNA_repair	-11.1706	-0.575307	-0.396027	-0.0192525	Negative	Expected	-7.72837	-0.376774	6.92806e-221
RAD51	RTT107	HYDX	CSPL	DNA_repair	DNA_repair	-1.39734	-9.01823	-0.0602095	-0.343946	Expected	Negative	4.93085	0.283737	1.29637e-90
RAD55	RTT107	HYDX	CSPL	DNA_repair	DNA_repair	-0.362515	-10.417	-0.0147226	-0.379914	Expected	Negative	6.69039	0.365191	4.47059e-166
RAD57	RTT107	HYDX	CSPL	DNA_repair	DNA_repair	-3.36017	-0.0261115	-0.201285	-0.00139386	Negative	Expected	-2.49127	-0.199891	1.39891e-23
RTT101	RTT107	HYDX	CSPL	DNA_repair	DNA_repair	-1.05554	-16.0622	-0.0348535	-0.477627	Expected	Negative	9.96437	0.442773	0
CSM3	SGS1	HYDX	CSPL	DNA_repair	DNA_repair	-0.140059	-3.57066	-0.00507788	-0.117437	Expected	Negative	2.29536	0.11236	3.37874e-20
MAG1	SGS1	HYDX	CSPL	DNA_repair	DNA_repair	-0.427392	-2.97749	-0.0204616	-0.130939	Expected	Negative	1.69946	0.110478	2.2578e-11
MMS1	SGS1	HYDX	CSPL	DNA_repair	DNA_repair	0.818271	-3.9794	0.0354987	-0.154692	Expected	Negative	3.26502	0.190191	3.48078e-40
RAD51	SGS1	HYDX	CSPL	DNA_repair	DNA_repair	-0.0222284	3.42589	-0.0010039	0.134516	Expected	Positive	-2.26452	-0.13552	1.33168e-19
RAD54	SGS1	HYDX	CSPL	DNA_repair	DNA_repair	-0.0312469	3.84065	-0.00116832	0.12279	Expected	Positive	-2.51972	-0.123958	4.21248e-24
MUS81	SHU1	HYDX	CSPL	DNA_repair	DNA_repair	-0.804479	-17.9899	-0.0338794	-0.705547	Expected	Negative	11.6716	0.671668	0
RAD5	SHU1	HYDX	CSPL	DNA_repair	DNA_repair	-9.44651	0.094056	-0.554888	0.00508789	Negative	Expected	-7.01254	-0.559976	4.92743e-182
MMS4	SHU2	HYDX	CSPL	DNA_repair	DNA_repair	-12.3122	0.190458	-0.569132	0.00815152	Negative	Expected	-9.16375	-0.577284	0
RAD54	SLX4	HYDX	CSPL	DNA_repair	DNA_repair	-9.10814	1.70872	-0.428048	0.0696859	Negative	Expected	-7.99904	-0.497734	1.44085e-236
RAD55	SLX4	HYDX	CSPL	DNA_repair	DNA_repair	-13.9129	0.725488	-0.725613	0.0330844	Negative	Expected	-10.9513	-0.758697	0
RAD57	SLX4	HYDX	CSPL	DNA_repair	DNA_repair	-7.02692	0.443326	-0.619939	0.0362708	Negative	Expected	-5.45383	-0.656209	2.0048e-110
RAD61	SLX4	HYDX	CSPL	DNA_repair	DNA_repair	-2.0104	-0.444201	-0.134743	-0.0275567	Negative	Expected	-1.17365	-0.107186	9.72443e-06
CSM3	SRS2	HYDX	CSPL	DNA_repair	DNA_repair	0.460031	-4.25946	0.0147643	-0.129501	Expected	Negative	3.26329	0.144265	3.74829e-40
MUS81	SRS2	HYDX	CSPL	DNA_repair	DNA_repair	1.6006	-9.08869	0.0665999	-0.355161	Expected	Negative	7.38866	0.421761	2.86651e-202
RAD52	SRS2	HYDX	CSPL	DNA_repair	DNA_repair	-0.0889968	-2.61524	-0.00773949	-0.201409	Expected	Negative	1.66723	0.19367	5.69701e-11
RAD61	SRS2	HYDX	CSPL	DNA_repair	DNA_repair	0.282719	-15.8953	0.0139607	-0.761227	Expected	Negative	11.2692	0.775187	0
RTT101	SRS2	HYDX	CSPL	DNA_repair	DNA_repair	0.970974	-14.8633	0.029638	-0.423006	Expected	Negative	10.8461	0.452644	0
RTT107	SRS2	HYDX	CSPL	DNA_repair	DNA_repair	-0.0563665	-9.06596	-0.00215966	-0.327475	Expected	Negative	6.17801	0.325315	9.44914e-142
SHU2	SRS2	HYDX	CSPL	DNA_repair	DNA_repair	-17.448	-0.849685	-0.708757	-0.0333772	Negative	Expected	-11.952	-0.67538	0
CLA4	CSM2	DXRB	DMSO	DNA_repair	DNA_repair	-19.2966	0.909331	-0.780974	0.0318226	Negative	Expected	-15.1913	-0.812797	0
CLA4	MAG1	DXRB	DMSO	DNA_repair	DNA_repair	-17.7301	1.24175	-0.801772	0.0484719	Negative	Expected	-14.2328	-0.850244	0
CLA4	MMS1	DXRB	DMSO	DNA_repair	DNA_repair	1.89826	-2.64596	0.0737156	-0.0887995	Expected	Negative	3.16635	0.162515	1.05586e-20
CSM2	MMS4	DXRB	DMSO	DNA_repair	DNA_repair	-3.91446	-0.0415232	-0.177177	-0.00161089	Negative	Expected	-2.9451	-0.175566	5.4397e-18
MMS1	MMS4	DXRB	DMSO	DNA_repair	DNA_repair	2.19716	-0.117686	0.102745	-0.00495823	Positive	Expected	1.71113	0.107703	1.65097e-06
MMS4	MPH1	DXRB	DMSO	DNA_repair	DNA_repair	0.425746	-10.2082	0.0228486	-0.486373	Expected	Negative	7.09565	0.509222	4.35605e-101
CSM2	MUS81	DXRB	DMSO	DNA_repair	DNA_repair	-6.06861	-0.779757	-0.287169	-0.0303135	Negative	Expected	-4.19414	-0.256855	8.48939e-36
MAG1	MUS81	DXRB	DMSO	DNA_repair	DNA_repair	-11.2812	0.288693	-0.611176	0.0122515	Negative	Expected	-9.05893	-0.623427	2.76228e-164
MMS1	MUS81	DXRB	DMSO	DNA_repair	DNA_repair	3.774	-2.94993	0.173436	-0.107275	Positive	Negative	4.79003	0.280712	1.61894e-46
MMS4	MUS81	DXRB	DMSO	DNA_repair	DNA_repair	0.813164	-2.36756	0.0462192	-0.114469	Expected	Negative	2.1534	0.160688	6.39972e-10
MPH1	MUS81	DXRB	DMSO	DNA_repair	DNA_repair	2.1063	-11.4939	0.120215	-0.539669	Positive	Negative	8.92877	0.659884	1.16971e-159
CLA4	RAD18	DXRB	DMSO	DNA_repair	DNA_repair	-0.884552	-10.1272	-0.0346971	-0.348521	Expected	Negative	6.01399	0.313824	6.31101e-73
CSM3	RAD18	DXRB	DMSO	DNA_repair	DNA_repair	0.019774	-8.93463	0.000866954	-0.337525	Expected	Negative	5.8471	0.338392	5.62707e-69
MPH1	RAD18	DXRB	DMSO	DNA_repair	DNA_repair	1.79425	-0.840992	0.0794498	-0.0320997	Positive	Expected	1.90812	0.11155	6.0861e-08
MUS81	RAD18	DXRB	DMSO	DNA_repair	DNA_repair	-0.283309	-8.09104	-0.0126215	-0.315734	Expected	Negative	5.11805	0.303112	5.1974e-53
MMS1	RAD5	DXRB	DMSO	DNA_repair	DNA_repair	-1.20659	-6.01811	-0.0469163	-0.205783	Expected	Negative	3.06812	0.158867	1.78483e-19
MUS81	RAD5	DXRB	DMSO	DNA_repair	DNA_repair	2.74375	-7.61729	0.127183	-0.308899	Positive	Negative	7.08057	0.436082	1.10525e-100
MMS1	RAD51	DXRB	DMSO	DNA_repair	DNA_repair	1.36654	-2.40024	0.0531211	-0.0804636	Expected	Negative	2.60241	0.133585	3.47645e-14
MPH1	RAD51	DXRB	DMSO	DNA_repair	DNA_repair	-5.32426	-0.155267	-0.267719	-0.00673813	Negative	Expected	-3.92923	-0.260981	1.62769e-31
MUS81	RAD51	DXRB	DMSO	DNA_repair	DNA_repair	3.17307	0.936936	0.149538	0.0354519	Positive	Expected	1.88767	0.114086	8.68294e-08
MPH1	RAD52	DXRB	DMSO	DNA_repair	DNA_repair	-7.20465	-0.891715	-0.583061	-0.0633168	Negative	Expected	-4.82753	-0.519744	3.20833e-47
MUS81	RAD52	DXRB	DMSO	DNA_repair	DNA_repair	4.9055	1.04196	0.28501	0.0536901	Positive	Expected	2.97871	0.23132	2.16635e-18
MMS1	RAD54	DXRB	DMSO	DNA_repair	DNA_repair	4.02574	-0.8342	0.121337	-0.022455	Positive	Expected	3.55827	0.143792	5.8056e-26
MMS4	RAD54	DXRB	DMSO	DNA_repair	DNA_repair	4.63481	1.49403	0.160683	0.0462457	Positive	Expected	2.46227	0.114437	8.99529e-13
MPH1	RAD54	DXRB	DMSO	DNA_repair	DNA_repair	-3.77254	1.08768	-0.160584	0.0405978	Negative	Expected	-3.5536	-0.201182	6.72971e-26
CLA4	RAD55	DXRB	DMSO	DNA_repair	DNA_repair	4.17796	0.56244	0.149584	0.0184502	Positive	Expected	2.70051	0.131133	3.11874e-15
CSM2	RAD55	DXRB	DMSO	DNA_repair	DNA_repair	-9.75479	-0.356874	-0.361747	-0.0122541	Negative	Expected	-6.9152	-0.349493	4.39999e-96
CSM3	RAD55	DXRB	DMSO	DNA_repair	DNA_repair	3.51059	-0.405751	0.104195	-0.0112915	Positive	Expected	2.83848	0.115486	9.15701e-17
MAG1	RAD55	DXRB	DMSO	DNA_repair	DNA_repair	-14.1962	-0.786111	-0.580015	-0.0290721	Negative	Expected	-9.99735	-0.550943	6.83696e-200
MMS1	RAD55	DXRB	DMSO	DNA_repair	DNA_repair	3.63048	-2.23324	0.126236	-0.0707336	Positive	Expected	4.18779	0.196969	1.04089e-35
RAD18	RAD55	DXRB	DMSO	DNA_repair	DNA_repair	-1.37758	-10.5315	-0.0501145	-0.365878	Expected	Negative	6.27728	0.315764	2.51012e-79
RAD5	RAD55	DXRB	DMSO	DNA_repair	DNA_repair	-0.708008	-12.9751	-0.0267379	-0.468522	Expected	Negative	8.45516	0.441784	3.12277e-143
RAD52	RAD55	DXRB	DMSO	DNA_repair	DNA_repair	3.44738	1.30087	0.16412	0.0597022	Positive	Expected	1.57907	0.104418	1.25667e-05
CSM2	RAD57	DXRB	DMSO	DNA_repair	DNA_repair	-4.67814	-0.0625045	-0.608719	-0.00492048	Negative	Expected	-3.97027	-0.603799	3.80265e-32
CSM3	RAD57	DXRB	DMSO	DNA_repair	DNA_repair	1.61509	-0.922653	0.150463	-0.0515586	Positive	Expected	1.85963	0.202021	1.39471e-07
MAG1	RAD57	DXRB	DMSO	DNA_repair	DNA_repair	1.04049	-1.33711	0.104173	-0.0783699	Expected	Negative	1.57346	0.182543	1.35326e-05
MAL13	RAD57	DXRB	DMSO	Neutral	DNA_repair	-2.47422	-0.208408	-0.319008	-0.0164204	Negative	Expected	-2.00255	-0.302588	1.11309e-08
MMS1	RAD57	DXRB	DMSO	DNA_repair	DNA_repair	1.19189	-0.59749	0.0889892	-0.0289738	Positive	Expected	1.32501	0.117963	0.000375486
MMS4	RAD57	DXRB	DMSO	DNA_repair	DNA_repair	3.08082	0.346352	0.287722	0.0197413	Positive	Expected	2.44931	0.267981	1.19314e-12
RAD18	RAD59	DXRB	DMSO	DNA_repair	DNA_repair	0.40264	-9.82063	0.0180586	-0.376146	Expected	Negative	6.68376	0.394204	8.11633e-90
RAD5	RAD59	DXRB	DMSO	DNA_repair	DNA_repair	-1.19987	-8.67178	-0.0562126	-0.345267	Expected	Negative	4.70143	0.289054	7.66737e-45
RAD52	RAD61	DXRB	DMSO	DNA_repair	DNA_repair	-7.57499	0.00559999	-0.577613	0.00039251	Negative	Expected	-5.58069	-0.578006	6.7884e-63
RAD54	RAD61	DXRB	DMSO	DNA_repair	DNA_repair	-17.0462	0.904684	-0.725761	0.0348817	Negative	Expected	-13.2424	-0.760643	0
CLA4	RTT101	DXRB	DMSO	DNA_repair	DNA_repair	-12.4668	-2.18158	-0.385117	-0.0571493	Negative	Expected	-8.09727	-0.327967	1.96345e-131
CSM2	RTT101	DXRB	DMSO	DNA_repair	DNA_repair	-18.9485	0.343631	-0.664823	0.0102702	Negative	Expected	-14.6474	-0.675094	0
MMS1	RTT101	DXRB	DMSO	DNA_repair	DNA_repair	0.138325	5.21521	0.00411389	0.131455	Expected	Positive	-3.26637	-0.127341	5.71292e-22
MUS81	RTT101	DXRB	DMSO	DNA_repair	DNA_repair	3.33541	0.154795	0.119263	0.00447568	Positive	Expected	2.49624	0.114788	4.15542e-13
RAD59	RTT101	DXRB	DMSO	DNA_repair	DNA_repair	-15.7425	-2.46283	-0.551487	-0.0710736	Negative	Expected	-10.5847	-0.480414	5.432e-224
RAD61	RTT101	DXRB	DMSO	DNA_repair	DNA_repair	-4.2494	-1.21005	-0.175682	-0.043266	Negative	Expected	-2.42255	-0.132416	2.12164e-12
CSM2	RTT107	DXRB	DMSO	DNA_repair	DNA_repair	-12.4991	0.0540199	-0.504428	0.00192578	Negative	Expected	-9.40343	-0.506354	5.86699e-177
MAG1	RTT107	DXRB	DMSO	DNA_repair	DNA_repair	1.76634	-1.84248	0.0792783	-0.0741109	Positive	Expected	2.54506	0.153389	1.33628e-13
MMS1	RTT107	DXRB	DMSO	DNA_repair	DNA_repair	0.48124	-3.09857	0.0185795	-0.107456	Expected	Negative	2.42861	0.126035	1.85712e-12
MMS4	RTT107	DXRB	DMSO	DNA_repair	DNA_repair	0.344173	-9.04136	0.0147433	-0.354795	Expected	Negative	6.36108	0.369539	1.98157e-81
MUS81	RTT107	DXRB	DMSO	DNA_repair	DNA_repair	-2.62894	-0.426531	-0.123796	-0.0165382	Negative	Expected	-1.75836	-0.107258	7.71861e-07
RAD5	RTT107	DXRB	DMSO	DNA_repair	DNA_repair	0.336984	-2.78627	0.013732	-0.100422	Expected	Negative	2.09835	0.114154	1.80072e-09
RAD51	RTT107	DXRB	DMSO	DNA_repair	DNA_repair	-0.0862689	-10.584	-0.00343979	-0.378756	Expected	Negative	7.00521	0.375317	1.39649e-98
RAD52	RTT107	DXRB	DMSO	DNA_repair	DNA_repair	3.79111	1.2229	0.195042	0.0560256	Positive	Expected	2.01797	0.139016	8.34323e-09
RAD57	RTT107	DXRB	DMSO	DNA_repair	DNA_repair	2.27953	-0.428952	0.181069	-0.0219776	Positive	Expected	2.14812	0.203046	6.83987e-10
RAD61	RTT107	DXRB	DMSO	DNA_repair	DNA_repair	-15.8455	-0.139742	-0.801395	-0.00639314	Negative	Expected	-11.6573	-0.795002	1.61482e-271
RAD55	SGS1	DXRB	DMSO	DNA_repair	DNA_repair	1.13338	4.63531	0.0436647	0.163979	Expected	Positive	-2.30029	-0.120315	3.12503e-11
RTT101	SGS1	DXRB	DMSO	DNA_repair	DNA_repair	-0.822463	-10.3915	-0.0278175	-0.296415	Expected	Negative	6.07071	0.268597	2.76955e-74
RAD5	SHU1	DXRB	DMSO	DNA_repair	DNA_repair	-8.34474	-0.0788931	-0.516421	-0.00420064	Negative	Expected	-6.27425	-0.51222	2.9518e-79
RAD57	SHU1	DXRB	DMSO	DNA_repair	DNA_repair	-4.68972	-0.146311	-0.59897	-0.0110854	Negative	Expected	-3.95876	-0.587884	5.66479e-32
MPH1	SHU2	DXRB	DMSO	DNA_repair	DNA_repair	-0.0292746	-3.785	-0.00136034	-0.149663	Expected	Negative	2.4306	0.148302	1.80167e-12
RAD54	SHU2	DXRB	DMSO	DNA_repair	DNA_repair	-4.79261	0.272956	-0.206952	0.0103619	Negative	Expected	-3.77966	-0.217314	3.24054e-29
CLA4	SLX4	DXRB	DMSO	DNA_repair	DNA_repair	-15.1531	0.381863	-0.775513	0.0171834	Negative	Expected	-11.632	-0.792696	2.03233e-270
MMS1	SLX4	DXRB	DMSO	DNA_repair	DNA_repair	-9.69504	-1.67232	-0.478902	-0.0725132	Negative	Expected	-6.18288	-0.406389	5.20696e-77
MPH1	SLX4	DXRB	DMSO	DNA_repair	DNA_repair	-1.9838	-0.0194936	-0.111194	-0.000953207	Negative	Expected	-1.48208	-0.110241	4.98839e-05
MUS81	SLX4	DXRB	DMSO	DNA_repair	DNA_repair	-7.6217	-0.334332	-0.45825	-0.0165788	Negative	Expected	-5.66716	-0.441671	7.88526e-65
RAD55	SLX4	DXRB	DMSO	DNA_repair	DNA_repair	-11.5686	-0.534845	-0.538231	-0.023269	Negative	Expected	-8.08449	-0.514962	4.77171e-131
RAD61	SLX4	DXRB	DMSO	DNA_repair	DNA_repair	-2.40842	-0.625298	-0.164637	-0.0383749	Negative	Expected	-1.37442	-0.126262	0.000201523
[truncated: 336 more rows]
