# Supplementary material for: Mapping DNA damage‐dependent genetic interactions in yeast via party mating and barcode fusion genetics
Source: Mol Syst Biol. 2018 May 28;14(5):e7985. doi: 10.15252/msb.20177985 (PMC5974512; doi:10.15252/msb.20177985)
Supplement: Supplementary file 7 — Table EV6 [file MSB-14-e7985-s007.xlsx]

## Sheet: Readme
Differential genetic interactions for each gene-gene pair along with associated Delta Z-scores and False Discovery Rates (FDR) for each condition
Column Header	Description
Gene_x	Identity of the first gene knocked out (alphabetically ordered)
Gene_y	Identity of the second gene knocked out (alphabetically ordered)
Condition1	Name of the first comparison condition (alphabetically ordered)
Condition2	Name of the second comparison condition (alphabetically ordered)
Type_of_gene_x	Classificiation of Gene_x; 'DNA_repair' or 'neutral'
Type_of_gene_y	Classificiation of Gene_y; 'DNA_repair' or 'neutral'
Z_Condition1	Error-standardized genetic interaction score (Z_GIS) in the first condition
Z_Condition2	Error-standardized genetic interaction score (Z_GIS) in the second condition
GIS_Condition1	Genetic interaction score (GIS) in the first condition
GIS_Condition2	Genetic interaction score (GIS) in the second condition
Class_Condition1	Genetic interaction classification in the first condition; either 'Expected', 'Negative', or 'Positive'
Class_Condition2	Genetic interaction classification in the second condition; either 'Expected', 'Negative', or 'Positive'
DeltaZ	Error-standardized difference in the Genetic interaction score (DeltaGIS) in the second condition
DeltaGIS	Difference in the Genetic interaction score (DeltaGIS) in the second condition
DeltaZ_FDR	Differential genetic interaction False Discovery Rate estimated by DeltaZ

## Sheet: Data
Gene_x	Gene_y	Condition1	Condition2	Type_of_gene_x	Type_of_gene_y	Z_Condition1	Z_Condition2	GIS_Condition1	GIS_Condition2	Class_Condition1	Class_Condition2	DeltaZ	DeltaGIS	DeltaZ_FDR
APT2	CLA4	NoDrug	DMSO	Neutral	DNA_repair	0.513022	0.19274	0.0173411	0.00846515	Expected	Expected	0.160153	0.00887592	0.597336
APT2	CSM2	NoDrug	DMSO	Neutral	DNA_repair	-0.433328	-0.17353	-0.0162032	-0.00892954	Expected	Expected	-0.114349	-0.00727367	0.700826
CLA4	CSM2	NoDrug	DMSO	DNA_repair	DNA_repair	0.489598	0.909331	0.0130548	0.0318226	Expected	Expected	-0.426576	-0.0187678	0.109148
APT2	CSM3	NoDrug	DMSO	Neutral	DNA_repair	0.402122	0.363258	0.012191	0.0147066	Expected	Expected	-0.0497365	-0.00251558	0.823906
CLA4	CSM3	NoDrug	DMSO	DNA_repair	DNA_repair	-1.67925	-1.54935	-0.038377	-0.044446	Expected	Expected	0.16547	0.00606899	0.588917
CSM2	CSM3	NoDrug	DMSO	DNA_repair	DNA_repair	-0.256046	-0.544593	-0.00636594	-0.018154	Expected	Expected	0.283465	0.011788	0.340551
APT2	FLO8	NoDrug	DMSO	Neutral	Neutral	-0.145271	0.35226	-0.00533966	0.0181017	Expected	Expected	-0.371026	-0.0234413	0.197378
CLA4	FLO8	NoDrug	DMSO	DNA_repair	Neutral	0.400108	0.477683	0.0105004	0.0165669	Expected	Expected	-0.139485	-0.0060665	0.651428
CSM2	FLO8	NoDrug	DMSO	DNA_repair	Neutral	0.310284	-0.153706	0.0096474	-0.00664572	Expected	Expected	0.305944	0.0162931	0.290068
CSM3	FLO8	NoDrug	DMSO	DNA_repair	Neutral	0.379797	-0.0715827	0.00930104	-0.00238521	Expected	Expected	0.282601	0.0116862	0.341568
APT2	GAL2	NoDrug	DMSO	Neutral	Neutral	0.0616611	-0.0734143	0.0022642	-0.00373151	Expected	Expected	0.0956184	0.00599571	0.721392
CLA4	GAL2	NoDrug	DMSO	DNA_repair	Neutral	0.219876	0.160936	0.00576636	0.00552311	Expected	Expected	0.00563163	0.000243241	0.860567
CSM2	GAL2	NoDrug	DMSO	DNA_repair	Neutral	-0.101062	-0.323671	-0.00314047	-0.0138487	Expected	Expected	0.2025	0.0107082	0.499431
CSM3	GAL2	NoDrug	DMSO	DNA_repair	Neutral	-0.0213899	-0.18975	-0.000522924	-0.00624679	Expected	Expected	0.139587	0.00572387	0.628994
FLO8	GAL2	NoDrug	DMSO	Neutral	Neutral	-0.323348	-0.27773	-0.00986198	-0.0119022	Expected	Expected	0.0387879	0.00204026	0.823906
APT2	HO	NoDrug	DMSO	Neutral	Neutral	0.394829	0.152996	0.0125309	0.00669401	Expected	Expected	0.107987	0.00583687	0.689117
CLA4	HO	NoDrug	DMSO	DNA_repair	Neutral	-0.624074	-0.787934	-0.0151674	-0.0253318	Expected	Expected	0.252205	0.0101645	0.421381
CSM2	HO	NoDrug	DMSO	DNA_repair	Neutral	-0.262572	0.325337	-0.00678873	0.0116067	Expected	Expected	-0.417513	-0.0183954	0.120184
CSM3	HO	NoDrug	DMSO	DNA_repair	Neutral	0.0776523	0.183053	0.00178197	0.00566771	Expected	Expected	-0.100826	-0.00388574	0.735728
FLO8	HO	NoDrug	DMSO	Neutral	Neutral	-0.122061	0.110378	-0.00310096	0.00391685	Expected	Expected	-0.160803	-0.00701781	0.612729
GAL2	HO	NoDrug	DMSO	Neutral	Neutral	0.111188	0.292359	0.00282275	0.0102691	Expected	Expected	-0.171816	-0.00744634	0.597336
APT2	MAG1	NoDrug	DMSO	Neutral	DNA_repair	0.0373625	0.314997	0.00135401	0.0157289	Expected	Expected	-0.232987	-0.0143749	0.475982
CLA4	MAG1	NoDrug	DMSO	DNA_repair	DNA_repair	0.454185	1.24175	0.0134598	0.0484719	Expected	Expected	-0.714388	-0.0350121	0.00148801
CSM2	MAG1	NoDrug	DMSO	DNA_repair	DNA_repair	0.0808997	-0.574687	0.00232133	-0.0229221	Expected	Expected	0.513756	0.0252434	0.0338142
CSM3	MAG1	NoDrug	DMSO	DNA_repair	DNA_repair	-0.395519	0.695132	-0.00968315	0.0226503	Expected	Expected	-0.793329	-0.0323335	0.000304089
FLO8	MAG1	NoDrug	DMSO	Neutral	DNA_repair	0.559715	0.371644	0.0157976	0.0147028	Expected	Expected	0.0225284	0.00109483	0.839641
GAL2	MAG1	NoDrug	DMSO	Neutral	DNA_repair	0.372824	0.112833	0.0105165	0.00441363	Expected	Expected	0.126547	0.00610286	0.651483
HO	MAG1	NoDrug	DMSO	Neutral	DNA_repair	-0.161053	-0.226959	-0.00465081	-0.00922259	Expected	Expected	0.0917083	0.00457178	0.733182
APT2	MAL13	NoDrug	DMSO	Neutral	Neutral	-0.531872	-0.429131	-0.0233763	-0.0254644	Expected	Expected	0.0282784	0.00208817	0.831099
CLA4	MAL13	NoDrug	DMSO	DNA_repair	Neutral	-0.148787	0.169049	-0.0049791	0.00724489	Expected	Expected	-0.224811	-0.012224	0.487333
CSM2	MAL13	NoDrug	DMSO	DNA_repair	Neutral	-0.446862	-0.0825939	-0.0160654	-0.00401954	Expected	Expected	-0.199087	-0.0120459	0.537605
CSM3	MAL13	NoDrug	DMSO	DNA_repair	Neutral	0.168487	0.41484	0.00496169	0.0159886	Expected	Expected	-0.227339	-0.011027	0.487333
FLO8	MAL13	NoDrug	DMSO	Neutral	Neutral	0.541113	0.397238	0.0191021	0.0192635	Expected	Expected	-0.00269061	-0.000161388	0.860567
GAL2	MAL13	NoDrug	DMSO	Neutral	Neutral	0.332356	-0.057123	0.0117241	-0.00274039	Expected	Expected	0.242908	0.0144644	0.436723
HO	MAL13	NoDrug	DMSO	Neutral	Neutral	-0.242257	-0.0926065	-0.00749915	-0.00390011	Expected	Expected	-0.068858	-0.00359904	0.791039
MAG1	MAL13	NoDrug	DMSO	DNA_repair	Neutral	0.0635742	0.0518074	0.00227968	0.00251699	Expected	Expected	-0.00393003	-0.00023731	0.86209
APT2	MMS1	NoDrug	DMSO	Neutral	DNA_repair	-0.0525654	-0.471025	-0.00175501	-0.0199031	Expected	Expected	0.336992	0.0181481	0.232462
CLA4	MMS1	NoDrug	DMSO	DNA_repair	DNA_repair	-2.16182	-2.64596	-0.0594807	-0.0887995	Expected	Negative	0.67559	0.0293188	0.0024825
CSM2	MMS1	NoDrug	DMSO	DNA_repair	DNA_repair	-0.502855	0.154663	-0.013236	0.00520232	Expected	Expected	-0.431698	-0.0184383	0.103196
CSM3	MMS1	NoDrug	DMSO	DNA_repair	DNA_repair	-2.34664	-2.7287	-0.0529178	-0.0752171	Expected	Negative	0.62614	0.0222994	0.00597463
FLO8	MMS1	NoDrug	DMSO	Neutral	DNA_repair	0.551183	0.486043	0.0142804	0.0161924	Expected	Expected	-0.0453042	-0.00191199	0.827846
GAL2	MMS1	NoDrug	DMSO	Neutral	DNA_repair	-0.635762	-0.654897	-0.0164687	-0.0216091	Expected	Expected	0.122537	0.00514037	0.657496
HO	MMS1	NoDrug	DMSO	Neutral	DNA_repair	0.180322	0.308074	0.00477763	0.0105482	Expected	Expected	-0.13329	-0.00577053	0.657496
MAG1	MMS1	NoDrug	DMSO	DNA_repair	DNA_repair	0.412161	0.532302	0.0120658	0.020063	Expected	Expected	-0.167571	-0.00799721	0.604441
MAL13	MMS1	NoDrug	DMSO	Neutral	DNA_repair	-0.66218	-0.17057	-0.0218701	-0.00704294	Expected	Expected	-0.280421	-0.0148272	0.377627
APT2	MMS4	NoDrug	DMSO	Neutral	DNA_repair	-0.0223954	0.148404	-0.000806455	0.00721536	Expected	Expected	-0.132586	-0.00802181	0.657496
CLA4	MMS4	NoDrug	DMSO	DNA_repair	DNA_repair	-0.0277612	0.663412	-0.000814365	0.0252685	Expected	Expected	-0.542537	-0.0260828	0.0262105
CSM2	MMS4	NoDrug	DMSO	DNA_repair	DNA_repair	-0.349474	-0.0415232	-0.0099845	-0.00161089	Expected	Expected	-0.173799	-0.00837361	0.595887
CSM3	MMS4	NoDrug	DMSO	DNA_repair	DNA_repair	-1.07273	-2.72407	-0.0260775	-0.0864845	Expected	Negative	1.5107	0.060407	1.6693e-14
FLO8	MMS4	NoDrug	DMSO	Neutral	DNA_repair	0.561605	0.0084801	0.0157743	0.000326388	Expected	Expected	0.32421	0.0154479	0.253194
GAL2	MMS4	NoDrug	DMSO	Neutral	DNA_repair	-0.0879696	0.0525849	-0.00246935	0.0020002	Expected	Expected	-0.0945461	-0.00446955	0.748134
HO	MMS4	NoDrug	DMSO	Neutral	DNA_repair	-0.0223442	-0.430213	-0.000576937	-0.0152559	Expected	Expected	0.334635	0.014679	0.236019
MAG1	MMS4	NoDrug	DMSO	DNA_repair	DNA_repair	-1.09829	-0.123142	-0.0343248	-0.00527624	Expected	Expected	-0.547736	-0.0290486	0.0248151
MAL13	MMS4	NoDrug	DMSO	Neutral	DNA_repair	-0.185	0.472079	-0.00658581	0.0223279	Expected	Expected	-0.488431	-0.0289137	0.0538721
MMS1	MMS4	NoDrug	DMSO	DNA_repair	DNA_repair	-0.105704	-0.117686	-0.00349777	-0.00495823	Expected	Expected	0.0272615	0.00146046	0.831099
APT2	MPH1	NoDrug	DMSO	Neutral	DNA_repair	-0.139515	-0.119102	-0.00490667	-0.00570086	Expected	Expected	0.0133708	0.000794185	0.846155
CLA4	MPH1	NoDrug	DMSO	DNA_repair	DNA_repair	0.142102	0.647314	0.00408097	0.0241356	Expected	Expected	-0.426117	-0.0200546	0.109148
CSM2	MPH1	NoDrug	DMSO	DNA_repair	DNA_repair	-0.0124845	-0.559962	-0.000347503	-0.0214355	Expected	Expected	0.445551	0.021088	0.0775625
CSM3	MPH1	NoDrug	DMSO	DNA_repair	DNA_repair	0.67265	0.192726	0.0174616	0.00661388	Expected	Expected	0.252097	0.0108477	0.421381
FLO8	MPH1	NoDrug	DMSO	Neutral	DNA_repair	0.244337	0.0432581	0.0066949	0.00164272	Expected	Expected	0.107888	0.00505218	0.689117
GAL2	MPH1	NoDrug	DMSO	Neutral	DNA_repair	0.0337524	0.211619	0.00092411	0.00794807	Expected	Expected	-0.151123	-0.00702396	0.628994
HO	MPH1	NoDrug	DMSO	Neutral	DNA_repair	-0.071918	-0.272094	-0.00201538	-0.0106132	Expected	Expected	0.179014	0.00859777	0.569029
MAG1	MPH1	NoDrug	DMSO	DNA_repair	DNA_repair	-1.02632	-1.20109	-0.0360433	-0.057994	Expected	Expected	0.36765	0.0219507	0.185262
MAL13	MPH1	NoDrug	DMSO	Neutral	DNA_repair	-0.0691219	-0.304405	-0.00240122	-0.0141696	Expected	Expected	0.202616	0.0117684	0.499431
MMS1	MPH1	NoDrug	DMSO	DNA_repair	DNA_repair	-1.2486	-2.28258	-0.0354627	-0.0822084	Expected	Negative	1.01916	0.0467457	6.97768e-07
MMS4	MPH1	NoDrug	DMSO	DNA_repair	DNA_repair	-7.33356	-10.2082	-0.255525	-0.486373	Negative	Negative	3.91091	0.230848	1.40725e-93
APT2	MUS81	NoDrug	DMSO	Neutral	DNA_repair	0.0501056	0.606002	0.00176158	0.0294695	Expected	Expected	-0.461744	-0.0277079	0.0729747
CLA4	MUS81	NoDrug	DMSO	DNA_repair	DNA_repair	0.410293	0.722749	0.011797	0.0272353	Expected	Expected	-0.325707	-0.0154383	0.272275
CSM2	MUS81	NoDrug	DMSO	DNA_repair	DNA_repair	-0.521244	-0.779757	-0.0144786	-0.0303135	Expected	Expected	0.331416	0.0158349	0.239107
CSM3	MUS81	NoDrug	DMSO	DNA_repair	DNA_repair	-0.228515	-0.754122	-0.00543956	-0.0239399	Expected	Expected	0.466254	0.0185004	0.0601424
FLO8	MUS81	NoDrug	DMSO	Neutral	DNA_repair	0.213639	-0.284851	0.00584839	-0.010998	Expected	Expected	0.355937	0.0168464	0.203938
GAL2	MUS81	NoDrug	DMSO	Neutral	DNA_repair	-0.335246	-0.183159	-0.00916456	-0.0069865	Expected	Expected	-0.046412	-0.00217805	0.826363
HO	MUS81	NoDrug	DMSO	Neutral	DNA_repair	0.0310308	0.238967	0.000868036	0.00947512	Expected	Expected	-0.177375	-0.00860709	0.588257
MAG1	MUS81	NoDrug	DMSO	DNA_repair	DNA_repair	-0.235417	0.288693	-0.007201	0.0122515	Expected	Expected	-0.371851	-0.0194525	0.196561
MAL13	MUS81	NoDrug	DMSO	Neutral	DNA_repair	0.150911	-0.298399	0.0052378	-0.0140771	Expected	Expected	0.329788	0.0193149	0.242393
MMS1	MUS81	NoDrug	DMSO	DNA_repair	DNA_repair	-1.46865	-2.94993	-0.0417477	-0.107275	Expected	Negative	1.41967	0.0655275	7.32967e-13
MMS4	MUS81	NoDrug	DMSO	DNA_repair	DNA_repair	-1.5217	-2.36756	-0.0529757	-0.114469	Expected	Negative	1.03214	0.0614932	4.83163e-07
MPH1	MUS81	NoDrug	DMSO	DNA_repair	DNA_repair	-10.32	-11.4939	-0.351945	-0.539669	Negative	Negative	3.23491	0.187724	3.10246e-64
APT2	NGL3	NoDrug	DMSO	Neutral	Neutral	0.124195	0.0530119	0.00387392	0.00228322	Expected	Expected	0.0299124	0.0015907	0.831099
CLA4	NGL3	NoDrug	DMSO	DNA_repair	Neutral	0.141537	-0.26152	0.00339302	-0.00827099	Expected	Expected	0.293912	0.011664	0.313446
CSM2	NGL3	NoDrug	DMSO	DNA_repair	Neutral	0.196314	0.103982	0.00498031	0.00366022	Expected	Expected	0.0304242	0.00132009	0.831099
CSM3	NGL3	NoDrug	DMSO	DNA_repair	Neutral	-0.33599	-0.717674	-0.00703365	-0.0201207	Expected	Expected	0.37403	0.0130871	0.17317
FLO8	NGL3	NoDrug	DMSO	Neutral	Neutral	-0.591072	-0.111887	-0.0147328	-0.00391516	Expected	Expected	-0.251797	-0.0108177	0.441872
GAL2	NGL3	NoDrug	DMSO	Neutral	Neutral	0.461234	0.39371	0.0114875	0.0136454	Expected	Expected	-0.0505593	-0.00215783	0.823824
HO	NGL3	NoDrug	DMSO	Neutral	Neutral	0.241728	0.0674149	0.0053233	0.00207295	Expected	Expected	0.0859388	0.00325034	0.740531
MAG1	NGL3	NoDrug	DMSO	DNA_repair	Neutral	0.270523	-0.0294589	0.00694164	-0.00105516	Expected	Expected	0.181494	0.0079968	0.562529
MAL13	NGL3	NoDrug	DMSO	Neutral	Neutral	0.451522	0.273843	0.0137454	0.0113634	Expected	Expected	0.0462838	0.002382	0.806774
MMS1	NGL3	NoDrug	DMSO	DNA_repair	Neutral	0.223997	0.188275	0.00530744	0.00573439	Expected	Expected	-0.0110644	-0.000426958	0.860567
MMS4	NGL3	NoDrug	DMSO	DNA_repair	Neutral	-0.280226	-0.456434	-0.00713422	-0.0159274	Expected	Expected	0.203568	0.00879315	0.499431
MPH1	NGL3	NoDrug	DMSO	DNA_repair	Neutral	-0.358994	-0.356927	-0.0089322	-0.0122377	Expected	Expected	0.0780287	0.00330554	0.761224
MUS81	NGL3	NoDrug	DMSO	DNA_repair	Neutral	-0.581713	-0.413312	-0.0144647	-0.0143545	Expected	Expected	-0.0025798	-0.000110194	0.860567
APT2	PSY3	NoDrug	DMSO	Neutral	DNA_repair	0.102425	-0.19296	0.00318451	-0.00821929	Expected	Expected	0.216244	0.0114038	0.487333
CLA4	PSY3	NoDrug	DMSO	DNA_repair	DNA_repair	0.231928	0.0937067	0.00549769	0.00288553	Expected	Expected	0.0672194	0.00261216	0.776851
CSM2	PSY3	NoDrug	DMSO	DNA_repair	DNA_repair	1.59048	1.34877	0.04038	0.0471704	Expected	Expected	-0.157126	-0.00679046	0.617113
CSM3	PSY3	NoDrug	DMSO	DNA_repair	DNA_repair	-0.774803	0.140263	-0.0161645	0.00389007	Expected	Expected	-0.577859	-0.0200546	0.0156669
FLO8	PSY3	NoDrug	DMSO	Neutral	DNA_repair	0.308824	0.13398	0.00770899	0.00466535	Expected	Expected	0.0710392	0.00304363	0.773189
GAL2	PSY3	NoDrug	DMSO	Neutral	DNA_repair	-0.0148372	-0.0257459	-0.000370043	-0.000887539	Expected	Expected	0.0121624	0.000517496	0.846155
HO	PSY3	NoDrug	DMSO	Neutral	DNA_repair	0.375694	0.205346	0.00823204	0.00620451	Expected	Expected	0.0543228	0.00202753	0.798177
MAG1	PSY3	NoDrug	DMSO	DNA_repair	DNA_repair	0.0511797	-0.283717	0.00129862	-0.00990583	Expected	Expected	0.259598	0.0112045	0.399929
MAL13	PSY3	NoDrug	DMSO	Neutral	DNA_repair	-0.421018	-0.283443	-0.0127676	-0.0115864	Expected	Expected	-0.0232067	-0.00118117	0.846155
MMS1	PSY3	NoDrug	DMSO	DNA_repair	DNA_repair	-2.51856	-3.51516	-0.0589485	-0.104143	Expected	Negative	1.19699	0.0451944	2.59076e-09
MMS4	PSY3	NoDrug	DMSO	DNA_repair	DNA_repair	0.60347	0.704906	0.0152088	0.0239802	Expected	Expected	-0.207179	-0.00877139	0.514424
MPH1	PSY3	NoDrug	DMSO	DNA_repair	DNA_repair	0.336536	0.4756	0.00828379	0.0159046	Expected	Expected	-0.18353	-0.0076208	0.582581
MUS81	PSY3	NoDrug	DMSO	DNA_repair	DNA_repair	0.800887	0.760209	0.0197097	0.0257834	Expected	Expected	-0.144941	-0.00607361	0.639537
NGL3	PSY3	NoDrug	DMSO	Neutral	DNA_repair	-0.00790534	0.199001	-0.000170416	0.00592616	Expected	Expected	-0.165834	-0.00609657	0.608473
APT2	RAD18	NoDrug	DMSO	Neutral	DNA_repair	0.324156	0.175797	0.0142413	0.010319	Expected	Expected	0.0534968	0.00392233	0.798177
CLA4	RAD18	NoDrug	DMSO	DNA_repair	DNA_repair	-8.83407	-10.1272	-0.242956	-0.348521	Negative	Negative	2.39628	0.105565	1.40412e-35
CSM2	RAD18	NoDrug	DMSO	DNA_repair	DNA_repair	0.264295	0.513345	0.0108882	0.0273635	Expected	Expected	-0.244555	-0.0164753	0.446388
CSM3	RAD18	NoDrug	DMSO	DNA_repair	DNA_repair	-8.49507	-8.93463	-0.244121	-0.337525	Negative	Negative	1.96786	0.0934043	3.4885e-24
FLO8	RAD18	NoDrug	DMSO	Neutral	DNA_repair	-0.0572533	0.572874	-0.00231018	0.0311584	Expected	Expected	-0.4942	-0.0334686	0.0505617
GAL2	RAD18	NoDrug	DMSO	Neutral	DNA_repair	-0.0505438	-0.174052	-0.0020349	-0.00937271	Expected	Expected	0.109135	0.00733781	0.689117
HO	RAD18	NoDrug	DMSO	Neutral	DNA_repair	-0.112176	-0.112091	-0.00380603	-0.00502728	Expected	Expected	0.0217159	0.00122126	0.839985
MAG1	RAD18	NoDrug	DMSO	DNA_repair	DNA_repair	-2.45576	-2.74405	-0.0731966	-0.108727	Expected	Negative	0.716606	0.0355308	0.00113964
MAL13	RAD18	NoDrug	DMSO	Neutral	DNA_repair	-0.468271	-0.34339	-0.019122	-0.0183259	Expected	Expected	-0.011847	-0.000796103	0.860567
MMS1	RAD18	NoDrug	DMSO	DNA_repair	DNA_repair	-1.74626	-3.08996	-0.0472977	-0.101686	Expected	Negative	1.27608	0.054388	1.74004e-10
MMS4	RAD18	NoDrug	DMSO	DNA_repair	DNA_repair	-7.98497	-9.84061	-0.237884	-0.378999	Negative	Negative	2.89815	0.141115	1.14171e-51
MPH1	RAD18	NoDrug	DMSO	DNA_repair	DNA_repair	-0.289294	-0.840992	-0.00837429	-0.0320997	Expected	Expected	0.495268	0.0237254	0.0426734
MUS81	RAD18	NoDrug	DMSO	DNA_repair	DNA_repair	-7.23586	-8.09104	-0.209039	-0.315734	Negative	Negative	2.19751	0.106695	5.16536e-30
NGL3	RAD18	NoDrug	DMSO	Neutral	DNA_repair	0.38791	0.305136	0.0110174	0.0114869	Expected	Expected	-0.00995687	-0.000469542	0.860567
PSY3	RAD18	NoDrug	DMSO	DNA_repair	DNA_repair	0.231071	0.265505	0.00665632	0.0101757	Expected	Expected	-0.0734056	-0.00351941	0.786516
APT2	RAD5	NoDrug	DMSO	Neutral	DNA_repair	-0.0281166	-0.00634928	-0.00126082	-0.00038742	Expected	Expected	-0.011534	-0.000873397	0.860567
CLA4	RAD5	NoDrug	DMSO	DNA_repair	DNA_repair	0.79859	0.487951	0.0224058	0.0174453	Expected	Expected	0.10915	0.00496052	0.689117
CSM2	RAD5	NoDrug	DMSO	DNA_repair	DNA_repair	-0.236136	-0.3936	-0.00992589	-0.0218089	Expected	Expected	0.170859	0.0118831	0.587261
CSM3	RAD5	NoDrug	DMSO	DNA_repair	DNA_repair	-8.64076	-9.5041	-0.2534	-0.373122	Negative	Negative	2.44315	0.119722	5.96788e-37
FLO8	RAD5	NoDrug	DMSO	Neutral	DNA_repair	0.547145	0.130925	0.0225295	0.00740009	Expected	Expected	0.216352	0.0151294	0.487333
GAL2	RAD5	NoDrug	DMSO	Neutral	DNA_repair	-0.164108	-0.127723	-0.00674283	-0.00714928	Expected	Expected	0.00585365	0.000406455	0.860567
HO	RAD5	NoDrug	DMSO	Neutral	DNA_repair	0.260927	0.220073	0.00774679	0.00871719	Expected	Expected	-0.0196034	-0.000970407	0.858419
MAG1	RAD5	NoDrug	DMSO	DNA_repair	DNA_repair	0.475266	0.10169	0.0144536	0.004188	Expected	Expected	0.200517	0.0102656	0.503048
MAL13	RAD5	NoDrug	DMSO	Neutral	DNA_repair	-0.525545	-0.756245	-0.021899	-0.0419565	Expected	Expected	0.289073	0.0200574	0.323533
MMS1	RAD5	NoDrug	DMSO	DNA_repair	DNA_repair	-4.60556	-6.01811	-0.127283	-0.205783	Negative	Negative	1.78548	0.0785005	4.73529e-20
MMS4	RAD5	NoDrug	DMSO	DNA_repair	DNA_repair	-7.0131	-8.67539	-0.21319	-0.3472	Negative	Negative	2.66648	0.13401	7.82526e-44
MPH1	RAD5	NoDrug	DMSO	DNA_repair	DNA_repair	-0.415783	0.105686	-0.0140839	0.0048183	Expected	Expected	-0.332802	-0.0189022	0.258782
MUS81	RAD5	NoDrug	DMSO	DNA_repair	DNA_repair	-7.28828	-7.61729	-0.214863	-0.308899	Negative	Negative	1.87564	0.0940367	4.79615e-22
NGL3	RAD5	NoDrug	DMSO	Neutral	DNA_repair	-0.033948	0.073967	-0.000983981	0.00289374	Expected	Expected	-0.0796419	-0.00387772	0.776851
PSY3	RAD5	NoDrug	DMSO	DNA_repair	DNA_repair	0.670075	0.273932	0.0196932	0.0109092	Expected	Expected	0.177474	0.00878406	0.572863
APT2	RAD51	NoDrug	DMSO	Neutral	DNA_repair	-0.0907125	-0.0664183	-0.00311404	-0.0029848	Expected	Expected	-0.00228537	-0.00012924	0.860567
CLA4	RAD51	NoDrug	DMSO	DNA_repair	DNA_repair	0.101664	0.369374	0.00282091	0.0128363	Expected	Expected	-0.225216	-0.0100154	0.487333
CSM2	RAD51	NoDrug	DMSO	DNA_repair	DNA_repair	-0.543751	-0.413031	-0.0148521	-0.0148949	Expected	Expected	0.000944527	4.27294e-05	0.860567
CSM3	RAD51	NoDrug	DMSO	DNA_repair	DNA_repair	0.530587	1.16853	0.0122833	0.0342507	Expected	Expected	-0.58814	-0.0219674	0.0133401
GAL2	RAD51	NoDrug	DMSO	Neutral	DNA_repair	0.525445	0.190988	0.0141115	0.00676183	Expected	Expected	0.165391	0.00734965	0.588917
HO	RAD51	NoDrug	DMSO	Neutral	DNA_repair	-0.507185	-0.256264	-0.0139487	-0.00941778	Expected	Expected	-0.098709	-0.00453089	0.739993
MAG1	RAD51	NoDrug	DMSO	DNA_repair	DNA_repair	-0.248766	-0.869691	-0.00735731	-0.0340332	Expected	Expected	0.543835	0.0266759	0.0223877
MAL13	RAD51	NoDrug	DMSO	Neutral	DNA_repair	-0.554735	-0.167475	-0.0187867	-0.00731156	Expected	Expected	-0.207683	-0.0114751	0.513742
MMS1	RAD51	NoDrug	DMSO	DNA_repair	DNA_repair	-1.73748	-2.40024	-0.0476419	-0.0804636	Expected	Negative	0.757853	0.0328218	0.000501064
MMS4	RAD51	NoDrug	DMSO	DNA_repair	DNA_repair	0.614277	0.753801	0.0179946	0.0287751	Expected	Expected	-0.224043	-0.0107805	0.487525
MPH1	RAD51	NoDrug	DMSO	DNA_repair	DNA_repair	-1.59711	-0.155267	-0.053038	-0.00673813	Expected	Expected	-0.847277	-0.0462999	8.63662e-05
MUS81	RAD51	NoDrug	DMSO	DNA_repair	DNA_repair	0.779149	0.936936	0.0223475	0.0354519	Expected	Expected	-0.275997	-0.0131044	0.385203
NGL3	RAD51	NoDrug	DMSO	Neutral	DNA_repair	0.255811	-0.0867012	0.00619773	-0.00278742	Expected	Expected	0.223197	0.00898515	0.474453
PSY3	RAD51	NoDrug	DMSO	DNA_repair	DNA_repair	0.475668	0.287239	0.0114102	0.00901683	Expected	Expected	0.0605796	0.00239333	0.787719
RAD18	RAD51	NoDrug	DMSO	DNA_repair	DNA_repair	-0.155583	-1.7121	-0.00446437	-0.062077	Expected	Expected	1.24599	0.0576126	5.05539e-10
RAD5	RAD51	NoDrug	DMSO	DNA_repair	DNA_repair	-11.3262	-13.0254	-0.331635	-0.490782	Negative	Negative	3.33512	0.159146	3.44016e-68
APT2	RAD52	NoDrug	DMSO	Neutral	DNA_repair	-0.200245	0.16719	-0.0122507	0.0129494	Expected	Expected	-0.255318	-0.0252001	0.435458
CLA4	RAD52	NoDrug	DMSO	DNA_repair	DNA_repair	0.154423	0.599654	0.00590545	0.0272597	Expected	Expected	-0.359468	-0.0213542	0.215697
CSM2	RAD52	NoDrug	DMSO	DNA_repair	DNA_repair	0.349814	1.24009	0.0200108	0.0872754	Expected	Positive	-0.741667	-0.0672646	0.000863537
CSM3	RAD52	NoDrug	DMSO	DNA_repair	DNA_repair	-5.64858	-6.95117	-0.226392	-0.346877	Negative	Negative	1.88244	0.120485	3.44595e-22
FLO8	RAD52	NoDrug	DMSO	Neutral	DNA_repair	0.306327	0.0495474	0.0172657	0.00355787	Expected	Expected	0.150163	0.0137078	0.612729
GAL2	RAD52	NoDrug	DMSO	Neutral	DNA_repair	-0.387799	-0.22711	-0.0217664	-0.0161536	Expected	Expected	-0.0619479	-0.00561283	0.801516
HO	RAD52	NoDrug	DMSO	Neutral	DNA_repair	-0.204911	0.166363	-0.0120663	0.0122232	Expected	Expected	-0.257964	-0.0242895	0.428972
MAG1	RAD52	NoDrug	DMSO	DNA_repair	DNA_repair	0.895284	-0.0998204	0.0371261	-0.00521997	Expected	Expected	0.634491	0.0423461	0.00521066
MAL13	RAD52	NoDrug	DMSO	Neutral	DNA_repair	-0.678859	-0.0688094	-0.0385204	-0.00484873	Expected	Expected	-0.372177	-0.0336717	0.196561
MMS1	RAD52	NoDrug	DMSO	DNA_repair	DNA_repair	-1.59715	-2.17932	-0.0600097	-0.0948055	Expected	Negative	0.605332	0.0347958	0.00835246
MMS4	RAD52	NoDrug	DMSO	DNA_repair	DNA_repair	0.346525	0.85548	0.02029	0.0622603	Expected	Expected	-0.449321	-0.0419703	0.0835838
MPH1	RAD52	NoDrug	DMSO	DNA_repair	DNA_repair	-0.919966	-0.891715	-0.0517699	-0.0633168	Expected	Expected	0.127448	0.0115469	0.651428
MUS81	RAD52	NoDrug	DMSO	DNA_repair	DNA_repair	1.40775	1.04196	0.0567812	0.0536901	Expected	Expected	0.0472376	0.00309108	0.806774
NGL3	RAD52	NoDrug	DMSO	Neutral	DNA_repair	-0.220499	0.129909	-0.00871752	0.00645095	Expected	Expected	-0.238972	-0.0151685	0.463341
PSY3	RAD52	NoDrug	DMSO	DNA_repair	DNA_repair	-0.00464245	-0.489732	-0.0001862	-0.0247591	Expected	Expected	0.380775	0.0245729	0.161997
RAD51	RAD52	NoDrug	DMSO	DNA_repair	DNA_repair	3.06556	3.18075	0.122118	0.152261	Positive	Positive	-0.484017	-0.030143	0.0562255
APT2	RAD54	NoDrug	DMSO	Neutral	DNA_repair	0.0609686	0.012488	0.00181007	0.000491793	Expected	Expected	0.02673	0.00131828	0.831099
CLA4	RAD54	NoDrug	DMSO	DNA_repair	DNA_repair	0.269051	0.558293	0.006005	0.015622	Expected	Expected	-0.268685	-0.009617	0.405709
CSM2	RAD54	NoDrug	DMSO	DNA_repair	DNA_repair	0.206187	-0.283651	0.00503541	-0.00921804	Expected	Expected	0.350628	0.0142534	0.212475
CSM3	RAD54	NoDrug	DMSO	DNA_repair	DNA_repair	0.674706	1.13069	0.0134179	0.028941	Expected	Expected	-0.478905	-0.015523	0.0593018
FLO8	RAD54	NoDrug	DMSO	Neutral	DNA_repair	0.765952	0.12736	0.0184001	0.00413068	Expected	Expected	0.353547	0.0142694	0.207502
GAL2	RAD54	NoDrug	DMSO	Neutral	DNA_repair	0.0282832	0.0377499	0.000678732	0.00121174	Expected	Expected	-0.0132993	-0.000533013	0.860567
HO	RAD54	NoDrug	DMSO	Neutral	DNA_repair	-0.00466687	0.189092	-0.000104995	0.00568883	Expected	Expected	-0.154227	-0.00579383	0.62188
MAG1	RAD54	NoDrug	DMSO	DNA_repair	DNA_repair	-0.788774	-0.702622	-0.0188646	-0.0223251	Expected	Expected	0.0870168	0.00346058	0.739993
MAL13	RAD54	NoDrug	DMSO	Neutral	DNA_repair	-0.0198636	0.0907639	-0.000573145	0.00341254	Expected	Expected	-0.0840973	-0.00398569	0.770426
MMS1	RAD54	NoDrug	DMSO	DNA_repair	DNA_repair	0.396346	-0.8342	0.00873146	-0.022455	Expected	Expected	0.896586	0.0311865	1.9576e-05
MMS4	RAD54	NoDrug	DMSO	DNA_repair	DNA_repair	0.938891	1.49403	0.0223066	0.0462457	Expected	Expected	-0.613501	-0.0239391	0.00869945
MPH1	RAD54	NoDrug	DMSO	DNA_repair	DNA_repair	1.16671	1.08768	0.0332084	0.0405978	Expected	Expected	-0.157423	-0.00738941	0.617113
MUS81	RAD54	NoDrug	DMSO	DNA_repair	DNA_repair	0.0215401	0.422135	0.000499996	0.013058	Expected	Expected	-0.324715	-0.012558	0.273442
NGL3	RAD54	NoDrug	DMSO	Neutral	DNA_repair	0.177524	-0.0491408	0.00363883	-0.00134344	Expected	Expected	0.14581	0.00498227	0.617113
PSY3	RAD54	NoDrug	DMSO	DNA_repair	DNA_repair	-0.24431	0.0332594	-0.00498926	0.000898492	Expected	Expected	-0.173859	-0.00588775	0.595887
RAD18	RAD54	NoDrug	DMSO	DNA_repair	DNA_repair	0.139636	0.906881	0.00395786	0.03321	Expected	Expected	-0.631688	-0.0292521	0.0065457
RAD5	RAD54	NoDrug	DMSO	DNA_repair	DNA_repair	-8.43393	-9.76297	-0.243929	-0.371596	Negative	Negative	2.67066	0.127668	6.0508e-44
RAD51	RAD54	NoDrug	DMSO	DNA_repair	DNA_repair	4.17561	4.78373	0.0944807	0.13674	Positive	Positive	-1.1592	-0.0422597	1.31776e-08
RAD52	RAD54	NoDrug	DMSO	DNA_repair	DNA_repair	3.16449	2.4508	0.124628	0.118484	Positive	Positive	0.0985254	0.00614365	0.714068
APT2	RAD55	NoDrug	DMSO	Neutral	DNA_repair	-0.730858	-0.403711	-0.0237793	-0.0172483	Expected	Expected	-0.121615	-0.00653103	0.686684
CLA4	RAD55	NoDrug	DMSO	DNA_repair	DNA_repair	0.980227	0.56244	0.0257549	0.0184502	Expected	Expected	0.173801	0.00730468	0.580499
CSM2	RAD55	NoDrug	DMSO	DNA_repair	DNA_repair	-0.636227	-0.356874	-0.0164862	-0.0122541	Expected	Expected	-0.0983817	-0.00423213	0.739993
CSM3	RAD55	NoDrug	DMSO	DNA_repair	DNA_repair	0.047616	-0.405751	0.00104502	-0.0112915	Expected	Expected	0.348082	0.0123365	0.215697
FLO8	RAD55	NoDrug	DMSO	Neutral	DNA_repair	0.155565	0.341976	0.00396494	0.0116627	Expected	Expected	-0.180803	-0.00769781	0.588257
GAL2	RAD55	NoDrug	DMSO	Neutral	DNA_repair	0.680355	0.011001	0.0173291	0.000371284	Expected	Expected	0.401059	0.0169579	0.127645
HO	RAD55	NoDrug	DMSO	Neutral	DNA_repair	0.0260424	0.293217	0.000606247	0.00908996	Expected	Expected	-0.218832	-0.00848371	0.494068
MAG1	RAD55	NoDrug	DMSO	DNA_repair	DNA_repair	0.105882	-0.786111	0.00296462	-0.0290721	Expected	Expected	0.69066	0.0320368	0.00184434
MAL13	RAD55	NoDrug	DMSO	Neutral	DNA_repair	-0.0512565	0.370675	-0.0016452	0.0153552	Expected	Expected	-0.324405	-0.0170004	0.273442
MMS1	RAD55	NoDrug	DMSO	DNA_repair	DNA_repair	0.18668	-2.23324	0.00484294	-0.0707336	Expected	Expected	1.84597	0.0755765	2.22569e-21
MMS4	RAD55	NoDrug	DMSO	DNA_repair	DNA_repair	2.73988	3.50967	0.0759861	0.126568	Positive	Positive	-1.11185	-0.050582	5.89071e-08
MPH1	RAD55	NoDrug	DMSO	DNA_repair	DNA_repair	0.841566	0.955169	0.0228272	0.0337742	Expected	Expected	-0.245642	-0.0109471	0.446388
MUS81	RAD55	NoDrug	DMSO	DNA_repair	DNA_repair	0.342872	0.914877	0.00930594	0.0327563	Expected	Expected	-0.521949	-0.0234504	0.0350372
NGL3	RAD55	NoDrug	DMSO	Neutral	DNA_repair	-0.182134	-0.259186	-0.00417924	-0.00789883	Expected	Expected	0.0975038	0.00371959	0.717213
PSY3	RAD55	NoDrug	DMSO	DNA_repair	DNA_repair	0.785261	0.552003	0.0178561	0.0164474	Expected	Expected	0.0375847	0.00140872	0.823906
RAD18	RAD55	NoDrug	DMSO	DNA_repair	DNA_repair	-11.178	-10.5315	-0.305122	-0.365878	Negative	Negative	1.37513	0.0607564	4.23855e-12
RAD5	RAD55	NoDrug	DMSO	DNA_repair	DNA_repair	-10.9413	-12.9751	-0.30469	-0.468522	Negative	Negative	3.59278	0.163832	4.73261e-79
RAD51	RAD55	NoDrug	DMSO	DNA_repair	DNA_repair	3.06264	4.14205	0.0804634	0.13661	Positive	Positive	-1.33155	-0.0561467	3.39574e-11
RAD52	RAD55	NoDrug	DMSO	DNA_repair	DNA_repair	0.221232	1.30087	0.00838624	0.0597022	Expected	Expected	-0.862094	-0.051316	6.07569e-05
RAD54	RAD55	NoDrug	DMSO	DNA_repair	DNA_repair	3.43053	3.52656	0.0736153	0.0956632	Expected	Positive	-0.637443	-0.0220479	0.00597463
APT2	RAD57	NoDrug	DMSO	Neutral	DNA_repair	0.149941	0.47283	0.00947148	0.0410804	Expected	Expected	-0.29426	-0.031609	0.340551
CLA4	RAD57	NoDrug	DMSO	DNA_repair	DNA_repair	-0.00660775	-0.403932	-0.000261368	-0.0205271	Expected	Expected	0.314696	0.0202658	0.272275
CSM2	RAD57	NoDrug	DMSO	DNA_repair	DNA_repair	0.199865	-0.0625045	0.011846	-0.00492048	Expected	Expected	0.170149	0.0167665	0.588257
CSM3	RAD57	NoDrug	DMSO	DNA_repair	DNA_repair	-0.393649	-0.922653	-0.0162538	-0.0515586	Expected	Expected	0.508126	0.0353048	0.0360401
FLO8	RAD57	NoDrug	DMSO	Neutral	DNA_repair	-0.0823934	-0.231204	-0.00477721	-0.0186075	Expected	Expected	0.139431	0.0138303	0.628994
GAL2	RAD57	NoDrug	DMSO	Neutral	DNA_repair	-0.32588	-0.146442	-0.0188365	-0.0116544	Expected	Expected	-0.0730185	-0.00718208	0.786607
HO	RAD57	NoDrug	DMSO	Neutral	DNA_repair	0.420984	0.731345	0.0175883	0.0412168	Expected	Expected	-0.336806	-0.0236285	0.251022
MAG1	RAD57	NoDrug	DMSO	DNA_repair	DNA_repair	-0.711614	-1.33711	-0.0305456	-0.0783699	Expected	Negative	0.658299	0.0478243	0.00338772
MAL13	RAD57	NoDrug	DMSO	Neutral	DNA_repair	-0.14956	-0.208408	-0.00877957	-0.0164204	Expected	Expected	0.0777663	0.00764084	0.761224
MMS1	RAD57	NoDrug	DMSO	DNA_repair	DNA_repair	-0.20068	-0.59749	-0.00780033	-0.0289738	Expected	Expected	0.340695	0.0211735	0.227422
MMS4	RAD57	NoDrug	DMSO	DNA_repair	DNA_repair	0.604236	0.346352	0.0259088	0.0197413	Expected	Expected	0.0864695	0.00616747	0.740531
MPH1	RAD57	NoDrug	DMSO	DNA_repair	DNA_repair	-0.887644	-0.684596	-0.0369312	-0.0386311	Expected	Expected	0.0242464	0.00169989	0.835366
MUS81	RAD57	NoDrug	DMSO	DNA_repair	DNA_repair	-0.0123921	-0.76961	-0.00051467	-0.0444607	Expected	Expected	0.617652	0.0439461	0.00685948
NGL3	RAD57	NoDrug	DMSO	Neutral	DNA_repair	-0.27576	-0.00802868	-0.0112455	-0.000446539	Expected	Expected	-0.156583	-0.0107989	0.617113
PSY3	RAD57	NoDrug	DMSO	DNA_repair	DNA_repair	-0.0359218	-0.157104	-0.00148958	-0.00890606	Expected	Expected	0.105593	0.00741649	0.694562
RAD51	RAD57	NoDrug	DMSO	DNA_repair	DNA_repair	1.95988	2.20051	0.0808257	0.117831	Positive	Positive	-0.547516	-0.037005	0.0248151
RAD54	RAD57	NoDrug	DMSO	DNA_repair	DNA_repair	0.493554	0.989857	0.0201028	0.0535071	Expected	Expected	-0.493541	-0.0334043	0.050653
RAD55	RAD57	NoDrug	DMSO	DNA_repair	DNA_repair	1.47004	1.83129	0.0576782	0.0937753	Expected	Positive	-0.559553	-0.0360971	0.0210629
APT2	RAD59	NoDrug	DMSO	Neutral	DNA_repair	0.128581	0.0336386	0.00462065	0.00163097	Expected	Expected	0.0495385	0.00298967	0.802636
CLA4	RAD59	NoDrug	DMSO	DNA_repair	DNA_repair	-0.308418	-0.128949	-0.0090668	-0.00490664	Expected	Expected	-0.0865179	-0.00416015	0.764708
CSM2	RAD59	NoDrug	DMSO	DNA_repair	DNA_repair	-0.508485	-0.326668	-0.0144633	-0.0126568	Expected	Expected	-0.0375841	-0.00180648	0.831099
CSM3	RAD59	NoDrug	DMSO	DNA_repair	DNA_repair	-1.12209	-1.60801	-0.0272131	-0.0508439	Expected	Expected	0.59301	0.0236308	0.0101412
FLO8	RAD59	NoDrug	DMSO	Neutral	DNA_repair	-0.285163	-0.0355004	-0.00797622	-0.00136298	Expected	Expected	-0.139221	-0.00661324	0.651428
GAL2	RAD59	NoDrug	DMSO	Neutral	DNA_repair	0.448042	-0.00429659	0.012528	-0.000163267	Expected	Expected	0.269006	0.0126913	0.377803
HO	RAD59	NoDrug	DMSO	Neutral	DNA_repair	-0.534112	-0.64263	-0.013786	-0.0227692	Expected	Expected	0.204928	0.00898321	0.499431
MAG1	RAD59	NoDrug	DMSO	DNA_repair	DNA_repair	-0.509586	-0.117263	-0.015958	-0.00502047	Expected	Expected	-0.206196	-0.0109375	0.517171
MAL13	RAD59	NoDrug	DMSO	Neutral	DNA_repair	-0.0764279	-0.0775518	-0.00271524	-0.00366571	Expected	Expected	0.0160742	0.000950474	0.846155
MMS1	RAD59	NoDrug	DMSO	DNA_repair	DNA_repair	-2.07264	-2.62336	-0.0602674	-0.0965544	Expected	Negative	0.773614	0.0362871	0.000366098
MMS4	RAD59	NoDrug	DMSO	DNA_repair	DNA_repair	0.35278	0.590049	0.0109356	0.0246234	Expected	Expected	-0.263305	-0.0136878	0.421381
MPH1	RAD59	NoDrug	DMSO	DNA_repair	DNA_repair	-0.171334	0.178615	-0.00519927	0.00730553	Expected	Expected	-0.245535	-0.0125048	0.446388
MUS81	RAD59	NoDrug	DMSO	DNA_repair	DNA_repair	0.144174	0.385331	0.0043761	0.015921	Expected	Expected	-0.225185	-0.0115449	0.487333
NGL3	RAD59	NoDrug	DMSO	Neutral	DNA_repair	0.251524	0.0637937	0.0064	0.00222353	Expected	Expected	0.0967795	0.00417647	0.719033
PSY3	RAD59	NoDrug	DMSO	DNA_repair	DNA_repair	0.264972	0.294877	0.00666807	0.0100085	Expected	Expected	-0.0790575	-0.00334039	0.776851
RAD18	RAD59	NoDrug	DMSO	DNA_repair	DNA_repair	-9.05424	-9.82063	-0.266917	-0.376146	Negative	Negative	2.25992	0.109229	1.05445e-31
RAD5	RAD59	NoDrug	DMSO	DNA_repair	DNA_repair	-7.93313	-8.67178	-0.238672	-0.345267	Negative	Negative	2.136	0.106594	2.15357e-28
RAD51	RAD59	NoDrug	DMSO	DNA_repair	DNA_repair	0.752106	0.442595	0.0220634	0.0168695	Expected	Expected	0.107988	0.00519392	0.689117
RAD52	RAD59	NoDrug	DMSO	DNA_repair	DNA_repair	1.30442	1.67647	0.0534008	0.0847473	Expected	Positive	-0.48189	-0.0313465	0.0575982
RAD54	RAD59	NoDrug	DMSO	DNA_repair	DNA_repair	0.606456	1.45421	0.0143727	0.0448749	Expected	Expected	-0.783935	-0.0305022	0.000366098
RAD55	RAD59	NoDrug	DMSO	DNA_repair	DNA_repair	-8.76092	-10.8336	-0.243125	-0.390093	Negative	Negative	3.23286	0.146968	3.48645e-64
RAD57	RAD59	NoDrug	DMSO	DNA_repair	DNA_repair	-0.820393	-1.23529	-0.0347531	-0.0698847	Expected	Expected	0.497081	0.0351316	0.0418321
APT2	RAD61	NoDrug	DMSO	Neutral	DNA_repair	0.119571	0.0263115	0.00533364	0.0016016	Expected	Expected	0.0494539	0.00373204	0.802636
CLA4	RAD61	NoDrug	DMSO	DNA_repair	DNA_repair	-1.71337	-1.76344	-0.0591286	-0.0786739	Expected	Negative	0.346528	0.0195453	0.215762
CSM2	RAD61	NoDrug	DMSO	DNA_repair	DNA_repair	-0.83071	-0.962085	-0.0300068	-0.047749	Expected	Expected	0.289036	0.0177422	0.323533
CSM3	RAD61	NoDrug	DMSO	DNA_repair	DNA_repair	-10.3359	-11.1728	-0.309775	-0.441882	Negative	Negative	2.66222	0.132107	1.02132e-43
FLO8	RAD61	NoDrug	DMSO	Neutral	DNA_repair	0.448059	0.476399	0.0159315	0.0235355	Expected	Expected	-0.124925	-0.00760398	0.67752
GAL2	RAD61	NoDrug	DMSO	Neutral	DNA_repair	0.0956385	0.392486	0.00339641	0.0191909	Expected	Expected	-0.261361	-0.0157944	0.422147
HO	RAD61	NoDrug	DMSO	Neutral	DNA_repair	0.200055	0.158731	0.00631359	0.00689593	Expected	Expected	-0.0108449	-0.000582339	0.860567
MAG1	RAD61	NoDrug	DMSO	DNA_repair	DNA_repair	-1.4406	-0.777198	-0.0532193	-0.0393065	Expected	Expected	-0.222141	-0.0139128	0.489531
MAL13	RAD61	NoDrug	DMSO	Neutral	DNA_repair	-0.314918	0.0960709	-0.0137348	0.00562056	Expected	Expected	-0.265243	-0.0193553	0.417877
MMS1	RAD61	NoDrug	DMSO	DNA_repair	DNA_repair	-1.95906	-2.35974	-0.0666457	-0.101561	Expected	Negative	0.636435	0.034915	0.00507848
MMS4	RAD61	NoDrug	DMSO	DNA_repair	DNA_repair	-0.591768	-0.778051	-0.0216968	-0.0383038	Expected	Expected	0.270545	0.016607	0.375098
MPH1	RAD61	NoDrug	DMSO	DNA_repair	DNA_repair	0.02835	-0.0605216	0.00101521	-0.0029305	Expected	Expected	0.0655174	0.00394571	0.779785
MUS81	RAD61	NoDrug	DMSO	DNA_repair	DNA_repair	0.21245	0.21887	0.00761747	0.0107411	Expected	Expected	-0.0513938	-0.00312361	0.821831
NGL3	RAD61	NoDrug	DMSO	Neutral	DNA_repair	0.165581	0.131404	0.00514309	0.00561767	Expected	Expected	-0.00898098	-0.000474587	0.860567
PSY3	RAD61	NoDrug	DMSO	DNA_repair	DNA_repair	0.12046	-0.295282	0.00371879	-0.0124099	Expected	Expected	0.309291	0.0161287	0.282251
RAD18	RAD61	NoDrug	DMSO	DNA_repair	DNA_repair	-0.563014	-0.150881	-0.0225422	-0.00800923	Expected	Expected	-0.218575	-0.014533	0.494068
RAD5	RAD61	NoDrug	DMSO	DNA_repair	DNA_repair	-0.00919698	-0.0616149	-0.000375665	-0.00340052	Expected	Expected	0.0440548	0.00302486	0.81191
RAD51	RAD61	NoDrug	DMSO	DNA_repair	DNA_repair	-1.77428	-0.923681	-0.0617476	-0.0418534	Expected	Expected	-0.348203	-0.0198942	0.232462
RAD52	RAD61	NoDrug	DMSO	DNA_repair	DNA_repair	-0.0844058	0.00559999	-0.00469926	0.00039251	Expected	Expected	-0.0568835	-0.00509177	0.806774
RAD54	RAD61	NoDrug	DMSO	DNA_repair	DNA_repair	-0.0777092	0.904684	-0.00227646	0.0348817	Expected	Expected	-0.767363	-0.0371582	0.000510054
RAD55	RAD61	NoDrug	DMSO	DNA_repair	DNA_repair	0.0874789	-0.266968	0.002885	-0.0114654	Expected	Expected	0.265019	0.0143504	0.385203
RAD59	RAD61	NoDrug	DMSO	DNA_repair	DNA_repair	-1.98455	-2.59513	-0.0726182	-0.127712	Expected	Negative	0.898389	0.0550942	1.89969e-05
APT2	RTT101	NoDrug	DMSO	Neutral	DNA_repair	-0.0911798	-0.145307	-0.00257049	-0.00528713	Expected	Expected	0.0590199	0.00271664	0.791039
CLA4	RTT101	NoDrug	DMSO	DNA_repair	DNA_repair	-3.09714	-2.18158	-0.0664576	-0.0571493	Expected	Expected	-0.274883	-0.00930829	0.387841
CSM2	RTT101	NoDrug	DMSO	DNA_repair	DNA_repair	0.0446604	0.343631	0.00102962	0.0102702	Expected	Expected	-0.244809	-0.00924057	0.446388
CSM3	RTT101	NoDrug	DMSO	DNA_repair	DNA_repair	-1.20983	-0.893685	-0.0228785	-0.0211435	Expected	Expected	-0.0572827	-0.00173496	0.806774
FLO8	RTT101	NoDrug	DMSO	Neutral	DNA_repair	1.02606	0.506519	0.0232715	0.0150969	Expected	Expected	0.218261	0.0081746	0.485745
GAL2	RTT101	NoDrug	DMSO	Neutral	DNA_repair	0.0821661	0.0682272	0.00186106	0.00201338	Expected	Expected	-0.00409466	-0.000152322	0.86209
HO	RTT101	NoDrug	DMSO	Neutral	DNA_repair	-0.205774	-0.191895	-0.00478885	-0.00587112	Expected	Expected	0.0281543	0.00108227	0.831099
MAG1	RTT101	NoDrug	DMSO	DNA_repair	DNA_repair	-1.97234	-1.94703	-0.0453302	-0.0578502	Expected	Expected	0.3333	0.0125199	0.236019
MAL13	RTT101	NoDrug	DMSO	Neutral	DNA_repair	-0.376114	-0.31404	-0.0103368	-0.01094	Expected	Expected	0.0135948	0.000603229	0.846155
MMS1	RTT101	NoDrug	DMSO	DNA_repair	DNA_repair	4.46218	5.21521	0.0942923	0.131455	Positive	Positive	-1.12983	-0.0371623	3.37565e-08
MMS4	RTT101	NoDrug	DMSO	DNA_repair	DNA_repair	-0.961468	0.201403	-0.0219426	0.00583259	Expected	Expected	-0.753296	-0.0277752	0.000688124
MPH1	RTT101	NoDrug	DMSO	DNA_repair	DNA_repair	-0.218172	-2.31515	-0.00528697	-0.0719878	Expected	Expected	1.69197	0.0667008	4.41689e-18
MUS81	RTT101	NoDrug	DMSO	DNA_repair	DNA_repair	0.550134	0.154795	0.0122607	0.00447568	Expected	Expected	0.213253	0.00778507	0.487525
NGL3	RTT101	NoDrug	DMSO	Neutral	DNA_repair	0.025945	-0.13657	0.000506635	-0.00346619	Expected	Expected	0.124062	0.00397283	0.65438
PSY3	RTT101	NoDrug	DMSO	DNA_repair	DNA_repair	0.20873	-0.313722	0.00406147	-0.00785653	Expected	Expected	0.375799	0.011918	0.170407
RAD18	RTT101	NoDrug	DMSO	DNA_repair	DNA_repair	0.0682988	0.526069	0.00179433	0.0173345	Expected	Expected	-0.368754	-0.0155402	0.200546
RAD5	RTT101	NoDrug	DMSO	DNA_repair	DNA_repair	0.191526	-0.188494	0.00513179	-0.0064537	Expected	Expected	0.266478	0.0115855	0.384309
RAD51	RTT101	NoDrug	DMSO	DNA_repair	DNA_repair	0.783171	-0.0202238	0.0169897	-0.000539785	Expected	Expected	0.509658	0.0175295	0.0354783
RAD52	RTT101	NoDrug	DMSO	DNA_repair	DNA_repair	0.317427	0.51272	0.0115833	0.0223219	Expected	Expected	-0.189038	-0.0107386	0.571686
RAD54	RTT101	NoDrug	DMSO	DNA_repair	DNA_repair	1.41883	1.59943	0.0262627	0.0368266	Expected	Expected	-0.35758	-0.0105639	0.215762
RAD55	RTT101	NoDrug	DMSO	DNA_repair	DNA_repair	1.45513	0.642084	0.0299658	0.0162348	Expected	Expected	0.421073	0.013731	0.103196
RAD57	RTT101	NoDrug	DMSO	DNA_repair	DNA_repair	0.256308	-0.157649	0.00968805	-0.00765201	Expected	Expected	0.281861	0.0173401	0.342723
RAD59	RTT101	NoDrug	DMSO	DNA_repair	DNA_repair	-1.18713	-2.46283	-0.026992	-0.0710736	Expected	Expected	1.19984	0.0440816	2.39817e-09
RAD61	RTT101	NoDrug	DMSO	DNA_repair	DNA_repair	-1.62529	-1.21005	-0.0454333	-0.043266	Expected	Expected	-0.0477528	-0.00216731	0.823906
APT2	RTT107	NoDrug	DMSO	Neutral	DNA_repair	-0.254113	-0.137501	-0.0086859	-0.00616259	Expected	Expected	-0.0447669	-0.0025233	0.827846
CLA4	RTT107	NoDrug	DMSO	DNA_repair	DNA_repair	-0.129142	0.0268631	-0.00365646	0.000962809	Expected	Expected	-0.101132	-0.00461927	0.735728
CSM2	RTT107	NoDrug	DMSO	DNA_repair	DNA_repair	-0.187809	0.0540199	-0.00505197	0.00192578	Expected	Expected	-0.156243	-0.00697775	0.617191
CSM3	RTT107	NoDrug	DMSO	DNA_repair	DNA_repair	0.906104	1.66132	0.0209474	0.0486678	Expected	Expected	-0.742816	-0.0277204	0.000854173
FLO8	RTT107	NoDrug	DMSO	Neutral	DNA_repair	0.266405	-0.061417	0.00705367	-0.00216678	Expected	Expected	0.209032	0.00922045	0.494068
GAL2	RTT107	NoDrug	DMSO	Neutral	DNA_repair	-0.231563	-0.050467	-0.00612863	-0.0017631	Expected	Expected	-0.099604	-0.00436553	0.738344
HO	RTT107	NoDrug	DMSO	Neutral	DNA_repair	-0.202184	-0.118326	-0.00547279	-0.00428692	Expected	Expected	-0.0262215	-0.00118587	0.846155
MAG1	RTT107	NoDrug	DMSO	DNA_repair	DNA_repair	-1.70337	-1.84248	-0.0512759	-0.0741109	Expected	Expected	0.454516	0.022835	0.0706861
MAL13	RTT107	NoDrug	DMSO	Neutral	DNA_repair	-0.722853	-0.630235	-0.0244864	-0.027657	Expected	Expected	0.0571939	0.00317066	0.792705
MMS1	RTT107	NoDrug	DMSO	DNA_repair	DNA_repair	-3.04969	-3.09857	-0.0854211	-0.107456	Negative	Negative	0.494293	0.0220345	0.0429652
MMS4	RTT107	NoDrug	DMSO	DNA_repair	DNA_repair	-7.86283	-9.04136	-0.234296	-0.354795	Negative	Negative	2.44555	0.120499	5.28494e-37
MPH1	RTT107	NoDrug	DMSO	DNA_repair	DNA_repair	-1.31692	-1.18833	-0.0437125	-0.0516976	Expected	Expected	0.145923	0.00798505	0.617113
MUS81	RTT107	NoDrug	DMSO	DNA_repair	DNA_repair	-0.0127071	-0.426531	-0.000371309	-0.0165382	Expected	Expected	0.332985	0.0161669	0.236019
NGL3	RTT107	NoDrug	DMSO	Neutral	DNA_repair	0.519528	0.241899	0.0126189	0.00783701	Expected	Expected	0.118096	0.00478193	0.666198
PSY3	RTT107	NoDrug	DMSO	DNA_repair	DNA_repair	-0.922229	-1.29179	-0.0221194	-0.0406677	Expected	Expected	0.468663	0.0185484	0.0591288
RAD18	RTT107	NoDrug	DMSO	DNA_repair	DNA_repair	0.0174706	-0.91248	0.000481997	-0.0316568	Expected	Expected	0.72506	0.0321388	0.000962901
RAD5	RTT107	NoDrug	DMSO	DNA_repair	DNA_repair	-2.58331	-2.78627	-0.0727104	-0.100422	Expected	Negative	0.605991	0.0277118	0.00834184
RAD51	RTT107	NoDrug	DMSO	DNA_repair	DNA_repair	-9.22346	-10.584	-0.260008	-0.378756	Negative	Negative	2.60668	0.118748	5.71527e-42
RAD52	RTT107	NoDrug	DMSO	DNA_repair	DNA_repair	1.23916	1.2229	0.0475211	0.0560256	Expected	Expected	-0.142343	-0.00850443	0.644972
RAD54	RTT107	NoDrug	DMSO	DNA_repair	DNA_repair	-0.212269	-0.574088	-0.00479234	-0.0164137	Expected	Expected	0.319005	0.0116214	0.264572
RAD55	RTT107	NoDrug	DMSO	DNA_repair	DNA_repair	-0.181731	-0.218206	-0.00484886	-0.00737328	Expected	Expected	0.0586331	0.00252442	0.791039
RAD57	RTT107	NoDrug	DMSO	DNA_repair	DNA_repair	0.137364	-0.428952	0.0054497	-0.0219776	Expected	Expected	0.42326	0.0274273	0.101057
RAD59	RTT107	NoDrug	DMSO	DNA_repair	DNA_repair	-0.462336	-0.234221	-0.0138233	-0.00919378	Expected	Expected	-0.0938238	-0.00462953	0.74993
RAD61	RTT107	NoDrug	DMSO	DNA_repair	DNA_repair	0.313578	-0.139742	0.0109572	-0.00639314	Expected	Expected	0.301392	0.0173504	0.298708
RTT101	RTT107	NoDrug	DMSO	DNA_repair	DNA_repair	-15.925	-20.4275	-0.345611	-0.547598	Negative	Negative	5.85628	0.201987	1.11742e-208
APT2	SGS1	NoDrug	DMSO	Neutral	DNA_repair	-0.0103639	0.0901295	-0.000367495	0.00432356	Expected	Expected	-0.0786387	-0.00469106	0.776851
CLA4	SGS1	NoDrug	DMSO	DNA_repair	DNA_repair	-0.368855	0.0801976	-0.0106539	0.00299179	Expected	Expected	-0.289226	-0.0136456	0.352636
CSM2	SGS1	NoDrug	DMSO	DNA_repair	DNA_repair	1.44986	1.8337	0.0407365	0.070346	Expected	Expected	-0.622683	-0.0296095	0.00758084
CSM3	SGS1	NoDrug	DMSO	DNA_repair	DNA_repair	-12.9254	-15.0251	-0.309716	-0.470681	Negative	Negative	4.08127	0.160965	8.70435e-102
FLO8	SGS1	NoDrug	DMSO	Neutral	DNA_repair	0.677297	0.284553	0.01874	0.010835	Expected	Expected	0.167947	0.00790501	0.588257
GAL2	SGS1	NoDrug	DMSO	Neutral	DNA_repair	0.0953991	-0.0607469	0.00263704	-0.00228634	Expected	Expected	0.105432	0.00492339	0.694562
HO	SGS1	NoDrug	DMSO	Neutral	DNA_repair	-0.170982	-0.295704	-0.00434832	-0.0103201	Expected	Expected	0.13829	0.00597175	0.630049
MAG1	SGS1	NoDrug	DMSO	DNA_repair	DNA_repair	-0.756132	-0.0318577	-0.0232595	-0.00133825	Expected	Expected	-0.42103	-0.0219212	0.116161
MAL13	SGS1	NoDrug	DMSO	Neutral	DNA_repair	0.0472405	0.357272	0.00165534	0.0166508	Expected	Expected	-0.257174	-0.0149954	0.429471
MMS1	SGS1	NoDrug	DMSO	DNA_repair	DNA_repair	-1.33866	-1.44007	-0.0381631	-0.051763	Expected	Expected	0.296437	0.0135999	0.307117
MMS4	SGS1	NoDrug	DMSO	DNA_repair	DNA_repair	-20.6236	-22.3875	-0.628424	-0.917769	Negative	Negative	5.66466	0.289345	1.5625e-195
MPH1	SGS1	NoDrug	DMSO	DNA_repair	DNA_repair	-0.468964	-1.15616	-0.0139843	-0.0464034	Expected	Expected	0.648372	0.0324191	0.00407295
MUS81	SGS1	NoDrug	DMSO	DNA_repair	DNA_repair	-17.8872	-10.6211	-0.534316	-0.431386	Negative	Negative	-2.04154	-0.10293	1.03694e-25
NGL3	SGS1	NoDrug	DMSO	Neutral	DNA_repair	-0.268339	-0.486497	-0.00673001	-0.0167049	Expected	Expected	0.234586	0.00997487	0.446388
PSY3	SGS1	NoDrug	DMSO	DNA_repair	DNA_repair	1.7129	1.96448	0.0424939	0.0658377	Expected	Expected	-0.559844	-0.0233438	0.0210629
RAD18	SGS1	NoDrug	DMSO	DNA_repair	DNA_repair	1.4412	1.7778	0.0422408	0.0681931	Expected	Expected	-0.537603	-0.0259523	0.0279098
RAD5	SGS1	NoDrug	DMSO	DNA_repair	DNA_repair	1.76317	2.20837	0.0527246	0.0880204	Expected	Positive	-0.70835	-0.0352957	0.00166687
RAD51	SGS1	NoDrug	DMSO	DNA_repair	DNA_repair	1.49863	2.20582	0.043207	0.082599	Expected	Positive	-0.833531	-0.0393919	0.000118948
RAD52	SGS1	NoDrug	DMSO	DNA_repair	DNA_repair	1.41268	2.13918	0.0576175	0.108308	Expected	Positive	-0.779668	-0.0506901	0.000397554
RAD54	SGS1	NoDrug	DMSO	DNA_repair	DNA_repair	2.13817	2.5284	0.0500067	0.0771677	Expected	Positive	-0.706379	-0.0271609	0.00171414
RAD55	SGS1	NoDrug	DMSO	DNA_repair	DNA_repair	3.2141	4.63531	0.0877561	0.163979	Positive	Positive	-1.70571	-0.0762233	3.96827e-18
RAD57	SGS1	NoDrug	DMSO	DNA_repair	DNA_repair	1.32199	1.8617	0.0557937	0.105677	Expected	Positive	-0.705226	-0.0498836	0.00173312
RAD59	SGS1	NoDrug	DMSO	DNA_repair	DNA_repair	-0.190259	0.277168	-0.00580475	0.0113319	Expected	Expected	-0.335923	-0.0171366	0.252288
RAD61	SGS1	NoDrug	DMSO	DNA_repair	DNA_repair	-0.0499802	-0.0421392	-0.00180351	-0.00204131	Expected	Expected	0.00393683	0.000237803	0.860567
RTT101	SGS1	NoDrug	DMSO	DNA_repair	DNA_repair	-10.2615	-10.3915	-0.230516	-0.296415	Negative	Negative	1.81497	0.0658986	1.08033e-20
RTT107	SGS1	NoDrug	DMSO	DNA_repair	DNA_repair	-11.1272	-12.6008	-0.326341	-0.483845	Negative	Negative	3.25979	0.157503	3.44082e-65
APT2	SHU1	NoDrug	DMSO	Neutral	DNA_repair	-0.177258	-0.0363086	-0.00640412	-0.00178982	Expected	Expected	-0.0755	-0.0046143	0.780008
CLA4	SHU1	NoDrug	DMSO	DNA_repair	DNA_repair	0.217014	0.781618	0.00559871	0.0261937	Expected	Expected	-0.486967	-0.020595	0.054639
CSM2	SHU1	NoDrug	DMSO	DNA_repair	DNA_repair	2.02827	2.06571	0.0621267	0.0854965	Expected	Positive	-0.45387	-0.0233698	0.0794063
CSM3	SHU1	NoDrug	DMSO	DNA_repair	DNA_repair	-0.851597	-0.114592	-0.0204701	-0.00366379	Expected	Expected	-0.420154	-0.0168064	0.116762
FLO8	SHU1	NoDrug	DMSO	Neutral	DNA_repair	0.720703	0.0877505	0.0216428	0.00363513	Expected	Expected	0.35195	0.0180076	0.210325
GAL2	SHU1	NoDrug	DMSO	Neutral	DNA_repair	-0.0819997	-0.0382383	-0.00246083	-0.00156745	Expected	Expected	-0.0175852	-0.000893377	0.860567
HO	SHU1	NoDrug	DMSO	Neutral	DNA_repair	-0.284868	-0.424972	-0.00711599	-0.0145102	Expected	Expected	0.174779	0.0073942	0.580402
MAG1	SHU1	NoDrug	DMSO	DNA_repair	DNA_repair	-0.610635	-0.258728	-0.0169438	-0.00987706	Expected	Expected	-0.149737	-0.00706676	0.630049
MAL13	SHU1	NoDrug	DMSO	Neutral	DNA_repair	0.256584	0.116209	0.00891931	0.00541746	Expected	Expected	0.060219	0.00350185	0.787904
MMS1	SHU1	NoDrug	DMSO	DNA_repair	DNA_repair	0.264623	-0.367223	0.00673778	-0.0118291	Expected	Expected	0.452187	0.0185668	0.0720375
MMS4	SHU1	NoDrug	DMSO	DNA_repair	DNA_repair	-0.621961	-0.190876	-0.0171841	-0.00708915	Expected	Expected	-0.218082	-0.010095	0.494661
MPH1	SHU1	NoDrug	DMSO	DNA_repair	DNA_repair	-0.0875296	-0.235288	-0.00235559	-0.00862245	Expected	Expected	0.137834	0.00626686	0.630413
MUS81	SHU1	NoDrug	DMSO	DNA_repair	DNA_repair	-0.180953	-0.176249	-0.00485855	-0.00656096	Expected	Expected	0.0370909	0.00170241	0.823906
NGL3	SHU1	NoDrug	DMSO	Neutral	DNA_repair	0.215276	0.0924066	0.00527778	0.00311275	Expected	Expected	0.0519658	0.00216502	0.798735
PSY3	SHU1	NoDrug	DMSO	DNA_repair	DNA_repair	1.9504	2.61686	0.0478696	0.0876098	Expected	Positive	-0.957323	-0.0397402	5.4967e-06
RAD18	SHU1	NoDrug	DMSO	DNA_repair	DNA_repair	-1.50916	-0.977934	-0.060056	-0.0501152	Expected	Expected	-0.153213	-0.0099408	0.622896
RAD5	SHU1	NoDrug	DMSO	DNA_repair	DNA_repair	-0.0994923	-0.0788931	-0.00403878	-0.00420064	Expected	Expected	0.00241747	0.00016186	0.860567
RAD51	SHU1	NoDrug	DMSO	DNA_repair	DNA_repair	0.461287	0.186862	0.0121889	0.00645429	Expected	Expected	0.131864	0.00573458	0.644256
RAD52	SHU1	NoDrug	DMSO	DNA_repair	DNA_repair	1.28478	0.885425	0.071125	0.0599312	Expected	Expected	0.128014	0.0111938	0.651428
RAD54	SHU1	NoDrug	DMSO	DNA_repair	DNA_repair	0.0620694	0.492326	0.00146604	0.0153385	Expected	Expected	-0.354828	-0.0138725	0.221157
RAD55	SHU1	NoDrug	DMSO	DNA_repair	DNA_repair	0.9099	0.674573	0.02282	0.0222051	Expected	Expected	0.0148573	0.000614838	0.846155
RAD57	SHU1	NoDrug	DMSO	DNA_repair	DNA_repair	0.330921	-0.146311	0.018964	-0.0110854	Expected	Expected	0.316317	0.0300495	0.270004
RAD59	SHU1	NoDrug	DMSO	DNA_repair	DNA_repair	-0.139953	0.45556	-0.00384915	0.0168908	Expected	Expected	-0.449265	-0.02074	0.0835838
RAD61	SHU1	NoDrug	DMSO	DNA_repair	DNA_repair	0.201604	0.0250036	0.00704511	0.00118857	Expected	Expected	0.0992655	0.00585654	0.713582
RTT101	SHU1	NoDrug	DMSO	DNA_repair	DNA_repair	0.299669	-0.618317	0.00668982	-0.0177284	Expected	Expected	0.671975	0.0244182	0.00263829
RTT107	SHU1	NoDrug	DMSO	DNA_repair	DNA_repair	-0.464385	-0.311373	-0.012083	-0.0106219	Expected	Expected	-0.0340567	-0.00146115	0.838651
SGS1	SHU1	NoDrug	DMSO	DNA_repair	DNA_repair	1.02547	1.43294	0.0278719	0.0526373	Expected	Expected	-0.541963	-0.0247655	0.0262105
APT2	SHU2	NoDrug	DMSO	Neutral	DNA_repair	0.0440211	0.0532901	0.00196635	0.00323985	Expected	Expected	-0.0168806	-0.0012735	0.860567
CLA4	SHU2	NoDrug	DMSO	DNA_repair	DNA_repair	0.313036	-0.0734328	0.00875722	-0.00261842	Expected	Expected	0.250998	0.0113756	0.421381
CSM2	SHU2	NoDrug	DMSO	DNA_repair	DNA_repair	1.38958	1.73799	0.0582665	0.0959968	Expected	Positive	-0.544077	-0.0377303	0.0260293
CSM3	SHU2	NoDrug	DMSO	DNA_repair	DNA_repair	-0.141538	-0.398907	-0.00413198	-0.0155975	Expected	Expected	0.234965	0.0114655	0.446388
FLO8	SHU2	NoDrug	DMSO	Neutral	DNA_repair	-0.300686	-0.168741	-0.0123197	-0.0095035	Expected	Expected	-0.0404363	-0.00281625	0.831099
GAL2	SHU2	NoDrug	DMSO	Neutral	DNA_repair	-0.0208001	0.176674	-0.000850557	0.00985098	Expected	Expected	-0.154768	-0.0107015	0.6209
HO	SHU2	NoDrug	DMSO	Neutral	DNA_repair	0.0578707	0.432236	0.00171096	0.0170711	Expected	Expected	-0.311344	-0.0153601	0.2991
MAG1	SHU2	NoDrug	DMSO	DNA_repair	DNA_repair	0.133429	-0.10834	0.00404704	-0.00444689	Expected	Expected	0.166429	0.00849393	0.588257
MAL13	SHU2	NoDrug	DMSO	Neutral	DNA_repair	0.0784686	-0.119664	0.00325962	-0.00661772	Expected	Expected	0.142806	0.00987735	0.622516
MMS1	SHU2	NoDrug	DMSO	DNA_repair	DNA_repair	0.896663	0.162211	0.0247004	0.00553137	Expected	Expected	0.437285	0.019169	0.0842091
MMS4	SHU2	NoDrug	DMSO	DNA_repair	DNA_repair	0.572132	0.667299	0.0173423	0.0266154	Expected	Expected	-0.185106	-0.00927309	0.580499
MPH1	SHU2	NoDrug	DMSO	DNA_repair	DNA_repair	-4.34357	-3.785	-0.127831	-0.149663	Negative	Negative	0.442905	0.0218313	0.0794063
MUS81	SHU2	NoDrug	DMSO	DNA_repair	DNA_repair	-0.151533	0.140802	-0.00444678	0.00568695	Expected	Expected	-0.20298	-0.0101337	0.528119
NGL3	SHU2	NoDrug	DMSO	Neutral	DNA_repair	-0.00462847	0.0282276	-0.000133589	0.00110216	Expected	Expected	-0.0254505	-0.00123574	0.846155
PSY3	SHU2	NoDrug	DMSO	DNA_repair	DNA_repair	1.66416	2.40327	0.0487618	0.0954856	Expected	Positive	-0.946448	-0.0467238	7.27624e-06
RAD51	SHU2	NoDrug	DMSO	DNA_repair	DNA_repair	1.46719	1.21565	0.0428353	0.0456829	Expected	Expected	-0.0598396	-0.00284762	0.803705
RAD54	SHU2	NoDrug	DMSO	DNA_repair	DNA_repair	0.0645179	0.272956	0.00186001	0.0103619	Expected	Expected	-0.178357	-0.00850191	0.588257
RAD59	SHU2	NoDrug	DMSO	DNA_repair	DNA_repair	-0.380668	-0.953456	-0.0114164	-0.0378535	Expected	Expected	0.53134	0.0264372	0.0262105
RAD61	SHU2	NoDrug	DMSO	DNA_repair	DNA_repair	0.0122085	0.0394924	0.000497375	0.0021729	Expected	Expected	-0.0244738	-0.00167552	0.846155
RTT101	SHU2	NoDrug	DMSO	DNA_repair	DNA_repair	0.305996	-0.520696	0.00818081	-0.0177913	Expected	Expected	0.598646	0.0259721	0.0092465
RTT107	SHU2	NoDrug	DMSO	DNA_repair	DNA_repair	0.374292	-0.298968	0.0105044	-0.0107497	Expected	Expected	0.465974	0.0212541	0.0601424
SGS1	SHU2	NoDrug	DMSO	DNA_repair	DNA_repair	1.9791	1.36914	0.0590206	0.0543952	Expected	Expected	0.0931099	0.00462539	0.729756
SHU1	SHU2	NoDrug	DMSO	DNA_repair	DNA_repair	1.65484	2.3668	0.0670107	0.125597	Expected	Positive	-0.877679	-0.0585865	4.16779e-05
APT2	SLX4	NoDrug	DMSO	Neutral	DNA_repair	-0.104314	-0.0578884	-0.00470646	-0.00360357	Expected	Expected	-0.0143453	-0.00110288	0.860567
CLA4	SLX4	NoDrug	DMSO	DNA_repair	DNA_repair	0.113862	0.381863	0.00392946	0.0171834	Expected	Expected	-0.233719	-0.013254	0.474453
CSM2	SLX4	NoDrug	DMSO	DNA_repair	DNA_repair	0.0533845	-0.148156	0.00195972	-0.00753834	Expected	Expected	0.151384	0.00949805	0.612089
CSM3	SLX4	NoDrug	DMSO	DNA_repair	DNA_repair	-0.894772	-0.697691	-0.0271212	-0.0282204	Expected	Expected	0.0217483	0.00109927	0.839985
FLO8	SLX4	NoDrug	DMSO	Neutral	DNA_repair	0.280249	0.118294	0.0101317	0.00600329	Expected	Expected	0.0662565	0.0041284	0.778276
GAL2	SLX4	NoDrug	DMSO	Neutral	DNA_repair	0.171381	-0.17216	0.00618778	-0.00863349	Expected	Expected	0.239852	0.0148213	0.442726
HO	SLX4	NoDrug	DMSO	Neutral	DNA_repair	-0.100153	-0.260265	-0.00318774	-0.0114917	Expected	Expected	0.152562	0.00830394	0.611113
MAG1	SLX4	NoDrug	DMSO	DNA_repair	DNA_repair	-0.0841694	-0.503664	-0.00310897	-0.0257056	Expected	Expected	0.35867	0.0225966	0.199595
MAL13	SLX4	NoDrug	DMSO	Neutral	DNA_repair	0.0792081	0.0384762	0.00348302	0.0022912	Expected	Expected	0.0161003	0.00119182	0.846155
MMS1	SLX4	NoDrug	DMSO	DNA_repair	DNA_repair	-1.28657	-1.67232	-0.0438583	-0.0725132	Expected	Expected	0.519518	0.0286549	0.0310794
MMS4	SLX4	NoDrug	DMSO	DNA_repair	DNA_repair	-0.690434	-0.494784	-0.0253168	-0.02458	Expected	Expected	-0.0119333	-0.000736824	0.860567
MPH1	SLX4	NoDrug	DMSO	DNA_repair	DNA_repair	0.240041	-0.0194936	0.00860949	-0.000953207	Expected	Expected	0.15769	0.0095627	0.601081
MUS81	SLX4	NoDrug	DMSO	DNA_repair	DNA_repair	-0.0586261	-0.334332	-0.00210526	-0.0165788	Expected	Expected	0.2364	0.0144736	0.446388
NGL3	SLX4	NoDrug	DMSO	Neutral	DNA_repair	0.0044627	-0.0123555	0.000139721	-0.000536939	Expected	Expected	0.0126335	0.000676661	0.846155
PSY3	SLX4	NoDrug	DMSO	DNA_repair	DNA_repair	-0.00336712	-0.251243	-0.000104822	-0.0107597	Expected	Expected	0.201243	0.0106549	0.503048
RAD18	SLX4	NoDrug	DMSO	DNA_repair	DNA_repair	-0.313664	-0.488561	-0.0129792	-0.0272027	Expected	Expected	0.205033	0.0142235	0.499431
RAD5	SLX4	NoDrug	DMSO	DNA_repair	DNA_repair	0.270611	0.312211	0.0114271	0.0180715	Expected	Expected	-0.0927357	-0.00664438	0.753347
RAD51	SLX4	NoDrug	DMSO	DNA_repair	DNA_repair	0.141452	-0.311668	0.00493525	-0.0142795	Expected	Expected	0.333655	0.0192147	0.236019
RAD52	SLX4	NoDrug	DMSO	DNA_repair	DNA_repair	-0.619914	-1.21626	-0.0357598	-0.0894555	Expected	Negative	0.574454	0.0536958	0.0138575
RAD54	SLX4	NoDrug	DMSO	DNA_repair	DNA_repair	0.777797	0.258739	0.0230397	0.0101994	Expected	Expected	0.260406	0.0128403	0.398352
RAD55	SLX4	NoDrug	DMSO	DNA_repair	DNA_repair	0.832429	-0.534845	0.0275099	-0.023269	Expected	Expected	0.929428	0.0507789	8.42985e-06
RAD57	SLX4	NoDrug	DMSO	DNA_repair	DNA_repair	0.459994	0.364964	0.0273649	0.0300492	Expected	Expected	-0.026426	-0.00268429	0.846155
RAD59	SLX4	NoDrug	DMSO	DNA_repair	DNA_repair	-0.441945	-0.350707	-0.0161907	-0.0174044	Expected	Expected	0.0196768	0.00121375	0.843272
RAD61	SLX4	NoDrug	DMSO	DNA_repair	DNA_repair	-1.13438	-0.625298	-0.0508655	-0.0383749	Expected	Expected	-0.164336	-0.0124906	0.611113
RTT101	SLX4	NoDrug	DMSO	DNA_repair	DNA_repair	-0.198115	-0.725808	-0.00558638	-0.0265164	Expected	Expected	0.453522	0.02093	0.0711806
RTT107	SLX4	NoDrug	DMSO	DNA_repair	DNA_repair	0.0153743	0.0983002	0.000537178	0.00452785	Expected	Expected	-0.069026	-0.00399067	0.791039
SGS1	SLX4	NoDrug	DMSO	DNA_repair	DNA_repair	-15.3342	-14.5911	-0.553929	-0.714408	Negative	Negative	2.63746	0.160479	6.16416e-43
SHU1	SLX4	NoDrug	DMSO	DNA_repair	DNA_repair	0.144298	-0.0759652	0.00511927	-0.0037031	Expected	Expected	0.146331	0.00882237	0.617113
SHU2	SLX4	NoDrug	DMSO	DNA_repair	DNA_repair	0.0283924	0.293088	0.00119399	0.0168894	Expected	Expected	-0.220013	-0.0156954	0.494068
APT2	SRS2	NoDrug	DMSO	Neutral	DNA_repair	-0.451302	-0.382917	-0.0135815	-0.0158217	Expected	Expected	0.0438237	0.00224012	0.81191
CLA4	SRS2	NoDrug	DMSO	DNA_repair	DNA_repair	0.485734	0.382134	0.011191	0.0115345	Expected	Expected	-0.00904722	-0.000343546	0.860567
CSM2	SRS2	NoDrug	DMSO	DNA_repair	DNA_repair	0.59287	0.768746	0.0145413	0.025853	Expected	Expected	-0.271759	-0.0113117	0.398352
CSM3	SRS2	NoDrug	DMSO	DNA_repair	DNA_repair	-17.8683	-20.1992	-0.390212	-0.590108	Negative	Negative	5.48042	0.199895	4.02302e-183
FLO8	SRS2	NoDrug	DMSO	Neutral	DNA_repair	0.0907608	0.0199452	0.00218779	0.000668569	Expected	Expected	0.0367961	0.00151922	0.823906
GAL2	SRS2	NoDrug	DMSO	Neutral	DNA_repair	0.208757	0.353828	0.00502824	0.011724	Expected	Expected	-0.163453	-0.00669574	0.611113
HO	SRS2	NoDrug	DMSO	Neutral	DNA_repair	-0.0539255	0.116816	-0.00114453	0.00343643	Expected	Expected	-0.126285	-0.00458096	0.675696
MAG1	SRS2	NoDrug	DMSO	DNA_repair	DNA_repair	-0.57252	-0.134575	-0.0157261	-0.00514208	Expected	Expected	-0.224912	-0.010584	0.487333
MAL13	SRS2	NoDrug	DMSO	Neutral	DNA_repair	-0.00150111	0.284998	-4.40757e-05	0.0112895	Expected	Expected	-0.229852	-0.0113336	0.485745
MMS1	SRS2	NoDrug	DMSO	DNA_repair	DNA_repair	-3.60101	-4.36307	-0.082025	-0.127265	Negative	Negative	1.2224	0.0452399	1.14111e-09
MMS4	SRS2	NoDrug	DMSO	DNA_repair	DNA_repair	-4.91847	-6.00786	-0.12033	-0.199818	Negative	Negative	1.92519	0.079488	3.54595e-23
MPH1	SRS2	NoDrug	DMSO	DNA_repair	DNA_repair	-12.8166	-14.9157	-0.341724	-0.547368	Negative	Negative	4.53351	0.205644	1.74051e-125
MUS81	SRS2	NoDrug	DMSO	DNA_repair	DNA_repair	-4.39365	-5.2714	-0.116915	-0.196694	Negative	Negative	1.74077	0.0797796	4.31472e-19
NGL3	SRS2	NoDrug	DMSO	Neutral	DNA_repair	-0.200658	-0.209147	-0.00418965	-0.00605001	Expected	Expected	0.0521468	0.00186035	0.798735
PSY3	SRS2	NoDrug	DMSO	DNA_repair	DNA_repair	1.75017	0.996274	0.0363605	0.0283597	Expected	Expected	0.227032	0.00800081	0.464309
RAD18	SRS2	NoDrug	DMSO	DNA_repair	DNA_repair	3.0697	3.87164	0.099833	0.16595	Positive	Positive	-1.22884	-0.0661173	1.30815e-09
RAD5	SRS2	NoDrug	DMSO	DNA_repair	DNA_repair	1.35081	1.61775	0.0381442	0.0609321	Expected	Expected	-0.484081	-0.0227879	0.0562255
RAD51	SRS2	NoDrug	DMSO	DNA_repair	DNA_repair	0.924113	1.02866	0.0241991	0.0355673	Expected	Expected	-0.262101	-0.0113682	0.421381
RAD52	SRS2	NoDrug	DMSO	DNA_repair	DNA_repair	-0.451618	0.499367	-0.0259219	0.0355841	Expected	Expected	-0.672196	-0.0615061	0.00323427
RAD54	SRS2	NoDrug	DMSO	DNA_repair	DNA_repair	-29.8321	-29.8699	-0.590317	-0.782171	Negative	Negative	5.84531	0.191854	4.5092e-208
RAD55	SRS2	NoDrug	DMSO	DNA_repair	DNA_repair	4.07839	3.12416	0.0900905	0.091013	Positive	Positive	-0.025231	-0.000922442	0.846155
RAD59	SRS2	NoDrug	DMSO	DNA_repair	DNA_repair	0.152616	0.416383	0.00373183	0.013857	Expected	Expected	-0.24518	-0.0101252	0.446388
RAD61	SRS2	NoDrug	DMSO	DNA_repair	DNA_repair	-1.73671	-1.93653	-0.0604146	-0.0928147	Expected	Negative	0.547095	0.0324	0.0213938
RTT101	SRS2	NoDrug	DMSO	DNA_repair	DNA_repair	-15.4468	-17.773	-0.313596	-0.467314	Negative	Negative	4.6274	0.153718	1.16041e-130
RTT107	SRS2	NoDrug	DMSO	DNA_repair	DNA_repair	-12.0323	-14.1842	-0.309787	-0.483125	Negative	Negative	4.05976	0.173338	9.04437e-101
SGS1	SRS2	NoDrug	DMSO	DNA_repair	DNA_repair	-25.8062	-27.5401	-0.621939	-0.902143	Negative	Negative	6.89005	0.280204	1.30677e-288
SHU1	SRS2	NoDrug	DMSO	DNA_repair	DNA_repair	0.660913	0.0553249	0.0156662	0.00178293	Expected	Expected	0.347035	0.0138833	0.215762
SHU2	SRS2	NoDrug	DMSO	DNA_repair	DNA_repair	-0.366367	-0.0234374	-0.0103043	-0.000878591	Expected	Expected	-0.201125	-0.0094257	0.531694
SLX4	SRS2	NoDrug	DMSO	DNA_repair	DNA_repair	-0.312955	-0.173854	-0.00944202	-0.00722839	Expected	Expected	-0.0430913	-0.00221362	0.830756
APT2	YBR259W	NoDrug	DMSO	Neutral	Neutral	-0.302738	-0.439043	-0.0107286	-0.0212537	Expected	Expected	0.175434	0.0105251	0.578995
CLA4	YBR259W	NoDrug	DMSO	DNA_repair	Neutral	-0.615587	0.180351	-0.0180297	0.0069726	Expected	Expected	-0.515481	-0.0250023	0.0375116
CSM2	YBR259W	NoDrug	DMSO	DNA_repair	Neutral	0.211287	0.529681	0.00589979	0.0203429	Expected	Expected	-0.304169	-0.0144431	0.313657
CSM3	YBR259W	NoDrug	DMSO	DNA_repair	Neutral	-0.457186	-0.27828	-0.0109525	-0.00878486	Expected	Expected	-0.0546984	-0.00216765	0.81191
FLO8	YBR259W	NoDrug	DMSO	Neutral	Neutral	0.454667	0.383484	0.0124875	0.0145944	Expected	Expected	-0.0448929	-0.00210695	0.827846
GAL2	YBR259W	NoDrug	DMSO	Neutral	Neutral	-0.0364451	-0.0312514	-0.00100071	-0.0011762	Expected	Expected	0.00376693	0.000175494	0.860567
HO	YBR259W	NoDrug	DMSO	Neutral	Neutral	0.104951	0.0492522	0.00267758	0.00175203	Expected	Expected	0.0211429	0.000925544	0.840028
MAG1	YBR259W	NoDrug	DMSO	DNA_repair	Neutral	-1.00636	-0.512048	-0.0313448	-0.0222431	Expected	Expected	-0.170278	-0.00910167	0.598215
MAL13	YBR259W	NoDrug	DMSO	Neutral	Neutral	-0.144957	-0.0265808	-0.00508762	-0.00125641	Expected	Expected	-0.0650756	-0.00383121	0.798177
MMS1	YBR259W	NoDrug	DMSO	DNA_repair	Neutral	0.19296	0.20258	0.00559786	0.00758561	Expected	Expected	-0.0419639	-0.00198775	0.831099
MMS4	YBR259W	NoDrug	DMSO	DNA_repair	Neutral	0.0117862	-0.0130912	0.000363297	-0.000554246	Expected	Expected	0.0175206	0.000917543	0.846155
MPH1	YBR259W	NoDrug	DMSO	DNA_repair	Neutral	0.102285	0.122712	0.00308987	0.00508968	Expected	Expected	-0.0389741	-0.00199982	0.831099
MUS81	YBR259W	NoDrug	DMSO	DNA_repair	Neutral	0.0750359	-0.0384409	0.00226695	-0.00160985	Expected	Expected	0.0750756	0.0038768	0.764708
NGL3	YBR259W	NoDrug	DMSO	Neutral	Neutral	0.259121	-0.109408	0.00651982	-0.00382445	Expected	Expected	0.240175	0.0103443	0.442726
PSY3	YBR259W	NoDrug	DMSO	DNA_repair	Neutral	-0.568694	-0.233134	-0.0141351	-0.0079213	Expected	Expected	-0.147602	-0.00621377	0.632406
RAD18	YBR259W	NoDrug	DMSO	DNA_repair	Neutral	-0.239143	-0.176319	-0.00685888	-0.00658592	Expected	Expected	-0.00579599	-0.000272953	0.863501
RAD5	YBR259W	NoDrug	DMSO	DNA_repair	Neutral	-0.498313	-0.360475	-0.0145844	-0.0139964	Expected	Expected	-0.0120927	-0.000587978	0.860567
RAD51	YBR259W	NoDrug	DMSO	DNA_repair	Neutral	-0.319742	0.0399711	-0.00933152	0.0015411	Expected	Expected	-0.224847	-0.0108726	0.487333
RAD52	YBR259W	NoDrug	DMSO	DNA_repair	Neutral	-0.194728	-0.124098	-0.00776677	-0.00612219	Expected	Expected	-0.0259234	-0.00164458	0.846155
RAD54	YBR259W	NoDrug	DMSO	DNA_repair	Neutral	-0.158922	-0.1414	-0.00371964	-0.00435692	Expected	Expected	0.0164696	0.000637276	0.846155
RAD55	YBR259W	NoDrug	DMSO	DNA_repair	Neutral	-0.0990138	0.0306568	-0.00273303	0.00111546	Expected	Expected	-0.0842662	-0.00384849	0.770426
RAD57	YBR259W	NoDrug	DMSO	DNA_repair	Neutral	0.755336	0.122073	0.0311319	0.00673306	Expected	Expected	0.354354	0.0243988	0.20668
RAD59	YBR259W	NoDrug	DMSO	DNA_repair	Neutral	-0.267105	-0.17714	-0.00826779	-0.00750867	Expected	Expected	-0.014463	-0.000759118	0.860567
RAD61	YBR259W	NoDrug	DMSO	DNA_repair	Neutral	-0.510234	-0.43143	-0.0184799	-0.0212991	Expected	Expected	0.046043	0.00281918	0.806774
RTT101	YBR259W	NoDrug	DMSO	DNA_repair	Neutral	-0.590835	-0.240974	-0.0132814	-0.00695425	Expected	Expected	-0.172963	-0.00632711	0.597336
RTT107	YBR259W	NoDrug	DMSO	DNA_repair	Neutral	-0.20621	0.1438	-0.00614618	0.00574895	Expected	Expected	-0.238539	-0.0118951	0.463577
SGS1	YBR259W	NoDrug	DMSO	DNA_repair	Neutral	-0.21103	0.0571454	-0.00640506	0.00236779	Expected	Expected	-0.170805	-0.00877285	0.597336
SHU1	YBR259W	NoDrug	DMSO	DNA_repair	Neutral	-0.0476541	0.284689	-0.00128625	0.0104676	Expected	Expected	-0.257692	-0.0117538	0.428972
SHU2	YBR259W	NoDrug	DMSO	DNA_repair	Neutral	0.246947	-0.0632256	0.00720214	-0.00244635	Expected	Expected	0.199131	0.00964849	0.5064
SLX4	YBR259W	NoDrug	DMSO	DNA_repair	Neutral	-0.521657	-0.00599451	-0.0188952	-0.000297851	Expected	Expected	-0.302452	-0.0185973	0.318015
SRS2	YBR259W	NoDrug	DMSO	DNA_repair	Neutral	-0.0696932	0.00605251	-0.00168385	0.000202091	Expected	Expected	-0.0457594	-0.00188594	0.827726
APT2	YCL047C	NoDrug	DMSO	Neutral	Neutral	0.074634	0.379926	0.00257208	0.0178167	Expected	Expected	-0.261951	-0.0152446	0.421381
CLA4	YCL047C	NoDrug	DMSO	DNA_repair	Neutral	0.339032	0.1793	0.0095791	0.00657273	Expected	Expected	0.0649566	0.00300637	0.779785
CSM2	YCL047C	NoDrug	DMSO	DNA_repair	Neutral	0.0962801	-0.0810836	0.00262287	-0.00302983	Expected	Expected	0.122239	0.00565269	0.657496
CSM3	YCL047C	NoDrug	DMSO	DNA_repair	Neutral	0.842318	1.14264	0.019653	0.0349803	Expected	Expected	-0.398204	-0.0153273	0.150991
FLO8	YCL047C	NoDrug	DMSO	Neutral	Neutral	-0.222121	-0.57137	-0.00595323	-0.021205	Expected	Expected	0.333165	0.0152518	0.236019
GAL2	YCL047C	NoDrug	DMSO	Neutral	Neutral	0.105194	0.0436293	0.00281553	0.00159832	Expected	Expected	0.0268287	0.00121722	0.831099
HO	YCL047C	NoDrug	DMSO	Neutral	Neutral	-0.638295	-0.334547	-0.0157704	-0.0114269	Expected	Expected	-0.103036	-0.00434352	0.732946
MAG1	YCL047C	NoDrug	DMSO	DNA_repair	Neutral	0.226188	0.187118	0.00679812	0.00770954	Expected	Expected	-0.0178712	-0.000911413	0.860567
MAL13	YCL047C	NoDrug	DMSO	Neutral	Neutral	0.320718	0.245649	0.0109202	0.0111821	Expected	Expected	-0.00460604	-0.000261834	0.862763
MMS1	YCL047C	NoDrug	DMSO	DNA_repair	Neutral	-0.401996	-0.516261	-0.0112259	-0.0182554	Expected	Expected	0.156009	0.00702945	0.605677
MMS4	YCL047C	NoDrug	DMSO	DNA_repair	Neutral	0.0415377	0.564644	0.00123483	0.0226935	Expected	Expected	-0.429255	-0.0214587	0.10599
MPH1	YCL047C	NoDrug	DMSO	DNA_repair	Neutral	0.552401	0.592423	0.0160903	0.023333	Expected	Expected	-0.147851	-0.0072427	0.632406
MUS81	YCL047C	NoDrug	DMSO	DNA_repair	Neutral	0.440238	0.205794	0.012836	0.00819298	Expected	Expected	0.0940897	0.00464301	0.726797
NGL3	YCL047C	NoDrug	DMSO	Neutral	Neutral	-0.392381	-0.434987	-0.00955807	-0.0146189	Expected	Expected	0.121927	0.00506084	0.657496
PSY3	YCL047C	NoDrug	DMSO	DNA_repair	Neutral	-0.150595	-0.207893	-0.00363682	-0.00681665	Expected	Expected	0.0780849	0.00317983	0.761224
RAD18	YCL047C	NoDrug	DMSO	DNA_repair	Neutral	-0.178246	0.152782	-0.00504596	0.00569259	Expected	Expected	-0.229486	-0.0107386	0.485745
RAD5	YCL047C	NoDrug	DMSO	DNA_repair	Neutral	-0.0615726	-0.0825994	-0.00177864	-0.0031976	Expected	Expected	0.029377	0.00141896	0.831099
RAD51	YCL047C	NoDrug	DMSO	DNA_repair	Neutral	-0.260096	-0.153218	-0.00732998	-0.00562932	Expected	Expected	-0.0367279	-0.00170066	0.831846
RAD52	YCL047C	NoDrug	DMSO	DNA_repair	Neutral	0.0321861	-0.372373	0.0012736	-0.0183321	Expected	Expected	0.310405	0.0196057	0.280129
RAD54	YCL047C	NoDrug	DMSO	DNA_repair	Neutral	0.166358	-0.248369	0.00379026	-0.00741778	Expected	Expected	0.29837	0.011208	0.302167
RAD55	YCL047C	NoDrug	DMSO	DNA_repair	Neutral	0.0996174	-0.410619	0.00265732	-0.0142679	Expected	Expected	0.386369	0.0169252	0.151737
RAD57	YCL047C	NoDrug	DMSO	DNA_repair	Neutral	-0.514085	-0.37248	-0.0209195	-0.020545	Expected	Expected	-0.00546319	-0.000374466	0.863501
RAD59	YCL047C	NoDrug	DMSO	DNA_repair	Neutral	-0.15852	0.12666	-0.00472435	0.00508378	Expected	Expected	-0.196194	-0.00980812	0.547334
RAD61	YCL047C	NoDrug	DMSO	DNA_repair	Neutral	-0.0583689	0.186701	-0.00205603	0.00885203	Expected	Expected	-0.184676	-0.0109081	0.580499
RTT101	YCL047C	NoDrug	DMSO	DNA_repair	Neutral	0.0518263	-0.0207506	0.0011354	-0.000580122	Expected	Expected	0.0482998	0.00171552	0.804818
RTT107	YCL047C	NoDrug	DMSO	DNA_repair	Neutral	-0.215129	0.0591372	-0.00617746	0.00223337	Expected	Expected	-0.177283	-0.00841083	0.588257
SGS1	YCL047C	NoDrug	DMSO	DNA_repair	Neutral	-0.413999	-0.196954	-0.0121556	-0.0077689	Expected	Expected	-0.0892084	-0.00438667	0.761224
SHU1	YCL047C	NoDrug	DMSO	DNA_repair	Neutral	0.306911	0.0375543	0.00808094	0.00134418	Expected	Expected	0.151612	0.00673676	0.612089
SHU2	YCL047C	NoDrug	DMSO	DNA_repair	Neutral	-0.467061	-0.280504	-0.0134249	-0.0108118	Expected	Expected	-0.0543458	-0.00261303	0.812052
SLX4	YCL047C	NoDrug	DMSO	DNA_repair	Neutral	0.145587	-0.0891838	0.00512518	-0.00426398	Expected	Expected	0.158138	0.00938916	0.600589
SRS2	YCL047C	NoDrug	DMSO	DNA_repair	Neutral	-0.0986406	0.0663956	-0.00230998	0.00212578	Expected	Expected	-0.111824	-0.00443576	0.709256
YBR259W	YCL047C	NoDrug	DMSO	Neutral	Neutral	0.280423	0.588698	0.00831242	0.0239529	Expected	Expected	-0.310693	-0.0156405	0.2991
APT2	YDL027C	NoDrug	DMSO	Neutral	Neutral	0.416385	0.294704	0.0128415	0.0124095	Expected	Expected	0.00827636	0.00043198	0.858585
CLA4	YDL027C	NoDrug	DMSO	DNA_repair	Neutral	-0.181903	-0.350043	-0.0043197	-0.0107855	Expected	Expected	0.166211	0.0064658	0.588257
CSM2	YDL027C	NoDrug	DMSO	DNA_repair	Neutral	0.594388	0.285089	0.0148736	0.00979494	Expected	Expected	0.119486	0.00507867	0.664204
CSM3	YDL027C	NoDrug	DMSO	DNA_repair	Neutral	0.0143767	0.0199261	0.000298211	0.000547028	Expected	Expected	-0.00723135	-0.000248817	0.86209
FLO8	YDL027C	NoDrug	DMSO	Neutral	Neutral	0.139697	-0.302225	0.0034413	-0.0103372	Expected	Expected	0.326883	0.0137785	0.249334
GAL2	YDL027C	NoDrug	DMSO	Neutral	Neutral	-0.30228	-0.0598061	-0.00743516	-0.00202336	Expected	Expected	-0.129381	-0.0054118	0.666133
HO	YDL027C	NoDrug	DMSO	Neutral	Neutral	0.0798765	-0.0241301	0.00173937	-0.000723186	Expected	Expected	0.0664731	0.00246256	0.778276
MAG1	YDL027C	NoDrug	DMSO	DNA_repair	Neutral	-0.232684	-0.253525	-0.00591019	-0.00884527	Expected	Expected	0.0680115	0.00293508	0.776851
MAL13	YDL027C	NoDrug	DMSO	Neutral	Neutral	0.224062	0.304958	0.00674393	0.0123408	Expected	Expected	-0.110976	-0.00559688	0.711631
MMS1	YDL027C	NoDrug	DMSO	DNA_repair	Neutral	0.414411	0.464429	0.00971673	0.0137699	Expected	Expected	-0.107227	-0.00405319	0.719896
MMS4	YDL027C	NoDrug	DMSO	DNA_repair	Neutral	0.172758	0.0511335	0.00435414	0.00173875	Expected	Expected	0.0617911	0.00261538	0.786607
MPH1	YDL027C	NoDrug	DMSO	DNA_repair	Neutral	-0.26202	-0.301439	-0.00645864	-0.0100712	Expected	Expected	0.0870085	0.00361252	0.739993
MUS81	YDL027C	NoDrug	DMSO	DNA_repair	Neutral	0.356669	0.121525	0.00880106	0.00411692	Expected	Expected	0.111763	0.00468414	0.683163
NGL3	YDL027C	NoDrug	DMSO	Neutral	Neutral	-0.31048	-0.193272	-0.00665218	-0.00570656	Expected	Expected	-0.0259214	-0.000945627	0.846155
PSY3	YDL027C	NoDrug	DMSO	DNA_repair	Neutral	-0.100336	-0.167794	-0.00213888	-0.00487429	Expected	Expected	0.0759168	0.00273541	0.764708
RAD18	YDL027C	NoDrug	DMSO	DNA_repair	Neutral	-0.159088	-0.455609	-0.00445302	-0.0168699	Expected	Expected	0.26751	0.0124169	0.381933
RAD5	YDL027C	NoDrug	DMSO	DNA_repair	Neutral	-0.131977	-0.0865479	-0.00376921	-0.00332877	Expected	Expected	-0.00919397	-0.000440443	0.860567
RAD51	YDL027C	NoDrug	DMSO	DNA_repair	Neutral	-0.0481355	0.0852536	-0.0011543	0.00267183	Expected	Expected	-0.0969578	-0.00382613	0.740531
RAD52	YDL027C	NoDrug	DMSO	DNA_repair	Neutral	0.789992	0.0892426	0.0308764	0.00436224	Expected	Expected	0.423649	0.0265142	0.101057
RAD54	YDL027C	NoDrug	DMSO	DNA_repair	Neutral	-0.581577	-0.194511	-0.0117918	-0.00520046	Expected	Expected	-0.196435	-0.00659132	0.547334
RAD55	YDL027C	NoDrug	DMSO	DNA_repair	Neutral	-0.446368	-0.693397	-0.0101422	-0.0206314	Expected	Expected	0.280179	0.0104892	0.347247
RTT101	YDL027C	NoDrug	DMSO	DNA_repair	Neutral	-0.0582522	0.180386	-0.0011263	0.00448014	Expected	Expected	-0.178123	-0.00560644	0.588257
RTT107	YDL027C	NoDrug	DMSO	DNA_repair	Neutral	0.367776	0.0965401	0.00884309	0.00304239	Expected	Expected	0.146336	0.0058007	0.617113
SGS1	YDL027C	NoDrug	DMSO	DNA_repair	Neutral	0.470587	0.494118	0.0116936	0.0165475	Expected	Expected	-0.116398	-0.00485394	0.694562
SHU1	YDL027C	NoDrug	DMSO	DNA_repair	Neutral	-0.0522431	0.167242	-0.00126361	0.00550117	Expected	Expected	-0.165686	-0.00676478	0.608473
SHU2	YDL027C	NoDrug	DMSO	DNA_repair	Neutral	0.0128363	-0.0159537	0.000364963	-0.000611687	Expected	Expected	0.0204606	0.000976651	0.841451
SLX4	YDL027C	NoDrug	DMSO	DNA_repair	Neutral	-0.38205	0.184074	-0.0118429	0.00780998	Expected	Expected	-0.374013	-0.0196529	0.193725
SRS2	YDL027C	NoDrug	DMSO	DNA_repair	Neutral	0.22978	-0.0721432	0.00474477	-0.00203694	Expected	Expected	0.193875	0.00678172	0.521571
YBR259W	YDL027C	NoDrug	DMSO	Neutral	Neutral	-0.0836921	-0.0941903	-0.00208385	-0.0032054	Expected	Expected	0.0265977	0.00112155	0.831099
YCL047C	YDL027C	NoDrug	DMSO	Neutral	Neutral	0.272521	0.163917	0.00658818	0.00537037	Expected	Expected	0.0299095	0.00121781	0.831099
APT2	YFR057W	NoDrug	DMSO	Neutral	Neutral	-0.0913654	-0.102092	-0.00321723	-0.00493334	Expected	Expected	0.0287017	0.00171611	0.831099
CLA4	YFR057W	NoDrug	DMSO	DNA_repair	Neutral	-0.0798272	0.516017	-0.00231401	0.0196153	Expected	Expected	-0.458729	-0.0219293	0.0756705
CSM2	YFR057W	NoDrug	DMSO	DNA_repair	Neutral	0.0304796	-0.371483	0.000846052	-0.0143029	Expected	Expected	0.31916	0.0151489	0.264572
CSM3	YFR057W	NoDrug	DMSO	DNA_repair	Neutral	-0.213515	-0.1309	-0.00556793	-0.00453503	Expected	Expected	-0.0238202	-0.0010329	0.846155
FLO8	YFR057W	NoDrug	DMSO	Neutral	Neutral	0.225352	0.07816	0.00615876	0.00298455	Expected	Expected	0.0675976	0.00317421	0.776851
GAL2	YFR057W	NoDrug	DMSO	Neutral	Neutral	-0.284978	0.0025627	-0.00778101	9.67431e-05	Expected	Expected	-0.169088	-0.00787775	0.600589
HO	YFR057W	NoDrug	DMSO	Neutral	Neutral	0.19781	0.00753523	0.00500531	0.000265984	Expected	Expected	0.109123	0.00473933	0.689117
MAG1	YFR057W	NoDrug	DMSO	DNA_repair	Neutral	-0.174582	0.263537	-0.00621877	0.0129859	Expected	Expected	-0.315854	-0.0192047	0.292035
MAL13	YFR057W	NoDrug	DMSO	Neutral	Neutral	-0.255817	-0.355678	-0.00890126	-0.0167359	Expected	Expected	0.133876	0.0078346	0.639537
MMS1	YFR057W	NoDrug	DMSO	DNA_repair	Neutral	0.253893	-0.115197	0.00835893	-0.00482678	Expected	Expected	0.247445	0.0131857	0.428972
MMS4	YFR057W	NoDrug	DMSO	DNA_repair	Neutral	-0.37004	-0.0908671	-0.0112823	-0.00378757	Expected	Expected	-0.145125	-0.00749472	0.639537
MPH1	YFR057W	NoDrug	DMSO	DNA_repair	Neutral	-0.0739365	-0.241727	-0.00255707	-0.0114105	Expected	Expected	0.151295	0.00885341	0.612089
MUS81	YFR057W	NoDrug	DMSO	DNA_repair	Neutral	-0.652601	-0.0287775	-0.0225755	-0.0013776	Expected	Expected	-0.358911	-0.0211979	0.215697
NGL3	YFR057W	NoDrug	DMSO	Neutral	Neutral	0.0993142	-0.139559	0.00247742	-0.00484384	Expected	Expected	0.171288	0.00732126	0.586876
PSY3	YFR057W	NoDrug	DMSO	DNA_repair	Neutral	-0.296554	0.0478544	-0.00731885	0.00161803	Expected	Expected	-0.213492	-0.00893688	0.499431
RAD18	YFR057W	NoDrug	DMSO	DNA_repair	Neutral	0.0123153	-0.0574589	0.000405719	-0.00252643	Expected	Expected	0.0533679	0.00293215	0.798177
RAD5	YFR057W	NoDrug	DMSO	DNA_repair	Neutral	0.119481	0.262959	0.00349392	0.0103949	Expected	Expected	-0.140347	-0.00690101	0.649629
RAD51	YFR057W	NoDrug	DMSO	DNA_repair	Neutral	0.107587	0.296739	0.00362331	0.0131239	Expected	Expected	-0.170905	-0.00950059	0.597336
RAD52	YFR057W	NoDrug	DMSO	DNA_repair	Neutral	0.772082	0.339442	0.0430392	0.0236921	Expected	Expected	0.216591	0.0193471	0.487333
RAD54	YFR057W	NoDrug	DMSO	DNA_repair	Neutral	0.0274057	0.543493	0.000698247	0.0183025	Expected	Expected	-0.416887	-0.0176042	0.120405
RAD55	YFR057W	NoDrug	DMSO	DNA_repair	Neutral	-0.244508	0.109223	-0.00780087	0.00458701	Expected	Expected	-0.234882	-0.0123879	0.474288
RAD57	YFR057W	NoDrug	DMSO	DNA_repair	Neutral	0.0623874	0.000165116	0.00256632	9.28793e-06	Expected	Expected	0.0366931	0.00255703	0.823906
RAD59	YFR057W	NoDrug	DMSO	DNA_repair	Neutral	-0.0842827	0.203659	-0.00258023	0.00848678	Expected	Expected	-0.214028	-0.011067	0.499431
RAD61	YFR057W	NoDrug	DMSO	DNA_repair	Neutral	-0.186303	-0.064669	-0.00806121	-0.0038176	Expected	Expected	-0.057979	-0.00424361	0.806774
RTT101	YFR057W	NoDrug	DMSO	DNA_repair	Neutral	0.11267	0.182501	0.00306809	0.00641213	Expected	Expected	-0.0752285	-0.00334405	0.780008
RTT107	YFR057W	NoDrug	DMSO	DNA_repair	Neutral	0.226226	0.819984	0.00762874	0.0364951	Expected	Expected	-0.516954	-0.0288664	0.0369616
SGS1	YFR057W	NoDrug	DMSO	DNA_repair	Neutral	0.370731	0.489858	0.0111536	0.0200124	Expected	Expected	-0.174606	-0.00885881	0.595283
SHU1	YFR057W	NoDrug	DMSO	DNA_repair	Neutral	-0.483127	-0.0400606	-0.0129587	-0.0014765	Expected	Expected	-0.251893	-0.0114822	0.441872
SHU2	YFR057W	NoDrug	DMSO	DNA_repair	Neutral	-0.0624095	-0.118465	-0.00181604	-0.00466614	Expected	Expected	0.0581993	0.0028501	0.791039
SLX4	YFR057W	NoDrug	DMSO	DNA_repair	Neutral	0.150244	0.263223	0.00541073	0.0130151	Expected	Expected	-0.124315	-0.00760436	0.67752
SRS2	YFR057W	NoDrug	DMSO	DNA_repair	Neutral	-0.134683	0.327877	-0.00322832	0.0108725	Expected	Expected	-0.344625	-0.0141008	0.236019
YBR259W	YFR057W	NoDrug	DMSO	Neutral	Neutral	-0.128656	0.0201809	-0.00392393	0.000854417	Expected	Expected	-0.091575	-0.00477835	0.757086
YCL047C	YFR057W	NoDrug	DMSO	Neutral	Neutral	0.302056	-0.119059	0.00885672	-0.004772	Expected	Expected	0.274434	0.0136287	0.363644
YDL027C	YFR057W	NoDrug	DMSO	Neutral	Neutral	0.173232	0.0808537	0.00428476	0.00273374	Expected	Expected	0.0370241	0.00155102	0.823906
APT2	YJR037W	NoDrug	DMSO	Neutral	Neutral	0.28494	0.1339	0.0170085	0.0112282	Expected	Expected	0.0561565	0.00578024	0.794422
CLA4	YJR037W	NoDrug	DMSO	DNA_repair	Neutral	-0.121386	0.0579188	-0.0071373	0.00463352	Expected	Expected	-0.118557	-0.0117708	0.689117
CSM2	YJR037W	NoDrug	DMSO	DNA_repair	Neutral	0.478667	0.0654242	0.0212886	0.0041951	Expected	Expected	0.219047	0.0170935	0.485745
CSM3	YJR037W	NoDrug	DMSO	DNA_repair	Neutral	-0.46347	-0.0713048	-0.0190371	-0.00393411	Expected	Expected	-0.219571	-0.015103	0.494068
FLO8	YJR037W	NoDrug	DMSO	Neutral	Neutral	0.252952	0.0816245	0.0110952	0.00514625	Expected	Expected	0.0774553	0.00594894	0.761224
GAL2	YJR037W	NoDrug	DMSO	Neutral	Neutral	-0.16221	0.147267	-0.00710732	0.00918156	Expected	Expected	-0.213757	-0.0162889	0.499431
HO	YJR037W	NoDrug	DMSO	Neutral	Neutral	0.150654	-0.0575877	0.00670823	-0.00373015	Expected	Expected	0.1328	0.0104384	0.642919
MAG1	YJR037W	NoDrug	DMSO	DNA_repair	Neutral	-0.0702518	0.132911	-0.00430623	0.011666	Expected	Expected	-0.149192	-0.0159723	0.630049
MAL13	YJR037W	NoDrug	DMSO	Neutral	Neutral	0.479708	0.170401	0.0291387	0.0143715	Expected	Expected	0.142079	0.0147672	0.622896
MMS1	YJR037W	NoDrug	DMSO	DNA_repair	Neutral	0.184263	-0.285168	0.0107501	-0.0222194	Expected	Expected	0.338711	0.0329695	0.230283
MMS4	YJR037W	NoDrug	DMSO	DNA_repair	Neutral	-0.48903	-0.188165	-0.0293907	-0.0161857	Expected	Expected	-0.12584	-0.013205	0.676277
MPH1	YJR037W	NoDrug	DMSO	DNA_repair	Neutral	-0.106961	0.402718	-0.00635352	0.0334934	Expected	Expected	-0.389881	-0.039847	0.16482
MUS81	YJR037W	NoDrug	DMSO	DNA_repair	Neutral	0.18627	-0.0103587	0.011123	-0.000862153	Expected	Expected	0.117002	0.0119851	0.669658
NGL3	YJR037W	NoDrug	DMSO	Neutral	Neutral	-0.402497	0.113583	-0.0177758	0.00722606	Expected	Expected	-0.322831	-0.0250019	0.27693
PSY3	YJR037W	NoDrug	DMSO	DNA_repair	Neutral	0.269874	0.351316	0.0116423	0.021273	Expected	Expected	-0.129536	-0.0096307	0.666133
RAD18	YJR037W	NoDrug	DMSO	DNA_repair	Neutral	0.0209153	0.0955829	0.000857145	0.00534851	Expected	Expected	-0.0647554	-0.00449137	0.798177
RAD5	YJR037W	NoDrug	DMSO	DNA_repair	Neutral	0.5033	0.358772	0.0210459	0.0208617	Expected	Expected	0.00257205	0.000184215	0.860567
RAD51	YJR037W	NoDrug	DMSO	DNA_repair	Neutral	0.574565	0.372264	0.0322457	0.0284177	Expected	Expected	0.0404019	0.00382799	0.821831
RAD52	YJR037W	NoDrug	DMSO	DNA_repair	Neutral	0.489275	-0.0209619	0.0280198	-0.00154737	Expected	Expected	0.316471	0.0295671	0.270004
RAD54	YJR037W	NoDrug	DMSO	DNA_repair	Neutral	-0.267449	0.110461	-0.0106652	0.00595342	Expected	Expected	-0.247873	-0.0166186	0.446388
RAD55	YJR037W	NoDrug	DMSO	DNA_repair	Neutral	0.186991	0.42037	0.00989316	0.0299692	Expected	Expected	-0.226134	-0.020076	0.487333
RAD57	YJR037W	NoDrug	DMSO	DNA_repair	Neutral	-0.0931901	-0.154482	-0.00549616	-0.0127971	Expected	Expected	0.071797	0.00730099	0.773189
RAD59	YJR037W	NoDrug	DMSO	DNA_repair	Neutral	-0.361252	-0.045932	-0.0220506	-0.00395722	Expected	Expected	-0.171362	-0.0180934	0.597336
RAD61	YJR037W	NoDrug	DMSO	DNA_repair	Neutral	-0.103417	-0.523873	-0.00668765	-0.0470973	Expected	Expected	0.364893	0.0404096	0.190536
RTT101	YJR037W	NoDrug	DMSO	DNA_repair	Neutral	0.392107	0.492501	0.0153069	0.025303	Expected	Expected	-0.154919	-0.00999614	0.6209
RTT107	YJR037W	NoDrug	DMSO	DNA_repair	Neutral	0.360079	-0.331145	0.0218053	-0.0279363	Expected	Expected	0.478989	0.0497416	0.0530756
SGS1	YJR037W	NoDrug	DMSO	DNA_repair	Neutral	-0.402151	-0.0953592	-0.0239225	-0.00791691	Expected	Expected	-0.156712	-0.0160056	0.617113
SHU1	YJR037W	NoDrug	DMSO	DNA_repair	Neutral	0.249907	0.275381	0.010745	0.0168738	Expected	Expected	-0.0818758	-0.00612879	0.773189
SHU2	YJR037W	NoDrug	DMSO	DNA_repair	Neutral	-0.1294	-0.0827524	-0.00538749	-0.00479803	Expected	Expected	-0.00825804	-0.000589462	0.860567
SLX4	YJR037W	NoDrug	DMSO	DNA_repair	Neutral	0.324652	0.397526	0.0205929	0.0353262	Expected	Expected	-0.134944	-0.0147333	0.65438
SRS2	YJR037W	NoDrug	DMSO	DNA_repair	Neutral	0.0580252	-0.25029	0.00244253	-0.015125	Expected	Expected	0.238541	0.0175676	0.444722
YBR259W	YJR037W	NoDrug	DMSO	Neutral	Neutral	-0.196983	-0.0189243	-0.012238	-0.00173144	Expected	Expected	-0.095002	-0.0105065	0.74752
YCL047C	YJR037W	NoDrug	DMSO	Neutral	Neutral	0.382668	0.28267	0.0223822	0.0232827	Expected	Expected	-0.00891455	-0.000900564	0.860567
YDL027C	YJR037W	NoDrug	DMSO	Neutral	Neutral	-0.133415	-0.300552	-0.00586754	-0.0185248	Expected	Expected	0.167163	0.0126572	0.588257
YFR057W	YJR037W	NoDrug	DMSO	Neutral	Neutral	-0.0881646	0.139303	-0.0053782	0.0120617	Expected	Expected	-0.164657	-0.0174399	0.611113
APT2	YKR011C	NoDrug	DMSO	Neutral	Neutral	0.238653	0.375296	0.00739849	0.0160656	Expected	Expected	-0.163981	-0.00866713	0.611113
CLA4	YKR011C	NoDrug	DMSO	DNA_repair	Neutral	0.368424	-0.0900109	0.00876154	-0.00283861	Expected	Expected	0.293691	0.0116001	0.313446
CSM2	YKR011C	NoDrug	DMSO	DNA_repair	Neutral	-0.110739	-0.111941	-0.00279626	-0.00391041	Expected	Expected	0.0258482	0.00111415	0.831846
CSM3	YKR011C	NoDrug	DMSO	DNA_repair	Neutral	0.0740628	-0.160371	0.00154005	-0.00446709	Expected	Expected	0.172817	0.00600715	0.582581
FLO8	YKR011C	NoDrug	DMSO	Neutral	Neutral	-0.130567	0.0125994	-0.00323744	0.000437481	Expected	Expected	-0.0861309	-0.00367493	0.764708
GAL2	YKR011C	NoDrug	DMSO	Neutral	Neutral	0.115708	0.0958151	0.00286764	0.00329518	Expected	Expected	-0.0100858	-0.000427541	0.860567
HO	YKR011C	NoDrug	DMSO	Neutral	Neutral	-0.0596301	0.204765	-0.00130474	0.00626645	Expected	Expected	-0.201251	-0.00757119	0.531694
MAG1	YKR011C	NoDrug	DMSO	DNA_repair	Neutral	0.454856	-0.0439117	0.0115774	-0.00156795	Expected	Expected	0.29978	0.0131454	0.2991
MAL13	YKR011C	NoDrug	DMSO	Neutral	Neutral	-0.359228	-0.389847	-0.0108691	-0.0160859	Expected	Expected	0.101956	0.00521676	0.705809
MMS1	YKR011C	NoDrug	DMSO	DNA_repair	Neutral	-0.389965	0.0942714	-0.00917135	0.00286586	Expected	Expected	-0.31318	-0.0120372	0.297876
MMS4	YKR011C	NoDrug	DMSO	DNA_repair	Neutral	0.381946	-0.147152	0.00964793	-0.00511743	Expected	Expected	0.343523	0.0147654	0.221157
MPH1	YKR011C	NoDrug	DMSO	DNA_repair	Neutral	-0.175715	0.072506	-0.00433711	0.00247827	Expected	Expected	-0.161653	-0.00681538	0.612729
MUS81	YKR011C	NoDrug	DMSO	DNA_repair	Neutral	-0.275084	-0.572895	-0.00678108	-0.0198301	Expected	Expected	0.307075	0.013049	0.287843
NGL3	YKR011C	NoDrug	DMSO	Neutral	Neutral	-0.203192	0.322798	-0.00437278	0.00973477	Expected	Expected	-0.380785	-0.0141075	0.181415
PSY3	YKR011C	NoDrug	DMSO	DNA_repair	Neutral	0.204504	-0.0881027	0.00437938	-0.00260895	Expected	Expected	0.191228	0.00698834	0.530078
RAD18	YKR011C	NoDrug	DMSO	DNA_repair	Neutral	0.640376	0.198981	0.0181541	0.00739642	Expected	Expected	0.230119	0.0107576	0.457679
RAD5	YKR011C	NoDrug	DMSO	DNA_repair	Neutral	0.367129	0.251853	0.0106212	0.0097298	Expected	Expected	0.018469	0.000891397	0.846155
RAD51	YKR011C	NoDrug	DMSO	DNA_repair	Neutral	0.218081	-0.128438	0.0052449	-0.00411384	Expected	Expected	0.233653	0.00935874	0.446388
RAD52	YKR011C	NoDrug	DMSO	DNA_repair	Neutral	-0.49925	-0.260477	-0.0196874	-0.0127761	Expected	Expected	-0.109816	-0.00691127	0.713989
RAD54	YKR011C	NoDrug	DMSO	DNA_repair	Neutral	-0.062685	-0.158518	-0.00127713	-0.00430697	Expected	Expected	0.0892165	0.00302984	0.737219
RAD55	YKR011C	NoDrug	DMSO	DNA_repair	Neutral	0.027108	0.163826	0.000617517	0.00497393	Expected	Expected	-0.114773	-0.00435641	0.700337
RAD57	YKR011C	NoDrug	DMSO	DNA_repair	Neutral	-0.362123	-0.189125	-0.0147402	-0.01038	Expected	Expected	-0.0638107	-0.00436026	0.798735
RAD59	YKR011C	NoDrug	DMSO	DNA_repair	Neutral	0.0989358	0.330554	0.00249837	0.0114901	Expected	Expected	-0.209282	-0.00899169	0.508369
RAD61	YKR011C	NoDrug	DMSO	DNA_repair	Neutral	0.0201951	-0.169836	0.000622878	-0.00722567	Expected	Expected	0.149358	0.00784855	0.613458
RTT101	YKR011C	NoDrug	DMSO	DNA_repair	Neutral	0.222899	0.165127	0.00432525	0.00416624	Expected	Expected	0.00499561	0.000159008	0.860567
RTT107	YKR011C	NoDrug	DMSO	DNA_repair	Neutral	0.00566547	-0.160485	0.000136505	-0.00518791	Expected	Expected	0.132061	0.00532441	0.644256
SGS1	YKR011C	NoDrug	DMSO	DNA_repair	Neutral	-0.181524	-0.288399	-0.00451532	-0.00986669	Expected	Expected	0.126513	0.00535137	0.651483
SHU1	YKR011C	NoDrug	DMSO	DNA_repair	Neutral	0.177649	-0.243131	0.00433462	-0.00812854	Expected	Expected	0.301118	0.0124632	0.298708
SHU2	YKR011C	NoDrug	DMSO	DNA_repair	Neutral	-0.0680606	0.00381938	-0.00196118	0.000147232	Expected	Expected	-0.0438084	-0.00210841	0.829486
SLX4	YKR011C	NoDrug	DMSO	DNA_repair	Neutral	0.169706	-0.0305551	0.00527599	-0.00132066	Expected	Expected	0.1239	0.00659665	0.65438
SRS2	YKR011C	NoDrug	DMSO	DNA_repair	Neutral	0.480785	0.174301	0.00997338	0.00501909	Expected	Expected	0.139599	0.00495429	0.628994
YBR259W	YKR011C	NoDrug	DMSO	Neutral	Neutral	0.640673	0.212238	0.0159929	0.007403	Expected	Expected	0.200264	0.00858986	0.503048
YCL047C	YKR011C	NoDrug	DMSO	Neutral	Neutral	-0.319951	-0.537813	-0.00772779	-0.0180106	Expected	Expected	0.24904	0.0102828	0.424441
YDL027C	YKR011C	NoDrug	DMSO	Neutral	Neutral	-0.308143	-0.408835	-0.00655459	-0.0120081	Expected	Expected	0.15038	0.00545355	0.612729
YFR057W	YKR011C	NoDrug	DMSO	Neutral	Neutral	-0.278752	-0.268893	-0.00689592	-0.00930719	Expected	Expected	0.056676	0.00241127	0.793561
YJR037W	YKR011C	NoDrug	DMSO	Neutral	Neutral	-0.110568	-0.364181	-0.00482182	-0.023225	Expected	Expected	0.238204	0.0184032	0.444722
APT2	YLR179C	NoDrug	DMSO	Neutral	Neutral	-0.240184	-0.547464	-0.00751003	-0.0236785	Expected	Expected	0.302951	0.0161685	0.296901
CLA4	YLR179C	NoDrug	DMSO	DNA_repair	Neutral	-0.0886663	0.212482	-0.00213364	0.00674363	Expected	Expected	-0.222886	-0.00887727	0.489382
CSM2	YLR179C	NoDrug	DMSO	DNA_repair	Neutral	0.143959	0.0735158	0.00365697	0.00259661	Expected	Expected	0.0243722	0.00106036	0.835366
CSM3	YLR179C	NoDrug	DMSO	DNA_repair	Neutral	-0.704879	-0.449529	-0.0148049	-0.0126566	Expected	Expected	-0.06116	-0.00214833	0.802158
FLO8	YLR179C	NoDrug	DMSO	Neutral	Neutral	0.353224	0.496012	0.00882301	0.0174216	Expected	Expected	-0.199504	-0.00859855	0.537287
GAL2	YLR179C	NoDrug	DMSO	Neutral	Neutral	0.109175	0.153755	0.00272509	0.00534661	Expected	Expected	-0.0612438	-0.00262152	0.802158
HO	YLR179C	NoDrug	DMSO	Neutral	Neutral	0.550012	0.0951015	0.0121517	0.00293453	Expected	Expected	0.242871	0.00921716	0.436723
MAG1	YLR179C	NoDrug	DMSO	DNA_repair	Neutral	-0.0640768	0.267631	-0.00164906	0.0096171	Expected	Expected	-0.254894	-0.0112662	0.435578
MAL13	YLR179C	NoDrug	DMSO	Neutral	Neutral	-0.19756	-0.220945	-0.00603541	-0.00920047	Expected	Expected	0.061284	0.00316506	0.787423
MMS1	YLR179C	NoDrug	DMSO	DNA_repair	Neutral	0.238802	0.0243005	0.00568027	0.000743385	Expected	Expected	0.127401	0.00493689	0.651428
MMS4	YLR179C	NoDrug	DMSO	DNA_repair	Neutral	-0.0308003	0.286298	-0.000787049	0.0100194	Expected	Expected	-0.249383	-0.0108064	0.444722
MPH1	YLR179C	NoDrug	DMSO	DNA_repair	Neutral	-0.0168405	0.199232	-0.00042063	0.0068551	Expected	Expected	-0.171123	-0.00727573	0.597336
MUS81	YLR179C	NoDrug	DMSO	DNA_repair	Neutral	0.0501449	0.269722	0.00125205	0.00939913	Expected	Expected	-0.190044	-0.00814708	0.569029
NGL3	YLR179C	NoDrug	DMSO	Neutral	Neutral	0.205008	0.254698	0.00445723	0.00774529	Expected	Expected	-0.0879575	-0.00328807	0.761829
PSY3	YLR179C	NoDrug	DMSO	DNA_repair	Neutral	0.120308	-0.0739571	0.00259906	-0.00220982	Expected	Expected	0.130423	0.00480889	0.646434
RAD18	YLR179C	NoDrug	DMSO	DNA_repair	Neutral	0.110777	0.436177	0.00314655	0.0165025	Expected	Expected	-0.282306	-0.0133559	0.373626
RAD5	YLR179C	NoDrug	DMSO	DNA_repair	Neutral	0.570326	0.279555	0.016528	0.0109916	Expected	Expected	0.113348	0.0055364	0.67752
RAD51	YLR179C	NoDrug	DMSO	DNA_repair	Neutral	0.429888	0.304957	0.010455	0.0098384	Expected	Expected	0.0152628	0.000616641	0.846155
RAD52	YLR179C	NoDrug	DMSO	DNA_repair	Neutral	0.142062	0.0351294	0.00562055	0.00175391	Expected	Expected	0.0606981	0.00386664	0.787719
RAD54	YLR179C	NoDrug	DMSO	DNA_repair	Neutral	-0.267993	-0.0235782	-0.00550871	-0.000647454	Expected	Expected	-0.141723	-0.00486125	0.646322
RAD55	YLR179C	NoDrug	DMSO	DNA_repair	Neutral	0.519171	0.517774	0.0119633	0.0158518	Expected	Expected	-0.10148	-0.00388854	0.735728
RAD57	YLR179C	NoDrug	DMSO	DNA_repair	Neutral	0.0574306	-0.243178	0.00234708	-0.0136002	Expected	Expected	0.230226	0.0159472	0.457679
RAD59	YLR179C	NoDrug	DMSO	DNA_repair	Neutral	0.365682	0.289153	0.0093416	0.0101138	Expected	Expected	-0.017829	-0.000772223	0.860567
RAD61	YLR179C	NoDrug	DMSO	DNA_repair	Neutral	-0.337544	-0.285394	-0.0105148	-0.0122528	Expected	Expected	0.0327664	0.00173804	0.829486
RTT101	YLR179C	NoDrug	DMSO	DNA_repair	Neutral	0.0361643	0.107291	0.000708682	0.00273639	Expected	Expected	-0.063044	-0.00202771	0.798735
RTT107	YLR179C	NoDrug	DMSO	DNA_repair	Neutral	0.400817	0.382162	0.00976639	0.0124222	Expected	Expected	-0.0653747	-0.00265576	0.798177
SGS1	YLR179C	NoDrug	DMSO	DNA_repair	Neutral	-0.140039	-0.101275	-0.00352289	-0.00348857	Expected	Expected	-0.000804675	-3.43232e-05	0.860567
SHU1	YLR179C	NoDrug	DMSO	DNA_repair	Neutral	-0.209679	0.355439	-0.00514757	0.0120138	Expected	Expected	-0.410808	-0.0171613	0.128869
SHU2	YLR179C	NoDrug	DMSO	DNA_repair	Neutral	-0.130234	-0.184626	-0.00376151	-0.00724014	Expected	Expected	0.0714245	0.00347863	0.773189
SLX4	YLR179C	NoDrug	DMSO	DNA_repair	Neutral	0.269785	0.156095	0.00846831	0.00680904	Expected	Expected	0.0308753	0.00165927	0.831099
SRS2	YLR179C	NoDrug	DMSO	DNA_repair	Neutral	0.230861	-0.252887	0.00483393	-0.00734662	Expected	Expected	0.340139	0.0121806	0.227678
YBR259W	YLR179C	NoDrug	DMSO	Neutral	Neutral	-0.740834	-0.22725	-0.0187064	-0.0079739	Expected	Expected	-0.248268	-0.0107325	0.446388
YCL047C	YLR179C	NoDrug	DMSO	Neutral	Neutral	0.0434814	-0.109023	0.00106485	-0.00367365	Expected	Expected	0.113755	0.00473851	0.67752
YDL027C	YLR179C	NoDrug	DMSO	Neutral	Neutral	-0.462598	-0.0465395	-0.00994422	-0.00137848	Expected	Expected	-0.234049	-0.00856574	0.474453
YFR057W	YLR179C	NoDrug	DMSO	Neutral	Neutral	-0.203303	0.0352761	-0.00509548	0.00122851	Expected	Expected	-0.147388	-0.00632399	0.632406
YJR037W	YLR179C	NoDrug	DMSO	Neutral	Neutral	-0.190076	0.100173	-0.00844498	0.00638424	Expected	Expected	-0.190876	-0.0148292	0.568082
YKR011C	YLR179C	NoDrug	DMSO	Neutral	Neutral	0.326386	0.329257	0.00704803	0.00996334	Expected	Expected	-0.0784212	-0.00291531	0.776851
APT2	YLR356W	NoDrug	DMSO	Neutral	Neutral	0.0490055	0.131071	0.00156345	0.005629	Expected	Expected	-0.0759919	-0.00406555	0.779785
CLA4	YLR356W	NoDrug	DMSO	DNA_repair	Neutral	-0.129242	-0.369437	-0.0031223	-0.0114759	Expected	Expected	0.21228	0.00835358	0.489382
CSM2	YLR356W	NoDrug	DMSO	DNA_repair	Neutral	-0.468421	-0.0546818	-0.0122339	-0.00191862	Expected	Expected	-0.23583	-0.0103153	0.47185
CSM3	YLR356W	NoDrug	DMSO	DNA_repair	Neutral	0.149745	0.213541	0.0032018	0.00596204	Expected	Expected	-0.0784905	-0.00276025	0.776851
FLO8	YLR356W	NoDrug	DMSO	Neutral	Neutral	0.183549	-0.0214752	0.00471621	-0.000751624	Expected	Expected	0.125933	0.00546784	0.651483
GAL2	YLR356W	NoDrug	DMSO	Neutral	Neutral	-0.105345	-0.337087	-0.00270397	-0.011661	Expected	Expected	0.207937	0.00895708	0.494068
HO	YLR356W	NoDrug	DMSO	Neutral	Neutral	0.141775	0.380435	0.00318302	0.011589	Expected	Expected	-0.222133	-0.00840597	0.489531
MAG1	YLR356W	NoDrug	DMSO	DNA_repair	Neutral	-0.539418	-0.481273	-0.013967	-0.0169618	Expected	Expected	0.0684781	0.00299473	0.776851
MAL13	YLR356W	NoDrug	DMSO	Neutral	Neutral	-0.60448	-0.182315	-0.0187608	-0.00749104	Expected	Expected	-0.218862	-0.0112698	0.494068
MMS1	YLR356W	NoDrug	DMSO	DNA_repair	Neutral	-0.278643	-0.0548947	-0.00664672	-0.00164295	Expected	Expected	-0.130742	-0.00500377	0.664204
MMS4	YLR356W	NoDrug	DMSO	DNA_repair	Neutral	-0.0871022	-0.0247327	-0.0022393	-0.000848683	Expected	Expected	-0.032433	-0.00139062	0.839985
MPH1	YLR356W	NoDrug	DMSO	DNA_repair	Neutral	0.149578	0.0646918	0.00375759	0.00218416	Expected	Expected	0.0373884	0.00157342	0.823906
MUS81	YLR356W	NoDrug	DMSO	DNA_repair	Neutral	0.270325	0.368289	0.00679454	0.0126188	Expected	Expected	-0.137061	-0.00582426	0.651483
NGL3	YLR356W	NoDrug	DMSO	Neutral	Neutral	-0.239349	-0.506247	-0.00528301	-0.0151687	Expected	Expected	0.265635	0.00988568	0.385203
RAD18	YLR356W	NoDrug	DMSO	DNA_repair	Neutral	-0.43721	-0.553848	-0.0130596	-0.021233	Expected	Expected	0.168176	0.00817337	0.588257
RAD5	YLR356W	NoDrug	DMSO	DNA_repair	Neutral	-0.595893	-0.219469	-0.0181672	-0.00874578	Expected	Expected	-0.187773	-0.0094214	0.574281
RAD51	YLR356W	NoDrug	DMSO	DNA_repair	Neutral	-0.123452	0.0190294	-0.00302	0.000601731	Expected	Expected	-0.0905907	-0.00362173	0.758627
RAD52	YLR356W	NoDrug	DMSO	DNA_repair	Neutral	-0.244555	0.108864	-0.0101546	0.00551349	Expected	Expected	-0.239239	-0.0156681	0.463341
RAD54	YLR356W	NoDrug	DMSO	DNA_repair	Neutral	-0.0204866	-0.217924	-0.000428536	-0.00592406	Expected	Expected	0.160217	0.00549553	0.597336
RAD55	YLR356W	NoDrug	DMSO	DNA_repair	Neutral	-0.0145401	-0.264433	-0.000336953	-0.00793774	Expected	Expected	0.20043	0.00760079	0.503048
RAD57	YLR356W	NoDrug	DMSO	DNA_repair	Neutral	0.0897489	0.126674	0.00385088	0.00717927	Expected	Expected	-0.0468224	-0.00332839	0.825995
RAD59	YLR356W	NoDrug	DMSO	DNA_repair	Neutral	-0.380928	-0.496585	-0.00977586	-0.017009	Expected	Expected	0.169001	0.00723317	0.588257
RAD61	YLR356W	NoDrug	DMSO	DNA_repair	Neutral	-0.0417598	-0.241628	-0.00131834	-0.010229	Expected	Expected	0.168734	0.00891064	0.588257
RTT101	YLR356W	NoDrug	DMSO	DNA_repair	Neutral	-0.417151	-0.518354	-0.00829436	-0.0130558	Expected	Expected	0.14838	0.00476144	0.616385
RTT107	YLR356W	NoDrug	DMSO	DNA_repair	Neutral	-0.513849	-0.509234	-0.0125663	-0.0161883	Expected	Expected	0.0903087	0.00362208	0.735728
SGS1	YLR356W	NoDrug	DMSO	DNA_repair	Neutral	-0.122088	-0.0423227	-0.00309022	-0.00143095	Expected	Expected	-0.0392862	-0.00165926	0.831099
SHU1	YLR356W	NoDrug	DMSO	DNA_repair	Neutral	-0.169275	-0.282086	-0.00427366	-0.00948479	Expected	Expected	0.123936	0.00521113	0.65438
SHU2	YLR356W	NoDrug	DMSO	DNA_repair	Neutral	0.621313	0.37449	0.0188718	0.0148604	Expected	Expected	0.080274	0.00401147	0.757198
SLX4	YLR356W	NoDrug	DMSO	DNA_repair	Neutral	-0.251803	-0.276498	-0.00803509	-0.011928	Expected	Expected	0.0725491	0.00389291	0.771624
SRS2	YLR356W	NoDrug	DMSO	DNA_repair	Neutral	-0.271829	-0.166432	-0.0057873	-0.00477963	Expected	Expected	-0.0281871	-0.00100767	0.846155
YBR259W	YLR356W	NoDrug	DMSO	Neutral	Neutral	-0.25767	-0.325762	-0.00653493	-0.011179	Expected	Expected	0.108833	0.00464404	0.689117
YCL047C	YLR356W	NoDrug	DMSO	Neutral	Neutral	-0.137914	0.178002	-0.00339991	0.00588444	Expected	Expected	-0.22514	-0.00928435	0.487333
YDL027C	YLR356W	NoDrug	DMSO	Neutral	Neutral	0.0312268	0.293296	0.000681914	0.00858872	Expected	Expected	-0.21645	-0.0079068	0.499431
YFR057W	YLR356W	NoDrug	DMSO	Neutral	Neutral	0.081689	0.384489	0.0020584	0.0131321	Expected	Expected	-0.260902	-0.0110737	0.422387
YJR037W	YLR356W	NoDrug	DMSO	Neutral	Neutral	-0.00773307	-0.255101	-0.000338155	-0.015673	Expected	Expected	0.20335	0.0153348	0.499431
YKR011C	YLR356W	NoDrug	DMSO	Neutral	Neutral	-0.0330013	-0.18049	-0.000723802	-0.00537934	Expected	Expected	0.125811	0.00465554	0.651483
YLR179C	YLR356W	NoDrug	DMSO	Neutral	Neutral	0.514779	0.0368083	0.0113974	0.0011076	Expected	Expected	0.275434	0.0102898	0.36148
APT2	CLA4	NoDrug	MMS	Neutral	DNA_repair	0.513022	0.545609	0.0173411	0.025729	Expected	Expected	-0.14457	-0.00838789	0.570301
APT2	CSM2	NoDrug	MMS	Neutral	DNA_repair	-0.433328	-0.271521	-0.0162032	-0.0140061	Expected	Expected	-0.0344864	-0.00219716	0.698444
CLA4	CSM2	NoDrug	MMS	DNA_repair	DNA_repair	0.489598	-7.28718	0.0130548	-0.259623	Expected	Negative	6.12752	0.272678	1.51733e-161
APT2	CSM3	NoDrug	MMS	Neutral	DNA_repair	0.402122	0.113197	0.012191	0.00477513	Expected	Expected	0.142755	0.00741588	0.573312
CLA4	CSM3	NoDrug	MMS	DNA_repair	DNA_repair	-1.67925	-1.38247	-0.038377	-0.041697	Expected	Expected	0.0877342	0.00332001	0.643639
CSM2	CSM3	NoDrug	MMS	DNA_repair	DNA_repair	-0.256046	-0.65394	-0.00636594	-0.021814	Expected	Expected	0.371312	0.015448	0.193301
APT2	FLO8	NoDrug	MMS	Neutral	Neutral	-0.145271	-0.027522	-0.00533966	-0.00152416	Expected	Expected	-0.057404	-0.0038155	0.673244
CLA4	FLO8	NoDrug	MMS	DNA_repair	Neutral	0.400108	0.357536	0.0105004	0.0136123	Expected	Expected	-0.0672964	-0.00311188	0.667629
CSM2	FLO8	NoDrug	MMS	DNA_repair	Neutral	0.310284	0.186758	0.0096474	0.00833587	Expected	Expected	0.0241108	0.00131154	0.708368
CSM3	FLO8	NoDrug	MMS	DNA_repair	Neutral	0.379797	0.218934	0.00930104	0.00783473	Expected	Expected	0.0338147	0.00146631	0.698444
APT2	GAL2	NoDrug	MMS	Neutral	Neutral	0.0616611	-0.100076	0.0022642	-0.00544388	Expected	Expected	0.117445	0.00770809	0.608111
CLA4	GAL2	NoDrug	MMS	DNA_repair	Neutral	0.219876	0.0350905	0.00576636	0.00131458	Expected	Expected	0.0973494	0.00445178	0.636592
CSM2	GAL2	NoDrug	MMS	DNA_repair	Neutral	-0.101062	-0.112116	-0.00314047	-0.00492592	Expected	Expected	0.0331779	0.00178545	0.698444
CSM3	GAL2	NoDrug	MMS	DNA_repair	Neutral	-0.0213899	0.417386	-0.000522924	0.0146801	Expected	Expected	-0.354933	-0.015203	0.218515
FLO8	GAL2	NoDrug	MMS	Neutral	Neutral	-0.323348	-0.226337	-0.00986198	-0.0106699	Expected	Expected	0.0143899	0.000807961	0.715317
APT2	HO	NoDrug	MMS	Neutral	Neutral	0.394829	0.314021	0.0125309	0.0147555	Expected	Expected	-0.0392332	-0.00222464	0.695628
CLA4	HO	NoDrug	MMS	DNA_repair	Neutral	-0.624074	-0.419479	-0.0151674	-0.0146689	Expected	Expected	-0.0117041	-0.000498426	0.715931
CSM2	HO	NoDrug	MMS	DNA_repair	Neutral	-0.262572	0.212885	-0.00678873	0.00775781	Expected	Expected	-0.325561	-0.0145465	0.263068
CSM3	HO	NoDrug	MMS	DNA_repair	Neutral	0.0776523	0.123093	0.00178197	0.00403224	Expected	Expected	-0.0562623	-0.00225027	0.673602
FLO8	HO	NoDrug	MMS	Neutral	Neutral	-0.122061	-0.0730206	-0.00310096	-0.00285108	Expected	Expected	-0.00536435	-0.000249884	0.722616
GAL2	HO	NoDrug	MMS	Neutral	Neutral	0.111188	-0.0226904	0.00282275	-0.000870953	Expected	Expected	0.0802626	0.00369371	0.653348
APT2	MAG1	NoDrug	MMS	Neutral	DNA_repair	0.0373625	0.195071	0.00135401	0.009141	Expected	Expected	-0.131452	-0.00778699	0.587079
CLA4	MAG1	NoDrug	MMS	DNA_repair	DNA_repair	0.454185	-0.572836	0.0134598	-0.021286	Expected	Expected	0.731041	0.0347458	0.00321079
CSM2	MAG1	NoDrug	MMS	DNA_repair	DNA_repair	0.0808997	-6.4328	0.00232133	-0.228001	Expected	Negative	5.05065	0.230322	3.4938e-110
CSM3	MAG1	NoDrug	MMS	DNA_repair	DNA_repair	-0.395519	-2.45491	-0.00968315	-0.073645	Expected	Expected	1.65186	0.0639618	1.10215e-12
FLO8	MAG1	NoDrug	MMS	Neutral	DNA_repair	0.559715	0.388112	0.0157976	0.0147066	Expected	Expected	0.0230913	0.00109104	0.709057
GAL2	MAG1	NoDrug	MMS	Neutral	DNA_repair	0.372824	0.116991	0.0105165	0.00436002	Expected	Expected	0.131719	0.00615646	0.586757
HO	MAG1	NoDrug	MMS	Neutral	DNA_repair	-0.161053	0.389766	-0.00465081	0.0150312	Expected	Expected	-0.408524	-0.019682	0.141192
APT2	MAL13	NoDrug	MMS	Neutral	Neutral	-0.531872	-0.227518	-0.0233763	-0.0145135	Expected	Expected	-0.114409	-0.00886274	0.615456
CLA4	MAL13	NoDrug	MMS	DNA_repair	Neutral	-0.148787	-0.236229	-0.0049791	-0.011054	Expected	Expected	0.105599	0.00607494	0.625013
CSM2	MAL13	NoDrug	MMS	DNA_repair	Neutral	-0.446862	-0.405486	-0.0160654	-0.0202332	Expected	Expected	0.0677671	0.00416775	0.66738
CSM3	MAL13	NoDrug	MMS	DNA_repair	Neutral	0.168487	0.0267845	0.00496169	0.00109836	Expected	Expected	0.0765232	0.00386333	0.658838
FLO8	MAL13	NoDrug	MMS	Neutral	Neutral	0.541113	0.340739	0.0191021	0.0182117	Expected	Expected	0.0139005	0.000890378	0.715317
GAL2	MAL13	NoDrug	MMS	Neutral	Neutral	0.332356	0.319639	0.0117241	0.0168041	Expected	Expected	-0.080241	-0.00508009	0.653624
HO	MAL13	NoDrug	MMS	Neutral	Neutral	-0.242257	0.0497878	-0.00749915	0.00229369	Expected	Expected	-0.176437	-0.00979284	0.527569
MAG1	MAL13	NoDrug	MMS	DNA_repair	Neutral	0.0635742	-0.243386	0.00227968	-0.0113032	Expected	Expected	0.231498	0.0135829	0.440985
APT2	MMS1	NoDrug	MMS	Neutral	DNA_repair	-0.0525654	-0.397824	-0.00175501	-0.0172668	Expected	Expected	0.283274	0.0155118	0.338196
CLA4	MMS1	NoDrug	MMS	DNA_repair	DNA_repair	-2.16182	-10.5713	-0.0594807	-0.366448	Expected	Negative	6.93607	0.306968	1.46137e-206
CSM2	MMS1	NoDrug	MMS	DNA_repair	DNA_repair	-0.502855	-2.56912	-0.013236	-0.0842501	Expected	Negative	1.68879	0.0710141	3.23438e-13
CSM3	MMS1	NoDrug	MMS	DNA_repair	DNA_repair	-2.34664	-0.403339	-0.0529178	-0.0111713	Expected	Expected	-1.16884	-0.0417464	8.34365e-07
FLO8	MMS1	NoDrug	MMS	Neutral	DNA_repair	0.551183	0.591897	0.0142804	0.020672	Expected	Expected	-0.146982	-0.00639164	0.568637
GAL2	MMS1	NoDrug	MMS	Neutral	DNA_repair	-0.635762	-0.459936	-0.0164687	-0.0158796	Expected	Expected	-0.0136477	-0.000589077	0.715317
HO	MMS1	NoDrug	MMS	Neutral	DNA_repair	0.180322	0.581347	0.00477763	0.0207201	Expected	Expected	-0.358979	-0.0159425	0.211597
MAG1	MMS1	NoDrug	MMS	DNA_repair	DNA_repair	0.412161	1.11939	0.0120658	0.0383521	Expected	Expected	-0.5833	-0.0262863	0.0231683
MAL13	MMS1	NoDrug	MMS	Neutral	DNA_repair	-0.66218	-0.892877	-0.0218701	-0.038545	Expected	Expected	0.306781	0.0166749	0.297486
APT2	MMS4	NoDrug	MMS	Neutral	DNA_repair	-0.0223954	-0.300242	-0.000806455	-0.0147343	Expected	Expected	0.228816	0.0139278	0.442653
CLA4	MMS4	NoDrug	MMS	DNA_repair	DNA_repair	-0.0277612	0.468878	-0.000814365	0.0180232	Expected	Expected	-0.389579	-0.0188376	0.166884
CSM2	MMS4	NoDrug	MMS	DNA_repair	DNA_repair	-0.349474	0.311004	-0.0099845	0.0116308	Expected	Expected	-0.459294	-0.0216153	0.0905943
CSM3	MMS4	NoDrug	MMS	DNA_repair	DNA_repair	-1.07273	0.192139	-0.0260775	0.006041	Expected	Expected	-0.808164	-0.0321185	0.00101677
FLO8	MMS4	NoDrug	MMS	Neutral	DNA_repair	0.561605	0.377563	0.0157743	0.0150997	Expected	Expected	0.0138023	0.000674529	0.715317
GAL2	MMS4	NoDrug	MMS	Neutral	DNA_repair	-0.0879696	-0.0506681	-0.00246935	-0.00199298	Expected	Expected	-0.0098581	-0.000476373	0.715931
HO	MMS4	NoDrug	MMS	Neutral	DNA_repair	-0.0223442	0.116935	-0.000576937	0.00423651	Expected	Expected	-0.108194	-0.00481345	0.622745
MAG1	MMS4	NoDrug	MMS	DNA_repair	DNA_repair	-1.09829	-2.66665	-0.0343248	-0.101463	Expected	Negative	1.36352	0.0671382	6.01448e-09
MAL13	MMS4	NoDrug	MMS	Neutral	DNA_repair	-0.185	-0.12421	-0.00658581	-0.00603754	Expected	Expected	-0.00909987	-0.000548261	0.716393
MMS1	MMS4	NoDrug	MMS	DNA_repair	DNA_repair	-0.105704	-2.86841	-0.00349777	-0.115199	Expected	Negative	2.14655	0.111701	8.76924e-21
APT2	MPH1	NoDrug	MMS	Neutral	DNA_repair	-0.139515	0.0748531	-0.00490667	0.00367796	Expected	Expected	-0.14207	-0.00858463	0.573547
CLA4	MPH1	NoDrug	MMS	DNA_repair	DNA_repair	0.142102	-13.8559	0.00408097	-0.532855	Expected	Negative	11.1869	0.536936	0
CSM2	MPH1	NoDrug	MMS	DNA_repair	DNA_repair	-0.0124845	1.09968	-0.000347503	0.0410774	Expected	Expected	-0.889247	-0.0414249	0.000260489
CSM3	MPH1	NoDrug	MMS	DNA_repair	DNA_repair	0.67265	-0.285152	0.0174616	-0.0098414	Expected	Expected	0.632219	0.027303	0.0126924
FLO8	MPH1	NoDrug	MMS	Neutral	DNA_repair	0.244337	0.16668	0.0066949	0.00665582	Expected	Expected	0.000807116	3.90874e-05	0.725105
GAL2	MPH1	NoDrug	MMS	Neutral	DNA_repair	0.0337524	0.204147	0.00092411	0.00802695	Expected	Expected	-0.148245	-0.00710284	0.565841
HO	MPH1	NoDrug	MMS	Neutral	DNA_repair	-0.071918	0.116159	-0.00201538	0.00472636	Expected	Expected	-0.136458	-0.00674174	0.579283
MAG1	MPH1	NoDrug	MMS	DNA_repair	DNA_repair	-1.02632	-7.47259	-0.0360433	-0.326479	Expected	Negative	5.18124	0.290435	7.19487e-116
MAL13	MPH1	NoDrug	MMS	Neutral	DNA_repair	-0.0691219	-0.635331	-0.00240122	-0.0308919	Expected	Expected	0.476768	0.0284907	0.07521
MMS1	MPH1	NoDrug	MMS	DNA_repair	DNA_repair	-1.2486	-0.0830088	-0.0354627	-0.00294637	Expected	Expected	-0.715285	-0.0325163	0.00408227
MMS4	MPH1	NoDrug	MMS	DNA_repair	DNA_repair	-7.33356	-10.131	-0.255525	-0.460263	Negative	Negative	3.57596	0.204738	8.52442e-56
APT2	MUS81	NoDrug	MMS	Neutral	DNA_repair	0.0501056	0.372938	0.00176158	0.0183871	Expected	Expected	-0.274554	-0.0166256	0.356067
CLA4	MUS81	NoDrug	MMS	DNA_repair	DNA_repair	0.410293	-0.269801	0.011797	-0.0104083	Expected	Expected	0.461514	0.0222053	0.088379
CSM2	MUS81	NoDrug	MMS	DNA_repair	DNA_repair	-0.521244	0.0261039	-0.0144786	0.000975921	Expected	Expected	-0.331816	-0.0154545	0.253487
CSM3	MUS81	NoDrug	MMS	DNA_repair	DNA_repair	-0.228515	-1.0573	-0.00543956	-0.0333363	Expected	Expected	0.706133	0.0278968	0.00458644
FLO8	MUS81	NoDrug	MMS	Neutral	DNA_repair	0.213639	0.54032	0.00584839	0.0216298	Expected	Expected	-0.325413	-0.0157814	0.263068
GAL2	MUS81	NoDrug	MMS	Neutral	DNA_repair	-0.335246	-0.485817	-0.00916456	-0.0191157	Expected	Expected	0.207698	0.00995114	0.476718
HO	MUS81	NoDrug	MMS	Neutral	DNA_repair	0.0310308	0.257153	0.000868036	0.010483	Expected	Expected	-0.194476	-0.00961496	0.502436
MAG1	MUS81	NoDrug	MMS	DNA_repair	DNA_repair	-0.235417	-1.54512	-0.007201	-0.0590212	Expected	Expected	1.05893	0.0518202	9.31402e-06
MAL13	MUS81	NoDrug	MMS	Neutral	DNA_repair	0.150911	-0.527341	0.0052378	-0.0256789	Expected	Expected	0.517015	0.0309167	0.0490832
MMS1	MUS81	NoDrug	MMS	DNA_repair	DNA_repair	-1.46865	-4.6063	-0.0417477	-0.163507	Expected	Negative	2.67747	0.121759	9.42578e-32
MMS4	MUS81	NoDrug	MMS	DNA_repair	DNA_repair	-1.5217	-0.410391	-0.0529757	-0.0187042	Expected	Expected	-0.597569	-0.0342715	0.0197853
MPH1	MUS81	NoDrug	MMS	DNA_repair	DNA_repair	-10.32	-9.97698	-0.351945	-0.457852	Negative	Negative	1.85233	0.105907	1.01861e-15
APT2	NGL3	NoDrug	MMS	Neutral	Neutral	0.124195	-0.200918	0.00387392	-0.00924572	Expected	Expected	0.235995	0.0131196	0.432537
CLA4	NGL3	NoDrug	MMS	DNA_repair	Neutral	0.141537	-0.0485081	0.00339302	-0.00166117	Expected	Expected	0.120907	0.00505419	0.603016
CSM2	NGL3	NoDrug	MMS	DNA_repair	Neutral	0.196314	0.130397	0.00498031	0.00466655	Expected	Expected	0.00715261	0.000313764	0.71771
CSM3	NGL3	NoDrug	MMS	DNA_repair	Neutral	-0.33599	0.00810211	-0.00703365	0.000239558	Expected	Expected	-0.200762	-0.00727321	0.492216
FLO8	NGL3	NoDrug	MMS	Neutral	Neutral	-0.591072	-0.457775	-0.0147328	-0.0175374	Expected	Expected	0.0613617	0.00280454	0.670929
GAL2	NGL3	NoDrug	MMS	Neutral	Neutral	0.461234	0.609544	0.0114875	0.022973	Expected	Expected	-0.254246	-0.0114855	0.396947
HO	NGL3	NoDrug	MMS	Neutral	Neutral	0.241728	0.0259344	0.0053233	0.000866338	Expected	Expected	0.111394	0.00445696	0.619843
MAG1	NGL3	NoDrug	MMS	DNA_repair	Neutral	0.270523	0.134975	0.00694164	0.00458339	Expected	Expected	0.0554069	0.00235824	0.673602
MAL13	NGL3	NoDrug	MMS	Neutral	Neutral	0.451522	0.400459	0.0137454	0.0180923	Expected	Expected	-0.0797912	-0.00434687	0.653851
MMS1	NGL3	NoDrug	MMS	DNA_repair	Neutral	0.223997	0.339231	0.00530744	0.010713	Expected	Expected	-0.136916	-0.00540555	0.579283
MMS4	NGL3	NoDrug	MMS	DNA_repair	Neutral	-0.280226	-0.357651	-0.00713422	-0.0127061	Expected	Expected	0.127484	0.0055719	0.589492
MPH1	NGL3	NoDrug	MMS	DNA_repair	Neutral	-0.358994	-0.0172328	-0.0089322	-0.000611655	Expected	Expected	-0.191957	-0.00832055	0.507608
MUS81	NGL3	NoDrug	MMS	DNA_repair	Neutral	-0.581713	-0.176727	-0.0144647	-0.00628143	Expected	Expected	-0.188652	-0.00818328	0.510162
APT2	PSY3	NoDrug	MMS	Neutral	DNA_repair	0.102425	0.385783	0.00318451	0.0164037	Expected	Expected	-0.250958	-0.0132192	0.405269
CLA4	PSY3	NoDrug	MMS	DNA_repair	DNA_repair	0.231928	-6.34014	0.00549769	-0.198254	Expected	Negative	5.19261	0.203752	2.29631e-116
CSM2	PSY3	NoDrug	MMS	DNA_repair	DNA_repair	1.59048	2.25865	0.04038	0.0749134	Expected	Expected	-0.826771	-0.0345334	0.000751663
CSM3	PSY3	NoDrug	MMS	DNA_repair	DNA_repair	-0.774803	-0.360127	-0.0161645	-0.00985287	Expected	Expected	-0.183444	-0.00631162	0.517294
FLO8	PSY3	NoDrug	MMS	Neutral	DNA_repair	0.308824	0.40784	0.00770899	0.0144929	Expected	Expected	-0.156214	-0.00678391	0.555229
GAL2	PSY3	NoDrug	MMS	Neutral	DNA_repair	-0.0148372	-0.302605	-0.000370043	-0.0105731	Expected	Expected	0.237676	0.010203	0.429793
HO	PSY3	NoDrug	MMS	Neutral	DNA_repair	0.375694	0.497325	0.00823204	0.0152685	Expected	Expected	-0.186551	-0.00703641	0.510162
MAG1	PSY3	NoDrug	MMS	DNA_repair	DNA_repair	0.0511797	-11.5937	0.00129862	-0.359942	Expected	Negative	9.00935	0.361241	0
MAL13	PSY3	NoDrug	MMS	Neutral	DNA_repair	-0.421018	-0.146312	-0.0127676	-0.00608383	Expected	Expected	-0.129871	-0.00668379	0.587079
MMS1	PSY3	NoDrug	MMS	DNA_repair	DNA_repair	-2.51856	-5.04805	-0.0589485	-0.145108	Expected	Negative	2.32429	0.0861595	3.39589e-24
MMS4	PSY3	NoDrug	MMS	DNA_repair	DNA_repair	0.60347	1.56536	0.0152088	0.0508302	Expected	Expected	-0.866608	-0.0356214	0.000386977
MPH1	PSY3	NoDrug	MMS	DNA_repair	DNA_repair	0.336536	0.567295	0.00828379	0.0183989	Expected	Expected	-0.248433	-0.0101151	0.411456
MUS81	PSY3	NoDrug	MMS	DNA_repair	DNA_repair	0.800887	1.26683	0.0197097	0.0412315	Expected	Expected	-0.527444	-0.0215217	0.0440329
NGL3	PSY3	NoDrug	MMS	Neutral	DNA_repair	-0.00790534	-0.152582	-0.000170416	-0.00459213	Expected	Expected	0.119441	0.00442171	0.6055
APT2	RAD18	NoDrug	MMS	Neutral	DNA_repair	0.324156	0.92991	0.0142413	0.0492226	Expected	Expected	-0.508525	-0.0349813	0.054011
CLA4	RAD18	NoDrug	MMS	DNA_repair	DNA_repair	-8.83407	0.672225	-0.242956	0.0213516	Negative	Expected	-6.29085	-0.264308	3.57291e-170
CSM2	RAD18	NoDrug	MMS	DNA_repair	DNA_repair	0.264295	0.641715	0.0108882	0.0298931	Expected	Expected	-0.305611	-0.0190049	0.298543
CSM3	RAD18	NoDrug	MMS	DNA_repair	DNA_repair	-8.49507	1.3698	-0.244121	0.0473912	Negative	Expected	-6.48161	-0.291512	1.43049e-180
FLO8	RAD18	NoDrug	MMS	Neutral	DNA_repair	-0.0572533	0.230026	-0.00231018	0.0116078	Expected	Expected	-0.21541	-0.013918	0.469209
GAL2	RAD18	NoDrug	MMS	Neutral	DNA_repair	-0.0505438	-0.233369	-0.0020349	-0.0115872	Expected	Expected	0.149434	0.00955229	0.563267
HO	RAD18	NoDrug	MMS	Neutral	DNA_repair	-0.112176	0.0260616	-0.00380603	0.00107504	Expected	Expected	-0.0913872	-0.00488106	0.643356
MAG1	RAD18	NoDrug	MMS	DNA_repair	DNA_repair	-2.45576	2.80063	-0.0731966	0.0892042	Expected	Positive	-3.72287	-0.162401	2.28686e-60
MAL13	RAD18	NoDrug	MMS	Neutral	DNA_repair	-0.468271	-0.300375	-0.019122	-0.0147895	Expected	Expected	-0.067731	-0.00433255	0.667454
MMS1	RAD18	NoDrug	MMS	DNA_repair	DNA_repair	-1.74626	2.42142	-0.0472977	0.0695783	Expected	Expected	-2.95981	-0.116876	1.5108e-38
MMS4	RAD18	NoDrug	MMS	DNA_repair	DNA_repair	-7.98497	2.19097	-0.237884	0.0741815	Negative	Expected	-6.91964	-0.312066	1.36155e-205
MPH1	RAD18	NoDrug	MMS	DNA_repair	DNA_repair	-0.289294	1.28687	-0.00837429	0.0434199	Expected	Expected	-1.16505	-0.0517942	9.06201e-07
MUS81	RAD18	NoDrug	MMS	DNA_repair	DNA_repair	-7.23586	0.939355	-0.209039	0.0319343	Negative	Expected	-5.40142	-0.240973	8.75331e-126
NGL3	RAD18	NoDrug	MMS	Neutral	DNA_repair	0.38791	0.151606	0.0110174	0.00523185	Expected	Expected	0.129447	0.00578554	0.587079
PSY3	RAD18	NoDrug	MMS	DNA_repair	DNA_repair	0.231071	1.5147	0.00665632	0.0496343	Expected	Expected	-0.985058	-0.042978	4.24151e-05
APT2	RAD5	NoDrug	MMS	Neutral	DNA_repair	-0.0281166	0.0306533	-0.00126082	0.00167961	Expected	Expected	-0.0415291	-0.00294042	0.694149
CLA4	RAD5	NoDrug	MMS	DNA_repair	DNA_repair	0.79859	0.915145	0.0224058	0.0301904	Expected	Expected	-0.179755	-0.00778465	0.524075
CSM2	RAD5	NoDrug	MMS	DNA_repair	DNA_repair	-0.236136	0.568039	-0.00992589	0.027501	Expected	Expected	-0.58374	-0.0374268	0.0231426
CSM3	RAD5	NoDrug	MMS	DNA_repair	DNA_repair	-8.64076	0.737741	-0.2534	0.0264683	Negative	Expected	-6.03972	-0.279869	5.6782e-157
FLO8	RAD5	NoDrug	MMS	Neutral	DNA_repair	0.547145	0.332036	0.0225295	0.0173648	Expected	Expected	0.0775914	0.00516469	0.656759
GAL2	RAD5	NoDrug	MMS	Neutral	DNA_repair	-0.164108	0.0959972	-0.00674283	0.00494461	Expected	Expected	-0.177383	-0.0116874	0.527339
HO	RAD5	NoDrug	MMS	Neutral	DNA_repair	0.260927	0.379225	0.00774679	0.013862	Expected	Expected	-0.129857	-0.00611519	0.587079
MAG1	RAD5	NoDrug	MMS	DNA_repair	DNA_repair	0.475266	3.25032	0.0144536	0.10736	Expected	Positive	-2.06925	-0.0929062	2.2672e-19
MAL13	RAD5	NoDrug	MMS	Neutral	DNA_repair	-0.525545	-0.574356	-0.021899	-0.0293828	Expected	Expected	0.113423	0.00748374	0.615852
MMS1	RAD5	NoDrug	MMS	DNA_repair	DNA_repair	-4.60556	1.97224	-0.127283	0.059296	Negative	Expected	-4.5688	-0.186579	2.31599e-90
MMS4	RAD5	NoDrug	MMS	DNA_repair	DNA_repair	-7.0131	2.36729	-0.21319	0.0832846	Negative	Positive	-6.37643	-0.296475	8.47795e-175
MPH1	RAD5	NoDrug	MMS	DNA_repair	DNA_repair	-0.415783	0.951178	-0.0140839	0.0387197	Expected	Expected	-0.9971	-0.0528037	3.38228e-05
MUS81	RAD5	NoDrug	MMS	DNA_repair	DNA_repair	-7.28828	3.31531	-0.214863	0.116846	Negative	Positive	-7.21913	-0.331709	1.29577e-223
NGL3	RAD5	NoDrug	MMS	Neutral	DNA_repair	-0.033948	-0.272061	-0.000983981	-0.00975608	Expected	Expected	0.190246	0.0087721	0.509018
PSY3	RAD5	NoDrug	MMS	DNA_repair	DNA_repair	0.670075	0.860268	0.0196932	0.0292184	Expected	Expected	-0.212073	-0.00952518	0.473642
APT2	RAD51	NoDrug	MMS	Neutral	DNA_repair	-0.0907125	-0.00854429	-0.00311404	-0.000389607	Expected	Expected	-0.0477334	-0.00272444	0.689325
CLA4	RAD51	NoDrug	MMS	DNA_repair	DNA_repair	0.101664	-12.0055	0.00282091	-0.425856	Expected	Negative	9.51872	0.428677	0
CSM2	RAD51	NoDrug	MMS	DNA_repair	DNA_repair	-0.543751	0.522256	-0.0148521	0.0181657	Expected	Expected	-0.746572	-0.0330178	0.00254791
CSM3	RAD51	NoDrug	MMS	DNA_repair	DNA_repair	0.530587	1.59947	0.0122833	0.0467042	Expected	Expected	-0.923719	-0.0344209	0.000136962
GAL2	RAD51	NoDrug	MMS	Neutral	DNA_repair	0.525445	0.46726	0.0141115	0.0171048	Expected	Expected	-0.0659292	-0.00299329	0.668647
HO	RAD51	NoDrug	MMS	Neutral	DNA_repair	-0.507185	-0.176824	-0.0139487	-0.0066933	Expected	Expected	-0.155066	-0.00725537	0.555229
MAG1	RAD51	NoDrug	MMS	DNA_repair	DNA_repair	-0.248766	-10.9393	-0.00735731	-0.38413	Expected	Negative	8.20674	0.376772	1.25276e-288
MAL13	RAD51	NoDrug	MMS	Neutral	DNA_repair	-0.554735	-0.501311	-0.0187867	-0.0226012	Expected	Expected	0.0676493	0.00381453	0.66738
MMS1	RAD51	NoDrug	MMS	DNA_repair	DNA_repair	-1.73748	-5.21353	-0.0476419	-0.170445	Expected	Negative	2.87801	0.122803	1.5779e-36
MMS4	RAD51	NoDrug	MMS	DNA_repair	DNA_repair	0.614277	1.7596	0.0179946	0.0640956	Expected	Expected	-0.986241	-0.0461009	4.16766e-05
MPH1	RAD51	NoDrug	MMS	DNA_repair	DNA_repair	-1.59711	0.651226	-0.053038	0.0276539	Expected	Expected	-1.49685	-0.080692	1.40912e-10
MUS81	RAD51	NoDrug	MMS	DNA_repair	DNA_repair	0.779149	1.73731	0.0223475	0.0634814	Expected	Expected	-0.885506	-0.0411339	0.000277415
NGL3	RAD51	NoDrug	MMS	Neutral	DNA_repair	0.255811	-0.110257	0.00619773	-0.00362464	Expected	Expected	0.240522	0.00982236	0.426545
PSY3	RAD51	NoDrug	MMS	DNA_repair	DNA_repair	0.475668	2.04695	0.0114102	0.061584	Expected	Expected	-1.30396	-0.0501738	2.9647e-08
RAD18	RAD51	NoDrug	MMS	DNA_repair	DNA_repair	-0.155583	3.26616	-0.00446437	0.10352	Expected	Positive	-2.5257	-0.107985	2.39359e-28
RAD5	RAD51	NoDrug	MMS	DNA_repair	DNA_repair	-11.3262	3.53243	-0.331635	0.116453	Negative	Positive	-10.1625	-0.448088	0
APT2	RAD52	NoDrug	MMS	Neutral	DNA_repair	-0.200245	0.306445	-0.0122507	0.0242321	Expected	Expected	-0.364907	-0.0364828	0.202068
CLA4	RAD52	NoDrug	MMS	DNA_repair	DNA_repair	0.154423	-1.67875	0.00590545	-0.0796025	Expected	Negative	1.40368	0.085508	2.00755e-09
CSM2	RAD52	NoDrug	MMS	DNA_repair	DNA_repair	0.349814	1.43111	0.0200108	0.0995714	Expected	Positive	-0.883289	-0.0795606	0.000287209
CSM3	RAD52	NoDrug	MMS	DNA_repair	DNA_repair	-5.64858	1.71869	-0.226392	0.0887787	Negative	Positive	-4.82058	-0.315171	1.83604e-100
FLO8	RAD52	NoDrug	MMS	Neutral	DNA_repair	0.306327	0.353829	0.0172657	0.0266299	Expected	Expected	-0.0995893	-0.00936417	0.633487
GAL2	RAD52	NoDrug	MMS	Neutral	DNA_repair	-0.387799	-0.307983	-0.0217664	-0.0228474	Expected	Expected	0.0116199	0.00108094	0.715931
HO	RAD52	NoDrug	MMS	Neutral	DNA_repair	-0.204911	0.516623	-0.0120663	0.039692	Expected	Expected	-0.534691	-0.0517584	0.0412776
MAG1	RAD52	NoDrug	MMS	DNA_repair	DNA_repair	0.895284	1.57071	0.0371261	0.0745896	Expected	Expected	-0.59423	-0.0374635	0.0204679
MAL13	RAD52	NoDrug	MMS	Neutral	DNA_repair	-0.678859	-0.637149	-0.0385204	-0.0469097	Expected	Expected	0.0902524	0.00838924	0.643356
MMS1	RAD52	NoDrug	MMS	DNA_repair	DNA_repair	-1.59715	-0.017914	-0.0600097	-0.000771093	Expected	Expected	-1.0368	-0.0592386	1.49437e-05
MMS4	RAD52	NoDrug	MMS	DNA_repair	DNA_repair	0.346525	1.7237	0.02029	0.122812	Expected	Positive	-1.11169	-0.102522	2.97681e-06
MPH1	RAD52	NoDrug	MMS	DNA_repair	DNA_repair	-0.919966	-2.70643	-0.0517699	-0.19519	Expected	Negative	1.56782	0.14342	1.61766e-11
MUS81	RAD52	NoDrug	MMS	DNA_repair	DNA_repair	1.40775	2.1047	0.0567812	0.106792	Expected	Positive	-0.771551	-0.0500105	0.00178887
NGL3	RAD52	NoDrug	MMS	Neutral	DNA_repair	-0.220499	-0.100224	-0.00871752	-0.00516635	Expected	Expected	-0.0546643	-0.00355117	0.674223
PSY3	RAD52	NoDrug	MMS	DNA_repair	DNA_repair	-0.00464245	0.270297	-0.0001862	0.0132024	Expected	Expected	-0.211841	-0.0133886	0.473642
RAD51	RAD52	NoDrug	MMS	DNA_repair	DNA_repair	3.06556	3.47787	0.122118	0.164645	Positive	Positive	-0.687344	-0.0425267	0.00599525
APT2	RAD54	NoDrug	MMS	Neutral	DNA_repair	0.0609686	0.181204	0.00181007	0.00699969	Expected	Expected	-0.10652	-0.00518962	0.624815
CLA4	RAD54	NoDrug	MMS	DNA_repair	DNA_repair	0.269051	-5.83757	0.006005	-0.161507	Expected	Negative	4.71238	0.167512	4.50063e-96
CSM2	RAD54	NoDrug	MMS	DNA_repair	DNA_repair	0.206187	0.46912	0.00503541	0.0143739	Expected	Expected	-0.238336	-0.00933847	0.429793
CSM3	RAD54	NoDrug	MMS	DNA_repair	DNA_repair	0.674706	2.28766	0.0134179	0.0570067	Expected	Expected	-1.36719	-0.0435888	5.55286e-09
FLO8	RAD54	NoDrug	MMS	Neutral	DNA_repair	0.765952	0.488437	0.0184001	0.016015	Expected	Expected	0.0586782	0.00238507	0.670929
GAL2	RAD54	NoDrug	MMS	Neutral	DNA_repair	0.0282832	0.231246	0.000678732	0.00746841	Expected	Expected	-0.168746	-0.00678967	0.540677
HO	RAD54	NoDrug	MMS	Neutral	DNA_repair	-0.00466687	0.336127	-0.000104995	0.0100645	Expected	Expected	-0.271528	-0.0101695	0.361921
MAG1	RAD54	NoDrug	MMS	DNA_repair	DNA_repair	-0.788774	-9.35535	-0.0188646	-0.257323	Expected	Negative	6.54222	0.238458	5.82598e-184
MAL13	RAD54	NoDrug	MMS	Neutral	DNA_repair	-0.0198636	-0.435185	-0.000573145	-0.016375	Expected	Expected	0.333251	0.0158018	0.250242
MMS1	RAD54	NoDrug	MMS	DNA_repair	DNA_repair	0.396346	-2.14197	0.00873146	-0.0545079	Expected	Expected	1.87885	0.0632394	3.86696e-16
MMS4	RAD54	NoDrug	MMS	DNA_repair	DNA_repair	0.938891	3.56139	0.0223066	0.102691	Expected	Positive	-2.15152	-0.0803845	7.31045e-21
MPH1	RAD54	NoDrug	MMS	DNA_repair	DNA_repair	1.16671	1.8477	0.0332084	0.0649939	Expected	Expected	-0.702456	-0.0317855	0.00483441
MUS81	RAD54	NoDrug	MMS	DNA_repair	DNA_repair	0.0215401	-0.258303	0.000499996	-0.00745409	Expected	Expected	0.214772	0.00795408	0.469209
NGL3	RAD54	NoDrug	MMS	Neutral	DNA_repair	0.177524	0.561934	0.00363883	0.0152431	Expected	Expected	-0.341305	-0.0116043	0.240505
PSY3	RAD54	NoDrug	MMS	DNA_repair	DNA_repair	-0.24431	0.845182	-0.00498926	0.0211985	Expected	Expected	-0.809662	-0.0261878	0.000996884
RAD18	RAD54	NoDrug	MMS	DNA_repair	DNA_repair	0.139636	4.92717	0.00395786	0.155688	Expected	Positive	-3.57451	-0.15173	9.62989e-56
RAD5	RAD54	NoDrug	MMS	DNA_repair	DNA_repair	-8.43393	5.06406	-0.243929	0.166543	Negative	Positive	-9.3724	-0.410471	0
RAD51	RAD54	NoDrug	MMS	DNA_repair	DNA_repair	4.17561	6.55877	0.0944807	0.175701	Positive	Positive	-2.31622	-0.0812201	4.98417e-24
RAD52	RAD54	NoDrug	MMS	DNA_repair	DNA_repair	3.16449	2.72608	0.124628	0.128674	Positive	Positive	-0.0658255	-0.00404652	0.668647
APT2	RAD55	NoDrug	MMS	Neutral	DNA_repair	-0.730858	-1.0725	-0.0237793	-0.0446137	Expected	Expected	0.394509	0.0208344	0.159716
CLA4	RAD55	NoDrug	MMS	DNA_repair	DNA_repair	0.980227	-12.7299	0.0257549	-0.415361	Expected	Negative	10.5297	0.441116	0
CSM2	RAD55	NoDrug	MMS	DNA_repair	DNA_repair	-0.636227	0.331215	-0.0164862	0.0104587	Expected	Expected	-0.659641	-0.0269449	0.00882978
CSM3	RAD55	NoDrug	MMS	DNA_repair	DNA_repair	0.047616	0.354158	0.00104502	0.00943519	Expected	Expected	-0.243075	-0.00839017	0.422488
FLO8	RAD55	NoDrug	MMS	Neutral	DNA_repair	0.155565	0.253909	0.00396494	0.00856068	Expected	Expected	-0.108736	-0.00459574	0.622745
GAL2	RAD55	NoDrug	MMS	Neutral	DNA_repair	0.680355	0.339857	0.0173291	0.0112896	Expected	Expected	0.144282	0.00603959	0.570301
HO	RAD55	NoDrug	MMS	Neutral	DNA_repair	0.0260424	0.303567	0.000606247	0.0093086	Expected	Expected	-0.226038	-0.00870235	0.448336
MAG1	RAD55	NoDrug	MMS	DNA_repair	DNA_repair	0.105882	-7.24325	0.00296462	-0.234138	Expected	Negative	5.5443	0.237102	1.80335e-132
MAL13	RAD55	NoDrug	MMS	Neutral	DNA_repair	-0.0512565	0.495625	-0.0016452	0.0203822	Expected	Expected	-0.422244	-0.0220274	0.12468
MMS1	RAD55	NoDrug	MMS	DNA_repair	DNA_repair	0.18668	-0.205577	0.00484294	-0.00616753	Expected	Expected	0.277607	0.0110105	0.351016
MMS4	RAD55	NoDrug	MMS	DNA_repair	DNA_repair	2.73988	3.78561	0.0759861	0.126547	Positive	Positive	-1.16406	-0.0505612	9.21083e-07
MPH1	RAD55	NoDrug	MMS	DNA_repair	DNA_repair	0.841566	3.1939	0.0228272	0.106877	Expected	Positive	-1.95121	-0.0840496	2.53264e-17
MUS81	RAD55	NoDrug	MMS	DNA_repair	DNA_repair	0.342872	-1.57482	0.00930594	-0.0529104	Expected	Expected	1.4405	0.0622164	7.16293e-10
NGL3	RAD55	NoDrug	MMS	Neutral	DNA_repair	-0.182134	-0.34858	-0.00417924	-0.010458	Expected	Expected	0.166233	0.00627873	0.543427
PSY3	RAD55	NoDrug	MMS	DNA_repair	DNA_repair	0.785261	1.66565	0.0178561	0.0457984	Expected	Expected	-0.783129	-0.0279423	0.00150383
RAD18	RAD55	NoDrug	MMS	DNA_repair	DNA_repair	-11.178	1.43009	-0.305122	0.0409635	Negative	Expected	-8.74672	-0.346085	0
RAD5	RAD55	NoDrug	MMS	DNA_repair	DNA_repair	-10.9413	4.07055	-0.30469	0.121203	Negative	Positive	-10.4466	-0.425894	0
RAD51	RAD55	NoDrug	MMS	DNA_repair	DNA_repair	3.06264	6.3174	0.0804634	0.195435	Positive	Positive	-2.83274	-0.114972	2.05641e-35
RAD52	RAD55	NoDrug	MMS	DNA_repair	DNA_repair	0.221232	0.605732	0.00838624	0.025896	Expected	Expected	-0.306453	-0.0175098	0.297486
RAD54	RAD55	NoDrug	MMS	DNA_repair	DNA_repair	3.43053	5.46704	0.0736153	0.133725	Expected	Positive	-1.84731	-0.0601095	1.23686e-15
APT2	RAD57	NoDrug	MMS	Neutral	DNA_repair	0.149941	0.0376925	0.00947148	0.00309232	Expected	Expected	0.0616094	0.00637916	0.670929
CLA4	RAD57	NoDrug	MMS	DNA_repair	DNA_repair	-0.00660775	-9.82225	-0.000261368	-0.484019	Expected	Negative	7.65569	0.483758	2.49853e-251
CSM2	RAD57	NoDrug	MMS	DNA_repair	DNA_repair	0.199865	0.33247	0.011846	0.0240531	Expected	Expected	-0.130523	-0.0122072	0.587079
CSM3	RAD57	NoDrug	MMS	DNA_repair	DNA_repair	-0.393649	-0.134542	-0.0162538	-0.0072218	Expected	Expected	-0.133372	-0.00903202	0.584262
FLO8	RAD57	NoDrug	MMS	Neutral	DNA_repair	-0.0823934	0.126036	-0.00477721	0.00987523	Expected	Expected	-0.150324	-0.0146524	0.563267
GAL2	RAD57	NoDrug	MMS	Neutral	DNA_repair	-0.32588	0.326492	-0.0188365	0.0251518	Expected	Expected	-0.456735	-0.0439883	0.0927135
HO	RAD57	NoDrug	MMS	Neutral	DNA_repair	0.420984	0.7774	0.0175883	0.0425234	Expected	Expected	-0.362272	-0.0249351	0.206181
MAG1	RAD57	NoDrug	MMS	DNA_repair	DNA_repair	-0.711614	-9.33359	-0.0305456	-0.4609	Expected	Negative	6.57742	0.430354	6.36224e-186
MAL13	RAD57	NoDrug	MMS	Neutral	DNA_repair	-0.14956	-0.337696	-0.00877957	-0.0258226	Expected	Expected	0.176793	0.0170431	0.527339
MMS1	RAD57	NoDrug	MMS	DNA_repair	DNA_repair	-0.20068	-1.27993	-0.00780033	-0.0572313	Expected	Expected	0.834321	0.049431	0.000665166
MMS4	RAD57	NoDrug	MMS	DNA_repair	DNA_repair	0.604236	1.57064	0.0259088	0.0826645	Expected	Positive	-0.836034	-0.0567557	0.00065486
MPH1	RAD57	NoDrug	MMS	DNA_repair	DNA_repair	-0.887644	-0.761603	-0.0369312	-0.0399288	Expected	Expected	0.0447873	0.00299763	0.690774
MUS81	RAD57	NoDrug	MMS	DNA_repair	DNA_repair	-0.0123921	1.61745	-0.00051467	0.0852769	Expected	Positive	-1.27825	-0.0857915	5.71704e-08
NGL3	RAD57	NoDrug	MMS	Neutral	DNA_repair	-0.27576	-0.359581	-0.0112455	-0.0192885	Expected	Expected	0.119363	0.008043	0.6055
PSY3	RAD57	NoDrug	MMS	DNA_repair	DNA_repair	-0.0359218	0.183677	-0.00148958	0.00933395	Expected	Expected	-0.16502	-0.0108235	0.545204
RAD51	RAD57	NoDrug	MMS	DNA_repair	DNA_repair	1.95988	2.6352	0.0808257	0.129733	Positive	Positive	-0.761537	-0.0489071	0.00204839
RAD54	RAD57	NoDrug	MMS	DNA_repair	DNA_repair	0.493554	1.8584	0.0201028	0.0912578	Expected	Positive	-1.1153	-0.071155	2.76927e-06
RAD55	RAD57	NoDrug	MMS	DNA_repair	DNA_repair	1.47004	2.3519	0.0576782	0.104339	Expected	Positive	-0.787864	-0.0466612	0.00139813
APT2	RAD59	NoDrug	MMS	Neutral	DNA_repair	0.128581	0.305885	0.00462065	0.0148837	Expected	Expected	-0.169668	-0.0102631	0.540192
CLA4	RAD59	NoDrug	MMS	DNA_repair	DNA_repair	-0.308418	-7.52642	-0.0090668	-0.290556	Expected	Negative	5.80106	0.28149	6.30745e-145
CSM2	RAD59	NoDrug	MMS	DNA_repair	DNA_repair	-0.508485	-0.597535	-0.0144633	-0.0220141	Expected	Expected	0.16223	0.00755082	0.548171
CSM3	RAD59	NoDrug	MMS	DNA_repair	DNA_repair	-1.12209	-1.40549	-0.0272131	-0.0437233	Expected	Expected	0.418559	0.0165102	0.12824
FLO8	RAD59	NoDrug	MMS	Neutral	DNA_repair	-0.285163	-0.184175	-0.00797622	-0.0072507	Expected	Expected	-0.0150233	-0.000725524	0.715317
GAL2	RAD59	NoDrug	MMS	Neutral	DNA_repair	0.448042	0.0830743	0.012528	0.00321939	Expected	Expected	0.194791	0.00930861	0.502436
HO	RAD59	NoDrug	MMS	Neutral	DNA_repair	-0.534112	-0.539742	-0.013786	-0.0194626	Expected	Expected	0.128012	0.00567667	0.589492
MAG1	RAD59	NoDrug	MMS	DNA_repair	DNA_repair	-0.509586	-1.33544	-0.015958	-0.0509782	Expected	Expected	0.709275	0.0350202	0.00441801
MAL13	RAD59	NoDrug	MMS	Neutral	DNA_repair	-0.0764279	-0.200167	-0.00271524	-0.00966403	Expected	Expected	0.115924	0.00694879	0.611558
MMS1	RAD59	NoDrug	MMS	DNA_repair	DNA_repair	-2.07264	-1.67009	-0.0602674	-0.0595349	Expected	Expected	-0.0159216	-0.000732441	0.715317
MMS4	RAD59	NoDrug	MMS	DNA_repair	DNA_repair	0.35278	2.02179	0.0109356	0.0799135	Expected	Positive	-1.37319	-0.0689779	4.74085e-09
MPH1	RAD59	NoDrug	MMS	DNA_repair	DNA_repair	-0.171334	0.214144	-0.00519927	0.00847124	Expected	Expected	-0.274193	-0.0136705	0.356067
MUS81	RAD59	NoDrug	MMS	DNA_repair	DNA_repair	0.144174	1.59362	0.0043761	0.0631816	Expected	Expected	-1.17772	-0.0588055	6.79765e-07
NGL3	RAD59	NoDrug	MMS	Neutral	DNA_repair	0.251524	0.0611862	0.0064	0.0021611	Expected	Expected	0.0973763	0.00423889	0.636592
PSY3	RAD59	NoDrug	MMS	DNA_repair	DNA_repair	0.264972	0.066285	0.00666807	0.00213633	Expected	Expected	0.110826	0.00453174	0.620149
RAD18	RAD59	NoDrug	MMS	DNA_repair	DNA_repair	-9.05424	1.18852	-0.266917	0.0390712	Negative	Expected	-6.92972	-0.305988	3.5757e-206
RAD5	RAD59	NoDrug	MMS	DNA_repair	DNA_repair	-7.93313	1.06666	-0.238672	0.0364588	Negative	Expected	-6.0422	-0.275131	4.33638e-157
RAD51	RAD59	NoDrug	MMS	DNA_repair	DNA_repair	0.752106	1.87769	0.0220634	0.0684913	Expected	Expected	-0.991855	-0.0464278	3.74137e-05
RAD52	RAD59	NoDrug	MMS	DNA_repair	DNA_repair	1.30442	0.453362	0.0534008	0.0222703	Expected	Expected	0.486832	0.0311305	0.0675605
RAD54	RAD59	NoDrug	MMS	DNA_repair	DNA_repair	0.606456	2.73032	0.0143727	0.0779072	Expected	Positive	-1.71286	-0.0635345	1.46219e-13
RAD55	RAD59	NoDrug	MMS	DNA_repair	DNA_repair	-8.76092	1.47932	-0.243125	0.0495789	Negative	Expected	-6.72686	-0.292704	2.18935e-194
RAD57	RAD59	NoDrug	MMS	DNA_repair	DNA_repair	-0.820393	0.0984022	-0.0347531	0.00502461	Expected	Expected	-0.599548	-0.0397778	0.0193679
APT2	RAD61	NoDrug	MMS	Neutral	DNA_repair	0.119571	0.173822	0.00533364	0.0110239	Expected	Expected	-0.073388	-0.00569025	0.664044
CLA4	RAD61	NoDrug	MMS	DNA_repair	DNA_repair	-1.71337	-2.18184	-0.0591286	-0.102726	Expected	Negative	0.746842	0.0435971	0.00253089
CSM2	RAD61	NoDrug	MMS	DNA_repair	DNA_repair	-0.83071	-0.81214	-0.0300068	-0.0399932	Expected	Expected	0.163519	0.00998641	0.546874
CSM3	RAD61	NoDrug	MMS	DNA_repair	DNA_repair	-10.3359	-1.23436	-0.309775	-0.0502532	Negative	Expected	-5.13354	-0.259522	9.46007e-114
FLO8	RAD61	NoDrug	MMS	Neutral	DNA_repair	0.448059	0.663816	0.0159315	0.0350129	Expected	Expected	-0.299972	-0.0190814	0.307361
GAL2	RAD61	NoDrug	MMS	Neutral	DNA_repair	0.0956385	-0.0237862	0.00339641	-0.00123458	Expected	Expected	0.0736367	0.004631	0.664044
HO	RAD61	NoDrug	MMS	Neutral	DNA_repair	0.200055	0.535367	0.00631359	0.0246242	Expected	Expected	-0.328258	-0.0183106	0.258585
MAG1	RAD61	NoDrug	MMS	DNA_repair	DNA_repair	-1.4406	-2.56005	-0.0532193	-0.119614	Expected	Negative	1.11469	0.066395	2.76927e-06
MAL13	RAD61	NoDrug	MMS	Neutral	DNA_repair	-0.314918	-0.0769369	-0.0137348	-0.00478276	Expected	Expected	-0.117885	-0.00895201	0.608111
MMS1	RAD61	NoDrug	MMS	DNA_repair	DNA_repair	-1.95906	-0.678875	-0.0666457	-0.0293345	Expected	Expected	-0.678449	-0.0373113	0.00679788
MMS4	RAD61	NoDrug	MMS	DNA_repair	DNA_repair	-0.591768	0.594578	-0.0216968	0.0290387	Expected	Expected	-0.830777	-0.0507356	0.000709382
MPH1	RAD61	NoDrug	MMS	DNA_repair	DNA_repair	0.02835	-0.285891	0.00101521	-0.0139463	Expected	Expected	0.247238	0.0149615	0.412358
MUS81	RAD61	NoDrug	MMS	DNA_repair	DNA_repair	0.21245	0.00939327	0.00761747	0.000459583	Expected	Expected	0.118003	0.00715789	0.608111
NGL3	RAD61	NoDrug	MMS	Neutral	DNA_repair	0.165581	-0.141995	0.00514309	-0.00640117	Expected	Expected	0.210874	0.0115443	0.47392
PSY3	RAD61	NoDrug	MMS	DNA_repair	DNA_repair	0.12046	-0.292246	0.00371879	-0.0121076	Expected	Expected	0.306317	0.0158264	0.297486
RAD18	RAD61	NoDrug	MMS	DNA_repair	DNA_repair	-0.563014	-1.16574	-0.0225422	-0.0553771	Expected	Expected	0.528517	0.0328348	0.0434707
RAD5	RAD61	NoDrug	MMS	DNA_repair	DNA_repair	-0.00919698	-0.436926	-0.000375665	-0.0215799	Expected	Expected	0.330838	0.0212042	0.25369
RAD51	RAD61	NoDrug	MMS	DNA_repair	DNA_repair	-1.77428	-1.01845	-0.0617476	-0.0460034	Expected	Expected	-0.27611	-0.0157442	0.354154
RAD52	RAD61	NoDrug	MMS	DNA_repair	DNA_repair	-0.0844058	0.0212431	-0.00469926	0.00150746	Expected	Expected	-0.0688137	-0.00620672	0.66738
RAD54	RAD61	NoDrug	MMS	DNA_repair	DNA_repair	-0.0777092	-0.68645	-0.00227646	-0.0256048	Expected	Expected	0.49186	0.0233284	0.0641271
RAD55	RAD61	NoDrug	MMS	DNA_repair	DNA_repair	0.0874789	-0.837471	0.002885	-0.0345183	Expected	Expected	0.708565	0.0374033	0.00444316
RAD59	RAD61	NoDrug	MMS	DNA_repair	DNA_repair	-1.98455	-2.0446	-0.0726182	-0.0992445	Expected	Negative	0.438026	0.0266263	0.109058
APT2	RTT101	NoDrug	MMS	Neutral	DNA_repair	-0.0911798	-0.199985	-0.00257049	-0.0072685	Expected	Expected	0.102137	0.00469801	0.627609
CLA4	RTT101	NoDrug	MMS	DNA_repair	DNA_repair	-3.09714	-21.4185	-0.0664576	-0.565539	Expected	Negative	14.6686	0.499081	0
CSM2	RTT101	NoDrug	MMS	DNA_repair	DNA_repair	0.0446604	1.01211	0.00102962	0.0288585	Expected	Expected	-0.75895	-0.0278289	0.00212425
CSM3	RTT101	NoDrug	MMS	DNA_repair	DNA_repair	-1.20983	-1.96274	-0.0228785	-0.0458964	Expected	Expected	0.76539	0.0230179	0.00193027
FLO8	RTT101	NoDrug	MMS	Neutral	DNA_repair	1.02606	0.919699	0.0232715	0.0280449	Expected	Expected	-0.125604	-0.00477338	0.593367
GAL2	RTT101	NoDrug	MMS	Neutral	DNA_repair	0.0821661	-0.120372	0.00186106	-0.00362194	Expected	Expected	0.145585	0.005483	0.568956
HO	RTT101	NoDrug	MMS	Neutral	DNA_repair	-0.205774	0.920753	-0.00478885	0.0286089	Expected	Expected	-0.860315	-0.0333977	0.00043084
MAG1	RTT101	NoDrug	MMS	DNA_repair	DNA_repair	-1.97234	1.42957	-0.0453302	0.0375447	Expected	Expected	-2.37469	-0.082875	3.41453e-25
MAL13	RTT101	NoDrug	MMS	Neutral	DNA_repair	-0.376114	-0.753839	-0.0103368	-0.026731	Expected	Expected	0.365426	0.0163943	0.201153
MMS1	RTT101	NoDrug	MMS	DNA_repair	DNA_repair	4.46218	4.48538	0.0942923	0.107887	Positive	Positive	-0.424613	-0.0135948	0.122699
MMS4	RTT101	NoDrug	MMS	DNA_repair	DNA_repair	-0.961468	1.02801	-0.0219426	0.0282278	Expected	Expected	-1.40515	-0.0501705	1.96828e-09
MPH1	RTT101	NoDrug	MMS	DNA_repair	DNA_repair	-0.218172	-0.828643	-0.00528697	-0.024898	Expected	Expected	0.508044	0.0196111	0.054011
MUS81	RTT101	NoDrug	MMS	DNA_repair	DNA_repair	0.550134	1.22521	0.0122607	0.0336946	Expected	Expected	-0.605512	-0.0214338	0.0179842
NGL3	RTT101	NoDrug	MMS	Neutral	DNA_repair	0.025945	0.12987	0.000506635	0.00332643	Expected	Expected	-0.0875488	-0.00281979	0.643639
PSY3	RTT101	NoDrug	MMS	DNA_repair	DNA_repair	0.20873	0.942295	0.00406147	0.0222826	Expected	Expected	-0.595004	-0.0182211	0.0203667
RAD18	RTT101	NoDrug	MMS	DNA_repair	DNA_repair	0.0682988	1.90971	0.00179433	0.0541225	Expected	Expected	-1.35409	-0.0523281	7.83337e-09
RAD5	RTT101	NoDrug	MMS	DNA_repair	DNA_repair	0.191526	3.39745	0.00513179	0.100534	Expected	Positive	-2.38987	-0.0954025	1.68352e-25
RAD51	RTT101	NoDrug	MMS	DNA_repair	DNA_repair	0.783171	-10.3476	0.0169897	-0.263148	Expected	Negative	8.38071	0.280138	6.14488e-301
RAD52	RTT101	NoDrug	MMS	DNA_repair	DNA_repair	0.317427	2.32505	0.0115833	0.0984093	Expected	Positive	-1.55367	-0.086826	2.53583e-11
RAD54	RTT101	NoDrug	MMS	DNA_repair	DNA_repair	1.41883	3.09435	0.0262627	0.0663511	Expected	Expected	-1.41521	-0.0400884	1.49095e-09
RAD55	RTT101	NoDrug	MMS	DNA_repair	DNA_repair	1.45513	3.30653	0.0299658	0.0767958	Expected	Positive	-1.50868	-0.04683	9.94213e-11
RAD57	RTT101	NoDrug	MMS	DNA_repair	DNA_repair	0.256308	-6.77	0.00968805	-0.298428	Expected	Negative	5.30615	0.308116	1.85027e-121
RAD59	RTT101	NoDrug	MMS	DNA_repair	DNA_repair	-1.18713	0.272389	-0.026992	0.00740884	Expected	Expected	-0.970369	-0.0344008	5.6314e-05
RAD61	RTT101	NoDrug	MMS	DNA_repair	DNA_repair	-1.62529	-1.4918	-0.0454333	-0.0523998	Expected	Expected	0.155187	0.0069665	0.555229
APT2	RTT107	NoDrug	MMS	Neutral	DNA_repair	-0.254113	0.427082	-0.0086859	0.0190917	Expected	Expected	-0.49362	-0.0277776	0.0634781
CLA4	RTT107	NoDrug	MMS	DNA_repair	DNA_repair	-0.129142	-11.1643	-0.00365646	-0.399149	Expected	Negative	8.672	0.395492	0
CSM2	RTT107	NoDrug	MMS	DNA_repair	DNA_repair	-0.187809	-6.39633	-0.00505197	-0.216002	Expected	Negative	4.88607	0.21095	3.44879e-103
CSM3	RTT107	NoDrug	MMS	DNA_repair	DNA_repair	0.906104	1.1382	0.0209474	0.0325285	Expected	Expected	-0.315056	-0.011581	0.283817
FLO8	RTT107	NoDrug	MMS	Neutral	DNA_repair	0.266405	-0.0375734	0.00705367	-0.00135244	Expected	Expected	0.188123	0.00840611	0.510162
GAL2	RTT107	NoDrug	MMS	Neutral	DNA_repair	-0.231563	-0.0640608	-0.00612863	-0.00227617	Expected	Expected	-0.0869526	-0.00385246	0.643639
HO	RTT107	NoDrug	MMS	Neutral	DNA_repair	-0.202184	0.0757007	-0.00547279	0.00277801	Expected	Expected	-0.180937	-0.0082508	0.521553
MAG1	RTT107	NoDrug	MMS	DNA_repair	DNA_repair	-1.70337	-5.7598	-0.0512759	-0.203383	Expected	Negative	3.27813	0.152108	4.70351e-47
MAL13	RTT107	NoDrug	MMS	Neutral	DNA_repair	-0.722853	-1.09497	-0.0244864	-0.0486948	Expected	Expected	0.43304	0.0242084	0.113875
MMS1	RTT107	NoDrug	MMS	DNA_repair	DNA_repair	-3.04969	1.28138	-0.0854211	0.0422416	Negative	Expected	-2.95117	-0.127663	2.47211e-38
MMS4	RTT107	NoDrug	MMS	DNA_repair	DNA_repair	-7.86283	-8.31093	-0.234296	-0.30383	Negative	Negative	1.47431	0.0695337	2.70071e-10
MPH1	RTT107	NoDrug	MMS	DNA_repair	DNA_repair	-1.31692	-2.03136	-0.0437125	-0.0846163	Expected	Negative	0.767961	0.0409037	0.00187151
MUS81	RTT107	NoDrug	MMS	DNA_repair	DNA_repair	-0.0127071	-0.309066	-0.000371309	-0.011314	Expected	Expected	0.233622	0.0109427	0.43847
NGL3	RTT107	NoDrug	MMS	Neutral	DNA_repair	0.519528	0.560985	0.0126189	0.0182511	Expected	Expected	-0.13872	-0.00563217	0.578061
PSY3	RTT107	NoDrug	MMS	DNA_repair	DNA_repair	-0.922229	-12.3279	-0.0221194	-0.365272	Expected	Negative	9.00175	0.343153	0
RAD18	RTT107	NoDrug	MMS	DNA_repair	DNA_repair	0.0174706	4.03842	0.000481997	0.120282	Expected	Positive	-2.95082	-0.1198	2.4926e-38
RAD5	RTT107	NoDrug	MMS	DNA_repair	DNA_repair	-2.58331	2.91949	-0.0727104	0.0906228	Expected	Positive	-3.89804	-0.163333	4.52469e-66
RAD51	RTT107	NoDrug	MMS	DNA_repair	DNA_repair	-9.22346	-6.09568	-0.260008	-0.205411	Negative	Negative	-1.24271	-0.0545973	1.39616e-07
RAD52	RTT107	NoDrug	MMS	DNA_repair	DNA_repair	1.23916	1.03383	0.0475211	0.045984	Expected	Expected	0.0261735	0.00153714	0.704825
RAD54	RTT107	NoDrug	MMS	DNA_repair	DNA_repair	-0.212269	-5.47659	-0.00479234	-0.143713	Expected	Negative	4.01311	0.13892	5.63289e-70
RAD55	RTT107	NoDrug	MMS	DNA_repair	DNA_repair	-0.181731	-4.29509	-0.00484886	-0.133105	Expected	Negative	3.13635	0.128257	3.5391e-43
RAD57	RTT107	NoDrug	MMS	DNA_repair	DNA_repair	0.137364	-2.97564	0.0054497	-0.13777	Expected	Negative	2.34894	0.14322	1.10502e-24
RAD59	RTT107	NoDrug	MMS	DNA_repair	DNA_repair	-0.462336	-0.340775	-0.0138233	-0.0125235	Expected	Expected	-0.0274363	-0.00129983	0.704825
RAD61	RTT107	NoDrug	MMS	DNA_repair	DNA_repair	0.313578	-8.51502	0.0109572	-0.379891	Expected	Negative	6.89699	0.390848	2.67898e-204
RTT101	RTT107	NoDrug	MMS	DNA_repair	DNA_repair	-15.925	1.21897	-0.345611	0.0303829	Negative	Expected	-11.3767	-0.375994	0
APT2	SGS1	NoDrug	MMS	Neutral	DNA_repair	-0.0103639	0.095269	-0.000367495	0.00455187	Expected	Expected	-0.0826791	-0.00491936	0.650434
CLA4	SGS1	NoDrug	MMS	DNA_repair	DNA_repair	-0.368855	-7.22292	-0.0106539	-0.266272	Expected	Negative	5.45814	0.255618	1.96302e-128
CSM2	SGS1	NoDrug	MMS	DNA_repair	DNA_repair	1.44986	2.47318	0.0407365	0.0906157	Expected	Positive	-1.08028	-0.0498792	5.93536e-06
CSM3	SGS1	NoDrug	MMS	DNA_repair	DNA_repair	-12.9254	-0.927607	-0.309716	-0.0284288	Negative	Expected	-7.23049	-0.281287	2.69533e-224
FLO8	SGS1	NoDrug	MMS	Neutral	DNA_repair	0.677297	0.705469	0.01874	0.0276575	Expected	Expected	-0.18584	-0.00891753	0.510962
GAL2	SGS1	NoDrug	MMS	Neutral	DNA_repair	0.0953991	-0.27187	0.00263704	-0.01048	Expected	Expected	0.27653	0.0131171	0.352817
HO	SGS1	NoDrug	MMS	Neutral	DNA_repair	-0.170982	0.854883	-0.00434832	0.0300126	Expected	Expected	-0.792627	-0.0343609	0.00130606
MAG1	SGS1	NoDrug	MMS	DNA_repair	DNA_repair	-0.756132	-5.48513	-0.0232595	-0.200468	Expected	Negative	3.70962	0.177208	5.75273e-60
MAL13	SGS1	NoDrug	MMS	Neutral	DNA_repair	0.0472405	-0.049268	0.00165534	-0.00232462	Expected	Expected	0.0677191	0.00397995	0.66738
MMS1	SGS1	NoDrug	MMS	DNA_repair	DNA_repair	-1.33866	-0.944806	-0.0381631	-0.0320138	Expected	Expected	-0.138869	-0.00614935	0.578061
MMS4	SGS1	NoDrug	MMS	DNA_repair	DNA_repair	-20.6236	-19.6932	-0.628424	-0.74836	Negative	Negative	2.4623	0.119936	5.19961e-27
MPH1	SGS1	NoDrug	MMS	DNA_repair	DNA_repair	-0.468964	-0.633387	-0.0139843	-0.023993	Expected	Expected	0.207609	0.0100087	0.476718
MUS81	SGS1	NoDrug	MMS	DNA_repair	DNA_repair	-17.8872	-17.0254	-0.534316	-0.647462	Negative	Negative	2.33976	0.113146	1.6766e-24
NGL3	SGS1	NoDrug	MMS	Neutral	DNA_repair	-0.268339	-0.357129	-0.00673001	-0.0122952	Expected	Expected	0.130655	0.00556522	0.587079
PSY3	SGS1	NoDrug	MMS	DNA_repair	DNA_repair	1.7129	2.95061	0.0424939	0.0930805	Expected	Positive	-1.2605	-0.0505866	8.95701e-08
RAD18	SGS1	NoDrug	MMS	DNA_repair	DNA_repair	1.4412	4.50517	0.0422408	0.151936	Expected	Positive	-2.45507	-0.109696	7.49234e-27
RAD5	SGS1	NoDrug	MMS	DNA_repair	DNA_repair	1.76317	4.8159	0.0527246	0.168839	Expected	Positive	-2.51988	-0.116115	3.16695e-28
RAD51	SGS1	NoDrug	MMS	DNA_repair	DNA_repair	1.49863	2.71851	0.043207	0.0953076	Expected	Positive	-1.14782	-0.0521006	1.3407e-06
RAD52	SGS1	NoDrug	MMS	DNA_repair	DNA_repair	1.41268	3.9469	0.0576175	0.198747	Expected	Positive	-2.17789	-0.141129	2.37345e-21
RAD54	SGS1	NoDrug	MMS	DNA_repair	DNA_repair	2.13817	3.69114	0.0500067	0.103748	Expected	Positive	-1.46974	-0.0537411	3.11039e-10
RAD55	SGS1	NoDrug	MMS	DNA_repair	DNA_repair	3.2141	4.09453	0.0877561	0.131598	Positive	Positive	-1.03961	-0.0438421	1.41696e-05
RAD57	SGS1	NoDrug	MMS	DNA_repair	DNA_repair	1.32199	2.61683	0.0557937	0.137219	Expected	Positive	-1.20968	-0.0814252	3.15342e-07
RAD59	SGS1	NoDrug	MMS	DNA_repair	DNA_repair	-0.190259	0.316443	-0.00580475	0.0119969	Expected	Expected	-0.365811	-0.0178017	0.201153
RAD61	SGS1	NoDrug	MMS	DNA_repair	DNA_repair	-0.0499802	0.0158388	-0.00180351	0.000749505	Expected	Expected	-0.0429011	-0.00255301	0.691342
RTT101	SGS1	NoDrug	MMS	DNA_repair	DNA_repair	-10.2615	1.22072	-0.230516	0.0325793	Negative	Expected	-7.54195	-0.263096	6.27947e-244
RTT107	SGS1	NoDrug	MMS	DNA_repair	DNA_repair	-11.1272	-4.15008	-0.326341	-0.145394	Negative	Negative	-3.96039	-0.180948	3.64827e-68
APT2	SHU1	NoDrug	MMS	Neutral	DNA_repair	-0.177258	0.293208	-0.00640412	0.0145255	Expected	Expected	-0.341348	-0.0209296	0.240505
CLA4	SHU1	NoDrug	MMS	DNA_repair	DNA_repair	0.217014	-5.73057	0.00559871	-0.195698	Expected	Negative	4.70326	0.201297	1.03169e-95
CSM2	SHU1	NoDrug	MMS	DNA_repair	DNA_repair	2.02827	2.26058	0.0621267	0.0904864	Expected	Positive	-0.56266	-0.0283597	0.0298313
CSM3	SHU1	NoDrug	MMS	DNA_repair	DNA_repair	-0.851597	-0.661406	-0.0204701	-0.0212068	Expected	Expected	0.0183816	0.000736605	0.715317
FLO8	SHU1	NoDrug	MMS	Neutral	DNA_repair	0.720703	0.537223	0.0216428	0.0230452	Expected	Expected	-0.0267837	-0.00140249	0.704825
GAL2	SHU1	NoDrug	MMS	Neutral	DNA_repair	-0.0819997	0.10569	-0.00246083	0.00446338	Expected	Expected	-0.133651	-0.00692421	0.584262
HO	SHU1	NoDrug	MMS	Neutral	DNA_repair	-0.284868	-0.0745219	-0.00711599	-0.00260426	Expected	Expected	-0.105031	-0.00451174	0.627101
MAG1	SHU1	NoDrug	MMS	DNA_repair	DNA_repair	-0.610635	-7.07078	-0.0169438	-0.24018	Expected	Negative	5.08965	0.223236	7.35886e-112
MAL13	SHU1	NoDrug	MMS	Neutral	DNA_repair	0.256584	-0.23214	0.00891931	-0.0111183	Expected	Expected	0.338587	0.0200376	0.24071
MMS1	SHU1	NoDrug	MMS	DNA_repair	DNA_repair	0.264623	0.295665	0.00673778	0.00930674	Expected	Expected	-0.0634528	-0.00256896	0.670929
MMS4	SHU1	NoDrug	MMS	DNA_repair	DNA_repair	-0.621961	-0.295504	-0.0171841	-0.0105891	Expected	Expected	-0.14575	-0.00659497	0.568956
MPH1	SHU1	NoDrug	MMS	DNA_repair	DNA_repair	-0.0875296	0.893157	-0.00235559	0.0319854	Expected	Expected	-0.7666	-0.034341	0.00191795
MUS81	SHU1	NoDrug	MMS	DNA_repair	DNA_repair	-0.180953	0.229437	-0.00485855	0.00822351	Expected	Expected	-0.292117	-0.0130821	0.320899
NGL3	SHU1	NoDrug	MMS	Neutral	DNA_repair	0.215276	0.386283	0.00527778	0.0132558	Expected	Expected	-0.189169	-0.00797805	0.510162
PSY3	SHU1	NoDrug	MMS	DNA_repair	DNA_repair	1.9504	2.72209	0.0478696	0.0866582	Expected	Positive	-0.964941	-0.0387885	6.19746e-05
RAD18	SHU1	NoDrug	MMS	DNA_repair	DNA_repair	-1.50916	-0.224313	-0.060056	-0.0101639	Expected	Expected	-0.827327	-0.049892	0.000748805
RAD5	SHU1	NoDrug	MMS	DNA_repair	DNA_repair	-0.0994923	0.698866	-0.00403878	0.0328435	Expected	Expected	-0.593916	-0.0368822	0.0204679
RAD51	SHU1	NoDrug	MMS	DNA_repair	DNA_repair	0.461287	1.99595	0.0121889	0.0665898	Expected	Expected	-1.27825	-0.0544009	5.71704e-08
RAD52	SHU1	NoDrug	MMS	DNA_repair	DNA_repair	1.28478	0.756324	0.071125	0.0511035	Expected	Expected	0.229207	0.0200214	0.442653
RAD54	SHU1	NoDrug	MMS	DNA_repair	DNA_repair	0.0620694	1.06036	0.00146604	0.0312413	Expected	Expected	-0.788504	-0.0297753	0.00139109
RAD55	SHU1	NoDrug	MMS	DNA_repair	DNA_repair	0.9099	1.32246	0.02282	0.040111	Expected	Expected	-0.439344	-0.0172911	0.108557
RAD57	SHU1	NoDrug	MMS	DNA_repair	DNA_repair	0.330921	0.822204	0.018964	0.057769	Expected	Expected	-0.42799	-0.038805	0.11952
RAD59	SHU1	NoDrug	MMS	DNA_repair	DNA_repair	-0.139953	0.175613	-0.00384915	0.00620057	Expected	Expected	-0.224545	-0.0100497	0.450456
RAD61	SHU1	NoDrug	MMS	DNA_repair	DNA_repair	0.201604	0.0740131	0.00704511	0.00349749	Expected	Expected	0.0603619	0.00354762	0.670929
RTT101	SHU1	NoDrug	MMS	DNA_repair	DNA_repair	0.299669	-0.679149	0.00668982	-0.0186384	Expected	Expected	0.715955	0.0253283	0.00403169
RTT107	SHU1	NoDrug	MMS	DNA_repair	DNA_repair	-0.464385	-6.15785	-0.012083	-0.199311	Expected	Negative	4.50841	0.187228	4.85974e-88
SGS1	SHU1	NoDrug	MMS	DNA_repair	DNA_repair	1.02547	1.75952	0.0278719	0.0618281	Expected	Expected	-0.764366	-0.0339562	0.00196736
APT2	SHU2	NoDrug	MMS	Neutral	DNA_repair	0.0440211	-0.0142168	0.00196635	-0.000864096	Expected	Expected	0.0375249	0.00283045	0.696583
CLA4	SHU2	NoDrug	MMS	DNA_repair	DNA_repair	0.313036	-6.63839	0.00875722	-0.242634	Expected	Negative	5.46177	0.251391	1.35914e-128
CSM2	SHU2	NoDrug	MMS	DNA_repair	DNA_repair	1.38958	2.10307	0.0582665	0.112919	Expected	Positive	-0.802235	-0.0546528	0.00111779
CSM3	SHU2	NoDrug	MMS	DNA_repair	DNA_repair	-0.141538	0.253141	-0.00413198	0.0100708	Expected	Expected	-0.287824	-0.0142028	0.32932
FLO8	SHU2	NoDrug	MMS	Neutral	DNA_repair	-0.300686	0.125143	-0.0123197	0.00726014	Expected	Expected	-0.27568	-0.0195799	0.354229
GAL2	SHU2	NoDrug	MMS	Neutral	DNA_repair	-0.0208001	-0.125428	-0.000850557	-0.00716627	Expected	Expected	0.0898901	0.00631571	0.643356
HO	SHU2	NoDrug	MMS	Neutral	DNA_repair	0.0578707	0.337388	0.00171096	0.0136785	Expected	Expected	-0.238504	-0.0119675	0.429793
MAG1	SHU2	NoDrug	MMS	DNA_repair	DNA_repair	0.133429	-10.1766	0.00404704	-0.372225	Expected	Negative	7.91876	0.376272	8.45664e-269
MAL13	SHU2	NoDrug	MMS	Neutral	DNA_repair	0.0784686	-0.144865	0.00325962	-0.00822443	Expected	Expected	0.163247	0.0114841	0.546874
MMS1	SHU2	NoDrug	MMS	DNA_repair	DNA_repair	0.896663	0.250845	0.0247004	0.00836156	Expected	Expected	0.377836	0.0163388	0.184065
MMS4	SHU2	NoDrug	MMS	DNA_repair	DNA_repair	0.572132	1.50325	0.0173423	0.0586801	Expected	Expected	-0.836419	-0.0413378	0.000654355
MPH1	SHU2	NoDrug	MMS	DNA_repair	DNA_repair	-4.34357	0.268069	-0.127831	0.0104396	Negative	Expected	-2.83265	-0.138271	2.05641e-35
MUS81	SHU2	NoDrug	MMS	DNA_repair	DNA_repair	-0.151533	1.30139	-0.00444678	0.05084	Expected	Expected	-1.13154	-0.0552867	1.92963e-06
NGL3	SHU2	NoDrug	MMS	Neutral	DNA_repair	-0.00462847	-0.0595354	-0.000133589	-0.0023694	Expected	Expected	0.0454781	0.00223581	0.690734
PSY3	SHU2	NoDrug	MMS	DNA_repair	DNA_repair	1.66416	3.33228	0.0487618	0.125378	Expected	Positive	-1.60659	-0.0766161	4.86616e-12
RAD51	SHU2	NoDrug	MMS	DNA_repair	DNA_repair	1.46719	2.55926	0.0428353	0.09353	Expected	Positive	-1.08378	-0.0506946	5.53052e-06
RAD54	SHU2	NoDrug	MMS	DNA_repair	DNA_repair	0.0645179	1.04685	0.00186001	0.0381753	Expected	Expected	-0.781207	-0.0363153	0.00154373
RAD59	SHU2	NoDrug	MMS	DNA_repair	DNA_repair	-0.380668	-0.733558	-0.0114164	-0.0278085	Expected	Expected	0.339117	0.0163921	0.240505
RAD61	SHU2	NoDrug	MMS	DNA_repair	DNA_repair	0.0122085	0.0201788	0.000497375	0.00110586	Expected	Expected	-0.00891072	-0.000608489	0.716393
RTT101	SHU2	NoDrug	MMS	DNA_repair	DNA_repair	0.305996	-0.0195175	0.00818081	-0.000639851	Expected	Expected	0.208513	0.00882066	0.476638
RTT107	SHU2	NoDrug	MMS	DNA_repair	DNA_repair	0.374292	-6.57988	0.0105044	-0.226342	Expected	Negative	5.33496	0.236846	9.21335e-123
SGS1	SHU2	NoDrug	MMS	DNA_repair	DNA_repair	1.9791	2.7346	0.0590206	0.106385	Expected	Positive	-0.966255	-0.0473644	6.0754e-05
SHU1	SHU2	NoDrug	MMS	DNA_repair	DNA_repair	1.65484	2.72391	0.0670107	0.141784	Expected	Positive	-1.13383	-0.0747736	1.8432e-06
APT2	SLX4	NoDrug	MMS	Neutral	DNA_repair	-0.104314	-0.266336	-0.00470646	-0.0169125	Expected	Expected	0.156695	0.0122061	0.555229
CLA4	SLX4	NoDrug	MMS	DNA_repair	DNA_repair	0.113862	0.0717938	0.00392946	0.00334328	Expected	Expected	0.0101132	0.000586179	0.715931
CSM2	SLX4	NoDrug	MMS	DNA_repair	DNA_repair	0.0533845	-3.05756	0.00195972	-0.151867	Expected	Negative	2.49061	0.153827	1.3087e-27
CSM3	SLX4	NoDrug	MMS	DNA_repair	DNA_repair	-0.894772	-3.003	-0.0271212	-0.122734	Expected	Negative	1.87905	0.0956129	3.86696e-16
FLO8	SLX4	NoDrug	MMS	Neutral	DNA_repair	0.280249	0.16991	0.0101317	0.0090413	Expected	Expected	0.0169495	0.00109039	0.715317
GAL2	SLX4	NoDrug	MMS	Neutral	DNA_repair	0.171381	0.118666	0.00618778	0.00620825	Expected	Expected	-0.000321994	-2.0468e-05	0.72659
HO	SLX4	NoDrug	MMS	Neutral	DNA_repair	-0.100153	-0.0911046	-0.00318774	-0.00417479	Expected	Expected	0.0176912	0.000987053	0.715317
MAG1	SLX4	NoDrug	MMS	DNA_repair	DNA_repair	-0.0841694	-7.71797	-0.00310897	-0.356647	Expected	Negative	5.97614	0.353538	9.7049e-154
MAL13	SLX4	NoDrug	MMS	Neutral	DNA_repair	0.0792081	0.263226	0.00348302	0.0163529	Expected	Expected	-0.16909	-0.0128699	0.540677
MMS1	SLX4	NoDrug	MMS	DNA_repair	DNA_repair	-1.28657	-5.17327	-0.0438583	-0.222084	Expected	Negative	3.25123	0.178225	2.63434e-46
MMS4	SLX4	NoDrug	MMS	DNA_repair	DNA_repair	-0.690434	-0.776801	-0.0253168	-0.0375984	Expected	Expected	0.202257	0.0122816	0.487259
MPH1	SLX4	NoDrug	MMS	DNA_repair	DNA_repair	0.240041	-3.79722	0.00860949	-0.183611	Expected	Negative	3.19281	0.192221	1.07434e-44
MUS81	SLX4	NoDrug	MMS	DNA_repair	DNA_repair	-0.0586261	-0.0576349	-0.00210526	-0.00279324	Expected	Expected	0.0114059	0.000687988	0.715931
NGL3	SLX4	NoDrug	MMS	Neutral	DNA_repair	0.0044627	0.0294206	0.000139721	0.00132259	Expected	Expected	-0.0215919	-0.00118287	0.711845
PSY3	SLX4	NoDrug	MMS	DNA_repair	DNA_repair	-0.00336712	-4.74853	-0.000104822	-0.196584	Expected	Negative	3.7932	0.19648	1.21237e-62
RAD18	SLX4	NoDrug	MMS	DNA_repair	DNA_repair	-0.313664	-1.12033	-0.0129792	-0.0552002	Expected	Expected	0.656196	0.042221	0.00916521
RAD5	SLX4	NoDrug	MMS	DNA_repair	DNA_repair	0.270611	1.13682	0.0114271	0.0580538	Expected	Expected	-0.703647	-0.0466267	0.00477239
RAD51	SLX4	NoDrug	MMS	DNA_repair	DNA_repair	0.141452	-7.81628	0.00493525	-0.350541	Expected	Negative	6.25609	0.355477	2.4033e-168
RAD52	SLX4	NoDrug	MMS	DNA_repair	DNA_repair	-0.619914	-0.441135	-0.0357598	-0.0324104	Expected	Expected	-0.0358568	-0.0033494	0.698346
RAD54	SLX4	NoDrug	MMS	DNA_repair	DNA_repair	0.777797	-8.55095	0.0230397	-0.320504	Expected	Negative	7.19106	0.343544	6.21535e-222
RAD55	SLX4	NoDrug	MMS	DNA_repair	DNA_repair	0.832429	-8.94118	0.0275099	-0.366183	Expected	Negative	7.48104	0.393693	4.54811e-240
RAD57	SLX4	NoDrug	MMS	DNA_repair	DNA_repair	0.459994	-4.47415	0.0273649	-0.342198	Expected	Negative	3.81404	0.369563	2.57307e-63
RAD59	SLX4	NoDrug	MMS	DNA_repair	DNA_repair	-0.441945	-9.00936	-0.0161907	-0.432731	Expected	Negative	6.89544	0.41654	3.19217e-204
RAD61	SLX4	NoDrug	MMS	DNA_repair	DNA_repair	-1.13438	-1.64457	-0.0508655	-0.101805	Expected	Negative	0.666425	0.0509399	0.00799615
RTT101	SLX4	NoDrug	MMS	DNA_repair	DNA_repair	-0.198115	-9.29699	-0.00558638	-0.328811	Expected	Negative	7.14587	0.323225	3.51611e-219
RTT107	SLX4	NoDrug	MMS	DNA_repair	DNA_repair	0.0153743	0.592133	0.000537178	0.0261611	Expected	Expected	-0.45491	-0.0256239	0.0941393
SGS1	SLX4	NoDrug	MMS	DNA_repair	DNA_repair	-15.3342	-17.8632	-0.553929	-0.840366	Negative	Negative	4.82918	0.286437	7.87368e-101
SHU1	SLX4	NoDrug	MMS	DNA_repair	DNA_repair	0.144298	-3.85844	0.00511927	-0.183804	Expected	Negative	3.18074	0.188923	2.2694e-44
SHU2	SLX4	NoDrug	MMS	DNA_repair	DNA_repair	0.0283924	-4.38135	0.00119399	-0.248116	Expected	Negative	3.53447	0.24931	1.52731e-54
APT2	SRS2	NoDrug	MMS	Neutral	DNA_repair	-0.451302	-0.410914	-0.0135815	-0.0173712	Expected	Expected	0.0730289	0.00378962	0.664044
CLA4	SRS2	NoDrug	MMS	DNA_repair	DNA_repair	0.485734	0.638654	0.011191	0.0199307	Expected	Expected	-0.225304	-0.00873967	0.449357
CSM2	SRS2	NoDrug	MMS	DNA_repair	DNA_repair	0.59287	1.4089	0.0145413	0.0463883	Expected	Expected	-0.775686	-0.031847	0.00168114
CSM3	SRS2	NoDrug	MMS	DNA_repair	DNA_repair	-17.8683	-15.0845	-0.390212	-0.445938	Negative	Negative	1.51618	0.0557258	7.86715e-11
FLO8	SRS2	NoDrug	MMS	Neutral	DNA_repair	0.0907608	0.390736	0.00218779	0.0137654	Expected	Expected	-0.271222	-0.0115776	0.361921
GAL2	SRS2	NoDrug	MMS	Neutral	DNA_repair	0.208757	0.454792	0.00502824	0.0157792	Expected	Expected	-0.254541	-0.010751	0.396947
HO	SRS2	NoDrug	MMS	Neutral	DNA_repair	-0.0539255	-0.110399	-0.00114453	-0.00337518	Expected	Expected	0.0599352	0.00223065	0.670929
MAG1	SRS2	NoDrug	MMS	DNA_repair	DNA_repair	-0.57252	-1.26561	-0.0157261	-0.0436181	Expected	Expected	0.632884	0.027892	0.0126374
MAL13	SRS2	NoDrug	MMS	Neutral	DNA_repair	-0.00150111	0.111103	-4.40757e-05	0.00459953	Expected	Expected	-0.0914919	-0.00464361	0.643356
MMS1	SRS2	NoDrug	MMS	DNA_repair	DNA_repair	-3.60101	-4.06031	-0.082025	-0.116707	Negative	Negative	0.94566	0.0346817	8.92772e-05
MMS4	SRS2	NoDrug	MMS	DNA_repair	DNA_repair	-4.91847	-13.5396	-0.12033	-0.43816	Negative	Negative	7.83442	0.31783	3.82735e-263
MPH1	SRS2	NoDrug	MMS	DNA_repair	DNA_repair	-12.8166	-9.3241	-0.341724	-0.339148	Negative	Negative	-0.0571341	-0.00257668	0.673244
MUS81	SRS2	NoDrug	MMS	DNA_repair	DNA_repair	-4.39365	-8.44959	-0.116915	-0.307905	Negative	Negative	4.23277	0.19099	1.0046e-77
NGL3	SRS2	NoDrug	MMS	Neutral	DNA_repair	-0.200658	-0.554414	-0.00418965	-0.0166122	Expected	Expected	0.340149	0.0124225	0.240505
PSY3	SRS2	NoDrug	MMS	DNA_repair	DNA_repair	1.75017	1.76279	0.0363605	0.0486005	Expected	Expected	-0.35456	-0.0122399	0.218515
RAD18	SRS2	NoDrug	MMS	DNA_repair	DNA_repair	3.0697	8.03678	0.099833	0.305429	Positive	Positive	-4.11028	-0.205596	2.46144e-73
RAD5	SRS2	NoDrug	MMS	DNA_repair	DNA_repair	1.35081	7.79426	0.0381442	0.260563	Expected	Positive	-5.08267	-0.222419	1.52605e-111
RAD51	SRS2	NoDrug	MMS	DNA_repair	DNA_repair	0.924113	2.00972	0.0241991	0.0680684	Expected	Expected	-1.0247	-0.0438693	1.91801e-05
RAD52	SRS2	NoDrug	MMS	DNA_repair	DNA_repair	-0.451618	0.892948	-0.0259219	0.0644636	Expected	Expected	-0.980012	-0.0903855	4.66797e-05
RAD54	SRS2	NoDrug	MMS	DNA_repair	DNA_repair	-29.8321	-26.0791	-0.590317	-0.649953	Negative	Negative	1.87401	0.059636	4.5929e-16
RAD55	SRS2	NoDrug	MMS	DNA_repair	DNA_repair	4.07839	4.0057	0.0900905	0.109844	Positive	Positive	-0.560979	-0.0197535	0.0303273
RAD59	SRS2	NoDrug	MMS	DNA_repair	DNA_repair	0.152616	2.09128	0.00373183	0.0672939	Expected	Expected	-1.57274	-0.0635621	1.41891e-11
RAD61	SRS2	NoDrug	MMS	DNA_repair	DNA_repair	-1.73671	-4.87459	-0.0604146	-0.23532	Expected	Negative	2.93945	0.174905	4.64518e-38
RTT101	SRS2	NoDrug	MMS	DNA_repair	DNA_repair	-15.4468	0.570958	-0.313596	0.0145276	Negative	Expected	-10.0803	-0.328124	0
RTT107	SRS2	NoDrug	MMS	DNA_repair	DNA_repair	-12.0323	-12.5231	-0.309787	-0.409748	Negative	Negative	2.40093	0.0999616	9.83013e-26
SGS1	SRS2	NoDrug	MMS	DNA_repair	DNA_repair	-25.8062	-23.7853	-0.621939	-0.74686	Negative	Negative	3.15595	0.124921	1.05895e-43
SHU1	SRS2	NoDrug	MMS	DNA_repair	DNA_repair	0.660913	1.44286	0.0156662	0.0456022	Expected	Expected	-0.757747	-0.029936	0.00215431
SHU2	SRS2	NoDrug	MMS	DNA_repair	DNA_repair	-0.366367	1.38376	-0.0103043	0.051267	Expected	Expected	-1.32368	-0.0615713	1.76936e-08
SLX4	SRS2	NoDrug	MMS	DNA_repair	DNA_repair	-0.312955	-0.89712	-0.00944202	-0.0369355	Expected	Expected	0.53864	0.0274934	0.0393072
APT2	YBR259W	NoDrug	MMS	Neutral	Neutral	-0.302738	-0.13767	-0.0107286	-0.00722526	Expected	Expected	-0.0553219	-0.00350336	0.674159
CLA4	YBR259W	NoDrug	MMS	DNA_repair	Neutral	-0.615587	-0.157152	-0.0180297	-0.00661836	Expected	Expected	-0.222453	-0.0114113	0.454406
CSM2	YBR259W	NoDrug	MMS	DNA_repair	Neutral	0.211287	0.0621865	0.00589979	0.00246083	Expected	Expected	0.0710065	0.00343896	0.665222
CSM3	YBR259W	NoDrug	MMS	DNA_repair	Neutral	-0.457186	-0.941948	-0.0109525	-0.0315609	Expected	Expected	0.500334	0.0206084	0.0587533
FLO8	YBR259W	NoDrug	MMS	Neutral	Neutral	0.454667	0.167161	0.0124875	0.00706904	Expected	Expected	0.107455	0.00541841	0.622745
GAL2	YBR259W	NoDrug	MMS	Neutral	Neutral	-0.0364451	-0.191892	-0.00100071	-0.00798666	Expected	Expected	0.140106	0.00698596	0.574551
HO	YBR259W	NoDrug	MMS	Neutral	Neutral	0.104951	0.505724	0.00267758	0.0197461	Expected	Expected	-0.365952	-0.0170685	0.201153
MAG1	YBR259W	NoDrug	MMS	DNA_repair	Neutral	-1.00636	-0.867311	-0.0313448	-0.0360679	Expected	Expected	0.0909053	0.00472314	0.643356
MAL13	YBR259W	NoDrug	MMS	Neutral	Neutral	-0.144957	-0.360263	-0.00508762	-0.018804	Expected	Expected	0.218073	0.0137164	0.461479
MMS1	YBR259W	NoDrug	MMS	DNA_repair	Neutral	0.19296	-0.243464	0.00559786	-0.00949456	Expected	Expected	0.310512	0.0150924	0.291465
MMS4	YBR259W	NoDrug	MMS	DNA_repair	Neutral	0.0117862	0.163095	0.000363297	0.00701616	Expected	Expected	-0.125711	-0.00665286	0.593367
MPH1	YBR259W	NoDrug	MMS	DNA_repair	Neutral	0.102285	-0.175513	0.00308987	-0.00756464	Expected	Expected	0.202433	0.0106545	0.487259
MUS81	YBR259W	NoDrug	MMS	DNA_repair	Neutral	0.0750359	-0.628537	0.00226695	-0.0271285	Expected	Expected	0.557954	0.0293955	0.0311627
NGL3	YBR259W	NoDrug	MMS	Neutral	Neutral	0.259121	0.174368	0.00651982	0.00666851	Expected	Expected	-0.00324805	-0.000148691	0.723064
PSY3	YBR259W	NoDrug	MMS	DNA_repair	Neutral	-0.568694	-0.195414	-0.0141351	-0.00680356	Expected	Expected	-0.171385	-0.0073315	0.537175
RAD18	YBR259W	NoDrug	MMS	DNA_repair	Neutral	-0.239143	-0.398743	-0.00685888	-0.0139095	Expected	Expected	0.156124	0.00705063	0.555229
RAD5	YBR259W	NoDrug	MMS	DNA_repair	Neutral	-0.498313	-0.621076	-0.0145844	-0.0225214	Expected	Expected	0.170325	0.00793706	0.53779
RAD51	YBR259W	NoDrug	MMS	DNA_repair	Neutral	-0.319742	-0.122454	-0.00933152	-0.0048575	Expected	Expected	-0.0908484	-0.00447402	0.643356
RAD52	YBR259W	NoDrug	MMS	DNA_repair	Neutral	-0.194728	-0.172224	-0.00776677	-0.0089813	Expected	Expected	0.0184992	0.00121453	0.715317
RAD54	YBR259W	NoDrug	MMS	DNA_repair	Neutral	-0.158922	-0.908307	-0.00371964	-0.0278992	Expected	Expected	0.626139	0.0241796	0.0137296
RAD55	YBR259W	NoDrug	MMS	DNA_repair	Neutral	-0.0990138	-0.620338	-0.00273303	-0.0226206	Expected	Expected	0.434854	0.0198876	0.112225
RAD57	YBR259W	NoDrug	MMS	DNA_repair	Neutral	0.755336	0.481697	0.0311319	0.0261185	Expected	Expected	0.0736086	0.00501337	0.664044
RAD59	YBR259W	NoDrug	MMS	DNA_repair	Neutral	-0.267105	-0.00724447	-0.00826779	-0.000313691	Expected	Expected	-0.149439	-0.0079541	0.563267
RAD61	YBR259W	NoDrug	MMS	DNA_repair	Neutral	-0.510234	-0.632222	-0.0184799	-0.0332391	Expected	Expected	0.23118	0.0147592	0.440985
RTT101	YBR259W	NoDrug	MMS	DNA_repair	Neutral	-0.590835	-0.727943	-0.0132814	-0.0213733	Expected	Expected	0.21883	0.00809193	0.460373
RTT107	YBR259W	NoDrug	MMS	DNA_repair	Neutral	-0.20621	0.269827	-0.00614618	0.0108293	Expected	Expected	-0.339569	-0.0169755	0.240505
SGS1	YBR259W	NoDrug	MMS	DNA_repair	Neutral	-0.21103	-0.0472508	-0.00640506	-0.00194564	Expected	Expected	-0.0871764	-0.00445943	0.643639
SHU1	YBR259W	NoDrug	MMS	DNA_repair	Neutral	-0.0476541	-0.511786	-0.00128625	-0.0193894	Expected	Expected	0.38917	0.0181032	0.166884
SHU2	YBR259W	NoDrug	MMS	DNA_repair	Neutral	0.246947	0.155801	0.00720214	0.00627154	Expected	Expected	0.0187211	0.000930597	0.715317
SLX4	YBR259W	NoDrug	MMS	DNA_repair	Neutral	-0.521657	-0.459516	-0.0188952	-0.0238363	Expected	Expected	0.0780991	0.00494112	0.65636
SRS2	YBR259W	NoDrug	MMS	DNA_repair	Neutral	-0.0696932	0.469813	-0.00168385	0.0163486	Expected	Expected	-0.425661	-0.0180324	0.121885
APT2	YCL047C	NoDrug	MMS	Neutral	Neutral	0.074634	-0.0732548	0.00257208	-0.00366087	Expected	Expected	0.102676	0.00623295	0.627101
CLA4	YCL047C	NoDrug	MMS	DNA_repair	Neutral	0.339032	0.137197	0.0095791	0.00539583	Expected	Expected	0.0863847	0.00418326	0.643639
CSM2	YCL047C	NoDrug	MMS	DNA_repair	Neutral	0.0962801	-0.458031	0.00262287	-0.0173922	Expected	Expected	0.428285	0.020015	0.119051
CSM3	YCL047C	NoDrug	MMS	DNA_repair	Neutral	0.842318	0.67265	0.019653	0.0215435	Expected	Expected	-0.0477096	-0.00189051	0.689325
FLO8	YCL047C	NoDrug	MMS	Neutral	Neutral	-0.222121	-0.217653	-0.00595323	-0.00884908	Expected	Expected	0.0594677	0.00289585	0.670929
GAL2	YCL047C	NoDrug	MMS	Neutral	Neutral	0.105194	0.295784	0.00281553	0.0118009	Expected	Expected	-0.187027	-0.00898537	0.510162
HO	YCL047C	NoDrug	MMS	Neutral	Neutral	-0.638295	-0.463291	-0.0157704	-0.0170979	Expected	Expected	0.0298909	0.00132752	0.702767
MAG1	YCL047C	NoDrug	MMS	DNA_repair	Neutral	0.226188	0.605241	0.00679812	0.0235621	Expected	Expected	-0.340856	-0.0167639	0.240505
MAL13	YCL047C	NoDrug	MMS	Neutral	Neutral	0.320718	0.0949604	0.0109202	0.00469684	Expected	Expected	0.10364	0.00622338	0.627101
MMS1	YCL047C	NoDrug	MMS	DNA_repair	Neutral	-0.401996	-1.34348	-0.0112259	-0.0489529	Expected	Expected	0.821801	0.037727	0.000807644
MMS4	YCL047C	NoDrug	MMS	DNA_repair	Neutral	0.0415377	-0.156874	0.00123483	-0.00632792	Expected	Expected	0.150927	0.00756275	0.561815
MPH1	YCL047C	NoDrug	MMS	DNA_repair	Neutral	0.552401	0.477679	0.0160903	0.0192751	Expected	Expected	-0.0639959	-0.00318484	0.670929
MUS81	YCL047C	NoDrug	MMS	DNA_repair	Neutral	0.440238	0.303736	0.012836	0.0122997	Expected	Expected	0.0107464	0.00053624	0.715931
NGL3	YCL047C	NoDrug	MMS	Neutral	Neutral	-0.392381	-0.153822	-0.00955807	-0.00556278	Expected	Expected	-0.0916295	-0.00399529	0.643356
PSY3	YCL047C	NoDrug	MMS	DNA_repair	Neutral	-0.150595	-0.374934	-0.00363682	-0.0124131	Expected	Expected	0.214163	0.00877627	0.469864
RAD18	YCL047C	NoDrug	MMS	DNA_repair	Neutral	-0.178246	-0.186486	-0.00504596	-0.00644383	Expected	Expected	0.0312934	0.00139786	0.701552
RAD5	YCL047C	NoDrug	MMS	DNA_repair	Neutral	-0.0615726	-0.207921	-0.00177864	-0.00743673	Expected	Expected	0.123068	0.0056581	0.598605
RAD51	YCL047C	NoDrug	MMS	DNA_repair	Neutral	-0.260096	0.0600018	-0.00732998	0.00223771	Expected	Expected	-0.20468	-0.00956769	0.484058
RAD52	YCL047C	NoDrug	MMS	DNA_repair	Neutral	0.0321861	-0.641423	0.0012736	-0.0330658	Expected	Expected	0.528408	0.0343394	0.0434707
RAD54	YCL047C	NoDrug	MMS	DNA_repair	Neutral	0.166358	-0.00526029	0.00379026	-0.00015456	Expected	Expected	0.106098	0.00394482	0.624815
RAD55	YCL047C	NoDrug	MMS	DNA_repair	Neutral	0.0996174	0.173011	0.00265732	0.00593343	Expected	Expected	-0.0754029	-0.0032761	0.662519
RAD57	YCL047C	NoDrug	MMS	DNA_repair	Neutral	-0.514085	-0.598461	-0.0209195	-0.0320346	Expected	Expected	0.165306	0.0111151	0.543982
RAD59	YCL047C	NoDrug	MMS	DNA_repair	Neutral	-0.15852	0.0738942	-0.00472435	0.00298706	Expected	Expected	-0.153546	-0.00771141	0.557456
RAD61	YCL047C	NoDrug	MMS	DNA_repair	Neutral	-0.0583689	-0.294051	-0.00205603	-0.0146593	Expected	Expected	0.20647	0.0126032	0.479032
RTT101	YCL047C	NoDrug	MMS	DNA_repair	Neutral	0.0518263	-0.369002	0.0011354	-0.0103905	Expected	Expected	0.323063	0.0115259	0.266318
RTT107	YCL047C	NoDrug	MMS	DNA_repair	Neutral	-0.215129	-0.92728	-0.00617746	-0.0347926	Expected	Expected	0.605634	0.0286151	0.017925
SGS1	YCL047C	NoDrug	MMS	DNA_repair	Neutral	-0.413999	-1.18226	-0.0121556	-0.0458612	Expected	Expected	0.692816	0.0337056	0.00551637
SHU1	YCL047C	NoDrug	MMS	DNA_repair	Neutral	0.306911	-0.205424	0.00808094	-0.00747471	Expected	Expected	0.346344	0.0155557	0.232251
SHU2	YCL047C	NoDrug	MMS	DNA_repair	Neutral	-0.467061	-0.303871	-0.0134249	-0.0120425	Expected	Expected	-0.0282355	-0.00138231	0.704825
SLX4	YCL047C	NoDrug	MMS	DNA_repair	Neutral	0.145587	0.452043	0.00512518	0.0222668	Expected	Expected	-0.283123	-0.0171416	0.338802
SRS2	YCL047C	NoDrug	MMS	DNA_repair	Neutral	-0.0986406	-0.765679	-0.00230998	-0.0252862	Expected	Expected	0.567526	0.0229763	0.0280213
YBR259W	YCL047C	NoDrug	MMS	Neutral	Neutral	0.280423	0.291518	0.00831242	0.0128203	Expected	Expected	-0.0849982	-0.00450788	0.646052
APT2	YDL027C	NoDrug	MMS	Neutral	Neutral	0.416385	0.370222	0.0128415	0.0168545	Expected	Expected	-0.0729793	-0.004013	0.66407
CLA4	YDL027C	NoDrug	MMS	DNA_repair	Neutral	-0.181903	-0.633536	-0.0043197	-0.0213188	Expected	Expected	0.41274	0.0169991	0.135338
CSM2	YDL027C	NoDrug	MMS	DNA_repair	Neutral	0.594388	0.371987	0.0148736	0.0131804	Expected	Expected	0.0390349	0.00169324	0.695628
CSM3	YDL027C	NoDrug	MMS	DNA_repair	Neutral	0.0143767	-0.275255	0.000298211	-0.00805424	Expected	Expected	0.232871	0.00835246	0.439523
FLO8	YDL027C	NoDrug	MMS	Neutral	Neutral	0.139697	0.254368	0.0034413	0.00966011	Expected	Expected	-0.137381	-0.00621881	0.579283
GAL2	YDL027C	NoDrug	MMS	Neutral	Neutral	-0.30228	-0.38519	-0.00743516	-0.0143747	Expected	Expected	0.155264	0.00693957	0.555229
HO	YDL027C	NoDrug	MMS	Neutral	Neutral	0.0798765	0.252198	0.00173937	0.00830847	Expected	Expected	-0.166346	-0.0065691	0.543427
MAG1	YDL027C	NoDrug	MMS	DNA_repair	Neutral	-0.232684	-0.558879	-0.00591019	-0.0186633	Expected	Expected	0.303961	0.0127531	0.300387
MAL13	YDL027C	NoDrug	MMS	Neutral	Neutral	0.224062	0.11391	0.00674393	0.00507697	Expected	Expected	0.0309953	0.00166696	0.701552
MMS1	YDL027C	NoDrug	MMS	DNA_repair	Neutral	0.414411	0.0483813	0.00971673	0.00150017	Expected	Expected	0.211362	0.00821656	0.473642
MMS4	YDL027C	NoDrug	MMS	DNA_repair	Neutral	0.172758	0.3437	0.00435414	0.0120004	Expected	Expected	-0.177566	-0.00764627	0.527339
MPH1	YDL027C	NoDrug	MMS	DNA_repair	Neutral	-0.26202	-0.608148	-0.00645864	-0.0212298	Expected	Expected	0.34565	0.0147711	0.232834
MUS81	YDL027C	NoDrug	MMS	DNA_repair	Neutral	0.356669	0.401555	0.00880106	0.0140568	Expected	Expected	-0.122716	-0.00525577	0.600043
NGL3	YDL027C	NoDrug	MMS	Neutral	Neutral	-0.31048	-0.0820822	-0.00665218	-0.00265083	Expected	Expected	-0.103246	-0.00400136	0.627101
PSY3	YDL027C	NoDrug	MMS	DNA_repair	Neutral	-0.100336	-0.190384	-0.00213888	-0.0056591	Expected	Expected	0.0962378	0.00352022	0.63858
RAD18	YDL027C	NoDrug	MMS	DNA_repair	Neutral	-0.159088	-0.693504	-0.00445302	-0.0240593	Expected	Expected	0.439836	0.0196063	0.107903
RAD5	YDL027C	NoDrug	MMS	DNA_repair	Neutral	-0.131977	0.156396	-0.00376921	0.00562399	Expected	Expected	-0.20455	-0.0093932	0.484058
RAD51	YDL027C	NoDrug	MMS	DNA_repair	Neutral	-0.0481355	-0.117806	-0.0011543	-0.00381157	Expected	Expected	0.0659823	0.00265727	0.668647
RAD52	YDL027C	NoDrug	MMS	DNA_repair	Neutral	0.789992	0.567033	0.0308764	0.0293626	Expected	Expected	0.0233335	0.00151381	0.709057
RAD54	YDL027C	NoDrug	MMS	DNA_repair	Neutral	-0.581577	-0.608477	-0.0117918	-0.0163221	Expected	Expected	0.134729	0.00453027	0.582017
RAD55	YDL027C	NoDrug	MMS	DNA_repair	Neutral	-0.446368	-0.347135	-0.0101422	-0.0102574	Expected	Expected	0.00309002	0.000115179	0.723064
RTT101	YDL027C	NoDrug	MMS	DNA_repair	Neutral	-0.0582522	-0.212459	-0.0011263	-0.00538456	Expected	Expected	0.133583	0.00425825	0.584262
RTT107	YDL027C	NoDrug	MMS	DNA_repair	Neutral	0.367776	0.453651	0.00884309	0.014492	Expected	Expected	-0.141283	-0.00564894	0.573547
SGS1	YDL027C	NoDrug	MMS	DNA_repair	Neutral	0.470587	0.367527	0.0116936	0.0124503	Expected	Expected	-0.0180107	-0.000756673	0.715317
SHU1	YDL027C	NoDrug	MMS	DNA_repair	Neutral	-0.0522431	0.00830119	-0.00126361	0.00028219	Expected	Expected	-0.0370512	-0.0015458	0.697132
SHU2	YDL027C	NoDrug	MMS	DNA_repair	Neutral	0.0128363	0.142257	0.000364963	0.00567172	Expected	Expected	-0.10837	-0.00530676	0.622745
SLX4	YDL027C	NoDrug	MMS	DNA_repair	Neutral	-0.38205	-0.372381	-0.0118429	-0.0165217	Expected	Expected	0.0864458	0.00467879	0.643639
SRS2	YDL027C	NoDrug	MMS	DNA_repair	Neutral	0.22978	-0.0613157	0.00474477	-0.00181345	Expected	Expected	0.181815	0.00655822	0.518475
YBR259W	YDL027C	NoDrug	MMS	Neutral	Neutral	-0.0836921	-0.22486	-0.00208385	-0.00843823	Expected	Expected	0.141097	0.00635439	0.573547
YCL047C	YDL027C	NoDrug	MMS	Neutral	Neutral	0.272521	-0.186518	0.00658818	-0.00663042	Expected	Expected	0.307482	0.0132186	0.297486
APT2	YFR057W	NoDrug	MMS	Neutral	Neutral	-0.0913654	-0.250968	-0.00321723	-0.013044	Expected	Expected	0.156528	0.00982682	0.555229
CLA4	YFR057W	NoDrug	MMS	DNA_repair	Neutral	-0.0798272	0.141676	-0.00231401	0.00581097	Expected	Expected	-0.16177	-0.00812498	0.548244
CSM2	YFR057W	NoDrug	MMS	DNA_repair	Neutral	0.0304796	-0.22002	0.000846052	-0.00866796	Expected	Expected	0.197415	0.00951402	0.49876
CSM3	YFR057W	NoDrug	MMS	DNA_repair	Neutral	-0.213515	0.0417223	-0.00556793	0.00151599	Expected	Expected	-0.15839	-0.00708392	0.555229
FLO8	YFR057W	NoDrug	MMS	Neutral	Neutral	0.225352	0.420887	0.00615876	0.0177383	Expected	Expected	-0.230528	-0.0115796	0.442653
GAL2	YFR057W	NoDrug	MMS	Neutral	Neutral	-0.284978	-0.0524357	-0.00778101	-0.00217256	Expected	Expected	-0.113027	-0.00560844	0.617423
HO	YFR057W	NoDrug	MMS	Neutral	Neutral	0.19781	-0.0506935	0.00500531	-0.00194852	Expected	Expected	0.15111	0.00695383	0.561815
MAG1	YFR057W	NoDrug	MMS	DNA_repair	Neutral	-0.174582	-0.180446	-0.00621877	-0.00835837	Expected	Expected	0.0366161	0.0021396	0.697132
MAL13	YFR057W	NoDrug	MMS	Neutral	Neutral	-0.255817	-0.57771	-0.00890126	-0.0297445	Expected	Expected	0.335413	0.0208433	0.246507
MMS1	YFR057W	NoDrug	MMS	DNA_repair	Neutral	0.253893	0.305019	0.00835893	0.013182	Expected	Expected	-0.0887756	-0.00482309	0.643639
MMS4	YFR057W	NoDrug	MMS	DNA_repair	Neutral	-0.37004	0.254085	-0.0112823	0.0106652	Expected	Expected	-0.423046	-0.0219475	0.124161
MPH1	YFR057W	NoDrug	MMS	DNA_repair	Neutral	-0.0739365	0.103668	-0.00255707	0.00503358	Expected	Expected	-0.127333	-0.00759064	0.590303
MUS81	YFR057W	NoDrug	MMS	DNA_repair	Neutral	-0.652601	-0.379546	-0.0225755	-0.018454	Expected	Expected	-0.0690693	-0.00412148	0.66738
NGL3	YFR057W	NoDrug	MMS	Neutral	Neutral	0.0993142	0.430285	0.00247742	0.0161911	Expected	Expected	-0.303761	-0.0137137	0.301068
PSY3	YFR057W	NoDrug	MMS	DNA_repair	Neutral	-0.296554	-0.0996644	-0.00731885	-0.00342557	Expected	Expected	-0.0920097	-0.00389328	0.643356
RAD18	YFR057W	NoDrug	MMS	DNA_repair	Neutral	0.0123153	-0.0680504	0.000405719	-0.00278027	Expected	Expected	0.0607042	0.00318599	0.670929
RAD5	YFR057W	NoDrug	MMS	DNA_repair	Neutral	0.119481	-0.143122	0.00349392	-0.00527001	Expected	Expected	0.186383	0.00876393	0.510162
RAD51	YFR057W	NoDrug	MMS	DNA_repair	Neutral	0.107587	0.209996	0.00362331	0.00945233	Expected	Expected	-0.103689	-0.00582902	0.627101
RAD52	YFR057W	NoDrug	MMS	DNA_repair	Neutral	0.772082	0.158798	0.0430392	0.0116978	Expected	Expected	0.339269	0.0313414	0.240505
RAD54	YFR057W	NoDrug	MMS	DNA_repair	Neutral	0.0274057	0.436183	0.000698247	0.0145087	Expected	Expected	-0.32961	-0.0138104	0.256519
RAD55	YFR057W	NoDrug	MMS	DNA_repair	Neutral	-0.244508	-0.23988	-0.00780087	-0.00986789	Expected	Expected	0.0397055	0.00206702	0.695628
RAD57	YFR057W	NoDrug	MMS	DNA_repair	Neutral	0.0623874	0.309873	0.00256632	0.0170612	Expected	Expected	-0.210901	-0.0144949	0.474106
RAD59	YFR057W	NoDrug	MMS	DNA_repair	Neutral	-0.0842827	0.169246	-0.00258023	0.00714001	Expected	Expected	-0.186481	-0.00972024	0.510162
RAD61	YFR057W	NoDrug	MMS	DNA_repair	Neutral	-0.186303	-0.321986	-0.00806121	-0.0199605	Expected	Expected	0.1574	0.0118993	0.555229
RTT101	YFR057W	NoDrug	MMS	DNA_repair	Neutral	0.11267	-0.38568	0.00306809	-0.0136781	Expected	Expected	0.374524	0.0167462	0.18908
RTT107	YFR057W	NoDrug	MMS	DNA_repair	Neutral	0.226226	0.231308	0.00762874	0.0102715	Expected	Expected	-0.0473964	-0.00264278	0.689325
SGS1	YFR057W	NoDrug	MMS	DNA_repair	Neutral	0.370731	0.537542	0.0111536	0.0216581	Expected	Expected	-0.208902	-0.0105045	0.476638
SHU1	YFR057W	NoDrug	MMS	DNA_repair	Neutral	-0.483127	-0.359363	-0.0129587	-0.0135642	Expected	Expected	0.0130763	0.000605497	0.715317
SHU2	YFR057W	NoDrug	MMS	DNA_repair	Neutral	-0.0624095	0.32434	-0.00181604	0.0132489	Expected	Expected	-0.300377	-0.015065	0.307348
SLX4	YFR057W	NoDrug	MMS	DNA_repair	Neutral	0.150244	-0.1229	0.00541073	-0.00629036	Expected	Expected	0.18697	0.0117011	0.510162
SRS2	YFR057W	NoDrug	MMS	DNA_repair	Neutral	-0.134683	0.073961	-0.00322832	0.00254063	Expected	Expected	-0.137726	-0.00576895	0.579283
YBR259W	YFR057W	NoDrug	MMS	Neutral	Neutral	-0.128656	-0.291561	-0.00392393	-0.0134077	Expected	Expected	0.171867	0.00948379	0.535371
YCL047C	YFR057W	NoDrug	MMS	Neutral	Neutral	0.302056	-0.157908	0.00885672	-0.00676306	Expected	Expected	0.300933	0.0156198	0.305791
YDL027C	YFR057W	NoDrug	MMS	Neutral	Neutral	0.173232	-0.0635375	0.00428476	-0.00234953	Expected	Expected	0.149125	0.00663429	0.563267
APT2	YJR037W	NoDrug	MMS	Neutral	Neutral	0.28494	0.0797166	0.0170085	0.00714626	Expected	Expected	0.0915705	0.00986221	0.643356
CLA4	YJR037W	NoDrug	MMS	DNA_repair	Neutral	-0.121386	-0.209004	-0.0071373	-0.0178849	Expected	Expected	0.103515	0.0107476	0.627101
CSM2	YJR037W	NoDrug	MMS	DNA_repair	Neutral	0.478667	0.287601	0.0212886	0.0184921	Expected	Expected	0.0357704	0.00279655	0.698302
CSM3	YJR037W	NoDrug	MMS	DNA_repair	Neutral	-0.46347	-0.274525	-0.0190371	-0.015599	Expected	Expected	-0.0490361	-0.00343809	0.687883
FLO8	YJR037W	NoDrug	MMS	Neutral	Neutral	0.252952	0.481201	0.0110952	0.0330495	Expected	Expected	-0.269402	-0.0219543	0.362615
GAL2	YJR037W	NoDrug	MMS	Neutral	Neutral	-0.16221	0.0473604	-0.00710732	0.00319142	Expected	Expected	-0.128128	-0.0102987	0.589492
HO	YJR037W	NoDrug	MMS	Neutral	Neutral	0.150654	0.0609467	0.00670823	0.00425695	Expected	Expected	0.0295931	0.00245128	0.702767
MAG1	YJR037W	NoDrug	MMS	DNA_repair	Neutral	-0.0702518	-0.015147	-0.00430623	-0.0012668	Expected	Expected	-0.0293121	-0.00303943	0.703818
MAL13	YJR037W	NoDrug	MMS	Neutral	Neutral	0.479708	0.204299	0.0291387	0.0186394	Expected	Expected	0.0957905	0.0104993	0.63858
MMS1	YJR037W	NoDrug	MMS	DNA_repair	Neutral	0.184263	0.367566	0.0107501	0.0294496	Expected	Expected	-0.188672	-0.0186995	0.510162
MMS4	YJR037W	NoDrug	MMS	DNA_repair	Neutral	-0.48903	-0.0921574	-0.0293907	-0.00774373	Expected	Expected	-0.209538	-0.021647	0.476638
MPH1	YJR037W	NoDrug	MMS	DNA_repair	Neutral	-0.106961	-0.14607	-0.00635352	-0.0123033	Expected	Expected	0.0577272	0.00594981	0.672298
MUS81	YJR037W	NoDrug	MMS	DNA_repair	Neutral	0.18627	0.673738	0.011123	0.0570953	Expected	Expected	-0.443451	-0.0459724	0.104991
NGL3	YJR037W	NoDrug	MMS	Neutral	Neutral	-0.402497	-0.219898	-0.0177758	-0.015016	Expected	Expected	-0.0339364	-0.00275981	0.698444
PSY3	YJR037W	NoDrug	MMS	DNA_repair	Neutral	0.269874	0.379403	0.0116423	0.0232634	Expected	Expected	-0.155008	-0.0116211	0.555229
RAD18	YJR037W	NoDrug	MMS	DNA_repair	Neutral	0.0209153	0.0597162	0.000857145	0.0030564	Expected	Expected	-0.0335418	-0.00219926	0.698444
RAD5	YJR037W	NoDrug	MMS	DNA_repair	Neutral	0.5033	0.961814	0.0210459	0.0509761	Expected	Expected	-0.443347	-0.0299302	0.104991
RAD51	YJR037W	NoDrug	MMS	DNA_repair	Neutral	0.574565	0.852412	0.0322457	0.0652609	Expected	Expected	-0.347795	-0.0330151	0.231113
RAD52	YJR037W	NoDrug	MMS	DNA_repair	Neutral	0.489275	0.478348	0.0280198	0.0365166	Expected	Expected	-0.0890356	-0.00849684	0.643639
RAD54	YJR037W	NoDrug	MMS	DNA_repair	Neutral	-0.267449	0.0120718	-0.0106652	0.000627697	Expected	Expected	-0.172338	-0.0112929	0.535371
RAD55	YJR037W	NoDrug	MMS	DNA_repair	Neutral	0.186991	0.355933	0.00989316	0.0255902	Expected	Expected	-0.175848	-0.015697	0.527569
RAD57	YJR037W	NoDrug	MMS	DNA_repair	Neutral	-0.0931901	-0.0708356	-0.00549616	-0.00562564	Expected	Expected	0.00130896	0.000129486	0.724816
RAD59	YJR037W	NoDrug	MMS	DNA_repair	Neutral	-0.361252	-0.328987	-0.0220506	-0.0286236	Expected	Expected	0.0618454	0.00657302	0.670929
RAD61	YJR037W	NoDrug	MMS	DNA_repair	Neutral	-0.103417	-0.379798	-0.00668765	-0.0357466	Expected	Expected	0.254469	0.029059	0.396947
RTT101	YJR037W	NoDrug	MMS	DNA_repair	Neutral	0.392107	0.494381	0.0153069	0.0253101	Expected	Expected	-0.155375	-0.0100032	0.555229
RTT107	YJR037W	NoDrug	MMS	DNA_repair	Neutral	0.360079	-0.0188572	0.0218053	-0.00155153	Expected	Expected	0.228628	0.0233568	0.442653
SGS1	YJR037W	NoDrug	MMS	DNA_repair	Neutral	-0.402151	-0.0608763	-0.0239225	-0.00476284	Expected	Expected	-0.194941	-0.0191597	0.502436
SHU1	YJR037W	NoDrug	MMS	DNA_repair	Neutral	0.249907	0.469267	0.010745	0.028795	Expected	Expected	-0.240903	-0.0180499	0.426545
SHU2	YJR037W	NoDrug	MMS	DNA_repair	Neutral	-0.1294	-0.170701	-0.00538749	-0.0100343	Expected	Expected	0.064509	0.00464681	0.669997
SLX4	YJR037W	NoDrug	MMS	DNA_repair	Neutral	0.324652	0.023409	0.0205929	0.00212252	Expected	Expected	0.166917	0.0184703	0.543427
SRS2	YJR037W	NoDrug	MMS	DNA_repair	Neutral	0.0580252	0.0229228	0.00244253	0.00141055	Expected	Expected	0.0138419	0.00103198	0.715317
YBR259W	YJR037W	NoDrug	MMS	Neutral	Neutral	-0.196983	-0.262609	-0.012238	-0.025577	Expected	Expected	0.115466	0.0133391	0.611818
YCL047C	YJR037W	NoDrug	MMS	Neutral	Neutral	0.382668	0.382398	0.0223822	0.0330143	Expected	Expected	-0.101956	-0.0106322	0.628048
YDL027C	YJR037W	NoDrug	MMS	Neutral	Neutral	-0.133415	-0.152662	-0.00586754	-0.0101473	Expected	Expected	0.0536975	0.00427979	0.674223
YFR057W	YJR037W	NoDrug	MMS	Neutral	Neutral	-0.0881646	-0.0608129	-0.0053782	-0.00552689	Expected	Expected	0.00135847	0.000148696	0.724816
APT2	YKR011C	NoDrug	MMS	Neutral	Neutral	0.238653	0.248943	0.00739849	0.011249	Expected	Expected	-0.0702662	-0.00385052	0.66738
CLA4	YKR011C	NoDrug	MMS	DNA_repair	Neutral	0.368424	0.363595	0.00876154	0.01235	Expected	Expected	-0.0865436	-0.00358843	0.643639
CSM2	YKR011C	NoDrug	MMS	DNA_repair	Neutral	-0.110739	0.0333765	-0.00279626	0.00116627	Expected	Expected	-0.0919133	-0.00396253	0.643356
CSM3	YKR011C	NoDrug	MMS	DNA_repair	Neutral	0.0740628	0.26908	0.00154005	0.00780717	Expected	Expected	-0.175568	-0.00626711	0.527569
FLO8	YKR011C	NoDrug	MMS	Neutral	Neutral	-0.130567	-0.118283	-0.00323744	-0.0044239	Expected	Expected	0.0264399	0.00118645	0.704825
GAL2	YKR011C	NoDrug	MMS	Neutral	Neutral	0.115708	0.347434	0.00286764	0.0127797	Expected	Expected	-0.22348	-0.00991211	0.452486
HO	YKR011C	NoDrug	MMS	Neutral	Neutral	-0.0596301	-0.363592	-0.00130474	-0.0119578	Expected	Expected	0.269687	0.0106531	0.362606
MAG1	YKR011C	NoDrug	MMS	DNA_repair	Neutral	0.454856	0.101642	0.0115774	0.00342174	Expected	Expected	0.193246	0.00815571	0.503247
MAL13	YKR011C	NoDrug	MMS	Neutral	Neutral	-0.359228	-0.438465	-0.0108691	-0.0194716	Expected	Expected	0.160087	0.00860251	0.550844
MMS1	YKR011C	NoDrug	MMS	DNA_repair	Neutral	-0.389965	-0.411699	-0.00917135	-0.0129195	Expected	Expected	0.0955766	0.0037481	0.63858
MMS4	YKR011C	NoDrug	MMS	DNA_repair	Neutral	0.381946	-0.448159	0.00964793	-0.0157488	Expected	Expected	0.586831	0.0253968	0.0222004
MPH1	YKR011C	NoDrug	MMS	DNA_repair	Neutral	-0.175715	0.0111619	-0.00433711	0.000392514	Expected	Expected	-0.110085	-0.00472962	0.621909
MUS81	YKR011C	NoDrug	MMS	DNA_repair	Neutral	-0.275084	-0.23878	-0.00678108	-0.00841004	Expected	Expected	0.0378913	0.00162896	0.696583
NGL3	YKR011C	NoDrug	MMS	Neutral	Neutral	-0.203192	-0.140183	-0.00437278	-0.00452018	Expected	Expected	0.00380234	0.000147404	0.723064
PSY3	YKR011C	NoDrug	MMS	DNA_repair	Neutral	0.204504	0.0389491	0.00437938	0.00115296	Expected	Expected	0.0883087	0.00322642	0.643639
RAD18	YKR011C	NoDrug	MMS	DNA_repair	Neutral	0.640376	-0.151126	0.0181541	-0.00504298	Expected	Expected	0.529787	0.0231971	0.043138
RAD5	YKR011C	NoDrug	MMS	DNA_repair	Neutral	0.367129	-0.388338	0.0106212	-0.0134444	Expected	Expected	0.533405	0.0240656	0.0414939
RAD51	YKR011C	NoDrug	MMS	DNA_repair	Neutral	0.218081	-0.172695	0.0052449	-0.00562138	Expected	Expected	0.26849	0.0108663	0.362615
RAD52	YKR011C	NoDrug	MMS	DNA_repair	Neutral	-0.49925	-0.627446	-0.0196874	-0.0312598	Expected	Expected	0.182132	0.0115724	0.518475
RAD54	YKR011C	NoDrug	MMS	DNA_repair	Neutral	-0.062685	-0.0055116	-0.00127713	-0.000146741	Expected	Expected	-0.0337178	-0.00113039	0.698444
RAD55	YKR011C	NoDrug	MMS	DNA_repair	Neutral	0.027108	-0.0341215	0.000617517	-0.00101549	Expected	Expected	0.0435718	0.00163301	0.690774
RAD57	YKR011C	NoDrug	MMS	DNA_repair	Neutral	-0.362123	-0.339988	-0.0147402	-0.0175963	Expected	Expected	0.0433765	0.00285612	0.690774
RAD59	YKR011C	NoDrug	MMS	DNA_repair	Neutral	0.0989358	-0.000866215	0.00249837	-3.03301e-05	Expected	Expected	0.0585746	0.0025287	0.670929
RAD61	YKR011C	NoDrug	MMS	DNA_repair	Neutral	0.0201951	-0.0381923	0.000622878	-0.00169511	Expected	Expected	0.0428875	0.00231799	0.691087
RTT101	YKR011C	NoDrug	MMS	DNA_repair	Neutral	0.222899	-0.486909	0.00432525	-0.0122781	Expected	Expected	0.521818	0.0166034	0.0465926
RTT107	YKR011C	NoDrug	MMS	DNA_repair	Neutral	0.00566547	-0.36309	0.000136505	-0.0117264	Expected	Expected	0.294412	0.0118629	0.318182
SGS1	YKR011C	NoDrug	MMS	DNA_repair	Neutral	-0.181524	-0.455904	-0.00451532	-0.0155058	Expected	Expected	0.26083	0.0109905	0.382616
SHU1	YKR011C	NoDrug	MMS	DNA_repair	Neutral	0.177649	0.120085	0.00433462	0.00402409	Expected	Expected	0.0074912	0.000310527	0.71771
SHU2	YKR011C	NoDrug	MMS	DNA_repair	Neutral	-0.0680606	-0.374786	-0.00196118	-0.0143817	Expected	Expected	0.258827	0.0124205	0.385986
SLX4	YKR011C	NoDrug	MMS	DNA_repair	Neutral	0.169706	0.204779	0.00527599	0.00904546	Expected	Expected	-0.0697849	-0.00376947	0.66738
SRS2	YKR011C	NoDrug	MMS	DNA_repair	Neutral	0.480785	-0.0184339	0.00997338	-0.000543763	Expected	Expected	0.291643	0.0105171	0.320899
YBR259W	YKR011C	NoDrug	MMS	Neutral	Neutral	0.640673	0.396454	0.0159929	0.015043	Expected	Expected	0.0209131	0.00094985	0.711845
YCL047C	YKR011C	NoDrug	MMS	Neutral	Neutral	-0.319951	-0.227988	-0.00772779	-0.00815812	Expected	Expected	0.00996783	0.000430329	0.715931
YDL027C	YKR011C	NoDrug	MMS	Neutral	Neutral	-0.308143	0.240217	-0.00655459	0.0076312	Expected	Expected	-0.371047	-0.0141858	0.19391
YFR057W	YKR011C	NoDrug	MMS	Neutral	Neutral	-0.278752	0.0443449	-0.00689592	0.00165343	Expected	Expected	-0.191064	-0.00854935	0.509018
YJR037W	YKR011C	NoDrug	MMS	Neutral	Neutral	-0.110568	-0.0505966	-0.00482182	-0.00348043	Expected	Expected	-0.0164696	-0.0013414	0.715317
APT2	YLR179C	NoDrug	MMS	Neutral	Neutral	-0.240184	-0.262796	-0.00751003	-0.0120604	Expected	Expected	0.0819413	0.00455037	0.650434
CLA4	YLR179C	NoDrug	MMS	DNA_repair	Neutral	-0.0886663	-0.0997584	-0.00213364	-0.00342471	Expected	Expected	0.0307956	0.00129107	0.701552
CSM2	YLR179C	NoDrug	MMS	DNA_repair	Neutral	0.143959	0.435368	0.00365697	0.0154748	Expected	Expected	-0.270501	-0.0118178	0.362606
CSM3	YLR179C	NoDrug	MMS	DNA_repair	Neutral	-0.704879	-0.5494	-0.0148049	-0.0162034	Expected	Expected	0.0386243	0.00139848	0.695628
FLO8	YLR179C	NoDrug	MMS	Neutral	Neutral	0.353224	0.364483	0.00882301	0.0138792	Expected	Expected	-0.111026	-0.00505616	0.620149
GAL2	YLR179C	NoDrug	MMS	Neutral	Neutral	0.109175	-0.182649	0.00272509	-0.00683268	Expected	Expected	0.212529	0.00955777	0.473642
HO	YLR179C	NoDrug	MMS	Neutral	Neutral	0.550012	0.37661	0.0121517	0.0125529	Expected	Expected	-0.0100332	-0.000401214	0.715931
MAG1	YLR179C	NoDrug	MMS	DNA_repair	Neutral	-0.0640768	0.00728417	-0.00164906	0.000247936	Expected	Expected	-0.0444554	-0.001897	0.690774
MAL13	YLR179C	NoDrug	MMS	Neutral	Neutral	-0.19756	0.345099	-0.00603541	0.0155421	Expected	Expected	-0.396496	-0.0215775	0.158034
MMS1	YLR179C	NoDrug	MMS	DNA_repair	Neutral	0.238802	0.652579	0.00568027	0.0206982	Expected	Expected	-0.378801	-0.015018	0.18393
MMS4	YLR179C	NoDrug	MMS	DNA_repair	Neutral	-0.0308003	0.0835954	-0.000787049	0.00297177	Expected	Expected	-0.0858559	-0.00375881	0.64459
MPH1	YLR179C	NoDrug	MMS	DNA_repair	Neutral	-0.0168405	0.363036	-0.00042063	0.0129097	Expected	Expected	-0.306756	-0.0133304	0.297486
MUS81	YLR179C	NoDrug	MMS	DNA_repair	Neutral	0.0501449	0.232797	0.00125205	0.00829797	Expected	Expected	-0.161901	-0.00704592	0.548244
NGL3	YLR179C	NoDrug	MMS	Neutral	Neutral	0.205008	0.0147851	0.00445723	0.00048317	Expected	Expected	0.101247	0.00397406	0.628048
PSY3	YLR179C	NoDrug	MMS	DNA_repair	Neutral	0.120308	-0.244657	0.00259906	-0.00735008	Expected	Expected	0.268871	0.00994914	0.362615
RAD18	YLR179C	NoDrug	MMS	DNA_repair	Neutral	0.110777	0.184575	0.00314655	0.00633608	Expected	Expected	-0.071585	-0.00318953	0.665222
RAD5	YLR179C	NoDrug	MMS	DNA_repair	Neutral	0.570326	0.771964	0.016528	0.027432	Expected	Expected	-0.237796	-0.0109039	0.429793
RAD51	YLR179C	NoDrug	MMS	DNA_repair	Neutral	0.429888	0.603137	0.010455	0.0198656	Expected	Expected	-0.229845	-0.00941058	0.442653
RAD52	YLR179C	NoDrug	MMS	DNA_repair	Neutral	0.142062	0.479774	0.00562055	0.0245609	Expected	Expected	-0.292744	-0.0189404	0.320899
RAD54	YLR179C	NoDrug	MMS	DNA_repair	Neutral	-0.267993	-0.234819	-0.00550871	-0.00635192	Expected	Expected	0.0248193	0.000843214	0.70748
RAD55	YLR179C	NoDrug	MMS	DNA_repair	Neutral	0.519171	0.471977	0.0119633	0.0142182	Expected	Expected	-0.0594534	-0.0022549	0.670929
RAD57	YLR179C	NoDrug	MMS	DNA_repair	Neutral	0.0574306	-0.190553	0.00234708	-0.0101361	Expected	Expected	0.186094	0.0124832	0.510162
RAD59	YLR179C	NoDrug	MMS	DNA_repair	Neutral	0.365682	0.230375	0.0093416	0.00815229	Expected	Expected	0.0272501	0.00118931	0.704825
RAD61	YLR179C	NoDrug	MMS	DNA_repair	Neutral	-0.337544	-0.348663	-0.0105148	-0.0157014	Expected	Expected	0.0947206	0.00518665	0.640057
RTT101	YLR179C	NoDrug	MMS	DNA_repair	Neutral	0.0361643	0.591091	0.000708682	0.0151639	Expected	Expected	-0.447776	-0.0144552	0.101069
RTT107	YLR179C	NoDrug	MMS	DNA_repair	Neutral	0.400817	0.658254	0.00976639	0.0214783	Expected	Expected	-0.287598	-0.0117119	0.32932
SGS1	YLR179C	NoDrug	MMS	DNA_repair	Neutral	-0.140039	-0.403194	-0.00352289	-0.0138906	Expected	Expected	0.243039	0.0103677	0.422488
SHU1	YLR179C	NoDrug	MMS	DNA_repair	Neutral	-0.209679	-0.0730446	-0.00514757	-0.00248926	Expected	Expected	-0.0632924	-0.00265831	0.670929
SHU2	YLR179C	NoDrug	MMS	DNA_repair	Neutral	-0.130234	-0.460557	-0.00376151	-0.0181332	Expected	Expected	0.294319	0.0143717	0.318182
SLX4	YLR179C	NoDrug	MMS	DNA_repair	Neutral	0.269785	0.202276	0.00846831	0.00906238	Expected	Expected	-0.0108597	-0.000594066	0.715931
SRS2	YLR179C	NoDrug	MMS	DNA_repair	Neutral	0.230861	0.438615	0.00483393	0.0131213	Expected	Expected	-0.226957	-0.00828738	0.446756
YBR259W	YLR179C	NoDrug	MMS	Neutral	Neutral	-0.740834	-0.401394	-0.0187064	-0.0153745	Expected	Expected	-0.0726271	-0.00333191	0.66407
YCL047C	YLR179C	NoDrug	MMS	Neutral	Neutral	0.0434814	0.323236	0.00106485	0.0116905	Expected	Expected	-0.24327	-0.0106257	0.422488
YDL027C	YLR179C	NoDrug	MMS	Neutral	Neutral	-0.462598	-0.574876	-0.00994422	-0.0185205	Expected	Expected	0.221439	0.0085763	0.454819
YFR057W	YLR179C	NoDrug	MMS	Neutral	Neutral	-0.203303	-0.069895	-0.00509548	-0.00263207	Expected	Expected	-0.0544571	-0.00246341	0.674223
YJR037W	YLR179C	NoDrug	MMS	Neutral	Neutral	-0.190076	-0.195517	-0.00844498	-0.0134725	Expected	Expected	0.0613193	0.00502749	0.670929
YKR011C	YLR179C	NoDrug	MMS	Neutral	Neutral	0.326386	0.151697	0.00704803	0.00488074	Expected	Expected	0.0559314	0.00216729	0.673602
APT2	YLR356W	NoDrug	MMS	Neutral	Neutral	0.0490055	0.269091	0.00156345	0.0125425	Expected	Expected	-0.194376	-0.0109791	0.502436
CLA4	YLR356W	NoDrug	MMS	DNA_repair	Neutral	-0.129242	0.149137	-0.0031223	0.00508407	Expected	Expected	-0.196408	-0.00820637	0.502223
CSM2	YLR356W	NoDrug	MMS	DNA_repair	Neutral	-0.468421	-0.234664	-0.0122339	-0.0085391	Expected	Expected	-0.08249	-0.00369482	0.650434
CSM3	YLR356W	NoDrug	MMS	DNA_repair	Neutral	0.149745	0.111659	0.0032018	0.00334113	Expected	Expected	-0.00378855	-0.000139331	0.723064
FLO8	YLR356W	NoDrug	MMS	Neutral	Neutral	0.183549	-0.14245	0.00471621	-0.00555626	Expected	Expected	0.219932	0.0102725	0.458212
GAL2	YLR356W	NoDrug	MMS	Neutral	Neutral	-0.105345	-0.122795	-0.00270397	-0.0047125	Expected	Expected	0.0435036	0.00200854	0.690774
HO	YLR356W	NoDrug	MMS	Neutral	Neutral	0.141775	0.333191	0.00318302	0.0112022	Expected	Expected	-0.198357	-0.00801918	0.498551
MAG1	YLR356W	NoDrug	MMS	DNA_repair	Neutral	-0.539418	-0.208098	-0.013967	-0.00704113	Expected	Expected	-0.162557	-0.00692592	0.548171
MAL13	YLR356W	NoDrug	MMS	Neutral	Neutral	-0.60448	-0.432068	-0.0187608	-0.0196753	Expected	Expected	0.0165934	0.000914433	0.715317
MMS1	YLR356W	NoDrug	MMS	DNA_repair	Neutral	-0.278643	0.255961	-0.00664672	0.00802391	Expected	Expected	-0.372428	-0.0146706	0.192896
MMS4	YLR356W	NoDrug	MMS	DNA_repair	Neutral	-0.0871022	-0.0428169	-0.0022393	-0.00151578	Expected	Expected	-0.016537	-0.000723523	0.715317
MPH1	YLR356W	NoDrug	MMS	DNA_repair	Neutral	0.149578	-0.177754	0.00375759	-0.00629804	Expected	Expected	0.231519	0.0100556	0.440985
MUS81	YLR356W	NoDrug	MMS	DNA_repair	Neutral	0.270325	-0.193007	0.00679454	-0.00685599	Expected	Expected	0.313696	0.0136505	0.284922
NGL3	YLR356W	NoDrug	MMS	Neutral	Neutral	-0.239349	-0.511921	-0.00528301	-0.0168594	Expected	Expected	0.291992	0.0115763	0.320899
RAD18	YLR356W	NoDrug	MMS	DNA_repair	Neutral	-0.43721	0.448611	-0.0130596	0.0161241	Expected	Expected	-0.624461	-0.0291837	0.0140726
RAD5	YLR356W	NoDrug	MMS	DNA_repair	Neutral	-0.595893	-0.0698403	-0.0181672	-0.00260738	Expected	Expected	-0.322816	-0.0155598	0.267051
RAD51	YLR356W	NoDrug	MMS	DNA_repair	Neutral	-0.123452	-0.335244	-0.00302	-0.0110015	Expected	Expected	0.194999	0.00798152	0.502436
RAD52	YLR356W	NoDrug	MMS	DNA_repair	Neutral	-0.244555	-0.183321	-0.0101546	-0.00985046	Expected	Expected	-0.00447872	-0.000304138	0.723064
RAD54	YLR356W	NoDrug	MMS	DNA_repair	Neutral	-0.0204866	-0.11657	-0.000428536	-0.0031941	Expected	Expected	0.080225	0.00276556	0.653348
RAD55	YLR356W	NoDrug	MMS	DNA_repair	Neutral	-0.0145401	0.212811	-0.000336953	0.0063706	Expected	Expected	-0.17718	-0.00670756	0.527339
RAD57	YLR356W	NoDrug	MMS	DNA_repair	Neutral	0.0897489	-0.218365	0.00385088	-0.0121952	Expected	Expected	0.227839	0.0160461	0.443835
RAD59	YLR356W	NoDrug	MMS	DNA_repair	Neutral	-0.380928	-0.334018	-0.00977586	-0.0117474	Expected	Expected	0.0452842	0.00197157	0.690734
RAD61	YLR356W	NoDrug	MMS	DNA_repair	Neutral	-0.0417598	0.325674	-0.00131834	0.0147558	Expected	Expected	-0.291081	-0.0160741	0.322505
RTT101	YLR356W	NoDrug	MMS	DNA_repair	Neutral	-0.417151	-0.111426	-0.00829436	-0.00287197	Expected	Expected	-0.166572	-0.00542238	0.543427
RTT107	YLR356W	NoDrug	MMS	DNA_repair	Neutral	-0.513849	-0.609037	-0.0125663	-0.0196734	Expected	Expected	0.175418	0.00710717	0.527569
SGS1	YLR356W	NoDrug	MMS	DNA_repair	Neutral	-0.122088	-0.0137249	-0.00309022	-0.000471676	Expected	Expected	-0.0613507	-0.00261854	0.670929
SHU1	YLR356W	NoDrug	MMS	DNA_repair	Neutral	-0.169275	-0.0650539	-0.00427366	-0.00227183	Expected	Expected	-0.0464542	-0.00200183	0.690734
SHU2	YLR356W	NoDrug	MMS	DNA_repair	Neutral	0.621313	0.428384	0.0188718	0.0177558	Expected	Expected	0.021718	0.00111601	0.711748
SLX4	YLR356W	NoDrug	MMS	DNA_repair	Neutral	-0.251803	-0.0452365	-0.00803509	-0.00204933	Expected	Expected	-0.108021	-0.00598576	0.622745
SRS2	YLR356W	NoDrug	MMS	DNA_repair	Neutral	-0.271829	-0.018148	-0.0057873	-0.000547457	Expected	Expected	-0.141914	-0.00523984	0.573547
YBR259W	YLR356W	NoDrug	MMS	Neutral	Neutral	-0.25767	-0.00157769	-0.00653493	-6.00085e-05	Expected	Expected	-0.141634	-0.00647493	0.573547
YCL047C	YLR356W	NoDrug	MMS	Neutral	Neutral	-0.137914	-0.270243	-0.00339991	-0.0097604	Expected	Expected	0.145454	0.00636049	0.568956
YDL027C	YLR356W	NoDrug	MMS	Neutral	Neutral	0.0312268	0.070459	0.000681914	0.00229191	Expected	Expected	-0.0410938	-0.00161	0.694307
YFR057W	YLR356W	NoDrug	MMS	Neutral	Neutral	0.081689	0.219122	0.0020584	0.0082351	Expected	Expected	-0.136508	-0.0061767	0.579283
YJR037W	YLR356W	NoDrug	MMS	Neutral	Neutral	-0.00773307	-0.188638	-0.000338155	-0.0125521	Expected	Expected	0.153397	0.0122139	0.557456
YKR011C	YLR356W	NoDrug	MMS	Neutral	Neutral	-0.0330013	-0.311249	-0.000723802	-0.0100823	Expected	Expected	0.239228	0.00935854	0.428901
YLR179C	YLR356W	NoDrug	MMS	Neutral	Neutral	0.514779	0.660648	0.0113974	0.0217177	Expected	Expected	-0.260389	-0.0103202	0.384079
APT2	CLA4	NoDrug	4NQO	Neutral	DNA_repair	0.513022	-0.184398	0.0173411	-0.00977927	Expected	Expected	0.431236	0.0271203	0.127938
APT2	CSM2	NoDrug	4NQO	Neutral	DNA_repair	-0.433328	-0.221678	-0.0162032	-0.0138003	Expected	Expected	-0.0330888	-0.00240293	0.695736
CLA4	CSM2	NoDrug	4NQO	DNA_repair	DNA_repair	0.489598	-0.548355	0.0130548	-0.0230836	Expected	Expected	0.725229	0.0361384	0.00327569
APT2	CSM3	NoDrug	4NQO	Neutral	DNA_repair	0.402122	-0.130658	0.012191	-0.00618752	Expected	Expected	0.326848	0.0183785	0.276966
CLA4	CSM3	NoDrug	4NQO	DNA_repair	DNA_repair	-1.67925	-11.364	-0.038377	-0.377097	Expected	Negative	8.40669	0.33872	0
CSM2	CSM3	NoDrug	4NQO	DNA_repair	DNA_repair	-0.256046	-0.968871	-0.00636594	-0.0377628	Expected	Expected	0.679135	0.0313969	0.00665258
APT2	FLO8	NoDrug	4NQO	Neutral	Neutral	-0.145271	0.137345	-0.00533966	0.00853424	Expected	Expected	-0.192173	-0.0138739	0.515793
CLA4	FLO8	NoDrug	4NQO	DNA_repair	Neutral	0.400108	0.38711	0.0105004	0.0161727	Expected	Expected	-0.11497	-0.0056723	0.609958
CSM2	FLO8	NoDrug	4NQO	DNA_repair	Neutral	0.310284	0.089356	0.0096474	0.00463067	Expected	Expected	0.0830112	0.00501673	0.647154
CSM3	FLO8	NoDrug	4NQO	DNA_repair	Neutral	0.379797	0.589529	0.00930104	0.0229724	Expected	Expected	-0.297049	-0.0136713	0.324698
APT2	GAL2	NoDrug	4NQO	Neutral	Neutral	0.0616611	-0.0926595	0.0022642	-0.00571929	Expected	Expected	0.111159	0.00798349	0.612375
CLA4	GAL2	NoDrug	4NQO	DNA_repair	Neutral	0.219876	0.419985	0.00576636	0.0175221	Expected	Expected	-0.238556	-0.0117557	0.427313
CSM2	GAL2	NoDrug	4NQO	DNA_repair	Neutral	-0.101062	-0.0726462	-0.00314047	-0.0037345	Expected	Expected	0.00988908	0.000594027	0.718461
CSM3	GAL2	NoDrug	4NQO	DNA_repair	Neutral	-0.0213899	-0.219739	-0.000522924	-0.00849698	Expected	Expected	0.174302	0.00797406	0.545639
FLO8	GAL2	NoDrug	4NQO	Neutral	Neutral	-0.323348	-0.205026	-0.00986198	-0.0105412	Expected	Expected	0.0113616	0.000679192	0.718461
APT2	HO	NoDrug	4NQO	Neutral	Neutral	0.394829	0.369927	0.0125309	0.0195013	Expected	Expected	-0.11328	-0.00697045	0.611926
CLA4	HO	NoDrug	4NQO	DNA_repair	Neutral	-0.624074	-0.737545	-0.0151674	-0.0284293	Expected	Expected	0.291035	0.0132619	0.334634
CSM2	HO	NoDrug	4NQO	DNA_repair	Neutral	-0.262572	0.349581	-0.00678873	0.0149122	Expected	Expected	-0.435054	-0.0217009	0.124632
CSM3	HO	NoDrug	4NQO	DNA_repair	Neutral	0.0776523	-0.189389	0.00178197	-0.00679006	Expected	Expected	0.201374	0.00857203	0.498817
FLO8	HO	NoDrug	4NQO	Neutral	Neutral	-0.122061	0.022646	-0.00310096	0.000960297	Expected	Expected	-0.0821578	-0.00406126	0.647154
GAL2	HO	NoDrug	4NQO	Neutral	Neutral	0.111188	0.0829517	0.00282275	0.00350346	Expected	Expected	-0.0138137	-0.000680708	0.718339
APT2	MAG1	NoDrug	4NQO	Neutral	DNA_repair	0.0373625	-0.0835058	0.00135401	-0.00502993	Expected	Expected	0.0908152	0.00638394	0.638367
CLA4	MAG1	NoDrug	4NQO	DNA_repair	DNA_repair	0.454185	0.239151	0.0134598	0.0111525	Expected	Expected	0.0417589	0.00230732	0.687255
CSM2	MAG1	NoDrug	4NQO	DNA_repair	DNA_repair	0.0808997	-1.20057	0.00232133	-0.057538	Expected	Expected	1.07162	0.0598593	3.47673e-06
CSM3	MAG1	NoDrug	4NQO	DNA_repair	DNA_repair	-0.395519	-0.893282	-0.00968315	-0.0335998	Expected	Expected	0.532907	0.0239167	0.0465224
FLO8	MAG1	NoDrug	4NQO	Neutral	DNA_repair	0.559715	0.248428	0.0157976	0.01181	Expected	Expected	0.0721264	0.0039876	0.656428
GAL2	MAG1	NoDrug	4NQO	Neutral	DNA_repair	0.372824	0.361897	0.0105165	0.017175	Expected	Expected	-0.120608	-0.00665855	0.609958
HO	MAG1	NoDrug	4NQO	Neutral	DNA_repair	-0.161053	-0.446375	-0.00465081	-0.021811	Expected	Expected	0.30234	0.0171602	0.31776
APT2	MAL13	NoDrug	4NQO	Neutral	Neutral	-0.531872	-0.355984	-0.0233763	-0.02583	Expected	Expected	0.0289244	0.00245372	0.698085
CLA4	MAL13	NoDrug	4NQO	DNA_repair	Neutral	-0.148787	-0.433669	-0.0049791	-0.0226763	Expected	Expected	0.285066	0.0176972	0.343052
CSM2	MAL13	NoDrug	4NQO	DNA_repair	Neutral	-0.446862	-0.383882	-0.0160654	-0.0226913	Expected	Expected	0.0957706	0.00662586	0.630365
CSM3	MAL13	NoDrug	4NQO	DNA_repair	Neutral	0.168487	0.0227306	0.00496169	0.00103087	Expected	Expected	0.0726937	0.00393082	0.656428
FLO8	MAL13	NoDrug	4NQO	Neutral	Neutral	0.541113	0.634351	0.0191021	0.0373516	Expected	Expected	-0.265822	-0.0182495	0.37259
GAL2	MAL13	NoDrug	4NQO	Neutral	Neutral	0.332356	-0.216971	0.0117241	-0.0126964	Expected	Expected	0.357406	0.0244205	0.225963
HO	MAL13	NoDrug	4NQO	Neutral	Neutral	-0.242257	0.143842	-0.00749915	0.00735513	Expected	Expected	-0.24851	-0.0148543	0.408847
MAG1	MAL13	NoDrug	4NQO	DNA_repair	Neutral	0.0635742	-0.149595	0.00227968	-0.00886818	Expected	Expected	0.160904	0.0111479	0.557264
APT2	MMS1	NoDrug	4NQO	Neutral	DNA_repair	-0.0525654	-0.842953	-0.00175501	-0.0430062	Expected	Expected	0.676559	0.0412512	0.00682666
CLA4	MMS1	NoDrug	4NQO	DNA_repair	DNA_repair	-2.16182	-10.3653	-0.0594807	-0.417236	Expected	Negative	7.33738	0.357755	1.12004e-249
CSM2	MMS1	NoDrug	4NQO	DNA_repair	DNA_repair	-0.502855	0.483152	-0.013236	0.0195562	Expected	Expected	-0.679179	-0.0327922	0.00665652
CSM3	MMS1	NoDrug	4NQO	DNA_repair	DNA_repair	-2.34664	-1.61824	-0.0529178	-0.0515893	Expected	Expected	-0.0340191	-0.00132842	0.695487
FLO8	MMS1	NoDrug	4NQO	Neutral	DNA_repair	0.551183	0.509696	0.0142804	0.0204619	Expected	Expected	-0.129376	-0.00618153	0.594221
GAL2	MMS1	NoDrug	4NQO	Neutral	DNA_repair	-0.635762	-0.306764	-0.0164687	-0.0122895	Expected	Expected	-0.0876019	-0.00417922	0.642366
HO	MMS1	NoDrug	4NQO	Neutral	DNA_repair	0.180322	0.147102	0.00477763	0.00607218	Expected	Expected	-0.0263924	-0.00129455	0.699591
MAG1	MMS1	NoDrug	4NQO	DNA_repair	DNA_repair	0.412161	0.214429	0.0120658	0.00972159	Expected	Expected	0.043437	0.00234417	0.687255
MAL13	MMS1	NoDrug	4NQO	Neutral	DNA_repair	-0.66218	-0.135517	-0.0218701	-0.00684609	Expected	Expected	-0.248921	-0.015024	0.408836
APT2	MMS4	NoDrug	4NQO	Neutral	DNA_repair	-0.0223954	-0.459787	-0.000806455	-0.0265	Expected	Expected	0.37807	0.0256936	0.19499
CLA4	MMS4	NoDrug	4NQO	DNA_repair	DNA_repair	-0.0277612	0.111981	-0.000814365	0.00496135	Expected	Expected	-0.108696	-0.00577571	0.617771
CSM2	MMS4	NoDrug	4NQO	DNA_repair	DNA_repair	-0.349474	-0.169933	-0.0099845	-0.0078127	Expected	Expected	-0.0401225	-0.0021718	0.687255
CSM3	MMS4	NoDrug	4NQO	DNA_repair	DNA_repair	-1.07273	-0.553532	-0.0260775	-0.0199362	Expected	Expected	-0.141332	-0.00614123	0.580888
FLO8	MMS4	NoDrug	4NQO	Neutral	DNA_repair	0.561605	0.565191	0.0157743	0.0257913	Expected	Expected	-0.186939	-0.010017	0.527059
GAL2	MMS4	NoDrug	4NQO	Neutral	DNA_repair	-0.0879696	-0.0191228	-0.00246935	-0.000871234	Expected	Expected	-0.029864	-0.00159812	0.698008
HO	MMS4	NoDrug	4NQO	Neutral	DNA_repair	-0.0223442	-0.310184	-0.000576937	-0.0129071	Expected	Expected	0.251784	0.0123301	0.402087
MAG1	MMS4	NoDrug	4NQO	DNA_repair	DNA_repair	-1.09829	-1.04017	-0.0343248	-0.0518985	Expected	Expected	0.298496	0.0175737	0.324216
MAL13	MMS4	NoDrug	4NQO	Neutral	DNA_repair	-0.185	0.190897	-0.00658581	0.0108057	Expected	Expected	-0.260085	-0.0173915	0.382334
MMS1	MMS4	NoDrug	4NQO	DNA_repair	DNA_repair	-0.105704	1.46347	-0.00349777	0.071491	Expected	Expected	-1.27094	-0.0749887	2.40101e-08
APT2	MPH1	NoDrug	4NQO	Neutral	DNA_repair	-0.139515	-0.182422	-0.00490667	-0.0101804	Expected	Expected	0.0799482	0.00527373	0.647154
CLA4	MPH1	NoDrug	4NQO	DNA_repair	DNA_repair	0.142102	0.213198	0.00408097	0.0091666	Expected	Expected	-0.098359	-0.00508563	0.630365
CSM2	MPH1	NoDrug	4NQO	DNA_repair	DNA_repair	-0.0124845	0.492752	-0.000347503	0.0219222	Expected	Expected	-0.424353	-0.0222697	0.136528
CSM3	MPH1	NoDrug	4NQO	DNA_repair	DNA_repair	0.67265	0.0408476	0.0174616	0.0015626	Expected	Expected	0.343905	0.015899	0.249805
FLO8	MPH1	NoDrug	4NQO	Neutral	DNA_repair	0.244337	-0.0287488	0.0066949	-0.00127042	Expected	Expected	0.153191	0.00796533	0.564222
GAL2	MPH1	NoDrug	4NQO	Neutral	DNA_repair	0.0337524	-0.0699297	0.00092411	-0.00307988	Expected	Expected	0.0772092	0.00400399	0.649552
HO	MPH1	NoDrug	4NQO	Neutral	DNA_repair	-0.071918	-0.0498263	-0.00201538	-0.00226158	Expected	Expected	0.00461539	0.0002462	0.721462
MAG1	MPH1	NoDrug	4NQO	DNA_repair	DNA_repair	-1.02632	-0.444286	-0.0360433	-0.0247271	Expected	Expected	-0.171953	-0.0113162	0.549492
MAL13	MPH1	NoDrug	4NQO	Neutral	DNA_repair	-0.0691219	-0.183095	-0.00240122	-0.0100379	Expected	Expected	0.117663	0.00763665	0.609958
MMS1	MPH1	NoDrug	4NQO	DNA_repair	DNA_repair	-1.2486	-0.806637	-0.0354627	-0.033682	Expected	Expected	-0.0352607	-0.00178066	0.694779
MMS4	MPH1	NoDrug	4NQO	DNA_repair	DNA_repair	-7.33356	0.316872	-0.255525	0.0169015	Negative	Expected	-4.27598	-0.272427	1.70297e-85
APT2	MUS81	NoDrug	4NQO	Neutral	DNA_repair	0.0501056	0.202813	0.00176158	0.0113385	Expected	Expected	-0.145013	-0.00957695	0.578526
CLA4	MUS81	NoDrug	4NQO	DNA_repair	DNA_repair	0.410293	0.462335	0.011797	0.019905	Expected	Expected	-0.156611	-0.008108	0.561524
CSM2	MUS81	NoDrug	4NQO	DNA_repair	DNA_repair	-0.521244	-0.96613	-0.0144786	-0.0430291	Expected	Expected	0.543926	0.0285505	0.0408511
CSM3	MUS81	NoDrug	4NQO	DNA_repair	DNA_repair	-0.228515	-0.415546	-0.00543956	-0.0145444	Expected	Expected	0.215101	0.00910484	0.470242
FLO8	MUS81	NoDrug	4NQO	Neutral	DNA_repair	0.213639	-0.0341424	0.00584839	-0.00151059	Expected	Expected	0.141443	0.00735898	0.579921
GAL2	MUS81	NoDrug	4NQO	Neutral	DNA_repair	-0.335246	-0.203911	-0.00916456	-0.00899582	Expected	Expected	-0.00325122	-0.000168737	0.72178
HO	MUS81	NoDrug	4NQO	Neutral	DNA_repair	0.0310308	0.273312	0.000868036	0.0124161	Expected	Expected	-0.216458	-0.0115481	0.470242
MAG1	MUS81	NoDrug	4NQO	DNA_repair	DNA_repair	-0.235417	-0.709555	-0.007201	-0.0344186	Expected	Expected	0.474618	0.0272176	0.0869371
MAL13	MUS81	NoDrug	4NQO	Neutral	DNA_repair	0.150911	0.0636917	0.0052378	0.0034987	Expected	Expected	0.0267644	0.0017391	0.699591
MMS1	MUS81	NoDrug	4NQO	DNA_repair	DNA_repair	-1.46865	-0.205405	-0.0417477	-0.0085872	Expected	Expected	-0.655931	-0.0331605	0.00926998
MMS4	MUS81	NoDrug	4NQO	DNA_repair	DNA_repair	-1.5217	-0.0993943	-0.0529757	-0.00530627	Expected	Expected	-0.74794	-0.0476694	0.00228907
MPH1	MUS81	NoDrug	4NQO	DNA_repair	DNA_repair	-10.32	-1.29707	-0.351945	-0.067042	Negative	Expected	-4.60083	-0.284903	7.6563e-99
APT2	NGL3	NoDrug	4NQO	Neutral	Neutral	0.124195	0.122421	0.00387392	0.00636266	Expected	Expected	-0.0410579	-0.00248873	0.687255
CLA4	NGL3	NoDrug	4NQO	DNA_repair	Neutral	0.141537	0.175044	0.00339302	0.00666517	Expected	Expected	-0.0727224	-0.00327215	0.656428
CSM2	NGL3	NoDrug	4NQO	DNA_repair	Neutral	0.196314	0.0970509	0.00498031	0.0040825	Expected	Expected	0.0182766	0.000897809	0.709536
CSM3	NGL3	NoDrug	4NQO	DNA_repair	Neutral	-0.33599	-0.594838	-0.00703365	-0.0193152	Expected	Expected	0.317891	0.0122816	0.289483
FLO8	NGL3	NoDrug	4NQO	Neutral	Neutral	-0.591072	-0.195443	-0.0147328	-0.00817531	Expected	Expected	-0.134671	-0.00655751	0.587101
GAL2	NGL3	NoDrug	4NQO	Neutral	Neutral	0.461234	0.355722	0.0114875	0.0148161	Expected	Expected	-0.0685888	-0.00332857	0.663233
HO	NGL3	NoDrug	4NQO	Neutral	Neutral	0.241728	0.124963	0.0053233	0.00460113	Expected	Expected	0.0168325	0.000722165	0.711508
MAG1	NGL3	NoDrug	4NQO	DNA_repair	Neutral	0.270523	0.388075	0.00694164	0.0167172	Expected	Expected	-0.194963	-0.00977559	0.511601
MAL13	NGL3	NoDrug	4NQO	Neutral	Neutral	0.451522	0.312952	0.0137454	0.0157855	Expected	Expected	-0.0346283	-0.00204014	0.694779
MMS1	NGL3	NoDrug	4NQO	DNA_repair	Neutral	0.223997	0.60023	0.00530744	0.0221108	Expected	Expected	-0.383643	-0.0168034	0.188055
MMS4	NGL3	NoDrug	4NQO	DNA_repair	Neutral	-0.280226	-0.108236	-0.00713422	-0.00445057	Expected	Expected	-0.0554902	-0.00268364	0.675279
MPH1	NGL3	NoDrug	4NQO	DNA_repair	Neutral	-0.358994	-0.179763	-0.0089322	-0.00715557	Expected	Expected	-0.0378472	-0.00177663	0.692827
MUS81	NGL3	NoDrug	4NQO	DNA_repair	Neutral	-0.581713	-0.483838	-0.0144647	-0.0192811	Expected	Expected	0.102539	0.00481643	0.627407
APT2	PSY3	NoDrug	4NQO	Neutral	DNA_repair	0.102425	0.11295	0.00318451	0.00571962	Expected	Expected	-0.0426631	-0.0025351	0.687255
CLA4	PSY3	NoDrug	4NQO	DNA_repair	DNA_repair	0.231928	0.0371152	0.00549769	0.0013502	Expected	Expected	0.0955199	0.00414748	0.630365
CSM2	PSY3	NoDrug	4NQO	DNA_repair	DNA_repair	1.59048	0.912892	0.04038	0.0376291	Expected	Expected	0.0568233	0.00275088	0.674206
CSM3	PSY3	NoDrug	4NQO	DNA_repair	DNA_repair	-0.774803	-0.329615	-0.0161645	-0.0104593	Expected	Expected	-0.150232	-0.0057052	0.56848
FLO8	PSY3	NoDrug	4NQO	Neutral	DNA_repair	0.308824	-0.174622	0.00770899	-0.00716461	Expected	Expected	0.309697	0.0148736	0.305073
GAL2	PSY3	NoDrug	4NQO	Neutral	DNA_repair	-0.0148372	0.0557864	-0.000370043	0.00228145	Expected	Expected	-0.0553535	-0.00265149	0.675279
HO	PSY3	NoDrug	4NQO	Neutral	DNA_repair	0.375694	0.550454	0.00823204	0.0195798	Expected	Expected	-0.271623	-0.0113477	0.360464
MAG1	PSY3	NoDrug	4NQO	DNA_repair	DNA_repair	0.0511797	-0.754287	0.00129862	-0.0310689	Expected	Expected	0.669056	0.0323676	0.00761907
MAL13	PSY3	NoDrug	4NQO	Neutral	DNA_repair	-0.421018	-0.496554	-0.0127676	-0.0242802	Expected	Expected	0.200088	0.0115126	0.501827
MMS1	PSY3	NoDrug	4NQO	DNA_repair	DNA_repair	-2.51856	-0.438211	-0.0589485	-0.0153839	Expected	Expected	-1.0325	-0.0435646	8.6025e-06
MMS4	PSY3	NoDrug	4NQO	DNA_repair	DNA_repair	0.60347	0.792427	0.0152088	0.0311928	Expected	Expected	-0.341975	-0.015984	0.250974
MPH1	PSY3	NoDrug	4NQO	DNA_repair	DNA_repair	0.336536	0.228403	0.00828379	0.00872133	Expected	Expected	-0.00963095	-0.000437536	0.718461
MUS81	PSY3	NoDrug	4NQO	DNA_repair	DNA_repair	0.800887	0.732838	0.0197097	0.0280175	Expected	Expected	-0.182718	-0.00830776	0.536081
NGL3	PSY3	NoDrug	4NQO	Neutral	DNA_repair	-0.00790534	-0.078636	-0.000170416	-0.00276122	Expected	Expected	0.0628788	0.0025908	0.671608
APT2	RAD18	NoDrug	4NQO	Neutral	DNA_repair	0.324156	0.565724	0.0142413	0.0312749	Expected	Expected	-0.241221	-0.0170336	0.42624
CLA4	RAD18	NoDrug	4NQO	DNA_repair	DNA_repair	-8.83407	0.535465	-0.242956	0.0174767	Negative	Expected	-6.10191	-0.260433	4.90479e-173
CSM2	RAD18	NoDrug	4NQO	DNA_repair	DNA_repair	0.264295	0.667221	0.0108882	0.0332831	Expected	Expected	-0.346158	-0.022395	0.247173
CSM3	RAD18	NoDrug	4NQO	DNA_repair	DNA_repair	-8.49507	2.04522	-0.244121	0.0720221	Negative	Expected	-6.95553	-0.316143	2.02523e-224
FLO8	RAD18	NoDrug	4NQO	Neutral	DNA_repair	-0.0572533	0.670551	-0.00231018	0.0341379	Expected	Expected	-0.561073	-0.0364481	0.0334455
GAL2	RAD18	NoDrug	4NQO	Neutral	DNA_repair	-0.0505438	0.0718596	-0.0020349	0.00358822	Expected	Expected	-0.0876661	-0.00562312	0.642366
HO	RAD18	NoDrug	4NQO	Neutral	DNA_repair	-0.112176	-0.590091	-0.00380603	-0.0247515	Expected	Expected	0.388241	0.0209455	0.182297
MAG1	RAD18	NoDrug	4NQO	DNA_repair	DNA_repair	-2.45576	-10.4687	-0.0731966	-0.389733	Expected	Negative	6.63733	0.316536	1.62717e-204
MAL13	RAD18	NoDrug	4NQO	Neutral	DNA_repair	-0.468271	-0.165836	-0.019122	-0.00831865	Expected	Expected	-0.167023	-0.0108033	0.549973
MMS1	RAD18	NoDrug	4NQO	DNA_repair	DNA_repair	-1.74626	3.29354	-0.0472977	0.101876	Expected	Positive	-3.62826	-0.149174	7.48967e-62
MMS4	RAD18	NoDrug	4NQO	DNA_repair	DNA_repair	-7.98497	1.18954	-0.237884	0.0428732	Negative	Expected	-6.00415	-0.280758	1.41413e-167
MPH1	RAD18	NoDrug	4NQO	DNA_repair	DNA_repair	-0.289294	1.72515	-0.00837429	0.0603139	Expected	Expected	-1.51329	-0.0686882	1.80092e-11
MUS81	RAD18	NoDrug	4NQO	DNA_repair	DNA_repair	-7.23586	4.00786	-0.209039	0.14042	Negative	Positive	-7.69553	-0.349459	1.87562e-274
NGL3	RAD18	NoDrug	4NQO	Neutral	DNA_repair	0.38791	0.360994	0.0110174	0.0126143	Expected	Expected	-0.0354626	-0.00159688	0.694779
PSY3	RAD18	NoDrug	4NQO	DNA_repair	DNA_repair	0.231071	-11.5836	0.00665632	-0.410108	Expected	Negative	9.13102	0.416764	0
APT2	RAD5	NoDrug	4NQO	Neutral	DNA_repair	-0.0281166	0.457383	-0.00126082	0.0282293	Expected	Expected	-0.386555	-0.0294901	0.18489
CLA4	RAD5	NoDrug	4NQO	DNA_repair	DNA_repair	0.79859	0.967899	0.0224058	0.0350333	Expected	Expected	-0.275734	-0.0126275	0.356885
CSM2	RAD5	NoDrug	4NQO	DNA_repair	DNA_repair	-0.236136	-0.197809	-0.00992589	-0.0109855	Expected	Expected	0.0152138	0.00105964	0.713956
CSM3	RAD5	NoDrug	4NQO	DNA_repair	DNA_repair	-8.64076	0.20119	-0.2534	0.00789435	Negative	Expected	-5.33402	-0.261295	1.69488e-132
FLO8	RAD5	NoDrug	4NQO	Neutral	DNA_repair	0.547145	0.0590576	0.0225295	0.00335112	Expected	Expected	0.27355	0.0191784	0.356885
GAL2	RAD5	NoDrug	4NQO	Neutral	DNA_repair	-0.164108	-0.0824527	-0.00674283	-0.0045888	Expected	Expected	-0.0311376	-0.00215403	0.696448
HO	RAD5	NoDrug	4NQO	Neutral	DNA_repair	0.260927	0.600565	0.00774679	0.0238458	Expected	Expected	-0.32472	-0.016099	0.280859
MAG1	RAD5	NoDrug	4NQO	DNA_repair	DNA_repair	0.475266	0.774928	0.0144536	0.0321571	Expected	Expected	-0.344109	-0.0177036	0.249805
MAL13	RAD5	NoDrug	4NQO	Neutral	DNA_repair	-0.525545	-0.962593	-0.021899	-0.0537764	Expected	Expected	0.457385	0.0318773	0.101969
MMS1	RAD5	NoDrug	4NQO	DNA_repair	DNA_repair	-4.60556	1.14983	-0.127283	0.0393597	Negative	Expected	-3.78778	-0.166643	2.49842e-67
MMS4	RAD5	NoDrug	4NQO	DNA_repair	DNA_repair	-7.0131	2.88571	-0.21319	0.115741	Negative	Positive	-6.53592	-0.328932	2.42355e-198
MPH1	RAD5	NoDrug	4NQO	DNA_repair	DNA_repair	-0.415783	-0.273005	-0.0140839	-0.0122619	Expected	Expected	-0.0323874	-0.00182198	0.695736
MUS81	RAD5	NoDrug	4NQO	DNA_repair	DNA_repair	-7.28828	2.76943	-0.214863	0.108085	Negative	Positive	-6.60277	-0.322948	2.19412e-202
NGL3	RAD5	NoDrug	4NQO	Neutral	DNA_repair	-0.033948	-0.219481	-0.000983981	-0.00853152	Expected	Expected	0.155657	0.00754753	0.561524
PSY3	RAD5	NoDrug	4NQO	DNA_repair	DNA_repair	0.670075	-9.15903	0.0196932	-0.360784	Expected	Negative	7.74165	0.380477	9.45479e-278
APT2	RAD51	NoDrug	4NQO	Neutral	DNA_repair	-0.0907125	-0.0892046	-0.00311404	-0.00476113	Expected	Expected	0.0259548	0.00164709	0.699591
CLA4	RAD51	NoDrug	4NQO	DNA_repair	DNA_repair	0.101664	0.498074	0.00282091	0.0204052	Expected	Expected	-0.355378	-0.0175843	0.228588
CSM2	RAD51	NoDrug	4NQO	DNA_repair	DNA_repair	-0.543751	-0.468499	-0.0148521	-0.0199621	Expected	Expected	0.100963	0.00510991	0.628988
CSM3	RAD51	NoDrug	4NQO	DNA_repair	DNA_repair	0.530587	-0.19543	0.0122833	-0.00653105	Expected	Expected	0.46279	0.0188143	0.0980368
GAL2	RAD51	NoDrug	4NQO	Neutral	DNA_repair	0.525445	0.196358	0.0141115	0.00829741	Expected	Expected	0.116122	0.00581407	0.609958
HO	RAD51	NoDrug	4NQO	Neutral	DNA_repair	-0.507185	-0.135722	-0.0139487	-0.00590954	Expected	Expected	-0.156101	-0.00803913	0.561524
MAG1	RAD51	NoDrug	4NQO	DNA_repair	DNA_repair	-0.248766	0.0734265	-0.00735731	0.00339007	Expected	Expected	-0.196013	-0.0107474	0.511601
MAL13	RAD51	NoDrug	4NQO	Neutral	DNA_repair	-0.554735	-0.363166	-0.0187867	-0.0190309	Expected	Expected	0.00391454	0.000244242	0.721462
MMS1	RAD51	NoDrug	4NQO	DNA_repair	DNA_repair	-1.73748	0.478337	-0.0476419	0.0189766	Expected	Expected	-1.38138	-0.0666185	1.04513e-09
MMS4	RAD51	NoDrug	4NQO	DNA_repair	DNA_repair	0.614277	1.70283	0.0179946	0.0747523	Expected	Expected	-1.07546	-0.0567576	3.24409e-06
MPH1	RAD51	NoDrug	4NQO	DNA_repair	DNA_repair	-1.59711	0.606814	-0.053038	0.0299494	Expected	Expected	-1.39504	-0.0829874	6.99037e-10
MUS81	RAD51	NoDrug	4NQO	DNA_repair	DNA_repair	0.779149	1.97787	0.0223475	0.0844637	Expected	Positive	-1.20749	-0.0621162	1.25505e-07
NGL3	RAD51	NoDrug	4NQO	Neutral	DNA_repair	0.255811	0.0996379	0.00619773	0.00379207	Expected	Expected	0.0533219	0.00240566	0.676485
PSY3	RAD51	NoDrug	4NQO	DNA_repair	DNA_repair	0.475668	0.573936	0.0114102	0.0209394	Expected	Expected	-0.218243	-0.00952919	0.466957
RAD18	RAD51	NoDrug	4NQO	DNA_repair	DNA_repair	-0.155583	3.56116	-0.00446437	0.119601	Expected	Positive	-2.80858	-0.124065	1.96956e-37
RAD5	RAD51	NoDrug	4NQO	DNA_repair	DNA_repair	-11.3262	3.08813	-0.331635	0.115135	Negative	Positive	-9.42427	-0.44677	0
APT2	RAD52	NoDrug	4NQO	Neutral	DNA_repair	-0.200245	0.208703	-0.0122507	0.0182452	Expected	Expected	-0.285804	-0.0304959	0.343052
CLA4	RAD52	NoDrug	4NQO	DNA_repair	DNA_repair	0.154423	0.47537	0.00590545	0.0244016	Expected	Expected	-0.288953	-0.0184961	0.338421
CSM2	RAD52	NoDrug	4NQO	DNA_repair	DNA_repair	0.349814	0.745374	0.0200108	0.0587217	Expected	Expected	-0.397609	-0.0387109	0.170352
CSM3	RAD52	NoDrug	4NQO	DNA_repair	DNA_repair	-5.64858	1.16071	-0.226392	0.0643499	Negative	Expected	-4.24997	-0.290742	1.68812e-84
FLO8	RAD52	NoDrug	4NQO	Neutral	DNA_repair	0.306327	-0.102553	0.0172657	-0.00820555	Expected	Expected	0.260251	0.0254713	0.382334
GAL2	RAD52	NoDrug	4NQO	Neutral	DNA_repair	-0.387799	0.0644974	-0.0217664	0.00507342	Expected	Expected	-0.277751	-0.0268399	0.354788
HO	RAD52	NoDrug	4NQO	Neutral	DNA_repair	-0.204911	0.471231	-0.0120663	0.0389263	Expected	Expected	-0.50266	-0.0509926	0.0660786
MAG1	RAD52	NoDrug	4NQO	DNA_repair	DNA_repair	0.895284	0.349479	0.0371261	0.0205045	Expected	Expected	0.231346	0.0166215	0.438881
MAL13	RAD52	NoDrug	4NQO	Neutral	DNA_repair	-0.678859	-0.414193	-0.0385204	-0.0328484	Expected	Expected	-0.0581649	-0.005672	0.674206
MMS1	RAD52	NoDrug	4NQO	DNA_repair	DNA_repair	-1.59715	0.593424	-0.0600097	0.0289688	Expected	Expected	-1.44442	-0.0889786	1.57199e-10
MMS4	RAD52	NoDrug	4NQO	DNA_repair	DNA_repair	0.346525	0.804228	0.02029	0.0656089	Expected	Expected	-0.451304	-0.0453189	0.108121
MPH1	RAD52	NoDrug	4NQO	DNA_repair	DNA_repair	-0.919966	-7.19179	-0.0517699	-0.560554	Expected	Negative	5.29239	0.508784	1.72663e-130
MUS81	RAD52	NoDrug	4NQO	DNA_repair	DNA_repair	1.40775	2.72965	0.0567812	0.150422	Expected	Positive	-1.37121	-0.0936412	1.40284e-09
NGL3	RAD52	NoDrug	4NQO	Neutral	DNA_repair	-0.220499	-0.0849311	-0.00871752	-0.00468053	Expected	Expected	-0.0595213	-0.00403699	0.674206
PSY3	RAD52	NoDrug	4NQO	DNA_repair	DNA_repair	-0.00464245	-7.7415	-0.0001862	-0.430851	Expected	Negative	6.27781	0.430665	4.32186e-183
RAD51	RAD52	NoDrug	4NQO	DNA_repair	DNA_repair	3.06556	3.56551	0.122118	0.188535	Positive	Positive	-1.00322	-0.066417	1.63769e-05
APT2	RAD54	NoDrug	4NQO	Neutral	DNA_repair	0.0609686	-0.164118	0.00181007	-0.00740763	Expected	Expected	0.17062	0.0092177	0.549492
CLA4	RAD54	NoDrug	4NQO	DNA_repair	DNA_repair	0.269051	0.367494	0.006005	0.0116681	Expected	Expected	-0.145917	-0.00566309	0.577998
CSM2	RAD54	NoDrug	4NQO	DNA_repair	DNA_repair	0.206187	0.463755	0.00503541	0.0172247	Expected	Expected	-0.274217	-0.0121893	0.356885
CSM3	RAD54	NoDrug	4NQO	DNA_repair	DNA_repair	0.674706	0.11974	0.0134179	0.00339426	Expected	Expected	0.289474	0.0100237	0.336615
FLO8	RAD54	NoDrug	4NQO	Neutral	DNA_repair	0.765952	0.698828	0.0184001	0.0259391	Expected	Expected	-0.170514	-0.00753898	0.549859
GAL2	RAD54	NoDrug	4NQO	Neutral	DNA_repair	0.0282832	0.134405	0.000678732	0.00495869	Expected	Expected	-0.0972456	-0.00427995	0.630365
HO	RAD54	NoDrug	4NQO	Neutral	DNA_repair	-0.00466687	0.0957341	-0.000104995	0.00327745	Expected	Expected	-0.0825678	-0.00338245	0.647154
MAG1	RAD54	NoDrug	4NQO	DNA_repair	DNA_repair	-0.788774	-0.482369	-0.0188646	-0.0173588	Expected	Expected	-0.034848	-0.00150575	0.694779
MAL13	RAD54	NoDrug	4NQO	Neutral	DNA_repair	-0.0198636	-0.397498	-0.000573145	-0.0172122	Expected	Expected	0.319771	0.016639	0.288065
MMS1	RAD54	NoDrug	4NQO	DNA_repair	DNA_repair	0.396346	1.80672	0.00873146	0.0550683	Expected	Expected	-1.23212	-0.0463368	6.62174e-08
MMS4	RAD54	NoDrug	4NQO	DNA_repair	DNA_repair	0.938891	2.07247	0.0223066	0.0714044	Expected	Expected	-1.17315	-0.0490978	2.9934e-07
MPH1	RAD54	NoDrug	4NQO	DNA_repair	DNA_repair	1.16671	0.807941	0.0332084	0.032937	Expected	Expected	0.00545802	0.000271373	0.721462
MUS81	RAD54	NoDrug	4NQO	DNA_repair	DNA_repair	0.0215401	0.159118	0.000499996	0.00532221	Expected	Expected	-0.118442	-0.00482221	0.609958
NGL3	RAD54	NoDrug	4NQO	Neutral	DNA_repair	0.177524	0.212567	0.00363883	0.00660055	Expected	Expected	-0.079601	-0.00296171	0.647154
PSY3	RAD54	NoDrug	4NQO	DNA_repair	DNA_repair	-0.24431	-0.038424	-0.00498926	-0.00116307	Expected	Expected	-0.104786	-0.00382619	0.624243
RAD18	RAD54	NoDrug	4NQO	DNA_repair	DNA_repair	0.139636	4.17525	0.00395786	0.138671	Expected	Positive	-3.08529	-0.134713	5.70642e-45
RAD5	RAD54	NoDrug	4NQO	DNA_repair	DNA_repair	-8.43393	4.21937	-0.243929	0.155431	Negative	Positive	-8.52698	-0.399359	0
RAD51	RAD54	NoDrug	4NQO	DNA_repair	DNA_repair	4.17561	5.63991	0.0944807	0.180008	Positive	Positive	-2.18607	-0.085527	5.17311e-23
RAD52	RAD54	NoDrug	4NQO	DNA_repair	DNA_repair	3.16449	4.13636	0.124628	0.216557	Positive	Positive	-1.40321	-0.0919295	5.50947e-10
APT2	RAD55	NoDrug	4NQO	Neutral	DNA_repair	-0.730858	-0.684303	-0.0237793	-0.0334277	Expected	Expected	0.164388	0.0096484	0.551881
CLA4	RAD55	NoDrug	4NQO	DNA_repair	DNA_repair	0.980227	0.865946	0.0257549	0.0324637	Expected	Expected	-0.146546	-0.00670883	0.57714
CSM2	RAD55	NoDrug	4NQO	DNA_repair	DNA_repair	-0.636227	-0.537441	-0.0164862	-0.0209969	Expected	Expected	0.0962178	0.00451075	0.630365
CSM3	RAD55	NoDrug	4NQO	DNA_repair	DNA_repair	0.047616	0.418977	0.00104502	0.0128287	Expected	Expected	-0.312796	-0.0117837	0.299523
FLO8	RAD55	NoDrug	4NQO	Neutral	DNA_repair	0.155565	0.170335	0.00396494	0.00662161	Expected	Expected	-0.057152	-0.00265667	0.674206
GAL2	RAD55	NoDrug	4NQO	Neutral	DNA_repair	0.680355	0.352089	0.0173291	0.013635	Expected	Expected	0.0796998	0.0036942	0.647154
HO	RAD55	NoDrug	4NQO	Neutral	DNA_repair	0.0260424	0.118889	0.000606247	0.00420269	Expected	Expected	-0.0849693	-0.00359644	0.647154
MAG1	RAD55	NoDrug	4NQO	DNA_repair	DNA_repair	0.105882	-9.27144	0.00296462	-0.391669	Expected	Negative	7.78662	0.394633	6.07546e-281
MAL13	RAD55	NoDrug	4NQO	Neutral	DNA_repair	-0.0512565	0.0399633	-0.0016452	0.00191647	Expected	Expected	-0.0617209	-0.00356167	0.671988
MMS1	RAD55	NoDrug	4NQO	DNA_repair	DNA_repair	0.18668	0.775937	0.00484294	0.0281559	Expected	Expected	-0.522639	-0.0233129	0.053063
MMS4	RAD55	NoDrug	4NQO	DNA_repair	DNA_repair	2.73988	3.41844	0.0759861	0.137323	Positive	Positive	-1.25652	-0.0613365	3.50635e-08
MPH1	RAD55	NoDrug	4NQO	DNA_repair	DNA_repair	0.841566	1.31479	0.0228272	0.0512877	Expected	Expected	-0.599016	-0.0284605	0.020517
MUS81	RAD55	NoDrug	4NQO	DNA_repair	DNA_repair	0.342872	1.70405	0.00930594	0.0666146	Expected	Expected	-1.20421	-0.0573087	1.3559e-07
NGL3	RAD55	NoDrug	4NQO	Neutral	DNA_repair	-0.182134	0.0358287	-0.00417924	0.00124851	Expected	Expected	-0.13009	-0.00542775	0.594221
PSY3	RAD55	NoDrug	4NQO	DNA_repair	DNA_repair	0.785261	0.699729	0.0178561	0.0234202	Expected	Expected	-0.137507	-0.00556407	0.584193
RAD18	RAD55	NoDrug	4NQO	DNA_repair	DNA_repair	-11.178	2.5046	-0.305122	0.077491	Negative	Positive	-9.27329	-0.382613	0
RAD5	RAD55	NoDrug	4NQO	DNA_repair	DNA_repair	-10.9413	2.4048	-0.30469	0.0823606	Negative	Positive	-8.76845	-0.387051	0
RAD51	RAD55	NoDrug	4NQO	DNA_repair	DNA_repair	3.06264	4.70987	0.0804634	0.174973	Positive	Positive	-2.07706	-0.0945091	7.31062e-21
RAD52	RAD55	NoDrug	4NQO	DNA_repair	DNA_repair	0.221232	1.67008	0.00838624	0.0813997	Expected	Positive	-1.18249	-0.0730134	2.37302e-07
RAD54	RAD55	NoDrug	4NQO	DNA_repair	DNA_repair	3.43053	4.50028	0.0736153	0.131623	Expected	Positive	-1.59909	-0.0580076	1.02008e-12
APT2	RAD57	NoDrug	4NQO	Neutral	DNA_repair	0.149941	0.282533	0.00947148	0.0275824	Expected	Expected	-0.155753	-0.0181109	0.561524
CLA4	RAD57	NoDrug	4NQO	DNA_repair	DNA_repair	-0.00660775	-0.461384	-0.000261368	-0.0263322	Expected	Expected	0.375448	0.0260709	0.19765
CSM2	RAD57	NoDrug	4NQO	DNA_repair	DNA_repair	0.199865	0.756835	0.011846	0.0663958	Expected	Expected	-0.515237	-0.0545498	0.0578726
CSM3	RAD57	NoDrug	4NQO	DNA_repair	DNA_repair	-0.393649	-0.516083	-0.0162538	-0.0318856	Expected	Expected	0.210357	0.0156318	0.480686
FLO8	RAD57	NoDrug	4NQO	Neutral	DNA_repair	-0.0823934	-0.121761	-0.00477721	-0.0108706	Expected	Expected	0.05724	0.00609342	0.674206
GAL2	RAD57	NoDrug	4NQO	Neutral	DNA_repair	-0.32588	-0.0811414	-0.0188365	-0.00711157	Expected	Expected	-0.111678	-0.0117249	0.612375
HO	RAD57	NoDrug	4NQO	Neutral	DNA_repair	0.420984	0.570897	0.0175883	0.0357119	Expected	Expected	-0.240931	-0.0181235	0.42624
MAG1	RAD57	NoDrug	4NQO	DNA_repair	DNA_repair	-0.711614	0.37039	-0.0305456	0.0242523	Expected	Expected	-0.699905	-0.0547979	0.00489289
MAL13	RAD57	NoDrug	4NQO	Neutral	DNA_repair	-0.14956	0.0127386	-0.00877957	0.00112492	Expected	Expected	-0.093404	-0.00990449	0.635305
MMS1	RAD57	NoDrug	4NQO	DNA_repair	DNA_repair	-0.20068	-7.34671	-0.00780033	-0.397583	Expected	Negative	5.85	0.389783	3.64531e-159
MMS4	RAD57	NoDrug	4NQO	DNA_repair	DNA_repair	0.604236	1.03014	0.0259088	0.0652361	Expected	Expected	-0.514227	-0.0393274	0.0582408
MPH1	RAD57	NoDrug	4NQO	DNA_repair	DNA_repair	-0.887644	-0.603773	-0.0369312	-0.0370298	Expected	Expected	0.00133053	9.86078e-05	0.723867
MUS81	RAD57	NoDrug	4NQO	DNA_repair	DNA_repair	-0.0123921	0.217257	-0.00051467	0.0133432	Expected	Expected	-0.186912	-0.0138579	0.527059
NGL3	RAD57	NoDrug	4NQO	Neutral	DNA_repair	-0.27576	-0.209924	-0.0112455	-0.0128851	Expected	Expected	0.02225	0.00163964	0.702758
PSY3	RAD57	NoDrug	4NQO	DNA_repair	DNA_repair	-0.0359218	0.0138514	-0.00148958	0.000859668	Expected	Expected	-0.0314735	-0.00234924	0.696448
RAD51	RAD57	NoDrug	4NQO	DNA_repair	DNA_repair	1.95988	2.92249	0.0808257	0.171946	Positive	Positive	-1.26821	-0.0911202	2.56424e-08
RAD54	RAD57	NoDrug	4NQO	DNA_repair	DNA_repair	0.493554	1.87667	0.0201028	0.109255	Expected	Positive	-1.25476	-0.0891523	3.64414e-08
RAD55	RAD57	NoDrug	4NQO	DNA_repair	DNA_repair	1.47004	1.93606	0.0576782	0.104652	Expected	Positive	-0.703274	-0.0469737	0.00466848
APT2	RAD59	NoDrug	4NQO	Neutral	DNA_repair	0.128581	0.0064111	0.00462065	0.000375024	Expected	Expected	0.0618423	0.00424562	0.671988
CLA4	RAD59	NoDrug	4NQO	DNA_repair	DNA_repair	-0.308418	-0.0832405	-0.0090668	-0.00379278	Expected	Expected	-0.0972622	-0.00527402	0.630365
CSM2	RAD59	NoDrug	4NQO	DNA_repair	DNA_repair	-0.508485	-0.432316	-0.0144633	-0.0201034	Expected	Expected	0.103468	0.00564013	0.625567
CSM3	RAD59	NoDrug	4NQO	DNA_repair	DNA_repair	-1.12209	-1.23968	-0.0272131	-0.0452525	Expected	Expected	0.411622	0.0180394	0.15155
FLO8	RAD59	NoDrug	4NQO	Neutral	DNA_repair	-0.285163	-0.0665766	-0.00797622	-0.00307083	Expected	Expected	-0.0909365	-0.00490539	0.63858
GAL2	RAD59	NoDrug	4NQO	Neutral	DNA_repair	0.448042	0.181101	0.012528	0.00833837	Expected	Expected	0.0777755	0.00418963	0.648904
HO	RAD59	NoDrug	4NQO	Neutral	DNA_repair	-0.534112	-0.502262	-0.013786	-0.0213328	Expected	Expected	0.151844	0.00754679	0.566241
MAG1	RAD59	NoDrug	4NQO	DNA_repair	DNA_repair	-0.509586	0.240908	-0.015958	0.0123605	Expected	Expected	-0.471114	-0.0283185	0.0901092
MAL13	RAD59	NoDrug	4NQO	Neutral	DNA_repair	-0.0764279	-0.352216	-0.00271524	-0.0203079	Expected	Expected	0.25977	0.0175927	0.382334
MMS1	RAD59	NoDrug	4NQO	DNA_repair	DNA_repair	-2.07264	0.0991438	-0.0602674	0.0043913	Expected	Expected	-1.22034	-0.0646587	8.999e-08
MMS4	RAD59	NoDrug	4NQO	DNA_repair	DNA_repair	0.35278	1.1841	0.0109356	0.0577003	Expected	Expected	-0.809732	-0.0467647	0.000790948
MPH1	RAD59	NoDrug	4NQO	DNA_repair	DNA_repair	-0.171334	-0.418976	-0.00519927	-0.0197933	Expected	Expected	0.259917	0.014594	0.382334
MUS81	RAD59	NoDrug	4NQO	DNA_repair	DNA_repair	0.144174	0.810266	0.0043761	0.0383317	Expected	Expected	-0.60411	-0.0339556	0.0192181
NGL3	RAD59	NoDrug	4NQO	Neutral	DNA_repair	0.251524	0.163405	0.0064	0.00685878	Expected	Expected	-0.00934682	-0.000458782	0.718461
PSY3	RAD59	NoDrug	4NQO	DNA_repair	DNA_repair	0.264972	-0.011377	0.00666807	-0.000456007	Expected	Expected	0.15053	0.00712408	0.567204
RAD18	RAD59	NoDrug	4NQO	DNA_repair	DNA_repair	-9.05424	-11.3843	-0.266917	-0.408134	Negative	Negative	3.0425	0.141216	8.92122e-44
RAD5	RAD59	NoDrug	4NQO	DNA_repair	DNA_repair	-7.93313	-0.146927	-0.238672	-0.00586142	Negative	Expected	-4.65937	-0.232811	2.42502e-101
RAD51	RAD59	NoDrug	4NQO	DNA_repair	DNA_repair	0.752106	0.329129	0.0220634	0.0148209	Expected	Expected	0.134762	0.00724255	0.587101
RAD52	RAD59	NoDrug	4NQO	DNA_repair	DNA_repair	1.30442	0.135663	0.0534008	0.00767458	Expected	Expected	0.654824	0.0457262	0.00928338
RAD54	RAD59	NoDrug	4NQO	DNA_repair	DNA_repair	0.606456	0.941603	0.0143727	0.0328947	Expected	Expected	-0.438754	-0.018522	0.121051
RAD55	RAD59	NoDrug	4NQO	DNA_repair	DNA_repair	-8.76092	0.898156	-0.243125	0.0369727	Negative	Expected	-5.64194	-0.280098	4.23518e-148
RAD57	RAD59	NoDrug	4NQO	DNA_repair	DNA_repair	-0.820393	-6.44641	-0.0347531	-0.406448	Expected	Negative	4.89333	0.371695	1.07957e-111
APT2	RAD61	NoDrug	4NQO	Neutral	DNA_repair	0.119571	-0.110199	0.00533364	-0.00800219	Expected	Expected	0.156484	0.0133358	0.561524
CLA4	RAD61	NoDrug	4NQO	DNA_repair	DNA_repair	-1.71337	-7.12392	-0.0591286	-0.376065	Expected	Negative	5.02528	0.316937	9.65942e-118
CSM2	RAD61	NoDrug	4NQO	DNA_repair	DNA_repair	-0.83071	-0.702371	-0.0300068	-0.0413876	Expected	Expected	0.164663	0.0113808	0.551881
CSM3	RAD61	NoDrug	4NQO	DNA_repair	DNA_repair	-10.3359	-9.40221	-0.309775	-0.426892	Negative	Negative	2.15277	0.117118	2.31286e-22
FLO8	RAD61	NoDrug	4NQO	Neutral	DNA_repair	0.448059	0.67253	0.0159315	0.0394642	Expected	Expected	-0.342981	-0.0235327	0.250974
GAL2	RAD61	NoDrug	4NQO	Neutral	DNA_repair	0.0956385	0.240389	0.00339641	0.0140328	Expected	Expected	-0.155664	-0.0106364	0.561524
HO	RAD61	NoDrug	4NQO	Neutral	DNA_repair	0.200055	0.00773394	0.00631359	0.000396995	Expected	Expected	0.0981893	0.0059166	0.630365
MAG1	RAD61	NoDrug	4NQO	DNA_repair	DNA_repair	-1.4406	-1.26688	-0.0532193	-0.0757661	Expected	Negative	0.320745	0.0225469	0.286713
MAL13	RAD61	NoDrug	4NQO	Neutral	DNA_repair	-0.314918	-0.00526816	-0.0137348	-0.000370413	Expected	Expected	-0.161523	-0.0133644	0.557264
MMS1	RAD61	NoDrug	4NQO	DNA_repair	DNA_repair	-1.95906	-7.94678	-0.0666457	-0.404956	Expected	Negative	5.52159	0.33831	6.35915e-142
MMS4	RAD61	NoDrug	4NQO	DNA_repair	DNA_repair	-0.591768	-0.045281	-0.0216968	-0.002585	Expected	Expected	-0.281687	-0.0191118	0.348227
MPH1	RAD61	NoDrug	4NQO	DNA_repair	DNA_repair	0.02835	-0.019742	0.00101521	-0.00109153	Expected	Expected	0.0319816	0.00210673	0.695736
MUS81	RAD61	NoDrug	4NQO	DNA_repair	DNA_repair	0.21245	-0.189161	0.00761747	-0.0104767	Expected	Expected	0.274245	0.0180942	0.356885
NGL3	RAD61	NoDrug	4NQO	Neutral	DNA_repair	0.165581	-0.00305031	0.00514309	-0.000154488	Expected	Expected	0.0891658	0.00529757	0.640177
PSY3	RAD61	NoDrug	4NQO	DNA_repair	DNA_repair	0.12046	-0.316419	0.00371879	-0.01551	Expected	Expected	0.331939	0.0192288	0.268848
RAD18	RAD61	NoDrug	4NQO	DNA_repair	DNA_repair	-0.563014	-9.33228	-0.0225422	-0.461752	Expected	Negative	6.90045	0.43921	5.98699e-221
RAD5	RAD61	NoDrug	4NQO	DNA_repair	DNA_repair	-0.00919698	-7.21076	-0.000375665	-0.396981	Expected	Negative	5.78546	0.396605	1.05187e-155
RAD51	RAD61	NoDrug	4NQO	DNA_repair	DNA_repair	-1.77428	-1.33881	-0.0617476	-0.070729	Expected	Expected	0.141971	0.0089814	0.579921
RAD52	RAD61	NoDrug	4NQO	DNA_repair	DNA_repair	-0.0844058	0.562697	-0.00469926	0.0439302	Expected	Expected	-0.507143	-0.0486295	0.0631999
RAD54	RAD61	NoDrug	4NQO	DNA_repair	DNA_repair	-0.0777092	-0.392525	-0.00227646	-0.0170181	Expected	Expected	0.281734	0.0147416	0.348227
RAD55	RAD61	NoDrug	4NQO	DNA_repair	DNA_repair	0.0874789	-1.57363	0.002885	-0.0760558	Expected	Negative	1.34915	0.0789408	2.59991e-09
RAD59	RAD61	NoDrug	4NQO	DNA_repair	DNA_repair	-1.98455	-4.63993	-0.0726182	-0.270012	Expected	Negative	2.87154	0.197394	4.21873e-39
APT2	RTT101	NoDrug	4NQO	Neutral	DNA_repair	-0.0911798	-0.246821	-0.00257049	-0.0102735	Expected	Expected	0.153227	0.00770305	0.564222
CLA4	RTT101	NoDrug	4NQO	DNA_repair	DNA_repair	-3.09714	-14.4992	-0.0664576	-0.430457	Expected	Negative	9.9369	0.363999	0
CSM2	RTT101	NoDrug	4NQO	DNA_repair	DNA_repair	0.0446604	-0.445901	0.00102962	-0.0151977	Expected	Expected	0.394363	0.0162273	0.172612
CSM3	RTT101	NoDrug	4NQO	DNA_repair	DNA_repair	-1.20983	-16.3048	-0.0228785	-0.427194	Expected	Negative	12.5128	0.404316	0
FLO8	RTT101	NoDrug	4NQO	Neutral	DNA_repair	1.02606	0.613061	0.0232715	0.0208832	Expected	Expected	0.0583605	0.00238833	0.674206
GAL2	RTT101	NoDrug	4NQO	Neutral	DNA_repair	0.0821661	0.442133	0.00186106	0.0149772	Expected	Expected	-0.321871	-0.0131161	0.286375
HO	RTT101	NoDrug	4NQO	Neutral	DNA_repair	-0.205774	0.106187	-0.00478885	0.00372211	Expected	Expected	-0.202283	-0.00851096	0.498817
MAG1	RTT101	NoDrug	4NQO	DNA_repair	DNA_repair	-1.97234	0.45348	-0.0453302	0.0152449	Expected	Expected	-1.48749	-0.0605751	4.07684e-11
MAL13	RTT101	NoDrug	4NQO	Neutral	DNA_repair	-0.376114	-0.849128	-0.0103368	-0.0340417	Expected	Expected	0.487696	0.023705	0.077139
MMS1	RTT101	NoDrug	4NQO	DNA_repair	DNA_repair	4.46218	2.97373	0.0942923	0.0847878	Positive	Positive	0.267811	0.00950441	0.367557
MMS4	RTT101	NoDrug	4NQO	DNA_repair	DNA_repair	-0.961468	-0.188244	-0.0219426	-0.00605115	Expected	Expected	-0.403102	-0.0158915	0.163341
MPH1	RTT101	NoDrug	4NQO	DNA_repair	DNA_repair	-0.218172	-2.37953	-0.00528697	-0.0806355	Expected	Negative	1.80864	0.0753486	5.11099e-16
MUS81	RTT101	NoDrug	4NQO	DNA_repair	DNA_repair	0.550134	3.59325	0.0122607	0.1124	Expected	Positive	-2.60724	-0.10014	2.20578e-32
NGL3	RTT101	NoDrug	4NQO	Neutral	DNA_repair	0.025945	-0.126832	0.000506635	-0.00365254	Expected	Expected	0.119536	0.00415918	0.609958
PSY3	RTT101	NoDrug	4NQO	DNA_repair	DNA_repair	0.20873	-0.0917769	0.00406147	-0.00257258	Expected	Expected	0.194419	0.00663405	0.511601
RAD18	RTT101	NoDrug	4NQO	DNA_repair	DNA_repair	0.0682988	1.30206	0.00179433	0.0390646	Expected	Expected	-0.934584	-0.0372703	7.01867e-05
RAD5	RTT101	NoDrug	4NQO	DNA_repair	DNA_repair	0.191526	2.14463	0.00513179	0.0710772	Expected	Expected	-1.54735	-0.0659454	5.8817e-12
RAD51	RTT101	NoDrug	4NQO	DNA_repair	DNA_repair	0.783171	1.84031	0.0169897	0.0548125	Expected	Expected	-1.02648	-0.0378228	9.78602e-06
RAD52	RTT101	NoDrug	4NQO	DNA_repair	DNA_repair	0.317427	1.10657	0.0115833	0.0521906	Expected	Expected	-0.680957	-0.0406073	0.00656889
RAD54	RTT101	NoDrug	4NQO	DNA_repair	DNA_repair	1.41883	1.7365	0.0262627	0.0432904	Expected	Expected	-0.548391	-0.0170277	0.0390592
RAD55	RTT101	NoDrug	4NQO	DNA_repair	DNA_repair	1.45513	1.29087	0.0299658	0.0352517	Expected	Expected	-0.154545	-0.00528588	0.564036
RAD57	RTT101	NoDrug	4NQO	DNA_repair	DNA_repair	0.256308	0.156211	0.00968805	0.00816312	Expected	Expected	0.0236444	0.00152493	0.70271
RAD59	RTT101	NoDrug	4NQO	DNA_repair	DNA_repair	-1.18713	-0.838858	-0.026992	-0.0273684	Expected	Expected	0.00946698	0.000376475	0.718461
RAD61	RTT101	NoDrug	4NQO	DNA_repair	DNA_repair	-1.62529	-9.47021	-0.0454333	-0.380414	Expected	Negative	6.84487	0.334981	1.94063e-217
APT2	RTT107	NoDrug	4NQO	Neutral	DNA_repair	-0.254113	-0.353293	-0.0086859	-0.0189656	Expected	Expected	0.161527	0.0102797	0.557264
CLA4	RTT107	NoDrug	4NQO	DNA_repair	DNA_repair	-0.129142	-0.734845	-0.00365646	-0.031111	Expected	Expected	0.539044	0.0274545	0.0432531
CSM2	RTT107	NoDrug	4NQO	DNA_repair	DNA_repair	-0.187809	0.0444299	-0.00505197	0.00188829	Expected	Expected	-0.137983	-0.00694025	0.584193
CSM3	RTT107	NoDrug	4NQO	DNA_repair	DNA_repair	0.906104	0.859941	0.0209474	0.0288693	Expected	Expected	-0.194348	-0.00792187	0.511601
FLO8	RTT107	NoDrug	4NQO	Neutral	DNA_repair	0.266405	0.0699302	0.00705367	0.00294359	Expected	Expected	0.0826509	0.00411008	0.647154
GAL2	RTT107	NoDrug	4NQO	Neutral	DNA_repair	-0.231563	-0.073906	-0.00612863	-0.00311324	Expected	Expected	-0.0606124	-0.00301538	0.672596
HO	RTT107	NoDrug	4NQO	Neutral	DNA_repair	-0.202184	0.0822544	-0.00547279	0.0035615	Expected	Expected	-0.176923	-0.00903429	0.542419
MAG1	RTT107	NoDrug	4NQO	DNA_repair	DNA_repair	-1.70337	-1.04005	-0.0512759	-0.0494607	Expected	Expected	-0.0322519	-0.00181522	0.695736
MAL13	RTT107	NoDrug	4NQO	Neutral	DNA_repair	-0.722853	-0.446113	-0.0244864	-0.023689	Expected	Expected	-0.0126589	-0.000797328	0.718461
MMS1	RTT107	NoDrug	4NQO	DNA_repair	DNA_repair	-3.04969	-0.86675	-0.0854211	-0.035745	Negative	Expected	-0.996455	-0.0496761	1.88731e-05
MMS4	RTT107	NoDrug	4NQO	DNA_repair	DNA_repair	-7.86283	-0.509618	-0.234296	-0.0230112	Negative	Expected	-3.90547	-0.211285	1.6554e-71
MPH1	RTT107	NoDrug	4NQO	DNA_repair	DNA_repair	-1.31692	-0.873273	-0.0437125	-0.0434659	Expected	Expected	-0.00412167	-0.000246585	0.721462
MUS81	RTT107	NoDrug	4NQO	DNA_repair	DNA_repair	-0.0127071	-0.45878	-0.000371309	-0.0201232	Expected	Expected	0.374768	0.0197519	0.197831
NGL3	RTT107	NoDrug	4NQO	Neutral	DNA_repair	0.519528	0.405075	0.0126189	0.0156721	Expected	Expected	-0.0668346	-0.00305313	0.664464
PSY3	RTT107	NoDrug	4NQO	DNA_repair	DNA_repair	-0.922229	-1.13439	-0.0221194	-0.0417608	Expected	Expected	0.447034	0.0196415	0.111515
RAD18	RTT107	NoDrug	4NQO	DNA_repair	DNA_repair	0.0174706	-12.4667	0.000481997	-0.406669	Expected	Negative	9.53006	0.407151	0
RAD5	RTT107	NoDrug	4NQO	DNA_repair	DNA_repair	-2.58331	1.38143	-0.0727104	0.0499382	Expected	Expected	-2.67704	-0.122649	4.38516e-34
RAD51	RTT107	NoDrug	4NQO	DNA_repair	DNA_repair	-9.22346	-1.0934	-0.260008	-0.0456459	Negative	Expected	-4.25549	-0.214362	1.04724e-84
RAD52	RTT107	NoDrug	4NQO	DNA_repair	DNA_repair	1.23916	0.74257	0.0475211	0.0380817	Expected	Expected	0.147407	0.00943947	0.573638
RAD54	RTT107	NoDrug	4NQO	DNA_repair	DNA_repair	-0.212269	0.134829	-0.00479234	0.00433226	Expected	Expected	-0.232355	-0.00912461	0.438881
RAD55	RTT107	NoDrug	4NQO	DNA_repair	DNA_repair	-0.181731	0.658949	-0.00484886	0.02522	Expected	Expected	-0.644488	-0.0300688	0.0108693
RAD57	RTT107	NoDrug	4NQO	DNA_repair	DNA_repair	0.137364	0.132168	0.0054497	0.00753684	Expected	Expected	-0.0300446	-0.00208714	0.698008
RAD59	RTT107	NoDrug	4NQO	DNA_repair	DNA_repair	-0.462336	-0.271151	-0.0138233	-0.0126216	Expected	Expected	-0.0217209	-0.00120167	0.702758
RAD61	RTT107	NoDrug	4NQO	DNA_repair	DNA_repair	0.313578	-0.689492	0.0109572	-0.0369633	Expected	Expected	0.748853	0.0479206	0.00225002
RTT101	RTT107	NoDrug	4NQO	DNA_repair	DNA_repair	-15.925	-13.6662	-0.345611	-0.410862	Negative	Negative	1.75979	0.065251	3.14118e-15
APT2	SGS1	NoDrug	4NQO	Neutral	DNA_repair	-0.0103639	-0.366102	-0.000367495	-0.0197809	Expected	Expected	0.300389	0.0194134	0.32189
CLA4	SGS1	NoDrug	4NQO	DNA_repair	DNA_repair	-0.368855	-0.606333	-0.0106539	-0.0250979	Expected	Expected	0.286167	0.0144441	0.342329
CSM2	SGS1	NoDrug	4NQO	DNA_repair	DNA_repair	1.44986	2.4393	0.0407365	0.105249	Expected	Positive	-1.25294	-0.0645128	3.79406e-08
CSM3	SGS1	NoDrug	4NQO	DNA_repair	DNA_repair	-12.9254	0.259921	-0.309716	0.00879287	Negative	Expected	-7.68312	-0.318509	1.33006e-273
FLO8	SGS1	NoDrug	4NQO	Neutral	DNA_repair	0.677297	0.944834	0.01874	0.0405193	Expected	Expected	-0.426743	-0.0217793	0.134177
GAL2	SGS1	NoDrug	4NQO	Neutral	DNA_repair	0.0953991	-0.127463	0.00263704	-0.00545751	Expected	Expected	0.158828	0.00809456	0.557882
HO	SGS1	NoDrug	4NQO	Neutral	DNA_repair	-0.170982	0.397592	-0.00434832	0.0155098	Expected	Expected	-0.426442	-0.0198581	0.134177
MAG1	SGS1	NoDrug	4NQO	DNA_repair	DNA_repair	-0.756132	-1.07088	-0.0232595	-0.0499592	Expected	Expected	0.477795	0.0266998	0.0849256
MAL13	SGS1	NoDrug	4NQO	Neutral	DNA_repair	0.0472405	0.222687	0.00165534	0.0118017	Expected	Expected	-0.159701	-0.0101464	0.557882
MMS1	SGS1	NoDrug	4NQO	DNA_repair	DNA_repair	-1.33866	1.51047	-0.0381631	0.0604326	Expected	Expected	-2.00695	-0.0985957	1.56809e-19
MMS4	SGS1	NoDrug	4NQO	DNA_repair	DNA_repair	-20.6236	-18.0357	-0.628424	-0.800447	Negative	Negative	3.19539	0.172023	3.5148e-48
MPH1	SGS1	NoDrug	4NQO	DNA_repair	DNA_repair	-0.468964	-1.26376	-0.0139843	-0.0544339	Expected	Expected	0.772119	0.0404496	0.00151456
MUS81	SGS1	NoDrug	4NQO	DNA_repair	DNA_repair	-17.8872	-15.9758	-0.534316	-0.688966	Negative	Negative	2.94793	0.15465	3.75406e-41
NGL3	SGS1	NoDrug	4NQO	Neutral	DNA_repair	-0.268339	-0.0781241	-0.00673001	-0.00300788	Expected	Expected	-0.0810045	-0.00372213	0.647154
PSY3	SGS1	NoDrug	4NQO	DNA_repair	DNA_repair	1.7129	2.79184	0.0424939	0.103049	Expected	Positive	-1.36161	-0.0605548	1.84765e-09
RAD18	SGS1	NoDrug	4NQO	DNA_repair	DNA_repair	1.4412	5.44432	0.0422408	0.185461	Expected	Positive	-3.18703	-0.14322	6.33074e-48
RAD5	SGS1	NoDrug	4NQO	DNA_repair	DNA_repair	1.76317	5.14552	0.0527246	0.19456	Expected	Positive	-2.94221	-0.141835	5.47475e-41
RAD51	SGS1	NoDrug	4NQO	DNA_repair	DNA_repair	1.49863	3.30307	0.043207	0.135502	Expected	Positive	-1.84071	-0.0922946	1.51962e-16
RAD52	SGS1	NoDrug	4NQO	DNA_repair	DNA_repair	1.41268	3.34418	0.0576175	0.179315	Expected	Positive	-1.80642	-0.121697	5.61706e-16
RAD54	SGS1	NoDrug	4NQO	DNA_repair	DNA_repair	2.13817	4.30032	0.0500067	0.138928	Expected	Positive	-2.22953	-0.0889215	6.68636e-24
RAD55	SGS1	NoDrug	4NQO	DNA_repair	DNA_repair	3.2141	4.31681	0.0877561	0.16197	Positive	Positive	-1.59931	-0.0742137	1.02008e-12
RAD57	SGS1	NoDrug	4NQO	DNA_repair	DNA_repair	1.32199	2.30443	0.0557937	0.137566	Expected	Positive	-1.11851	-0.0817728	1.16526e-06
RAD59	SGS1	NoDrug	4NQO	DNA_repair	DNA_repair	-0.190259	0.174623	-0.00580475	0.00794588	Expected	Expected	-0.250994	-0.0137506	0.404951
RAD61	SGS1	NoDrug	4NQO	DNA_repair	DNA_repair	-0.0499802	-0.788342	-0.00180351	-0.0421333	Expected	Expected	0.6254	0.0403298	0.0141152
RTT101	SGS1	NoDrug	4NQO	DNA_repair	DNA_repair	-10.2615	1.9212	-0.230516	0.057867	Negative	Expected	-7.67492	-0.288383	4.74288e-273
RTT107	SGS1	NoDrug	4NQO	DNA_repair	DNA_repair	-11.1272	-9.71906	-0.326341	-0.409747	Negative	Negative	1.62403	0.0834055	4.29186e-13
APT2	SHU1	NoDrug	4NQO	Neutral	DNA_repair	-0.177258	-0.299548	-0.00640412	-0.0173403	Expected	Expected	0.160267	0.0109362	0.557882
CLA4	SHU1	NoDrug	4NQO	DNA_repair	DNA_repair	0.217014	0.208645	0.00559871	0.0080849	Expected	Expected	-0.0534065	-0.00248619	0.676795
CSM2	SHU1	NoDrug	4NQO	DNA_repair	DNA_repair	2.02827	1.49082	0.0621267	0.0723105	Expected	Expected	-0.177524	-0.0101838	0.542419
CSM3	SHU1	NoDrug	4NQO	DNA_repair	DNA_repair	-0.851597	-0.513155	-0.0204701	-0.018624	Expected	Expected	-0.04241	-0.00184617	0.687255
FLO8	SHU1	NoDrug	4NQO	Neutral	DNA_repair	0.720703	0.347812	0.0216428	0.0168754	Expected	Expected	0.0835497	0.00476736	0.647154
GAL2	SHU1	NoDrug	4NQO	Neutral	DNA_repair	-0.0819997	-0.0220829	-0.00246083	-0.00106194	Expected	Expected	-0.0246786	-0.00139889	0.702371
HO	SHU1	NoDrug	4NQO	Neutral	DNA_repair	-0.284868	-0.368711	-0.00711599	-0.0145465	Expected	Expected	0.159126	0.00743047	0.557882
MAG1	SHU1	NoDrug	4NQO	DNA_repair	DNA_repair	-0.610635	-0.546081	-0.0169438	-0.0240467	Expected	Expected	0.136467	0.00710291	0.584193
MAL13	SHU1	NoDrug	4NQO	Neutral	DNA_repair	0.256584	-0.189472	0.00891931	-0.0103723	Expected	Expected	0.297492	0.0192916	0.32451
MMS1	SHU1	NoDrug	4NQO	DNA_repair	DNA_repair	0.264623	0.0178459	0.00673778	0.000663793	Expected	Expected	0.134751	0.00607399	0.587101
MMS4	SHU1	NoDrug	4NQO	DNA_repair	DNA_repair	-0.621961	-0.341022	-0.0171841	-0.0144371	Expected	Expected	-0.0543398	-0.00274703	0.676159
MPH1	SHU1	NoDrug	4NQO	DNA_repair	DNA_repair	-0.0875296	0.64841	-0.00235559	0.0265293	Expected	Expected	-0.589827	-0.0288849	0.0228759
MUS81	SHU1	NoDrug	4NQO	DNA_repair	DNA_repair	-0.180953	0.420044	-0.00485855	0.0171974	Expected	Expected	-0.450482	-0.0220559	0.10853
NGL3	SHU1	NoDrug	4NQO	Neutral	DNA_repair	0.215276	0.0402568	0.00527778	0.00156672	Expected	Expected	0.0806811	0.00371105	0.647154
PSY3	SHU1	NoDrug	4NQO	DNA_repair	DNA_repair	1.9504	2.13212	0.0478696	0.0815577	Expected	Positive	-0.741232	-0.0336881	0.00254617
RAD18	SHU1	NoDrug	4NQO	DNA_repair	DNA_repair	-1.50916	-9.22404	-0.060056	-0.447334	Expected	Negative	6.17339	0.387278	4.30618e-177
RAD5	SHU1	NoDrug	4NQO	DNA_repair	DNA_repair	-0.0994923	-6.84894	-0.00403878	-0.369328	Expected	Negative	5.41199	0.365289	2.17063e-136
RAD51	SHU1	NoDrug	4NQO	DNA_repair	DNA_repair	0.461287	1.46679	0.0121889	0.0576112	Expected	Expected	-0.95953	-0.0454223	4.17868e-05
RAD52	SHU1	NoDrug	4NQO	DNA_repair	DNA_repair	1.28478	0.491612	0.071125	0.0375829	Expected	Expected	0.355365	0.0335421	0.228588
RAD54	SHU1	NoDrug	4NQO	DNA_repair	DNA_repair	0.0620694	0.731974	0.00146604	0.0253559	Expected	Expected	-0.569803	-0.0238899	0.0299305
RAD55	SHU1	NoDrug	4NQO	DNA_repair	DNA_repair	0.9099	-9.94561	0.02282	-0.358491	Expected	Negative	8.68358	0.381311	0
RAD57	SHU1	NoDrug	4NQO	DNA_repair	DNA_repair	0.330921	0.153381	0.018964	0.013053	Expected	Expected	0.0576134	0.00591103	0.674206
RAD59	SHU1	NoDrug	4NQO	DNA_repair	DNA_repair	-0.139953	-0.0102931	-0.00384915	-0.000439877	Expected	Expected	-0.0670845	-0.00340927	0.664464
RAD61	SHU1	NoDrug	4NQO	DNA_repair	DNA_repair	0.201604	-0.19241	0.00704511	-0.0104981	Expected	Expected	0.270759	0.0175432	0.360464
RTT101	SHU1	NoDrug	4NQO	DNA_repair	DNA_repair	0.299669	0.41584	0.00668982	0.0132099	Expected	Expected	-0.167928	-0.00652004	0.549973
RTT107	SHU1	NoDrug	4NQO	DNA_repair	DNA_repair	-0.464385	-0.490073	-0.012083	-0.0191606	Expected	Expected	0.150703	0.00707764	0.567204
SGS1	SHU1	NoDrug	4NQO	DNA_repair	DNA_repair	1.02547	2.52343	0.0278719	0.100448	Expected	Positive	-1.50572	-0.0725764	2.2807e-11
APT2	SHU2	NoDrug	4NQO	Neutral	DNA_repair	0.0440211	0.0833854	0.00196635	0.00603317	Expected	Expected	-0.0478278	-0.00406682	0.686987
CLA4	SHU2	NoDrug	4NQO	DNA_repair	DNA_repair	0.313036	0.0413642	0.00875722	0.00174994	Expected	Expected	0.13816	0.00700728	0.584193
CSM2	SHU2	NoDrug	4NQO	DNA_repair	DNA_repair	1.38958	1.55038	0.0582665	0.100771	Expected	Positive	-0.54951	-0.042504	0.0387404
CSM3	SHU2	NoDrug	4NQO	DNA_repair	DNA_repair	-0.141538	-0.337586	-0.00413198	-0.0154154	Expected	Expected	0.208189	0.0112835	0.483933
FLO8	SHU2	NoDrug	4NQO	Neutral	DNA_repair	-0.300686	-0.0589177	-0.0123197	-0.00388686	Expected	Expected	-0.108589	-0.00843289	0.617771
GAL2	SHU2	NoDrug	4NQO	Neutral	DNA_repair	-0.0208001	0.192773	-0.000850557	0.0124855	Expected	Expected	-0.174108	-0.0133361	0.546857
HO	SHU2	NoDrug	4NQO	Neutral	DNA_repair	0.0578707	0.237498	0.00171096	0.0109884	Expected	Expected	-0.168967	-0.00927746	0.549945
MAG1	SHU2	NoDrug	4NQO	DNA_repair	DNA_repair	0.133429	-0.335457	0.00404704	-0.0162631	Expected	Expected	0.355155	0.0203101	0.228588
MAL13	SHU2	NoDrug	4NQO	Neutral	DNA_repair	0.0784686	0.00893268	0.00325962	0.000584549	Expected	Expected	0.0345123	0.00267507	0.694779
MMS1	SHU2	NoDrug	4NQO	DNA_repair	DNA_repair	0.896663	0.157138	0.0247004	0.00631552	Expected	Expected	0.377317	0.0183849	0.195552
MMS4	SHU2	NoDrug	4NQO	DNA_repair	DNA_repair	0.572132	0.723961	0.0173423	0.0339834	Expected	Expected	-0.297816	-0.0166411	0.32451
MPH1	SHU2	NoDrug	4NQO	DNA_repair	DNA_repair	-4.34357	0.172646	-0.127831	0.00783116	Negative	Expected	-2.50899	-0.135663	4.66554e-30
MUS81	SHU2	NoDrug	4NQO	DNA_repair	DNA_repair	-0.151533	0.103865	-0.00444678	0.00471377	Expected	Expected	-0.1695	-0.00916055	0.549945
NGL3	SHU2	NoDrug	4NQO	Neutral	DNA_repair	-0.00462847	0.0476344	-0.000133589	0.00216684	Expected	Expected	-0.0427011	-0.00230043	0.687255
PSY3	SHU2	NoDrug	4NQO	DNA_repair	DNA_repair	1.66416	1.82384	0.0487618	0.0837932	Expected	Positive	-0.642877	-0.0350314	0.011058
RAD51	SHU2	NoDrug	4NQO	DNA_repair	DNA_repair	1.46719	1.5341	0.0428353	0.0669187	Expected	Expected	-0.458822	-0.0240834	0.101969
RAD54	SHU2	NoDrug	4NQO	DNA_repair	DNA_repair	0.0645179	0.846897	0.00186001	0.0366015	Expected	Expected	-0.668729	-0.0347415	0.00766815
RAD59	SHU2	NoDrug	4NQO	DNA_repair	DNA_repair	-0.380668	-0.838543	-0.0114164	-0.0392085	Expected	Expected	0.500315	0.0277921	0.0670201
RAD61	SHU2	NoDrug	4NQO	DNA_repair	DNA_repair	0.0122085	-0.236505	0.000497375	-0.0152377	Expected	Expected	0.20642	0.0157351	0.488522
RTT101	SHU2	NoDrug	4NQO	DNA_repair	DNA_repair	0.305996	-0.380222	0.00818081	-0.0147426	Expected	Expected	0.486724	0.0229234	0.0775747
RTT107	SHU2	NoDrug	4NQO	DNA_repair	DNA_repair	0.374292	-0.324233	0.0105044	-0.0137151	Expected	Expected	0.477105	0.0242195	0.0849256
SGS1	SHU2	NoDrug	4NQO	DNA_repair	DNA_repair	1.9791	2.31436	0.0590206	0.102495	Expected	Positive	-0.814253	-0.0434741	0.000733763
SHU1	SHU2	NoDrug	4NQO	DNA_repair	DNA_repair	1.65484	1.17616	0.0670107	0.0741563	Expected	Expected	-0.0953595	-0.00714561	0.630365
APT2	SLX4	NoDrug	4NQO	Neutral	DNA_repair	-0.104314	-0.273596	-0.00470646	-0.0202392	Expected	Expected	0.179262	0.0155328	0.542056
CLA4	SLX4	NoDrug	4NQO	DNA_repair	DNA_repair	0.113862	0.652142	0.00392946	0.0346529	Expected	Expected	-0.4849	-0.0307234	0.0793293
CSM2	SLX4	NoDrug	4NQO	DNA_repair	DNA_repair	0.0533845	-2.06665	0.00195972	-0.124507	Expected	Negative	1.79261	0.126467	9.27643e-16
CSM3	SLX4	NoDrug	4NQO	DNA_repair	DNA_repair	-0.894772	-1.90894	-0.0271212	-0.088345	Expected	Negative	1.10668	0.0612239	1.523e-06
FLO8	SLX4	NoDrug	4NQO	Neutral	DNA_repair	0.280249	0.0828628	0.0101317	0.00497179	Expected	Expected	0.07366	0.0051599	0.655611
GAL2	SLX4	NoDrug	4NQO	Neutral	DNA_repair	0.171381	0.0156756	0.00618778	0.000935663	Expected	Expected	0.0752889	0.00525212	0.653296
HO	SLX4	NoDrug	4NQO	Neutral	DNA_repair	-0.100153	-0.124504	-0.00318774	-0.00646932	Expected	Expected	0.0538543	0.00328158	0.676159
MAG1	SLX4	NoDrug	4NQO	DNA_repair	DNA_repair	-0.0841694	-0.221503	-0.00310897	-0.0133305	Expected	Expected	0.144754	0.0102216	0.578526
MAL13	SLX4	NoDrug	4NQO	Neutral	DNA_repair	0.0792081	-0.17472	0.00348302	-0.0124727	Expected	Expected	0.190304	0.0159557	0.516268
MMS1	SLX4	NoDrug	4NQO	DNA_repair	DNA_repair	-1.28657	-1.14788	-0.0438583	-0.0588685	Expected	Expected	0.243747	0.0150101	0.419462
MMS4	SLX4	NoDrug	4NQO	DNA_repair	DNA_repair	-0.690434	-0.487973	-0.0253168	-0.0280689	Expected	Expected	0.0403443	0.00275208	0.687255
MPH1	SLX4	NoDrug	4NQO	DNA_repair	DNA_repair	0.240041	-0.361756	0.00860949	-0.0201503	Expected	Expected	0.43411	0.0287598	0.124632
MUS81	SLX4	NoDrug	4NQO	DNA_repair	DNA_repair	-0.0586261	0.222371	-0.00210526	0.0124088	Expected	Expected	-0.218723	-0.0145141	0.466697
NGL3	SLX4	NoDrug	4NQO	Neutral	DNA_repair	0.0044627	0.0620273	0.000139721	0.00318159	Expected	Expected	-0.0506188	-0.00304187	0.684073
PSY3	SLX4	NoDrug	4NQO	DNA_repair	DNA_repair	-0.00336712	-2.65362	-0.000104822	-0.132013	Expected	Negative	2.2477	0.131908	2.76118e-24
RAD18	SLX4	NoDrug	4NQO	DNA_repair	DNA_repair	-0.313664	0.122644	-0.0129792	0.00633301	Expected	Expected	-0.291851	-0.0193122	0.334634
RAD5	SLX4	NoDrug	4NQO	DNA_repair	DNA_repair	0.270611	0.497285	0.0114271	0.0286251	Expected	Expected	-0.2409	-0.017198	0.42624
RAD51	SLX4	NoDrug	4NQO	DNA_repair	DNA_repair	0.141452	0.303144	0.00493525	0.0161587	Expected	Expected	-0.176173	-0.0112234	0.542426
RAD52	SLX4	NoDrug	4NQO	DNA_repair	DNA_repair	-0.619914	-5.67467	-0.0357598	-0.4617	Expected	Negative	4.27067	0.42594	2.56471e-85
RAD54	SLX4	NoDrug	4NQO	DNA_repair	DNA_repair	0.777797	0.715603	0.0230397	0.0316355	Expected	Expected	-0.161529	-0.00859574	0.557264
RAD55	SLX4	NoDrug	4NQO	DNA_repair	DNA_repair	0.832429	0.423984	0.0275099	0.0207019	Expected	Expected	0.115467	0.00680793	0.609958
RAD57	SLX4	NoDrug	4NQO	DNA_repair	DNA_repair	0.459994	0.349586	0.0273649	0.0317297	Expected	Expected	-0.0402199	-0.00436475	0.687255
RAD59	SLX4	NoDrug	4NQO	DNA_repair	DNA_repair	-0.441945	-0.692843	-0.0161907	-0.0405715	Expected	Expected	0.352968	0.0243808	0.231659
RAD61	SLX4	NoDrug	4NQO	DNA_repair	DNA_repair	-1.13438	-0.714771	-0.0508655	-0.0511657	Expected	Expected	0.00355454	0.000300244	0.721462
RTT101	SLX4	NoDrug	4NQO	DNA_repair	DNA_repair	-0.198115	0.106593	-0.00558638	0.0043631	Expected	Expected	-0.200172	-0.00994948	0.502053
RTT107	SLX4	NoDrug	4NQO	DNA_repair	DNA_repair	0.0153743	0.488084	0.000537178	0.0262889	Expected	Expected	-0.401106	-0.0257517	0.165125
SGS1	SLX4	NoDrug	4NQO	DNA_repair	DNA_repair	-15.3342	-16.0184	-0.553929	-0.86409	Negative	Negative	4.77744	0.31016	1.62886e-106
SHU1	SLX4	NoDrug	4NQO	DNA_repair	DNA_repair	0.144298	-1.97294	0.00511927	-0.110189	Expected	Negative	1.74273	0.115309	5.91393e-15
SHU2	SLX4	NoDrug	4NQO	DNA_repair	DNA_repair	0.0283924	-2.54905	0.00119399	-0.171185	Expected	Negative	2.17549	0.172379	8.15415e-23
APT2	SRS2	NoDrug	4NQO	Neutral	DNA_repair	-0.451302	-0.087646	-0.0135815	-0.00407686	Expected	Expected	-0.17156	-0.00950468	0.549492
CLA4	SRS2	NoDrug	4NQO	DNA_repair	DNA_repair	0.485734	-0.213531	0.011191	-0.00717425	Expected	Expected	0.450805	0.0183652	0.108121
CSM2	SRS2	NoDrug	4NQO	DNA_repair	DNA_repair	0.59287	2.08989	0.0145413	0.0792222	Expected	Positive	-1.43257	-0.0646809	2.25187e-10
CSM3	SRS2	NoDrug	4NQO	DNA_repair	DNA_repair	-17.8683	-8.23901	-0.390212	-0.260392	Negative	Negative	-3.37934	-0.12982	9.06592e-54
FLO8	SRS2	NoDrug	4NQO	Neutral	DNA_repair	0.0907608	-0.159737	0.00218779	-0.00602774	Expected	Expected	0.183475	0.00821554	0.535674
GAL2	SRS2	NoDrug	4NQO	Neutral	DNA_repair	0.208757	0.46474	0.00502824	0.0174461	Expected	Expected	-0.278413	-0.0124179	0.354788
HO	SRS2	NoDrug	4NQO	Neutral	DNA_repair	-0.0539255	0.0713505	-0.00114453	0.00234092	Expected	Expected	-0.0891982	-0.00348545	0.640672
MAG1	SRS2	NoDrug	4NQO	DNA_repair	DNA_repair	-0.57252	-1.08152	-0.0157261	-0.0457725	Expected	Expected	0.595513	0.0300464	0.021103
MAL13	SRS2	NoDrug	4NQO	Neutral	DNA_repair	-0.00150111	-0.000612582	-4.40757e-05	-2.75794e-05	Expected	Expected	-0.000306907	-1.64963e-05	0.726627
MMS1	SRS2	NoDrug	4NQO	DNA_repair	DNA_repair	-3.60101	-0.41043	-0.082025	-0.0133413	Negative	Expected	-1.73041	-0.0686837	9.34718e-15
MMS4	SRS2	NoDrug	4NQO	DNA_repair	DNA_repair	-4.91847	-0.0896771	-0.12033	-0.00325739	Negative	Expected	-2.67325	-0.117073	5.36008e-34
MPH1	SRS2	NoDrug	4NQO	DNA_repair	DNA_repair	-12.8166	-3.55994	-0.341724	-0.140227	Negative	Negative	-4.23619	-0.201497	5.74548e-84
MUS81	SRS2	NoDrug	4NQO	DNA_repair	DNA_repair	-4.39365	-10.3449	-0.116915	-0.407874	Negative	Negative	6.11681	0.290959	6.82586e-174
NGL3	SRS2	NoDrug	4NQO	Neutral	DNA_repair	-0.200658	0.123868	-0.00418965	0.00401015	Expected	Expected	-0.212852	-0.0081998	0.477871
PSY3	SRS2	NoDrug	4NQO	DNA_repair	DNA_repair	1.75017	2.68904	0.0363605	0.0843102	Expected	Positive	-1.27486	-0.0479497	2.17449e-08
RAD18	SRS2	NoDrug	4NQO	DNA_repair	DNA_repair	3.0697	7.97576	0.099833	0.304497	Positive	Positive	-4.08086	-0.204664	5.4435e-78
RAD5	SRS2	NoDrug	4NQO	DNA_repair	DNA_repair	1.35081	6.03095	0.0381442	0.21604	Expected	Positive	-3.90006	-0.177895	2.54125e-71
RAD51	SRS2	NoDrug	4NQO	DNA_repair	DNA_repair	0.924113	2.43254	0.0241991	0.0918254	Expected	Positive	-1.47198	-0.0676263	6.63604e-11
RAD52	SRS2	NoDrug	4NQO	DNA_repair	DNA_repair	-0.451618	0.665235	-0.0259219	0.050423	Expected	Expected	-0.802975	-0.0763449	0.000887728
RAD54	SRS2	NoDrug	4NQO	DNA_repair	DNA_repair	-29.8321	-23.3897	-0.590317	-0.650675	Negative	Negative	1.76801	0.0603574	2.32694e-15
RAD55	SRS2	NoDrug	4NQO	DNA_repair	DNA_repair	4.07839	5.16585	0.0900905	0.159445	Positive	Positive	-1.82727	-0.069355	2.54975e-16
RAD59	SRS2	NoDrug	4NQO	DNA_repair	DNA_repair	0.152616	1.141	0.00373183	0.0422238	Expected	Expected	-0.86782	-0.038492	0.000267878
RAD61	SRS2	NoDrug	4NQO	DNA_repair	DNA_repair	-1.73671	-2.49964	-0.0604146	-0.13165	Expected	Negative	1.12859	0.0712356	9.03765e-07
RTT101	SRS2	NoDrug	4NQO	DNA_repair	DNA_repair	-15.4468	-13.5361	-0.313596	-0.374917	Negative	Negative	1.78565	0.0613212	1.198e-15
RTT107	SRS2	NoDrug	4NQO	DNA_repair	DNA_repair	-12.0323	-10.3721	-0.309787	-0.388884	Negative	Negative	1.7391	0.0790976	6.69569e-15
SGS1	SRS2	NoDrug	4NQO	DNA_repair	DNA_repair	-25.8062	-21.4631	-0.621939	-0.73011	Negative	Negative	2.59472	0.108172	4.2286e-32
SHU1	SRS2	NoDrug	4NQO	DNA_repair	DNA_repair	0.660913	1.69495	0.0156662	0.0595935	Expected	Expected	-1.03594	-0.0439274	8.02044e-06
SHU2	SRS2	NoDrug	4NQO	DNA_repair	DNA_repair	-0.366367	1.28969	-0.0103043	0.0541139	Expected	Expected	-1.27527	-0.0644182	2.1714e-08
SLX4	SRS2	NoDrug	4NQO	DNA_repair	DNA_repair	-0.312955	-0.800435	-0.00944202	-0.0366529	Expected	Expected	0.496214	0.0272108	0.0700273
APT2	YBR259W	NoDrug	4NQO	Neutral	Neutral	-0.302738	-0.569122	-0.0107286	-0.032943	Expected	Expected	0.327304	0.0222143	0.276947
CLA4	YBR259W	NoDrug	4NQO	DNA_repair	Neutral	-0.615587	-0.179944	-0.0180297	-0.00824387	Expected	Expected	-0.179966	-0.00978578	0.542056
CSM2	YBR259W	NoDrug	4NQO	DNA_repair	Neutral	0.211287	0.177275	0.00589979	0.00811838	Expected	Expected	-0.0413632	-0.00221859	0.687255
CSM3	YBR259W	NoDrug	4NQO	DNA_repair	Neutral	-0.457186	-0.460658	-0.0109525	-0.0166397	Expected	Expected	0.131211	0.00568714	0.592321
FLO8	YBR259W	NoDrug	4NQO	Neutral	Neutral	0.454667	0.343573	0.0124875	0.0155839	Expected	Expected	-0.0583956	-0.00309646	0.674206
GAL2	YBR259W	NoDrug	4NQO	Neutral	Neutral	-0.0364451	-0.158891	-0.00100071	-0.00719788	Expected	Expected	0.116988	0.00619718	0.609958
HO	YBR259W	NoDrug	4NQO	Neutral	Neutral	0.104951	0.049312	0.00267758	0.00208199	Expected	Expected	0.0120734	0.000595586	0.718461
MAG1	YBR259W	NoDrug	4NQO	DNA_repair	Neutral	-1.00636	-0.662627	-0.0313448	-0.0341151	Expected	Expected	0.0460393	0.00277031	0.687255
MAL13	YBR259W	NoDrug	4NQO	Neutral	Neutral	-0.144957	-0.0456555	-0.00508762	-0.00261619	Expected	Expected	-0.0367789	-0.00247143	0.694779
MMS1	YBR259W	NoDrug	4NQO	DNA_repair	Neutral	0.19296	-0.151252	0.00559786	-0.00676852	Expected	Expected	0.231881	0.0123664	0.438881
MMS4	YBR259W	NoDrug	4NQO	DNA_repair	Neutral	0.0117862	0.0953699	0.000363297	0.004657	Expected	Expected	-0.0743554	-0.0042937	0.655611
MPH1	YBR259W	NoDrug	4NQO	DNA_repair	Neutral	0.102285	-0.00706722	0.00308987	-0.000334871	Expected	Expected	0.0609449	0.00342474	0.671988
MUS81	YBR259W	NoDrug	4NQO	DNA_repair	Neutral	0.0750359	0.20011	0.00226695	0.00949994	Expected	Expected	-0.128538	-0.00723299	0.594221
NGL3	YBR259W	NoDrug	4NQO	Neutral	Neutral	0.259121	0.0335546	0.00651982	0.00140119	Expected	Expected	0.104991	0.00511863	0.624161
PSY3	YBR259W	NoDrug	4NQO	DNA_repair	Neutral	-0.568694	-0.26293	-0.0141351	-0.0104557	Expected	Expected	-0.0784611	-0.00367941	0.648904
RAD18	YBR259W	NoDrug	4NQO	DNA_repair	Neutral	-0.239143	-0.764619	-0.00685888	-0.0266698	Expected	Expected	0.438707	0.019811	0.12103
RAD5	YBR259W	NoDrug	4NQO	DNA_repair	Neutral	-0.498313	-0.585074	-0.0145844	-0.0227076	Expected	Expected	0.167111	0.00812326	0.549973
RAD51	YBR259W	NoDrug	4NQO	DNA_repair	Neutral	-0.319742	0.00610189	-0.00933152	0.00027568	Expected	Expected	-0.178619	-0.0096072	0.542419
RAD52	YBR259W	NoDrug	4NQO	DNA_repair	Neutral	-0.194728	-0.142741	-0.00776677	-0.00784584	Expected	Expected	0.00116423	7.90655e-05	0.723867
RAD54	YBR259W	NoDrug	4NQO	DNA_repair	Neutral	-0.158922	-0.252369	-0.00371964	-0.0087349	Expected	Expected	0.120032	0.00501525	0.609958
RAD55	YBR259W	NoDrug	4NQO	DNA_repair	Neutral	-0.0990138	0.0603427	-0.00273303	0.00249571	Expected	Expected	-0.105156	-0.00522874	0.624222
RAD57	YBR259W	NoDrug	4NQO	DNA_repair	Neutral	0.755336	0.103376	0.0311319	0.00632942	Expected	Expected	0.336043	0.0248025	0.260423
RAD59	YBR259W	NoDrug	4NQO	DNA_repair	Neutral	-0.267105	-0.2873	-0.00826779	-0.0144764	Expected	Expected	0.104989	0.00620858	0.624161
RAD61	YBR259W	NoDrug	4NQO	DNA_repair	Neutral	-0.510234	-0.642677	-0.0184799	-0.0371923	Expected	Expected	0.274093	0.0187124	0.356885
RTT101	YBR259W	NoDrug	4NQO	DNA_repair	Neutral	-0.590835	-0.310425	-0.0132814	-0.0100644	Expected	Expected	-0.0815402	-0.00321692	0.647154
RTT107	YBR259W	NoDrug	4NQO	DNA_repair	Neutral	-0.20621	-0.0813691	-0.00614618	-0.00381278	Expected	Expected	-0.0420175	-0.0023334	0.687255
SGS1	YBR259W	NoDrug	4NQO	DNA_repair	Neutral	-0.21103	-0.395084	-0.00640506	-0.0180195	Expected	Expected	0.212	0.0116145	0.477871
SHU1	YBR259W	NoDrug	4NQO	DNA_repair	Neutral	-0.0476541	0.200695	-0.00128625	0.00842803	Expected	Expected	-0.194595	-0.00971428	0.511601
SHU2	YBR259W	NoDrug	4NQO	DNA_repair	Neutral	0.246947	-0.220335	0.00720214	-0.00999008	Expected	Expected	0.318903	0.0171922	0.28915
SLX4	YBR259W	NoDrug	4NQO	DNA_repair	Neutral	-0.521657	-0.052719	-0.0188952	-0.00306217	Expected	Expected	-0.231297	-0.015833	0.438881
SRS2	YBR259W	NoDrug	4NQO	DNA_repair	Neutral	-0.0696932	0.0284581	-0.00168385	0.00104729	Expected	Expected	-0.0620382	-0.00273114	0.671988
APT2	YCL047C	NoDrug	4NQO	Neutral	Neutral	0.074634	0.241855	0.00257208	0.0137987	Expected	Expected	-0.168431	-0.0112266	0.549973
CLA4	YCL047C	NoDrug	4NQO	DNA_repair	Neutral	0.339032	0.569942	0.0095791	0.025124	Expected	Expected	-0.296889	-0.0155449	0.324698
CSM2	YCL047C	NoDrug	4NQO	DNA_repair	Neutral	0.0962801	-0.277997	0.00262287	-0.0126188	Expected	Expected	0.28791	0.0152417	0.338619
CSM3	YCL047C	NoDrug	4NQO	DNA_repair	Neutral	0.842318	1.03727	0.019653	0.0370307	Expected	Expected	-0.407464	-0.0173777	0.15686
FLO8	YCL047C	NoDrug	4NQO	Neutral	Neutral	-0.222121	-0.454202	-0.00595323	-0.0204784	Expected	Expected	0.276927	0.0145251	0.354788
GAL2	YCL047C	NoDrug	4NQO	Neutral	Neutral	0.105194	0.164604	0.00281553	0.00739629	Expected	Expected	-0.0875842	-0.00458075	0.642366
HO	YCL047C	NoDrug	4NQO	Neutral	Neutral	-0.638295	-0.548102	-0.0157704	-0.0225725	Expected	Expected	0.141634	0.0068021	0.579921
MAG1	YCL047C	NoDrug	4NQO	DNA_repair	Neutral	0.226188	0.449988	0.00679812	0.0223152	Expected	Expected	-0.267593	-0.0155171	0.3686
MAL13	YCL047C	NoDrug	4NQO	Neutral	Neutral	0.320718	-0.1479	0.0109202	-0.00828958	Expected	Expected	0.29292	0.0192098	0.331769
MMS1	YCL047C	NoDrug	4NQO	DNA_repair	Neutral	-0.401996	-0.974804	-0.0112259	-0.0417375	Expected	Expected	0.596883	0.0305116	0.0208393
MMS4	YCL047C	NoDrug	4NQO	DNA_repair	Neutral	0.0415377	0.585125	0.00123483	0.0275839	Expected	Expected	-0.472778	-0.0263491	0.0888865
MPH1	YCL047C	NoDrug	4NQO	DNA_repair	Neutral	0.552401	0.706052	0.0160903	0.0322914	Expected	Expected	-0.298787	-0.0162011	0.324216
MUS81	YCL047C	NoDrug	4NQO	DNA_repair	Neutral	0.440238	0.313727	0.012836	0.0144042	Expected	Expected	-0.0288326	-0.00156817	0.698871
NGL3	YCL047C	NoDrug	4NQO	Neutral	Neutral	-0.392381	-0.224086	-0.00955807	-0.0091168	Expected	Expected	-0.00930564	-0.000441266	0.718461
PSY3	YCL047C	NoDrug	4NQO	DNA_repair	Neutral	-0.150595	-0.424076	-0.00363682	-0.0165587	Expected	Expected	0.281453	0.0129218	0.348227
RAD18	YCL047C	NoDrug	4NQO	DNA_repair	Neutral	-0.178246	0.354632	-0.00504596	0.0126543	Expected	Expected	-0.388602	-0.0177003	0.182297
RAD5	YCL047C	NoDrug	4NQO	DNA_repair	Neutral	-0.0615726	-0.293745	-0.00177864	-0.0116884	Expected	Expected	0.201537	0.00990972	0.498817
RAD51	YCL047C	NoDrug	4NQO	DNA_repair	Neutral	-0.260096	-0.475084	-0.00732998	-0.0207722	Expected	Expected	0.258412	0.0134422	0.384478
RAD52	YCL047C	NoDrug	4NQO	DNA_repair	Neutral	0.0321861	-0.427285	0.0012736	-0.0239634	Expected	Expected	0.367687	0.025237	0.206454
RAD54	YCL047C	NoDrug	4NQO	DNA_repair	Neutral	0.166358	0.316397	0.00379026	0.0108155	Expected	Expected	-0.171011	-0.0070252	0.549492
RAD55	YCL047C	NoDrug	4NQO	DNA_repair	Neutral	0.0996174	-0.217154	0.00265732	-0.00868935	Expected	Expected	0.235941	0.0113467	0.430022
RAD57	YCL047C	NoDrug	4NQO	DNA_repair	Neutral	-0.514085	-0.45552	-0.0209195	-0.028494	Expected	Expected	0.101502	0.0075745	0.628415
RAD59	YCL047C	NoDrug	4NQO	DNA_repair	Neutral	-0.15852	0.0659401	-0.00472435	0.00319173	Expected	Expected	-0.139263	-0.00791607	0.584193
RAD61	YCL047C	NoDrug	4NQO	DNA_repair	Neutral	-0.0583689	0.121304	-0.00205603	0.0068605	Expected	Expected	-0.133824	-0.00891652	0.587657
RTT101	YCL047C	NoDrug	4NQO	DNA_repair	Neutral	0.0518263	0.0681486	0.0011354	0.00218031	Expected	Expected	-0.0269479	-0.00104492	0.699591
RTT107	YCL047C	NoDrug	4NQO	DNA_repair	Neutral	-0.215129	-0.403127	-0.00617746	-0.0181153	Expected	Expected	0.223856	0.0119378	0.454669
SGS1	YCL047C	NoDrug	4NQO	DNA_repair	Neutral	-0.413999	-0.428846	-0.0121556	-0.0189471	Expected	Expected	0.128027	0.00679157	0.594221
SHU1	YCL047C	NoDrug	4NQO	DNA_repair	Neutral	0.306911	-0.133547	0.00808094	-0.00557031	Expected	Expected	0.276757	0.0136513	0.354788
SHU2	YCL047C	NoDrug	4NQO	DNA_repair	Neutral	-0.467061	-0.126169	-0.0134249	-0.00582557	Expected	Expected	-0.139722	-0.00759929	0.584193
SLX4	YCL047C	NoDrug	4NQO	DNA_repair	Neutral	0.145587	-0.0467667	0.00512518	-0.00266253	Expected	Expected	0.116344	0.00778771	0.609958
SRS2	YCL047C	NoDrug	4NQO	DNA_repair	Neutral	-0.0986406	-0.504563	-0.00230998	-0.0181556	Expected	Expected	0.369085	0.0158456	0.205359
YBR259W	YCL047C	NoDrug	4NQO	Neutral	Neutral	0.280423	0.551551	0.00831242	0.0267647	Expected	Expected	-0.3245	-0.0184523	0.280859
APT2	YDL027C	NoDrug	4NQO	Neutral	Neutral	0.416385	0.165741	0.0128415	0.00846012	Expected	Expected	0.0734669	0.0043814	0.655611
CLA4	YDL027C	NoDrug	4NQO	DNA_repair	Neutral	-0.181903	-0.483099	-0.0043197	-0.0179015	Expected	Expected	0.308594	0.0135818	0.306835
CSM2	YDL027C	NoDrug	4NQO	DNA_repair	Neutral	0.594388	0.489317	0.0148736	0.0202597	Expected	Expected	-0.111333	-0.00538613	0.612375
CSM3	YDL027C	NoDrug	4NQO	DNA_repair	Neutral	0.0143767	-0.0176037	0.000298211	-0.000562521	Expected	Expected	0.0225933	0.000860733	0.702758
FLO8	YDL027C	NoDrug	4NQO	Neutral	Neutral	0.139697	0.0467175	0.0034413	0.00192559	Expected	Expected	0.0315653	0.00151571	0.695736
GAL2	YDL027C	NoDrug	4NQO	Neutral	Neutral	-0.30228	-0.0139589	-0.00743516	-0.000572509	Expected	Expected	-0.143497	-0.00686265	0.579921
HO	YDL027C	NoDrug	4NQO	Neutral	Neutral	0.0798765	0.125054	0.00173937	0.00450177	Expected	Expected	-0.065658	-0.0027624	0.666973
MAG1	YDL027C	NoDrug	4NQO	DNA_repair	Neutral	-0.232684	-0.335634	-0.00591019	-0.0140768	Expected	Expected	0.166555	0.00816664	0.549973
MAL13	YDL027C	NoDrug	4NQO	Neutral	Neutral	0.224062	0.320734	0.00674393	0.0158455	Expected	Expected	-0.15733	-0.00910157	0.561524
MMS1	YDL027C	NoDrug	4NQO	DNA_repair	Neutral	0.414411	0.19958	0.00971673	0.00714743	Expected	Expected	0.060023	0.0025693	0.672596
MMS4	YDL027C	NoDrug	4NQO	DNA_repair	Neutral	0.172758	-0.0305029	0.00435414	-0.00122149	Expected	Expected	0.117837	0.00557563	0.609958
MPH1	YDL027C	NoDrug	4NQO	DNA_repair	Neutral	-0.26202	-0.0104651	-0.00645864	-0.000406197	Expected	Expected	-0.131632	-0.00605244	0.592321
MUS81	YDL027C	NoDrug	4NQO	DNA_repair	Neutral	0.356669	0.437114	0.00880106	0.0170067	Expected	Expected	-0.178105	-0.00820563	0.542419
NGL3	YDL027C	NoDrug	4NQO	Neutral	Neutral	-0.31048	-0.279738	-0.00665218	-0.00994007	Expected	Expected	0.0792393	0.00328788	0.647154
PSY3	YDL027C	NoDrug	4NQO	DNA_repair	Neutral	-0.100336	-0.127642	-0.00213888	-0.004393	Expected	Expected	0.0556801	0.00225413	0.674816
RAD18	YDL027C	NoDrug	4NQO	DNA_repair	Neutral	-0.159088	-0.29759	-0.00445302	-0.0104276	Expected	Expected	0.13322	0.0059746	0.587657
RAD5	YDL027C	NoDrug	4NQO	DNA_repair	Neutral	-0.131977	0.393295	-0.00376921	0.0153505	Expected	Expected	-0.395333	-0.0191198	0.172612
RAD51	YDL027C	NoDrug	4NQO	DNA_repair	Neutral	-0.0481355	0.100365	-0.0011543	0.00372603	Expected	Expected	-0.110424	-0.00488033	0.614155
RAD52	YDL027C	NoDrug	4NQO	DNA_repair	Neutral	0.789992	0.067523	0.0308764	0.00372269	Expected	Expected	0.401797	0.0271537	0.163821
RAD54	YDL027C	NoDrug	4NQO	DNA_repair	Neutral	-0.581577	-0.740192	-0.0117918	-0.0225942	Expected	Expected	0.294785	0.0108024	0.327794
RAD55	YDL027C	NoDrug	4NQO	DNA_repair	Neutral	-0.446368	-0.417981	-0.0101422	-0.0142181	Expected	Expected	0.0996385	0.00407588	0.630365
RTT101	YDL027C	NoDrug	4NQO	DNA_repair	Neutral	-0.0582522	0.132486	-0.0011263	0.00375201	Expected	Expected	-0.142263	-0.00487832	0.579921
RTT107	YDL027C	NoDrug	4NQO	DNA_repair	Neutral	0.367776	0.0968297	0.00884309	0.00363904	Expected	Expected	0.116642	0.00520405	0.609958
SGS1	YDL027C	NoDrug	4NQO	DNA_repair	Neutral	0.470587	-0.0819312	0.0116936	-0.00307649	Expected	Expected	0.328026	0.0147701	0.276844
SHU1	YDL027C	NoDrug	4NQO	DNA_repair	Neutral	-0.0522431	0.239621	-0.00126361	0.00918337	Expected	Expected	-0.230522	-0.010447	0.440079
SHU2	YDL027C	NoDrug	4NQO	DNA_repair	Neutral	0.0128363	-0.133576	0.000364963	-0.00606588	Expected	Expected	0.120028	0.00643084	0.609958
SLX4	YDL027C	NoDrug	4NQO	DNA_repair	Neutral	-0.38205	-0.00796537	-0.0118429	-0.000400278	Expected	Expected	-0.193799	-0.0114426	0.511601
SRS2	YDL027C	NoDrug	4NQO	DNA_repair	Neutral	0.22978	-0.0546943	0.00474477	-0.00173373	Expected	Expected	0.171248	0.0064785	0.549492
YBR259W	YDL027C	NoDrug	4NQO	Neutral	Neutral	-0.0836921	-0.131626	-0.00208385	-0.00533868	Expected	Expected	0.0683901	0.00325484	0.663233
YCL047C	YDL027C	NoDrug	4NQO	Neutral	Neutral	0.272521	0.34278	0.00658818	0.0136048	Expected	Expected	-0.150985	-0.00701665	0.567204
APT2	YFR057W	NoDrug	4NQO	Neutral	Neutral	-0.0913654	-0.162184	-0.00321723	-0.0093751	Expected	Expected	0.0909771	0.00615786	0.638367
CLA4	YFR057W	NoDrug	4NQO	DNA_repair	Neutral	-0.0798272	0.49818	-0.00231401	0.0224373	Expected	Expected	-0.462117	-0.0247513	0.0988591
CSM2	YFR057W	NoDrug	4NQO	DNA_repair	Neutral	0.0304796	0.0439853	0.000846052	0.00202021	Expected	Expected	-0.0218791	-0.00117416	0.702758
CSM3	YFR057W	NoDrug	4NQO	DNA_repair	Neutral	-0.213515	0.0631408	-0.00556793	0.00250161	Expected	Expected	-0.170131	-0.00806954	0.549859
FLO8	YFR057W	NoDrug	4NQO	Neutral	Neutral	0.225352	0.0823883	0.00615876	0.00375267	Expected	Expected	0.0452965	0.00240609	0.687255
GAL2	YFR057W	NoDrug	4NQO	Neutral	Neutral	-0.284978	-0.145097	-0.00778101	-0.0065899	Expected	Expected	-0.0224768	-0.00119111	0.702758
HO	YFR057W	NoDrug	4NQO	Neutral	Neutral	0.19781	0.0403252	0.00500531	0.00168908	Expected	Expected	0.0677663	0.00331623	0.663233
MAG1	YFR057W	NoDrug	4NQO	DNA_repair	Neutral	-0.174582	0.141777	-0.00621877	0.00830079	Expected	Expected	-0.211863	-0.0145196	0.478823
MAL13	YFR057W	NoDrug	4NQO	Neutral	Neutral	-0.255817	-0.306126	-0.00890126	-0.0174434	Expected	Expected	0.127943	0.00854213	0.594221
[truncated: 24,029 more rows]
