# Supplementary material for: Mapping DNA damage‐dependent genetic interactions in yeast via party mating and barcode fusion genetics
Source: Mol Syst Biol. 2018 May 28;14(5):e7985. doi: 10.15252/msb.20177985 (PMC5974512; doi:10.15252/msb.20177985)
Supplement: Supplementary file 8 — Code EV1 [file MSB-14-e7985-s008.zip]

Archive with 112 entries (93 files):
- Computer_code_EV1_description.rtf
- BFG_GI_stats-master/
- BFG_GI_stats-master/.DS_Store
- BFG_GI_stats-master/.gitignore
- BFG_GI_stats-master/bfg_gi.Rproj
- BFG_GI_stats-master/readme.md
- BFG_GI_stats-master/data/
- BFG_GI_stats-master/data/table_ev2.txt
- BFG_GI_stats-master/data/output/
- BFG_GI_stats-master/data/output/table_ev3.txt
- BFG_GI_stats-master/data/output/table_ev4.txt
- BFG_GI_stats-master/data/output/table_ev5.txt
- BFG_GI_stats-master/data/output/table_ev6.tsv
- BFG_GI_stats-master/packages/
- BFG_GI_stats-master/packages/BfgGiStats/
- BFG_GI_stats-master/packages/BfgGiStats/DESCRIPTION
- BFG_GI_stats-master/packages/BfgGiStats/NAMESPACE
- BFG_GI_stats-master/packages/BfgGiStats/man/
- BFG_GI_stats-master/packages/BfgGiStats/man/add_p_values.Rd
- BFG_GI_stats-master/packages/BfgGiStats/man/average_gi_data_by_gene.Rd
- BFG_GI_stats-master/packages/BfgGiStats/man/delta_z_histogram.Rd
- BFG_GI_stats-master/packages/BfgGiStats/man/differential_gi_analysis.Rd
- BFG_GI_stats-master/packages/BfgGiStats/man/gis_vs_linkage_hist.Rd
- BFG_GI_stats-master/packages/BfgGiStats/man/prec_rec_vs_stonge.Rd
- BFG_GI_stats-master/packages/BfgGiStats/man/st_onge_scatterplot.Rd
- BFG_GI_stats-master/packages/BfgGiStats/man/update_calls.Rd
- BFG_GI_stats-master/packages/BfgGiStats/man/update_gis.Rd
- BFG_GI_stats-master/packages/BfgGiStats/R/
- BFG_GI_stats-master/packages/BfgGiStats/R/.Rapp.history
- BFG_GI_stats-master/packages/BfgGiStats/R/differential_gi_calls.R
- BFG_GI_stats-master/packages/BfgGiStats/R/gis_linked_vs_unlinked.R
- BFG_GI_stats-master/packages/BfgGiStats/R/group_gis.R
- BFG_GI_stats-master/packages/BfgGiStats/R/new_gi_calls.R
- BFG_GI_stats-master/packages/BfgGiStats/R/new_gis.R
- BFG_GI_stats-master/packages/BfgGiStats/R/st_onge_comparison_plots.R
- BFG_GI_stats-master/results/
- BFG_GI_stats-master/results/auc_vs_st_onge_new.pdf
- BFG_GI_stats-master/results/delta_z_distribution.pdf
- BFG_GI_stats-master/results/delta_z_distribution_overall.pdf
- BFG_GI_stats-master/results/differential_inters_by_gene.pdf
- BFG_GI_stats-master/results/gene_averaged_p_value_histogram.pdf
- BFG_GI_stats-master/results/GIS_by_linkage.pdf
- BFG_GI_stats-master/results/GIS_neutrals_vs_distance.pdf
- BFG_GI_stats-master/results/gis_well_measured_vs_non.pdf
- BFG_GI_stats-master/results/prec_rec_vs_st_onge.pdf
- BFG_GI_stats-master/results/sign_reversals_by_gene.pdf
- BFG_GI_stats-master/results/st_onge_scatterplot_barcodewise.pdf
- BFG_GI_stats-master/results/st_onge_scatterplot_genewise.pdf
- BFG_GI_stats-master/results/Z_distribution.pdf
- BFG_GI_stats-master/scripts/
- BFG_GI_stats-master/scripts/master.R
- __MACOSX/
- __MACOSX/._BFG_GI_stats-master
- __MACOSX/._Computer_code_EV1_description.rtf
- __MACOSX/BFG_GI_stats-master/
- __MACOSX/BFG_GI_stats-master/._.DS_Store
- __MACOSX/BFG_GI_stats-master/._.gitignore
- __MACOSX/BFG_GI_stats-master/._bfg_gi.Rproj
- __MACOSX/BFG_GI_stats-master/._data
- __MACOSX/BFG_GI_stats-master/._packages
- __MACOSX/BFG_GI_stats-master/._readme.md
- __MACOSX/BFG_GI_stats-master/._results
- __MACOSX/BFG_GI_stats-master/._scripts
- __MACOSX/BFG_GI_stats-master/data/
- __MACOSX/BFG_GI_stats-master/data/._output
- __MACOSX/BFG_GI_stats-master/data/._table_ev2.txt
- __MACOSX/BFG_GI_stats-master/data/output/
- __MACOSX/BFG_GI_stats-master/data/output/._table_ev3.txt
- __MACOSX/BFG_GI_stats-master/data/output/._table_ev4.txt
- __MACOSX/BFG_GI_stats-master/data/output/._table_ev5.txt
- __MACOSX/BFG_GI_stats-master/data/output/._table_ev6.tsv
- __MACOSX/BFG_GI_stats-master/packages/
- __MACOSX/BFG_GI_stats-master/packages/._BfgGiStats
- __MACOSX/BFG_GI_stats-master/packages/BfgGiStats/
- __MACOSX/BFG_GI_stats-master/packages/BfgGiStats/._DESCRIPTION
- __MACOSX/BFG_GI_stats-master/packages/BfgGiStats/._man
- __MACOSX/BFG_GI_stats-master/packages/BfgGiStats/._NAMESPACE
- __MACOSX/BFG_GI_stats-master/packages/BfgGiStats/._R
- __MACOSX/BFG_GI_stats-master/packages/BfgGiStats/man/
- __MACOSX/BFG_GI_stats-master/packages/BfgGiStats/man/._add_p_values.Rd
- __MACOSX/BFG_GI_stats-master/packages/BfgGiStats/man/._average_gi_data_by_gene.Rd
- __MACOSX/BFG_GI_stats-master/packages/BfgGiStats/man/._delta_z_histogram.Rd
- __MACOSX/BFG_GI_stats-master/packages/BfgGiStats/man/._differential_gi_analysis.Rd
- __MACOSX/BFG_GI_stats-master/packages/BfgGiStats/man/._gis_vs_linkage_hist.Rd
- __MACOSX/BFG_GI_stats-master/packages/BfgGiStats/man/._prec_rec_vs_stonge.Rd
- __MACOSX/BFG_GI_stats-master/packages/BfgGiStats/man/._st_onge_scatterplot.Rd
- __MACOSX/BFG_GI_stats-master/packages/BfgGiStats/man/._update_calls.Rd
- __MACOSX/BFG_GI_stats-master/packages/BfgGiStats/man/._update_gis.Rd
- __MACOSX/BFG_GI_stats-master/packages/BfgGiStats/R/
- __MACOSX/BFG_GI_stats-master/packages/BfgGiStats/R/._.Rapp.history
- __MACOSX/BFG_GI_stats-master/packages/BfgGiStats/R/._differential_gi_calls.R
- __MACOSX/BFG_GI_stats-master/packages/BfgGiStats/R/._gis_linked_vs_unlinked.R
- __MACOSX/BFG_GI_stats-master/packages/BfgGiStats/R/._group_gis.R
- __MACOSX/BFG_GI_stats-master/packages/BfgGiStats/R/._new_gi_calls.R
- __MACOSX/BFG_GI_stats-master/packages/BfgGiStats/R/._new_gis.R
- __MACOSX/BFG_GI_stats-master/packages/BfgGiStats/R/._st_onge_comparison_plots.R
- __MACOSX/BFG_GI_stats-master/results/
- __MACOSX/BFG_GI_stats-master/results/._auc_vs_st_onge_new.pdf
- __MACOSX/BFG_GI_stats-master/results/._delta_z_distribution.pdf
- __MACOSX/BFG_GI_stats-master/results/._delta_z_distribution_overall.pdf
- __MACOSX/BFG_GI_stats-master/results/._differential_inters_by_gene.pdf
- __MACOSX/BFG_GI_stats-master/results/._gene_averaged_p_value_histogram.pdf
- __MACOSX/BFG_GI_stats-master/results/._GIS_by_linkage.pdf
- __MACOSX/BFG_GI_stats-master/results/._GIS_neutrals_vs_distance.pdf
- __MACOSX/BFG_GI_stats-master/results/._gis_well_measured_vs_non.pdf
- __MACOSX/BFG_GI_stats-master/results/._prec_rec_vs_st_onge.pdf
- __MACOSX/BFG_GI_stats-master/results/._sign_reversals_by_gene.pdf
- __MACOSX/BFG_GI_stats-master/results/._st_onge_scatterplot_barcodewise.pdf
- __MACOSX/BFG_GI_stats-master/results/._st_onge_scatterplot_genewise.pdf
- __MACOSX/BFG_GI_stats-master/results/._Z_distribution.pdf
- __MACOSX/BFG_GI_stats-master/scripts/
- __MACOSX/BFG_GI_stats-master/scripts/._master.R
