# Supplementary material for: Mapping DNA damage‐dependent genetic interactions in yeast via party mating and barcode fusion genetics
Source: Mol Syst Biol. 2018 May 28;14(5):e7985. doi: 10.15252/msb.20177985 (PMC5974512; doi:10.15252/msb.20177985)
Supplement: Supplementary file 8 — Code EV1 [file MSB-14-e7985-s008.zip › BFG_GI_stats-master/readme.md]

# Genetic interaction definitions for BFG-GI

Statistical analysis of genetic interactions mapped using Barcode Fusion Genetics (BFG-GI)

## Getting Started

To analyze genetic interactions from the raw number of sequencing reads (C_xy) run 'master.R' . The input data used is table_s2.txt. All functions called by master.R are in the packages folder. See below for other 'Dependencies'.  This script performs several tasks - including GIS calculation, Z_GIS calculation, FDR calculation, genetic interaction calls, and differential genetic interaction calls. It reproduces several plots used in the manuscript

We execute 'master.R' using the following steps:  
a) get into the ~/.../BFG_GI_stats-master/scripts directory  
b) Start an R session  
c) type source('master.R')

Calling master.R directly from R will work as well.  To properly find the input data, the working directory must be the same as the master.R script.

```
source('master.R')
```

## Folder Contents
**scripts/** - contains the main script (master.R)

**data/** - contains:
1)  the input data (table_s2.txt)
2)  tables resulting from analysis in the output/ folder - tables s3,s4,s5,s6 in the publication

**doc/** - contains an explanation of the new genetic interaction definitions and the significance calling algorithm.  The latest documentation is included in the publication

**packages/** - contains all scripts that master.R depends on in the BfgGiStats subfolder, in an R package format

**results/** - all plots resulting from from master.R


## Authors

**Albi Celaj** (https://github.com/a3cel2)  
**Javier Diaz (testing and documentation)** (https://github.com/jdime)

See also the list of [contributors](https://github.com/your/project/contributors) who participated in this project.

## Dependencies
The following R packages must be installed prior to running master.R:
1) dplyr
2) devtools
3) roxygen2
4) ROCR
5) qvalue (Bioconductor)

Cairo must be installed for accurate reproduction of PDF files.  Otherwise, the base pdf funcion will be used in master.R
