# Supplementary material for: Mapping DNA damage‐dependent genetic interactions in yeast via party mating and barcode fusion genetics
Source: Mol Syst Biol. 2018 May 28;14(5):e7985. doi: 10.15252/msb.20177985 (PMC5974512; doi:10.15252/msb.20177985)
Supplement: Supplementary file 8 — Code EV1 [file MSB-14-e7985-s008.zip › BFG_GI_stats-master/data/table_ev2.txt]

Barcode_x	Barcode_y	C_xy_sum.HetDipl	C_xy_R1.HetDipl	C_xy_R2.HetDipl	C_xy_sum.NoDrug	C_xy_R1.NoDrug	C_xy_R2.NoDrug	C_xy_sum.DMSO	C_xy_R1.DMSO	C_xy_R2.DMSO	C_xy_sum.MMS	C_xy_R1.MMS	C_xy_R2.MMS	C_xy_sum.4NQO	C_xy_R1.4NQO	C_xy_R2.4NQO	C_xy_sum.BLMC	C_xy_R1.BLMC	C_xy_R2.BLMC	C_xy_sum.ZEOC	C_xy_R1.ZEOC	C_xy_R2.ZEOC	C_xy_sum.HYDX	C_xy_R1.HYDX	C_xy_R2.HYDX	C_xy_sum.DXRB	C_xy_R1.DXRB	C_xy_R2.DXRB	C_xy_sum.CMPT	C_xy_R1.CMPT	C_xy_R2.CMPT	C_xy_sum.CSPL	C_xy_R1.CSPL	C_xy_R2.CSPL	Chromosomal_distance_bp	Remove_by_Chromosomal_distance_or_SameGene	Type_of_gene_x	Type_of_gene_y	SOJ_E_NoMMS	SOJ_E_MMS	SOJ_E_SnsM/N	SOJ_Class_NoMMS	SOJ_Class_MMS
APT2_donor_1	APT2_recipient_1	80179	44572	35607	1410	640	770	1186	660	526	1398	785	613	1149	504	645	1647	925	722	1272	707	565	1441	825	616	1535	705	830	2034	1175	859	1536	921	615	0	YES	Neutral	Neutral	NA	NA	NA	NA	NA
APT2_donor_1	CLA4_recipient_1	31311	16448	14863	43110	20262	22848	37835	21857	15978	45378	24749	20629	33179	13653	19526	40649	21983	18666	33866	18836	15030	37411	20819	16592	35160	16694	18466	38358	23207	15151	33903	19206	14697	NA	no	Neutral	DNA_repair	NA	NA	NA	NA	NA
APT2_donor_1	CSM2_recipient_1	49449	27741	21708	104025	44481	59544	89723	48029	41694	64707	37388	27319	74733	32808	41925	92078	49317	42761	92433	49914	42519	87418	47258	40160	113039	47793	65246	145131	85410	59721	106820	61101	45719	NA	no	Neutral	DNA_repair	NA	NA	NA	NA	NA
APT2_donor_1	CSM2_recipient_2	90881	50057	40824	365440	164009	201431	303992	165949	138043	220974	125292	95682	282899	111745	171154	183363	101070	82293	221835	126978	94857	220014	125936	94078	398456	185043	213413	410677	241683	168994	356979	208119	148860	NA	no	Neutral	DNA_repair	NA	NA	NA	NA	NA
APT2_donor_1	CSM3_recipient_1	43449	22381	21068	37371	15980	21391	31211	16542	14669	31122	17310	13812	23739	9377	14362	52975	28924	24051	41075	23733	17342	42278	23976	18302	38176	16736	21440	22124	13263	8861	39499	22593	16906	NA	no	Neutral	DNA_repair	NA	NA	NA	NA	NA
APT2_donor_1	CSM3_recipient_2	9540	5060	4480	8494	3767	4727	7463	4272	3191	7927	4409	3518	6676	2857	3819	11034	6025	5009	8344	4911	3433	8606	4835	3771	7517	3217	4300	4614	2563	2051	8503	5004	3499	NA	no	Neutral	DNA_repair	NA	NA	NA	NA	NA
APT2_donor_1	FLO8_recipient_1	68803	35791	33012	125155	58160	66995	108334	62585	45749	133467	74955	58512	101623	42936	58687	118806	64250	54556	104104	60713	43391	112536	59644	52892	135499	56584	78915	186374	109681	76693	133898	73644	60254	NA	no	Neutral	Neutral	NA	NA	NA	NA	NA
APT2_donor_1	FLO8_recipient_2	48240	26571	21669	140580	61602	78978	120058	68721	51337	155107	85433	69674	127402	55229	72173	91512	51393	40119	95150	56519	38631	99424	54803	44621	137901	57587	80314	182236	109250	72986	132249	75646	56603	NA	no	Neutral	Neutral	NA	NA	NA	NA	NA
APT2_donor_1	GAL2_recipient_2	68950	36571	32379	204413	90657	113756	176412	96303	80109	225151	133740	91411	178782	70619	108163	117436	63509	53927	129849	72923	56926	132704	71740	60964	203590	95606	107984	284223	165702	118521	192936	112482	80454	NA	no	Neutral	Neutral	NA	NA	NA	NA	NA
APT2_donor_1	GAL2_recipient_1	50205	27909	22296	107821	47819	60002	90326	51703	38623	116248	68424	47824	85677	36670	49007	100264	57351	42913	81644	47615	34029	96055	52946	43109	109342	47367	61975	137057	75381	61676	108768	64608	44160	NA	no	Neutral	Neutral	NA	NA	NA	NA	NA
APT2_donor_1	HO_recipient_1	78057	42198	35859	231276	105022	126254	202341	108313	94028	253163	143543	109620	208765	93944	114821	158323	88914	69409	208550	113743	94807	171316	91705	79611	218855	103912	114943	280656	157448	123208	218868	121581	97287	1296486	no	Neutral	Neutral	NA	NA	NA	NA	NA
APT2_donor_1	HO_recipient_2	100039	54081	45958	288789	123486	165303	235347	129723	105624	296831	169906	126925	250281	107120	143161	230813	122423	108390	239980	132181	107799	227830	129202	98628	282951	119632	163319	373092	215461	157631	306617	182130	124487	1296486	no	Neutral	Neutral	NA	NA	NA	NA	NA
APT2_donor_1	MAG1_recipient_1	10874	5657	5217	24873	11163	13710	24366	14076	10290	11778	6424	5354	21413	9283	12130	18853	10098	8755	16926	9323	7603	16012	9080	6932	24693	11211	13482	39756	22522	17234	27157	15534	11623	NA	no	Neutral	DNA_repair	NA	NA	NA	NA	NA
APT2_donor_1	MAL13_recipient_1	72720	38942	33778	116620	49867	66753	100259	57388	42871	127553	74389	53164	98435	38882	59553	112226	58941	53285	99579	56461	43118	108034	59548	48486	121382	58263	63119	162482	97408	65074	118621	69156	49465	NA	no	Neutral	Neutral	NA	NA	NA	NA	NA
APT2_donor_1	MMS1_recipient_1	16266	8462	7804	17945	7768	10177	14630	8142	6488	9866	5487	4379	12554	5511	7043	23612	12278	11334	21144	11646	9498	21761	11649	10112	14774	6861	7913	10266	5816	4450	23038	12671	10367	NA	no	Neutral	DNA_repair	NA	NA	NA	NA	NA
APT2_donor_1	MMS4_recipient_1	31202	16868	14334	55552	23460	32092	50081	27074	23007	31927	17241	14686	33934	13591	20343	56862	32229	24633	50960	29445	21515	54199	30162	24037	44143	19123	25020	36565	21519	15046	55733	33412	22321	NA	no	Neutral	DNA_repair	NA	NA	NA	NA	NA
APT2_donor_1	MPH1_recipient_1	15446	8193	7253	18957	8407	10550	17605	9424	8181	15426	8747	6679	12717	5583	7134	12751	6763	5988	17531	9656	7875	9174	5251	3923	19354	8284	11070	35943	21746	14197	16665	9807	6858	NA	no	Neutral	DNA_repair	NA	NA	NA	NA	NA
APT2_donor_1	MUS81_recipient_1	10219	5577	4642	13299	5969	7330	12299	6779	5520	9539	5203	4336	8107	3514	4593	18012	10397	7615	14871	8111	6760	13418	7609	5809	10051	4615	5436	5752	3195	2557	15389	8718	6671	96535	no	Neutral	DNA_repair	NA	NA	NA	NA	NA
APT2_donor_1	NGL3_recipient_1	437587	243255	194332	1029316	467412	561904	925092	509911	415181	1112389	612704	499685	1032324	413446	618878	873548	490585	382963	687073	396991	290082	880123	499118	381005	902510	428512	473998	989269	554980	434289	1028758	571475	457283	NA	no	Neutral	Neutral	NA	NA	NA	NA	NA
APT2_donor_1	NGL3_recipient_2	86411	47154	39257	246405	106669	139736	208239	120300	87939	268530	149356	119174	212861	86422	126439	190077	106747	83330	186740	110924	75816	201065	111893	89172	244471	116075	128396	272305	157256	115049	234094	139052	95042	NA	no	Neutral	Neutral	NA	NA	NA	NA	NA
APT2_donor_1	PSY3_recipient_1	71771	38067	33704	211786	91682	120104	150397	83696	66701	128003	72578	55425	148237	63445	84792	156385	83760	72625	173826	97621	76205	158660	89976	68684	206825	97125	109700	236617	134044	102573	215414	120847	94567	NA	no	Neutral	DNA_repair	NA	NA	NA	NA	NA
APT2_donor_1	PSY3_recipient_2	150087	77310	72777	174128	78149	95979	142033	82052	59981	125115	73643	51472	122989	50610	72379	116815	62566	54249	137932	74483	63449	131592	76021	55571	166077	79717	86360	180001	99001	81000	190215	109849	80366	NA	no	Neutral	DNA_repair	NA	NA	NA	NA	NA
APT2_donor_1	RAD18_recipient_1	11082	5821	5261	9962	4260	5702	8309	4756	3553	3285	1827	1458	2323	1007	1316	10452	5544	4908	7803	4298	3505	9314	5381	3933	11022	5004	6018	14867	8831	6036	9332	5287	4045	NA	no	Neutral	DNA_repair	NA	NA	NA	NA	NA
APT2_donor_1	RAD18_recipient_2	50899	27256	23643	71960	32677	39283	59750	33251	26499	22295	12280	10015	16155	6914	9241	73313	41935	31378	66613	39568	27045	65416	35364	30052	76366	33479	42887	100361	55751	44610	65940	39531	26409	NA	no	Neutral	DNA_repair	NA	NA	NA	NA	NA
APT2_donor_1	RAD51_recipient_1	12149	6258	5891	9855	4475	5380	9045	5034	4011	7129	3965	3164	7364	3111	4253	14202	7533	6669	12123	6874	5249	14773	8065	6708	8431	3652	4779	9067	4987	4080	10327	5964	4363	NA	no	Neutral	DNA_repair	NA	NA	NA	NA	NA
APT2_donor_1	RAD52_recipient_1	7918	4280	3638	5404	2425	2979	4882	2717	2165	3907	2194	1713	3490	1417	2073	11896	6805	5091	9477	5425	4052	11222	6305	4917	5275	2258	3017	5906	3281	2625	6686	3861	2825	NA	no	Neutral	DNA_repair	NA	NA	NA	NA	NA
APT2_donor_1	RAD54_recipient_1	13923	7385	6538	9348	4195	5153	8633	4896	3737	6626	3757	2869	6100	2544	3556	17286	9798	7488	14531	8553	5978	14447	8040	6407	7575	3203	4372	8221	4838	3383	10664	6217	4447	NA	no	Neutral	DNA_repair	NA	NA	NA	NA	NA
APT2_donor_1	RAD54_recipient_2	59073	30730	28343	47925	19985	27940	42418	23830	18588	26320	15066	11254	28790	12164	16626	80682	42794	37888	67563	36849	30714	84573	46168	38405	32861	14235	18626	36288	20358	15930	50590	29494	21096	NA	no	Neutral	DNA_repair	NA	NA	NA	NA	NA
APT2_donor_1	RAD55_recipient_1	21907	11955	9952	10238	4324	5914	9528	5201	4327	7464	4313	3151	7834	3267	4567	15294	8191	7103	12389	7292	5097	14772	8455	6317	7474	3393	4081	7813	4598	3215	11204	6594	4610	744829	no	Neutral	DNA_repair	NA	NA	NA	NA	NA
APT2_donor_1	RAD57_recipient_1	46118	24696	21422	53999	23662	30337	44812	23988	20824	25119	14514	10605	31031	13452	17579	79015	42320	36695	53710	29293	24417	70300	38749	31551	28762	12161	16601	29422	16668	12754	55944	31077	24867	887934	no	Neutral	DNA_repair	NA	NA	NA	NA	NA
APT2_donor_1	RAD59_recipient_1	135652	71258	64394	255975	108098	147877	279409	161415	117994	208242	123696	84546	238375	96780	141595	231813	124159	107654	216376	126190	90186	234440	130466	103974	269258	112442	156816	91279	55224	36055	321542	187459	134083	999564	no	Neutral	DNA_repair	NA	NA	NA	NA	NA
APT2_donor_1	RAD5_recipient_1	51329	26440	24889	74200	31728	42472	63101	34112	28989	22598	12447	10151	19130	7767	11363	95968	54894	41074	69126	38448	30678	81435	44455	36980	72197	34279	37918	83688	49711	33977	64353	38226	26127	NA	no	Neutral	DNA_repair	NA	NA	NA	NA	NA
APT2_donor_1	RAD5_recipient_2	125929	66151	59778	150098	63386	86712	126938	72659	54279	56508	31125	25383	39768	17239	22529	162945	88121	74824	130584	76862	53722	150344	85260	65084	154718	71047	83671	172693	96881	75812	141824	82683	59141	NA	no	Neutral	DNA_repair	NA	NA	NA	NA	NA
APT2_donor_1	RAD61_recipient_1	26379	13722	12657	58370	25887	32483	51561	30060	21501	46795	27796	18999	42459	19107	23352	58197	31170	27027	59823	32627	27196	42830	23381	19449	69897	29552	40345	22809	13549	9260	61758	34307	27451	868528	no	Neutral	DNA_repair	NA	NA	NA	NA	NA
APT2_donor_1	RTT101_recipient_1	14407	7495	6912	7248	3138	4110	6877	3754	3123	4685	2732	1953	4023	1722	2301	15392	8084	7308	16848	9735	7113	13886	8022	5864	8457	3664	4793	4921	2842	2079	10250	6201	4049	NA	no	Neutral	DNA_repair	NA	NA	NA	NA	NA
APT2_donor_1	RTT101_recipient_2	16202	8346	7856	10964	4863	6101	9843	5686	4157	5804	3166	2638	7488	3246	4242	20215	10722	9493	17938	9687	8251	19149	10250	8899	10193	4681	5512	3764	2236	1528	15580	8569	7011	NA	no	Neutral	DNA_repair	NA	NA	NA	NA	NA
APT2_donor_1	RTT107_recipient_1	13207	6870	6337	25020	11362	13658	21891	12066	9825	12386	7290	5096	15824	6599	9225	25616	14253	11363	29095	16183	12912	22019	11670	10349	15468	6620	8848	10735	6140	4595	24103	13654	10449	NA	no	Neutral	DNA_repair	NA	NA	NA	NA	NA
APT2_donor_1	SGS1_recipient_1	53890	28858	25032	66508	30554	35954	63223	34513	28710	35490	19548	15942	36319	14546	21773	109326	61397	47929	97823	57579	40244	81864	47727	34137	65766	30200	35566	58385	34038	24347	57610	32319	25291	NA	no	Neutral	DNA_repair	NA	NA	NA	NA	NA
APT2_donor_1	SHU1_recipient_1	60229	31024	29205	107634	46595	61039	92584	52014	40570	77649	43608	34041	56796	22434	34362	105305	60234	45071	95484	54139	41345	97512	56333	41179	118693	56355	62338	142717	81634	61083	110350	63727	46623	NA	no	Neutral	DNA_repair	NA	NA	NA	NA	NA
APT2_donor_1	SHU1_recipient_2	44591	23424	21167	91785	41193	50592	78538	45371	33167	58445	32823	25622	68764	30944	37820	82208	44458	37750	81441	46177	35264	77222	42974	34248	97887	45968	51919	121279	72040	49239	92846	52087	40759	NA	no	Neutral	DNA_repair	NA	NA	NA	NA	NA
APT2_donor_1	SHU2_recipient_1	66640	35006	31634	71223	32720	38503	58976	33445	25531	46722	25482	21240	50058	21975	28083	73575	38642	34933	85841	46354	39487	82370	44966	37404	99519	42077	57442	111429	62512	48917	81140	45520	35620	741648	no	Neutral	DNA_repair	NA	NA	NA	NA	NA
APT2_donor_1	SHU2_recipient_2	116348	64084	52264	178772	81180	97592	161986	85853	76133	118072	66309	51763	145928	62457	83471	164336	88018	76318	148681	80288	68393	158480	91554	66926	194547	90348	104199	259532	142743	116789	194732	109245	85487	741648	no	Neutral	DNA_repair	NA	NA	NA	NA	NA
APT2_donor_1	SLX4_recipient_1	86532	44573	41959	227426	106890	120536	193405	111730	81675	183641	105116	78525	163521	70886	92635	191158	104372	86786	170762	95900	74862	184916	104866	80050	199301	93592	105709	221478	124249	97229	210287	121441	88846	NA	no	Neutral	DNA_repair	NA	NA	NA	NA	NA
APT2_donor_1	SRS2_recipient_1	54646	27869	26777	75066	32894	42172	69584	39830	29754	50467	28615	21852	42891	19065	23826	90660	51386	39274	83466	45072	38394	73168	42269	30899	78479	36446	42033	55980	33252	22728	81995	47352	34643	NA	no	Neutral	DNA_repair	NA	NA	NA	NA	NA
APT2_donor_1	SRS2_recipient_2	69241	36372	32869	106736	48469	58267	95929	53893	42036	92126	53728	38398	67811	29769	38042	85113	46472	38641	110707	62771	47936	67527	36505	31022	112639	51724	60915	67379	40394	26985	110469	64403	46066	NA	no	Neutral	DNA_repair	NA	NA	NA	NA	NA
APT2_donor_1	YBR259W_recipient_1	143941	76346	67595	331510	152296	179214	278585	152080	126505	357476	206550	150926	285217	120504	164713	257272	147160	110112	252844	150189	102655	279987	160265	119722	335046	148626	186420	378030	209996	168034	320099	181336	138763	NA	no	Neutral	Neutral	NA	NA	NA	NA	NA
APT2_donor_1	YCL047C_recipient_1	44906	25192	19714	58392	25278	33114	51329	27476	23853	61732	34335	27397	46069	18197	27872	54209	29880	24329	49983	28340	21643	50256	27168	23088	68750	29425	39325	88069	51829	36240	65869	38402	27467	NA	no	Neutral	Neutral	NA	NA	NA	NA	NA
APT2_donor_1	YDL027C_recipient_1	63332	35529	27803	107748	49499	58249	94755	54238	40517	116628	66128	50500	90634	37296	53338	104185	54718	49467	92591	54499	38092	96584	51701	44883	115160	52283	62877	156314	88552	67762	112424	64925	47499	939560	no	Neutral	Neutral	NA	NA	NA	NA	NA
APT2_donor_1	YDL027C_recipient_2	108388	55278	53110	279096	122300	156796	232019	126659	105360	294566	171791	122775	225451	90293	135158	198667	113638	85029	189934	107693	82241	202004	108133	93871	299188	134276	164912	350313	200379	149934	275062	157335	117727	939560	no	Neutral	Neutral	NA	NA	NA	NA	NA
APT2_donor_1	YFR057W_recipient_1	137299	74924	62375	254468	114205	140263	230063	129249	100814	235935	131227	104708	227130	94713	132417	170255	96501	73754	179382	103647	75735	194016	110026	83990	270715	113051	157664	363283	209796	153487	252842	143235	109607	NA	no	Neutral	Neutral	NA	NA	NA	NA	NA
APT2_donor_1	YKR011C_recipient_1	57042	31419	25623	173185	74972	98213	150733	83883	66850	193819	106756	87063	158065	63305	94760	117426	63504	53922	134762	76410	58352	116728	65578	51150	168223	74624	93599	198470	112433	86037	156890	92330	64560	NA	no	Neutral	Neutral	NA	NA	NA	NA	NA
APT2_donor_1	YKR011C_recipient_2	61272	33749	27523	122056	54779	67277	106534	60415	46119	134531	74100	60431	105242	46201	59041	104500	56514	47986	96449	56249	40200	98478	52715	45763	131935	60585	71350	184597	110666	73931	125281	70283	54998	NA	no	Neutral	Neutral	NA	NA	NA	NA	NA
APT2_donor_1	YLR179C_recipient_1	57870	29809	28061	191695	85017	106678	179305	101684	77621	210539	114828	95711	175920	75294	100626	128787	70318	58469	109701	65162	44539	139675	74028	65647	195932	81821	114111	230874	128251	102623	182457	101355	81102	NA	no	Neutral	Neutral	NA	NA	NA	NA	NA
APT2_donor_1	YLR179C_recipient_2	89983	47268	42715	191174	81746	109428	159595	89660	69935	205172	114117	91055	152642	65331	87311	141098	79974	61124	124533	68593	55940	181230	97973	83257	189594	85090	104504	238126	137518	100608	190662	109059	81603	NA	no	Neutral	Neutral	NA	NA	NA	NA	NA
APT2_donor_1	YLR356W_recipient_1	126620	70388	56232	256346	116407	139939	223684	119738	103946	293941	165077	128864	255451	113548	141903	134554	74166	60388	145250	80788	64462	174303	100695	73608	272258	119358	152900	294825	178369	116456	255164	154374	100790	NA	no	Neutral	Neutral	NA	NA	NA	NA	NA
APT2_donor_1	YLR356W_recipient_2	81364	44400	36964	126611	56823	69788	103073	58453	44620	136136	74984	61152	101634	40704	60930	128510	70835	57675	86736	50116	36620	123026	67160	55866	157762	68342	89420	144728	83580	61148	155780	91677	64103	NA	no	Neutral	Neutral	NA	NA	NA	NA	NA
CLA4_donor_1	APT2_recipient_1	7940	4373	3567	3395	1578	1817	2988	1694	1294	3599	2138	1461	2962	1203	1759	4794	2493	2301	3467	1872	1595	4023	2260	1763	2919	1340	1579	2576	1516	1060	2946	1685	1261	NA	no	DNA_repair	Neutral	NA	NA	NA	NA	NA
CLA4_donor_1	CLA4_recipient_1	2888	1488	1400	14	6	8	12	7	5	14	8	6	12	5	7	17	9	8	10	6	4	13	7	6	7	3	4	3	2	1	7	4	3	0	YES	DNA_repair	DNA_repair	NA	NA	NA	NA	NA
CLA4_donor_1	CSM2_recipient_1	3161	1709	1452	1820	846	974	1800	1002	798	300	168	132	1342	552	790	2033	1078	955	0	0	0	0	0	0	0	0	0	489	288	201	0	0	0	NA	no	DNA_repair	DNA_repair	0.042223	-0.131099	-0.191540569	NEUTRAL	AGGRAVATING
CLA4_donor_1	CSM2_recipient_2	6617	3476	3141	6190	2844	3346	5620	3187	2433	910	531	379	4680	1926	2754	3068	1643	1425	0	0	0	0	0	0	0	0	0	1543	874	669	0	0	0	NA	no	DNA_repair	DNA_repair	0.042223	-0.131099	-0.191540569	NEUTRAL	AGGRAVATING
CLA4_donor_1	CSM3_recipient_1	3465	1873	1592	469	213	256	453	257	196	504	272	232	65	29	36	1174	672	502	240	136	104	994	527	467	481	218	263	454	275	179	195	117	78	NA	no	DNA_repair	DNA_repair	0.031025	-0.019782	-0.057794287	NEUTRAL	NEUTRAL
CLA4_donor_1	CSM3_recipient_2	815	416	399	173	81	92	122	68	54	188	110	78	20	8	12	339	189	150	10	6	4	284	152	132	118	54	64	85	47	38	0	0	0	NA	no	DNA_repair	DNA_repair	0.031025	-0.019782	-0.057794287	NEUTRAL	NEUTRAL
CLA4_donor_1	FLO8_recipient_1	5027	2795	2232	1959	921	1038	2121	1225	896	2649	1430	1219	2177	872	1305	2499	1312	1187	1685	955	730	1998	1112	886	1460	693	767	1134	680	454	1413	839	574	NA	no	DNA_repair	Neutral	NA	NA	NA	NA	NA
CLA4_donor_1	FLO8_recipient_2	3628	2017	1611	2650	1217	1433	2424	1349	1075	3152	1719	1433	2707	1114	1593	2661	1536	1125	2275	1339	936	2682	1493	1189	1658	796	862	1180	681	499	1616	915	701	NA	no	DNA_repair	Neutral	NA	NA	NA	NA	NA
CLA4_donor_1	GAL2_recipient_2	5110	2658	2452	3550	1518	2032	3247	1790	1457	4151	2309	1842	3523	1411	2112	3507	1878	1629	3165	1829	1336	3458	1906	1552	1556	690	866	1549	869	680	2074	1209	865	NA	no	DNA_repair	Neutral	NA	NA	NA	NA	NA
CLA4_donor_1	GAL2_recipient_1	4478	2352	2126	2119	962	1157	1999	1123	876	2338	1338	1000	1986	839	1147	2935	1679	1256	1988	1116	872	2204	1191	1013	1723	764	959	1465	886	579	1768	982	786	NA	no	DNA_repair	Neutral	NA	NA	NA	NA	NA
CLA4_donor_1	HO_recipient_1	8000	4202	3798	4880	2164	2716	4529	2424	2105	5373	3192	2181	5451	2303	3148	4632	2650	1982	5523	3251	2272	3531	1946	1585	2499	1096	1403	1636	909	727	2736	1625	1111	NA	no	DNA_repair	Neutral	NA	NA	NA	NA	NA
CLA4_donor_1	HO_recipient_2	8999	4681	4318	5728	2449	3279	5019	2713	2306	6107	3298	2809	5619	2498	3121	7234	4063	3171	5788	3188	2600	5676	3068	2608	4554	1949	2605	4791	2740	2051	4802	2694	2108	NA	no	DNA_repair	Neutral	NA	NA	NA	NA	NA
CLA4_donor_1	MAG1_recipient_1	944	510	434	575	258	317	600	321	279	221	124	97	464	204	260	474	259	215	0	0	0	0	0	0	0	0	0	150	83	67	0	0	0	NA	no	DNA_repair	DNA_repair	0.057002	-0.040853	-0.098897346	ALLEVIATING	AGGRAVATING
CLA4_donor_1	MAL13_recipient_1	6421	3438	2983	2661	1138	1523	2421	1373	1048	3040	1642	1398	2308	1013	1295	3709	1967	1742	2597	1472	1125	3314	1774	1540	2057	891	1166	2269	1298	971	1928	1145	783	NA	no	DNA_repair	Neutral	NA	NA	NA	NA	NA
CLA4_donor_1	MMS1_recipient_1	1146	620	526	205	91	114	160	85	75	25	15	10	40	16	24	673	367	306	550	324	226	823	480	343	396	186	210	320	176	144	400	227	173	NA	no	DNA_repair	DNA_repair	-0.050101	-0.197221	-0.270330891	AGGRAVATING	AGGRAVATING
CLA4_donor_1	MMS4_recipient_1	2096	1165	931	871	377	494	811	460	351	630	374	256	681	291	390	1187	630	557	1017	582	435	1045	559	486	586	272	314	437	252	185	730	410	320	NA	no	DNA_repair	DNA_repair	0.051704	0.073286	0.039743804	ALLEVIATING	ALLEVIATING
CLA4_donor_1	MPH1_recipient_1	1245	660	585	437	191	246	404	216	188	20	12	8	327	144	183	694	393	301	0	0	0	640	343	297	280	117	163	376	223	153	0	0	0	NA	no	DNA_repair	DNA_repair	0.011907	-0.284782	-0.351268428	NEUTRAL	AGGRAVATING
CLA4_donor_1	MUS81_recipient_1	724	402	322	230	103	127	246	132	114	178	97	81	176	76	100	405	221	184	270	156	114	277	156	121	86	41	45	0	0	0	170	98	72	NA	no	DNA_repair	DNA_repair	0.02746	0.004642	-0.020003319	NEUTRAL	NEUTRAL
CLA4_donor_1	NGL3_recipient_1	38798	20381	18417	20597	9353	11244	19273	11032	8241	22226	12482	9744	22717	9848	12869	21992	12122	9870	16520	9278	7242	19650	11248	8402	15624	7256	8368	13087	7558	5529	16920	9399	7521	NA	no	DNA_repair	Neutral	NA	NA	NA	NA	NA
CLA4_donor_1	NGL3_recipient_2	5842	3218	2624	4716	2167	2549	3459	1925	1534	5358	3096	2262	4561	1852	2709	4545	2411	2134	4344	2487	1857	5068	2847	2221	3691	1580	2111	3215	1768	1447	3728	2173	1555	NA	no	DNA_repair	Neutral	NA	NA	NA	NA	NA
CLA4_donor_1	PSY3_recipient_1	5086	2801	2285	3495	1587	1908	3010	1659	1351	765	417	348	2558	1151	1407	3090	1751	1339	3085	1799	1286	2692	1555	1137	2557	1214	1343	1477	837	640	2712	1611	1101	NA	no	DNA_repair	DNA_repair	0.029901	-0.093502	-0.139883623	NEUTRAL	AGGRAVATING
CLA4_donor_1	PSY3_recipient_2	12701	6996	5705	4493	1969	2524	3736	2178	1558	970	571	399	3719	1510	2209	4644	2511	2133	4143	2327	1816	4296	2345	1951	3580	1644	1936	2213	1229	984	3753	2126	1627	NA	no	DNA_repair	DNA_repair	0.029901	-0.093502	-0.139883623	NEUTRAL	AGGRAVATING
CLA4_donor_1	RAD18_recipient_1	1218	665	553	35	15	20	35	19	16	110	63	47	122	49	73	355	194	161	282	161	121	376	215	161	189	84	105	178	101	77	239	145	94	NA	no	DNA_repair	DNA_repair	-0.130869	-0.017214	0.02268046	NEUTRAL	NEUTRAL
CLA4_donor_1	RAD18_recipient_2	5305	2895	2410	240	104	136	230	130	100	917	515	402	834	329	505	2960	1632	1328	2713	1494	1219	2965	1650	1315	1523	715	808	1660	931	729	1312	787	525	NA	no	DNA_repair	DNA_repair	-0.130869	-0.017214	0.02268046	NEUTRAL	NEUTRAL
CLA4_donor_1	RAD51_recipient_1	884	473	411	192	87	105	193	103	90	10	5	5	190	81	109	380	217	163	301	177	124	359	196	163	177	75	102	191	115	76	213	128	85	NA	no	DNA_repair	DNA_repair	0.007916	-0.221307	-0.316552286	NEUTRAL	AGGRAVATING
CLA4_donor_1	RAD52_recipient_1	551	306	245	109	49	60	109	59	50	55	31	24	118	47	71	333	189	144	243	139	104	281	159	122	107	49	58	142	85	57	150	86	64	NA	no	DNA_repair	DNA_repair	-0.007964	-0.085992	-0.131282017	NEUTRAL	AGGRAVATING
CLA4_donor_1	RAD54_recipient_1	1043	543	500	237	105	132	181	100	81	60	35	25	154	65	89	551	312	239	430	253	177	571	330	241	256	119	137	296	169	127	306	177	129	NA	no	DNA_repair	DNA_repair	0.036502	-0.208975	-0.314453218	NEUTRAL	AGGRAVATING
CLA4_donor_1	RAD54_recipient_2	4392	2262	2130	920	428	492	807	436	371	260	152	108	698	306	392	2376	1273	1103	1801	1011	790	2249	1192	1057	651	292	359	699	415	284	883	525	358	NA	no	DNA_repair	DNA_repair	0.036502	-0.208975	-0.314453218	NEUTRAL	AGGRAVATING
CLA4_donor_1	RAD55_recipient_1	1737	957	780	296	138	158	267	143	124	15	8	7	236	102	134	588	330	258	542	301	241	647	350	297	262	126	136	312	182	130	304	174	130	NA	no	DNA_repair	DNA_repair	0.012113	-0.208745	-0.290098712	NEUTRAL	AGGRAVATING
CLA4_donor_1	RAD57_recipient_1	2892	1563	1329	729	316	413	698	396	302	35	20	15	594	261	333	1857	1043	814	1149	676	473	1531	860	671	245	109	136	306	180	126	851	487	364	NA	no	DNA_repair	DNA_repair	-6.70E-05	-0.264148	-0.359059551	NEUTRAL	AGGRAVATING
CLA4_donor_1	RAD59_recipient_1	11724	6458	5266	4793	2227	2566	4975	2689	2286	690	395	295	5053	2024	3029	5664	3063	2601	4000	2203	1797	4700	2715	1985	3358	1402	1956	0	0	0	3657	2052	1605	NA	no	DNA_repair	DNA_repair	0.018912	-0.199961	-0.262064974	NEUTRAL	AGGRAVATING
CLA4_donor_1	RAD5_recipient_1	2798	1513	1285	1121	515	606	907	510	397	568	328	240	408	163	245	1913	1025	888	1404	819	585	1771	986	785	999	438	561	810	490	320	757	441	316	NA	no	DNA_repair	DNA_repair	-0.029138	0.012058	0.0265572	NEUTRAL	NEUTRAL
CLA4_donor_1	RAD5_recipient_2	18459	9697	8762	6088	2635	3453	5327	2880	2447	2861	1607	1254	2336	948	1388	9089	5199	3890	6950	3791	3159	9167	5004	4163	5911	2653	3258	5621	3401	2220	5484	3227	2257	NA	no	DNA_repair	DNA_repair	-0.029138	0.012058	0.0265572	NEUTRAL	NEUTRAL
CLA4_donor_1	RAD61_recipient_1	2726	1515	1211	952	417	535	843	469	374	734	420	314	195	78	117	1803	975	828	0	0	0	1742	969	773	0	0	0	259	155	104	0	0	0	NA	no	DNA_repair	DNA_repair	0.048708	-0.002426	-0.056179449	ALLEVIATING	NEUTRAL
CLA4_donor_1	RTT101_recipient_1	1527	833	694	82	36	46	109	61	48	5	3	2	10	4	6	339	176	163	350	197	153	97	56	41	58	27	31	94	54	40	58	34	24	NA	no	DNA_repair	DNA_repair	-0.043121	-0.282624	-0.37163542	AGGRAVATING	AGGRAVATING
CLA4_donor_1	RTT101_recipient_2	1491	791	700	255	118	137	254	148	106	5	3	2	30	13	17	620	358	262	648	385	263	51	29	22	0	0	0	126	69	57	0	0	0	NA	no	DNA_repair	DNA_repair	-0.043121	-0.282624	-0.37163542	AGGRAVATING	AGGRAVATING
CLA4_donor_1	RTT107_recipient_1	1025	533	492	456	205	251	404	229	175	10	6	4	376	153	223	845	448	397	783	436	347	742	397	345	272	128	144	170	99	71	298	166	132	NA	no	DNA_repair	DNA_repair	-0.015571	-0.267349	-0.343825897	NEUTRAL	AGGRAVATING
CLA4_donor_1	SGS1_recipient_1	3738	2021	1717	934	419	515	1038	578	460	165	89	76	653	258	395	1948	1023	925	1716	1019	697	1690	949	741	880	377	503	767	439	328	594	353	241	NA	no	DNA_repair	DNA_repair	0.009066	-0.132432	-0.192787591	NEUTRAL	AGGRAVATING
CLA4_donor_1	SHU1_recipient_1	4477	2375	2102	2114	926	1188	1909	1012	897	535	315	220	1188	515	673	2761	1536	1225	2289	1273	1016	2158	1247	911	1898	832	1066	1392	835	557	1958	1174	784	NA	no	DNA_repair	DNA_repair	0.106566	-0.118079	-0.222249947	ALLEVIATING	AGGRAVATING
CLA4_donor_1	SHU1_recipient_2	3143	1619	1524	1873	870	1003	1632	943	689	440	252	188	1519	608	911	2283	1199	1084	2080	1134	946	2056	1133	923	1827	772	1055	1317	775	542	1534	852	682	NA	no	DNA_repair	DNA_repair	0.106566	-0.118079	-0.222249947	ALLEVIATING	AGGRAVATING
CLA4_donor_1	SHU2_recipient_1	6989	3600	3389	1814	814	1000	1442	833	609	330	196	134	1687	676	1011	2623	1473	1150	2309	1297	1012	2274	1265	1009	1969	894	1075	1646	951	695	1800	1079	721	NA	no	DNA_repair	DNA_repair	0.029507	-0.136026	-0.187677917	NEUTRAL	AGGRAVATING
CLA4_donor_1	SHU2_recipient_2	6859	3603	3256	3263	1430	1833	3378	1844	1534	660	378	282	3089	1373	1716	4016	2151	1865	3112	1731	1381	3287	1864	1423	2302	997	1305	1808	1014	794	2228	1323	905	NA	no	DNA_repair	DNA_repair	0.029507	-0.136026	-0.187677917	NEUTRAL	AGGRAVATING
CLA4_donor_1	SLX4_recipient_1	5753	3051	2702	3058	1340	1718	2897	1612	1285	2765	1642	1123	2803	1246	1557	2174	1187	987	2074	1187	887	0	0	0	0	0	0	25	15	10	0	0	0	NA	no	DNA_repair	DNA_repair	0.052009	-0.00643	-0.063418607	ALLEVIATING	NEUTRAL
CLA4_donor_1	SRS2_recipient_1	3067	1595	1472	1495	639	856	1455	810	645	1288	709	579	925	376	549	2634	1438	1196	2318	1327	991	1960	1060	900	1334	606	728	1045	621	424	1169	643	526	NA	no	DNA_repair	DNA_repair	0.034259	-0.020651	-0.060351627	NEUTRAL	NEUTRAL
CLA4_donor_1	SRS2_recipient_2	5180	2642	2538	2196	962	1234	2253	1254	999	1962	1134	828	1429	604	825	3072	1757	1315	2986	1758	1228	2590	1510	1080	2258	1072	1186	1138	682	456	1972	1106	866	NA	no	DNA_repair	DNA_repair	0.034259	-0.020651	-0.060351627	NEUTRAL	NEUTRAL
CLA4_donor_1	YBR259W_recipient_1	11510	5870	5640	7756	3234	4522	7159	4098	3061	9000	4909	4091	8082	3281	4801	7698	4123	3575	6928	4115	2813	7466	4115	3351	6492	3082	3410	4603	2734	1869	5596	3262	2334	NA	no	DNA_repair	Neutral	NA	NA	NA	NA	NA
CLA4_donor_1	YCL047C_recipient_1	3777	1946	1831	1201	539	662	1038	600	438	1355	783	572	1256	517	739	1858	995	863	1463	822	641	1407	805	602	1128	524	604	899	534	365	1269	747	522	NA	no	DNA_repair	Neutral	NA	NA	NA	NA	NA
CLA4_donor_1	YDL027C_recipient_1	5176	2825	2351	2220	949	1271	1882	1087	795	2583	1492	1091	2126	933	1193	3044	1741	1303	2420	1411	1009	2399	1373	1026	2112	937	1175	1965	1124	841	1987	1147	840	NA	no	DNA_repair	Neutral	NA	NA	NA	NA	NA
CLA4_donor_1	YDL027C_recipient_2	8950	4930	4020	4393	1855	2538	4126	2231	1895	5043	2941	2102	4717	1993	2724	4597	2462	2135	4091	2342	1749	3887	2122	1765	3562	1710	1852	2090	1172	918	2657	1607	1050	NA	no	DNA_repair	Neutral	NA	NA	NA	NA	NA
CLA4_donor_1	YFR057W_recipient_1	10971	5651	5320	4765	2164	2601	4587	2528	2059	6001	3403	2598	5178	2330	2848	5029	2877	2152	4453	2453	2000	4841	2720	2121	3322	1508	1814	2509	1463	1046	2964	1777	1187	NA	no	DNA_repair	Neutral	NA	NA	NA	NA	NA
CLA4_donor_1	YKR011C_recipient_1	4401	2312	2089	2962	1267	1695	3095	1673	1422	3962	2246	1716	3484	1434	2050	2934	1632	1302	2999	1636	1363	3059	1670	1389	2372	1077	1295	1774	976	798	2022	1157	865	NA	no	DNA_repair	Neutral	NA	NA	NA	NA	NA
CLA4_donor_1	YKR011C_recipient_2	4517	2511	2006	2639	1114	1525	2054	1132	922	3097	1689	1408	2200	881	1319	2768	1439	1329	2669	1441	1228	2690	1440	1250	2082	989	1093	1329	738	591	1539	855	684	NA	no	DNA_repair	Neutral	NA	NA	NA	NA	NA
CLA4_donor_1	YLR179C_recipient_1	4480	2376	2104	3434	1505	1929	3371	1912	1459	3947	2281	1666	3629	1553	2076	3367	1873	1494	2413	1407	1006	3372	1841	1531	2136	970	1166	1903	1120	783	2417	1396	1021	NA	no	DNA_repair	Neutral	NA	NA	NA	NA	NA
CLA4_donor_1	YLR179C_recipient_2	6579	3490	3089	3933	1765	2168	3458	1888	1570	4502	2504	1998	3588	1615	1973	4389	2488	1901	3292	1813	1479	4052	2341	1711	2730	1140	1590	1998	1121	877	2777	1543	1234	NA	no	DNA_repair	Neutral	NA	NA	NA	NA	NA
CLA4_donor_1	YLR356W_recipient_1	10650	5812	4838	5274	2199	3075	4847	2672	2175	6450	3727	2723	6004	2504	3500	4324	2428	1896	3904	2192	1712	4907	2731	2176	3876	1719	2157	2212	1277	935	3625	2054	1571	NA	no	DNA_repair	Neutral	NA	NA	NA	NA	NA
CLA4_donor_1	YLR356W_recipient_2	6844	3700	3144	2605	1169	1436	2234	1255	979	2987	1694	1293	2389	1009	1380	2732	1449	1283	1138	676	462	2239	1246	993	1542	700	842	762	427	335	1526	898	628	NA	no	DNA_repair	Neutral	NA	NA	NA	NA	NA
CLA4_donor_2	APT2_recipient_1	11797	6077	5720	6457	2829	3628	4668	2647	2021	5532	3107	2425	5316	2304	3012	8660	4773	3887	6606	3746	2860	7514	4381	3133	5728	2511	3217	5521	3310	2211	5553	3268	2285	NA	no	DNA_repair	Neutral	NA	NA	NA	NA	NA
CLA4_donor_2	CLA4_recipient_1	4713	2524	2189	28	12	16	24	13	11	26	15	11	27	12	15	36	20	16	24	14	10	27	14	13	17	7	10	9	5	4	15	9	6	0	YES	DNA_repair	DNA_repair	NA	NA	NA	NA	NA
CLA4_donor_2	CSM2_recipient_1	5032	2592	2440	3885	1764	2121	3585	2071	1514	620	345	275	2993	1248	1745	4275	2401	1874	0	0	0	0	0	0	0	0	0	2716	1583	1133	0	0	0	NA	no	DNA_repair	DNA_repair	0.042223	-0.131099	-0.191540569	NEUTRAL	AGGRAVATING
CLA4_donor_2	CSM2_recipient_2	10785	6050	4735	11570	5009	6561	10245	5538	4707	1705	948	757	9565	3831	5734	6131	3348	2783	0	0	0	17	10	7	311	130	181	4816	2887	1929	0	0	0	NA	no	DNA_repair	DNA_repair	0.042223	-0.131099	-0.191540569	NEUTRAL	AGGRAVATING
CLA4_donor_2	CSM3_recipient_1	5981	3050	2931	1162	503	659	988	560	428	1201	687	514	145	60	85	2465	1384	1081	530	289	241	2055	1133	922	986	468	518	837	474	363	458	264	194	NA	no	DNA_repair	DNA_repair	0.031025	-0.019782	-0.057794287	NEUTRAL	NEUTRAL
CLA4_donor_2	CSM3_recipient_2	1594	870	724	337	157	180	295	158	137	284	155	129	75	34	41	575	311	264	88	48	40	567	310	257	341	158	183	161	89	72	71	40	31	NA	no	DNA_repair	DNA_repair	0.031025	-0.019782	-0.057794287	NEUTRAL	NEUTRAL
CLA4_donor_2	FLO8_recipient_1	7593	3989	3604	3819	1795	2024	3441	1988	1453	4493	2499	1994	3692	1479	2213	5761	3235	2526	4594	2654	1940	5388	3056	2332	3749	1585	2164	3594	2115	1479	3439	2081	1358	NA	no	DNA_repair	Neutral	NA	NA	NA	NA	NA
CLA4_donor_2	FLO8_recipient_2	4969	2737	2232	4918	2207	2711	4477	2586	1891	5741	3131	2610	5245	2245	3000	4739	2587	2152	4292	2318	1974	4935	2642	2293	3304	1431	1873	2890	1605	1285	2988	1726	1262	NA	no	DNA_repair	Neutral	NA	NA	NA	NA	NA
CLA4_donor_2	GAL2_recipient_2	8080	4203	3877	6588	2852	3736	5996	3337	2659	7559	4123	3436	6825	2846	3979	6220	3364	2856	5961	3380	2581	6374	3648	2726	4462	1979	2483	3944	2256	1688	3821	2207	1614	NA	no	DNA_repair	Neutral	NA	NA	NA	NA	NA
CLA4_donor_2	GAL2_recipient_1	6268	3197	3071	4466	1981	2485	3863	2170	1693	4768	2755	2013	4504	1952	2552	5079	2641	2438	4328	2337	1991	5010	2894	2116	3587	1554	2033	3619	2090	1529	3551	2051	1500	NA	no	DNA_repair	Neutral	NA	NA	NA	NA	NA
CLA4_donor_2	HO_recipient_1	11085	6106	4979	8294	3503	4791	7644	4254	3390	9444	5151	4293	9334	4149	5185	8096	4336	3760	9937	5527	4410	9046	5226	3820	5627	2379	3248	5408	3123	2285	6026	3513	2513	NA	no	DNA_repair	Neutral	NA	NA	NA	NA	NA
CLA4_donor_2	HO_recipient_2	15558	8173	7385	10303	4351	5952	9226	4988	4238	11141	6377	4764	11375	5056	6319	12803	7257	5546	12527	7170	5357	11925	6636	5289	8664	3798	4866	10009	5725	4284	10040	5964	4076	NA	no	DNA_repair	Neutral	NA	NA	NA	NA	NA
CLA4_donor_2	MAG1_recipient_1	1509	785	724	1105	502	603	1020	573	447	398	234	164	907	403	504	889	467	422	0	0	0	0	0	0	0	0	0	429	250	179	0	0	0	NA	no	DNA_repair	DNA_repair	0.057002	-0.040853	-0.098897346	ALLEVIATING	AGGRAVATING
CLA4_donor_2	MAL13_recipient_1	9666	4979	4687	5054	2241	2813	4697	2639	2058	5552	3118	2434	5456	2335	3121	6405	3497	2908	5263	2927	2336	5333	2911	2422	4295	1861	2434	4222	2392	1830	4188	2488	1700	NA	no	DNA_repair	Neutral	NA	NA	NA	NA	NA
CLA4_donor_2	MMS1_recipient_1	2915	1516	1399	435	202	233	400	214	186	55	30	25	85	37	48	1603	892	711	1043	591	452	1346	770	576	633	294	339	524	300	224	837	460	377	NA	no	DNA_repair	DNA_repair	-0.050101	-0.197221	-0.270330891	AGGRAVATING	AGGRAVATING
CLA4_donor_2	MMS4_recipient_1	3280	1723	1557	1616	734	882	1514	843	671	1221	699	522	1290	524	766	2227	1193	1034	1733	983	750	1837	1003	834	1084	453	631	864	485	379	1364	765	599	NA	no	DNA_repair	DNA_repair	0.051704	0.073286	0.039743804	ALLEVIATING	ALLEVIATING
CLA4_donor_2	MPH1_recipient_1	2010	1128	882	825	379	446	753	415	338	40	23	17	698	310	388	1080	618	462	0	0	0	1058	611	447	503	223	280	415	240	175	0	0	0	NA	no	DNA_repair	DNA_repair	0.011907	-0.284782	-0.351268428	NEUTRAL	AGGRAVATING
CLA4_donor_2	MUS81_recipient_1	1181	663	518	464	196	268	468	251	217	339	192	147	356	156	200	700	397	303	537	313	224	557	304	253	203	88	115	75	44	31	347	202	145	NA	no	DNA_repair	DNA_repair	0.02746	0.004642	-0.020003319	NEUTRAL	NEUTRAL
CLA4_donor_2	NGL3_recipient_1	56034	31149	24885	33707	15664	18043	32144	17036	15108	38314	22552	15762	41657	16913	24744	32514	17584	14930	26126	14813	11313	30754	17604	13150	26588	11518	15070	23325	13855	9470	26104	15219	10885	NA	no	DNA_repair	Neutral	NA	NA	NA	NA	NA
CLA4_donor_2	NGL3_recipient_2	9952	5329	4623	7387	3159	4228	6411	3534	2877	8303	4887	3416	7964	3190	4774	6800	3571	3229	6181	3371	2810	8040	4602	3438	6282	2852	3430	5335	3228	2107	5212	3010	2202	NA	no	DNA_repair	Neutral	NA	NA	NA	NA	NA
CLA4_donor_2	PSY3_recipient_1	8274	4431	3843	6052	2844	3208	5246	2892	2354	1355	776	579	5216	2175	3041	5618	3213	2405	5060	2869	2191	5487	3112	2375	4584	2010	2574	4262	2414	1848	4941	2962	1979	NA	no	DNA_repair	DNA_repair	0.029901	-0.093502	-0.139883623	NEUTRAL	AGGRAVATING
CLA4_donor_2	PSY3_recipient_2	19229	10101	9128	8685	3760	4925	7023	3946	3077	1955	1077	878	7864	3539	4325	7876	4341	3535	8545	4891	3654	7853	4245	3608	6406	2942	3464	4226	2394	1832	6580	3728	2852	NA	no	DNA_repair	DNA_repair	0.029901	-0.093502	-0.139883623	NEUTRAL	AGGRAVATING
CLA4_donor_2	RAD18_recipient_1	1773	913	860	65	27	38	65	38	27	261	154	107	141	63	78	811	426	385	554	305	249	653	350	303	351	150	201	440	264	176	263	155	108	NA	no	DNA_repair	DNA_repair	-0.130869	-0.017214	0.02268046	NEUTRAL	NEUTRAL
CLA4_donor_2	RAD18_recipient_2	12070	6340	5730	690	313	377	585	319	266	2127	1195	932	1968	853	1115	5809	3262	2547	4847	2801	2046	5826	3119	2707	3687	1578	2109	3299	1923	1376	2561	1423	1138	NA	no	DNA_repair	DNA_repair	-0.130869	-0.017214	0.02268046	NEUTRAL	NEUTRAL
CLA4_donor_2	RAD51_recipient_1	1488	812	676	360	167	193	335	181	154	25	14	11	358	153	205	680	378	302	541	313	228	658	356	302	335	147	188	369	219	150	387	219	168	NA	no	DNA_repair	DNA_repair	0.007916	-0.221307	-0.316552286	NEUTRAL	AGGRAVATING
CLA4_donor_2	RAD52_recipient_1	909	487	422	164	74	90	218	125	93	100	56	44	177	76	101	538	280	258	494	283	211	461	261	200	166	78	88	217	124	93	303	180	123	NA	no	DNA_repair	DNA_repair	-0.007964	-0.085992	-0.131282017	NEUTRAL	AGGRAVATING
CLA4_donor_2	RAD54_recipient_1	1222	654	568	378	164	214	349	191	158	130	77	53	372	159	213	1090	606	484	899	519	380	907	519	388	336	140	196	329	197	132	363	206	157	NA	no	DNA_repair	DNA_repair	0.036502	-0.208975	-0.314453218	NEUTRAL	AGGRAVATING
CLA4_donor_2	RAD54_recipient_2	6774	3455	3319	1677	779	898	1528	867	661	415	240	175	1116	496	620	3936	2231	1705	3083	1665	1418	3910	2155	1755	1380	605	775	1612	895	717	1613	923	690	NA	no	DNA_repair	DNA_repair	0.036502	-0.208975	-0.314453218	NEUTRAL	AGGRAVATING
CLA4_donor_2	RAD55_recipient_1	3456	1851	1605	524	230	294	517	277	240	40	23	17	544	245	299	863	462	401	865	500	365	912	527	385	474	225	249	420	252	168	479	282	197	NA	no	DNA_repair	DNA_repair	0.012113	-0.208745	-0.290098712	NEUTRAL	AGGRAVATING
CLA4_donor_2	RAD57_recipient_1	4437	2399	2038	1554	673	881	1410	777	633	55	30	25	1034	420	614	3066	1626	1440	1984	1082	902	2833	1562	1271	695	330	365	877	482	395	1312	758	554	NA	no	DNA_repair	DNA_repair	-6.70E-05	-0.264148	-0.359059551	NEUTRAL	AGGRAVATING
CLA4_donor_2	RAD59_recipient_1	17781	9159	8622	9383	3913	5470	8708	4754	3954	1275	709	566	9687	4093	5594	10934	5856	5078	9573	5428	4145	10013	5360	4653	7538	3501	4037	1975	1195	780	7467	4148	3319	NA	no	DNA_repair	DNA_repair	0.018912	-0.199961	-0.262064974	NEUTRAL	AGGRAVATING
CLA4_donor_2	RAD5_recipient_1	4338	2434	1904	2420	1035	1385	2163	1158	1005	986	548	438	893	372	521	3867	2172	1695	2364	1340	1024	3435	1893	1542	1979	847	1132	2031	1184	847	1746	1028	718	NA	no	DNA_repair	DNA_repair	-0.029138	0.012058	0.0265572	NEUTRAL	NEUTRAL
CLA4_donor_2	RAD5_recipient_2	30175	15697	14478	13147	6109	7038	11226	6545	4681	6221	3527	2694	5134	2254	2880	19636	11130	8506	15751	8931	6820	18483	10188	8295	12927	5600	7327	11992	6793	5199	11639	6465	5174	NA	no	DNA_repair	DNA_repair	-0.029138	0.012058	0.0265572	NEUTRAL	NEUTRAL
CLA4_donor_2	RAD61_recipient_1	3416	1794	1622	1545	677	868	1596	880	716	1366	767	599	310	129	181	2628	1490	1138	0	0	0	2504	1327	1177	0	0	0	577	346	231	0	0	0	NA	no	DNA_repair	DNA_repair	0.048708	-0.002426	-0.056179449	ALLEVIATING	NEUTRAL
CLA4_donor_2	RTT101_recipient_1	2601	1393	1208	178	79	99	258	139	119	5	3	2	30	13	17	676	366	310	626	345	281	121	70	51	67	31	36	249	148	101	59	34	25	NA	no	DNA_repair	DNA_repair	-0.043121	-0.282624	-0.37163542	AGGRAVATING	AGGRAVATING
CLA4_donor_2	RTT101_recipient_2	2467	1283	1184	342	155	187	322	177	145	15	8	7	45	18	27	707	386	321	762	436	326	0	0	0	0	0	0	153	90	63	0	0	0	NA	no	DNA_repair	DNA_repair	-0.043121	-0.282624	-0.37163542	AGGRAVATING	AGGRAVATING
CLA4_donor_2	RTT107_recipient_1	1679	873	806	866	393	473	807	445	362	350	193	157	735	315	420	1350	758	592	1887	1029	858	1259	727	532	612	278	334	463	280	183	951	528	423	NA	no	DNA_repair	DNA_repair	-0.015571	-0.267349	-0.343825897	NEUTRAL	AGGRAVATING
CLA4_donor_2	SGS1_recipient_1	5681	3100	2581	1955	908	1047	1809	1026	783	320	185	135	1161	510	651	4205	2383	1822	3116	1733	1383	3226	1829	1397	1641	779	862	1440	800	640	1337	750	587	NA	no	DNA_repair	DNA_repair	0.009066	-0.132432	-0.192787591	NEUTRAL	AGGRAVATING
CLA4_donor_2	SHU1_recipient_1	5847	3012	2835	3573	1622	1951	3124	1821	1303	910	521	389	2377	978	1399	4209	2364	1845	3472	1894	1578	3974	2296	1678	3254	1427	1827	2760	1655	1105	2884	1745	1139	NA	no	DNA_repair	DNA_repair	0.106566	-0.118079	-0.222249947	ALLEVIATING	AGGRAVATING
CLA4_donor_2	SHU1_recipient_2	4732	2631	2101	3873	1800	2073	3332	1890	1442	900	496	404	3220	1290	1930	4333	2321	2012	3967	2142	1825	3469	1986	1483	3114	1365	1749	2673	1558	1115	3485	1955	1530	NA	no	DNA_repair	DNA_repair	0.106566	-0.118079	-0.222249947	ALLEVIATING	AGGRAVATING
CLA4_donor_2	SHU2_recipient_1	9581	5179	4402	3203	1505	1698	2725	1473	1252	550	318	232	2649	1119	1530	4343	2304	2039	4573	2544	2029	4772	2706	2066	3577	1605	1972	3256	1827	1429	3050	1828	1222	NA	no	DNA_repair	DNA_repair	0.029507	-0.136026	-0.187677917	NEUTRAL	AGGRAVATING
CLA4_donor_2	SHU2_recipient_2	9755	5224	4531	5892	2551	3341	5214	3012	2202	1065	581	484	5538	2340	3198	7993	4489	3504	6425	3782	2643	6680	3859	2821	5423	2293	3130	4847	2772	2075	5132	2851	2281	NA	no	DNA_repair	DNA_repair	0.029507	-0.136026	-0.187677917	NEUTRAL	AGGRAVATING
CLA4_donor_2	SLX4_recipient_1	8730	4853	3877	5796	2571	3225	5150	2866	2284	4920	2763	2157	5964	2356	3608	5087	2645	2442	3957	2350	1607	0	0	0	0	0	0	1378	834	544	0	0	0	NA	no	DNA_repair	DNA_repair	0.052009	-0.00643	-0.063418607	ALLEVIATING	NEUTRAL
CLA4_donor_2	SRS2_recipient_1	5502	3002	2500	3181	1478	1703	3001	1670	1331	2416	1435	981	1864	808	1056	4962	2606	2356	5038	2857	2181	3782	2045	1737	2610	1253	1357	1340	781	559	2525	1458	1067	NA	no	DNA_repair	DNA_repair	0.034259	-0.020651	-0.060351627	NEUTRAL	NEUTRAL
CLA4_donor_2	SRS2_recipient_2	7974	4270	3704	4338	2016	2322	3935	2190	1745	3338	1911	1427	2685	1120	1565	5593	3112	2481	5251	3034	2217	4705	2693	2012	3801	1647	2154	2114	1244	870	3698	2156	1542	NA	no	DNA_repair	DNA_repair	0.034259	-0.020651	-0.060351627	NEUTRAL	NEUTRAL
CLA4_donor_2	YBR259W_recipient_1	18969	10448	8521	14318	6350	7968	13243	7370	5873	16266	8871	7395	15601	6248	9353	13417	7465	5952	12642	7031	5611	13076	7277	5799	12139	5448	6691	9998	6049	3949	10509	5953	4556	NA	no	DNA_repair	Neutral	NA	NA	NA	NA	NA
CLA4_donor_2	YCL047C_recipient_1	5972	3076	2896	2584	1105	1479	2285	1296	989	2636	1480	1156	2503	1002	1501	3764	1957	1807	3238	1888	1350	3316	1810	1506	2359	1120	1239	2478	1472	1006	2381	1336	1045	NA	no	DNA_repair	Neutral	NA	NA	NA	NA	NA
CLA4_donor_2	YDL027C_recipient_1	8184	4424	3760	4015	1781	2234	3645	2048	1597	4653	2663	1990	3900	1605	2295	4847	2672	2175	3810	2201	1609	4443	2473	1970	3256	1444	1812	3202	1849	1353	3180	1854	1326	NA	no	DNA_repair	Neutral	NA	NA	NA	NA	NA
CLA4_donor_2	YDL027C_recipient_2	12021	6621	5400	8567	3754	4813	7385	4110	3275	9000	5346	3654	8286	3319	4967	8442	4741	3701	7079	4014	3065	6671	3571	3100	6436	2688	3748	4858	2752	2106	5430	3166	2264	NA	no	DNA_repair	Neutral	NA	NA	NA	NA	NA
CLA4_donor_2	YFR057W_recipient_1	16799	9082	7717	9133	4147	4986	8377	4662	3715	11267	6388	4879	10342	4256	6086	8851	4971	3880	8049	4390	3659	9080	4957	4123	6881	3267	3614	6295	3601	2694	5659	3361	2298	NA	no	DNA_repair	Neutral	NA	NA	NA	NA	NA
CLA4_donor_2	YKR011C_recipient_1	7396	4111	3285	6198	2617	3581	5714	3089	2625	7215	4247	2968	6750	2778	3972	5930	3145	2785	6308	3509	2799	5543	3202	2341	4495	1947	2548	3843	2304	1539	4102	2279	1823	NA	no	DNA_repair	Neutral	NA	NA	NA	NA	NA
CLA4_donor_2	YKR011C_recipient_2	7747	4346	3401	4129	1875	2254	3777	2142	1635	5640	3167	2473	4983	2023	2960	4932	2693	2239	4888	2719	2169	4575	2667	1908	3099	1326	1773	3253	1914	1339	2695	1482	1213	NA	no	DNA_repair	Neutral	NA	NA	NA	NA	NA
CLA4_donor_2	YLR179C_recipient_1	6371	3509	2862	6373	2860	3513	5327	2993	2334	6052	3333	2719	6059	2660	3399	5561	3036	2525	4861	2809	2052	6525	3735	2790	4759	2062	2697	4556	2581	1975	4624	2747	1877	NA	no	DNA_repair	Neutral	NA	NA	NA	NA	NA
CLA4_donor_2	YLR179C_recipient_2	9232	4850	4382	6607	2895	3712	5654	3057	2597	7340	4162	3178	6585	2891	3694	6950	3939	3011	5848	3189	2659	6006	3438	2568	5207	2229	2978	3979	2276	1703	4617	2768	1849	NA	no	DNA_repair	Neutral	NA	NA	NA	NA	NA
CLA4_donor_2	YLR356W_recipient_1	16840	8674	8166	9788	4082	5706	8951	4791	4160	11747	6407	5340	11632	4915	6717	7810	4142	3668	7454	4226	3228	9081	5102	3979	7593	3605	3988	5416	3247	2169	6648	3912	2736	NA	no	DNA_repair	Neutral	NA	NA	NA	NA	NA
CLA4_donor_2	YLR356W_recipient_2	10821	5629	5192	4834	2221	2613	4124	2404	1720	5440	3143	2297	4628	1930	2698	5421	3044	2377	2866	1656	1210	4731	2558	2173	3654	1602	2052	3281	1931	1350	3820	2185	1635	NA	no	DNA_repair	Neutral	NA	NA	NA	NA	NA
CSM2_donor_1	APT2_recipient_1	3823	2106	1717	2771	1288	1483	2285	1235	1050	1999	1177	822	2499	1097	1402	3681	2010	1671	3281	1843	1438	3404	1894	1510	3138	1425	1713	3086	1850	1236	3172	1779	1393	NA	no	DNA_repair	Neutral	NA	NA	NA	NA	NA
CSM2_donor_1	CLA4_recipient_1	1291	665	626	600	253	347	600	321	279	110	62	48	524	236	288	600	324	276	0	0	0	0	0	0	0	0	0	218	121	97	0	0	0	NA	no	DNA_repair	DNA_repair	0.042223	-0.131099	-0.191540569	NEUTRAL	AGGRAVATING
CSM2_donor_1	CSM2_recipient_1	940	527	413	15	6	9	15	9	6	8	5	3	14	6	8	33	18	15	38	21	17	32	18	14	18	8	10	23	13	10	17	10	7	0	YES	DNA_repair	DNA_repair	NA	NA	NA	NA	NA
CSM2_donor_1	CSM2_recipient_2	2700	1405	1295	51	22	29	37	21	16	29	16	13	53	21	32	67	38	29	81	47	34	79	44	35	48	22	26	51	29	22	52	30	22	0	YES	DNA_repair	DNA_repair	NA	NA	NA	NA	NA
CSM2_donor_1	CSM3_recipient_1	2319	1289	1030	611	281	330	485	267	218	358	197	161	331	142	189	1093	614	479	862	498	364	901	482	419	710	326	384	576	348	228	607	351	256	NA	no	DNA_repair	DNA_repair	-0.030523	0.017655	0.045435107	NEUTRAL	NEUTRAL
CSM2_donor_1	CSM3_recipient_2	439	226	213	159	71	88	118	68	50	96	54	42	95	38	57	207	109	98	134	76	58	205	113	92	151	65	86	65	36	29	143	83	60	NA	no	DNA_repair	DNA_repair	-0.030523	0.017655	0.045435107	NEUTRAL	NEUTRAL
CSM2_donor_1	FLO8_recipient_1	2566	1322	1244	1971	905	1066	1903	1099	804	1742	959	783	1995	832	1163	2115	1166	949	2433	1327	1106	2372	1358	1014	2200	1010	1190	2679	1621	1058	2128	1229	899	NA	no	DNA_repair	Neutral	NA	NA	NA	NA	NA
CSM2_donor_1	FLO8_recipient_2	1852	1020	832	2264	980	1284	2175	1199	976	2073	1131	942	2482	1021	1461	1862	1055	807	2180	1224	956	2286	1236	1050	2096	973	1123	2411	1326	1085	2027	1126	901	NA	no	DNA_repair	Neutral	NA	NA	NA	NA	NA
CSM2_donor_1	GAL2_recipient_2	2609	1357	1252	3033	1377	1656	2913	1621	1292	2729	1577	1152	3229	1418	1811	2385	1364	1021	3084	1749	1335	2941	1621	1320	2971	1287	1684	3565	2137	1428	2761	1655	1106	NA	no	DNA_repair	Neutral	NA	NA	NA	NA	NA
CSM2_donor_1	GAL2_recipient_1	2286	1236	1050	1777	816	961	1696	980	716	1797	1038	759	2088	848	1240	1925	1011	914	1749	1029	720	1771	1023	748	1704	791	913	1812	1086	726	1756	995	761	NA	no	DNA_repair	Neutral	NA	NA	NA	NA	NA
CSM2_donor_1	HO_recipient_1	3129	1676	1453	3700	1680	2020	3786	2027	1759	3319	1810	1509	4050	1600	2450	2867	1506	1361	5093	2998	2095	3194	1761	1433	3064	1311	1753	3580	2067	1513	3117	1834	1283	NA	no	DNA_repair	Neutral	NA	NA	NA	NA	NA
CSM2_donor_1	HO_recipient_2	4983	2770	2213	6006	2600	3406	5499	2944	2555	4699	2690	2009	6186	2682	3504	4872	2609	2263	5795	3192	2603	6049	3527	2522	5154	2447	2707	6471	3701	2770	5566	3337	2229	NA	no	DNA_repair	Neutral	NA	NA	NA	NA	NA
CSM2_donor_1	MAG1_recipient_1	355	190	165	360	167	193	240	128	112	35	20	15	245	102	143	260	137	123	274	148	126	278	153	125	345	162	183	303	177	126	254	151	103	NA	no	DNA_repair	DNA_repair	0.036377	-0.240259	-0.262738913	ALLEVIATING	AGGRAVATING
CSM2_donor_1	MAL13_recipient_1	3278	1822	1456	2083	957	1126	2252	1217	1035	2085	1160	925	2473	1113	1360	2331	1297	1034	2064	1137	927	2158	1189	969	2048	983	1065	2406	1323	1083	2117	1199	918	NA	no	DNA_repair	Neutral	NA	NA	NA	NA	NA
CSM2_donor_1	MMS1_recipient_1	537	288	249	205	90	115	150	83	67	40	22	18	259	107	152	438	230	208	475	269	206	453	250	203	247	119	128	128	74	54	381	218	163	NA	no	DNA_repair	DNA_repair	-0.00431	0.005199	0.009532374	NEUTRAL	NEUTRAL
CSM2_donor_1	MMS4_recipient_1	1083	591	492	656	294	362	634	353	281	410	244	166	560	227	333	874	477	397	819	469	350	757	417	340	272	126	146	344	193	151	673	396	277	NA	no	DNA_repair	DNA_repair	-0.025999	0.038304	0.061223315	NEUTRAL	NEUTRAL
CSM2_donor_1	MPH1_recipient_1	636	354	282	460	194	266	508	285	223	312	184	128	435	189	246	635	340	295	950	554	396	354	203	151	461	221	240	768	422	346	518	313	205	256914	no	DNA_repair	DNA_repair	-0.032718	0.058414	0.086736105	NEUTRAL	ALLEVIATING
CSM2_donor_1	MUS81_recipient_1	428	227	201	163	74	89	183	99	84	120	67	53	129	57	72	0	0	0	235	129	106	190	106	84	42	20	22	0	0	0	166	96	70	NA	no	DNA_repair	DNA_repair	-0.040624	0.034277	0.068316509	AGGRAVATING	NEUTRAL
CSM2_donor_1	NGL3_recipient_1	17147	8832	8315	15772	7162	8610	15744	8344	7400	13756	7503	6253	19447	8537	10910	15538	8322	7216	13668	7528	6140	15897	8678	7219	15319	6955	8364	15479	8599	6880	15648	9123	6525	NA	no	DNA_repair	Neutral	NA	NA	NA	NA	NA
CSM2_donor_1	NGL3_recipient_2	2906	1586	1320	4030	1894	2136	3699	2058	1641	3523	2036	1487	4181	1835	2346	3338	1909	1429	3607	2104	1503	3821	2066	1755	4181	1833	2348	4142	2506	1636	3512	2028	1484	NA	no	DNA_repair	Neutral	NA	NA	NA	NA	NA
CSM2_donor_1	PSY3_recipient_1	2650	1379	1271	4605	1945	2660	4365	2429	1936	2510	1423	1087	3665	1468	2197	4715	2501	2214	5859	3227	2632	5662	3121	2541	4296	1839	2457	3888	2245	1643	4439	2588	1851	NA	no	DNA_repair	DNA_repair	0.010588	0.115853	0.109244714	NEUTRAL	ALLEVIATING
CSM2_donor_1	PSY3_recipient_2	7562	4165	3397	7405	3363	4042	6925	3927	2998	4940	2881	2059	6880	3058	3822	9199	4927	4272	10729	6199	4530	9781	5599	4182	7307	3317	3990	7034	4140	2894	8838	5007	3831	NA	no	DNA_repair	DNA_repair	0.010588	0.115853	0.109244714	NEUTRAL	ALLEVIATING
CSM2_donor_1	RAD18_recipient_1	389	210	179	182	84	98	186	103	83	60	35	25	59	25	34	325	184	141	220	125	95	206	117	89	152	67	85	213	128	85	180	107	73	NA	no	DNA_repair	DNA_repair	-0.061733	0.022351	0.045954974	AGGRAVATING	NEUTRAL
CSM2_donor_1	RAD18_recipient_2	2243	1144	1099	1344	589	755	1084	626	458	417	232	185	381	159	222	1810	988	822	1580	930	650	1755	939	816	1574	739	835	1870	1039	831	1184	690	494	NA	no	DNA_repair	DNA_repair	-0.061733	0.022351	0.045954974	AGGRAVATING	NEUTRAL
CSM2_donor_1	RAD51_recipient_1	364	193	171	110	47	63	113	62	51	88	48	40	108	44	64	183	103	80	150	82	68	194	104	90	88	40	48	92	55	37	115	69	46	NA	no	DNA_repair	DNA_repair	-0.039356	0.05057	0.090225024	AGGRAVATING	ALLEVIATING
CSM2_donor_1	RAD52_recipient_1	327	175	152	123	57	66	141	78	63	110	63	47	100	42	58	71	39	32	69	39	30	274	145	129	115	53	62	125	72	53	135	76	59	NA	no	DNA_repair	DNA_repair	0.010011	0.019177	0.019521185	NEUTRAL	NEUTRAL
CSM2_donor_1	RAD54_recipient_1	555	286	269	214	93	121	136	74	62	96	56	40	127	55	72	385	220	165	282	163	119	402	226	176	214	100	114	214	125	89	249	144	105	NA	no	DNA_repair	DNA_repair	-0.022412	0.100841	0.138875736	NEUTRAL	ALLEVIATING
CSM2_donor_1	RAD54_recipient_2	2637	1439	1198	1157	544	613	997	528	469	660	378	282	975	428	547	2213	1162	1051	1957	1110	847	2087	1206	881	910	418	492	895	532	363	1115	656	459	NA	no	DNA_repair	DNA_repair	-0.022412	0.100841	0.138875736	NEUTRAL	ALLEVIATING
CSM2_donor_1	RAD55_recipient_1	1088	572	516	255	112	143	281	152	129	174	101	73	263	114	149	484	259	225	360	196	164	441	241	200	103	49	54	218	122	96	289	173	116	NA	no	DNA_repair	DNA_repair	-0.044117	0.058186	0.101920227	AGGRAVATING	ALLEVIATING
CSM2_donor_1	RAD57_recipient_1	1312	729	583	729	343	386	589	340	249	381	224	157	567	233	334	1249	675	574	889	490	399	1243	698	545	0	0	0	210	119	91	638	361	277	NA	no	DNA_repair	DNA_repair	-0.043267	0.051424	0.09251916	AGGRAVATING	ALLEVIATING
CSM2_donor_1	RAD59_recipient_1	5311	2952	2359	3916	1799	2117	3955	2117	1838	2214	1315	899	4123	1787	2336	3860	2168	1692	3875	2218	1657	0	0	0	4077	1893	2184	345	203	142	4015	2341	1674	NA	no	DNA_repair	DNA_repair	-0.011618	-0.020541	-0.013525898	NEUTRAL	NEUTRAL
CSM2_donor_1	RAD5_recipient_1	1236	662	574	665	295	370	666	364	302	285	168	117	259	114	145	888	480	408	51	29	22	72	39	33	654	290	364	717	426	291	707	401	306	NA	no	DNA_repair	DNA_repair	-0.063879	0.031736	0.054897856	AGGRAVATING	NEUTRAL
CSM2_donor_1	RAD5_recipient_2	8627	4400	4227	4502	1973	2529	4244	2317	1927	2020	1102	918	1701	700	1001	6087	3324	2763	1371	777	594	1558	892	666	4587	2130	2457	4810	2725	2085	4146	2417	1729	NA	no	DNA_repair	DNA_repair	-0.063879	0.031736	0.054897856	AGGRAVATING	NEUTRAL
CSM2_donor_1	RAD61_recipient_1	1012	552	460	515	217	298	449	259	190	335	197	138	490	199	291	589	309	280	0	0	0	0	0	0	651	299	352	0	0	0	457	256	201	NA	no	DNA_repair	DNA_repair	-0.014076	-0.018148	-0.00718157	NEUTRAL	NEUTRAL
CSM2_donor_1	RTT101_recipient_1	739	377	362	132	57	75	136	78	58	124	70	54	73	31	42	274	155	119	508	296	212	0	0	0	0	0	0	64	38	26	152	89	63	NA	no	DNA_repair	DNA_repair	-0.036985	-0.027181	-0.005562248	AGGRAVATING	NEUTRAL
CSM2_donor_1	RTT101_recipient_2	739	415	324	187	80	107	204	116	88	115	66	49	181	76	105	475	249	226	395	232	163	0	0	0	0	0	0	30	17	13	212	126	86	NA	no	DNA_repair	DNA_repair	-0.036985	-0.027181	-0.005562248	AGGRAVATING	NEUTRAL
CSM2_donor_1	RTT107_recipient_1	448	231	217	342	146	196	295	164	131	35	21	14	358	141	217	557	301	256	698	396	302	467	267	200	68	30	38	164	99	65	381	226	155	NA	no	DNA_repair	DNA_repair	-0.05996	-0.120893	-0.09703518	AGGRAVATING	AGGRAVATING
CSM2_donor_1	SGS1_recipient_1	1880	1007	873	1303	557	746	1505	814	691	784	432	352	1057	470	587	1810	951	859	2091	1197	894	1358	734	624	1181	493	688	472	280	192	932	543	389	NA	no	DNA_repair	DNA_repair	0.101864	0.162683	0.125442525	ALLEVIATING	ALLEVIATING
CSM2_donor_1	SHU1_recipient_1	2046	1106	940	2760	1283	1477	2640	1483	1157	1745	971	774	1735	752	983	3671	1985	1686	3862	2106	1756	3748	2006	1742	2996	1391	1605	2863	1716	1147	2794	1583	1211	NA	no	DNA_repair	DNA_repair	-0.018801	0.130111	0.148982128	NEUTRAL	ALLEVIATING
CSM2_donor_1	SHU1_recipient_2	1961	1050	911	2825	1253	1572	2815	1596	1219	1820	1071	749	2360	1023	1337	3671	2081	1590	4203	2474	1729	4310	2353	1957	3041	1270	1771	2955	1642	1313	2947	1653	1294	NA	no	DNA_repair	DNA_repair	-0.018801	0.130111	0.148982128	NEUTRAL	ALLEVIATING
CSM2_donor_1	SHU2_recipient_1	4428	2326	2102	3430	1558	1872	3255	1846	1409	2505	1420	1085	3010	1222	1788	3978	2089	1889	4982	2959	2023	5609	3062	2547	3593	1687	1906	3777	2098	1679	3196	1828	1368	NA	no	DNA_repair	DNA_repair	-0.036334	0.085541	0.118075258	AGGRAVATING	ALLEVIATING
CSM2_donor_1	SHU2_recipient_2	4150	2265	1885	4525	2007	2518	4870	2736	2134	3185	1840	1345	4320	1778	2542	5468	3099	2369	5645	3201	2444	6273	3458	2815	4332	2057	2275	4937	2770	2167	4711	2824	1887	NA	no	DNA_repair	DNA_repair	-0.036334	0.085541	0.118075258	AGGRAVATING	ALLEVIATING
CSM2_donor_1	SLX4_recipient_1	2189	1139	1050	2270	959	1311	2120	1157	963	550	303	247	1120	449	671	560	314	246	354	205	149	1599	907	692	1853	812	1041	1316	746	570	1981	1188	793	NA	no	DNA_repair	DNA_repair	-0.012032	-0.093026	-0.086554843	NEUTRAL	AGGRAVATING
CSM2_donor_1	SRS2_recipient_1	1357	706	651	1062	465	597	1061	562	499	816	485	331	907	373	534	1666	901	765	1652	910	742	1056	571	485	1078	489	589	395	232	163	1055	609	446	NA	no	DNA_repair	DNA_repair	0.009822	0.039772	0.03427415	NEUTRAL	NEUTRAL
CSM2_donor_1	SRS2_recipient_2	2919	1548	1371	2201	953	1248	2358	1275	1083	1522	847	675	2132	948	1184	2034	1153	881	2818	1674	1144	1737	967	770	2240	959	1281	1070	636	434	2032	1118	914	NA	no	DNA_repair	DNA_repair	0.009822	0.039772	0.03427415	NEUTRAL	NEUTRAL
CSM2_donor_1	YBR259W_recipient_1	5771	3032	2739	7245	3328	3917	6991	3928	3063	6111	3366	2745	7288	3159	4129	7381	3992	3389	7877	4551	3326	8315	4451	3864	7171	3069	4102	7199	3959	3240	6928	3925	3003	NA	no	DNA_repair	Neutral	NA	NA	NA	NA	NA
CSM2_donor_1	YCL047C_recipient_1	1928	1052	876	989	412	577	1065	570	495	825	459	366	989	440	549	1240	690	550	1303	732	571	1241	658	583	1155	524	631	1486	883	603	1253	717	536	NA	no	DNA_repair	Neutral	NA	NA	NA	NA	NA
CSM2_donor_1	YDL027C_recipient_1	2642	1361	1281	1897	831	1066	1596	846	750	1699	927	772	1949	877	1072	2318	1290	1028	2242	1308	934	2163	1169	994	2091	982	1109	2657	1520	1137	2032	1129	903	NA	no	DNA_repair	Neutral	NA	NA	NA	NA	NA
CSM2_donor_1	YDL027C_recipient_2	4621	2427	2194	3791	1641	2150	3618	1918	1700	3246	1876	1370	3683	1536	2147	3723	1994	1729	4012	2253	1759	3870	2236	1634	3671	1609	2062	3551	1992	1559	3942	2298	1644	NA	no	DNA_repair	Neutral	NA	NA	NA	NA	NA
CSM2_donor_1	YFR057W_recipient_1	5895	3037	2858	4474	1937	2537	4473	2537	1936	4068	2329	1739	4894	1933	2961	3856	2105	1751	4634	2577	2057	4668	2647	2021	4757	2036	2721	5634	3347	2287	3381	1897	1484	NA	no	DNA_repair	Neutral	NA	NA	NA	NA	NA
CSM2_donor_1	YKR011C_recipient_1	2001	1051	950	2406	1054	1352	2376	1347	1029	2605	1533	1072	2717	1208	1509	2387	1266	1121	2829	1528	1301	2117	1178	939	2230	1047	1183	2092	1231	861	1837	1081	756	NA	no	DNA_repair	Neutral	NA	NA	NA	NA	NA
CSM2_donor_1	YKR011C_recipient_2	2501	1301	1200	2255	964	1291	2171	1185	986	2036	1099	937	2358	944	1414	2893	1549	1344	3036	1689	1347	2783	1519	1264	3011	1383	1628	3465	2077	1388	2785	1685	1100	NA	no	DNA_repair	Neutral	NA	NA	NA	NA	NA
CSM2_donor_1	YLR179C_recipient_1	2287	1248	1039	2934	1301	1633	3025	1683	1342	2595	1541	1054	3327	1332	1995	2917	1547	1370	2691	1598	1093	2892	1533	1359	3016	1432	1584	3132	1878	1254	3234	1850	1384	NA	no	DNA_repair	Neutral	NA	NA	NA	NA	NA
CSM2_donor_1	YLR179C_recipient_2	3358	1798	1560	3361	1526	1835	3103	1645	1458	2961	1663	1298	3289	1317	1972	2676	1433	1243	2664	1510	1154	3461	1853	1608	3297	1463	1834	3642	2183	1459	2774	1587	1187	NA	no	DNA_repair	Neutral	NA	NA	NA	NA	NA
CSM2_donor_1	YLR356W_recipient_1	5437	2939	2498	4507	1975	2532	4349	2512	1837	4241	2473	1768	5504	2447	3057	2959	1554	1405	3704	2180	1524	4161	2404	1757	4783	2097	2686	4401	2517	1884	4446	2519	1927	NA	no	DNA_repair	Neutral	NA	NA	NA	NA	NA
CSM2_donor_1	YLR356W_recipient_2	3494	1871	1623	2226	964	1262	2004	1083	921	1964	1092	872	2190	949	1241	2427	1388	1039	1548	844	704	2382	1351	1031	2436	1043	1393	2197	1208	989	2400	1386	1014	NA	no	DNA_repair	Neutral	NA	NA	NA	NA	NA
CSM3_donor_1	APT2_recipient_1	2925	1551	1374	3039	1412	1627	2575	1460	1115	2641	1569	1072	2630	1111	1519	4558	2394	2164	3468	1891	1577	3234	1765	1469	2896	1345	1551	1895	1063	832	2816	1626	1190	NA	no	DNA_repair	Neutral	NA	NA	NA	NA	NA
CSM3_donor_1	CLA4_recipient_1	1260	688	572	564	250	314	484	259	225	623	367	256	100	41	59	880	458	422	158	86	72	763	433	330	447	198	249	317	174	143	139	81	58	NA	no	DNA_repair	DNA_repair	0.031025	-0.019782	-0.057794287	NEUTRAL	NEUTRAL
CSM3_donor_1	CSM2_recipient_1	1175	605	570	1454	637	817	1378	738	640	1082	619	463	1116	465	651	2251	1206	1045	2077	1234	843	1723	950	773	1429	641	788	787	446	341	1536	845	691	NA	no	DNA_repair	DNA_repair	-0.030523	0.017655	0.045435107	NEUTRAL	NEUTRAL
CSM3_donor_1	CSM2_recipient_2	2450	1324	1126	4571	2051	2520	3700	2157	1543	3237	1818	1419	4104	1666	2438	3569	2023	1546	4123	2382	1741	3479	1881	1598	4015	1844	2171	1931	1083	848	3665	2157	1508	NA	no	DNA_repair	DNA_repair	-0.030523	0.017655	0.045435107	NEUTRAL	NEUTRAL
CSM3_donor_1	CSM3_recipient_1	500	280	220	6	3	3	5	3	2	6	3	3	5	2	3	12	7	5	8	5	3	9	5	4	6	3	3	4	2	2	6	3	3	0	YES	DNA_repair	DNA_repair	NA	NA	NA	NA	NA
CSM3_donor_1	CSM3_recipient_2	120	64	56	1	0	1	1	1	0	1	1	0	1	0	1	2	1	1	2	1	1	2	1	1	2	1	1	2	1	1	2	1	1	0	YES	DNA_repair	DNA_repair	NA	NA	NA	NA	NA
CSM3_donor_1	FLO8_recipient_1	2035	1110	925	2122	941	1181	1641	905	736	2297	1278	1019	2048	865	1183	3480	1900	1580	2677	1474	1203	2581	1409	1172	2067	895	1172	1161	645	516	2002	1156	846	NA	no	DNA_repair	Neutral	NA	NA	NA	NA	NA
CSM3_donor_1	FLO8_recipient_2	1300	683	617	2265	1005	1260	2226	1262	964	2407	1339	1068	2213	972	1241	2539	1360	1179	2303	1331	972	1640	930	710	1464	642	822	313	181	132	1770	993	777	NA	no	DNA_repair	Neutral	NA	NA	NA	NA	NA
CSM3_donor_1	GAL2_recipient_2	2070	1140	930	3266	1535	1731	3001	1702	1299	3599	2021	1578	3315	1364	1951	3770	1980	1790	3103	1743	1360	3221	1792	1429	2367	1001	1366	1029	606	423	2673	1500	1173	NA	no	DNA_repair	Neutral	NA	NA	NA	NA	NA
CSM3_donor_1	GAL2_recipient_1	1815	990	825	1859	874	985	1745	990	755	2370	1331	1039	2143	953	1190	2611	1426	1185	2119	1167	952	1866	1058	808	1817	778	1039	1045	621	424	1729	998	731	NA	no	DNA_repair	Neutral	NA	NA	NA	NA	NA
CSM3_donor_1	HO_recipient_1	3020	1679	1341	5085	2282	2803	4484	2590	1894	5139	3025	2114	4925	2054	2871	5395	2862	2533	6092	3586	2506	3784	2106	1678	3564	1562	2002	1886	1048	838	4143	2484	1659	NA	no	DNA_repair	Neutral	NA	NA	NA	NA	NA
CSM3_donor_1	HO_recipient_2	3550	1973	1577	5418	2345	3073	4865	2682	2183	5579	3193	2386	5084	2260	2824	5730	3158	2572	5687	3225	2462	4221	2416	1805	4805	2256	2549	2568	1497	1071	4783	2736	2047	NA	no	DNA_repair	Neutral	NA	NA	NA	NA	NA
CSM3_donor_1	MAG1_recipient_1	405	223	182	355	150	205	350	191	159	65	37	28	285	122	163	396	212	184	431	237	194	318	185	133	292	134	158	143	87	56	291	165	126	NA	no	DNA_repair	DNA_repair	0.033516	-0.031771	-0.058756525	NEUTRAL	NEUTRAL
CSM3_donor_1	MAL13_recipient_1	2850	1570	1280	2885	1325	1560	2385	1277	1108	2939	1714	1225	2572	1115	1457	4049	2274	1775	3134	1709	1425	3011	1692	1319	2629	1235	1394	1719	993	726	2773	1540	1233	NA	no	DNA_repair	Neutral	NA	NA	NA	NA	NA
CSM3_donor_1	MMS1_recipient_1	540	286	254	265	113	152	220	125	95	140	78	62	317	132	185	627	333	294	553	305	248	576	333	243	314	141	173	178	101	77	292	175	117	NA	no	DNA_repair	DNA_repair	0.001128	0.063536	0.08239716	NEUTRAL	NEUTRAL
CSM3_donor_1	MMS4_recipient_1	935	496	439	688	312	376	468	258	210	598	323	275	598	266	332	416	231	185	983	531	452	961	550	411	536	238	298	428	257	171	597	335	262	NA	no	DNA_repair	DNA_repair	-0.028327	0.010122	0.03518538	NEUTRAL	NEUTRAL
CSM3_donor_1	MPH1_recipient_1	420	233	187	515	234	281	508	280	228	403	222	181	408	179	229	939	513	426	922	548	374	760	407	353	269	126	143	193	115	78	388	230	158	NA	no	DNA_repair	DNA_repair	-0.014472	-0.015948	-0.004624232	NEUTRAL	NEUTRAL
CSM3_donor_1	MUS81_recipient_1	370	208	162	226	98	128	200	116	84	161	89	72	172	76	96	421	243	178	406	226	180	374	210	164	167	76	91	123	69	54	233	140	93	NA	no	DNA_repair	DNA_repair	-0.031097	-0.035552	-0.015282385	AGGRAVATING	NEUTRAL
CSM3_donor_1	NGL3_recipient_1	13610	7080	6530	16983	7352	9631	16218	9111	7107	18141	10090	8051	19964	8654	11310	19622	11326	8296	15886	9007	6879	16835	9279	7556	14854	6512	8342	10746	6147	4599	15585	9172	6413	333130	no	DNA_repair	Neutral	NA	NA	NA	NA	NA
CSM3_donor_1	NGL3_recipient_2	2445	1322	1123	3741	1679	2062	3251	1861	1390	3924	2267	1657	4292	1837	2455	4557	2370	2187	3698	2157	1541	4116	2269	1847	3518	1615	1903	2269	1285	984	3586	1992	1594	333130	no	DNA_repair	Neutral	NA	NA	NA	NA	NA
CSM3_donor_1	PSY3_recipient_1	2010	1066	944	2898	1208	1690	2448	1336	1112	2022	1136	886	2463	1014	1449	2773	1514	1259	2871	1597	1274	2523	1431	1092	2548	1077	1471	1516	859	657	2859	1572	1287	NA	no	DNA_repair	DNA_repair	-0.009143	0.031175	0.041356939	NEUTRAL	NEUTRAL
CSM3_donor_1	PSY3_recipient_2	6500	3448	3052	6248	2639	3609	5123	2878	2245	4144	2439	1705	5379	2213	3166	6764	3799	2965	6445	3794	2651	5628	3251	2377	5811	2487	3324	3525	2074	1451	6006	3634	2372	NA	no	DNA_repair	DNA_repair	-0.009143	0.031175	0.041356939	NEUTRAL	NEUTRAL
CSM3_donor_1	RAD18_recipient_1	295	164	131	20	9	11	20	11	9	96	55	41	95	41	54	372	195	177	241	134	107	319	186	133	131	57	74	49	28	21	138	78	60	NA	no	DNA_repair	DNA_repair	-0.066261	-0.003121	0.015398057	AGGRAVATING	NEUTRAL
CSM3_donor_1	RAD18_recipient_2	1440	742	698	120	51	69	115	63	52	390	215	175	304	127	177	1615	873	742	1294	713	581	1289	724	565	824	348	476	444	252	192	581	320	261	NA	no	DNA_repair	DNA_repair	-0.066261	-0.003121	0.015398057	AGGRAVATING	NEUTRAL
CSM3_donor_1	RAD51_recipient_1	285	150	135	140	63	77	140	79	61	129	76	53	109	44	65	257	147	110	192	108	84	276	155	121	138	64	74	148	89	59	160	90	70	NA	no	DNA_repair	DNA_repair	-0.048842	0.016058	0.059720386	AGGRAVATING	NEUTRAL
CSM3_donor_1	RAD52_recipient_1	270	139	131	10	5	5	10	5	5	92	54	38	100	41	59	363	196	167	263	143	120	224	129	95	13	6	7	91	51	40	34	20	14	153051	no	DNA_repair	DNA_repair	-0.065576	-0.06532	-0.054192959	AGGRAVATING	AGGRAVATING
CSM3_donor_1	RAD54_recipient_1	570	311	259	232	107	125	295	167	128	188	106	82	168	68	100	675	365	310	550	300	250	727	397	330	167	79	88	260	143	117	281	168	113	NA	no	DNA_repair	DNA_repair	-0.031227	0.031191	0.063608754	NEUTRAL	NEUTRAL
CSM3_donor_1	RAD54_recipient_2	1930	1034	896	857	362	495	884	492	392	683	380	303	603	245	358	2165	1137	1028	1937	1098	839	2058	1102	956	767	328	439	946	557	389	928	521	407	NA	no	DNA_repair	DNA_repair	-0.031227	0.031191	0.063608754	NEUTRAL	NEUTRAL
CSM3_donor_1	RAD55_recipient_1	850	451	399	301	140	161	281	159	122	211	118	93	204	84	120	576	323	253	469	261	208	557	301	256	271	120	151	245	146	99	292	169	123	NA	no	DNA_repair	DNA_repair	-0.040512	0.036985	0.07912942	AGGRAVATING	NEUTRAL
CSM3_donor_1	RAD57_recipient_1	1320	734	586	624	280	344	571	321	250	362	205	157	540	216	324	1389	795	594	1133	618	515	1163	653	510	383	166	217	430	239	191	518	291	227	NA	no	DNA_repair	DNA_repair	-0.035778	0.051927	0.092775891	AGGRAVATING	NEUTRAL
CSM3_donor_1	RAD59_recipient_1	4925	2612	2313	3947	1750	2197	3601	2080	1521	2579	1448	1131	3920	1721	2199	6198	3513	2685	4925	2792	2133	4915	2839	2076	3835	1721	2114	2211	1289	922	4258	2553	1705	NA	no	DNA_repair	DNA_repair	-0.025539	-0.018792	-0.000487824	NEUTRAL	NEUTRAL
CSM3_donor_1	RAD5_recipient_1	1270	661	609	100	44	56	90	50	40	449	245	204	313	136	177	225	117	108	775	427	348	1025	554	471	129	54	75	343	206	137	128	73	55	NA	no	DNA_repair	DNA_repair	-0.07862	0.007747	0.032058067	AGGRAVATING	NEUTRAL
CSM3_donor_1	RAD5_recipient_2	4530	2449	2081	420	184	236	355	192	163	1421	844	577	1088	448	640	726	415	311	2437	1408	1029	3529	1908	1621	564	241	323	1166	648	518	498	296	202	NA	no	DNA_repair	DNA_repair	-0.07862	0.007747	0.032058067	AGGRAVATING	NEUTRAL
CSM3_donor_1	RAD61_recipient_1	1130	617	513	100	43	57	85	46	39	798	448	350	140	57	83	2063	1116	947	1548	911	637	1789	1034	755	846	380	466	594	350	244	101	58	43	NA	no	DNA_repair	DNA_repair	-0.104236	-0.063592	0.033466214	AGGRAVATING	AGGRAVATING
CSM3_donor_1	RTT101_recipient_1	680	368	312	201	91	110	163	92	71	101	59	42	15	7	8	645	372	273	565	330	235	486	281	205	243	104	139	146	88	58	299	176	123	NA	no	DNA_repair	DNA_repair	-0.009705	0.037948	0.054146532	NEUTRAL	NEUTRAL
CSM3_donor_1	RTT101_recipient_2	475	262	213	205	87	118	172	91	81	110	62	48	15	7	8	537	307	230	481	273	208	460	249	211	120	56	64	91	55	36	268	159	109	NA	no	DNA_repair	DNA_repair	-0.009705	0.037948	0.054146532	NEUTRAL	NEUTRAL
CSM3_donor_1	RTT107_recipient_1	655	367	288	802	368	434	716	414	302	413	227	186	726	287	439	968	559	409	998	587	411	692	381	311	503	221	282	52	31	21	599	356	243	NA	no	DNA_repair	DNA_repair	0.022803	0.091821	0.085136582	NEUTRAL	ALLEVIATING
CSM3_donor_1	SGS1_recipient_1	1630	865	765	60	27	33	55	32	23	573	313	260	558	248	310	1474	812	662	1205	709	496	1176	623	553	304	132	172	368	217	151	317	183	134	272981	no	DNA_repair	DNA_repair	-0.098577	-0.106551	-0.085148691	AGGRAVATING	AGGRAVATING
CSM3_donor_1	SHU1_recipient_1	1760	951	809	1695	716	979	1387	772	615	1339	781	558	1265	569	696	2113	1143	970	2046	1116	930	1679	943	736	1651	732	919	912	517	395	1599	932	667	NA	no	DNA_repair	DNA_repair	-0.020689	0.010267	0.028652648	NEUTRAL	NEUTRAL
CSM3_donor_1	SHU1_recipient_2	1390	730	660	2351	1068	1283	1940	1100	840	1513	825	688	1946	779	1167	2923	1642	1281	2457	1393	1064	2143	1215	928	1982	848	1134	1163	652	511	2129	1194	935	NA	no	DNA_repair	DNA_repair	-0.020689	0.010267	0.028652648	NEUTRAL	NEUTRAL
CSM3_donor_1	SHU2_recipient_1	2320	1278	1042	1490	677	813	1392	767	625	1041	590	451	1279	540	739	2042	1072	970	2243	1320	923	1622	894	728	1480	680	800	670	398	272	1343	776	567	NA	no	DNA_repair	DNA_repair	-0.002868	0.010603	0.013619469	NEUTRAL	NEUTRAL
CSM3_donor_1	SHU2_recipient_2	2935	1587	1348	2885	1234	1651	2797	1542	1255	2109	1230	879	2862	1193	1669	3945	2216	1729	3657	1995	1662	3424	1960	1464	2430	1015	1415	1300	736	564	3051	1728	1323	NA	no	DNA_repair	DNA_repair	-0.002868	0.010603	0.013619469	NEUTRAL	NEUTRAL
CSM3_donor_1	SLX4_recipient_1	2710	1437	1273	2967	1379	1588	2670	1415	1255	1527	899	628	2485	995	1490	3625	1998	1627	3327	1868	1459	3234	1817	1417	1924	894	1030	0	0	0	2552	1516	1036	NA	no	DNA_repair	DNA_repair	-0.012072	-0.098265	-0.095160589	NEUTRAL	AGGRAVATING
CSM3_donor_1	SRS2_recipient_1	1380	718	662	45	19	26	45	25	20	90	51	39	225	89	136	190	107	83	990	556	434	940	518	422	250	120	130	347	202	145	306	177	129	NA	no	DNA_repair	DNA_repair	-0.346549	-0.344627	-0.12675157	AGGRAVATING	AGGRAVATING
CSM3_donor_1	SRS2_recipient_2	2220	1155	1065	80	34	46	95	54	41	200	109	91	385	158	227	433	241	192	2255	1291	964	2680	1562	1118	540	242	298	798	452	346	702	417	285	NA	no	DNA_repair	DNA_repair	-0.346549	-0.344627	-0.12675157	AGGRAVATING	AGGRAVATING
CSM3_donor_1	YBR259W_recipient_1	5460	2980	2480	7193	3076	4117	6486	3541	2945	7663	4221	3442	8789	3810	4979	7846	4243	3603	7193	3962	3231	6927	3671	3256	6284	2951	3333	4207	2499	1708	7021	4132	2889	NA	no	DNA_repair	Neutral	NA	NA	NA	NA	NA
CSM3_donor_1	YCL047C_recipient_1	1370	706	664	1321	600	721	1147	620	527	1343	740	603	1134	510	624	1843	1025	818	1522	830	692	1310	722	588	1164	492	672	591	332	259	1222	679	543	NA	no	DNA_repair	Neutral	NA	NA	NA	NA	NA
CSM3_donor_1	YDL027C_recipient_1	2020	1123	897	2192	926	1266	1900	1098	802	2164	1262	902	1991	863	1128	3023	1635	1388	2541	1454	1087	2279	1232	1047	1721	754	967	1165	641	524	2004	1113	891	NA	no	DNA_repair	Neutral	NA	NA	NA	NA	NA
CSM3_donor_1	YDL027C_recipient_2	3500	1856	1644	4466	1910	2556	3953	2242	1711	4484	2421	2063	4386	1877	2509	5335	2913	2422	4228	2420	1808	3623	1920	1703	3480	1652	1828	1433	804	629	3184	1821	1363	NA	no	DNA_repair	Neutral	NA	NA	NA	NA	NA
CSM3_donor_1	YFR057W_recipient_1	4680	2411	2269	4817	2187	2630	4608	2516	2092	5365	2926	2439	5024	2123	2901	6036	3327	2709	5857	3194	2663	5154	2759	2395	4036	1790	2246	2617	1468	1149	4187	2441	1746	NA	no	DNA_repair	Neutral	NA	NA	NA	NA	NA
CSM3_donor_1	YKR011C_recipient_1	1950	1004	946	3035	1378	1657	3264	1730	1534	3649	2108	1541	3479	1432	2047	3379	1863	1516	4074	2244	1830	3070	1774	1296	2392	1136	1256	1313	794	519	2450	1469	981	NA	no	DNA_repair	Neutral	NA	NA	NA	NA	NA
CSM3_donor_1	YKR011C_recipient_2	1985	1053	932	2428	1025	1403	1904	1070	834	2685	1464	1221	2420	1036	1384	3182	1787	1395	2938	1698	1240	2416	1409	1007	2071	908	1163	1354	804	550	2081	1213	868	NA	no	DNA_repair	Neutral	NA	NA	NA	NA	NA
CSM3_donor_1	YLR179C_recipient_1	1815	990	825	3159	1384	1775	3116	1718	1398	3423	1941	1482	3415	1386	2029	3495	1963	1532	2757	1548	1209	3042	1645	1397	2670	1212	1458	1448	844	604	2672	1528	1144	NA	no	DNA_repair	Neutral	NA	NA	NA	NA	NA
CSM3_donor_1	YLR179C_recipient_2	2665	1359	1306	3619	1528	2091	3197	1864	1333	3904	2298	1606	3376	1519	1857	4486	2496	1990	3648	2068	1580	3606	2102	1504	2900	1392	1508	1432	858	574	3112	1746	1366	NA	no	DNA_repair	Neutral	NA	NA	NA	NA	NA
CSM3_donor_1	YLR356W_recipient_1	4485	2493	1992	4853	2127	2726	5178	2772	2406	5593	3322	2271	6744	2701	4043	4800	2646	2154	5236	3110	2126	4627	2501	2126	4061	1738	2323	1944	1123	821	4125	2314	1811	NA	no	DNA_repair	Neutral	NA	NA	NA	NA	NA
CSM3_donor_1	YLR356W_recipient_2	2880	1586	1294	2397	1050	1347	1818	964	854	2591	1469	1122	2064	895	1169	3238	1701	1537	1979	1143	836	2161	1145	1016	2116	917	1199	971	550	421	2028	1115	913	NA	no	DNA_repair	Neutral	NA	NA	NA	NA	NA
CSM3_donor_2	APT2_recipient_1	3440	1860	1580	2309	987	1322	2059	1146	913	2306	1370	936	2225	940	1285	3763	2055	1708	2833	1683	1150	2785	1624	1161	2094	918	1176	1365	773	592	2192	1242	950	NA	no	DNA_repair	Neutral	NA	NA	NA	NA	NA
CSM3_donor_2	CLA4_recipient_1	1210	660	550	493	219	274	455	251	204	534	314	220	85	37	48	821	453	368	131	73	58	688	390	298	376	167	209	280	168	112	104	58	46	NA	no	DNA_repair	DNA_repair	0.031025	-0.019782	-0.057794287	NEUTRAL	NEUTRAL
CSM3_donor_2	CSM2_recipient_1	1440	771	669	1499	657	842	1333	728	605	1320	748	572	1352	571	781	2604	1395	1209	2167	1240	927	1781	953	828	1311	616	695	793	445	348	1481	855	626	NA	no	DNA_repair	DNA_repair	-0.030523	0.017655	0.045435107	NEUTRAL	NEUTRAL
CSM3_donor_2	CSM2_recipient_2	2225	1214	1011	3764	1649	2115	3446	1954	1492	2746	1557	1189	3587	1594	1993	3340	1806	1534	3250	1808	1442	2665	1554	1111	2954	1264	1690	1399	846	553	3058	1783	1275	NA	no	DNA_repair	DNA_repair	-0.030523	0.017655	0.045435107	NEUTRAL	NEUTRAL
CSM3_donor_2	CSM3_recipient_1	540	286	254	5	2	3	5	3	2	5	3	2	4	2	2	11	6	5	8	4	4	9	5	4	4	2	2	4	2	2	5	3	2	0	YES	DNA_repair	DNA_repair	NA	NA	NA	NA	NA
CSM3_donor_2	CSM3_recipient_2	70	37	33	1	0	1	1	1	0	1	1	0	1	0	1	2	1	1	2	1	1	2	1	1	2	1	1	2	1	1	2	1	1	0	YES	DNA_repair	DNA_repair	NA	NA	NA	NA	NA
CSM3_donor_2	FLO8_recipient_1	2015	1069	946	1622	745	877	1537	880	657	1802	1061	741	1556	700	856	2579	1395	1184	2251	1276	975	1637	885	752	1364	641	723	375	206	169	1286	729	557	NA	no	DNA_repair	Neutral	NA	NA	NA	NA	NA
CSM3_donor_2	FLO8_recipient_2	1415	787	628	1773	777	996	1795	970	825	2393	1396	997	2196	940	1256	2494	1375	1119	2134	1233	901	2091	1197	894	1453	667	786	463	267	196	1277	723	554	NA	no	DNA_repair	Neutral	NA	NA	NA	NA	NA
CSM3_donor_2	GAL2_recipient_2	1710	881	829	2794	1224	1570	2645	1486	1159	3151	1872	1279	2399	987	1412	3526	2017	1509	3391	2014	1377	2877	1586	1291	2117	906	1211	815	448	367	2151	1254	897	NA	no	DNA_repair	Neutral	NA	NA	NA	NA	NA
CSM3_donor_2	GAL2_recipient_1	1815	1018	797	2206	978	1228	2086	1150	936	2265	1296	969	2009	849	1160	2983	1598	1385	2405	1416	989	2435	1407	1028	2173	1009	1164	1426	839	587	2020	1167	853	NA	no	DNA_repair	Neutral	NA	NA	NA	NA	NA
CSM3_donor_2	HO_recipient_1	2640	1414	1226	3873	1656	2217	3645	1970	1675	3833	2070	1763	3787	1517	2270	4858	2779	2079	5140	2887	2253	4118	2335	1783	2721	1235	1486	1830	1017	813	3006	1703	1303	NA	no	DNA_repair	Neutral	NA	NA	NA	NA	NA
CSM3_donor_2	HO_recipient_2	2935	1647	1288	4220	1939	2281	4411	2455	1956	5153	2922	2231	4897	2015	2882	5285	2831	2454	5883	3177	2706	4803	2622	2181	3774	1655	2119	2587	1480	1107	3924	2374	1550	NA	no	DNA_repair	Neutral	NA	NA	NA	NA	NA
CSM3_donor_2	MAG1_recipient_1	385	206	179	310	136	174	335	194	141	55	32	23	245	98	147	407	214	193	392	222	170	301	164	137	277	117	160	141	81	60	291	162	129	NA	no	DNA_repair	DNA_repair	0.033516	-0.031771	-0.058756525	NEUTRAL	NEUTRAL
CSM3_donor_2	MAL13_recipient_1	2455	1277	1178	1987	902	1085	1963	1040	923	2178	1188	990	2086	904	1182	2833	1576	1257	2655	1477	1178	2201	1225	976	1494	686	808	1010	605	405	1661	977	684	NA	no	DNA_repair	Neutral	NA	NA	NA	NA	NA
CSM3_donor_2	MMS1_recipient_1	595	313	282	260	113	147	255	137	118	165	91	74	308	125	183	609	339	270	618	357	261	705	374	331	317	139	178	266	148	118	458	259	199	NA	no	DNA_repair	DNA_repair	0.001128	0.063536	0.08239716	NEUTRAL	NEUTRAL
CSM3_donor_2	MMS4_recipient_1	895	502	393	553	251	302	391	228	163	546	304	242	504	213	291	339	176	163	872	480	392	871	485	386	449	188	261	348	199	149	492	276	216	NA	no	DNA_repair	DNA_repair	-0.028327	0.010122	0.03518538	NEUTRAL	NEUTRAL
CSM3_donor_2	MPH1_recipient_1	355	196	159	273	121	152	231	126	105	202	113	89	177	78	99	547	290	257	563	307	256	383	205	178	196	84	112	146	85	61	275	156	119	NA	no	DNA_repair	DNA_repair	-0.014472	-0.015948	-0.004624232	NEUTRAL	NEUTRAL
CSM3_donor_2	MUS81_recipient_1	355	194	161	208	87	121	178	96	82	133	72	61	139	57	82	398	211	187	386	225	161	362	201	161	160	77	83	123	70	53	223	131	92	NA	no	DNA_repair	DNA_repair	-0.031097	-0.035552	-0.015282385	AGGRAVATING	NEUTRAL
CSM3_donor_2	NGL3_recipient_1	13485	7290	6195	14529	6752	7777	14292	8029	6263	15881	8919	6962	17205	6891	10314	17608	9797	7811	14252	7927	6325	16700	8940	7760	12701	5898	6803	9256	5498	3758	13261	7512	5749	333130	no	DNA_repair	Neutral	NA	NA	NA	NA	NA
CSM3_donor_2	NGL3_recipient_2	2735	1520	1215	3787	1659	2128	3264	1782	1482	4030	2329	1701	3392	1396	1996	4124	2230	1894	4053	2342	1711	3346	1862	1484	3076	1381	1695	1774	1015	759	2982	1771	1211	333130	no	DNA_repair	Neutral	NA	NA	NA	NA	NA
CSM3_donor_2	PSY3_recipient_1	2265	1178	1087	3062	1326	1736	2906	1556	1350	2169	1253	916	2653	1063	1590	3100	1612	1488	2838	1624	1214	2236	1244	992	2605	1115	1490	1188	699	489	2490	1383	1107	NA	no	DNA_repair	DNA_repair	-0.009143	0.031175	0.041356939	NEUTRAL	NEUTRAL
CSM3_donor_2	PSY3_recipient_2	4490	2473	2017	3445	1564	1881	3029	1702	1327	2416	1409	1007	2839	1246	1593	3625	2036	1589	3545	1991	1554	2954	1660	1294	2834	1331	1503	1518	902	616	3132	1792	1340	NA	no	DNA_repair	DNA_repair	-0.009143	0.031175	0.041356939	NEUTRAL	NEUTRAL
CSM3_donor_2	RAD18_recipient_1	375	193	182	15	7	8	20	11	9	60	35	25	63	27	36	318	179	139	210	124	86	273	152	121	215	90	125	92	51	41	206	121	85	NA	no	DNA_repair	DNA_repair	-0.066261	-0.003121	0.015398057	AGGRAVATING	NEUTRAL
CSM3_donor_2	RAD18_recipient_2	1620	834	786	135	59	76	125	68	57	408	240	168	408	168	240	1474	851	623	1371	792	579	1317	719	598	607	272	335	544	305	239	717	414	303	NA	no	DNA_repair	DNA_repair	-0.066261	-0.003121	0.015398057	AGGRAVATING	NEUTRAL
CSM3_donor_2	RAD51_recipient_1	280	149	131	125	58	67	123	70	53	108	64	44	88	36	52	242	137	105	176	104	72	256	148	108	121	56	65	138	80	58	140	82	58	NA	no	DNA_repair	DNA_repair	-0.048842	0.016058	0.059720386	AGGRAVATING	NEUTRAL
CSM3_donor_2	RAD52_recipient_1	235	131	104	10	5	5	10	6	4	128	71	57	77	31	46	330	184	146	232	125	107	257	138	119	10	5	5	122	68	54	75	44	31	153051	no	DNA_repair	DNA_repair	-0.065576	-0.06532	-0.054192959	AGGRAVATING	AGGRAVATING
CSM3_donor_2	RAD54_recipient_1	425	219	206	191	87	104	272	151	121	243	144	99	104	41	63	727	408	319	735	421	314	775	415	360	253	114	139	177	103	74	281	155	126	NA	no	DNA_repair	DNA_repair	-0.031227	0.031191	0.063608754	NEUTRAL	NEUTRAL
CSM3_donor_2	RAD54_recipient_2	2145	1192	953	820	372	448	929	537	392	715	390	325	785	332	453	2413	1267	1146	1959	1132	827	2249	1275	974	657	285	372	591	328	263	789	443	346	NA	no	DNA_repair	DNA_repair	-0.031227	0.031191	0.063608754	NEUTRAL	NEUTRAL
CSM3_donor_2	RAD55_recipient_1	1065	597	468	182	80	102	263	153	110	183	107	76	263	113	150	437	227	210	455	265	190	522	293	229	193	86	107	261	146	115	292	169	123	NA	no	DNA_repair	DNA_repair	-0.040512	0.036985	0.07912942	AGGRAVATING	NEUTRAL
CSM3_donor_2	RAD57_recipient_1	1540	825	715	779	350	429	653	363	290	518	302	216	544	218	326	1688	930	758	1246	720	526	1501	827	674	668	310	358	631	368	263	801	449	352	NA	no	DNA_repair	DNA_repair	-0.035778	0.051927	0.092775891	AGGRAVATING	NEUTRAL
CSM3_donor_2	RAD59_recipient_1	4925	2688	2237	3270	1485	1785	3010	1739	1271	2308	1371	937	3447	1513	1934	5380	3049	2331	4461	2529	1932	4041	2313	1728	2913	1292	1621	1691	930	761	3337	1927	1410	NA	no	DNA_repair	DNA_repair	-0.025539	-0.018792	-0.000487824	NEUTRAL	NEUTRAL
CSM3_donor_2	RAD5_recipient_1	1170	627	543	125	53	72	105	56	49	436	243	193	308	132	176	263	150	113	1078	640	438	1336	765	571	139	65	74	410	248	162	155	86	69	NA	no	DNA_repair	DNA_repair	-0.07862	0.007747	0.032058067	AGGRAVATING	NEUTRAL
CSM3_donor_2	RAD5_recipient_2	5160	2789	2371	340	153	187	320	183	137	1440	793	647	948	380	568	684	377	307	2115	1188	927	3135	1711	1424	455	202	253	969	586	383	390	221	169	NA	no	DNA_repair	DNA_repair	-0.07862	0.007747	0.032058067	AGGRAVATING	NEUTRAL
CSM3_donor_2	RAD61_recipient_1	915	476	439	70	32	38	65	35	30	669	372	297	95	39	56	1466	800	666	1359	793	566	1298	715	583	747	343	404	479	271	208	85	49	36	NA	no	DNA_repair	DNA_repair	-0.104236	-0.063592	0.033466214	AGGRAVATING	AGGRAVATING
CSM3_donor_2	RTT101_recipient_1	905	489	416	191	87	104	254	147	107	142	79	63	20	8	12	587	333	254	549	314	235	684	392	292	231	104	127	148	87	61	309	184	125	NA	no	DNA_repair	DNA_repair	-0.009705	0.037948	0.054146532	NEUTRAL	NEUTRAL
CSM3_donor_2	RTT101_recipient_2	665	349	316	191	83	108	218	120	98	156	91	65	20	9	11	534	292	242	427	235	192	481	265	216	155	73	82	116	68	48	240	140	100	NA	no	DNA_repair	DNA_repair	-0.009705	0.037948	0.054146532	NEUTRAL	NEUTRAL
CSM3_donor_2	RTT107_recipient_1	470	256	214	588	261	327	576	327	249	298	172	126	472	192	280	829	478	351	630	340	290	471	255	216	153	71	82	0	0	0	170	100	70	NA	no	DNA_repair	DNA_repair	0.022803	0.091821	0.085136582	NEUTRAL	ALLEVIATING
CSM3_donor_2	SGS1_recipient_1	1960	1060	900	65	27	38	55	32	23	555	321	234	571	257	314	1477	776	701	1426	801	625	1733	928	805	465	197	268	385	216	169	333	198	135	272981	no	DNA_repair	DNA_repair	-0.098577	-0.106551	-0.085148691	AGGRAVATING	AGGRAVATING
CSM3_donor_2	SHU1_recipient_1	1775	914	861	1695	752	943	1659	958	701	1256	685	571	1261	554	707	2315	1324	991	2085	1148	937	1840	995	845	1702	790	912	884	496	388	1557	916	641	NA	no	DNA_repair	DNA_repair	-0.020689	0.010267	0.028652648	NEUTRAL	NEUTRAL
CSM3_donor_2	SHU1_recipient_2	1360	707	653	1554	648	906	1519	821	698	1178	687	491	1229	512	717	1968	1054	914	2051	1196	855	1629	941	688	1301	597	704	750	417	333	1302	738	564	NA	no	DNA_repair	DNA_repair	-0.020689	0.010267	0.028652648	NEUTRAL	NEUTRAL
CSM3_donor_2	SHU2_recipient_1	3995	2160	1835	1818	777	1041	1614	915	699	1366	811	555	1619	693	926	2861	1503	1358	2750	1500	1250	2271	1264	1007	1907	816	1091	1096	639	457	1896	1074	822	NA	no	DNA_repair	DNA_repair	-0.002868	0.010603	0.013619469	NEUTRAL	NEUTRAL
CSM3_donor_2	SHU2_recipient_2	2895	1609	1286	2447	1150	1297	2276	1267	1009	1898	1045	853	2349	941	1408	3467	1947	1520	3332	1853	1479	2781	1592	1189	2271	960	1311	1110	641	469	2337	1285	1052	NA	no	DNA_repair	DNA_repair	-0.002868	0.010603	0.013619469	NEUTRAL	NEUTRAL
CSM3_donor_2	SLX4_recipient_1	3350	1845	1505	3327	1511	1816	3237	1767	1470	1898	1107	791	2748	1146	1602	4829	2662	2167	4108	2285	1823	4002	2185	1817	2548	1170	1378	0	0	0	3009	1721	1288	NA	no	DNA_repair	DNA_repair	-0.012072	-0.098265	-0.095160589	NEUTRAL	AGGRAVATING
CSM3_donor_2	SRS2_recipient_1	1235	680	555	45	19	26	40	22	18	85	49	36	155	63	92	268	155	113	1279	704	575	1665	927	738	504	221	283	466	274	192	385	218	167	NA	no	DNA_repair	DNA_repair	-0.346549	-0.344627	-0.12675157	AGGRAVATING	AGGRAVATING
CSM3_donor_2	SRS2_recipient_2	2560	1397	1163	100	43	57	110	60	50	200	109	91	385	156	229	484	272	212	2765	1538	1227	2794	1584	1210	564	247	317	897	523	374	881	533	348	NA	no	DNA_repair	DNA_repair	-0.346549	-0.344627	-0.12675157	AGGRAVATING	AGGRAVATING
CSM3_donor_2	YBR259W_recipient_1	5425	3043	2382	7195	3077	4118	6252	3479	2773	7253	4230	3023	7456	3273	4183	7954	4550	3404	7094	4176	2918	7338	3967	3371	6396	2737	3659	4582	2545	2037	6237	3739	2498	NA	no	DNA_repair	Neutral	NA	NA	NA	NA	NA
CSM3_donor_2	YCL047C_recipient_1	1400	735	665	946	405	541	1043	591	452	1028	588	440	878	385	493	1280	719	561	1171	670	501	997	550	447	800	367	433	406	241	165	863	475	388	NA	no	DNA_repair	Neutral	NA	NA	NA	NA	NA
CSM3_donor_2	YDL027C_recipient_1	1935	1016	919	1723	801	922	1582	922	660	1751	974	777	1510	630	880	2533	1449	1084	2192	1231	961	2024	1083	941	1584	670	914	942	565	377	1732	1029	703	NA	no	DNA_repair	Neutral	NA	NA	NA	NA	NA
CSM3_donor_2	YDL027C_recipient_2	3810	2099	1711	3964	1674	2290	3722	1973	1749	4355	2375	1980	4009	1628	2381	4726	2703	2023	4084	2272	1812	3413	1863	1550	2593	1137	1456	1136	644	492	2873	1675	1198	NA	no	DNA_repair	Neutral	NA	NA	NA	NA	NA
CSM3_donor_2	YFR057W_recipient_1	4635	2577	2058	4121	1828	2293	4061	2281	1780	4696	2764	1932	4329	1805	2524	5639	3167	2472	5619	3216	2403	4999	2914	2085	3574	1678	1896	2533	1532	1001	3736	2075	1661	NA	no	DNA_repair	Neutral	NA	NA	NA	NA	NA
CSM3_donor_2	YKR011C_recipient_1	1715	892	823	2698	1225	1473	2743	1512	1231	2957	1597	1360	2839	1121	1718	3187	1806	1381	3567	2061	1506	2589	1372	1217	2145	1018	1127	1218	703	515	2174	1196	978	NA	no	DNA_repair	Neutral	NA	NA	NA	NA	NA
CSM3_donor_2	YKR011C_recipient_2	1965	1082	883	2077	932	1145	1970	1117	853	2351	1384	967	2086	904	1182	3016	1647	1369	2647	1444	1203	2242	1248	994	2156	1001	1155	1287	772	515	1859	1084	775	NA	no	DNA_repair	Neutral	NA	NA	NA	NA	NA
CSM3_donor_2	YLR179C_recipient_1	1740	958	782	2370	1101	1269	2308	1235	1073	2558	1464	1094	2590	1151	1439	2793	1540	1253	2326	1331	995	2560	1438	1122	2026	857	1169	1059	594	465	1898	1148	750	NA	no	DNA_repair	Neutral	NA	NA	NA	NA	NA
CSM3_donor_2	YLR179C_recipient_2	2390	1316	1074	3096	1389	1707	2444	1308	1136	3418	2012	1406	2435	1082	1353	4131	2213	1918	3408	1969	1439	3301	1872	1429	2287	1003	1284	1256	760	496	2635	1551	1084	NA	no	DNA_repair	Neutral	NA	NA	NA	NA	NA
CSM3_donor_2	YLR356W_recipient_1	3915	2116	1799	4507	1879	2628	3990	2284	1706	5043	2914	2129	4993	2110	2883	4086	2358	1728	4641	2682	1959	4492	2405	2087	3430	1486	1944	1621	900	721	3680	2145	1535	NA	no	DNA_repair	Neutral	NA	NA	NA	NA	NA
CSM3_donor_2	YLR356W_recipient_2	2345	1316	1029	1859	854	1005	1677	951	726	2045	1115	930	1642	658	984	2686	1536	1150	1924	1101	823	2049	1097	952	1793	823	970	822	475	347	1902	1067	835	NA	no	DNA_repair	Neutral	NA	NA	NA	NA	NA
FLO8_donor_1	APT2_recipient_1	14748	8198	6550	14230	6462	7768	11700	6449	5251	14835	8812	6023	13860	5627	8233	18338	10013	8325	15686	9063	6623	18035	10228	7807	16080	7217	8863	21011	12712	8299	16733	9755	6978	NA	no	Neutral	Neutral	NA	NA	NA	NA	NA
FLO8_donor_1	CLA4_recipient_1	5585	3076	2509	3538	1663	1875	3235	1749	1486	4092	2254	1838	3586	1456	2130	4161	2337	1824	3451	1864	1587	3845	2201	1644	2571	1167	1404	2228	1250	978	2392	1421	971	NA	no	Neutral	DNA_repair	NA	NA	NA	NA	NA
FLO8_donor_1	CSM2_recipient_1	6535	3433	3102	8870	4122	4748	8109	4384	3725	7312	4146	3166	8442	3660	4782	9457	5262	4195	10859	5922	4937	9042	4840	4202	9963	4420	5543	13110	7499	5611	8877	4980	3897	NA	no	Neutral	DNA_repair	NA	NA	NA	NA	NA
FLO8_donor_1	CSM2_recipient_2	13750	7433	6317	29826	12596	17230	25706	14442	11264	22676	12490	10186	31142	12986	18156	13377	7373	6004	19701	11596	8105	19389	10687	8702	31880	14971	16909	32551	19514	13037	27434	16145	11289	NA	no	Neutral	DNA_repair	NA	NA	NA	NA	NA
FLO8_donor_1	CSM3_recipient_1	6478	3502	2976	3379	1588	1791	2961	1726	1235	2809	1578	1231	2721	1120	1601	6084	3448	2636	5502	3120	2382	5587	3020	2567	3403	1580	1823	2115	1210	905	3665	2157	1508	NA	no	Neutral	DNA_repair	NA	NA	NA	NA	NA
FLO8_donor_1	CSM3_recipient_2	1356	733	623	827	384	443	637	361	276	903	507	396	826	372	454	1146	650	496	1122	624	498	1092	619	473	669	321	348	376	221	155	743	425	318	NA	no	Neutral	DNA_repair	NA	NA	NA	NA	NA
FLO8_donor_1	FLO8_recipient_1	8408	4460	3948	167	71	96	158	89	69	234	133	101	199	84	115	238	132	106	189	111	78	202	115	87	200	92	108	280	166	114	192	110	82	0	YES	Neutral	Neutral	NA	NA	NA	NA	NA
FLO8_donor_1	FLO8_recipient_2	6070	3281	2789	198	93	105	208	121	87	269	153	116	237	105	132	159	88	71	167	91	76	215	116	99	194	86	108	283	159	124	187	112	75	0	YES	Neutral	Neutral	NA	NA	NA	NA	NA
FLO8_donor_1	GAL2_recipient_2	9192	4829	4363	13077	6008	7069	12634	7299	5335	17491	10201	7290	17180	7164	10016	9759	5176	4583	13803	7752	6051	13509	7446	6063	12634	5736	6898	19682	11475	8207	11601	6444	5157	NA	no	Neutral	Neutral	NA	NA	NA	NA	NA
FLO8_donor_1	GAL2_recipient_1	8055	4437	3618	9501	4214	5287	9469	5119	4350	13275	7240	6035	9265	4118	5147	10433	5913	4520	8084	4627	3457	10214	5792	4422	9122	3857	5265	12508	7086	5422	9124	5470	3654	NA	no	Neutral	Neutral	NA	NA	NA	NA	NA
FLO8_donor_1	HO_recipient_1	13074	6868	6206	21735	10100	11635	20245	11159	9086	24722	14551	10171	25015	9881	15134	17772	9426	8346	27782	16202	11580	16356	9189	7167	19228	8829	10399	25498	14865	10633	19536	11282	8254	NA	no	Neutral	Neutral	NA	NA	NA	NA	NA
FLO8_donor_1	HO_recipient_2	15720	8178	7542	27170	12626	14544	23706	13192	10514	29163	16063	13100	29447	13251	16196	25367	13191	12176	29668	16501	13167	26130	14403	11727	27618	12108	15510	39719	23156	16563	29639	17606	12033	NA	no	Neutral	Neutral	NA	NA	NA	NA	NA
FLO8_donor_1	MAG1_recipient_1	1807	931	876	2098	986	1112	2053	1153	900	1117	609	508	2307	987	1320	1990	1045	945	2382	1338	1044	2214	1267	947	2211	992	1219	3207	1887	1320	2030	1217	813	77532	no	Neutral	DNA_repair	NA	NA	NA	NA	NA
FLO8_donor_1	MAL13_recipient_1	9688	5287	4401	11744	5457	6287	10481	5722	4759	14504	8459	6045	12994	5704	7290	13308	6920	6388	12001	6740	5261	13241	7158	6083	10846	4586	6260	17111	9976	7135	10659	6097	4562	NA	no	Neutral	Neutral	NA	NA	NA	NA	NA
FLO8_donor_1	MMS1_recipient_1	2461	1318	1143	1622	754	868	1388	794	594	1052	619	433	1439	584	855	2800	1471	1329	2604	1505	1099	2617	1512	1105	1238	543	695	689	409	280	2190	1204	986	NA	no	Neutral	DNA_repair	NA	NA	NA	NA	NA
FLO8_donor_1	MMS4_recipient_1	4721	2432	2289	4461	1860	2601	4068	2156	1912	3359	1850	1509	3924	1701	2223	5931	3300	2631	5290	2885	2405	5017	2792	2225	3098	1390	1708	2243	1308	935	4265	2463	1802	NA	no	Neutral	DNA_repair	NA	NA	NA	NA	NA
FLO8_donor_1	MPH1_recipient_1	2278	1231	1047	1621	753	868	1600	856	744	1644	897	747	1647	669	978	2594	1389	1205	3768	2136	1632	1983	1114	869	1518	721	797	3963	2289	1674	1749	1010	739	NA	no	Neutral	DNA_repair	NA	NA	NA	NA	NA
FLO8_donor_1	MUS81_recipient_1	1682	866	816	1202	527	675	1195	697	498	982	557	425	1005	414	591	1885	1010	875	1594	947	647	1165	624	541	571	271	300	118	69	49	1038	611	427	NA	no	Neutral	DNA_repair	NA	NA	NA	NA	NA
FLO8_donor_1	NGL3_recipient_1	60418	31121	29297	71062	30763	40299	76805	40707	36098	90018	51526	38492	90134	37586	52548	68399	35567	32832	56199	31561	24638	70348	39522	30826	68456	31435	37021	76823	43098	33725	69635	38682	30953	NA	no	Neutral	Neutral	NA	NA	NA	NA	NA
FLO8_donor_1	NGL3_recipient_2	12269	6820	5449	17408	7905	9503	18046	10234	7812	21877	12050	9827	20229	8102	12127	14343	7608	6735	15051	8209	6842	14648	8074	6574	16530	7591	8939	18469	11072	7397	15584	9000	6584	NA	no	Neutral	Neutral	NA	NA	NA	NA	NA
FLO8_donor_1	PSY3_recipient_1	9574	5176	4398	15110	6381	8729	13210	7421	5789	11917	6564	5353	12006	4940	7066	10894	5835	5059	14066	7975	6091	11579	6198	5381	14169	6064	8105	16195	9620	6575	16163	9245	6918	NA	no	Neutral	DNA_repair	NA	NA	NA	NA	NA
FLO8_donor_1	PSY3_recipient_2	22708	12044	10664	16746	7516	9230	14659	7769	6890	13337	7562	5775	14296	6040	8256	11177	5812	5365	16381	9376	7005	14212	7909	6303	14044	6741	7303	14566	8732	5834	19000	11390	7610	NA	no	Neutral	DNA_repair	NA	NA	NA	NA	NA
FLO8_donor_1	RAD18_recipient_1	1677	924	753	883	378	505	772	409	363	333	198	135	258	116	142	1161	658	503	852	460	392	988	571	417	908	408	500	1369	768	601	765	442	323	NA	no	Neutral	DNA_repair	NA	NA	NA	NA	NA
FLO8_donor_1	RAD18_recipient_2	7978	4354	3624	6246	2671	3575	5611	3241	2370	2187	1252	935	1741	745	996	8236	4668	3568	7727	4381	3346	7253	3844	3409	6481	2774	3707	9324	5538	3786	5316	3070	2246	NA	no	Neutral	DNA_repair	NA	NA	NA	NA	NA
FLO8_donor_1	RAD51_recipient_1	1954	1076	878	115	50	65	115	66	49	105	60	45	95	41	54	277	147	130	163	94	69	242	136	106	55	24	31	46	27	19	147	89	58	24033	YES	Neutral	DNA_repair	NA	NA	NA	NA	NA
FLO8_donor_1	RAD52_recipient_1	1198	623	575	489	222	267	463	245	218	417	225	192	400	158	242	1480	777	703	1188	648	540	1420	768	652	471	216	255	538	325	213	634	356	278	NA	no	Neutral	DNA_repair	NA	NA	NA	NA	NA
FLO8_donor_1	RAD54_recipient_1	1646	865	781	845	388	457	819	464	355	706	396	310	699	303	396	2130	1163	967	1831	1009	822	2031	1076	955	631	280	351	694	405	289	989	560	429	NA	no	Neutral	DNA_repair	NA	NA	NA	NA	NA
FLO8_donor_1	RAD54_recipient_2	8938	4969	3969	4399	1881	2518	3446	1936	1510	3233	1781	1452	3392	1489	1903	10526	5583	4943	8184	4508	3676	9709	5660	4049	3223	1463	1760	3539	1985	1554	5326	3076	2250	NA	no	Neutral	DNA_repair	NA	NA	NA	NA	NA
FLO8_donor_1	RAD55_recipient_1	2834	1518	1316	926	386	540	904	517	387	796	443	353	898	384	514	1694	907	787	1398	755	643	1704	984	720	721	309	412	691	391	300	1151	677	474	NA	no	Neutral	DNA_repair	NA	NA	NA	NA	NA
FLO8_donor_1	RAD57_recipient_1	6910	3841	3069	4807	2234	2573	4217	2436	1781	3098	1757	1341	3663	1568	2095	8606	4788	3818	5843	3345	2498	7620	4281	3339	2059	913	1146	2060	1246	814	4940	2880	2060	NA	no	Neutral	DNA_repair	NA	NA	NA	NA	NA
FLO8_donor_1	RAD59_recipient_1	21519	12072	9447	23142	10509	12633	22685	12624	10061	18532	10107	8425	25403	10872	14531	22138	12433	9705	22992	12912	10080	27887	16110	11777	29105	13819	15286	7847	4445	3402	28952	17357	11595	NA	no	Neutral	DNA_repair	NA	NA	NA	NA	NA
FLO8_donor_1	RAD5_recipient_1	6247	3250	2997	6171	2639	3532	5083	2721	2362	2561	1397	1164	1973	866	1107	8588	4778	3810	5824	3208	2616	7058	4077	2981	5068	2275	2793	6983	4109	2874	4922	2842	2080	NA	no	Neutral	DNA_repair	NA	NA	NA	NA	NA
FLO8_donor_1	RAD5_recipient_2	17719	9398	8321	13570	5946	7624	11560	6372	5188	5602	3116	2486	4239	1791	2448	17399	9771	7628	14084	8290	5794	16494	8742	7752	14783	6404	8379	15435	8744	6691	12329	6984	5345	NA	no	Neutral	DNA_repair	NA	NA	NA	NA	NA
FLO8_donor_1	RAD61_recipient_1	3425	1817	1608	5277	2480	2797	4891	2774	2117	4988	2774	2214	4867	2030	2837	7435	4137	3298	8466	4846	3620	5547	3087	2460	6565	2981	3584	883	510	373	5513	3123	2390	NA	no	Neutral	DNA_repair	NA	NA	NA	NA	NA
FLO8_donor_1	RTT101_recipient_1	2171	1118	1053	655	297	358	652	370	282	499	296	203	516	232	284	1905	1060	845	2216	1292	924	1742	969	773	747	335	412	458	252	206	931	548	383	NA	no	Neutral	DNA_repair	NA	NA	NA	NA	NA
FLO8_donor_1	RTT101_recipient_2	2270	1181	1089	1013	471	542	928	536	392	693	412	281	742	334	408	2185	1227	958	2181	1248	933	2186	1205	981	818	380	438	342	201	141	1391	834	557	NA	no	Neutral	DNA_repair	NA	NA	NA	NA	NA
FLO8_donor_1	RTT107_recipient_1	2303	1210	1093	2053	943	1110	2077	1167	910	1320	741	579	2176	931	1245	2814	1580	1234	3675	2183	1492	2930	1646	1284	1209	555	654	560	323	237	2240	1257	983	NA	no	Neutral	DNA_repair	NA	NA	NA	NA	NA
FLO8_donor_1	SGS1_recipient_1	7677	3954	3723	4523	2078	2445	4570	2422	2148	3561	1981	1580	3628	1593	2035	9470	5368	4102	9586	5435	4151	7702	4286	3416	4532	2128	2404	2687	1567	1120	3807	2157	1650	NA	no	Neutral	DNA_repair	NA	NA	NA	NA	NA
FLO8_donor_1	SHU1_recipient_1	8709	4486	4223	10637	4548	6089	9400	5181	4219	8277	4693	3584	7104	3041	4063	11512	6465	5047	11265	6083	5182	10845	6208	4637	12280	5511	6769	14526	8069	6457	10825	6549	4276	NA	no	Neutral	DNA_repair	NA	NA	NA	NA	NA
FLO8_donor_1	SHU1_recipient_2	6458	3327	3131	9054	4207	4847	8135	4527	3608	7390	4270	3120	8763	3606	5157	9359	5110	4249	10158	5650	4508	8918	5010	3908	10008	4231	5777	12726	7139	5587	9198	5211	3987	NA	no	Neutral	DNA_repair	NA	NA	NA	NA	NA
FLO8_donor_1	SHU2_recipient_1	10082	5605	4477	6439	2822	3617	5594	3202	2392	4981	2878	2103	5738	2456	3282	7190	3776	3414	9698	5342	4356	8816	4953	3863	8438	3743	4695	11662	7056	4606	7157	4173	2984	NA	no	Neutral	DNA_repair	NA	NA	NA	NA	NA
FLO8_donor_1	SHU2_recipient_2	14871	7660	7211	15725	7224	8501	14998	8585	6413	13367	7435	5932	17037	7292	9745	17776	9336	8440	17211	10037	7174	17221	9766	7455	18089	8118	9971	25033	13906	11127	16961	9982	6979	NA	no	Neutral	DNA_repair	NA	NA	NA	NA	NA
FLO8_donor_1	SLX4_recipient_1	13035	6914	6121	17685	7468	10217	15930	8865	7065	16487	9704	6783	17131	6861	10270	13889	7728	6161	13120	7085	6035	14097	7770	6327	14162	6650	7512	11199	6714	4485	11344	6551	4793	NA	no	Neutral	DNA_repair	NA	NA	NA	NA	NA
FLO8_donor_1	SRS2_recipient_1	6190	3346	2844	6530	3034	3496	6908	3698	3210	6341	3732	2609	4917	2104	2813	11827	6396	5431	13618	7501	6117	7914	4572	3342	6755	3137	3618	3588	2112	1476	8645	4992	3653	NA	no	Neutral	DNA_repair	NA	NA	NA	NA	NA
FLO8_donor_1	SRS2_recipient_2	10568	5605	4963	10649	4836	5813	10880	5997	4883	9821	5356	4465	7773	3455	4318	15281	8185	7096	18039	9838	8201	12099	6861	5238	11332	5322	6010	6397	3800	2597	13369	7941	5428	NA	no	Neutral	DNA_repair	NA	NA	NA	NA	NA
FLO8_donor_1	YBR259W_recipient_1	21778	11773	10005	29642	12989	16653	26954	15000	11954	42929	25268	17661	32264	13099	19165	24201	13717	10484	29445	17490	11955	28662	16406	12256	27529	12784	14745	31092	17785	13307	27378	15961	11417	NA	no	Neutral	Neutral	NA	NA	NA	NA	NA
FLO8_donor_1	YCL047C_recipient_1	7183	3773	3410	5523	2537	2986	4805	2572	2233	6634	3761	2873	5611	2402	3209	6358	3670	2688	6923	3813	3110	6444	3654	2790	6719	3085	3634	8844	5059	3785	6332	3483	2849	NA	no	Neutral	Neutral	NA	NA	NA	NA	NA
FLO8_donor_1	YDL027C_recipient_1	9310	4986	4324	9755	4481	5274	9035	5267	3768	12549	7319	5230	10369	4381	5988	11932	6577	5355	11118	6244	4874	9094	4868	4226	10889	4717	6172	16002	9065	6937	8439	4781	3658	NA	no	Neutral	Neutral	NA	NA	NA	NA	NA
FLO8_donor_1	YDL027C_recipient_2	16282	8636	7646	21126	9593	11533	18730	10423	8307	27206	15720	11486	22067	8959	13108	19071	10214	8857	19159	10656	8503	20192	11023	9169	22223	9396	12827	27089	15644	11445	19770	11200	8570	NA	no	Neutral	Neutral	NA	NA	NA	NA	NA
FLO8_donor_1	YFR057W_recipient_1	19222	10587	8635	23135	10015	13120	21904	12190	9714	30495	16632	13863	24418	10854	13564	12245	6495	5750	20975	12233	8742	22687	12385	10302	18460	7997	10463	24375	14211	10164	14938	8791	6147	NA	no	Neutral	Neutral	NA	NA	NA	NA	NA
FLO8_donor_1	YKR011C_recipient_1	7536	4151	3385	13747	5878	7869	13254	7165	6089	18117	9881	8236	16991	7272	9719	13084	7416	5668	15055	8617	6438	13261	7169	6092	14781	6249	8532	15789	9205	6584	13398	7590	5808	NA	no	Neutral	Neutral	NA	NA	NA	NA	NA
FLO8_donor_1	YKR011C_recipient_2	8056	4396	3660	10978	4869	6109	9635	5515	4120	13302	7399	5903	10655	4736	5919	12534	7039	5495	11188	6223	4965	12163	6446	5717	14936	7169	7767	19050	10792	8258	11757	6725	5032	NA	no	Neutral	Neutral	NA	NA	NA	NA	NA
FLO8_donor_1	YLR179C_recipient_1	8058	4438	3620	15089	6692	8397	14758	7978	6780	19174	11079	8095	17700	7381	10319	11947	6399	5548	10241	5751	4490	14321	7590	6731	15455	6695	8760	18382	10515	7867	13921	8116	5805	NA	no	Neutral	Neutral	NA	NA	NA	NA	NA
FLO8_donor_1	YLR179C_recipient_2	11833	6638	5195	17284	8032	9252	15139	8425	6714	21871	12047	9824	17497	7200	10297	15720	8910	6810	14754	8684	6070	17325	10009	7316	16920	7858	9062	21895	12765	9130	16814	9803	7011	NA	no	Neutral	Neutral	NA	NA	NA	NA	NA
FLO8_donor_1	YLR356W_recipient_1	16156	8404	7752	20826	9788	11038	18484	10188	8296	26160	15257	10903	26224	10503	15721	11249	6376	4873	14092	8295	5797	16878	9303	7575	22397	9469	12928	22788	12533	10255	19384	11301	8083	NA	no	Neutral	Neutral	NA	NA	NA	NA	NA
FLO8_donor_1	YLR356W_recipient_2	10600	5622	4978	9874	4222	5652	8872	4843	4029	12116	6804	5312	10541	4280	6261	10069	5445	4624	4661	2643	2018	9270	5060	4210	11791	4985	6806	10859	6570	4289	10496	5888	4608	NA	no	Neutral	Neutral	NA	NA	NA	NA	NA
GAL2_donor_1	APT2_recipient_1	10848	5864	4984	6729	2842	3887	6267	3454	2813	8203	4607	3596	7185	3115	4070	8417	4552	3865	7403	4317	3086	8174	4722	3452	7587	3208	4379	9349	5142	4207	7252	4188	3064	NA	no	Neutral	Neutral	NA	NA	NA	NA	NA
GAL2_donor_1	CLA4_recipient_1	3780	2101	1679	1847	780	1067	1832	1039	793	2274	1253	1021	1925	866	1059	1589	901	688	1475	868	607	1963	1051	912	1087	482	605	1009	599	410	1163	672	491	NA	no	Neutral	DNA_repair	NA	NA	NA	NA	NA
GAL2_donor_1	CSM2_recipient_1	4422	2300	2122	3869	1777	2092	4592	2628	1964	3530	2059	1471	4532	1940	2592	4222	2305	1917	4934	2824	2110	3206	1733	1473	4611	2069	2542	5653	3420	2233	3803	2175	1628	NA	no	Neutral	DNA_repair	NA	NA	NA	NA	NA
GAL2_donor_1	CSM2_recipient_2	8864	4747	4117	13748	6024	7724	12849	7082	5767	10682	6287	4395	14672	5876	8796	5000	2600	2400	9442	5099	4343	8383	4487	3896	15205	7298	7907	13767	7648	6119	13338	7629	5709	NA	no	Neutral	DNA_repair	NA	NA	NA	NA	NA
GAL2_donor_1	CSM3_recipient_1	4840	2715	2125	1978	888	1090	1609	895	714	1981	1166	815	1461	601	860	3780	2103	1677	3269	1836	1433	2854	1513	1341	1994	885	1109	910	536	374	1894	1104	790	NA	no	Neutral	DNA_repair	NA	NA	NA	NA	NA
GAL2_donor_1	CSM3_recipient_2	963	530	433	396	178	218	423	224	199	527	296	231	408	177	231	651	359	292	532	316	216	426	239	187	396	178	218	44	26	18	393	218	175	NA	no	Neutral	DNA_repair	NA	NA	NA	NA	NA
GAL2_donor_1	FLO8_recipient_1	6119	3370	2749	5290	2262	3028	4420	2366	2054	6139	3448	2691	5699	2314	3385	6226	3529	2697	6541	3638	2903	6220	3560	2660	6310	2766	3544	8783	4831	3952	5793	3218	2575	NA	no	Neutral	Neutral	NA	NA	NA	NA	NA
GAL2_donor_1	FLO8_recipient_2	3792	1992	1800	5833	2432	3401	5740	3225	2515	7464	4272	3192	6399	2528	3871	3171	1731	1440	5420	3219	2201	6052	3304	2748	5079	2174	2905	5864	3354	2510	4579	2518	2061	NA	no	Neutral	Neutral	NA	NA	NA	NA	NA
GAL2_donor_1	GAL2_recipient_2	6221	3363	2858	82	36	46	75	41	34	105	57	48	83	36	47	116	65	51	139	82	57	129	72	57	136	58	78	166	97	69	127	76	51	0	YES	Neutral	Neutral	NA	NA	NA	NA	NA
GAL2_donor_1	GAL2_recipient_1	5005	2578	2427	52	23	29	53	29	24	71	40	31	56	25	31	52	29	23	46	27	19	55	30	25	54	25	29	64	36	28	49	29	20	0	YES	Neutral	Neutral	NA	NA	NA	NA	NA
GAL2_donor_1	HO_recipient_1	8614	4789	3825	11306	5074	6232	11747	6413	5334	16069	8764	7305	13483	5771	7712	8696	4838	3858	16091	9210	6881	12225	6674	5551	9995	4330	5665	12394	6885	5509	10037	5796	4241	NA	no	Neutral	Neutral	NA	NA	NA	NA	NA
GAL2_donor_1	HO_recipient_2	10234	5637	4597	13839	5844	7995	14100	7473	6627	19104	10729	8375	15520	6899	8621	12577	7194	5383	17965	10186	7779	14418	8176	6242	13752	5957	7795	21244	12619	8625	14716	8094	6622	NA	no	Neutral	Neutral	NA	NA	NA	NA	NA
GAL2_donor_1	MAG1_recipient_1	1223	636	587	1095	486	609	1163	635	528	621	339	282	1239	503	736	889	504	385	1286	736	550	1112	642	470	1190	534	656	1577	954	623	1018	571	447	NA	no	Neutral	DNA_repair	NA	NA	NA	NA	NA
GAL2_donor_1	MAL13_recipient_1	7723	4175	3548	6954	3047	3907	6216	3393	2823	9256	5398	3858	7402	3127	4275	7339	4198	3141	6925	3777	3148	8250	4635	3615	7668	3481	4187	9403	5223	4180	6660	3810	2850	NA	no	Neutral	Neutral	NA	NA	NA	NA	NA
GAL2_donor_1	MMS1_recipient_1	1755	976	779	980	461	519	786	437	349	646	380	266	773	344	429	1670	929	741	1641	895	746	1554	873	681	714	335	379	428	259	169	1279	753	526	NA	no	Neutral	DNA_repair	NA	NA	NA	NA	NA
GAL2_donor_1	MMS4_recipient_1	3195	1711	1484	2329	1008	1321	2304	1294	1010	1867	1079	788	2107	937	1170	2576	1393	1183	2517	1454	1063	2595	1472	1123	1571	754	817	1033	591	442	2184	1237	947	NA	no	Neutral	DNA_repair	NA	NA	NA	NA	NA
GAL2_donor_1	MPH1_recipient_1	1428	765	663	968	445	523	1211	700	511	977	549	428	884	373	511	1063	575	488	2410	1314	1096	994	537	457	1367	578	789	2214	1242	972	1377	810	567	NA	no	Neutral	DNA_repair	NA	NA	NA	NA	NA
GAL2_donor_1	MUS81_recipient_1	1138	615	523	628	262	366	677	391	286	546	318	228	540	240	300	903	512	391	883	477	406	839	480	359	310	144	166	86	49	37	573	344	229	NA	no	Neutral	DNA_repair	NA	NA	NA	NA	NA
GAL2_donor_1	NGL3_recipient_1	44031	22905	21126	49702	22570	27132	43497	23514	19983	67541	37566	29975	65136	28236	36900	45545	24157	21388	41681	24308	17373	48443	26959	21484	48738	21113	27625	50694	29276	21418	48184	27296	20888	NA	no	Neutral	Neutral	NA	NA	NA	NA	NA
GAL2_donor_1	NGL3_recipient_2	7929	4206	3723	10349	4535	5814	9657	5579	4078	13974	7621	6353	11189	4604	6585	8381	4707	3674	8881	4796	4085	10578	6111	4467	9844	4316	5528	9897	5552	4345	9013	5255	3758	NA	no	Neutral	Neutral	NA	NA	NA	NA	NA
GAL2_donor_1	PSY3_recipient_1	6098	3328	2770	9050	4110	4940	8097	4506	3591	6854	4034	2820	8005	3426	4579	6003	3371	2632	9531	5147	4384	6960	3799	3161	9129	4382	4747	10860	6212	4648	9114	5414	3700	580890	no	Neutral	DNA_repair	NA	NA	NA	NA	NA
GAL2_donor_1	PSY3_recipient_2	15367	8151	7216	9529	4176	5353	8874	4891	3983	7414	4364	3050	9012	3907	5105	6780	3808	2972	10368	6047	4321	8965	4942	4023	9295	4172	5123	9174	5399	3775	10230	5626	4604	580890	no	Neutral	DNA_repair	NA	NA	NA	NA	NA
GAL2_donor_1	RAD18_recipient_1	1135	619	516	470	198	272	446	253	193	195	112	83	143	64	79	584	319	265	461	269	192	549	320	229	545	259	286	727	412	315	409	238	171	NA	no	Neutral	DNA_repair	NA	NA	NA	NA	NA
GAL2_donor_1	RAD18_recipient_2	6707	3592	3115	3397	1507	1890	3210	1854	1356	1284	728	556	994	447	547	4324	2383	1941	4858	2807	2051	3614	1973	1641	3719	1688	2031	4857	2751	2106	3353	1844	1509	NA	no	Neutral	DNA_repair	NA	NA	NA	NA	NA
GAL2_donor_1	RAD51_recipient_1	1322	688	634	465	206	259	486	265	221	422	239	183	453	186	267	870	452	418	698	403	295	863	471	392	376	167	209	396	240	156	498	288	210	NA	no	Neutral	DNA_repair	NA	NA	NA	NA	NA
GAL2_donor_1	RAD52_recipient_1	972	521	451	255	116	139	290	164	126	252	148	104	222	100	122	754	427	327	604	346	258	781	426	355	215	94	121	233	129	104	319	184	135	NA	no	Neutral	DNA_repair	NA	NA	NA	NA	NA
GAL2_donor_1	RAD54_recipient_1	1213	637	576	406	171	235	426	244	182	335	181	154	375	158	217	957	523	434	1031	573	458	1111	612	499	342	143	199	393	236	157	477	281	196	NA	no	Neutral	DNA_repair	NA	NA	NA	NA	NA
GAL2_donor_1	RAD54_recipient_2	7042	3735	3307	2297	1067	1230	2299	1279	1020	1806	1024	782	1996	821	1175	4362	2268	2094	3656	2014	1642	3931	2104	1827	965	413	552	1070	624	446	2129	1194	935	NA	no	Neutral	DNA_repair	NA	NA	NA	NA	NA
GAL2_donor_1	RAD55_recipient_1	2243	1213	1030	483	227	256	512	282	230	442	253	189	482	217	265	1006	555	451	784	440	344	872	504	368	254	114	140	254	145	109	444	266	178	NA	no	Neutral	DNA_repair	NA	NA	NA	NA	NA
GAL2_donor_1	RAD57_recipient_1	4141	2133	2008	2256	953	1303	2158	1201	957	1722	995	727	1710	713	997	3992	2076	1916	2818	1537	1281	3683	2147	1536	533	248	285	553	332	221	2125	1239	886	NA	no	Neutral	DNA_repair	NA	NA	NA	NA	NA
GAL2_donor_1	RAD59_recipient_1	14563	7873	6690	12083	5487	6596	10923	6252	4671	8596	5013	3583	13638	5762	7876	8280	4607	3673	9995	5505	4490	9532	5305	4227	10098	4637	5461	0	0	0	10407	6125	4282	NA	no	Neutral	DNA_repair	NA	NA	NA	NA	NA
GAL2_donor_1	RAD5_recipient_1	4450	2406	2044	3254	1460	1794	3163	1743	1420	1453	816	637	1092	473	619	4524	2376	2148	3357	1813	1544	3895	2147	1748	2977	1367	1610	3567	2119	1448	2486	1463	1023	81712	no	Neutral	DNA_repair	NA	NA	NA	NA	NA
GAL2_donor_1	RAD5_recipient_2	14514	7698	6816	7085	3180	3905	6819	3867	2952	3874	2238	1636	2812	1126	1686	10392	5512	4880	8179	4549	3630	9486	5178	4308	8632	3829	4803	8001	4401	3600	7200	4158	3042	81712	no	Neutral	DNA_repair	NA	NA	NA	NA	NA
GAL2_donor_1	RAD61_recipient_1	2530	1303	1227	2365	1049	1316	2380	1312	1068	2453	1378	1075	2613	1104	1509	3061	1703	1358	3696	2156	1540	1900	1057	843	3515	1559	1956	0	0	0	2445	1358	1087	NA	no	Neutral	DNA_repair	NA	NA	NA	NA	NA
GAL2_donor_1	RTT101_recipient_1	1686	877	809	342	146	196	369	201	168	280	151	129	322	136	186	1055	565	490	1137	620	517	911	507	404	393	172	221	119	72	47	400	231	169	NA	no	Neutral	DNA_repair	NA	NA	NA	NA	NA
GAL2_donor_1	RTT101_recipient_2	1656	861	795	533	231	302	526	284	242	385	212	173	531	227	304	1157	650	507	1289	738	551	1242	704	538	417	185	232	0	0	0	761	452	309	NA	no	Neutral	DNA_repair	NA	NA	NA	NA	NA
GAL2_donor_1	RTT107_recipient_1	1558	803	755	1021	437	584	1176	630	546	734	416	318	1168	481	687	1339	745	594	2241	1234	1007	1457	826	631	605	284	321	125	72	53	1074	603	471	NA	no	Neutral	DNA_repair	NA	NA	NA	NA	NA
GAL2_donor_1	SGS1_recipient_1	5518	2955	2563	2718	1177	1541	2648	1530	1118	1980	1176	804	1948	780	1168	4772	2630	2142	4702	2691	2011	4590	2579	2011	2364	1073	1291	1965	1146	819	1954	1096	858	NA	no	Neutral	DNA_repair	NA	NA	NA	NA	NA
GAL2_donor_1	SHU1_recipient_1	5184	2855	2329	5553	2404	3149	5324	3047	2277	4601	2634	1967	3814	1632	2182	5615	3153	2462	5868	3232	2636	5478	3019	2459	6211	2820	3391	6961	4097	2864	5528	3071	2457	NA	no	Neutral	DNA_repair	NA	NA	NA	NA	NA
GAL2_donor_1	SHU1_recipient_2	4293	2321	1972	4808	2005	2803	4783	2738	2045	4181	2325	1856	4767	2066	2701	4079	2248	1831	4634	2753	1881	3877	2116	1761	5444	2557	2887	6289	3494	2795	4249	2501	1748	NA	no	Neutral	DNA_repair	NA	NA	NA	NA	NA
GAL2_donor_1	SHU2_recipient_1	6926	3780	3146	3919	1634	2285	3586	1920	1666	2842	1673	1169	3637	1517	2120	4412	2386	2026	6357	3501	2856	5641	3169	2472	5446	2501	2945	6349	3632	2717	4343	2413	1930	NA	no	Neutral	DNA_repair	NA	NA	NA	NA	NA
GAL2_donor_1	SHU2_recipient_2	9070	5042	4028	7255	3025	4230	7707	4493	3214	6295	3637	2658	8717	3731	4986	7560	4206	3354	8304	4529	3775	7715	4130	3585	9106	3850	5256	11078	6519	4559	7438	4336	3102	NA	no	Neutral	DNA_repair	NA	NA	NA	NA	NA
GAL2_donor_1	SLX4_recipient_1	8291	4609	3682	9233	4046	5187	9022	5164	3858	9165	5395	3770	9197	3886	5311	6033	3231	2802	6836	3913	2923	6867	3931	2936	7441	3262	4179	4832	2737	2095	7535	4559	2976	121345	no	Neutral	DNA_repair	NA	NA	NA	NA	NA
GAL2_donor_1	SRS2_recipient_1	5019	2713	2306	3778	1736	2042	3912	2218	1694	3525	2018	1507	2640	1086	1554	5216	2984	2232	6349	3703	2646	4336	2344	1992	4080	1810	2270	1633	907	726	3863	2337	1526	NA	no	Neutral	DNA_repair	NA	NA	NA	NA	NA
GAL2_donor_1	SRS2_recipient_2	6451	3520	2931	5933	2726	3207	6343	3429	2914	5240	2830	2410	3519	1409	2110	6869	3608	3261	10124	5686	4438	5090	2779	2311	6359	3019	3340	2280	1267	1013	6010	3603	2407	NA	no	Neutral	DNA_repair	NA	NA	NA	NA	NA
GAL2_donor_1	YBR259W_recipient_1	15629	8050	7579	20588	9131	11457	20610	11142	9468	23863	13273	10590	20501	8774	11727	17366	9211	8155	19529	10651	8878	22206	11769	10437	21698	9738	11960	22729	13126	9603	19403	11099	8304	NA	no	Neutral	Neutral	NA	NA	NA	NA	NA
GAL2_donor_1	YCL047C_recipient_1	4025	2237	1788	2756	1193	1563	3228	1813	1415	3658	1975	1683	3397	1510	1887	3322	1745	1577	2952	1642	1310	3298	1923	1375	3381	1623	1758	3883	2328	1555	3287	1934	1353	NA	no	Neutral	Neutral	NA	NA	NA	NA	NA
GAL2_donor_1	YDL027C_recipient_1	5587	3049	2538	4256	1933	2323	4429	2535	1894	6033	3421	2612	5034	2016	3018	4923	2765	2158	5130	2798	2332	4808	2778	2030	3704	1759	1945	5615	3274	2341	3399	1963	1436	NA	no	Neutral	Neutral	NA	NA	NA	NA	NA
GAL2_donor_1	YDL027C_recipient_2	10767	5876	4891	10144	4445	5699	9367	5362	4005	13282	7244	6038	10912	4370	6542	10645	6144	4501	10578	5769	4809	9456	5212	4244	10761	4662	6099	15221	8455	6766	9326	5334	3992	NA	no	Neutral	Neutral	NA	NA	NA	NA	NA
GAL2_donor_1	YFR057W_recipient_1	12108	6422	5686	11804	5235	6569	12965	7421	5544	18514	10697	7817	14054	6015	8039	7793	4214	3579	11276	6211	5065	15289	8589	6700	15503	7119	8384	19312	11153	8159	11619	7029	4590	NA	no	Neutral	Neutral	NA	NA	NA	NA	NA
GAL2_donor_1	YKR011C_recipient_1	5140	2674	2466	6580	2988	3592	6429	3441	2988	9884	5604	4280	8427	3329	5098	4830	2788	2042	6852	3737	3115	5484	3197	2287	5380	2303	3077	6060	3566	2494	4535	2719	1816	NA	no	Neutral	Neutral	NA	NA	NA	NA	NA
GAL2_donor_1	YKR011C_recipient_2	5444	2804	2640	5591	2569	3022	5431	2936	2495	7826	4311	3515	6014	2640	3374	5117	2874	2243	5944	3274	2670	5326	2879	2447	6562	3047	3515	8515	4730	3785	4807	2723	2084	NA	no	Neutral	Neutral	NA	NA	NA	NA	NA
GAL2_donor_1	YLR179C_recipient_1	5377	2797	2580	6566	2912	3654	8358	4740	3618	9293	5470	3823	9503	4015	5488	4119	2163	1956	2494	1468	1026	4763	2676	2087	6928	3181	3747	7735	4510	3225	3960	2374	1586	222172	no	Neutral	Neutral	NA	NA	NA	NA	NA
GAL2_donor_1	YLR179C_recipient_2	6939	3716	3223	9024	3954	5070	8574	4908	3666	12158	6697	5461	9394	3762	5632	7187	3924	3263	7762	4443	3319	8730	4997	3733	9010	3809	5201	10730	5902	4828	8496	4906	3590	222172	no	Neutral	Neutral	NA	NA	NA	NA	NA
GAL2_donor_1	YLR356W_recipient_1	14702	7573	7129	12100	5495	6605	12017	6751	5266	17418	9876	7542	15721	6642	9079	5630	3074	2556	8854	4925	3929	10139	5642	4497	13311	6320	6991	12781	7522	5259	11323	6601	4722	548385	no	Neutral	Neutral	NA	NA	NA	NA	NA
GAL2_donor_1	YLR356W_recipient_2	9164	5094	4070	5976	2650	3326	5537	3140	2397	8067	4574	3493	6255	2574	3681	5812	3173	2639	3517	1975	1542	6102	3363	2739	6802	3017	3785	6325	3687	2638	6286	3457	2829	548385	no	Neutral	Neutral	NA	NA	NA	NA	NA
HO_donor_1	APT2_recipient_1	325	172	153	191	87	104	175	98	77	234	131	103	200	84	116	242	131	111	210	119	91	221	118	103	217	99	118	273	153	120	201	113	88	1296486	no	Neutral	Neutral	NA	NA	NA	NA	NA
HO_donor_1	CLA4_recipient_1	127	67	60	47	20	27	47	26	21	59	33	26	52	21	31	46	24	22	53	31	22	54	30	24	34	16	18	32	18	14	25	15	10	NA	no	Neutral	DNA_repair	NA	NA	NA	NA	NA
HO_donor_1	CSM2_recipient_1	149	77	72	131	59	72	128	69	59	116	63	53	126	53	73	127	73	54	166	96	70	121	69	52	153	69	84	191	109	82	123	72	51	NA	no	Neutral	DNA_repair	NA	NA	NA	NA	NA
HO_donor_1	CSM2_recipient_2	295	158	137	392	168	224	458	265	193	344	201	143	485	194	291	78	43	35	239	142	97	200	113	87	438	192	246	510	303	207	332	184	148	NA	no	Neutral	DNA_repair	NA	NA	NA	NA	NA
HO_donor_1	CSM3_recipient_1	148	82	66	50	22	28	47	27	20	53	30	23	41	18	23	87	46	41	84	49	35	79	46	33	47	22	25	32	18	14	51	29	22	NA	no	Neutral	DNA_repair	NA	NA	NA	NA	NA
HO_donor_1	CSM3_recipient_2	37	19	18	12	5	7	12	7	5	14	8	6	14	6	8	19	10	9	16	9	7	14	7	7	11	5	6	7	4	3	11	7	4	NA	no	Neutral	DNA_repair	NA	NA	NA	NA	NA
HO_donor_1	FLO8_recipient_1	206	111	95	132	61	71	136	74	62	211	115	96	158	63	95	156	87	69	212	116	96	195	107	88	201	86	115	269	151	118	171	100	71	NA	no	Neutral	Neutral	NA	NA	NA	NA	NA
HO_donor_1	FLO8_recipient_2	149	78	71	172	80	92	168	93	75	211	122	89	197	83	114	115	66	49	156	90	66	151	88	63	162	76	86	211	126	85	137	79	58	NA	no	Neutral	Neutral	NA	NA	NA	NA	NA
HO_donor_1	GAL2_recipient_2	209	110	99	231	98	133	225	131	94	320	183	137	256	105	151	204	117	87	325	177	148	260	143	117	284	127	157	383	232	151	210	121	89	NA	no	Neutral	Neutral	NA	NA	NA	NA	NA
HO_donor_1	GAL2_recipient_1	197	110	87	158	71	87	150	85	65	193	108	85	166	74	92	165	94	71	150	87	63	162	93	69	169	71	98	206	123	83	152	86	66	NA	no	Neutral	Neutral	NA	NA	NA	NA	NA
HO_donor_1	HO_recipient_1	298	158	140	3	1	2	3	2	1	4	2	2	4	2	2	4	2	2	5	3	2	4	2	2	4	2	2	5	3	2	4	2	2	0	YES	Neutral	Neutral	NA	NA	NA	NA	NA
HO_donor_1	HO_recipient_2	358	190	168	4	2	2	4	2	2	5	3	2	4	2	2	6	3	3	8	5	3	7	4	3	7	3	4	10	6	4	9	5	4	0	YES	Neutral	Neutral	NA	NA	NA	NA	NA
HO_donor_1	MAG1_recipient_1	41	21	20	30	13	17	28	15	13	18	10	8	32	14	18	28	16	12	37	21	16	25	13	12	32	15	17	50	29	21	24	14	10	NA	no	Neutral	DNA_repair	NA	NA	NA	NA	NA
HO_donor_1	MAL13_recipient_1	263	144	119	182	79	103	174	100	74	261	149	112	196	81	115	200	104	96	197	109	88	195	111	84	231	106	125	262	154	108	179	105	74	NA	no	Neutral	Neutral	NA	NA	NA	NA	NA
HO_donor_1	MMS1_recipient_1	56	31	25	27	11	16	22	12	10	18	10	8	21	9	12	42	23	19	43	24	19	40	22	18	21	10	11	12	7	5	35	21	14	NA	no	Neutral	DNA_repair	NA	NA	NA	NA	NA
HO_donor_1	MMS4_recipient_1	103	56	47	62	28	34	60	33	27	53	30	23	59	26	33	81	43	38	71	39	32	57	31	26	41	18	23	24	14	10	60	34	26	NA	no	Neutral	DNA_repair	NA	NA	NA	NA	NA
HO_donor_1	MPH1_recipient_1	52	27	25	32	14	18	29	16	13	26	15	11	25	10	15	36	19	17	60	35	25	26	14	12	33	15	18	59	35	24	33	19	14	NA	no	Neutral	DNA_repair	NA	NA	NA	NA	NA
HO_donor_1	MUS81_recipient_1	35	19	16	16	7	9	17	9	8	16	9	7	13	5	8	23	12	11	22	12	10	14	8	6	5	2	3	0	0	0	16	10	6	1198053	no	Neutral	DNA_repair	NA	NA	NA	NA	NA
HO_donor_1	NGL3_recipient_1	1540	856	684	1200	564	636	1214	669	545	1614	924	690	1544	661	883	1094	626	468	978	549	429	1123	613	510	1182	543	639	1260	707	553	1137	657	480	NA	no	Neutral	Neutral	NA	NA	NA	NA	NA
HO_donor_1	NGL3_recipient_2	279	144	135	307	143	164	285	157	128	413	243	170	332	142	190	243	134	109	239	133	106	250	138	112	313	139	174	326	185	141	233	140	93	NA	no	Neutral	Neutral	NA	NA	NA	NA	NA
HO_donor_1	PSY3_recipient_1	218	120	98	241	108	133	226	131	95	189	106	83	249	101	148	161	90	71	233	136	97	172	96	76	236	107	129	270	160	110	233	136	97	NA	no	Neutral	DNA_repair	NA	NA	NA	NA	NA
HO_donor_1	PSY3_recipient_2	517	282	235	270	113	157	248	135	113	212	121	91	251	109	142	196	108	88	296	169	127	283	151	132	266	126	140	271	154	117	283	163	120	NA	no	Neutral	DNA_repair	NA	NA	NA	NA	NA
HO_donor_1	RAD18_recipient_1	38	20	18	13	6	7	12	7	5	6	3	3	5	2	3	16	9	7	12	7	5	14	8	6	16	8	8	21	12	9	11	6	5	NA	no	Neutral	DNA_repair	NA	NA	NA	NA	NA
HO_donor_1	RAD18_recipient_2	189	102	87	96	41	55	90	49	41	38	21	17	28	11	17	113	63	50	115	66	49	100	58	42	105	48	57	141	84	57	79	47	32	NA	no	Neutral	DNA_repair	NA	NA	NA	NA	NA
HO_donor_1	RAD51_recipient_1	41	22	19	13	6	7	14	7	7	12	7	5	13	5	8	22	12	10	20	12	8	24	13	11	15	7	8	17	10	7	15	8	7	NA	no	Neutral	DNA_repair	NA	NA	NA	NA	NA
HO_donor_1	RAD52_recipient_1	27	15	12	7	3	4	7	4	3	7	4	3	6	3	3	21	12	9	18	10	8	20	11	9	10	4	6	13	8	5	10	6	4	NA	no	Neutral	DNA_repair	NA	NA	NA	NA	NA
HO_donor_1	RAD54_recipient_1	44	23	21	13	6	7	13	7	6	11	6	5	10	4	6	32	17	15	30	17	13	30	17	13	10	4	6	12	7	5	15	9	6	NA	no	Neutral	DNA_repair	NA	NA	NA	NA	NA
HO_donor_1	RAD54_recipient_2	215	116	99	65	29	36	59	33	26	51	30	21	51	22	29	143	81	62	117	67	50	131	69	62	37	18	19	40	23	17	67	38	29	NA	no	Neutral	DNA_repair	NA	NA	NA	NA	NA
HO_donor_1	RAD55_recipient_1	75	39	36	14	6	8	14	8	6	13	8	5	13	5	8	27	15	12	23	13	10	26	14	12	9	4	5	12	7	5	16	10	6	550437	no	Neutral	DNA_repair	NA	NA	NA	NA	NA
HO_donor_1	RAD57_recipient_1	157	82	75	82	36	46	67	38	29	49	27	22	54	23	31	124	71	53	90	50	40	108	60	48	29	13	16	26	14	12	70	42	28	407170	no	Neutral	DNA_repair	NA	NA	NA	NA	NA
HO_donor_1	RAD59_recipient_1	460	239	221	292	123	169	323	178	145	294	170	124	323	133	190	188	108	80	204	117	87	223	129	94	324	144	180	0	0	0	292	170	122	296206	no	Neutral	DNA_repair	NA	NA	NA	NA	NA
HO_donor_1	RAD5_recipient_1	170	88	82	92	38	54	88	51	37	46	25	21	30	13	17	129	71	58	96	52	44	106	60	46	85	36	49	104	61	43	68	40	28	NA	no	Neutral	DNA_repair	NA	NA	NA	NA	NA
HO_donor_1	RAD5_recipient_2	434	228	206	201	88	113	190	103	87	96	55	41	68	28	40	253	146	107	222	127	95	250	142	108	229	102	127	249	149	100	194	112	82	NA	no	Neutral	DNA_repair	NA	NA	NA	NA	NA
HO_donor_1	RAD61_recipient_1	91	47	44	78	34	44	77	43	34	79	44	35	73	31	42	101	53	48	132	78	54	72	42	30	103	47	56	5	3	2	76	43	33	426015	no	Neutral	DNA_repair	NA	NA	NA	NA	NA
HO_donor_1	RTT101_recipient_1	57	30	27	10	4	6	10	6	4	8	5	3	8	4	4	29	17	12	38	21	17	26	15	11	12	5	7	7	4	3	14	8	6	NA	no	Neutral	DNA_repair	NA	NA	NA	NA	NA
HO_donor_1	RTT101_recipient_2	59	31	28	15	7	8	15	8	7	11	6	5	13	5	8	34	18	16	36	20	16	34	19	15	12	5	7	0	0	0	20	11	9	NA	no	Neutral	DNA_repair	NA	NA	NA	NA	NA
HO_donor_1	RTT107_recipient_1	52	28	24	33	15	18	33	19	14	21	12	9	32	14	18	47	27	20	63	36	27	40	23	17	19	8	11	5	3	2	35	19	16	NA	no	Neutral	DNA_repair	NA	NA	NA	NA	NA
HO_donor_1	SGS1_recipient_1	188	103	85	68	29	39	73	39	34	57	33	24	54	23	31	137	78	59	140	76	64	107	60	47	53	23	30	40	24	16	38	22	16	NA	no	Neutral	DNA_repair	NA	NA	NA	NA	NA
HO_donor_1	SHU1_recipient_1	193	102	91	155	69	86	149	83	66	142	80	62	106	47	59	192	101	91	180	106	74	145	81	64	186	79	107	211	121	90	151	89	62	NA	no	Neutral	DNA_repair	NA	NA	NA	NA	NA
HO_donor_1	SHU1_recipient_2	147	79	68	134	63	71	109	59	50	117	68	49	131	53	78	128	73	55	154	90	64	121	71	50	142	60	82	186	108	78	130	75	55	NA	no	Neutral	DNA_repair	NA	NA	NA	NA	NA
HO_donor_1	SHU2_recipient_1	269	148	121	95	42	53	88	49	39	87	48	39	86	37	49	98	53	45	149	88	61	122	69	53	131	55	76	171	94	77	101	57	44	554167	no	Neutral	DNA_repair	NA	NA	NA	NA	NA
HO_donor_1	SHU2_recipient_2	300	156	144	233	98	135	237	126	111	212	125	87	263	113	150	243	128	115	263	155	108	234	125	109	279	122	157	368	208	160	238	144	94	554167	no	Neutral	DNA_repair	NA	NA	NA	NA	NA
HO_donor_1	SLX4_recipient_1	269	150	119	262	118	144	252	144	108	262	150	112	256	110	146	177	100	77	197	115	82	179	98	81	216	92	124	148	86	62	207	117	90	NA	no	Neutral	DNA_repair	NA	NA	NA	NA	NA
HO_donor_1	SRS2_recipient_1	169	93	76	107	46	61	122	67	55	101	59	42	73	30	43	150	86	64	180	101	79	115	61	54	116	53	63	49	28	21	106	63	43	NA	no	Neutral	DNA_repair	NA	NA	NA	NA	NA
HO_donor_1	SRS2_recipient_2	287	157	130	169	75	94	172	98	74	179	102	77	118	52	66	200	106	94	307	171	136	162	94	68	184	83	101	84	47	37	163	91	72	NA	no	Neutral	DNA_repair	NA	NA	NA	NA	NA
HO_donor_1	YBR259W_recipient_1	496	261	235	508	231	277	486	265	221	682	376	306	570	250	320	409	219	190	423	240	183	502	279	223	515	245	270	550	315	235	462	254	208	NA	no	Neutral	Neutral	NA	NA	NA	NA	NA
HO_donor_1	YCL047C_recipient_1	155	85	70	78	34	44	77	44	33	105	61	44	79	35	44	87	45	42	95	55	40	81	46	35	100	46	54	124	72	52	86	51	35	NA	no	Neutral	Neutral	NA	NA	NA	NA	NA
HO_donor_1	YDL027C_recipient_1	212	110	102	144	65	79	143	82	61	199	113	86	155	68	87	165	86	79	169	96	73	151	86	65	166	71	95	234	135	99	146	80	66	355664	no	Neutral	Neutral	NA	NA	NA	NA	NA
HO_donor_1	YDL027C_recipient_2	371	191	180	324	151	173	299	165	134	432	240	192	329	130	199	264	139	125	300	168	132	280	159	121	353	147	206	461	279	182	285	168	117	355664	no	Neutral	Neutral	NA	NA	NA	NA	NA
HO_donor_1	YFR057W_recipient_1	463	243	220	340	144	196	309	177	132	417	248	169	389	162	227	184	100	84	308	175	133	221	128	93	380	163	217	391	237	154	235	141	94	NA	no	Neutral	Neutral	NA	NA	NA	NA	NA
HO_donor_1	YKR011C_recipient_1	206	115	91	214	96	118	199	111	88	293	168	125	272	113	159	118	68	50	220	121	99	170	96	74	177	79	98	213	123	90	175	106	69	NA	no	Neutral	Neutral	NA	NA	NA	NA	NA
HO_donor_1	YKR011C_recipient_2	201	106	95	173	79	94	167	91	76	239	133	106	187	75	112	165	90	75	192	106	86	169	98	71	218	101	117	267	151	116	164	96	68	NA	no	Neutral	Neutral	NA	NA	NA	NA	NA
HO_donor_1	YLR179C_recipient_1	197	108	89	232	97	135	236	136	100	339	192	147	240	107	133	138	75	63	94	52	42	159	92	67	203	91	112	174	99	75	161	90	71	NA	no	Neutral	Neutral	NA	NA	NA	NA	NA
HO_donor_1	YLR179C_recipient_2	269	147	122	256	108	148	239	128	111	347	191	156	261	105	156	174	91	83	221	127	94	232	133	99	258	118	140	315	185	130	230	133	97	NA	no	Neutral	Neutral	NA	NA	NA	NA	NA
HO_donor_1	YLR356W_recipient_1	436	231	205	301	129	172	335	188	147	449	259	190	422	171	251	125	72	53	213	124	89	170	92	78	341	144	197	336	201	135	192	115	77	NA	no	Neutral	Neutral	NA	NA	NA	NA	NA
HO_donor_1	YLR356W_recipient_2	260	143	117	201	91	110	181	104	77	275	156	119	186	78	108	200	114	86	133	73	60	195	107	88	234	109	125	220	123	97	205	123	82	NA	no	Neutral	Neutral	NA	NA	NA	NA	NA
HO_donor_2	APT2_recipient_1	4840	2493	2347	4748	2156	2592	5178	3019	2159	5765	3424	2341	6018	2576	3442	5338	3053	2285	4899	2672	2227	5318	3044	2274	5185	2300	2885	7340	4077	3263	5194	2971	2223	1296486	no	Neutral	Neutral	NA	NA	NA	NA	NA
HO_donor_2	CLA4_recipient_1	2008	1116	892	1198	512	686	1105	586	519	1417	773	644	1352	571	781	1156	649	507	1293	705	588	1376	744	632	848	381	467	838	498	340	913	537	376	NA	no	Neutral	DNA_repair	NA	NA	NA	NA	NA
HO_donor_2	CSM2_recipient_1	1898	997	901	2825	1178	1647	3165	1812	1353	2857	1682	1175	2930	1286	1644	2982	1706	1276	3667	2059	1608	2728	1533	1195	3135	1488	1647	4446	2445	2001	2892	1670	1222	NA	no	Neutral	DNA_repair	NA	NA	NA	NA	NA
HO_donor_2	CSM2_recipient_2	4733	2655	2078	10987	4873	6114	10033	5477	4556	8859	4784	4075	12523	5084	7439	4056	2130	1926	7172	4221	2951	6705	3589	3116	12045	5093	6952	11675	6421	5254	10015	5508	4507	NA	no	Neutral	DNA_repair	NA	NA	NA	NA	NA
HO_donor_2	CSM3_recipient_1	2104	1137	967	1245	552	693	1156	631	525	1296	742	554	1094	432	662	2076	1187	889	1847	1027	820	2060	1190	870	1447	642	805	923	558	365	1442	841	601	NA	no	Neutral	DNA_repair	NA	NA	NA	NA	NA
HO_donor_2	CSM3_recipient_2	555	294	261	305	129	176	291	165	126	353	208	145	332	144	188	436	236	200	396	216	180	369	203	166	281	120	161	124	75	49	291	176	115	NA	no	Neutral	DNA_repair	NA	NA	NA	NA	NA
HO_donor_2	FLO8_recipient_1	3112	1730	1382	3733	1755	1978	3624	1998	1626	5027	2959	2068	4269	1874	2395	3897	2047	1850	4203	2474	1729	3949	2114	1835	3774	1615	2159	5761	3264	2497	4335	2456	1879	NA	no	Neutral	Neutral	NA	NA	NA	NA	NA
HO_donor_2	FLO8_recipient_2	2015	1100	915	4289	1970	2319	3505	1895	1610	5135	2912	2223	4494	1849	2645	1782	1029	753	3734	2198	1536	3207	1734	1473	4071	1869	2202	5231	3078	2153	3672	2100	1572	NA	no	Neutral	Neutral	NA	NA	NA	NA	NA
HO_donor_2	GAL2_recipient_2	3164	1743	1421	5746	2518	3228	5548	3176	2372	7877	4594	3283	6909	3033	3876	3408	1861	1547	6113	3334	2779	6208	3422	2786	6653	3020	3633	7943	4762	3181	5050	2889	2161	NA	no	Neutral	Neutral	NA	NA	NA	NA	NA
HO_donor_2	GAL2_recipient_1	2588	1412	1176	3477	1560	1917	3414	1846	1568	4663	2719	1944	4340	1810	2530	3202	1832	1370	3074	1660	1414	3546	1992	1554	3520	1635	1885	4565	2561	2004	3204	1903	1301	NA	no	Neutral	Neutral	NA	NA	NA	NA	NA
HO_donor_2	HO_recipient_1	4710	2474	2236	81	37	44	75	43	32	103	59	44	100	40	60	86	46	40	122	68	54	95	53	42	102	49	53	119	68	51	102	60	42	0	YES	Neutral	Neutral	NA	NA	NA	NA	NA
HO_donor_2	HO_recipient_2	4826	2609	2217	98	41	57	93	52	41	124	70	54	109	44	65	109	60	49	130	77	53	111	62	49	123	53	70	166	92	74	138	76	62	0	YES	Neutral	Neutral	NA	NA	NA	NA	NA
HO_donor_2	MAG1_recipient_1	607	316	291	738	308	430	690	369	321	436	252	184	894	358	536	517	282	235	800	449	351	713	389	324	705	305	400	1018	599	419	614	344	270	NA	no	Neutral	DNA_repair	NA	NA	NA	NA	NA
HO_donor_2	MAL13_recipient_1	4146	2199	1947	4524	2030	2494	4289	2500	1789	6019	3283	2736	5290	2380	2910	4060	2280	1780	5019	2873	2146	5440	2883	2557	5307	2216	3091	5857	3382	2475	4773	2651	2122	NA	no	Neutral	Neutral	NA	NA	NA	NA	NA
HO_donor_2	MMS1_recipient_1	847	432	415	598	278	320	542	302	240	417	232	185	579	245	334	921	503	418	859	487	372	940	503	437	556	241	315	238	136	102	821	488	333	NA	no	Neutral	DNA_repair	NA	NA	NA	NA	NA
HO_donor_2	MMS4_recipient_1	1546	796	750	1630	697	933	1499	794	705	1312	779	533	1369	556	813	2052	1110	942	1825	1025	800	1771	1004	767	1188	508	680	814	452	362	1607	884	723	NA	no	Neutral	DNA_repair	NA	NA	NA	NA	NA
HO_donor_2	MPH1_recipient_1	784	412	372	670	304	366	617	337	280	642	354	288	649	263	386	477	260	217	1248	741	507	427	240	187	707	332	375	1031	612	419	750	425	325	NA	no	Neutral	DNA_repair	NA	NA	NA	NA	NA
HO_donor_2	MUS81_recipient_1	502	259	243	398	170	228	434	251	183	384	216	168	404	160	244	546	290	256	517	307	210	377	216	161	182	78	104	18	10	8	410	230	180	1198053	no	Neutral	DNA_repair	NA	NA	NA	NA	NA
HO_donor_2	NGL3_recipient_1	20797	10819	9978	29877	13409	16468	29978	16683	13295	39702	22940	16762	41607	18494	23113	26139	14408	11731	24223	14258	9965	28472	15392	13080	29436	13823	15613	31416	19007	12409	29171	17007	12164	NA	no	Neutral	Neutral	NA	NA	NA	NA	NA
HO_donor_2	NGL3_recipient_2	3962	2081	1881	7337	3332	4005	6588	3492	3096	10283	6053	4230	8413	3554	4859	5731	3010	2721	6826	3981	2845	7282	3975	3307	7033	3047	3986	7149	4050	3099	6497	3859	2638	NA	no	Neutral	Neutral	NA	NA	NA	NA	NA
HO_donor_2	PSY3_recipient_1	2919	1593	1326	6466	2696	3770	6066	3279	2787	4832	2661	2171	5978	2690	3288	3860	2188	1672	4943	2936	2007	4579	2451	2128	5148	2364	2784	7402	4112	3290	5648	3324	2324	NA	no	Neutral	DNA_repair	NA	NA	NA	NA	NA
HO_donor_2	PSY3_recipient_2	7817	3987	3830	6723	3124	3599	6116	3501	2615	5210	2954	2256	6751	2778	3973	4637	2508	2129	7050	4112	2938	6163	3528	2635	6633	3046	3587	6778	4063	2715	7275	4081	3194	NA	no	Neutral	DNA_repair	NA	NA	NA	NA	NA
HO_donor_2	RAD18_recipient_1	600	321	279	342	161	181	299	174	125	124	70	54	95	40	55	337	180	157	286	161	125	284	163	121	325	148	177	458	272	186	238	141	97	NA	no	Neutral	DNA_repair	NA	NA	NA	NA	NA
HO_donor_2	RAD18_recipient_2	2807	1489	1318	2547	1157	1390	2308	1248	1060	928	506	422	621	276	345	3281	1826	1455	3232	1850	1382	2494	1388	1106	2772	1258	1514	3598	2018	1580	2627	1575	1052	NA	no	Neutral	DNA_repair	NA	NA	NA	NA	NA
HO_donor_2	RAD51_recipient_1	587	323	264	279	121	158	295	170	125	297	176	121	339	145	194	543	302	241	443	256	187	547	316	231	245	104	141	262	157	105	297	172	125	NA	no	Neutral	DNA_repair	NA	NA	NA	NA	NA
HO_donor_2	RAD52_recipient_1	412	229	183	159	72	87	181	103	78	163	94	69	161	69	92	468	265	203	408	225	183	469	251	218	152	68	84	165	94	71	209	120	89	NA	no	Neutral	DNA_repair	NA	NA	NA	NA	NA
HO_donor_2	RAD54_recipient_1	595	325	270	296	136	160	372	209	163	276	152	124	281	120	161	688	390	298	699	400	299	700	397	303	197	85	112	237	136	101	347	202	145	NA	no	Neutral	DNA_repair	NA	NA	NA	NA	NA
HO_donor_2	RAD54_recipient_2	3344	1808	1536	1841	826	1015	1682	963	719	1105	603	502	1374	588	786	3228	1746	1482	2860	1622	1238	3034	1656	1378	1071	514	557	1076	633	443	1793	986	807	NA	no	Neutral	DNA_repair	NA	NA	NA	NA	NA
HO_donor_2	RAD55_recipient_1	1141	623	518	341	146	195	353	206	147	311	183	128	361	147	214	602	329	273	630	364	266	634	370	264	224	95	129	234	136	98	375	219	156	550437	no	Neutral	DNA_repair	NA	NA	NA	NA	NA
HO_donor_2	RAD57_recipient_1	2378	1261	1117	1771	748	1023	1646	925	721	1210	719	491	1473	647	826	2989	1570	1419	2317	1289	1028	2861	1562	1299	977	423	554	940	558	382	1673	1003	670	407170	no	Neutral	DNA_repair	NA	NA	NA	NA	NA
HO_donor_2	RAD59_recipient_1	7246	4028	3218	8525	4007	4518	7738	4183	3555	7240	4261	2979	8789	3955	4834	8798	4895	3903	8753	4727	4026	8565	4585	3980	11177	5307	5870	3064	1769	1295	10783	6109	4674	296206	no	Neutral	DNA_repair	NA	NA	NA	NA	NA
HO_donor_2	RAD5_recipient_1	2263	1270	993	2296	1067	1229	2180	1167	1013	1021	557	464	818	350	468	2960	1555	1405	2299	1366	933	2639	1427	1212	2134	891	1243	2593	1469	1124	1824	1093	731	NA	no	Neutral	DNA_repair	NA	NA	NA	NA	NA
HO_donor_2	RAD5_recipient_2	6558	3411	3147	4999	2350	2649	4700	2541	2159	2169	1195	974	1869	831	1038	5915	3107	2808	4991	2776	2215	6192	3413	2779	5253	2521	2732	5740	3378	2362	4560	2709	1851	NA	no	Neutral	DNA_repair	NA	NA	NA	NA	NA
HO_donor_2	RAD61_recipient_1	1374	771	603	1944	883	1061	1909	1032	877	1949	1074	875	1957	827	1130	2239	1222	1017	3058	1767	1291	1873	1013	860	2499	1161	1338	294	173	121	2003	1201	802	426015	no	Neutral	DNA_repair	NA	NA	NA	NA	NA
HO_donor_2	RTT101_recipient_1	858	481	377	241	108	133	255	137	118	229	129	100	208	82	126	658	363	295	857	472	385	549	297	252	304	129	175	130	77	53	365	215	150	NA	no	Neutral	DNA_repair	NA	NA	NA	NA	NA
HO_donor_2	RTT101_recipient_2	896	457	439	373	167	206	362	200	162	271	158	113	347	141	206	728	409	319	835	487	348	805	444	361	302	126	176	28	16	12	529	314	215	NA	no	Neutral	DNA_repair	NA	NA	NA	NA	NA
HO_donor_2	RTT107_recipient_1	945	516	429	920	408	512	911	512	399	454	270	184	889	361	528	1118	616	502	1538	905	633	1070	590	480	484	205	279	84	50	34	811	477	334	NA	no	Neutral	DNA_repair	NA	NA	NA	NA	NA
HO_donor_2	SGS1_recipient_1	2341	1218	1123	1677	744	933	1854	1061	793	1391	781	610	1459	592	867	2911	1514	1397	2957	1645	1312	2729	1577	1152	1389	609	780	950	564	386	1149	664	485	NA	no	Neutral	DNA_repair	NA	NA	NA	NA	NA
HO_donor_2	SHU1_recipient_1	2998	1636	1362	3700	1661	2039	3291	1762	1529	2765	1598	1167	2508	1032	1476	3248	1858	1390	3858	2125	1733	3390	1815	1575	4286	2013	2273	4877	2870	2007	3461	1904	1557	NA	no	Neutral	DNA_repair	NA	NA	NA	NA	NA
HO_donor_2	SHU1_recipient_2	2341	1266	1075	2898	1331	1567	2675	1460	1215	2887	1590	1297	3166	1338	1828	2548	1391	1157	3254	1810	1444	2669	1415	1254	3335	1583	1752	4132	2318	1814	2920	1622	1298	NA	no	Neutral	DNA_repair	NA	NA	NA	NA	NA
HO_donor_2	SHU2_recipient_1	3471	1876	1595	2372	1014	1358	2184	1250	934	1946	1124	822	2307	962	1345	2250	1182	1068	3514	1973	1541	3055	1700	1355	3186	1330	1856	4176	2458	1718	2608	1477	1131	554167	no	Neutral	DNA_repair	NA	NA	NA	NA	NA
HO_donor_2	SHU2_recipient_2	5119	2715	2404	4885	2115	2770	5508	3065	2443	4461	2553	1908	5751	2335	3416	5031	2668	2363	6106	3429	2677	5204	2813	2391	6614	2934	3680	8504	4864	3640	5420	2981	2439	554167	no	Neutral	DNA_repair	NA	NA	NA	NA	NA
HO_donor_2	SLX4_recipient_1	4487	2494	1993	6514	2923	3591	5463	2924	2539	6441	3617	2824	6889	3062	3827	4032	2222	1810	3550	2051	1499	3763	2134	1629	5430	2522	2908	3962	2332	1630	3956	2350	1606	NA	no	Neutral	DNA_repair	NA	NA	NA	NA	NA
HO_donor_2	SRS2_recipient_1	2131	1119	1012	2666	1239	1427	2696	1429	1267	2477	1431	1046	1977	868	1109	3355	1902	1453	4185	2328	1857	2917	1546	1371	2894	1344	1550	1384	792	592	2768	1675	1093	NA	no	Neutral	DNA_repair	NA	NA	NA	NA	NA
HO_donor_2	SRS2_recipient_2	3638	1892	1746	3582	1532	2050	4247	2386	1861	3837	2238	1599	3126	1407	1719	4073	2330	1743	5232	2967	2265	3229	1763	1466	4559	2141	2418	1728	1026	702	3401	1908	1493	NA	no	Neutral	DNA_repair	NA	NA	NA	NA	NA
HO_donor_2	YBR259W_recipient_1	7347	3859	3488	13693	6363	7330	13479	7215	6264	19297	10525	8772	17148	6962	10186	10680	5831	4849	12490	6879	5611	14571	8418	6153	13651	6340	7311	14647	8620	6027	13400	7517	5883	NA	no	Neutral	Neutral	NA	NA	NA	NA	NA
HO_donor_2	YCL047C_recipient_1	2339	1264	1075	1914	839	1075	1922	1080	842	2618	1428	1190	2018	886	1132	1992	1119	873	2363	1391	972	2129	1140	989	2563	1204	1359	3301	1852	1449	2261	1293	968	NA	no	Neutral	Neutral	NA	NA	NA	NA	NA
HO_donor_2	YDL027C_recipient_1	3205	1667	1538	3593	1670	1923	3527	2000	1527	4903	2754	2149	4170	1739	2431	3623	2016	1607	4076	2377	1699	4279	2427	1852	3968	1843	2125	6187	3709	2478	3864	2146	1718	355664	no	Neutral	Neutral	NA	NA	NA	NA	NA
HO_donor_2	YDL027C_recipient_2	5493	2998	2495	7988	3670	4318	7558	4166	3392	11058	6031	5027	9316	3731	5585	6622	3788	2834	8710	5127	3583	8157	4453	3704	8886	3942	4944	9327	5386	3941	7206	4320	2886	355664	no	Neutral	Neutral	NA	NA	NA	NA	NA
HO_donor_2	YFR057W_recipient_1	7296	3758	3538	8475	3579	4896	7391	3996	3395	10372	5993	4379	10470	4308	6162	4224	2350	1874	6381	3480	2901	6223	3397	2826	9369	3961	5408	12292	7234	5058	8101	4812	3289	NA	no	Neutral	Neutral	NA	NA	NA	NA	NA
HO_donor_2	YKR011C_recipient_1	2521	1350	1171	5406	2312	3094	5287	3054	2233	7519	4060	3459	6833	2774	4059	2801	1529	1272	5692	3258	2434	4288	2318	1970	5088	2204	2884	5810	3227	2583	4580	2569	2011	NA	no	Neutral	Neutral	NA	NA	NA	NA	NA
HO_donor_2	YKR011C_recipient_2	2812	1463	1349	3942	1748	2194	3885	2059	1826	5653	3175	2478	4703	1935	2768	3608	1951	1657	4393	2586	1807	4003	2122	1881	5092	2418	2674	6648	3656	2992	4580	2645	1935	NA	no	Neutral	Neutral	NA	NA	NA	NA	NA
HO_donor_2	YLR179C_recipient_1	2485	1267	1218	4716	1992	2724	5760	3236	2524	6506	3513	2993	7118	2851	4267	4083	2335	1748	3900	2296	1604	5328	2880	2448	6214	2983	3231	5592	3106	2486	5448	3116	2332	NA	no	Neutral	Neutral	NA	NA	NA	NA	NA
HO_donor_2	YLR179C_recipient_2	4073	2160	1913	6367	2959	3408	4946	2831	2115	8544	4706	3838	7036	2895	4141	4743	2590	2153	5190	2943	2247	6220	3593	2627	5629	2614	3015	6845	3840	3005	5738	3187	2551	NA	no	Neutral	Neutral	NA	NA	NA	NA	NA
HO_donor_2	YLR356W_recipient_1	6594	3565	3029	8537	3831	4706	8282	4565	3717	12241	7205	5036	11775	5040	6735	3939	2192	1747	6179	3570	2609	6983	3701	3282	9419	3982	5437	9449	5561	3888	8178	4723	3455	NA	no	Neutral	Neutral	NA	NA	NA	NA	NA
HO_donor_2	YLR356W_recipient_2	3564	1945	1619	4183	1922	2261	3559	1924	1635	5657	3177	2480	4422	1966	2456	3566	1873	1693	2596	1402	1194	3519	1865	1654	5290	2484	2806	5276	3018	2258	4473	2657	1816	NA	no	Neutral	Neutral	NA	NA	NA	NA	NA
MAG1_donor_1	APT2_recipient_1	2503	1328	1175	1996	864	1132	1950	1054	896	849	495	354	2082	891	1191	2465	1384	1081	1813	989	824	2056	1101	955	1857	785	1072	2945	1636	1309	2117	1269	848	NA	no	DNA_repair	Neutral	NA	NA	NA	NA	NA
MAG1_donor_1	CLA4_recipient_1	951	509	442	580	254	326	600	321	279	224	129	95	490	204	286	434	244	190	0	0	0	0	0	0	0	0	0	203	123	80	0	0	0	NA	no	DNA_repair	DNA_repair	0.057002	-0.040853	-0.098897346	ALLEVIATING	AGGRAVATING
MAG1_donor_1	CSM2_recipient_1	1052	563	489	1070	480	590	940	503	437	75	42	33	890	356	534	793	437	356	1162	640	522	851	460	391	990	444	546	1207	670	537	867	510	357	NA	no	DNA_repair	DNA_repair	0.036377	-0.240259	-0.262738913	ALLEVIATING	AGGRAVATING
MAG1_donor_1	CSM2_recipient_2	1612	847	765	2660	1236	1424	2465	1320	1145	210	121	89	2330	946	1384	999	551	448	1837	1061	776	1506	862	644	2727	1153	1574	2439	1395	1044	2200	1283	917	NA	no	DNA_repair	DNA_repair	0.036377	-0.240259	-0.262738913	ALLEVIATING	AGGRAVATING
MAG1_donor_1	CSM3_recipient_1	1706	931	775	840	364	476	765	414	351	280	153	127	449	197	252	1082	602	480	1086	610	476	721	405	316	597	265	332	456	271	185	615	359	256	NA	no	DNA_repair	DNA_repair	0.033516	-0.031771	-0.058756525	NEUTRAL	NEUTRAL
MAG1_donor_1	CSM3_recipient_2	264	140	124	110	47	63	190	109	81	73	43	30	91	39	52	106	58	48	236	129	107	85	48	37	122	51	71	25	14	11	129	74	55	NA	no	DNA_repair	DNA_repair	0.033516	-0.031771	-0.058756525	NEUTRAL	NEUTRAL
MAG1_donor_1	FLO8_recipient_1	1379	717	662	1414	612	802	1395	762	633	740	412	328	1481	585	896	1605	910	695	1808	1074	734	1649	944	705	1639	761	878	2516	1495	1021	1472	858	614	77532	no	DNA_repair	Neutral	NA	NA	NA	NA	NA
MAG1_donor_1	FLO8_recipient_2	1158	602	556	1625	755	870	1595	871	724	881	480	401	1842	819	1023	947	512	435	1481	856	625	1476	837	639	1460	632	828	2182	1224	958	1288	723	565	77532	no	DNA_repair	Neutral	NA	NA	NA	NA	NA
MAG1_donor_1	GAL2_recipient_2	1630	831	799	2177	1023	1154	2136	1234	902	1160	645	515	2000	812	1188	725	396	329	1341	775	566	1366	724	642	2114	960	1154	3352	1880	1472	1072	619	453	NA	no	DNA_repair	Neutral	NA	NA	NA	NA	NA
MAG1_donor_1	GAL2_recipient_1	1429	787	642	1487	644	843	1423	799	624	764	446	318	1549	637	912	1511	864	647	1414	786	628	1577	861	716	1556	723	833	2084	1181	903	1440	816	624	NA	no	DNA_repair	Neutral	NA	NA	NA	NA	NA
MAG1_donor_1	HO_recipient_1	2435	1254	1181	3299	1393	1906	3273	1873	1400	1573	900	673	3778	1700	2078	1443	803	640	4802	2749	2053	2888	1561	1327	2499	1148	1351	4287	2405	1882	2670	1469	1201	NA	no	DNA_repair	Neutral	NA	NA	NA	NA	NA
MAG1_donor_1	HO_recipient_2	2494	1297	1197	3340	1481	1859	3562	1982	1580	1897	1035	862	3633	1575	2058	2470	1310	1160	4417	2552	1865	2327	1233	1094	3317	1454	1863	5449	3237	2212	3386	1955	1431	NA	no	DNA_repair	Neutral	NA	NA	NA	NA	NA
MAG1_donor_1	MAG1_recipient_1	304	163	141	4	2	2	4	2	2	1	1	0	5	2	3	2	1	1	5	3	2	4	2	2	4	2	2	5	3	2	3	2	1	0	YES	DNA_repair	DNA_repair	NA	NA	NA	NA	NA
MAG1_donor_1	MAL13_recipient_1	2048	1107	941	1527	702	825	1487	788	699	752	447	305	1835	806	1029	1393	746	647	1705	976	729	1624	895	729	1629	706	923	2490	1493	997	1516	901	615	NA	no	DNA_repair	Neutral	NA	NA	NA	NA	NA
MAG1_donor_1	MMS1_recipient_1	416	221	195	242	103	139	195	107	88	73	40	33	141	60	81	344	188	156	280	162	118	322	171	151	192	83	109	52	29	23	320	181	139	NA	no	DNA_repair	DNA_repair	0.050769	0.129068	0.123120212	ALLEVIATING	ALLEVIATING
MAG1_donor_1	MMS4_recipient_1	652	346	306	429	202	227	457	259	198	154	89	65	328	144	184	585	338	247	531	315	216	480	257	223	241	106	135	119	71	48	425	250	175	NA	no	DNA_repair	DNA_repair	-0.007781	-0.075603	-0.076735508	NEUTRAL	AGGRAVATING
MAG1_donor_1	MPH1_recipient_1	528	296	232	205	87	118	155	88	67	15	9	6	181	75	106	74	42	32	290	168	122	82	44	38	91	42	49	180	99	81	232	131	101	NA	no	DNA_repair	DNA_repair	-0.010536	-0.179167	-0.177709325	NEUTRAL	AGGRAVATING
MAG1_donor_1	MUS81_recipient_1	223	119	104	110	49	61	143	77	66	47	27	20	85	38	47	152	86	66	164	97	67	114	66	48	24	10	14	0	0	0	120	66	54	NA	no	DNA_repair	DNA_repair	0.011532	-0.07036	-0.082759195	NEUTRAL	AGGRAVATING
MAG1_donor_1	NGL3_recipient_1	10716	5738	4978	11319	4840	6479	11542	6607	4935	5845	3283	2562	14434	5940	8494	9932	5526	4406	9059	5283	3776	10811	5902	4909	10873	4767	6106	12448	6915	5533	10790	6053	4737	NA	no	DNA_repair	Neutral	NA	NA	NA	NA	NA
MAG1_donor_1	NGL3_recipient_2	1889	1050	839	2892	1267	1625	2712	1452	1260	1497	881	616	3103	1260	1843	1816	944	872	2537	1507	1030	2315	1337	978	2253	999	1254	3116	1714	1402	2024	1202	822	NA	no	DNA_repair	Neutral	NA	NA	NA	NA	NA
MAG1_donor_1	PSY3_recipient_1	1567	831	736	1920	841	1079	1870	1001	869	100	56	44	1585	713	872	1599	906	693	2136	1153	983	1601	925	676	1919	811	1108	1909	1134	775	1920	1067	853	NA	no	DNA_repair	DNA_repair	0.014564	-0.153914	-0.167454375	NEUTRAL	AGGRAVATING
MAG1_donor_1	PSY3_recipient_2	4365	2293	2072	3055	1371	1684	2880	1572	1308	15	8	7	2640	1043	1597	2618	1470	1148	3908	2258	1650	3341	1930	1411	2787	1251	1536	2941	1731	1210	3011	1673	1338	NA	no	DNA_repair	DNA_repair	0.014564	-0.153914	-0.167454375	NEUTRAL	AGGRAVATING
MAG1_donor_1	RAD18_recipient_1	331	184	147	87	41	46	73	41	32	78	43	35	0	0	0	165	91	74	67	37	30	64	36	28	103	47	56	199	118	81	0	0	0	NA	no	DNA_repair	DNA_repair	-0.039077	0.008241	0.020445541	AGGRAVATING	NEUTRAL
MAG1_donor_1	RAD18_recipient_2	1598	823	775	555	255	300	530	306	224	316	172	144	55	22	33	1312	750	562	1424	800	624	1101	624	477	1181	518	663	1617	943	674	40	23	17	NA	no	DNA_repair	DNA_repair	-0.039077	0.008241	0.020445541	AGGRAVATING	NEUTRAL
MAG1_donor_1	RAD51_recipient_1	305	170	135	114	52	62	112	62	50	5	3	2	102	43	59	209	112	97	170	99	71	210	112	98	95	42	53	91	51	40	128	73	55	103964	no	DNA_repair	DNA_repair	0.009276	-0.184353	-0.224476041	NEUTRAL	AGGRAVATING
MAG1_donor_1	RAD52_recipient_1	161	84	77	73	34	39	59	34	25	32	18	14	54	23	31	159	91	68	208	118	90	197	104	93	93	44	49	85	47	38	107	62	45	NA	no	DNA_repair	DNA_repair	0.00972	-0.055203	-0.078026217	NEUTRAL	NEUTRAL
MAG1_donor_1	RAD54_recipient_1	166	92	74	46	21	25	45	24	21	5	3	2	32	13	19	194	110	84	173	93	80	162	94	68	93	40	53	40	23	17	87	52	35	NA	no	DNA_repair	DNA_repair	0.01471	-0.170539	-0.212351737	NEUTRAL	AGGRAVATING
MAG1_donor_1	RAD54_recipient_2	1786	929	857	652	296	356	521	293	228	65	39	26	376	165	211	1281	733	548	927	511	416	1086	599	487	263	110	153	284	170	114	655	367	288	NA	no	DNA_repair	DNA_repair	0.01471	-0.170539	-0.212351737	NEUTRAL	AGGRAVATING
MAG1_donor_1	RAD55_recipient_1	645	339	306	128	60	68	127	69	58	5	3	2	10	4	6	251	133	118	131	76	55	208	120	88	0	0	0	36	20	16	83	48	35	NA	no	DNA_repair	DNA_repair	-0.003465	-0.214018	-0.244988122	NEUTRAL	AGGRAVATING
MAG1_donor_1	RAD57_recipient_1	783	403	380	270	125	145	260	142	118	10	5	5	417	178	239	1140	634	506	649	382	267	990	556	434	226	94	132	258	153	105	631	354	277	NA	no	DNA_repair	DNA_repair	-0.01554	-0.195307	-0.218811385	NEUTRAL	AGGRAVATING
MAG1_donor_1	RAD59_recipient_1	3550	1973	1577	3100	1342	1758	3102	1776	1326	760	435	325	3508	1501	2007	2516	1334	1182	2746	1572	1174	2843	1567	1276	2977	1321	1656	0	0	0	3218	1770	1448	NA	no	DNA_repair	DNA_repair	0.012644	-0.105375	-0.118761369	NEUTRAL	NEUTRAL
MAG1_donor_1	RAD5_recipient_1	743	379	364	565	245	320	490	267	223	183	109	74	150	65	85	646	363	283	504	288	216	396	220	176	298	128	170	404	240	164	272	162	110	NA	no	DNA_repair	DNA_repair	0.025659	0.020384	0.017660166	NEUTRAL	ALLEVIATING
MAG1_donor_1	RAD5_recipient_2	3631	1981	1650	2392	1061	1331	2131	1231	900	679	367	312	816	336	480	3088	1702	1386	2180	1271	909	2670	1415	1255	2572	1128	1444	2737	1596	1141	2229	1336	893	NA	no	DNA_repair	DNA_repair	0.025659	0.020384	0.017660166	NEUTRAL	ALLEVIATING
MAG1_donor_1	RAD61_recipient_1	842	468	374	661	290	371	680	368	312	211	118	93	689	284	405	1093	580	513	1496	856	640	957	517	440	792	355	437	0	0	0	488	285	203	NA	no	DNA_repair	DNA_repair	0.002503	-0.079668	-0.086582587	NEUTRAL	AGGRAVATING
MAG1_donor_1	RTT101_recipient_1	618	325	293	87	38	49	100	57	43	64	37	27	95	40	55	226	125	101	307	169	138	349	189	160	92	40	52	34	20	14	162	90	72	NA	no	DNA_repair	DNA_repair	-0.009653	0.060716	0.0787246	NEUTRAL	NEUTRAL
MAG1_donor_1	RTT101_recipient_2	398	207	191	137	58	79	122	66	56	60	33	27	109	48	61	249	135	114	238	131	107	264	151	113	88	39	49	0	0	0	179	100	79	NA	no	DNA_repair	DNA_repair	-0.009653	0.060716	0.0787246	NEUTRAL	NEUTRAL
MAG1_donor_1	RTT107_recipient_1	260	137	123	185	86	99	140	81	59	20	12	8	168	72	96	371	201	170	472	255	217	396	220	176	261	125	136	70	41	29	331	193	138	NA	no	DNA_repair	DNA_repair	-0.007489	-0.140162	-0.152536795	NEUTRAL	AGGRAVATING
MAG1_donor_1	SGS1_recipient_1	1531	796	735	647	280	367	884	501	383	100	58	42	422	178	244	1295	714	581	1369	806	563	1107	616	491	480	213	267	244	142	102	195	110	85	NA	no	DNA_repair	DNA_repair	0.000601	-0.129287	-0.15645856	NEUTRAL	AGGRAVATING
MAG1_donor_1	SHU1_recipient_1	1330	705	625	1145	484	661	915	519	396	70	38	32	665	277	388	830	470	360	1124	643	481	855	458	397	1319	592	727	1497	906	591	935	550	385	NA	no	DNA_repair	DNA_repair	-0.011899	-0.160333	-0.158392697	NEUTRAL	AGGRAVATING
MAG1_donor_1	SHU1_recipient_2	1070	589	481	940	397	543	1030	557	473	85	46	39	990	440	550	768	411	357	1182	696	486	965	537	428	1115	512	603	1346	748	598	985	553	432	NA	no	DNA_repair	DNA_repair	-0.011899	-0.160333	-0.158392697	NEUTRAL	AGGRAVATING
MAG1_donor_1	SHU2_recipient_1	2449	1286	1163	1575	707	868	1250	662	588	10	6	4	1130	446	684	1876	1005	871	2683	1565	1118	2408	1378	1030	1723	818	905	2106	1193	913	1644	922	722	NA	no	DNA_repair	DNA_repair	0.02418	-0.16853	-0.185347978	NEUTRAL	AGGRAVATING
MAG1_donor_1	SHU2_recipient_2	2691	1414	1277	2335	1073	1262	2335	1250	1085	150	86	64	2360	971	1389	2631	1382	1249	3235	1887	1348	2869	1642	1227	1982	900	1082	2891	1590	1301	2565	1524	1041	NA	no	DNA_repair	DNA_repair	0.02418	-0.16853	-0.185347978	NEUTRAL	AGGRAVATING
MAG1_donor_1	SLX4_recipient_1	2274	1183	1091	2395	1113	1282	2095	1177	918	120	67	53	2040	884	1156	1686	973	713	1627	940	687	1483	817	666	1674	708	966	1376	764	612	1575	927	648	NA	no	DNA_repair	DNA_repair	0.026063	-0.223679	-0.24722739	NEUTRAL	AGGRAVATING
MAG1_donor_1	SRS2_recipient_1	985	507	478	655	297	358	770	420	350	248	145	103	444	192	252	500	268	232	938	557	381	566	303	263	274	116	158	0	0	0	480	267	213	NA	no	DNA_repair	DNA_repair	0.017023	-0.031705	-0.046273641	NEUTRAL	NEUTRAL
MAG1_donor_1	SRS2_recipient_2	1401	729	672	1105	502	603	1545	868	677	458	260	198	653	262	391	1038	578	460	1582	854	728	638	352	286	899	403	496	349	194	155	927	540	387	NA	no	DNA_repair	DNA_repair	0.017023	-0.031705	-0.046273641	NEUTRAL	NEUTRAL
MAG1_donor_1	YBR259W_recipient_1	4620	2568	2052	4794	2152	2642	4616	2667	1949	2469	1413	1056	5327	2163	3164	3633	2021	1612	4340	2367	1973	4695	2687	2008	4721	2192	2529	5423	3132	2291	4300	2389	1911	NA	no	DNA_repair	Neutral	NA	NA	NA	NA	NA
MAG1_donor_1	YCL047C_recipient_1	1205	676	529	661	283	378	657	355	302	394	215	179	794	353	441	905	480	425	800	445	355	712	400	312	1049	476	573	1132	654	478	946	526	420	NA	no	DNA_repair	Neutral	NA	NA	NA	NA	NA
MAG1_donor_1	YDL027C_recipient_1	1651	850	801	1361	575	786	1358	763	595	722	413	309	1447	595	852	1343	726	617	1654	947	707	1600	924	676	1668	766	902	2217	1305	912	1258	699	559	NA	no	DNA_repair	Neutral	NA	NA	NA	NA	NA
MAG1_donor_1	YDL027C_recipient_2	2534	1396	1138	2771	1229	1542	2525	1432	1093	1334	728	606	3157	1264	1893	2395	1295	1100	2455	1392	1063	2207	1216	991	2633	1154	1479	3555	1975	1580	2405	1376	1029	NA	no	DNA_repair	Neutral	NA	NA	NA	NA	NA
MAG1_donor_1	YFR057W_recipient_1	3500	1803	1697	3018	1402	1616	3148	1735	1413	1711	961	750	3632	1455	2177	1654	886	768	3241	1873	1368	2638	1426	1212	3284	1474	1810	5129	2990	2139	2573	1528	1045	NA	no	DNA_repair	Neutral	NA	NA	NA	NA	NA
MAG1_donor_1	YKR011C_recipient_1	1492	822	670	2048	908	1140	1936	1098	838	1032	602	430	2370	988	1382	1601	899	702	2356	1323	1033	1817	973	844	2099	931	1168	2440	1382	1058	2098	1246	852	NA	no	DNA_repair	Neutral	NA	NA	NA	NA	NA
MAG1_donor_1	YKR011C_recipient_2	1563	813	750	1618	683	935	1591	877	714	865	467	398	1750	730	1020	1457	833	624	1844	1056	788	1500	803	697	1880	814	1066	2777	1665	1112	1557	856	701	NA	no	DNA_repair	Neutral	NA	NA	NA	NA	NA
MAG1_donor_1	YLR179C_recipient_1	1429	729	700	2106	967	1139	2218	1199	1019	1103	631	472	2469	1016	1453	1339	724	615	1356	740	616	1868	1000	868	2166	927	1239	2711	1566	1145	1829	1036	793	NA	no	DNA_repair	Neutral	NA	NA	NA	NA	NA
MAG1_donor_1	YLR179C_recipient_2	2099	1167	932	2412	1108	1304	2275	1206	1069	1258	720	538	2441	1085	1356	1812	1027	785	2090	1208	882	2275	1266	1009	2348	1115	1233	3253	1843	1410	2227	1335	892	NA	no	DNA_repair	Neutral	NA	NA	NA	NA	NA
MAG1_donor_1	YLR356W_recipient_1	4061	2216	1845	3234	1451	1783	3189	1741	1448	1802	1031	771	4085	1659	2426	1246	674	572	2337	1312	1025	2584	1397	1187	3505	1464	2041	3875	2195	1680	2963	1711	1252	NA	no	DNA_repair	Neutral	NA	NA	NA	NA	NA
MAG1_donor_1	YLR356W_recipient_2	2498	1274	1224	1597	674	923	1700	982	718	835	473	362	1850	812	1038	1257	686	571	846	480	366	1600	873	727	2046	929	1117	2155	1280	875	1643	967	676	NA	no	DNA_repair	Neutral	NA	NA	NA	NA	NA
MAG1_donor_2	APT2_recipient_1	2235	1185	1050	3276	1488	1788	3201	1764	1437	1660	932	728	3361	1420	1941	4588	2481	2107	3699	2017	1682	3591	1979	1612	3625	1683	1942	4436	2611	1825	3755	2189	1566	NA	no	DNA_repair	Neutral	NA	NA	NA	NA	NA
MAG1_donor_2	CLA4_recipient_1	875	486	389	1105	502	603	1025	576	449	389	223	166	880	386	494	890	500	390	0	0	0	0	0	0	0	0	0	429	252	177	0	0	0	NA	no	DNA_repair	DNA_repair	0.057002	-0.040853	-0.098897346	ALLEVIATING	AGGRAVATING
MAG1_donor_2	CSM2_recipient_1	770	393	377	1340	594	746	1300	717	583	165	89	76	1055	423	632	1435	784	651	1888	1060	828	1678	960	718	1418	659	759	1517	909	608	1324	786	538	NA	no	DNA_repair	DNA_repair	0.036377	-0.240259	-0.262738913	ALLEVIATING	AGGRAVATING
MAG1_donor_2	CSM2_recipient_2	1785	910	875	4995	2242	2753	4350	2352	1998	640	366	274	4440	1851	2589	3315	1896	1419	4995	2859	2136	3483	1957	1526	4835	2019	2816	4273	2421	1852	4620	2744	1876	NA	no	DNA_repair	DNA_repair	0.036377	-0.240259	-0.262738913	ALLEVIATING	AGGRAVATING
MAG1_donor_2	CSM3_recipient_1	965	532	433	684	311	373	517	277	240	252	139	113	422	183	239	1179	650	529	1019	556	463	903	498	405	654	311	343	478	266	212	780	472	308	NA	no	DNA_repair	DNA_repair	0.033516	-0.031771	-0.058756525	NEUTRAL	NEUTRAL
MAG1_donor_2	CSM3_recipient_2	200	111	89	150	70	80	122	67	55	50	28	22	150	63	87	198	113	85	207	118	89	138	75	63	128	55	73	0	0	0	178	102	76	NA	no	DNA_repair	DNA_repair	0.033516	-0.031771	-0.058756525	NEUTRAL	NEUTRAL
MAG1_donor_2	FLO8_recipient_1	1525	793	732	2490	1052	1438	2437	1330	1107	1300	709	591	2632	1155	1477	3235	1800	1435	3363	1871	1492	2983	1628	1355	2995	1313	1682	4320	2400	1920	2805	1543	1262	77532	no	DNA_repair	Neutral	NA	NA	NA	NA	NA
MAG1_donor_2	FLO8_recipient_2	1100	600	500	2861	1254	1607	2786	1609	1177	1547	869	678	3274	1365	1909	2169	1252	917	2873	1660	1213	2742	1482	1260	2745	1275	1470	3812	2139	1673	2558	1449	1109	77532	no	DNA_repair	Neutral	NA	NA	NA	NA	NA
MAG1_donor_2	GAL2_recipient_2	1550	798	752	3833	1761	2072	3731	2116	1615	2037	1155	882	4260	1870	2390	2724	1487	1237	4136	2233	1903	3460	1907	1553	3971	1906	2065	5811	3388	2423	3510	2085	1425	NA	no	DNA_repair	Neutral	NA	NA	NA	NA	NA
MAG1_donor_2	GAL2_recipient_1	1330	699	631	2484	1088	1396	2267	1238	1029	1187	679	508	2754	1194	1560	2941	1606	1335	2544	1415	1129	2743	1483	1260	2544	1221	1323	3454	2052	1402	2458	1379	1079	NA	no	DNA_repair	Neutral	NA	NA	NA	NA	NA
MAG1_donor_2	HO_recipient_1	2205	1181	1024	6234	2633	3601	6316	3515	2801	2975	1719	1256	6957	3092	3865	5330	2910	2420	9604	5549	4055	6397	3729	2668	5979	2808	3171	7782	4280	3502	6203	3412	2791	NA	no	DNA_repair	Neutral	NA	NA	NA	NA	NA
MAG1_donor_2	HO_recipient_2	2270	1216	1054	6676	2819	3857	6224	3464	2760	3332	1835	1497	7302	3165	4137	6243	3409	2834	8098	4504	3594	6313	3580	2733	7073	3138	3935	9179	5149	4030	7590	4216	3374	NA	no	DNA_repair	Neutral	NA	NA	NA	NA	NA
MAG1_donor_2	MAG1_recipient_1	300	167	133	8	4	4	10	6	4	1	1	0	9	4	5	12	7	5	18	10	8	10	6	4	10	4	6	13	7	6	10	6	4	0	YES	DNA_repair	DNA_repair	NA	NA	NA	NA	NA
MAG1_donor_2	MAL13_recipient_1	1765	963	802	3017	1354	1663	2885	1651	1234	1557	866	691	3262	1414	1848	3618	2032	1586	3540	2065	1475	3468	1856	1612	3354	1436	1918	4642	2579	2063	3203	1885	1318	NA	no	DNA_repair	Neutral	NA	NA	NA	NA	NA
MAG1_donor_2	MMS1_recipient_1	330	182	148	270	115	155	250	134	116	85	47	38	512	214	298	1055	554	501	893	506	387	970	566	404	534	229	305	185	109	76	735	424	311	NA	no	DNA_repair	DNA_repair	0.050769	0.129068	0.123120212	ALLEVIATING	ALLEVIATING
MAG1_donor_2	MMS4_recipient_1	575	302	273	732	340	392	806	470	336	280	163	117	628	262	366	939	498	441	888	518	370	792	445	347	397	172	225	205	116	89	651	365	286	NA	no	DNA_repair	DNA_repair	-0.007781	-0.075603	-0.076735508	NEUTRAL	AGGRAVATING
MAG1_donor_2	MPH1_recipient_1	275	142	133	300	138	162	290	166	124	25	14	11	295	118	177	684	359	325	430	232	198	504	294	210	641	284	357	850	500	350	633	369	264	NA	no	DNA_repair	DNA_repair	-0.010536	-0.179167	-0.177709325	NEUTRAL	AGGRAVATING
MAG1_donor_2	MUS81_recipient_1	210	107	103	187	83	104	229	124	105	78	43	35	161	64	97	313	174	139	275	157	118	195	103	92	25	11	14	0	0	0	189	107	82	NA	no	DNA_repair	DNA_repair	0.011532	-0.07036	-0.082759195	NEUTRAL	AGGRAVATING
MAG1_donor_2	NGL3_recipient_1	10195	5407	4788	19930	8628	11302	20163	11541	8622	10269	6100	4169	25657	10276	15381	19330	11157	8173	17045	9941	7104	19562	10472	9090	19779	9083	10696	21931	13027	8904	20011	11116	8895	NA	no	DNA_repair	Neutral	NA	NA	NA	NA	NA
MAG1_donor_2	NGL3_recipient_2	1845	979	866	4320	1916	2404	4112	2310	1802	2630	1491	1139	5516	2391	3125	3567	1929	1638	4886	2744	2142	4302	2394	1908	5063	2167	2896	5550	3114	2436	4770	2728	2042	NA	no	DNA_repair	Neutral	NA	NA	NA	NA	NA
MAG1_donor_2	PSY3_recipient_1	1280	692	588	2815	1189	1626	2535	1397	1138	225	129	96	2085	904	1181	2486	1370	1116	3205	1835	1370	2659	1508	1151	2464	1183	1281	2616	1511	1105	2838	1623	1215	NA	no	DNA_repair	DNA_repair	0.014564	-0.153914	-0.167454375	NEUTRAL	AGGRAVATING
MAG1_donor_2	PSY3_recipient_2	4945	2724	2221	5000	2191	2809	5140	2915	2225	330	194	136	4405	1958	2447	5791	3072	2719	6813	3826	2987	5643	2991	2652	4853	2254	2599	4893	2799	2094	6233	3600	2633	NA	no	DNA_repair	DNA_repair	0.014564	-0.153914	-0.167454375	NEUTRAL	AGGRAVATING
MAG1_donor_2	RAD18_recipient_1	385	202	183	175	77	98	130	70	60	60	34	26	10	4	6	264	144	120	306	178	128	341	190	151	239	101	138	235	134	101	74	44	30	NA	no	DNA_repair	DNA_repair	-0.039077	0.008241	0.020445541	AGGRAVATING	NEUTRAL
MAG1_donor_2	RAD18_recipient_2	785	400	385	570	265	305	560	306	254	289	167	122	40	17	23	1133	619	514	1172	646	526	1023	553	470	879	394	485	1211	706	505	0	0	0	NA	no	DNA_repair	DNA_repair	-0.039077	0.008241	0.020445541	AGGRAVATING	NEUTRAL
MAG1_donor_2	RAD51_recipient_1	280	151	129	212	99	113	188	101	87	5	3	2	183	74	109	399	222	177	308	183	125	354	206	148	181	83	98	173	103	70	233	133	100	103964	no	DNA_repair	DNA_repair	0.009276	-0.184353	-0.224476041	NEUTRAL	AGGRAVATING
MAG1_donor_2	RAD52_recipient_1	180	96	84	128	57	71	82	47	35	75	40	35	100	44	56	380	204	176	382	227	155	336	182	154	98	42	56	130	72	58	155	91	64	NA	no	DNA_repair	DNA_repair	0.00972	-0.055203	-0.078026217	NEUTRAL	NEUTRAL
MAG1_donor_2	RAD54_recipient_1	360	195	165	260	117	143	195	113	82	25	14	11	227	92	135	518	283	235	407	231	176	512	298	214	212	93	119	154	88	66	283	162	121	NA	no	DNA_repair	DNA_repair	0.01471	-0.170539	-0.212351737	NEUTRAL	AGGRAVATING
MAG1_donor_2	RAD54_recipient_2	1575	843	732	1235	567	668	1365	745	620	135	77	58	834	329	505	2570	1470	1100	2292	1337	955	2157	1155	1002	699	310	389	637	382	255	1208	678	530	NA	no	DNA_repair	DNA_repair	0.01471	-0.170539	-0.212351737	NEUTRAL	AGGRAVATING
MAG1_donor_2	RAD55_recipient_1	600	312	288	314	141	173	281	155	126	10	5	5	35	15	20	640	349	291	406	230	176	564	320	244	24	10	14	140	79	61	458	257	201	NA	no	DNA_repair	DNA_repair	-0.003465	-0.214018	-0.244988122	NEUTRAL	AGGRAVATING
MAG1_donor_2	RAD57_recipient_1	1290	671	619	1140	481	659	920	531	389	25	14	11	1066	427	639	2439	1268	1171	1655	912	743	1913	1105	808	665	316	349	534	294	240	1468	880	588	NA	no	DNA_repair	DNA_repair	-0.01554	-0.195307	-0.218811385	NEUTRAL	AGGRAVATING
MAG1_donor_2	RAD59_recipient_1	3410	1878	1532	4020	1719	2301	4535	2524	2011	1395	791	604	5921	2632	3289	5826	3151	2675	6429	3680	2749	6012	3346	2666	5845	2775	3070	594	327	267	6605	3669	2936	NA	no	DNA_repair	DNA_repair	0.012644	-0.105375	-0.118761369	NEUTRAL	NEUTRAL
MAG1_donor_2	RAD5_recipient_1	655	357	298	852	373	479	902	516	386	326	180	146	386	169	217	1381	761	620	993	558	435	1119	605	514	605	253	352	995	558	437	871	489	382	NA	no	DNA_repair	DNA_repair	0.025659	0.020384	0.017660166	NEUTRAL	ALLEVIATING
MAG1_donor_2	RAD5_recipient_2	3795	2013	1782	3470	1502	1968	3210	1837	1373	1609	904	705	1274	531	743	5397	3087	2310	4283	2359	1924	4982	2772	2210	4238	1836	2402	5109	3007	2102	4044	2269	1775	NA	no	DNA_repair	DNA_repair	0.025659	0.020384	0.017660166	NEUTRAL	ALLEVIATING
MAG1_donor_2	RAD61_recipient_1	560	306	254	825	379	446	1110	629	481	252	139	113	685	301	384	326	181	145	993	563	430	251	137	114	466	219	247	0	0	0	440	252	188	NA	no	DNA_repair	DNA_repair	0.002503	-0.079668	-0.086582587	NEUTRAL	AGGRAVATING
MAG1_donor_2	RTT101_recipient_1	540	278	262	170	78	92	130	72	58	105	58	47	159	65	94	555	297	258	851	460	391	517	282	235	299	126	173	152	89	63	305	183	122	NA	no	DNA_repair	DNA_repair	-0.009653	0.060716	0.0787246	NEUTRAL	NEUTRAL
MAG1_donor_2	RTT101_recipient_2	380	205	175	160	70	90	200	117	83	70	41	29	209	91	118	512	277	235	680	382	298	417	243	174	74	35	39	0	0	0	307	182	125	NA	no	DNA_repair	DNA_repair	-0.009653	0.060716	0.0787246	NEUTRAL	NEUTRAL
MAG1_donor_2	RTT107_recipient_1	310	168	142	428	197	231	472	263	209	35	20	15	367	163	204	780	438	342	1048	577	471	494	267	227	304	127	177	0	0	0	515	292	223	NA	no	DNA_repair	DNA_repair	-0.007489	-0.140162	-0.152536795	NEUTRAL	AGGRAVATING
MAG1_donor_2	SGS1_recipient_1	1025	549	476	985	432	553	825	463	362	110	61	49	531	227	304	1590	860	730	1716	973	743	1207	691	516	840	355	485	633	369	264	727	432	295	NA	no	DNA_repair	DNA_repair	0.000601	-0.129287	-0.15645856	NEUTRAL	AGGRAVATING
MAG1_donor_2	SHU1_recipient_1	980	520	460	1585	686	899	1525	857	668	185	100	85	995	420	575	1893	1063	830	2071	1230	841	1761	952	809	1756	834	922	1718	1020	698	1728	1045	683	NA	no	DNA_repair	DNA_repair	-0.011899	-0.160333	-0.158392697	NEUTRAL	AGGRAVATING
MAG1_donor_2	SHU1_recipient_2	900	500	400	1630	757	873	1570	857	713	210	113	97	1350	607	743	1694	969	725	2206	1239	967	1679	952	727	1668	731	937	1745	1017	728	1638	910	728	NA	no	DNA_repair	DNA_repair	-0.011899	-0.160333	-0.158392697	NEUTRAL	AGGRAVATING
MAG1_donor_2	SHU2_recipient_1	2540	1347	1193	2115	904	1211	1835	1050	785	190	113	77	1645	686	959	2562	1372	1190	3930	2313	1617	3518	1920	1598	2539	1166	1373	3217	1787	1430	2311	1373	938	NA	no	DNA_repair	DNA_repair	0.02418	-0.16853	-0.185347978	NEUTRAL	AGGRAVATING
MAG1_donor_2	SHU2_recipient_2	1765	927	838	2580	1172	1408	2580	1463	1117	325	179	146	2270	947	1323	2498	1312	1186	3312	1860	1452	3104	1694	1410	2747	1161	1586	2866	1718	1148	2477	1458	1019	NA	no	DNA_repair	DNA_repair	0.02418	-0.16853	-0.185347978	NEUTRAL	AGGRAVATING
MAG1_donor_2	SLX4_recipient_1	1680	874	806	2715	1262	1453	2795	1600	1195	255	147	108	2475	991	1484	2698	1473	1225	3193	1759	1434	3034	1688	1346	2511	1140	1371	1962	1144	818	2972	1684	1288	NA	no	DNA_repair	DNA_repair	0.026063	-0.223679	-0.24722739	NEUTRAL	AGGRAVATING
MAG1_donor_2	SRS2_recipient_1	1040	541	499	1355	579	776	1555	882	673	555	303	252	812	343	469	1914	1015	899	2224	1309	915	843	478	365	1064	489	575	49	27	22	1123	642	481	NA	no	DNA_repair	DNA_repair	0.017023	-0.031705	-0.046273641	NEUTRAL	NEUTRAL
MAG1_donor_2	SRS2_recipient_2	1455	749	706	2220	938	1282	2325	1343	982	860	492	368	1279	512	767	3421	1779	1642	4411	2477	1934	2643	1499	1144	3062	1326	1736	791	457	334	2904	1693	1211	NA	no	DNA_repair	DNA_repair	0.017023	-0.031705	-0.046273641	NEUTRAL	NEUTRAL
MAG1_donor_2	YBR259W_recipient_1	4235	2333	1902	8441	3967	4474	8064	4573	3491	4338	2553	1785	9469	4105	5364	7255	4150	3105	8112	4731	3381	8498	4549	3949	8596	3679	4917	9539	5509	4030	8062	4567	3495	NA	no	DNA_repair	Neutral	NA	NA	NA	NA	NA
MAG1_donor_2	YCL047C_recipient_1	1025	523	502	1297	568	729	1319	755	564	784	466	318	1347	584	763	1735	938	797	1951	1138	813	1836	1051	785	1912	888	1024	2223	1284	939	1707	976	731	NA	no	DNA_repair	Neutral	NA	NA	NA	NA	NA
MAG1_donor_2	YDL027C_recipient_1	1570	865	705	2137	948	1189	2086	1172	914	1268	719	549	2168	952	1216	2656	1409	1247	2681	1520	1161	2432	1392	1040	2638	1184	1454	3717	2147	1570	2356	1361	995	NA	no	DNA_repair	Neutral	NA	NA	NA	NA	NA
MAG1_donor_2	YDL027C_recipient_2	2520	1285	1235	5191	2220	2971	4917	2606	2311	2749	1588	1161	5472	2282	3190	5152	2679	2473	6276	3491	2785	4944	2778	2166	5805	2424	3381	7118	4032	3086	5446	3115	2331	NA	no	DNA_repair	Neutral	NA	NA	NA	NA	NA
MAG1_donor_2	YFR057W_recipient_1	3505	1913	1592	5596	2363	3233	5214	2902	2312	2885	1605	1280	5940	2477	3463	4631	2649	1982	5801	3258	2543	5303	3064	2239	5906	2651	3255	8603	5110	3493	5931	3556	2375	NA	no	DNA_repair	Neutral	NA	NA	NA	NA	NA
MAG1_donor_2	YKR011C_recipient_1	1455	749	706	3582	1665	1917	3777	2062	1715	1953	1128	825	4222	1830	2392	2746	1542	1204	4529	2666	1863	2853	1648	1205	3153	1349	1804	4218	2366	1852	3092	1803	1289	NA	no	DNA_repair	Neutral	NA	NA	NA	NA	NA
MAG1_donor_2	YKR011C_recipient_2	1485	788	697	2849	1188	1661	2780	1503	1277	1520	829	691	3111	1263	1848	3027	1621	1406	3464	2039	1425	2772	1616	1156	3434	1541	1893	4776	2784	1992	2989	1710	1279	NA	no	DNA_repair	Neutral	NA	NA	NA	NA	NA
MAG1_donor_2	YLR179C_recipient_1	1355	691	664	3708	1586	2122	3874	2197	1677	1937	1088	849	4389	1975	2414	2935	1694	1241	3040	1691	1349	3310	1772	1538	4660	2140	2520	4490	2618	1872	4201	2426	1775	NA	no	DNA_repair	Neutral	NA	NA	NA	NA	NA
MAG1_donor_2	YLR179C_recipient_2	1995	1089	906	4247	1974	2273	3974	2190	1784	2210	1229	981	4339	1929	2410	3866	2211	1655	3346	1988	1358	4195	2423	1772	3367	1494	1873	4890	2905	1985	4293	2597	1696	NA	no	DNA_repair	Neutral	NA	NA	NA	NA	NA
MAG1_donor_2	YLR356W_recipient_1	3230	1779	1451	5695	2405	3290	5570	3159	2411	3166	1795	1371	7261	2908	4353	3149	1801	1348	4668	2546	2122	4868	2606	2262	6453	2997	3456	6821	3939	2882	5744	3286	2458	NA	no	DNA_repair	Neutral	NA	NA	NA	NA	NA
MAG1_donor_2	YLR356W_recipient_2	2010	1035	975	2980	1290	1690	2861	1547	1314	1664	952	712	2939	1258	1681	3896	2249	1647	2365	1315	1050	2925	1612	1313	3454	1658	1796	4227	2395	1832	3323	1992	1331	NA	no	DNA_repair	Neutral	NA	NA	NA	NA	NA
MAL13_donor_1	APT2_recipient_1	7096	3691	3405	3775	1594	2181	3507	1989	1518	4517	2561	1956	3932	1769	2163	4959	2733	2226	4329	2478	1851	4852	2726	2126	4222	1807	2415	5423	3221	2202	4165	2337	1828	NA	no	Neutral	Neutral	NA	NA	NA	NA	NA
MAL13_donor_1	CLA4_recipient_1	2213	1219	994	958	410	548	953	535	418	1178	693	485	1001	395	606	1141	617	524	914	543	371	981	530	451	549	261	288	618	370	248	487	268	219	NA	no	Neutral	DNA_repair	NA	NA	NA	NA	NA
MAL13_donor_1	CSM2_recipient_1	3447	1828	1619	2907	1228	1679	2893	1579	1314	2489	1384	1105	2739	1097	1642	2922	1580	1342	4067	2350	1717	2468	1321	1147	3110	1428	1682	3743	2120	1623	3025	1714	1311	NA	no	Neutral	DNA_repair	NA	NA	NA	NA	NA
MAL13_donor_1	CSM2_recipient_2	6224	3460	2764	8735	3642	5093	8146	4749	3397	6940	3860	3080	9151	4017	5134	2486	1370	1116	5507	2974	2533	5080	2908	2172	9428	4476	4952	8937	5112	3825	7791	4371	3420	NA	no	Neutral	DNA_repair	NA	NA	NA	NA	NA
MAL13_donor_1	CSM3_recipient_1	2932	1630	1302	1180	492	688	1025	581	444	1201	655	546	800	320	480	2069	1130	939	1980	1165	815	1938	1037	901	1082	491	591	695	417	278	1140	627	513	NA	no	Neutral	DNA_repair	NA	NA	NA	NA	NA
MAL13_donor_1	CSM3_recipient_2	792	436	356	255	113	142	254	148	106	276	151	125	249	107	142	375	205	170	379	217	162	406	222	184	241	109	132	89	54	35	222	132	90	NA	no	Neutral	DNA_repair	NA	NA	NA	NA	NA
MAL13_donor_1	FLO8_recipient_1	3743	1985	1758	2834	1302	1532	2648	1446	1202	3649	2030	1619	3075	1299	1776	3402	1964	1438	3431	2019	1412	3585	2052	1533	2895	1359	1536	4253	2526	1727	3105	1793	1312	NA	no	Neutral	Neutral	NA	NA	NA	NA	NA
MAL13_donor_1	FLO8_recipient_2	2744	1441	1303	3609	1639	1970	3727	2035	1692	5355	3094	2261	3996	1644	2352	2371	1332	1039	3369	1874	1495	3554	2053	1501	3247	1423	1824	4277	2376	1901	3011	1673	1338	NA	no	Neutral	Neutral	NA	NA	NA	NA	NA
MAL13_donor_1	GAL2_recipient_2	4370	2429	1941	5099	2180	2919	4964	2657	2307	6891	3982	2909	5683	2557	3126	1722	913	809	5643	3291	2352	3323	1920	1403	5045	2264	2781	7165	4138	3027	4511	2704	1807	NA	no	Neutral	Neutral	NA	NA	NA	NA	NA
MAL13_donor_1	GAL2_recipient_1	3646	1878	1768	3120	1318	1802	3001	1606	1395	4063	2391	1672	3264	1307	1957	3311	1773	1538	3004	1671	1333	3478	1862	1616	3257	1546	1711	4031	2328	1703	3090	1750	1340	NA	no	Neutral	Neutral	NA	NA	NA	NA	NA
MAL13_donor_1	HO_recipient_1	4938	2770	2168	5555	2375	3180	5762	3084	2678	8041	4472	3569	6780	2865	3915	3342	1807	1535	7952	4509	3443	6062	3277	2785	4705	2087	2618	6121	3535	2586	5301	2974	2327	NA	no	Neutral	Neutral	NA	NA	NA	NA	NA
MAL13_donor_1	HO_recipient_2	6362	3537	2825	7455	3306	4149	7200	4159	3041	9472	5524	3948	7801	3167	4634	7370	4024	3346	9501	5284	4217	7515	4063	3452	7827	3594	4233	11712	6828	4884	8912	5294	3618	NA	no	Neutral	Neutral	NA	NA	NA	NA	NA
MAL13_donor_1	MAG1_recipient_1	818	451	367	614	279	335	651	359	292	342	185	157	678	290	388	643	361	282	942	539	403	599	337	262	681	309	372	892	535	357	600	356	244	NA	no	Neutral	DNA_repair	NA	NA	NA	NA	NA
MAL13_donor_1	MAL13_recipient_1	4867	2532	2335	36	15	21	32	17	15	46	25	21	37	15	22	39	21	18	44	24	20	43	23	20	40	18	22	54	31	23	38	23	15	0	YES	Neutral	Neutral	NA	NA	NA	NA	NA
MAL13_donor_1	MMS1_recipient_1	1124	602	522	542	235	307	440	250	190	275	156	119	423	176	247	996	554	442	1071	590	481	986	570	416	490	205	285	264	154	110	735	441	294	NA	no	Neutral	DNA_repair	NA	NA	NA	NA	NA
MAL13_donor_1	MMS4_recipient_1	2137	1112	1025	1099	482	617	1289	724	565	1028	572	456	1153	468	685	1555	865	690	1434	805	629	1360	771	589	749	336	413	382	225	157	1043	591	452	NA	no	Neutral	DNA_repair	NA	NA	NA	NA	NA
MAL13_donor_1	MPH1_recipient_1	954	491	463	543	229	314	572	303	269	503	277	226	484	218	266	631	341	290	1198	686	512	498	282	216	546	245	301	1090	605	485	784	444	340	NA	no	Neutral	DNA_repair	NA	NA	NA	NA	NA
MAL13_donor_1	MUS81_recipient_1	700	386	314	349	147	202	319	184	135	266	155	111	284	123	161	483	251	232	517	304	213	358	199	159	102	45	57	0	0	0	341	206	135	NA	no	Neutral	DNA_repair	NA	NA	NA	NA	NA
MAL13_donor_1	NGL3_recipient_1	27347	15202	12145	20128	8393	11735	21259	11267	9992	27411	15838	11573	30402	12510	17892	18523	10306	8217	15674	8972	6702	21075	12175	8900	19362	8589	10773	20885	12061	8824	18959	10427	8532	NA	no	Neutral	Neutral	NA	NA	NA	NA	NA
MAL13_donor_1	NGL3_recipient_2	5086	2698	2388	5696	2617	3079	5236	2914	2322	7633	4163	3470	5900	2655	3245	4705	2496	2209	4977	2795	2182	6029	3291	2738	5176	2484	2692	5698	3197	2501	4865	2810	2055	NA	no	Neutral	Neutral	NA	NA	NA	NA	NA
MAL13_donor_1	PSY3_recipient_1	4114	2203	1911	4056	1863	2193	4058	2366	1692	3154	1805	1349	3606	1464	2142	2315	1264	1051	4001	2355	1646	2841	1551	1290	3791	1682	2109	4528	2565	1963	4066	2415	1651	NA	no	Neutral	DNA_repair	NA	NA	NA	NA	NA
MAL13_donor_1	PSY3_recipient_2	9926	5214	4712	6042	2552	3490	5608	3151	2457	4805	2776	2029	5442	2329	3113	4327	2340	1987	7205	4280	2925	5818	3330	2488	5717	2596	3121	4416	2623	1793	6470	3736	2734	NA	no	Neutral	DNA_repair	NA	NA	NA	NA	NA
MAL13_donor_1	RAD18_recipient_1	759	391	368	223	99	124	250	139	111	107	64	43	91	38	53	304	174	130	226	133	93	283	162	121	264	113	151	385	227	158	189	110	79	NA	no	Neutral	DNA_repair	NA	NA	NA	NA	NA
MAL13_donor_1	RAD18_recipient_2	4173	2171	2002	1905	855	1050	1796	971	825	743	437	306	594	261	333	2130	1152	978	2141	1237	904	1632	874	758	1989	944	1045	3034	1786	1248	1463	829	634	NA	no	Neutral	DNA_repair	NA	NA	NA	NA	NA
MAL13_donor_1	RAD51_recipient_1	884	469	415	237	100	137	233	131	102	233	128	105	248	112	136	507	277	230	431	251	180	515	284	231	191	85	106	186	106	80	241	139	102	NA	no	Neutral	DNA_repair	NA	NA	NA	NA	NA
MAL13_donor_1	RAD52_recipient_1	542	285	257	123	56	67	147	82	65	119	65	54	109	44	65	453	247	206	366	217	149	390	221	169	117	53	64	135	77	58	173	102	71	NA	no	Neutral	DNA_repair	NA	NA	NA	NA	NA
MAL13_donor_1	RAD54_recipient_1	868	460	408	248	109	139	260	149	111	216	121	95	177	75	102	671	349	322	621	359	262	673	385	288	172	79	93	186	112	74	297	163	134	873890	no	Neutral	DNA_repair	NA	NA	NA	NA	NA
MAL13_donor_1	RAD54_recipient_2	4338	2345	1993	1527	637	890	1537	815	722	1027	571	456	1070	464	606	3337	1839	1498	2700	1589	1111	3280	1860	1420	895	430	465	925	529	396	1619	917	702	873890	no	Neutral	DNA_repair	NA	NA	NA	NA	NA
MAL13_donor_1	RAD55_recipient_1	1433	760	673	260	110	150	322	174	148	244	137	107	286	129	157	559	296	263	425	236	189	583	321	262	163	69	94	160	89	71	305	183	122	NA	no	Neutral	DNA_repair	NA	NA	NA	NA	NA
MAL13_donor_1	RAD57_recipient_1	3488	1850	1638	1408	632	776	1336	736	600	986	564	422	1076	478	598	2181	1202	979	1250	695	555	1997	1154	843	103	46	57	26	15	11	1467	807	660	NA	no	Neutral	DNA_repair	NA	NA	NA	NA	NA
MAL13_donor_1	RAD59_recipient_1	9740	5464	4276	6778	3114	3664	6161	3461	2700	4811	2806	2005	6297	2626	3671	7254	4187	3067	8222	4573	3649	8286	4479	3807	6915	2960	3955	376	225	151	8515	4683	3832	NA	no	Neutral	DNA_repair	NA	NA	NA	NA	NA
MAL13_donor_1	RAD5_recipient_1	2976	1670	1306	1825	838	987	1510	840	670	800	458	342	598	239	359	2687	1467	1220	1949	1095	854	2308	1248	1060	1283	589	694	2024	1213	811	1366	759	607	NA	no	Neutral	DNA_repair	NA	NA	NA	NA	NA
MAL13_donor_1	RAD5_recipient_2	8624	4530	4094	3723	1710	2013	3464	1836	1628	1844	1075	769	1175	496	679	4505	2460	2045	3563	2020	1543	4634	2603	2031	3852	1809	2043	4546	2525	2021	3194	1862	1332	NA	no	Neutral	DNA_repair	NA	NA	NA	NA	NA
MAL13_donor_1	RAD61_recipient_1	1806	967	839	1413	634	779	1641	922	719	1458	827	631	1447	619	828	1636	936	700	2716	1613	1103	1042	607	435	1740	727	1013	0	0	0	1133	673	460	NA	no	Neutral	DNA_repair	NA	NA	NA	NA	NA
MAL13_donor_1	RTT101_recipient_1	1128	598	530	192	88	104	207	116	91	153	86	67	152	63	89	634	343	291	832	494	338	622	349	273	239	112	127	77	43	34	308	181	127	NA	no	Neutral	DNA_repair	NA	NA	NA	NA	NA
MAL13_donor_1	RTT101_recipient_2	1343	712	631	297	125	172	299	165	134	212	122	90	254	112	142	709	409	300	914	528	386	953	556	397	216	92	124	0	0	0	449	252	197	NA	no	Neutral	DNA_repair	NA	NA	NA	NA	NA
MAL13_donor_1	RTT107_recipient_1	1213	656	557	662	311	351	658	352	306	404	223	181	639	270	369	981	531	450	1393	827	566	1088	582	506	319	142	177	33	19	14	825	476	349	NA	no	Neutral	DNA_repair	NA	NA	NA	NA	NA
MAL13_donor_1	SGS1_recipient_1	4123	2292	1831	1525	644	881	1685	920	765	1068	582	486	1066	433	633	3094	1657	1437	3215	1875	1340	3064	1754	1310	1378	640	738	875	491	384	1115	650	465	NA	no	Neutral	DNA_repair	NA	NA	NA	NA	NA
MAL13_donor_1	SHU1_recipient_1	3942	2191	1751	3696	1620	2076	3500	1948	1552	2820	1553	1267	2087	882	1205	3863	2049	1814	4193	2423	1770	3688	2072	1616	4511	2048	2463	5042	2967	2075	3575	1986	1589	NA	no	Neutral	DNA_repair	NA	NA	NA	NA	NA
MAL13_donor_1	SHU1_recipient_2	2606	1382	1224	2388	1046	1342	2578	1394	1184	2262	1331	931	2195	952	1243	2294	1205	1089	2938	1713	1225	2362	1264	1098	2717	1262	1455	3423	1996	1427	2411	1406	1005	NA	no	Neutral	DNA_repair	NA	NA	NA	NA	NA
MAL13_donor_1	SHU2_recipient_1	5238	2939	2299	1886	806	1080	1773	1024	749	1524	856	668	1686	740	946	1642	948	694	2866	1671	1195	2416	1409	1007	2933	1316	1617	3143	1798	1345	2421	1345	1076	NA	no	Neutral	DNA_repair	NA	NA	NA	NA	NA
MAL13_donor_1	SHU2_recipient_2	6731	3433	3298	4605	2116	2489	4753	2695	2058	4091	2364	1727	5006	2225	2781	4894	2748	2146	5444	2969	2475	5183	2912	2271	5422	2518	2904	7326	4231	3095	4982	2850	2132	NA	no	Neutral	DNA_repair	NA	NA	NA	NA	NA
MAL13_donor_1	SLX4_recipient_1	4996	2777	2219	4621	2098	2523	4679	2480	2199	4763	2649	2114	4857	2052	2805	2456	1303	1153	3762	2133	1629	3181	1770	1411	3323	1560	1763	1479	879	600	3701	2056	1645	NA	no	Neutral	DNA_repair	NA	NA	NA	NA	NA
MAL13_donor_1	SRS2_recipient_1	3259	1762	1497	2242	982	1260	2376	1360	1016	2017	1111	906	1420	577	843	3426	1871	1555	3575	2066	1509	2305	1258	1047	2565	1165	1400	655	378	277	2419	1397	1022	NA	no	Neutral	DNA_repair	NA	NA	NA	NA	NA
MAL13_donor_1	SRS2_recipient_2	4911	2705	2206	3454	1605	1849	3704	2002	1702	3173	1748	1425	2118	872	1246	4321	2494	1827	5972	3225	2747	3506	1877	1629	3953	1836	2117	1125	681	444	3927	2354	1573	NA	no	Neutral	DNA_repair	NA	NA	NA	NA	NA
MAL13_donor_1	YBR259W_recipient_1	10499	5408	5091	10622	4598	6024	10455	5929	4526	14272	7938	6334	12050	5290	6760	9157	4809	4348	10254	5869	4385	11708	6578	5130	10218	4320	5898	11722	6512	5210	10020	5787	4233	NA	no	Neutral	Neutral	NA	NA	NA	NA	NA
MAL13_donor_1	YCL047C_recipient_1	2606	1422	1184	1850	791	1059	1623	886	737	2260	1257	1003	1552	647	905	1976	1120	856	2343	1341	1002	2031	1098	933	2184	923	1261	2444	1358	1086	1910	1124	786	NA	no	Neutral	Neutral	NA	NA	NA	NA	NA
MAL13_donor_1	YDL027C_recipient_1	4214	2235	1979	2857	1297	1560	2863	1578	1285	3841	2199	1642	2553	1135	1418	3018	1648	1370	3364	1853	1511	3783	2065	1718	2944	1398	1546	4213	2363	1850	3022	1729	1293	NA	no	Neutral	Neutral	NA	NA	NA	NA	NA
MAL13_donor_1	YDL027C_recipient_2	8126	4269	3857	6999	3252	3747	6130	3509	2621	9087	4956	4131	7533	3100	4433	5598	3173	2425	7019	3904	3115	7131	3968	3163	7099	3112	3987	7969	4690	3279	6486	3853	2633	NA	no	Neutral	Neutral	NA	NA	NA	NA	NA
MAL13_donor_1	YFR057W_recipient_1	10541	5376	5165	6738	2988	3750	6916	3739	3177	9198	5116	4082	7650	3106	4544	4667	2645	2022	6934	3782	3152	6941	3936	3005	9298	3931	5367	9915	5890	4025	6374	3856	2518	NA	no	Neutral	Neutral	NA	NA	NA	NA	NA
MAL13_donor_1	YKR011C_recipient_1	4316	2399	1917	4721	1969	2752	4828	2661	2167	6533	3669	2864	5710	2412	3298	3344	1878	1466	5261	3011	2250	3950	2094	1856	4402	1930	2472	4938	2933	2005	3686	2088	1598	NA	no	Neutral	Neutral	NA	NA	NA	NA	NA
MAL13_donor_1	YKR011C_recipient_2	3779	2081	1698	3017	1290	1727	2797	1482	1315	3920	2223	1697	3252	1338	1914	2880	1602	1278	3557	2074	1483	2150	1151	999	2789	1208	1581	4908	2726	2182	2015	1197	818	NA	no	Neutral	Neutral	NA	NA	NA	NA	NA
MAL13_donor_1	YLR179C_recipient_1	3577	1879	1698	4101	1862	2239	4615	2470	2145	5877	3269	2608	4830	1988	2842	2267	1273	994	2649	1574	1075	3524	1980	1544	3414	1550	1864	4006	2424	1582	3499	2059	1440	NA	no	Neutral	Neutral	NA	NA	NA	NA	NA
MAL13_donor_1	YLR179C_recipient_2	5731	3010	2721	4520	1957	2563	4475	2443	2032	6304	3472	2832	4998	2029	2969	3592	1961	1631	4203	2292	1911	5252	2867	2385	4206	1844	2362	6273	3554	2719	4809	2804	2005	NA	no	Neutral	Neutral	NA	NA	NA	NA	NA
MAL13_donor_1	YLR356W_recipient_1	8802	4579	4223	6787	3190	3597	6724	3884	2840	9590	5541	4049	8604	3446	5158	1636	868	768	4033	2265	1768	5634	3225	2409	7701	3416	4285	4971	2953	2018	6511	3617	2894	NA	no	Neutral	Neutral	NA	NA	NA	NA	NA
MAL13_donor_1	YLR356W_recipient_2	5572	2899	2673	3352	1433	1919	3098	1658	1440	4442	2519	1923	3423	1540	1883	3358	1781	1577	1905	1039	866	3587	2015	1572	3773	1791	1982	3574	2084	1490	3610	2005	1605	NA	no	Neutral	Neutral	NA	NA	NA	NA	NA
MMS1_donor_1	APT2_recipient_1	2134	1197	937	585	250	335	509	291	218	354	210	144	514	217	297	1311	723	588	1053	608	445	1093	614	479	534	242	292	390	227	163	776	435	341	NA	no	DNA_repair	Neutral	NA	NA	NA	NA	NA
MMS1_donor_1	CLA4_recipient_1	893	465	428	90	42	48	85	49	36	20	12	8	20	8	12	383	203	180	293	161	132	373	202	171	162	70	92	145	81	64	169	95	74	NA	no	DNA_repair	DNA_repair	-0.050101	-0.197221	-0.270330891	AGGRAVATING	AGGRAVATING
MMS1_donor_1	CSM2_recipient_1	815	424	391	292	130	162	317	181	136	105	60	45	281	123	158	796	443	353	639	362	277	524	294	230	135	65	70	63	36	27	334	184	150	NA	no	DNA_repair	DNA_repair	-0.00431	0.005199	0.009532374	NEUTRAL	NEUTRAL
MMS1_donor_1	CSM2_recipient_2	2140	1157	983	1285	563	722	1093	608	485	365	211	154	980	409	571	1547	861	686	1758	959	799	1697	980	717	1169	506	663	664	387	277	1786	1081	705	NA	no	DNA_repair	DNA_repair	-0.00431	0.005199	0.009532374	NEUTRAL	NEUTRAL
MMS1_donor_1	CSM3_recipient_1	725	399	326	100	44	56	127	68	59	80	46	34	100	42	58	228	130	98	111	64	47	213	114	99	110	48	62	67	37	30	95	55	40	NA	no	DNA_repair	DNA_repair	0.001128	0.063536	0.08239716	NEUTRAL	NEUTRAL
MMS1_donor_1	CSM3_recipient_2	233	122	111	9	4	5	32	18	14	30	17	13	9	4	5	89	51	38	51	28	23	86	47	39	9	4	5	0	0	0	0	0	0	NA	no	DNA_repair	DNA_repair	0.001128	0.063536	0.08239716	NEUTRAL	NEUTRAL
MMS1_donor_1	FLO8_recipient_1	1285	682	603	406	187	219	453	264	189	261	152	109	372	149	223	1100	583	517	938	527	411	906	519	387	412	174	238	256	148	108	615	355	260	NA	no	DNA_repair	Neutral	NA	NA	NA	NA	NA
MMS1_donor_1	FLO8_recipient_2	975	522	453	447	203	244	488	269	219	368	209	159	507	217	290	885	511	374	760	423	337	885	502	383	317	142	175	144	80	64	569	338	231	NA	no	DNA_repair	Neutral	NA	NA	NA	NA	NA
MMS1_donor_1	GAL2_recipient_2	1373	756	617	708	303	405	654	374	280	484	261	223	660	286	374	1346	735	611	1440	778	662	1324	751	573	540	228	312	279	164	115	907	509	398	NA	no	DNA_repair	Neutral	NA	NA	NA	NA	NA
MMS1_donor_1	GAL2_recipient_1	1209	666	543	433	181	252	436	236	200	270	160	110	431	192	239	869	470	399	713	400	313	757	441	316	375	178	197	267	150	117	543	305	238	NA	no	DNA_repair	Neutral	NA	NA	NA	NA	NA
MMS1_donor_1	HO_recipient_1	2019	1122	897	993	419	574	1016	571	445	578	325	253	912	410	502	1909	1102	807	2353	1296	1057	1663	943	720	704	320	384	439	249	190	1298	721	577	NA	no	DNA_repair	Neutral	NA	NA	NA	NA	NA
MMS1_donor_1	HO_recipient_2	2019	1122	897	1233	547	686	1091	624	467	791	444	347	1131	447	684	1997	1049	948	2372	1371	1001	2042	1190	852	1046	497	549	887	507	380	1570	907	663	NA	no	DNA_repair	Neutral	NA	NA	NA	NA	NA
MMS1_donor_1	MAG1_recipient_1	221	113	108	115	51	64	100	55	45	50	27	23	91	37	54	244	131	113	208	117	91	221	121	100	103	49	54	39	22	17	177	100	77	NA	no	DNA_repair	DNA_repair	0.050769	0.129068	0.123120212	ALLEVIATING	ALLEVIATING
MMS1_donor_1	MAL13_recipient_1	1692	863	829	557	259	298	517	299	218	370	208	162	505	202	303	1045	565	480	1005	575	430	1007	560	447	567	243	324	346	196	150	714	404	310	NA	no	DNA_repair	Neutral	NA	NA	NA	NA	NA
MMS1_donor_1	MMS1_recipient_1	5	3	2	0	0	0	0	0	0	0	0	0	0	0	0	1	1	0	2	1	1	2	1	1	0	0	0	0	0	0	2	1	1	0	YES	DNA_repair	DNA_repair	NA	NA	NA	NA	NA
MMS1_donor_1	MMS4_recipient_1	418	220	198	130	55	75	105	59	46	25	14	11	125	49	76	285	165	120	267	150	117	234	135	99	128	56	72	108	64	44	151	91	60	NA	no	DNA_repair	DNA_repair	-0.011001	-0.034803	-0.039335821	NEUTRAL	NEUTRAL
MMS1_donor_1	MPH1_recipient_1	251	133	118	35	16	19	35	19	16	46	25	21	82	36	46	273	146	127	246	137	109	231	130	101	114	51	63	93	55	38	135	82	53	NA	no	DNA_repair	DNA_repair	0.000146	0.038943	0.048834193	NEUTRAL	NEUTRAL
MMS1_donor_1	MUS81_recipient_1	256	136	120	30	13	17	25	14	11	10	6	4	39	16	23	184	105	79	113	65	48	142	78	64	52	23	29	40	23	17	91	52	39	NA	no	DNA_repair	DNA_repair	-0.021449	-0.021292	-0.014593122	AGGRAVATING	NEUTRAL
MMS1_donor_1	NGL3_recipient_1	9027	4972	4055	3680	1574	2106	3535	1892	1643	2622	1557	1065	4699	2037	2662	5719	3033	2686	4779	2684	2095	5303	2979	2324	3224	1531	1693	2501	1431	1070	4296	2552	1744	NA	no	DNA_repair	Neutral	NA	NA	NA	NA	NA
MMS1_donor_1	NGL3_recipient_2	1833	954	879	940	437	503	830	444	386	625	351	274	854	366	488	1414	787	627	1388	757	631	1424	823	601	801	372	429	578	343	235	1069	617	452	NA	no	DNA_repair	Neutral	NA	NA	NA	NA	NA
MMS1_donor_1	PSY3_recipient_1	1249	643	606	425	191	234	405	215	190	120	65	55	435	186	249	885	465	420	1119	604	515	952	525	427	355	169	186	265	156	109	883	491	392	NA	no	DNA_repair	DNA_repair	-0.0255	-0.020355	-0.008427126	NEUTRAL	NEUTRAL
MMS1_donor_1	PSY3_recipient_2	3501	1821	1680	410	184	226	290	157	133	195	107	88	685	304	381	1162	659	503	1248	687	561	1048	594	454	495	238	257	315	184	131	800	471	329	NA	no	DNA_repair	DNA_repair	-0.0255	-0.020355	-0.008427126	NEUTRAL	NEUTRAL
MMS1_donor_1	RAD18_recipient_1	215	115	100	20	9	11	20	11	9	15	9	6	18	8	10	20	11	9	30	17	13	20	11	9	28	12	16	30	16	14	28	16	12	NA	no	DNA_repair	DNA_repair	-0.034336	0.048594	0.086269926	AGGRAVATING	ALLEVIATING
MMS1_donor_1	RAD18_recipient_2	994	507	487	160	71	89	145	78	67	119	68	51	132	57	75	88	50	38	483	269	214	79	44	35	248	115	133	203	118	85	281	161	120	NA	no	DNA_repair	DNA_repair	-0.034336	0.048594	0.086269926	AGGRAVATING	ALLEVIATING
MMS1_donor_1	RAD51_recipient_1	311	165	146	30	13	17	25	14	11	10	6	4	51	22	29	134	72	62	96	55	41	110	61	49	43	18	25	54	32	22	21	12	9	NA	no	DNA_repair	DNA_repair	-0.029456	-0.053317	-0.063200849	NEUTRAL	NEUTRAL
MMS1_donor_1	RAD52_recipient_1	63	33	30	5	2	3	10	5	5	5	3	2	5	2	3	71	38	33	53	30	23	121	70	51	8	3	5	76	44	32	29	17	12	NA	no	DNA_repair	DNA_repair	-0.025986	0.057502	0.112392244	NEUTRAL	ALLEVIATING
MMS1_donor_1	RAD54_recipient_1	201	112	89	32	14	18	50	28	22	10	5	5	23	10	13	145	81	64	87	48	39	122	71	51	53	22	31	52	30	22	52	29	23	NA	no	DNA_repair	DNA_repair	0.001467	0.004979	0.006553182	NEUTRAL	NEUTRAL
MMS1_donor_1	RAD54_recipient_2	1097	604	493	178	84	94	240	131	109	75	44	31	190	83	107	676	352	324	409	239	170	507	279	228	164	74	90	215	129	86	335	201	134	NA	no	DNA_repair	DNA_repair	0.001467	0.004979	0.006553182	NEUTRAL	NEUTRAL
MMS1_donor_1	RAD55_recipient_1	528	280	248	73	31	42	41	23	18	46	25	21	63	27	36	116	66	50	135	73	62	118	64	54	85	38	47	105	64	41	77	46	31	NA	no	DNA_repair	DNA_repair	-0.000283	0.008677	0.012441329	NEUTRAL	NEUTRAL
MMS1_donor_1	RAD57_recipient_1	1092	574	518	187	85	102	131	74	57	85	48	37	20	9	11	36	20	16	332	185	147	408	225	183	87	39	48	81	47	34	123	70	53	NA	no	DNA_repair	DNA_repair	-0.016541	0.002013	0.013496083	NEUTRAL	NEUTRAL
MMS1_donor_1	RAD59_recipient_1	4228	2372	1856	670	286	384	645	373	272	791	466	325	1313	526	787	2332	1237	1095	2341	1327	1014	2086	1161	925	272	126	146	720	428	292	1559	900	659	NA	no	DNA_repair	DNA_repair	-0.03223	0.016499	0.044099013	AGGRAVATING	NEUTRAL
MMS1_donor_1	RAD5_recipient_1	792	440	352	70	32	38	50	28	22	90	51	39	109	45	64	59	33	26	144	86	58	70	37	33	153	70	83	95	55	40	38	21	17	NA	no	DNA_repair	DNA_repair	-0.085148	0.057967	0.114383745	AGGRAVATING	ALLEVIATING
MMS1_donor_1	RAD5_recipient_2	3734	2019	1715	310	142	168	245	136	109	445	250	195	576	237	339	330	175	155	1077	611	466	283	150	133	585	275	310	400	240	160	245	143	102	NA	no	DNA_repair	DNA_repair	-0.085148	0.057967	0.114383745	AGGRAVATING	ALLEVIATING
MMS1_donor_1	RAD61_recipient_1	546	301	245	85	38	47	95	54	41	105	58	47	15	7	8	409	213	196	348	201	147	339	190	149	175	74	101	117	70	47	123	74	49	NA	no	DNA_repair	DNA_repair	-0.043613	-0.005525	0.028522003	NEUTRAL	NEUTRAL
MMS1_donor_1	RTT101_recipient_1	340	191	149	82	34	48	73	41	32	37	22	15	32	14	18	224	120	104	434	251	183	163	87	76	72	33	39	19	11	8	108	65	43	NA	no	DNA_repair	DNA_repair	0.105834	0.271337	0.279311996	ALLEVIATING	ALLEVIATING
MMS1_donor_1	RTT101_recipient_2	331	186	145	77	35	42	59	33	26	46	27	19	59	24	35	190	101	89	291	170	121	238	136	102	85	36	49	36	20	16	121	69	52	NA	no	DNA_repair	DNA_repair	0.105834	0.271337	0.279311996	ALLEVIATING	ALLEVIATING
MMS1_donor_1	RTT107_recipient_1	363	202	161	40	19	21	60	34	26	55	31	24	68	28	40	330	173	157	363	200	163	306	170	136	54	25	29	74	45	29	25	14	11	NA	no	DNA_repair	DNA_repair	-0.046879	0.071261	0.136947998	AGGRAVATING	NEUTRAL
MMS1_donor_1	SGS1_recipient_1	994	527	467	105	44	61	140	78	62	80	47	33	150	65	85	791	440	351	604	336	268	684	377	307	152	64	88	170	102	68	53	30	23	NA	no	DNA_repair	DNA_repair	-0.0411	0.038186	0.081416042	NEUTRAL	ALLEVIATING
MMS1_donor_1	SHU1_recipient_1	1536	846	690	602	254	348	490	270	220	280	153	127	363	155	208	943	539	404	303	169	134	917	535	382	587	270	317	346	209	137	748	416	332	NA	no	DNA_repair	DNA_repair	0.007535	0.042067	0.047536968	NEUTRAL	NEUTRAL
MMS1_donor_1	SHU1_recipient_2	1003	517	486	424	177	247	295	159	136	185	109	76	308	125	183	800	449	351	234	128	106	745	430	315	370	158	212	315	177	138	654	396	258	NA	no	DNA_repair	DNA_repair	0.007535	0.042067	0.047536968	NEUTRAL	NEUTRAL
MMS1_donor_1	SHU2_recipient_1	2579	1434	1145	506	238	268	417	232	185	293	172	121	417	174	243	960	524	436	1083	597	486	1048	567	481	487	216	271	379	217	162	720	408	312	NA	no	DNA_repair	DNA_repair	0.027562	0.002176	-0.015792871	ALLEVIATING	NEUTRAL
MMS1_donor_1	SHU2_recipient_2	1415	794	621	570	256	314	639	349	290	185	109	76	472	202	270	1189	643	546	1211	680	531	1097	622	475	513	217	296	228	127	101	918	540	378	NA	no	DNA_repair	DNA_repair	0.027562	0.002176	-0.015792871	ALLEVIATING	NEUTRAL
MMS1_donor_1	SLX4_recipient_1	1871	992	879	551	250	301	417	225	192	150	84	66	454	204	250	1331	727	604	1140	653	487	1143	660	483	109	48	61	71	40	31	597	335	262	NA	no	DNA_repair	DNA_repair	-0.010393	-0.115641	-0.141532838	NEUTRAL	AGGRAVATING
MMS1_donor_1	SRS2_recipient_1	743	413	330	100	42	58	65	35	30	60	34	26	163	71	92	1049	605	444	867	496	371	885	502	383	51	22	29	272	163	109	493	290	203	NA	no	DNA_repair	DNA_repair	-0.071227	-0.029229	0.014050152	AGGRAVATING	AGGRAVATING
MMS1_donor_1	SRS2_recipient_2	1092	557	535	130	55	75	145	80	65	195	111	84	186	81	105	774	439	335	724	391	333	584	319	265	32	13	19	224	126	98	222	132	90	NA	no	DNA_repair	DNA_repair	-0.071227	-0.029229	0.014050152	AGGRAVATING	AGGRAVATING
MMS1_donor_1	YBR259W_recipient_1	3859	2027	1832	1627	713	914	1387	779	608	1036	559	477	1628	697	931	2200	1178	1022	2400	1361	1039	2268	1238	1030	1451	606	845	1083	608	475	1856	1082	774	NA	no	DNA_repair	Neutral	NA	NA	NA	NA	NA
MMS1_donor_1	YCL047C_recipient_1	1015	559	456	240	105	135	224	127	97	138	76	62	172	76	96	564	323	241	468	273	195	485	272	213	263	113	150	183	110	73	375	225	150	NA	no	DNA_repair	Neutral	NA	NA	NA	NA	NA
MMS1_donor_1	YDL027C_recipient_1	1391	738	653	497	223	274	440	254	186	312	170	142	381	153	228	1007	566	441	865	490	375	869	479	390	464	220	244	323	179	144	668	378	290	NA	no	DNA_repair	Neutral	NA	NA	NA	NA	NA
MMS1_donor_1	YDL027C_recipient_2	2337	1311	1026	975	438	537	862	461	401	642	367	275	762	305	457	1667	919	748	1566	896	670	1589	910	679	824	361	463	351	193	158	1064	638	426	NA	no	DNA_repair	Neutral	NA	NA	NA	NA	NA
MMS1_donor_1	YFR057W_recipient_1	2770	1540	1230	915	396	519	1004	585	419	721	413	308	1000	439	561	1794	1008	786	1874	1052	822	1790	968	822	753	338	415	411	231	180	1230	683	547	NA	no	DNA_repair	Neutral	NA	NA	NA	NA	NA
MMS1_donor_1	YKR011C_recipient_1	1257	692	565	666	309	357	617	334	283	462	254	208	590	236	354	1140	599	541	1359	756	603	996	575	421	429	206	223	296	174	122	792	449	343	NA	no	DNA_repair	Neutral	NA	NA	NA	NA	NA
MMS1_donor_1	YKR011C_recipient_2	1119	616	503	526	233	293	487	281	206	316	179	137	482	214	268	1198	691	507	1001	546	455	882	486	396	555	243	312	383	217	166	786	471	315	NA	no	DNA_repair	Neutral	NA	NA	NA	NA	NA
MMS1_donor_1	YLR179C_recipient_1	1106	609	497	579	257	322	679	378	301	460	268	192	680	295	385	1145	643	502	928	526	402	946	531	415	485	205	280	354	201	153	719	395	324	NA	no	DNA_repair	Neutral	NA	NA	NA	NA	NA
MMS1_donor_1	YLR179C_recipient_2	1768	911	857	784	335	449	697	392	305	525	306	219	672	302	370	1498	818	680	1354	782	572	1396	755	641	631	280	351	381	231	150	894	502	392	NA	no	DNA_repair	Neutral	NA	NA	NA	NA	NA
MMS1_donor_1	YLR356W_recipient_1	2862	1562	1300	1052	472	580	976	538	438	752	443	309	1124	506	618	1624	920	704	1717	936	781	1774	997	777	886	421	465	441	252	189	1374	771	603	NA	no	DNA_repair	Neutral	NA	NA	NA	NA	NA
MMS1_donor_1	YLR356W_recipient_2	1733	937	796	519	219	300	540	306	234	371	208	163	447	199	248	1128	645	483	760	439	321	919	516	403	462	203	259	259	145	114	808	453	355	NA	no	DNA_repair	Neutral	NA	NA	NA	NA	NA
MMS1_donor_2	APT2_recipient_1	3877	2135	1742	1075	482	593	778	449	329	628	363	265	818	332	486	1965	1073	892	1949	1147	802	1747	981	766	1108	486	622	902	511	391	1418	788	630	NA	no	DNA_repair	Neutral	NA	NA	NA	NA	NA
MMS1_donor_2	CLA4_recipient_1	1583	815	768	282	131	151	264	148	116	30	17	13	30	14	16	535	298	237	472	255	217	573	328	245	282	118	164	264	157	107	316	182	134	NA	no	DNA_repair	DNA_repair	-0.050101	-0.197221	-0.270330891	AGGRAVATING	AGGRAVATING
MMS1_donor_2	CSM2_recipient_1	1477	753	724	506	235	271	503	283	220	150	83	67	422	167	255	1021	552	469	1164	660	504	931	543	388	512	219	293	432	259	173	718	411	307	NA	no	DNA_repair	DNA_repair	-0.00431	0.005199	0.009532374	NEUTRAL	NEUTRAL
MMS1_donor_2	CSM2_recipient_2	3161	1693	1468	1618	743	875	1455	833	622	720	416	304	1705	683	1022	1766	937	829	2271	1251	1020	1871	1051	820	1186	551	635	892	510	382	1896	1126	770	NA	no	DNA_repair	DNA_repair	-0.00431	0.005199	0.009532374	NEUTRAL	NEUTRAL
MMS1_donor_2	CSM3_recipient_1	1254	703	551	180	79	101	175	96	79	170	93	77	168	71	97	764	433	331	679	374	305	516	298	218	217	95	122	216	124	92	237	141	96	NA	no	DNA_repair	DNA_repair	0.001128	0.063536	0.08239716	NEUTRAL	NEUTRAL
MMS1_donor_2	CSM3_recipient_2	372	194	178	30	13	17	10	6	4	35	21	14	36	15	21	71	38	33	70	38	32	50	26	24	22	10	12	18	11	7	22	13	9	NA	no	DNA_repair	DNA_repair	0.001128	0.063536	0.08239716	NEUTRAL	NEUTRAL
MMS1_donor_2	FLO8_recipient_1	2091	1098	993	711	300	411	653	346	307	468	260	208	649	260	389	1502	820	682	1323	729	594	1162	622	540	582	246	336	471	282	189	922	532	390	NA	no	DNA_repair	Neutral	NA	NA	NA	NA	NA
MMS1_donor_2	FLO8_recipient_2	1710	907	803	817	375	442	747	420	327	557	313	244	807	332	475	1351	752	599	1514	867	647	1366	789	577	660	313	347	450	248	202	1034	603	431	NA	no	DNA_repair	Neutral	NA	NA	NA	NA	NA
MMS1_donor_2	GAL2_recipient_2	2409	1278	1131	1094	462	632	1000	562	438	733	404	329	1050	455	595	1873	1042	831	2211	1289	922	1866	1058	808	894	383	511	577	333	244	1444	802	642	NA	no	DNA_repair	Neutral	NA	NA	NA	NA	NA
MMS1_donor_2	GAL2_recipient_1	2207	1171	1036	752	314	438	626	355	271	481	283	198	679	283	396	1206	665	541	1105	621	484	1010	567	443	613	272	341	453	269	184	896	527	369	NA	no	DNA_repair	Neutral	NA	NA	NA	NA	NA
MMS1_donor_2	HO_recipient_1	3810	2099	1711	1524	660	864	1682	900	782	1036	604	432	1619	675	944	2374	1296	1078	3242	1908	1334	2699	1459	1240	1250	561	689	937	562	375	1876	1063	813	NA	no	DNA_repair	Neutral	NA	NA	NA	NA	NA
MMS1_donor_2	HO_recipient_2	3568	1911	1657	1906	866	1040	1501	811	690	1200	680	520	1515	673	842	3003	1640	1363	3391	1923	1468	2545	1362	1183	1648	705	943	1356	813	543	2399	1438	961	NA	no	DNA_repair	Neutral	NA	NA	NA	NA	NA
MMS1_donor_2	MAG1_recipient_1	408	218	190	160	69	91	155	84	71	80	43	37	145	61	84	282	147	135	279	164	115	284	160	124	146	64	82	58	33	25	257	147	110	NA	no	DNA_repair	DNA_repair	0.050769	0.129068	0.123120212	ALLEVIATING	ALLEVIATING
MMS1_donor_2	MAL13_recipient_1	2709	1478	1231	725	310	415	657	362	295	559	320	239	804	353	451	1335	736	599	1198	673	525	1323	764	559	568	261	307	447	253	194	1016	615	401	NA	no	DNA_repair	Neutral	NA	NA	NA	NA	NA
MMS1_donor_2	MMS1_recipient_1	9	5	4	0	0	0	0	0	0	1	1	0	1	0	1	1	1	0	2	1	1	2	1	1	2	1	1	2	1	1	2	1	1	0	YES	DNA_repair	DNA_repair	NA	NA	NA	NA	NA
MMS1_donor_2	MMS4_recipient_1	748	401	347	140	65	75	125	69	56	50	29	21	192	80	112	373	200	173	364	199	165	297	167	130	168	75	93	141	78	63	201	111	90	NA	no	DNA_repair	DNA_repair	-0.011001	-0.034803	-0.039335821	NEUTRAL	NEUTRAL
MMS1_donor_2	MPH1_recipient_1	287	161	126	45	20	25	35	20	15	46	25	21	32	13	19	237	126	111	278	159	119	162	88	74	108	46	62	70	39	31	235	131	104	NA	no	DNA_repair	DNA_repair	0.000146	0.038943	0.048834193	NEUTRAL	NEUTRAL
MMS1_donor_2	MUS81_recipient_1	444	233	211	75	33	42	60	35	25	30	17	13	61	26	35	249	142	107	179	99	80	208	119	89	90	41	49	75	45	30	147	86	61	NA	no	DNA_repair	DNA_repair	-0.021449	-0.021292	-0.014593122	AGGRAVATING	NEUTRAL
MMS1_donor_2	NGL3_recipient_1	15833	8236	7597	5689	2402	3287	5403	2921	2482	3975	2254	1721	7356	2946	4410	8183	4468	3715	7474	4359	3115	7723	4380	3343	5142	2334	2808	4257	2505	1752	6713	4061	2652	NA	no	DNA_repair	Neutral	NA	NA	NA	NA	NA
MMS1_donor_2	NGL3_recipient_2	2803	1515	1288	1453	668	785	1269	693	576	947	552	395	1359	589	770	1990	1128	862	1890	1082	808	2018	1112	906	1245	585	660	954	546	408	1717	963	754	NA	no	DNA_repair	Neutral	NA	NA	NA	NA	NA
MMS1_donor_2	PSY3_recipient_1	2641	1482	1159	1025	438	587	857	500	357	230	127	103	980	387	593	1319	713	606	1349	772	577	1448	790	658	923	400	523	771	454	317	1257	740	517	NA	no	DNA_repair	DNA_repair	-0.0255	-0.020355	-0.008427126	NEUTRAL	NEUTRAL
MMS1_donor_2	PSY3_recipient_2	6268	3229	3039	1262	553	709	1279	691	588	325	191	134	1220	502	718	2024	1147	877	2147	1264	883	1807	1025	782	1086	476	610	737	438	299	1675	940	735	NA	no	DNA_repair	DNA_repair	-0.0255	-0.020355	-0.008427126	NEUTRAL	NEUTRAL
MMS1_donor_2	RAD18_recipient_1	233	119	114	25	11	14	15	8	7	15	9	6	50	22	28	11	6	5	29	16	13	11	6	5	19	9	10	22	12	10	40	22	18	NA	no	DNA_repair	DNA_repair	-0.034336	0.048594	0.086269926	AGGRAVATING	ALLEVIATING
MMS1_donor_2	RAD18_recipient_2	1742	933	809	345	144	201	250	135	115	215	116	99	172	71	101	196	107	89	954	520	434	218	122	96	463	198	265	377	226	151	554	320	234	NA	no	DNA_repair	DNA_repair	-0.034336	0.048594	0.086269926	AGGRAVATING	ALLEVIATING
MMS1_donor_2	RAD51_recipient_1	557	301	256	65	28	37	55	31	24	30	17	13	80	33	47	203	114	89	150	82	68	170	97	73	80	37	43	94	55	39	51	28	23	NA	no	DNA_repair	DNA_repair	-0.029456	-0.053317	-0.063200849	NEUTRAL	NEUTRAL
MMS1_donor_2	RAD52_recipient_1	434	239	195	40	18	22	15	8	7	40	22	18	82	37	45	99	52	47	98	55	43	134	73	61	50	23	27	64	36	28	64	37	27	NA	no	DNA_repair	DNA_repair	-0.025986	0.057502	0.112392244	NEUTRAL	ALLEVIATING
MMS1_donor_2	RAD54_recipient_1	730	410	320	70	33	37	40	22	18	50	28	22	113	45	68	354	193	161	340	185	155	280	159	121	119	53	66	141	80	61	170	94	76	NA	no	DNA_repair	DNA_repair	0.001467	0.004979	0.006553182	NEUTRAL	NEUTRAL
MMS1_donor_2	RAD54_recipient_2	2086	1117	969	235	102	133	185	108	77	135	73	62	358	157	201	829	474	355	728	401	327	811	447	364	237	100	137	277	161	116	402	221	181	NA	no	DNA_repair	DNA_repair	0.001467	0.004979	0.006553182	NEUTRAL	NEUTRAL
MMS1_donor_2	RAD55_recipient_1	927	506	421	91	40	51	45	25	20	60	35	25	95	39	56	223	119	104	126	71	55	172	97	75	95	45	50	95	55	40	109	64	45	NA	no	DNA_repair	DNA_repair	-0.000283	0.008677	0.012441329	NEUTRAL	NEUTRAL
MMS1_donor_2	RAD57_recipient_1	1513	849	664	319	145	174	331	186	145	100	57	43	20	9	11	185	106	79	798	461	337	803	438	365	287	126	161	315	175	140	486	291	195	NA	no	DNA_repair	DNA_repair	-0.016541	0.002013	0.013496083	NEUTRAL	NEUTRAL
MMS1_donor_2	RAD59_recipient_1	7493	3974	3519	2078	878	1200	2008	1064	944	780	442	338	2159	877	1282	3463	1999	1464	3682	2088	1594	3314	1792	1522	898	398	500	1436	813	623	2724	1588	1136	NA	no	DNA_repair	DNA_repair	-0.03223	0.016499	0.044099013	AGGRAVATING	NEUTRAL
MMS1_donor_2	RAD5_recipient_1	1504	805	699	190	82	108	165	91	74	234	139	95	195	82	113	192	103	89	728	413	315	166	94	72	339	154	185	260	144	116	120	67	53	NA	no	DNA_repair	DNA_repair	-0.085148	0.057967	0.114383745	AGGRAVATING	ALLEVIATING
MMS1_donor_2	RAD5_recipient_2	6908	3523	3385	595	273	322	570	308	262	885	521	364	875	389	486	626	339	287	1930	1105	825	598	323	275	1156	495	661	778	441	337	483	268	215	NA	no	DNA_repair	DNA_repair	-0.085148	0.057967	0.114383745	AGGRAVATING	ALLEVIATING
MMS1_donor_2	RAD61_recipient_1	828	460	368	200	92	108	145	83	62	145	79	66	25	10	15	859	482	377	696	387	309	614	355	259	181	82	99	127	72	55	409	243	166	NA	no	DNA_repair	DNA_repair	-0.043613	-0.005525	0.028522003	NEUTRAL	NEUTRAL
MMS1_donor_2	RTT101_recipient_1	824	441	383	215	98	117	190	108	82	96	54	42	168	69	99	377	204	173	465	276	189	449	250	199	80	36	44	55	31	24	115	70	45	NA	no	DNA_repair	DNA_repair	0.105834	0.271337	0.279311996	ALLEVIATING	ALLEVIATING
MMS1_donor_2	RTT101_recipient_2	940	508	432	170	74	96	285	162	123	92	50	42	118	47	71	130	72	58	148	86	62	49	26	23	0	0	0	0	0	0	2	1	1	NA	no	DNA_repair	DNA_repair	0.105834	0.271337	0.279311996	ALLEVIATING	ALLEVIATING
MMS1_donor_2	RTT107_recipient_1	313	161	152	55	24	31	35	20	15	55	31	24	45	19	26	126	67	59	188	112	76	185	104	81	51	24	27	47	28	19	45	27	18	NA	no	DNA_repair	DNA_repair	-0.046879	0.071261	0.136947998	AGGRAVATING	NEUTRAL
MMS1_donor_2	SGS1_recipient_1	1813	1017	796	264	118	146	299	170	129	147	83	64	299	123	176	799	428	371	817	459	358	675	386	289	219	103	116	237	139	98	177	102	75	NA	no	DNA_repair	DNA_repair	-0.0411	0.038186	0.081416042	NEUTRAL	ALLEVIATING
MMS1_donor_2	SHU1_recipient_1	2512	1294	1218	1055	496	559	780	430	350	527	305	222	653	294	359	1627	931	696	538	314	224	1433	835	598	1047	459	588	684	403	281	1186	711	475	NA	no	DNA_repair	DNA_repair	0.007535	0.042067	0.047536968	NEUTRAL	NEUTRAL
MMS1_donor_2	SHU1_recipient_2	1782	991	791	625	281	344	635	360	275	371	200	171	644	276	368	978	534	444	386	227	159	997	555	442	603	283	320	459	273	186	759	451	308	NA	no	DNA_repair	DNA_repair	0.007535	0.042067	0.047536968	NEUTRAL	NEUTRAL
MMS1_donor_2	SHU2_recipient_1	4150	2180	1970	910	423	487	725	415	310	468	268	200	517	216	301	1202	638	564	1400	794	606	1299	750	549	811	372	439	547	325	222	915	508	407	NA	no	DNA_repair	DNA_repair	0.027562	0.002176	-0.015792871	ALLEVIATING	NEUTRAL
MMS1_donor_2	SHU2_recipient_2	3282	1774	1508	1065	495	570	760	423	337	472	278	194	939	402	537	1529	843	686	1654	956	698	1533	853	680	972	416	556	711	415	296	1111	617	494	NA	no	DNA_repair	DNA_repair	0.027562	0.002176	-0.015792871	ALLEVIATING	NEUTRAL
MMS1_donor_2	SLX4_recipient_1	2601	1446	1155	766	332	434	694	405	289	165	92	73	676	282	394	1530	875	655	1855	1002	853	1473	843	630	139	66	73	88	49	39	1118	652	466	NA	no	DNA_repair	DNA_repair	-0.010393	-0.115641	-0.141532838	NEUTRAL	AGGRAVATING
MMS1_donor_2	SRS2_recipient_1	1786	1002	784	387	174	213	372	201	171	100	59	41	222	89	133	1262	689	573	1258	734	524	1030	595	435	113	49	64	344	191	153	552	331	221	NA	no	DNA_repair	DNA_repair	-0.071227	-0.029229	0.014050152	AGGRAVATING	AGGRAVATING
MMS1_donor_2	SRS2_recipient_2	2418	1258	1160	410	184	226	395	218	177	185	105	80	404	164	240	1653	903	750	1562	869	693	1131	605	526	187	79	108	420	233	187	755	428	327	NA	no	DNA_repair	DNA_repair	-0.071227	-0.029229	0.014050152	AGGRAVATING	AGGRAVATING
MMS1_donor_2	YBR259W_recipient_1	5829	3211	2618	2775	1172	1603	2421	1411	1010	1362	787	575	2490	1107	1383	3879	2118	1761	4202	2360	1842	3714	2126	1588	2413	1070	1343	1951	1148	803	3188	1806	1382	NA	no	DNA_repair	Neutral	NA	NA	NA	NA	NA
MMS1_donor_2	YCL047C_recipient_1	1858	967	891	370	174	196	342	192	150	239	136	103	323	138	185	725	392	333	747	403	344	728	421	307	319	146	173	261	148	113	553	316	237	NA	no	DNA_repair	Neutral	NA	NA	NA	NA	NA
MMS1_donor_2	YDL027C_recipient_1	2418	1295	1123	706	324	382	603	329	274	413	245	168	626	254	372	1237	682	555	1414	817	597	1015	592	423	661	279	382	520	309	211	930	542	388	NA	no	DNA_repair	Neutral	NA	NA	NA	NA	NA
MMS1_donor_2	YDL027C_recipient_2	4267	2198	2069	1558	716	842	1369	791	578	844	501	343	1270	551	719	2889	1562	1327	2940	1651	1289	2537	1452	1085	1414	590	824	981	556	425	2136	1245	891	NA	no	DNA_repair	Neutral	NA	NA	NA	NA	NA
MMS1_donor_2	YFR057W_recipient_1	4859	2627	2232	1489	692	797	1535	814	721	1093	626	467	1591	707	884	2563	1359	1204	2946	1670	1276	2585	1493	1092	1299	542	757	881	523	358	2016	1175	841	NA	no	DNA_repair	Neutral	NA	NA	NA	NA	NA
MMS1_donor_2	YKR011C_recipient_1	2205	1147	1058	1029	467	562	953	510	443	700	404	296	1038	439	599	1672	939	733	2035	1110	925	1569	881	688	981	425	556	750	421	329	1214	701	513	NA	no	DNA_repair	Neutral	NA	NA	NA	NA	NA
MMS1_donor_2	YKR011C_recipient_2	2310	1190	1120	697	291	406	626	342	284	495	275	220	671	298	373	1410	763	647	1498	825	673	1209	673	536	628	266	362	417	232	185	976	558	418	NA	no	DNA_repair	Neutral	NA	NA	NA	NA	NA
MMS1_donor_2	YLR179C_recipient_1	2112	1120	992	1058	469	589	1038	556	482	698	396	302	1082	469	613	1526	841	685	1623	920	703	1703	912	791	1038	471	567	777	462	315	1413	832	581	NA	no	DNA_repair	Neutral	NA	NA	NA	NA	NA
MMS1_donor_2	YLR179C_recipient_2	3101	1645	1456	1212	544	668	1065	621	444	796	473	323	1069	463	606	2086	1096	990	2095	1143	952	1979	1101	878	1028	429	599	723	433	290	1590	918	672	NA	no	DNA_repair	Neutral	NA	NA	NA	NA	NA
MMS1_donor_2	YLR356W_recipient_1	5020	2688	2332	1625	755	870	1493	870	623	1256	692	564	1789	785	1004	2321	1243	1078	2682	1506	1176	2531	1422	1109	1431	679	752	960	570	390	2160	1188	972	NA	no	DNA_repair	Neutral	NA	NA	NA	NA	NA
MMS1_donor_2	YLR356W_recipient_2	3300	1733	1567	939	416	523	716	383	333	610	329	281	780	347	433	1647	882	765	1257	740	517	1517	812	705	813	365	448	565	326	239	1170	682	488	NA	no	DNA_repair	Neutral	NA	NA	NA	NA	NA
MMS4_donor_1	APT2_recipient_1	850	434	416	652	306	346	662	365	297	422	239	183	616	250	366	1062	574	488	787	463	324	760	431	329	502	228	274	290	174	116	657	372	285	NA	no	DNA_repair	Neutral	NA	NA	NA	NA	NA
MMS4_donor_1	CLA4_recipient_1	250	135	115	190	79	111	171	92	79	131	77	54	140	55	85	275	146	129	214	120	94	214	122	92	122	54	68	82	47	35	158	93	65	NA	no	DNA_repair	DNA_repair	0.051704	0.073286	0.039743804	ALLEVIATING	ALLEVIATING
MMS4_donor_1	CSM2_recipient_1	320	166	154	410	186	224	331	188	143	211	118	93	277	111	166	626	348	278	572	318	254	427	244	183	120	56	64	208	119	89	518	305	213	NA	no	DNA_repair	DNA_repair	-0.025999	0.038304	0.061223315	NEUTRAL	NEUTRAL
MMS4_donor_1	CSM2_recipient_2	675	358	317	1258	571	687	1242	685	557	734	408	326	1120	498	622	1017	545	472	1153	629	524	1001	578	423	169	71	98	253	143	110	1045	621	424	NA	no	DNA_repair	DNA_repair	-0.025999	0.038304	0.061223315	NEUTRAL	NEUTRAL
MMS4_donor_1	CSM3_recipient_1	385	210	175	210	99	111	136	74	62	174	96	78	172	74	98	122	69	53	513	302	211	354	193	161	217	97	120	108	64	44	202	117	85	NA	no	DNA_repair	DNA_repair	-0.028327	0.010122	0.03518538	NEUTRAL	NEUTRAL
MMS4_donor_1	CSM3_recipient_2	125	66	59	27	12	15	14	8	6	32	19	13	18	8	10	18	10	8	46	26	20	81	47	34	19	9	10	21	12	9	25	15	10	NA	no	DNA_repair	DNA_repair	-0.028327	0.010122	0.03518538	NEUTRAL	NEUTRAL
MMS4_donor_1	FLO8_recipient_1	535	273	262	590	274	316	545	315	230	438	255	183	489	199	290	930	498	432	772	425	347	682	390	292	385	179	206	237	133	104	601	337	264	NA	no	DNA_repair	Neutral	NA	NA	NA	NA	NA
MMS4_donor_1	FLO8_recipient_2	385	198	187	678	308	370	623	360	263	521	295	226	608	247	361	911	512	399	853	484	369	678	384	294	449	199	250	304	177	127	616	356	260	NA	no	DNA_repair	Neutral	NA	NA	NA	NA	NA
MMS4_donor_1	GAL2_recipient_2	545	300	245	909	418	491	834	464	370	686	404	282	791	317	474	1084	598	486	1054	626	428	901	482	419	473	200	273	210	118	92	815	448	367	NA	no	DNA_repair	Neutral	NA	NA	NA	NA	NA
MMS4_donor_1	GAL2_recipient_1	480	250	230	621	275	346	555	309	246	452	268	184	511	224	287	838	475	363	666	381	285	670	376	294	455	214	241	321	187	134	609	358	251	NA	no	DNA_repair	Neutral	NA	NA	NA	NA	NA
MMS4_donor_1	HO_recipient_1	810	442	368	1308	573	735	1093	591	502	942	554	388	1151	499	652	1342	740	602	1892	1093	799	1094	597	497	633	294	339	374	226	148	1029	600	429	NA	no	DNA_repair	Neutral	NA	NA	NA	NA	NA
MMS4_donor_1	HO_recipient_2	860	465	395	1563	726	837	1292	698	594	1050	607	443	1355	587	768	2040	1156	884	1929	1062	867	1338	780	558	1056	501	555	690	410	280	1700	972	728	NA	no	DNA_repair	Neutral	NA	NA	NA	NA	NA
MMS4_donor_1	MAG1_recipient_1	80	41	39	70	30	40	75	42	33	10	6	4	55	23	32	60	31	29	53	31	22	61	34	27	31	13	18	14	8	6	38	23	15	NA	no	DNA_repair	DNA_repair	-0.007781	-0.075603	-0.076735508	NEUTRAL	AGGRAVATING
MMS4_donor_1	MAL13_recipient_1	685	363	322	715	332	383	645	342	303	524	289	235	606	253	353	939	508	431	878	484	394	831	480	351	572	254	318	415	251	164	705	419	286	NA	no	DNA_repair	Neutral	NA	NA	NA	NA	NA
MMS4_donor_1	MMS1_recipient_1	40	21	19	20	9	11	5	3	2	5	3	2	27	11	16	73	42	31	73	42	31	24	14	10	39	16	23	12	7	5	38	23	15	NA	no	DNA_repair	DNA_repair	-0.011001	-0.034803	-0.039335821	NEUTRAL	NEUTRAL
MMS4_donor_1	MMS4_recipient_1	160	83	77	1	0	1	1	1	0	1	1	0	1	0	1	2	1	1	2	1	1	2	1	1	2	1	1	2	1	1	2	1	1	0	YES	DNA_repair	DNA_repair	NA	NA	NA	NA	NA
MMS4_donor_1	MPH1_recipient_1	55	29	26	0	0	0	0	0	0	0	0	0	32	13	19	20	11	9	63	35	28	50	28	22	29	13	16	18	10	8	22	13	9	NA	no	DNA_repair	DNA_repair	-0.080646	-0.256879	-0.23374905	AGGRAVATING	AGGRAVATING
MMS4_donor_1	MUS81_recipient_1	55	30	25	10	5	5	10	6	4	17	10	7	23	10	13	13	7	6	5	3	2	43	24	19	13	5	8	16	9	7	5	3	2	NA	no	DNA_repair	DNA_repair	0.026855	0.179635	0.177177311	ALLEVIATING	ALLEVIATING
MMS4_donor_1	NGL3_recipient_1	3600	1983	1617	4725	1970	2755	4505	2626	1879	3459	1999	1460	4762	2012	2750	5544	3200	2344	4549	2653	1896	4782	2585	2197	3613	1603	2010	2900	1691	1209	4607	2534	2073	NA	no	DNA_repair	Neutral	NA	NA	NA	NA	NA
MMS4_donor_1	NGL3_recipient_2	730	376	354	1207	554	653	1059	578	481	886	512	374	1024	444	580	1469	825	644	1252	703	549	1352	760	592	1001	423	578	784	470	314	1252	751	501	NA	no	DNA_repair	Neutral	NA	NA	NA	NA	NA
MMS4_donor_1	PSY3_recipient_1	430	224	206	747	343	404	648	374	274	403	235	168	639	259	380	959	519	440	801	441	360	673	375	298	552	242	310	399	233	166	785	449	336	NA	no	DNA_repair	DNA_repair	-0.008123	0.050237	0.060475403	NEUTRAL	ALLEVIATING
MMS4_donor_1	PSY3_recipient_2	2240	1234	1006	2242	1030	1212	2063	1126	937	1105	615	490	1737	772	965	2511	1384	1127	2501	1351	1150	2307	1284	1023	1744	765	979	1394	797	597	2047	1137	910	NA	no	DNA_repair	DNA_repair	-0.008123	0.050237	0.060475403	NEUTRAL	ALLEVIATING
MMS4_donor_1	RAD18_recipient_1	140	76	64	10	4	6	5	3	2	23	13	10	18	7	11	13	7	6	111	63	48	98	57	41	5	2	3	42	25	17	13	8	5	NA	no	DNA_repair	DNA_repair	-0.052534	0.028016	0.052102871	AGGRAVATING	ALLEVIATING
MMS4_donor_1	RAD18_recipient_2	360	189	171	40	18	22	25	13	12	87	51	36	68	28	40	109	57	52	288	163	125	207	115	92	55	26	29	117	66	51	55	33	22	NA	no	DNA_repair	DNA_repair	-0.052534	0.028016	0.052102871	AGGRAVATING	ALLEVIATING
MMS4_donor_1	RAD51_recipient_1	105	58	47	56	25	31	54	30	24	41	22	19	59	24	35	101	58	43	76	41	35	92	53	39	47	21	26	47	27	20	59	33	26	NA	no	DNA_repair	DNA_repair	-0.007728	-0.011084	-0.008886158	NEUTRAL	NEUTRAL
MMS4_donor_1	RAD52_recipient_1	25	13	12	18	8	10	9	5	4	5	3	2	9	4	5	35	20	15	66	38	28	67	37	30	5	2	3	7	4	3	11	7	4	NA	no	DNA_repair	DNA_repair	-0.023817	-0.010862	-0.002330212	NEUTRAL	NEUTRAL
MMS4_donor_1	RAD54_recipient_1	140	79	61	64	27	37	59	33	26	46	25	21	41	18	23	111	61	50	65	38	27	104	57	47	76	36	40	84	51	33	70	42	28	NA	no	DNA_repair	DNA_repair	0.005679	0.031878	0.036430892	NEUTRAL	NEUTRAL
MMS4_donor_1	RAD54_recipient_2	585	304	281	392	168	224	295	159	136	266	145	121	290	129	161	616	356	260	631	368	263	562	316	246	241	116	125	241	137	104	298	169	129	NA	no	DNA_repair	DNA_repair	0.005679	0.031878	0.036430892	NEUTRAL	NEUTRAL
MMS4_donor_1	RAD55_recipient_1	190	99	91	123	52	71	118	66	52	64	35	29	77	32	45	185	98	87	159	90	69	145	80	65	47	21	26	35	19	16	125	74	51	NA	no	DNA_repair	DNA_repair	-0.014268	0.035711	0.053212325	NEUTRAL	NEUTRAL
MMS4_donor_1	RAD57_recipient_1	280	151	129	210	94	116	204	110	94	115	63	52	172	69	103	359	196	163	249	147	102	377	202	175	196	89	107	238	137	101	267	157	110	NA	no	DNA_repair	DNA_repair	-0.03853	0.015651	0.046332674	AGGRAVATING	NEUTRAL
MMS4_donor_1	RAD59_recipient_1	960	524	436	1105	472	633	1086	593	493	790	469	321	1101	453	648	1434	805	629	1300	751	549	1140	610	530	707	303	404	289	173	116	1072	619	453	NA	no	DNA_repair	DNA_repair	-0.021215	0.033856	0.052982074	NEUTRAL	NEUTRAL
MMS4_donor_1	RAD5_recipient_1	180	95	85	20	9	11	10	5	5	50	29	21	77	31	46	42	24	18	26	15	11	22	12	10	107	50	57	43	24	19	35	20	15	NA	no	DNA_repair	DNA_repair	-0.060136	0.016707	0.035943933	AGGRAVATING	NEUTRAL
MMS4_donor_1	RAD5_recipient_2	1650	867	783	180	82	98	150	80	70	578	321	257	558	233	325	348	186	162	206	119	87	248	133	115	432	189	243	474	279	195	738	422	316	NA	no	DNA_repair	DNA_repair	-0.060136	0.016707	0.035943933	AGGRAVATING	NEUTRAL
MMS4_donor_1	RAD61_recipient_1	305	165	140	319	133	186	272	146	126	243	131	112	308	139	169	656	375	281	848	481	367	416	232	184	493	226	267	14	8	6	388	222	166	NA	no	DNA_repair	DNA_repair	0.011748	0.006915	-0.002061216	NEUTRAL	NEUTRAL
MMS4_donor_1	RTT101_recipient_1	305	170	135	96	41	55	95	52	43	55	32	23	45	19	26	50	28	22	385	227	158	38	21	17	115	53	62	51	28	23	114	66	48	NA	no	DNA_repair	DNA_repair	-0.024448	-0.018702	-0.006147463	NEUTRAL	NEUTRAL
MMS4_donor_1	RTT101_recipient_2	185	96	89	46	20	26	73	39	34	35	20	15	50	21	29	0	0	0	47	26	21	0	0	0	35	16	19	41	24	17	27	16	11	NA	no	DNA_repair	DNA_repair	-0.024448	-0.018702	-0.006147463	NEUTRAL	NEUTRAL
MMS4_donor_1	RTT107_recipient_1	105	54	51	10	4	6	10	6	4	5	3	2	73	31	42	175	100	75	261	155	106	12	7	5	62	30	32	58	34	24	154	89	65	NA	no	DNA_repair	DNA_repair	-0.051158	-0.104027	-0.090536726	AGGRAVATING	AGGRAVATING
MMS4_donor_1	SGS1_recipient_1	390	213	177	0	0	0	0	0	0	0	0	0	0	0	0	311	170	141	216	124	92	0	0	0	0	0	0	0	0	0	0	0	0	NA	no	DNA_repair	DNA_repair	-0.797101	-0.324162	NA	AGGRAVATING	AGGRAVATING
MMS4_donor_1	SHU1_recipient_1	395	218	177	360	154	206	308	173	135	211	117	94	177	72	105	122	66	56	105	62	43	417	241	176	289	128	161	188	110	78	331	184	147	NA	no	DNA_repair	DNA_repair	-0.050197	-0.016748	0.019299924	AGGRAVATING	NEUTRAL
MMS4_donor_1	SHU1_recipient_2	450	241	209	551	239	312	467	265	202	266	157	109	381	157	224	283	150	133	289	161	128	592	342	250	435	200	235	297	172	125	491	297	194	NA	no	DNA_repair	DNA_repair	-0.050197	-0.016748	0.019299924	AGGRAVATING	NEUTRAL
MMS4_donor_1	SHU2_recipient_1	455	241	214	287	130	157	340	198	142	160	91	69	254	109	145	413	232	181	488	277	211	0	0	0	192	85	107	34	20	14	285	158	127	NA	no	DNA_repair	DNA_repair	-0.014154	0.056027	0.070888958	NEUTRAL	ALLEVIATING
MMS4_donor_1	SHU2_recipient_2	510	263	247	492	205	287	503	275	228	358	199	159	408	177	231	692	363	329	644	369	275	0	0	0	220	93	127	111	63	48	519	291	228	NA	no	DNA_repair	DNA_repair	-0.014154	0.056027	0.070888958	NEUTRAL	ALLEVIATING
MMS4_donor_1	SLX4_recipient_1	575	296	279	556	247	309	553	305	248	348	194	154	408	166	242	710	395	315	556	324	232	635	363	272	296	141	155	94	54	40	474	274	200	NA	no	DNA_repair	DNA_repair	-0.016373	-0.036137	-0.026127626	NEUTRAL	NEUTRAL
MMS4_donor_1	SRS2_recipient_1	365	201	164	80	37	43	80	45	35	5	3	2	190	84	106	65	36	29	248	145	103	283	159	124	66	28	38	101	58	43	152	88	64	NA	no	DNA_repair	DNA_repair	-0.109697	-0.269203	-0.247982212	AGGRAVATING	AGGRAVATING
MMS4_donor_1	SRS2_recipient_2	510	271	239	260	110	150	215	122	93	180	100	80	340	146	194	200	106	94	704	411	293	615	342	273	253	116	137	281	164	117	387	226	161	NA	no	DNA_repair	DNA_repair	-0.109697	-0.269203	-0.247982212	AGGRAVATING	AGGRAVATING
MMS4_donor_1	YBR259W_recipient_1	1230	659	571	2370	1089	1281	1802	955	847	1669	973	696	1932	774	1158	2589	1467	1122	2437	1355	1082	2428	1403	1025	1868	858	1010	1524	922	602	2262	1344	918	286797	no	DNA_repair	Neutral	NA	NA	NA	NA	NA
MMS4_donor_1	YCL047C_recipient_1	355	196	159	333	148	185	317	170	147	225	123	102	243	101	142	405	211	194	393	216	177	374	204	170	188	82	106	130	73	57	273	161	112	NA	no	DNA_repair	Neutral	NA	NA	NA	NA	NA
MMS4_donor_1	YDL027C_recipient_1	490	260	230	568	246	322	476	252	224	427	242	185	477	215	262	901	515	386	739	403	336	782	452	330	423	201	222	355	207	148	557	328	229	NA	no	DNA_repair	Neutral	NA	NA	NA	NA	NA
MMS4_donor_1	YDL027C_recipient_2	970	505	465	1231	572	659	1099	594	505	926	520	406	1016	424	592	1548	829	719	1350	787	563	1232	686	546	789	358	431	462	277	185	1153	672	481	NA	no	DNA_repair	Neutral	NA	NA	NA	NA	NA
MMS4_donor_1	YFR057W_recipient_1	1315	704	611	1272	537	735	1280	726	554	1165	686	479	1011	444	567	1575	860	715	1502	868	634	1405	797	608	944	394	550	564	338	226	1232	718	514	NA	no	DNA_repair	Neutral	NA	NA	NA	NA	NA
MMS4_donor_1	YKR011C_recipient_1	530	278	252	1021	474	547	807	453	354	564	323	241	866	361	505	1138	645	493	1191	701	490	957	512	445	702	311	391	518	296	222	927	540	387	NA	no	DNA_repair	Neutral	NA	NA	NA	NA	NA
MMS4_donor_1	YKR011C_recipient_2	525	289	236	675	317	358	621	332	289	512	293	219	577	228	349	940	513	427	827	473	354	691	396	295	446	202	244	271	164	107	660	363	297	NA	no	DNA_repair	Neutral	NA	NA	NA	NA	NA
MMS4_donor_1	YLR179C_recipient_1	480	267	213	879	399	480	866	496	370	653	360	293	815	344	471	994	553	441	802	437	365	874	510	364	584	262	322	375	212	163	818	486	332	NA	no	DNA_repair	Neutral	NA	NA	NA	NA	NA
MMS4_donor_1	YLR179C_recipient_2	590	307	283	1007	431	576	888	485	403	744	410	334	805	353	452	1329	739	590	1248	687	561	992	552	440	645	279	366	424	247	177	920	511	409	NA	no	DNA_repair	Neutral	NA	NA	NA	NA	NA
MMS4_donor_1	YLR356W_recipient_1	1140	634	506	1350	563	787	1245	713	532	1067	634	433	1348	577	771	1373	721	652	1327	774	553	1291	698	593	835	375	460	403	224	179	1289	773	516	NA	no	DNA_repair	Neutral	NA	NA	NA	NA	NA
MMS4_donor_1	YLR356W_recipient_2	710	377	333	602	267	335	644	369	275	491	284	207	536	212	324	857	495	362	559	317	242	642	354	288	393	166	227	199	111	88	616	349	267	NA	no	DNA_repair	Neutral	NA	NA	NA	NA	NA
MMS4_donor_2	APT2_recipient_1	10420	5686	4734	9811	4195	5616	8400	4497	3903	6533	3704	2829	8203	3646	4557	14342	7980	6362	12805	7053	5752	11596	6638	4958	7932	3766	4166	6533	3809	2724	10040	5632	4408	NA	no	DNA_repair	Neutral	NA	NA	NA	NA	NA
MMS4_donor_2	CLA4_recipient_1	3165	1679	1486	2310	1073	1237	2144	1170	974	1740	987	753	1819	809	1010	3103	1614	1489	2654	1462	1192	2594	1485	1109	1521	675	846	1235	693	542	1903	1130	773	NA	no	DNA_repair	DNA_repair	0.051704	0.073286	0.039743804	ALLEVIATING	ALLEVIATING
MMS4_donor_2	CSM2_recipient_1	4765	2673	2092	6033	2580	3453	5499	3118	2381	3723	2091	1632	4667	1843	2824	7850	4082	3768	7556	4325	3231	6660	3847	2813	1878	843	1035	2826	1585	1241	6327	3480	2847	NA	no	DNA_repair	DNA_repair	-0.025999	0.038304	0.061223315	NEUTRAL	NEUTRAL
MMS4_donor_2	CSM2_recipient_2	9520	4952	4568	18305	7730	10575	15419	8499	6920	8935	4873	4062	15338	6480	8858	16384	9286	7098	16542	9111	7431	15452	8763	6689	9864	4170	5694	10999	6533	4466	17126	9608	7518	NA	no	DNA_repair	DNA_repair	-0.025999	0.038304	0.061223315	NEUTRAL	NEUTRAL
MMS4_donor_2	CSM3_recipient_1	3865	2149	1716	1923	822	1101	1528	867	661	1499	882	617	1723	766	957	1285	668	617	3041	1774	1267	3069	1675	1394	1837	834	1003	1477	853	624	1867	1037	830	NA	no	DNA_repair	DNA_repair	-0.028327	0.010122	0.03518538	NEUTRAL	NEUTRAL
MMS4_donor_2	CSM3_recipient_2	725	403	322	355	154	201	281	162	119	220	125	95	259	109	150	225	121	104	402	237	165	562	298	264	292	131	161	240	136	104	348	193	155	NA	no	DNA_repair	DNA_repair	-0.028327	0.010122	0.03518538	NEUTRAL	NEUTRAL
MMS4_donor_2	FLO8_recipient_1	6770	3763	3007	7713	3502	4211	7047	4108	2939	5697	3169	2528	6507	2606	3901	11486	6451	5035	9799	5291	4508	9141	4942	4199	5749	2431	3318	4321	2448	1873	7772	4360	3412	NA	no	DNA_repair	Neutral	NA	NA	NA	NA	NA
MMS4_donor_2	FLO8_recipient_2	4345	2216	2129	8863	4025	4838	6819	3939	2880	6779	3954	2825	8093	3375	4718	10509	5519	4990	9683	5386	4297	8878	5129	3749	5446	2303	3143	3796	2130	1666	8386	4889	3497	NA	no	DNA_repair	Neutral	NA	NA	NA	NA	NA
MMS4_donor_2	GAL2_recipient_2	6885	3511	3374	11873	5014	6859	10789	6290	4499	8925	5253	3672	10531	4160	6371	14185	7745	6440	13763	7506	6257	12613	6752	5861	7663	3678	3985	5138	3080	2058	10869	6217	4652	NA	no	DNA_repair	Neutral	NA	NA	NA	NA	NA
MMS4_donor_2	GAL2_recipient_1	5980	3111	2869	8298	3460	4838	7725	4135	3590	5547	3025	2522	6526	2901	3625	11221	5893	5328	8228	4665	3563	9324	5189	4135	6002	2787	3215	4925	2925	2000	8262	4590	3672	NA	no	DNA_repair	Neutral	NA	NA	NA	NA	NA
MMS4_donor_2	HO_recipient_1	9970	5085	4885	16332	6897	9435	14091	7543	6548	10219	5684	4535	13447	5903	7544	18839	10384	8455	20473	11166	9307	17842	9929	7913	11313	5018	6295	9674	5427	4247	14980	8733	6247	NA	no	DNA_repair	Neutral	NA	NA	NA	NA	NA
MMS4_donor_2	HO_recipient_2	11530	6057	5473	20679	9062	11617	18892	10313	8579	12869	7158	5711	17416	7358	10058	23273	12828	10445	23141	12746	10395	19480	11254	8226	15883	7128	8755	13161	7239	5922	21824	12483	9341	NA	no	DNA_repair	Neutral	NA	NA	NA	NA	NA
MMS4_donor_2	MAG1_recipient_1	1020	536	484	990	460	530	1125	626	499	130	76	54	735	327	408	936	506	430	920	522	398	899	481	418	597	268	329	322	182	140	701	393	308	NA	no	DNA_repair	DNA_repair	-0.007781	-0.075603	-0.076735508	NEUTRAL	AGGRAVATING
MMS4_donor_2	MAL13_recipient_1	8205	4436	3769	9907	4341	5566	8977	5138	3839	6794	3926	2868	8499	3451	5048	13825	7836	5989	11994	6477	5517	11540	6177	5363	8180	3714	4466	6635	3759	2876	9805	5447	4358	NA	no	DNA_repair	Neutral	NA	NA	NA	NA	NA
MMS4_donor_2	MMS1_recipient_1	1685	928	757	890	395	495	835	465	370	145	80	65	1111	494	617	2126	1139	987	1913	1126	787	2086	1128	958	918	441	477	899	519	380	1272	763	509	NA	no	DNA_repair	DNA_repair	-0.011001	-0.034803	-0.039335821	NEUTRAL	NEUTRAL
MMS4_donor_2	MMS4_recipient_1	1875	1042	833	22	10	12	21	12	9	12	7	5	24	9	15	34	19	15	30	16	14	32	19	13	18	8	10	19	11	8	21	12	9	0	YES	DNA_repair	DNA_repair	NA	NA	NA	NA	NA
MMS4_donor_2	MPH1_recipient_1	1205	627	578	110	52	58	105	57	48	55	31	24	762	343	419	1836	1022	814	1904	1049	855	1327	746	581	792	355	437	426	253	173	1165	679	486	NA	no	DNA_repair	DNA_repair	-0.080646	-0.256879	-0.23374905	AGGRAVATING	AGGRAVATING
MMS4_donor_2	MUS81_recipient_1	725	377	348	185	82	103	160	92	68	215	124	91	316	137	179	195	111	84	172	100	72	497	284	213	172	74	98	154	87	67	135	79	56	NA	no	DNA_repair	DNA_repair	0.026855	0.179635	0.177177311	ALLEVIATING	ALLEVIATING
MMS4_donor_2	NGL3_recipient_1	50245	26137	24108	67005	29006	37999	61899	36087	25812	44425	23990	20435	67495	30002	37493	76431	40142	36289	66242	38990	27252	68225	39052	29173	54508	24180	30328	47482	27160	20322	65200	38012	27188	NA	no	DNA_repair	Neutral	NA	NA	NA	NA	NA
MMS4_donor_2	NGL3_recipient_2	9010	4871	4139	14564	6614	7950	12867	7024	5843	11521	6781	4740	12177	5346	6831	15985	8478	7507	16215	8844	7371	16303	9505	6798	12294	5326	6968	10179	6102	4077	14633	8772	5861	NA	no	DNA_repair	Neutral	NA	NA	NA	NA	NA
MMS4_donor_2	PSY3_recipient_1	6580	3658	2922	12837	6033	6804	11584	6692	4892	6240	3605	2635	8549	3518	5031	13355	7639	5716	13390	7664	5726	11503	6158	5345	9285	4360	4925	7034	4101	2933	12762	7159	5603	NA	no	DNA_repair	DNA_repair	-0.008123	0.050237	0.060475403	NEUTRAL	ALLEVIATING
MMS4_donor_2	PSY3_recipient_2	20440	11467	8973	20224	8862	11362	16389	9294	7095	10526	6139	4387	14581	5920	8661	22130	12313	9817	22558	12303	10255	19892	10859	9033	14717	6682	8035	11005	6174	4831	20424	11907	8517	NA	no	DNA_repair	DNA_repair	-0.008123	0.050237	0.060475403	NEUTRAL	ALLEVIATING
MMS4_donor_2	RAD18_recipient_1	1050	541	509	80	36	44	65	37	28	252	143	109	218	90	128	202	117	85	322	179	143	419	229	190	119	52	67	143	80	63	87	49	38	NA	no	DNA_repair	DNA_repair	-0.052534	0.028016	0.052102871	AGGRAVATING	ALLEVIATING
MMS4_donor_2	RAD18_recipient_2	5160	2737	2423	585	259	326	530	289	241	1673	940	733	1533	665	868	1706	931	775	3947	2217	1730	4138	2325	1813	785	360	425	1501	875	626	758	454	304	NA	no	DNA_repair	DNA_repair	-0.052534	0.028016	0.052102871	AGGRAVATING	ALLEVIATING
MMS4_donor_2	RAD51_recipient_1	1375	750	625	775	331	444	720	408	312	515	286	229	758	337	421	1236	707	529	1007	560	447	1210	673	537	691	303	388	700	420	280	800	449	351	NA	no	DNA_repair	DNA_repair	-0.007728	-0.011084	-0.008886158	NEUTRAL	NEUTRAL
MMS4_donor_2	RAD52_recipient_1	540	292	248	232	108	124	277	154	123	215	127	88	213	95	118	767	443	324	503	274	229	687	397	290	284	120	164	209	118	91	240	139	101	NA	no	DNA_repair	DNA_repair	-0.023817	-0.010862	-0.002330212	NEUTRAL	NEUTRAL
MMS4_donor_2	RAD54_recipient_1	1735	947	788	943	438	505	929	502	427	706	396	310	726	307	419	1543	842	701	1335	750	585	1691	959	732	838	380	458	816	467	349	1008	571	437	NA	no	DNA_repair	DNA_repair	0.005679	0.031878	0.036430892	NEUTRAL	NEUTRAL
MMS4_donor_2	RAD54_recipient_2	6915	3809	3106	4593	2086	2507	4488	2402	2086	3150	1803	1347	3420	1407	2013	9076	4861	4215	7383	4266	3117	8270	4646	3624	3895	1627	2268	3996	2242	1754	4872	2867	2005	NA	no	DNA_repair	DNA_repair	0.005679	0.031878	0.036430892	NEUTRAL	NEUTRAL
MMS4_donor_2	RAD55_recipient_1	3380	1844	1536	1572	672	900	1614	898	716	1192	669	523	1619	693	926	2508	1448	1060	2301	1342	959	2492	1360	1132	1371	637	734	1391	796	595	1669	973	696	NA	no	DNA_repair	DNA_repair	-0.014268	0.035711	0.053212325	NEUTRAL	NEUTRAL
MMS4_donor_2	RAD57_recipient_1	4750	2519	2231	3573	1604	1969	3355	1956	1399	2182	1261	921	2712	1220	1492	6095	3360	2735	4775	2707	2068	5685	3043	2642	2680	1231	1449	2891	1701	1190	3424	2072	1352	NA	no	DNA_repair	DNA_repair	-0.03853	0.015651	0.046332674	AGGRAVATING	NEUTRAL
MMS4_donor_2	RAD59_recipient_1	11380	6036	5344	14896	6527	8369	14808	8476	6332	10275	6103	4172	15609	6423	9186	19397	11095	8302	18301	9981	8320	16984	9002	7982	11536	5357	6179	7302	4217	3085	14997	8908	6089	NA	no	DNA_repair	DNA_repair	-0.021215	0.033856	0.052982074	NEUTRAL	NEUTRAL
MMS4_donor_2	RAD5_recipient_1	3895	2106	1789	550	256	294	480	277	203	1669	955	714	1624	686	938	1211	649	562	724	411	313	766	447	319	1850	830	1020	1624	929	695	2589	1481	1108	NA	no	DNA_repair	DNA_repair	-0.060136	0.016707	0.035943933	AGGRAVATING	NEUTRAL
MMS4_donor_2	RAD5_recipient_2	15785	8131	7654	1795	768	1027	1590	919	671	5955	3248	2707	5519	2241	3278	3180	1753	1427	2308	1346	962	2450	1389	1061	4588	2107	2481	3745	2122	1623	5607	3300	2307	NA	no	DNA_repair	DNA_repair	-0.060136	0.016707	0.035943933	AGGRAVATING	NEUTRAL
MMS4_donor_2	RAD61_recipient_1	3300	1750	1550	4174	1807	2367	3994	2265	1729	3040	1658	1382	3606	1504	2102	8558	4673	3885	10243	5863	4380	4849	2596	2253	5574	2502	3072	808	458	350	3921	2308	1613	NA	no	DNA_repair	DNA_repair	0.011748	0.006915	-0.002061216	NEUTRAL	NEUTRAL
MMS4_donor_2	RTT101_recipient_1	1690	948	742	351	148	203	340	182	158	261	141	120	308	122	186	102	54	48	1305	719	586	89	51	38	234	105	129	183	102	81	475	277	198	NA	no	DNA_repair	DNA_repair	-0.024448	-0.018702	-0.006147463	NEUTRAL	NEUTRAL
MMS4_donor_2	RTT101_recipient_2	1935	1007	928	788	349	439	744	422	322	400	235	165	576	234	342	559	320	239	1300	723	577	542	304	238	691	303	388	661	389	272	867	486	381	NA	no	DNA_repair	DNA_repair	-0.024448	-0.018702	-0.006147463	NEUTRAL	NEUTRAL
MMS4_donor_2	RTT107_recipient_1	1560	819	741	210	98	112	195	103	92	130	73	57	1061	425	636	2114	1110	1004	2463	1370	1093	260	143	117	656	308	348	1400	778	622	1159	669	490	NA	no	DNA_repair	DNA_repair	-0.051158	-0.104027	-0.090536726	AGGRAVATING	AGGRAVATING
MMS4_donor_2	SGS1_recipient_1	6570	3418	3152	15	7	8	15	8	7	15	9	6	20	9	11	4767	2677	2090	3116	1716	1400	38	21	17	15	7	8	15	9	6	15	9	6	NA	no	DNA_repair	DNA_repair	-0.797101	-0.324162	NA	AGGRAVATING	AGGRAVATING
MMS4_donor_2	SHU1_recipient_1	5865	3021	2844	7487	3479	4008	6420	3437	2983	3400	1983	1417	4082	1725	2357	3954	2077	1877	3741	2162	1579	8421	4776	3645	6226	2794	3432	4890	2851	2039	7105	4064	3041	NA	no	DNA_repair	DNA_repair	-0.050197	-0.016748	0.019299924	AGGRAVATING	NEUTRAL
MMS4_donor_2	SHU1_recipient_2	4345	2260	2085	5805	2451	3354	5400	3034	2366	2840	1641	1199	4621	2029	2592	3288	1864	1424	3173	1868	1305	6484	3505	2979	4784	2122	2662	3698	2197	1501	5655	3359	2296	NA	no	DNA_repair	DNA_repair	-0.050197	-0.016748	0.019299924	AGGRAVATING	NEUTRAL
MMS4_donor_2	SHU2_recipient_1	7480	3891	3589	7578	3240	4338	6751	3864	2887	4080	2401	1679	5660	2267	3393	8488	4767	3721	9953	5751	4202	3237	1767	1470	5956	2487	3469	4417	2527	1890	7426	4329	3097	NA	no	DNA_repair	DNA_repair	-0.014154	0.056027	0.070888958	NEUTRAL	ALLEVIATING
MMS4_donor_2	SHU2_recipient_2	10315	5524	4791	10586	4583	6003	9748	5683	4065	6904	4026	2878	9220	4048	5172	15303	8117	7186	13664	8116	5548	4336	2344	1992	8656	3705	4951	5845	3472	2373	10883	6405	4478	NA	no	DNA_repair	DNA_repair	-0.014154	0.056027	0.070888958	NEUTRAL	ALLEVIATING
MMS4_donor_2	SLX4_recipient_1	9425	5191	4234	11543	5180	6363	10423	5800	4623	6616	3573	3043	9415	4185	5230	14197	7752	6445	12732	7219	5513	11857	6787	5070	8049	3654	4395	6237	3499	2738	11009	6358	4651	NA	no	DNA_repair	DNA_repair	-0.016373	-0.036137	-0.026127626	NEUTRAL	NEUTRAL
MMS4_donor_2	SRS2_recipient_1	4080	2206	1874	1575	724	851	1435	783	652	195	105	90	2150	897	1253	1277	671	606	5589	3290	2299	5153	2813	2340	2099	887	1212	1744	978	766	2887	1715	1172	NA	no	DNA_repair	DNA_repair	-0.109697	-0.269203	-0.247982212	AGGRAVATING	AGGRAVATING
MMS4_donor_2	SRS2_recipient_2	8195	4430	3765	3570	1527	2043	3405	1877	1528	465	251	214	5057	2109	2948	3131	1807	1324	9050	5131	3919	9282	5313	3969	4272	1962	2310	3779	2266	1513	5600	3326	2274	NA	no	DNA_repair	DNA_repair	-0.109697	-0.269203	-0.247982212	AGGRAVATING	AGGRAVATING
MMS4_donor_2	YBR259W_recipient_1	16310	8568	7742	26150	11320	14830	23315	12481	10834	20296	11617	8679	26237	11518	14719	28356	15925	12431	26439	15562	10877	25551	13542	12009	20097	9542	10555	16053	9094	6959	24119	14061	10058	286797	no	DNA_repair	Neutral	NA	NA	NA	NA	NA
MMS4_donor_2	YCL047C_recipient_1	5085	2619	2466	4188	1746	2442	4108	2221	1887	3058	1783	1275	3411	1422	1989	6331	3325	3006	5355	2978	2377	4564	2467	2097	3279	1403	1876	2593	1469	1124	4652	2738	1914	NA	no	DNA_repair	Neutral	NA	NA	NA	NA	NA
MMS4_donor_2	YDL027C_recipient_1	7390	3995	3395	8102	3808	4294	7521	4026	3495	6226	3396	2830	6853	2820	4033	12190	6529	5661	10283	6053	4230	9120	5075	4045	6555	2908	3647	5761	3485	2276	8173	4540	3633	NA	no	DNA_repair	Neutral	NA	NA	NA	NA	NA
MMS4_donor_2	YDL027C_recipient_2	12365	6811	5554	16008	6930	9078	14662	7926	6736	11182	6219	4963	13307	5476	7831	20315	10669	9646	17234	10144	7090	15907	8431	7476	10766	5000	5766	6048	3493	2555	14249	8229	6020	NA	no	DNA_repair	Neutral	NA	NA	NA	NA	NA
MMS4_donor_2	YFR057W_recipient_1	17260	8803	8457	17346	7785	9561	16562	9041	7521	14218	7985	6233	14020	5769	8251	21981	11430	10551	20156	11537	8619	19257	10717	8540	13470	6326	7144	10590	6349	4241	18626	10449	8177	NA	no	DNA_repair	Neutral	NA	NA	NA	NA	NA
MMS4_donor_2	YKR011C_recipient_1	6520	3425	3095	11729	5388	6341	10895	5832	5063	7895	4647	3248	10191	4418	5773	13275	7524	5751	15503	8623	6880	12411	7170	5241	8849	3741	5108	6831	4020	2811	11894	6934	4960	NA	no	DNA_repair	Neutral	NA	NA	NA	NA	NA
MMS4_donor_2	YKR011C_recipient_2	7160	3761	3399	10590	4977	5613	8999	4817	4182	7060	3889	3171	9089	3840	5249	13888	7438	6450	12205	6920	5285	11253	6382	4871	8082	3837	4245	6889	4092	2797	10457	5866	4591	NA	no	DNA_repair	Neutral	NA	NA	NA	NA	NA
MMS4_donor_2	YLR179C_recipient_1	5670	3065	2605	10458	4583	5875	10459	6098	4361	8488	4721	3767	9043	3771	5272	11316	6120	5196	9172	5052	4120	10452	5761	4691	6878	3301	3577	5062	2895	2167	9574	5740	3834	NA	no	DNA_repair	Neutral	NA	NA	NA	NA	NA
MMS4_donor_2	YLR179C_recipient_2	7860	4329	3531	13156	6183	6973	11492	6700	4792	9682	5333	4349	10725	4708	6017	16406	8787	7619	14156	7950	6206	14243	7851	6392	9340	4095	5245	6932	4194	2738	12667	7594	5073	NA	no	DNA_repair	Neutral	NA	NA	NA	NA	NA
MMS4_donor_2	YLR356W_recipient_1	14985	8177	6808	19740	9173	10567	17822	9446	8376	13052	7260	5792	18817	7950	10867	21200	11465	9735	19324	10644	8680	19755	10889	8866	13011	5907	7104	8925	5007	3918	18532	10600	7932	NA	no	DNA_repair	Neutral	NA	NA	NA	NA	NA
MMS4_donor_2	YLR356W_recipient_2	9515	4901	4614	8066	3620	4446	7104	4029	3075	5997	3400	2597	6481	2596	3885	10922	5963	4959	6927	3965	2962	9366	5262	4104	5886	2672	3214	4331	2406	1925	7886	4467	3419	NA	no	DNA_repair	Neutral	NA	NA	NA	NA	NA
MPH1_donor_1	APT2_recipient_1	370	200	170	263	117	146	239	134	105	188	109	79	243	101	142	321	184	137	336	191	145	322	184	138	322	148	174	265	156	109	342	198	144	NA	no	DNA_repair	Neutral	NA	NA	NA	NA	NA
MPH1_donor_1	CLA4_recipient_1	130	68	62	75	32	43	65	37	28	0	0	0	62	28	34	90	51	39	0	0	0	82	47	35	50	23	27	33	20	13	0	0	0	NA	no	DNA_repair	DNA_repair	0.011907	-0.284782	-0.351268428	NEUTRAL	AGGRAVATING
MPH1_donor_1	CSM2_recipient_1	120	62	58	105	48	57	54	29	25	87	49	38	122	51	71	112	59	53	155	87	68	126	69	57	187	79	108	100	56	44	50	28	22	256914	no	DNA_repair	DNA_repair	-0.032718	0.058414	0.086736105	NEUTRAL	ALLEVIATING
MPH1_donor_1	CSM2_recipient_2	230	120	110	396	180	216	440	254	186	315	177	138	458	188	270	224	116	108	244	140	104	157	83	74	340	146	194	289	170	119	299	166	133	256914	no	DNA_repair	DNA_repair	-0.032718	0.058414	0.086736105	NEUTRAL	ALLEVIATING
MPH1_donor_1	CSM3_recipient_1	135	76	59	82	38	44	77	41	36	55	32	23	54	23	31	256	144	112	104	57	47	136	74	62	45	21	24	45	26	19	45	25	20	NA	no	DNA_repair	DNA_repair	-0.014472	-0.015948	-0.004624232	NEUTRAL	NEUTRAL
MPH1_donor_1	CSM3_recipient_2	25	13	12	27	12	15	9	5	4	5	3	2	5	2	3	40	22	18	24	13	11	22	13	9	37	16	21	33	20	13	29	16	13	NA	no	DNA_repair	DNA_repair	-0.014472	-0.015948	-0.004624232	NEUTRAL	NEUTRAL
MPH1_donor_1	FLO8_recipient_1	235	122	113	207	91	116	201	112	89	164	93	71	193	78	115	275	146	129	302	171	131	193	103	90	226	106	120	232	130	102	230	135	95	NA	no	DNA_repair	Neutral	NA	NA	NA	NA	NA
MPH1_donor_1	FLO8_recipient_2	165	91	74	237	109	128	263	142	121	195	106	89	227	93	134	164	93	71	215	124	91	161	90	71	210	96	114	182	101	81	215	123	92	NA	no	DNA_repair	Neutral	NA	NA	NA	NA	NA
MPH1_donor_1	GAL2_recipient_2	235	125	110	318	148	170	307	169	138	256	145	111	312	130	182	256	140	116	390	219	171	213	121	92	298	137	161	287	164	123	295	177	118	NA	no	DNA_repair	Neutral	NA	NA	NA	NA	NA
MPH1_donor_1	GAL2_recipient_1	205	107	98	217	97	120	205	115	90	179	99	80	202	81	121	265	139	126	276	152	124	199	111	88	213	92	121	216	124	92	223	125	98	NA	no	DNA_repair	Neutral	NA	NA	NA	NA	NA
MPH1_donor_1	HO_recipient_1	340	186	154	443	199	244	438	244	194	352	200	152	455	202	253	388	220	168	682	372	310	336	191	145	382	175	207	364	212	152	415	240	175	NA	no	DNA_repair	Neutral	NA	NA	NA	NA	NA
MPH1_donor_1	HO_recipient_2	405	225	180	510	223	287	530	289	241	390	217	173	535	238	297	454	260	194	635	374	261	331	179	152	546	256	290	566	311	255	597	355	242	NA	no	DNA_repair	Neutral	NA	NA	NA	NA	NA
MPH1_donor_1	MAG1_recipient_1	45	25	20	25	11	14	20	11	9	0	0	0	25	10	15	22	12	10	19	11	8	19	10	9	12	5	7	20	11	9	11	6	5	NA	no	DNA_repair	DNA_repair	-0.010536	-0.179167	-0.177709325	NEUTRAL	AGGRAVATING
MPH1_donor_1	MAL13_recipient_1	300	158	142	296	123	173	237	131	106	174	98	76	249	100	149	351	203	148	362	211	151	282	164	118	259	111	148	315	185	130	310	172	138	NA	no	DNA_repair	Neutral	NA	NA	NA	NA	NA
MPH1_donor_1	MMS1_recipient_1	85	46	39	23	10	13	36	19	17	15	9	6	14	6	8	28	16	12	40	22	18	34	18	16	0	0	0	0	0	0	0	0	0	NA	no	DNA_repair	DNA_repair	0.000146	0.038943	0.048834193	NEUTRAL	NEUTRAL
MPH1_donor_1	MMS4_recipient_1	65	33	32	5	2	3	0	0	0	0	0	0	41	18	23	49	28	21	54	30	24	44	25	19	31	14	17	15	8	7	35	20	15	NA	no	DNA_repair	DNA_repair	-0.080646	-0.256879	-0.23374905	AGGRAVATING	AGGRAVATING
MPH1_donor_1	MPH1_recipient_1	30	17	13	1	0	1	1	1	0	1	1	0	1	0	1	2	1	1	2	1	1	2	1	1	2	1	1	2	1	1	2	1	1	0	YES	DNA_repair	DNA_repair	NA	NA	NA	NA	NA
MPH1_donor_1	MUS81_recipient_1	30	16	14	0	0	0	0	0	0	0	0	0	10	4	6	21	12	9	24	13	11	12	6	6	13	6	7	10	6	4	17	10	7	NA	no	DNA_repair	DNA_repair	-0.071182	-0.204046	-0.17882578	AGGRAVATING	AGGRAVATING
MPH1_donor_1	NGL3_recipient_1	1610	879	731	1655	708	947	1660	950	710	1292	740	552	2159	936	1223	1664	943	721	1549	870	679	1431	812	619	1573	747	826	1422	837	585	1663	997	666	NA	no	DNA_repair	Neutral	NA	NA	NA	NA	NA
MPH1_donor_1	NGL3_recipient_2	315	175	140	423	197	226	390	217	173	331	193	138	404	164	240	378	210	168	438	251	187	355	192	163	397	182	215	343	204	139	397	234	163	NA	no	DNA_repair	Neutral	NA	NA	NA	NA	NA
MPH1_donor_1	PSY3_recipient_1	300	158	142	369	162	207	331	189	142	160	90	70	263	117	146	366	202	164	397	232	165	356	191	165	402	168	234	409	241	168	322	191	131	NA	no	DNA_repair	DNA_repair	-0.04872	0.051748	0.095162178	AGGRAVATING	ALLEVIATING
MPH1_donor_1	PSY3_recipient_2	960	509	451	547	243	304	526	301	225	321	177	144	558	245	313	552	310	242	807	475	332	481	265	216	597	259	338	566	311	255	591	338	253	NA	no	DNA_repair	DNA_repair	-0.04872	0.051748	0.095162178	AGGRAVATING	ALLEVIATING
MPH1_donor_1	RAD18_recipient_1	70	36	34	35	16	19	35	19	16	28	16	12	50	21	29	170	96	74	158	91	67	104	57	47	131	55	76	104	58	46	67	39	28	NA	no	DNA_repair	DNA_repair	-0.054811	0.001512	0.016625659	AGGRAVATING	NEUTRAL
MPH1_donor_1	RAD18_recipient_2	350	191	159	201	92	109	131	75	56	37	20	17	32	14	18	292	152	140	258	150	108	233	131	102	222	100	122	247	139	108	229	132	97	NA	no	DNA_repair	DNA_repair	-0.054811	0.001512	0.016625659	AGGRAVATING	NEUTRAL
MPH1_donor_1	RAD51_recipient_1	50	27	23	11	5	6	16	9	7	13	8	5	18	8	10	6	3	3	6	3	3	18	10	8	6	3	3	16	9	7	13	7	6	NA	no	DNA_repair	DNA_repair	-0.035461	0.027277	0.058769069	AGGRAVATING	ALLEVIATING
MPH1_donor_1	RAD52_recipient_1	35	18	17	5	2	3	9	5	4	5	3	2	0	0	0	39	21	18	81	45	36	43	25	18	23	10	13	11	6	5	8	4	4	NA	no	DNA_repair	DNA_repair	-0.042046	-0.038834	-0.029030159	AGGRAVATING	AGGRAVATING
MPH1_donor_1	RAD54_recipient_1	15	8	7	14	6	8	5	3	2	5	3	2	9	4	5	22	13	9	29	16	13	24	13	11	17	7	10	20	12	8	17	9	8	NA	no	DNA_repair	DNA_repair	-0.009842	0.044666	0.060570822	NEUTRAL	ALLEVIATING
MPH1_donor_1	RAD54_recipient_2	140	76	64	77	34	43	136	79	57	60	33	27	36	14	22	177	98	79	262	150	112	201	115	86	0	0	0	0	0	0	91	55	36	NA	no	DNA_repair	DNA_repair	-0.009842	0.044666	0.060570822	NEUTRAL	ALLEVIATING
MPH1_donor_1	RAD55_recipient_1	150	81	69	32	14	18	41	23	18	50	28	22	45	18	27	47	25	22	37	22	15	42	24	18	35	15	20	38	22	16	35	20	15	NA	no	DNA_repair	DNA_repair	-0.054417	0.02409	0.070318297	AGGRAVATING	NEUTRAL
MPH1_donor_1	RAD57_recipient_1	270	150	120	137	64	73	100	55	45	64	36	28	91	37	54	81	45	36	156	88	68	117	68	49	90	41	49	104	60	44	147	82	65	NA	no	DNA_repair	DNA_repair	-0.043391	0.027261	0.064292307	AGGRAVATING	NEUTRAL
MPH1_donor_1	RAD59_recipient_1	525	273	252	437	185	252	465	251	214	245	135	110	378	156	222	450	243	207	509	300	209	0	0	0	434	206	228	54	31	23	508	307	201	NA	no	DNA_repair	DNA_repair	-0.031176	-0.015236	0.00662251	AGGRAVATING	NEUTRAL
MPH1_donor_1	RAD5_recipient_1	55	30	25	45	19	26	35	20	15	32	18	14	27	12	15	73	41	32	110	62	48	97	55	42	14	6	8	34	19	15	56	32	24	NA	no	DNA_repair	DNA_repair	-0.083854	0.023236	0.050819201	AGGRAVATING	ALLEVIATING
MPH1_donor_1	RAD5_recipient_2	680	354	326	328	152	176	376	213	163	124	68	56	118	51	67	446	244	202	373	220	153	340	196	144	381	163	218	316	184	132	373	211	162	NA	no	DNA_repair	DNA_repair	-0.083854	0.023236	0.050819201	AGGRAVATING	ALLEVIATING
MPH1_donor_1	RAD61_recipient_1	115	60	55	118	50	68	82	47	35	60	35	25	100	44	56	67	35	32	60	33	27	0	0	0	52	22	30	0	0	0	93	54	39	NA	no	DNA_repair	DNA_repair	0.000631	-0.022065	-0.023677002	NEUTRAL	NEUTRAL
MPH1_donor_1	RTT101_recipient_1	120	63	57	23	10	13	5	3	2	9	5	4	5	2	3	70	37	33	95	51	44	35	19	16	15	7	8	17	10	7	50	28	22	NA	no	DNA_repair	DNA_repair	-0.046863	-0.022049	0.008827188	AGGRAVATING	NEUTRAL
MPH1_donor_1	RTT101_recipient_2	40	22	18	10	5	5	25	13	12	5	3	2	18	8	10	63	33	30	62	36	26	44	24	20	25	11	14	10	6	4	45	26	19	NA	no	DNA_repair	DNA_repair	-0.046863	-0.022049	0.008827188	AGGRAVATING	NEUTRAL
MPH1_donor_1	RTT107_recipient_1	55	29	26	50	23	27	68	39	29	20	11	9	23	10	13	1	1	0	132	76	56	68	39	29	36	17	19	0	0	0	107	63	44	NA	no	DNA_repair	DNA_repair	-0.047325	-0.066767	-0.041284766	AGGRAVATING	AGGRAVATING
MPH1_donor_1	SGS1_recipient_1	225	125	100	96	44	52	59	32	27	60	36	24	36	14	22	181	102	79	211	123	88	105	56	49	92	38	54	63	37	26	85	50	35	NA	no	DNA_repair	DNA_repair	0.024624	-0.033329	-0.051410194	NEUTRAL	NEUTRAL
MPH1_donor_1	SHU1_recipient_1	195	101	94	155	71	84	145	84	61	119	71	48	136	57	79	248	129	119	229	126	103	187	107	80	320	135	185	175	98	77	224	131	93	NA	no	DNA_repair	DNA_repair	-0.055569	0.032753	0.079778333	AGGRAVATING	NEUTRAL
MPH1_donor_1	SHU1_recipient_2	130	68	62	118	52	66	150	83	67	87	48	39	141	62	79	202	110	92	180	100	80	152	81	71	176	77	99	212	127	85	169	94	75	NA	no	DNA_repair	DNA_repair	-0.055569	0.032753	0.079778333	AGGRAVATING	NEUTRAL
MPH1_donor_1	SHU2_recipient_1	325	166	159	20	8	12	55	32	23	87	49	38	127	52	75	95	50	45	130	72	58	109	62	47	47	20	27	55	32	23	26	15	11	NA	no	DNA_repair	DNA_repair	-0.078696	0.017077	0.084459327	AGGRAVATING	NEUTRAL
MPH1_donor_1	SHU2_recipient_2	260	143	117	70	33	37	85	49	36	96	57	39	200	88	112	297	171	126	362	209	153	145	83	62	280	129	151	259	147	112	214	122	92	NA	no	DNA_repair	DNA_repair	-0.078696	0.017077	0.084459327	AGGRAVATING	NEUTRAL
MPH1_donor_1	SLX4_recipient_1	215	112	103	283	132	151	209	119	90	125	71	54	168	71	97	0	0	0	267	144	123	76	42	34	111	50	61	0	0	0	216	120	96	NA	no	DNA_repair	DNA_repair	-0.016823	-0.097172	-0.086769081	NEUTRAL	AGGRAVATING
MPH1_donor_1	SRS2_recipient_1	155	85	70	5	2	3	5	3	2	5	3	2	36	16	20	64	36	28	142	82	60	79	44	35	58	27	31	19	11	8	58	35	23	NA	no	DNA_repair	DNA_repair	-0.12888	-0.262447	-0.203510858	NEUTRAL	AGGRAVATING
MPH1_donor_1	SRS2_recipient_2	370	204	166	20	8	12	25	13	12	135	77	58	132	56	76	529	275	254	709	417	292	507	285	222	383	168	215	144	86	58	364	208	156	NA	no	DNA_repair	DNA_repair	-0.12888	-0.262447	-0.203510858	NEUTRAL	AGGRAVATING
MPH1_donor_1	YBR259W_recipient_1	500	263	237	701	322	379	762	428	334	546	295	251	708	284	424	636	331	305	730	414	316	611	327	284	678	308	370	600	340	260	674	378	296	NA	no	DNA_repair	Neutral	NA	NA	NA	NA	NA
MPH1_donor_1	YCL047C_recipient_1	155	81	74	108	46	62	105	61	44	87	50	37	96	43	53	136	74	62	153	91	62	98	53	45	128	57	71	123	74	49	154	91	63	NA	no	DNA_repair	Neutral	NA	NA	NA	NA	NA
MPH1_donor_1	YDL027C_recipient_1	250	138	112	169	78	91	190	108	82	147	87	60	222	91	131	254	144	110	231	131	100	181	103	78	172	82	90	236	138	98	234	140	94	NA	no	DNA_repair	Neutral	NA	NA	NA	NA	NA
MPH1_donor_1	YDL027C_recipient_2	420	233	187	506	224	282	358	203	155	346	206	140	444	195	249	491	255	236	565	330	235	397	229	168	512	216	296	418	244	174	494	274	220	NA	no	DNA_repair	Neutral	NA	NA	NA	NA	NA
MPH1_donor_1	YFR057W_recipient_1	540	281	259	469	208	261	472	263	209	382	210	172	473	213	260	414	220	194	574	329	245	366	208	158	485	205	280	477	278	199	473	260	213	NA	no	DNA_repair	Neutral	NA	NA	NA	NA	NA
MPH1_donor_1	YKR011C_recipient_1	190	98	92	299	141	158	293	169	124	245	142	103	309	136	173	256	145	111	387	217	170	202	115	87	266	119	147	235	140	95	266	161	105	NA	no	DNA_repair	Neutral	NA	NA	NA	NA	NA
MPH1_donor_1	YKR011C_recipient_2	225	120	105	237	108	129	229	129	100	191	112	79	228	96	132	263	139	124	316	177	139	183	103	80	260	118	142	258	145	113	248	136	112	NA	no	DNA_repair	Neutral	NA	NA	NA	NA	NA
MPH1_donor_1	YLR179C_recipient_1	205	108	97	308	135	173	319	181	138	244	141	103	322	143	179	290	154	136	291	170	121	263	144	119	334	143	191	295	174	121	322	188	134	NA	no	DNA_repair	Neutral	NA	NA	NA	NA	NA
MPH1_donor_1	YLR179C_recipient_2	305	160	145	353	157	196	327	175	152	278	153	125	318	129	189	260	142	118	302	163	139	234	125	109	334	150	184	306	170	136	357	210	147	NA	no	DNA_repair	Neutral	NA	NA	NA	NA	NA
MPH1_donor_1	YLR356W_recipient_1	495	257	238	473	202	271	459	255	204	398	224	174	532	222	310	309	164	145	455	260	195	317	180	137	488	227	261	356	208	148	477	275	202	NA	no	DNA_repair	Neutral	NA	NA	NA	NA	NA
MPH1_donor_1	YLR356W_recipient_2	310	172	138	234	100	134	211	120	91	185	108	77	212	88	124	265	141	124	184	104	80	197	110	87	251	107	144	186	107	79	260	149	111	NA	no	DNA_repair	Neutral	NA	NA	NA	NA	NA
MPH1_donor_2	APT2_recipient_1	935	486	449	641	271	370	610	336	274	548	314	234	617	251	366	877	483	394	741	424	317	516	293	223	607	253	354	548	326	222	657	379	278	NA	no	DNA_repair	Neutral	NA	NA	NA	NA	NA
MPH1_donor_2	CLA4_recipient_1	330	183	147	175	75	100	172	97	75	10	6	4	160	70	90	192	105	87	0	0	0	167	94	73	85	37	48	41	23	18	0	0	0	NA	no	DNA_repair	DNA_repair	0.011907	-0.284782	-0.351268428	NEUTRAL	AGGRAVATING
MPH1_donor_2	CSM2_recipient_1	349	185	164	264	111	153	286	161	125	206	113	93	281	119	162	429	245	184	379	209	170	183	106	77	151	65	86	241	143	98	127	71	56	256914	no	DNA_repair	DNA_repair	-0.032718	0.058414	0.086736105	NEUTRAL	ALLEVIATING
MPH1_donor_2	CSM2_recipient_2	515	286	229	825	362	463	834	464	370	725	392	333	798	324	474	94	49	45	438	258	180	248	133	115	679	319	360	316	182	134	605	359	246	256914	no	DNA_repair	DNA_repair	-0.032718	0.058414	0.086736105	NEUTRAL	ALLEVIATING
MPH1_donor_2	CSM3_recipient_1	618	315	303	132	57	75	113	65	48	83	48	35	91	38	53	269	150	119	220	126	94	202	111	91	48	21	27	112	62	50	126	76	50	NA	no	DNA_repair	DNA_repair	-0.014472	-0.015948	-0.004624232	NEUTRAL	NEUTRAL
MPH1_donor_2	CSM3_recipient_2	166	87	79	96	41	55	59	31	28	32	17	15	50	21	29	148	79	69	122	70	52	115	61	54	96	43	53	69	39	30	73	43	30	NA	no	DNA_repair	DNA_repair	-0.014472	-0.015948	-0.004624232	NEUTRAL	NEUTRAL
MPH1_donor_2	FLO8_recipient_1	592	329	263	456	207	249	512	280	232	478	276	202	490	212	278	592	329	263	582	321	261	277	160	117	309	139	170	369	213	156	442	253	189	NA	no	DNA_repair	Neutral	NA	NA	NA	NA	NA
MPH1_donor_2	FLO8_recipient_2	427	233	194	579	245	334	676	380	296	591	329	262	603	268	335	429	239	190	544	314	230	251	145	106	395	175	220	313	174	139	424	236	188	NA	no	DNA_repair	Neutral	NA	NA	NA	NA	NA
MPH1_donor_2	GAL2_recipient_2	602	310	292	776	348	428	783	448	335	749	404	345	793	326	467	489	259	230	540	295	245	123	71	52	560	237	323	423	240	183	570	339	231	NA	no	DNA_repair	Neutral	NA	NA	NA	NA	NA
MPH1_donor_2	GAL2_recipient_1	527	280	247	530	232	298	522	277	245	493	266	227	512	216	296	586	308	278	514	291	223	374	200	174	471	202	269	413	232	181	489	272	217	NA	no	DNA_repair	Neutral	NA	NA	NA	NA	NA
MPH1_donor_2	HO_recipient_1	806	423	383	1139	523	616	1065	593	472	1013	558	455	1383	554	829	932	485	447	1497	881	616	485	257	228	748	347	401	497	282	215	886	531	355	NA	no	DNA_repair	Neutral	NA	NA	NA	NA	NA
MPH1_donor_2	HO_recipient_2	1029	525	504	1352	621	731	1306	713	593	1225	668	557	1359	552	807	1357	783	574	1765	1001	764	737	414	323	1084	492	592	1135	662	473	1222	679	543	NA	no	DNA_repair	Neutral	NA	NA	NA	NA	NA
MPH1_donor_2	MAG1_recipient_1	118	62	56	65	27	38	65	38	27	5	3	2	78	34	44	70	38	32	124	73	51	40	23	17	78	36	42	36	21	15	109	65	44	NA	no	DNA_repair	DNA_repair	-0.010536	-0.179167	-0.177709325	NEUTRAL	AGGRAVATING
MPH1_donor_2	MAL13_recipient_1	756	416	340	611	271	340	605	327	278	572	312	260	607	266	341	716	380	336	562	310	252	440	250	190	424	199	225	515	286	229	576	333	243	NA	no	DNA_repair	Neutral	NA	NA	NA	NA	NA
MPH1_donor_2	MMS1_recipient_1	282	145	137	145	61	84	115	63	52	70	39	31	204	91	113	273	155	118	279	152	127	184	99	85	173	81	92	87	52	35	258	149	109	NA	no	DNA_repair	DNA_repair	0.000146	0.038943	0.048834193	NEUTRAL	NEUTRAL
MPH1_donor_2	MMS4_recipient_1	174	96	78	10	4	6	10	5	5	5	3	2	103	46	57	125	68	57	140	80	60	102	55	47	73	34	39	25	15	10	83	47	36	NA	no	DNA_repair	DNA_repair	-0.080646	-0.256879	-0.23374905	AGGRAVATING	AGGRAVATING
MPH1_donor_2	MPH1_recipient_1	98	50	48	1	0	1	1	1	0	1	1	0	1	0	1	1	1	0	1	1	0	1	1	0	1	0	1	1	1	0	1	1	0	0	YES	DNA_repair	DNA_repair	NA	NA	NA	NA	NA
MPH1_donor_2	MUS81_recipient_1	81	44	37	0	0	0	0	0	0	0	0	0	28	12	16	52	29	23	58	32	26	30	16	14	32	14	18	8	5	3	48	27	21	NA	no	DNA_repair	DNA_repair	-0.071182	-0.204046	-0.17882578	AGGRAVATING	AGGRAVATING
MPH1_donor_2	NGL3_recipient_1	3954	2057	1897	4035	1854	2181	4232	2422	1810	3774	2181	1593	4774	2070	2704	3796	2073	1723	3286	1792	1494	2813	1521	1292	3411	1531	1880	2763	1626	1137	3706	2222	1484	NA	no	DNA_repair	Neutral	NA	NA	NA	NA	NA
MPH1_donor_2	NGL3_recipient_2	864	463	401	1130	507	623	1056	571	485	926	545	381	1048	449	599	925	519	406	1037	616	421	903	483	420	1102	529	573	783	439	344	952	529	423	NA	no	DNA_repair	Neutral	NA	NA	NA	NA	NA
MPH1_donor_2	PSY3_recipient_1	578	321	257	788	337	451	621	336	285	426	244	182	581	239	342	570	323	247	592	352	240	309	170	139	743	353	390	609	355	254	881	533	348	NA	no	DNA_repair	DNA_repair	-0.04872	0.051748	0.095162178	AGGRAVATING	ALLEVIATING
MPH1_donor_2	PSY3_recipient_2	1258	693	565	1089	500	589	1165	617	548	747	415	332	866	380	486	746	407	339	1287	716	571	398	219	179	1069	496	573	509	286	223	1319	762	557	NA	no	DNA_repair	DNA_repair	-0.04872	0.051748	0.095162178	AGGRAVATING	ALLEVIATING
MPH1_donor_2	RAD18_recipient_1	188	103	85	64	28	36	32	19	13	23	12	11	14	6	8	79	43	36	91	51	40	129	70	59	89	39	50	78	44	34	82	50	32	NA	no	DNA_repair	DNA_repair	-0.054811	0.001512	0.016625659	AGGRAVATING	NEUTRAL
MPH1_donor_2	RAD18_recipient_2	425	228	197	196	91	105	254	148	106	78	42	36	82	35	47	112	63	49	300	175	125	204	112	92	277	117	160	354	202	152	216	129	87	NA	no	DNA_repair	DNA_repair	-0.054811	0.001512	0.016625659	AGGRAVATING	NEUTRAL
MPH1_donor_2	RAD51_recipient_1	119	64	55	26	12	14	42	24	18	37	21	16	47	19	28	11	6	5	11	6	5	47	25	22	11	5	6	21	12	9	33	19	14	NA	no	DNA_repair	DNA_repair	-0.035461	0.027277	0.058769069	AGGRAVATING	ALLEVIATING
MPH1_donor_2	RAD52_recipient_1	94	51	43	14	6	8	18	10	8	5	3	2	0	0	0	28	16	12	7	4	3	18	10	8	0	0	0	8	5	3	4	2	2	NA	no	DNA_repair	DNA_repair	-0.042046	-0.038834	-0.029030159	AGGRAVATING	AGGRAVATING
MPH1_donor_2	RAD54_recipient_1	49	26	23	23	10	13	18	10	8	20	11	9	14	6	8	22	12	10	61	36	25	52	28	24	10	4	6	21	13	8	39	23	16	NA	no	DNA_repair	DNA_repair	-0.009842	0.044666	0.060570822	NEUTRAL	ALLEVIATING
MPH1_donor_2	RAD54_recipient_2	801	437	364	365	160	205	286	158	128	211	122	89	240	96	144	875	473	402	552	316	236	702	387	315	235	101	134	205	114	91	412	229	183	NA	no	DNA_repair	DNA_repair	-0.009842	0.044666	0.060570822	NEUTRAL	ALLEVIATING
MPH1_donor_2	RAD55_recipient_1	242	126	116	82	34	48	77	42	35	69	39	30	68	27	41	181	102	79	150	88	62	163	93	70	45	21	24	55	33	22	74	44	30	NA	no	DNA_repair	DNA_repair	-0.054417	0.02409	0.070318297	AGGRAVATING	NEUTRAL
MPH1_donor_2	RAD57_recipient_1	403	210	193	164	73	91	218	127	91	83	47	36	127	52	75	0	0	0	263	155	108	231	132	99	65	31	34	40	22	18	229	126	103	NA	no	DNA_repair	DNA_repair	-0.043391	0.027261	0.064292307	AGGRAVATING	NEUTRAL
MPH1_donor_2	RAD59_recipient_1	1325	683	642	1001	449	552	1174	660	514	695	379	316	1031	430	601	815	453	362	871	480	391	0	0	0	661	307	354	0	0	0	977	580	397	NA	no	DNA_repair	DNA_repair	-0.031176	-0.015236	0.00662251	AGGRAVATING	NEUTRAL
MPH1_donor_2	RAD5_recipient_1	166	86	80	115	49	66	120	69	51	69	39	30	50	21	29	273	149	124	134	73	61	144	79	65	77	34	43	59	34	25	112	62	50	NA	no	DNA_repair	DNA_repair	-0.083854	0.023236	0.050819201	AGGRAVATING	ALLEVIATING
MPH1_donor_2	RAD5_recipient_2	1343	753	590	679	287	392	762	428	334	321	177	144	177	75	102	686	382	304	486	283	203	684	373	311	625	281	344	585	335	250	506	278	228	NA	no	DNA_repair	DNA_repair	-0.083854	0.023236	0.050819201	AGGRAVATING	ALLEVIATING
MPH1_donor_2	RAD61_recipient_1	385	196	189	269	126	143	267	144	123	206	116	90	236	101	135	412	221	191	496	273	223	214	122	92	394	187	207	48	27	21	505	292	213	NA	no	DNA_repair	DNA_repair	0.000631	-0.022065	-0.023677002	NEUTRAL	NEUTRAL
MPH1_donor_2	RTT101_recipient_1	166	87	79	40	18	22	45	26	19	18	10	8	14	6	8	123	67	56	142	78	64	107	62	45	59	28	31	18	10	8	37	22	15	NA	no	DNA_repair	DNA_repair	-0.046863	-0.022049	0.008827188	AGGRAVATING	NEUTRAL
MPH1_donor_2	RTT101_recipient_2	309	159	150	59	26	33	45	25	20	60	35	25	73	32	41	145	82	63	244	137	107	191	111	80	24	11	13	0	0	0	144	85	59	NA	no	DNA_repair	DNA_repair	-0.046863	-0.022049	0.008827188	AGGRAVATING	NEUTRAL
MPH1_donor_2	RTT107_recipient_1	237	122	115	100	47	53	181	105	76	41	24	17	154	65	89	135	75	60	209	113	96	110	60	50	21	9	12	0	0	0	142	83	59	NA	no	DNA_repair	DNA_repair	-0.047325	-0.066767	-0.041284766	AGGRAVATING	AGGRAVATING
MPH1_donor_2	SGS1_recipient_1	385	204	181	164	75	89	168	98	70	69	40	29	86	35	51	343	191	152	356	202	154	316	183	133	130	58	72	50	28	22	144	86	58	NA	no	DNA_repair	DNA_repair	0.024624	-0.033329	-0.051410194	NEUTRAL	NEUTRAL
MPH1_donor_2	SHU1_recipient_1	712	385	327	738	323	415	712	377	335	587	330	257	494	206	288	995	559	436	867	473	394	628	353	275	789	338	451	671	395	276	782	443	339	NA	no	DNA_repair	DNA_repair	-0.055569	0.032753	0.079778333	AGGRAVATING	NEUTRAL
MPH1_donor_2	SHU1_recipient_2	439	237	202	492	218	274	399	214	185	280	162	118	354	146	208	557	316	241	623	347	276	424	238	186	443	199	244	497	298	199	526	312	214	NA	no	DNA_repair	DNA_repair	-0.055569	0.032753	0.079778333	AGGRAVATING	NEUTRAL
MPH1_donor_2	SHU2_recipient_1	1168	643	525	345	151	194	290	169	121	436	240	196	590	256	334	850	455	395	1367	775	592	680	360	320	959	410	549	997	570	427	887	507	380	NA	no	DNA_repair	DNA_repair	-0.078696	0.017077	0.084459327	AGGRAVATING	NEUTRAL
MPH1_donor_2	SHU2_recipient_2	954	491	463	450	207	243	495	270	225	802	446	356	1079	438	641	1341	725	616	1739	948	791	961	555	406	1406	675	731	1068	599	469	1550	870	680	NA	no	DNA_repair	DNA_repair	-0.078696	0.017077	0.084459327	AGGRAVATING	NEUTRAL
MPH1_donor_2	SLX4_recipient_1	864	471	393	725	310	415	703	410	293	75	42	33	590	236	354	0	0	0	468	268	200	120	69	51	231	106	125	50	30	20	447	266	181	NA	no	DNA_repair	DNA_repair	-0.016823	-0.097172	-0.086769081	NEUTRAL	AGGRAVATING
MPH1_donor_2	SRS2_recipient_1	466	247	219	15	7	8	20	11	9	20	12	8	100	39	61	626	358	268	510	303	207	375	203	172	140	67	73	157	91	66	324	180	144	NA	no	DNA_repair	DNA_repair	-0.12888	-0.262447	-0.203510858	NEUTRAL	AGGRAVATING
MPH1_donor_2	SRS2_recipient_2	430	239	191	20	9	11	10	6	4	45	26	19	82	35	47	542	282	260	321	184	137	507	269	238	216	96	120	87	53	34	286	164	122	NA	no	DNA_repair	DNA_repair	-0.12888	-0.262447	-0.203510858	NEUTRAL	AGGRAVATING
MPH1_donor_2	YBR259W_recipient_1	1425	741	684	1709	722	987	1532	853	679	1594	878	716	1565	704	861	1403	751	652	1575	927	648	1175	673	502	1461	694	767	1138	682	456	1472	866	606	NA	no	DNA_repair	Neutral	NA	NA	NA	NA	NA
MPH1_donor_2	YCL047C_recipient_1	381	210	171	263	112	151	268	149	119	244	142	102	277	109	168	387	221	166	362	213	149	192	103	89	357	153	204	280	163	117	395	219	176	NA	no	DNA_repair	Neutral	NA	NA	NA	NA	NA
MPH1_donor_2	YDL027C_recipient_1	609	342	267	492	208	284	498	277	221	532	296	236	512	202	310	755	424	331	609	352	257	336	183	153	467	214	253	582	333	249	486	289	197	NA	no	DNA_repair	Neutral	NA	NA	NA	NA	NA
MPH1_donor_2	YDL027C_recipient_2	1115	597	518	1053	484	569	1011	536	475	1027	588	439	921	369	552	1096	593	503	1289	717	572	621	339	282	1115	489	626	659	362	297	1094	614	480	NA	no	DNA_repair	Neutral	NA	NA	NA	NA	NA
MPH1_donor_2	YFR057W_recipient_1	1359	742	617	1145	526	619	1202	682	520	1116	651	465	1201	481	720	855	467	388	1191	682	509	548	296	252	984	426	558	820	456	364	974	552	422	NA	no	DNA_repair	Neutral	NA	NA	NA	NA	NA
MPH1_donor_2	YKR011C_recipient_1	475	262	213	720	300	420	789	431	358	715	417	298	784	327	457	452	242	210	646	366	280	131	75	56	468	208	260	249	145	104	238	132	106	NA	no	DNA_repair	Neutral	NA	NA	NA	NA	NA
MPH1_donor_2	YKR011C_recipient_2	488	259	229	483	201	282	583	315	268	559	311	248	579	248	331	493	256	237	397	232	165	179	97	82	445	204	241	366	209	157	425	236	189	NA	no	DNA_repair	Neutral	NA	NA	NA	NA	NA
MPH1_donor_2	YLR179C_recipient_1	546	287	259	751	321	430	813	452	361	712	408	304	875	384	491	467	257	210	500	286	214	378	220	158	501	209	292	452	259	193	614	344	270	NA	no	DNA_repair	Neutral	NA	NA	NA	NA	NA
MPH1_donor_2	YLR179C_recipient_2	654	337	317	860	404	456	834	469	365	812	465	347	698	280	418	511	271	240	768	435	333	423	240	183	662	283	379	492	279	213	742	441	301	NA	no	DNA_repair	Neutral	NA	NA	NA	NA	NA
MPH1_donor_2	YLR356W_recipient_1	1070	573	497	1153	493	660	1169	682	487	1164	647	517	1351	549	802	550	312	238	864	504	360	413	223	190	987	458	529	501	303	198	984	584	400	NA	no	DNA_repair	Neutral	NA	NA	NA	NA	NA
MPH1_donor_2	YLR356W_recipient_2	757	405	352	592	259	333	526	307	219	458	265	193	553	228	325	428	225	203	243	131	112	253	146	107	435	193	242	219	124	95	457	254	203	NA	no	DNA_repair	Neutral	NA	NA	NA	NA	NA
MUS81_donor_1	APT2_recipient_1	2010	1087	923	1823	857	966	1732	991	741	1265	738	527	1510	638	872	3290	1865	1425	2310	1272	1038	2411	1393	1018	1007	426	581	479	277	202	1642	930	712	96535	no	DNA_repair	Neutral	NA	NA	NA	NA	NA
MUS81_donor_1	CLA4_recipient_1	660	367	293	470	203	267	470	267	203	315	182	133	376	163	213	771	409	362	530	289	241	543	305	238	198	85	113	57	34	23	384	232	152	NA	no	DNA_repair	DNA_repair	0.02746	0.004642	-0.020003319	NEUTRAL	NEUTRAL
MUS81_donor_1	CSM2_recipient_1	1020	557	463	1167	493	674	1143	630	513	756	445	311	830	337	493	0	0	0	1854	1081	773	1280	712	568	421	187	234	0	0	0	1092	619	473	NA	no	DNA_repair	DNA_repair	-0.040624	0.034277	0.068316509	AGGRAVATING	NEUTRAL
MUS81_donor_1	CSM2_recipient_2	2030	1066	964	3386	1556	1830	3464	2001	1463	2178	1270	908	2522	1107	1415	0	0	0	2556	1394	1162	2298	1303	995	1046	469	577	0	0	0	2985	1757	1228	NA	no	DNA_repair	DNA_repair	-0.040624	0.034277	0.068316509	AGGRAVATING	NEUTRAL
MUS81_donor_1	CSM3_recipient_1	1015	523	492	469	218	251	363	194	169	344	189	155	236	93	143	1168	613	555	945	541	404	989	524	465	466	214	252	397	238	159	493	293	200	NA	no	DNA_repair	DNA_repair	-0.031097	-0.035552	-0.015282385	AGGRAVATING	NEUTRAL
MUS81_donor_1	CSM3_recipient_2	240	132	108	118	50	68	100	54	46	78	45	33	122	54	68	334	184	150	301	172	129	306	170	136	77	34	43	69	40	29	140	81	59	NA	no	DNA_repair	DNA_repair	-0.031097	-0.035552	-0.015282385	AGGRAVATING	NEUTRAL
MUS81_donor_1	FLO8_recipient_1	1370	762	608	1538	698	840	1528	842	686	1227	676	551	1235	542	693	2429	1377	1052	1757	1006	751	1875	1093	782	666	292	374	158	90	68	1627	913	714	NA	no	DNA_repair	Neutral	NA	NA	NA	NA	NA
MUS81_donor_1	FLO8_recipient_2	990	520	470	1767	812	955	1747	981	766	1461	844	617	1536	674	862	2239	1222	1017	2006	1137	869	1806	1015	791	661	307	354	0	0	0	1544	866	678	NA	no	DNA_repair	Neutral	NA	NA	NA	NA	NA
MUS81_donor_1	GAL2_recipient_2	1395	726	669	2367	1000	1367	2339	1326	1013	1923	1070	853	1998	811	1187	3023	1729	1294	2879	1586	1293	2325	1319	1006	808	371	437	0	0	0	2096	1176	920	NA	no	DNA_repair	Neutral	NA	NA	NA	NA	NA
MUS81_donor_1	GAL2_recipient_1	1120	611	509	1563	668	895	1623	912	711	1137	614	523	1292	567	725	2456	1315	1141	1711	961	750	1475	829	646	905	397	508	235	133	102	1533	852	681	NA	no	DNA_repair	Neutral	NA	NA	NA	NA	NA
MUS81_donor_1	HO_recipient_1	1785	992	793	3012	1288	1724	3432	1946	1486	2251	1288	963	2463	1000	1463	3780	2123	1657	4628	2574	2054	2416	1332	1084	931	423	508	0	0	0	2550	1515	1035	1198053	no	DNA_repair	Neutral	NA	NA	NA	NA	NA
MUS81_donor_1	HO_recipient_2	2385	1277	1108	4124	1763	2361	3902	2068	1834	3145	1715	1430	3425	1522	1903	5853	3104	2749	5696	3107	2589	4509	2605	1904	2793	1210	1583	1576	875	701	4833	2685	2148	1198053	no	DNA_repair	Neutral	NA	NA	NA	NA	NA
MUS81_donor_1	MAG1_recipient_1	205	113	92	215	99	116	258	139	119	25	15	10	135	57	78	78	43	35	83	49	34	69	39	30	0	0	0	0	0	0	26	15	11	NA	no	DNA_repair	DNA_repair	0.011532	-0.07036	-0.082759195	NEUTRAL	AGGRAVATING
MUS81_donor_1	MAL13_recipient_1	1790	1004	786	1841	836	1005	1587	917	670	1453	792	661	1433	582	851	2923	1581	1342	2026	1138	888	2051	1087	964	989	439	550	465	266	199	1875	1062	813	NA	no	DNA_repair	Neutral	NA	NA	NA	NA	NA
MUS81_donor_1	MMS1_recipient_1	515	276	239	220	98	122	150	86	64	45	26	19	240	103	137	970	560	410	628	373	255	693	389	304	304	129	175	268	150	118	582	336	246	NA	no	DNA_repair	DNA_repair	-0.021449	-0.021292	-0.014593122	AGGRAVATING	NEUTRAL
MUS81_donor_1	MMS4_recipient_1	395	218	177	278	123	155	261	141	120	160	91	69	244	96	148	224	122	102	202	109	93	457	262	195	204	96	108	190	106	84	177	98	79	NA	no	DNA_repair	DNA_repair	0.026855	0.179635	0.177177311	ALLEVIATING	ALLEVIATING
MUS81_donor_1	MPH1_recipient_1	380	213	167	25	11	14	25	15	10	25	14	11	186	81	105	423	238	185	501	292	209	278	158	120	241	109	132	74	42	32	403	239	164	NA	no	DNA_repair	DNA_repair	-0.071182	-0.204046	-0.17882578	AGGRAVATING	AGGRAVATING
MUS81_donor_1	MUS81_recipient_1	140	77	63	1	0	1	1	1	0	1	1	0	1	0	1	3	2	1	2	1	1	2	1	1	2	1	1	2	1	1	2	1	1	0	YES	DNA_repair	DNA_repair	NA	NA	NA	NA	NA
MUS81_donor_1	NGL3_recipient_1	9170	5051	4119	12310	5655	6655	12642	6767	5875	9694	5549	4145	12034	5084	6950	15365	8629	6736	11598	6827	4771	12490	7017	5473	8325	3563	4762	5287	3024	2263	12067	7234	4833	NA	no	DNA_repair	Neutral	NA	NA	NA	NA	NA
MUS81_donor_1	NGL3_recipient_2	1815	953	862	3058	1308	1750	2689	1425	1264	2482	1354	1128	2358	944	1414	3633	1965	1668	3235	1904	1331	2741	1598	1143	1721	817	904	863	484	379	2481	1487	994	NA	no	DNA_repair	Neutral	NA	NA	NA	NA	NA
MUS81_donor_1	PSY3_recipient_1	1345	734	611	2365	1061	1304	2126	1183	943	1284	707	577	1497	591	906	2491	1347	1144	2836	1654	1182	1691	941	750	1238	530	708	445	252	193	2573	1443	1130	NA	no	DNA_repair	DNA_repair	0.003767	0.105445	0.110136125	NEUTRAL	ALLEVIATING
MUS81_donor_1	PSY3_recipient_2	3500	1856	1644	3381	1428	1953	3006	1737	1269	1701	955	746	2449	981	1468	3727	1938	1789	3699	2017	1682	3203	1715	1488	2014	956	1058	971	545	426	3601	2139	1462	NA	no	DNA_repair	DNA_repair	0.003767	0.105445	0.110136125	NEUTRAL	ALLEVIATING
MUS81_donor_1	RAD18_recipient_1	285	151	134	30	13	17	25	14	11	50	29	21	77	34	43	564	293	271	278	159	119	481	273	208	183	80	103	115	67	48	211	126	85	NA	no	DNA_repair	DNA_repair	-0.050704	0.037049	0.06378231	AGGRAVATING	ALLEVIATING
MUS81_donor_1	RAD18_recipient_2	1100	578	522	115	52	63	120	64	56	339	200	139	317	137	180	1369	712	657	1324	772	552	1107	610	497	631	300	331	450	255	195	742	449	293	NA	no	DNA_repair	DNA_repair	-0.050704	0.037049	0.06378231	AGGRAVATING	ALLEVIATING
MUS81_donor_1	RAD51_recipient_1	265	146	119	155	73	82	151	80	71	116	64	52	148	60	88	335	176	159	233	137	96	291	160	131	123	53	70	121	67	54	172	96	76	NA	no	DNA_repair	DNA_repair	-0.015306	-0.039076	-0.03964102	NEUTRAL	NEUTRAL
MUS81_donor_1	RAD52_recipient_1	175	94	81	100	45	55	77	41	36	78	46	32	118	51	67	57	30	27	252	137	115	275	152	123	108	48	60	97	55	42	116	64	52	NA	no	DNA_repair	DNA_repair	-0.007197	0.021061	0.03339399	NEUTRAL	NEUTRAL
MUS81_donor_1	RAD54_recipient_1	390	203	187	178	82	96	186	104	82	110	63	47	136	58	78	564	320	244	478	266	212	459	258	201	158	71	87	147	83	64	258	146	112	NA	no	DNA_repair	DNA_repair	-0.037139	-0.065479	-0.062972501	AGGRAVATING	AGGRAVATING
MUS81_donor_1	RAD54_recipient_2	1300	729	571	729	312	417	521	284	237	362	201	161	458	194	264	1682	918	764	1249	735	514	1465	839	626	625	300	325	620	358	262	859	491	368	NA	no	DNA_repair	DNA_repair	-0.037139	-0.065479	-0.062972501	AGGRAVATING	AGGRAVATING
MUS81_donor_1	RAD55_recipient_1	680	354	326	232	100	132	204	114	90	105	62	43	222	88	134	487	261	226	395	226	169	116	63	53	171	76	95	226	137	89	101	61	40	646396	no	DNA_repair	DNA_repair	-0.050058	-0.0647	-0.046766719	AGGRAVATING	NEUTRAL
MUS81_donor_1	RAD57_recipient_1	860	461	399	738	316	422	512	293	219	339	200	139	408	175	233	1449	753	696	874	477	397	1201	656	545	273	118	155	327	185	142	680	396	284	789501	no	DNA_repair	DNA_repair	0.00606	0.043839	0.048152176	NEUTRAL	ALLEVIATING
MUS81_donor_1	RAD59_recipient_1	2355	1285	1070	2939	1319	1620	3080	1730	1350	2147	1183	964	2902	1274	1628	4271	2243	2028	3946	2323	1623	3216	1704	1512	1730	803	927	36	21	15	3131	1756	1375	901131	no	DNA_repair	DNA_repair	0.02052	0.090396	0.083844921	NEUTRAL	ALLEVIATING
MUS81_donor_1	RAD5_recipient_1	665	366	299	95	44	51	95	53	42	367	202	165	277	114	163	1803	975	828	1172	639	533	1298	722	576	720	346	374	373	205	168	607	337	270	NA	no	DNA_repair	DNA_repair	-0.067886	0.065261	0.101914269	AGGRAVATING	ALLEVIATING
MUS81_donor_1	RAD5_recipient_2	3035	1563	1472	280	123	157	275	149	126	1146	644	502	907	363	544	3672	2024	1648	2495	1442	1053	3235	1783	1452	1432	635	797	928	546	382	1667	972	695	NA	no	DNA_repair	DNA_repair	-0.067886	0.065261	0.101914269	AGGRAVATING	ALLEVIATING
MUS81_donor_1	RAD61_recipient_1	580	302	278	661	283	378	753	403	350	445	245	200	431	187	244	1368	782	586	1233	699	534	707	405	302	450	216	234	0	0	0	751	413	338	770095	no	DNA_repair	DNA_repair	0.005895	0.003452	-0.000988724	NEUTRAL	NEUTRAL
MUS81_donor_1	RTT101_recipient_1	550	306	244	135	60	75	180	96	84	110	64	46	132	57	75	660	347	313	618	357	261	543	314	229	96	44	52	67	40	27	330	187	143	NA	no	DNA_repair	DNA_repair	-0.053118	-0.055521	-0.033811368	AGGRAVATING	NEUTRAL
MUS81_donor_1	RTT101_recipient_2	405	211	194	145	61	84	185	106	79	85	47	38	127	54	73	445	236	209	404	218	186	462	264	198	108	51	57	78	46	32	213	119	94	NA	no	DNA_repair	DNA_repair	-0.053118	-0.055521	-0.033811368	AGGRAVATING	NEUTRAL
MUS81_donor_1	RTT107_recipient_1	305	162	143	396	174	222	295	159	136	145	79	66	231	94	137	817	472	345	694	397	297	756	409	347	253	111	142	205	122	83	473	271	202	NA	no	DNA_repair	DNA_repair	-0.035416	-0.083869	-0.076180612	NEUTRAL	AGGRAVATING
MUS81_donor_1	SGS1_recipient_1	995	533	462	0	0	0	275	156	119	0	0	0	0	0	0	1513	842	671	1001	573	428	8	5	3	0	0	0	0	0	0	0	0	0	NA	no	DNA_repair	DNA_repair	-0.797045	-0.319382	NA	AGGRAVATING	AGGRAVATING
MUS81_donor_1	SHU1_recipient_1	1170	638	532	1340	573	767	1378	745	633	871	484	387	939	417	522	139	79	60	1849	1038	811	1430	819	611	888	422	466	167	99	68	0	0	0	NA	no	DNA_repair	DNA_repair	-0.038049	0.071147	0.107357166	AGGRAVATING	NEUTRAL
MUS81_donor_1	SHU1_recipient_2	925	486	439	1194	549	645	1369	769	600	761	444	317	952	387	565	56	31	25	1628	888	740	1122	648	474	619	297	322	117	69	48	0	0	0	NA	no	DNA_repair	DNA_repair	-0.038049	0.071147	0.107357166	AGGRAVATING	NEUTRAL
MUS81_donor_1	SHU2_recipient_1	2030	1118	912	1467	682	785	1315	697	618	899	510	389	1170	475	695	2249	1240	1009	2737	1581	1156	1983	1156	827	1106	514	592	392	222	170	1641	975	666	643215	no	DNA_repair	DNA_repair	-0.020245	0.074075	0.095274331	AGGRAVATING	NEUTRAL
MUS81_donor_1	SHU2_recipient_2	1960	1010	950	2215	959	1256	2222	1189	1033	1398	823	575	1701	728	973	3655	2091	1564	3140	1696	1444	2603	1490	1113	1351	620	731	344	195	149	2474	1402	1072	643215	no	DNA_repair	DNA_repair	-0.020245	0.074075	0.095274331	AGGRAVATING	NEUTRAL
MUS81_donor_1	SLX4_recipient_1	1445	752	693	2005	932	1073	1963	1051	912	1206	697	509	1556	623	933	2540	1360	1180	2274	1314	960	1846	988	858	438	183	255	0	0	0	1546	927	619	NA	no	DNA_repair	DNA_repair	-0.005782	0.018233	0.024499468	NEUTRAL	NEUTRAL
MUS81_donor_1	SRS2_recipient_1	840	437	403	315	145	170	270	150	120	75	41	34	50	20	30	1738	967	771	1608	877	731	1422	814	608	436	184	252	337	196	141	124	74	50	NA	no	DNA_repair	DNA_repair	-0.096968	-0.285344	-0.276430603	AGGRAVATING	AGGRAVATING
MUS81_donor_1	SRS2_recipient_2	1285	708	577	470	203	267	560	312	248	125	71	54	95	38	57	2203	1237	966	2101	1146	955	1780	1000	780	684	296	388	604	342	262	232	138	94	NA	no	DNA_repair	DNA_repair	-0.096968	-0.285344	-0.276430603	AGGRAVATING	AGGRAVATING
MUS81_donor_1	YBR259W_recipient_1	3425	1886	1539	5596	2452	3144	5137	2777	2360	4002	2183	1819	4413	1986	2427	6440	3483	2957	5684	3315	2369	4948	2675	2273	3302	1533	1769	1664	979	685	5162	3123	2039	NA	no	DNA_repair	Neutral	NA	NA	NA	NA	NA
MUS81_donor_1	YCL047C_recipient_1	965	512	453	801	372	429	801	446	355	628	353	275	703	282	421	1232	698	534	990	577	413	801	450	351	501	217	284	35	21	14	772	463	309	NA	no	DNA_repair	Neutral	NA	NA	NA	NA	NA
MUS81_donor_1	YDL027C_recipient_1	1410	762	648	1481	618	863	1487	851	636	1197	659	538	1206	483	723	2600	1474	1126	1869	1029	840	1799	1020	779	954	408	546	463	275	188	1547	910	637	841127	no	DNA_repair	Neutral	NA	NA	NA	NA	NA
MUS81_donor_1	YDL027C_recipient_2	2185	1170	1015	2807	1275	1532	3083	1797	1286	2595	1527	1068	2567	1127	1440	4330	2499	1831	3420	1939	1481	3140	1697	1443	1215	545	670	0	0	0	2529	1419	1110	841127	no	DNA_repair	Neutral	NA	NA	NA	NA	NA
MUS81_donor_1	YFR057W_recipient_1	3350	1777	1573	3313	1540	1773	3828	2110	1718	3130	1707	1423	2554	1037	1517	4594	2580	2014	4327	2407	1920	3429	1926	1503	1860	815	1045	419	240	179	3856	2142	1714	NA	no	DNA_repair	Neutral	NA	NA	NA	NA	NA
MUS81_donor_1	YKR011C_recipient_1	1175	653	522	2227	1011	1216	2230	1206	1024	1836	1021	815	1976	889	1087	2663	1399	1264	2843	1673	1170	1983	1051	932	1084	458	626	287	164	123	1924	1079	845	NA	no	DNA_repair	Neutral	NA	NA	NA	NA	NA
MUS81_donor_1	YKR011C_recipient_2	1335	701	634	1760	743	1017	1743	970	773	1435	783	652	1459	624	835	2596	1377	1219	2503	1406	1097	2037	1090	947	1214	532	682	356	208	148	1736	1022	714	NA	no	DNA_repair	Neutral	NA	NA	NA	NA	NA
MUS81_donor_1	YLR179C_recipient_1	1140	634	506	2290	1052	1238	2429	1287	1142	1829	1027	802	1796	729	1067	3141	1633	1508	2411	1302	1109	2683	1507	1176	1388	652	736	763	424	339	2277	1302	975	NA	no	DNA_repair	Neutral	NA	NA	NA	NA	NA
MUS81_donor_1	YLR179C_recipient_2	1655	869	786	2623	1163	1460	2492	1426	1066	2086	1171	915	2035	916	1119	3668	2098	1570	3135	1710	1425	2743	1599	1144	1140	541	599	0	0	0	2662	1523	1139	NA	no	DNA_repair	Neutral	NA	NA	NA	NA	NA
MUS81_donor_1	YLR356W_recipient_1	2980	1626	1354	3728	1574	2154	4012	2126	1886	2975	1703	1272	3646	1520	2126	3568	2059	1509	2944	1733	1211	2878	1571	1307	1304	619	685	0	0	0	3232	1813	1419	NA	no	DNA_repair	Neutral	NA	NA	NA	NA	NA
MUS81_donor_1	YLR356W_recipient_2	1860	977	883	1737	798	939	1891	1092	799	1398	808	590	1574	700	874	2260	1199	1061	1064	603	461	1453	778	675	573	266	307	0	0	0	1413	808	605	NA	no	DNA_repair	Neutral	NA	NA	NA	NA	NA
MUS81_donor_2	APT2_recipient_1	1450	791	659	1340	566	774	1570	874	696	1100	630	470	1090	467	623	2504	1367	1137	1753	1022	731	1754	1004	750	754	354	400	282	169	113	1755	994	761	96535	no	DNA_repair	Neutral	NA	NA	NA	NA	NA
MUS81_donor_2	CLA4_recipient_1	475	254	221	365	162	203	355	192	163	225	134	91	280	121	159	603	342	261	472	263	209	442	248	194	134	62	72	35	21	14	284	162	122	NA	no	DNA_repair	DNA_repair	0.02746	0.004642	-0.020003319	NEUTRAL	NEUTRAL
MUS81_donor_2	CSM2_recipient_1	570	302	268	600	276	324	770	424	346	425	239	186	415	184	231	0	0	0	989	561	428	937	512	425	0	0	0	0	0	0	566	321	245	NA	no	DNA_repair	DNA_repair	-0.040624	0.034277	0.068316509	AGGRAVATING	NEUTRAL
MUS81_donor_2	CSM2_recipient_2	1175	617	558	2500	1175	1325	2520	1429	1091	1445	827	618	1900	771	1129	102	54	48	1984	1146	838	1635	945	690	1100	494	606	0	0	0	2558	1435	1123	NA	no	DNA_repair	DNA_repair	-0.040624	0.034277	0.068316509	AGGRAVATING	NEUTRAL
MUS81_donor_2	CSM3_recipient_1	805	431	374	570	241	329	430	235	195	340	185	155	245	109	136	1219	672	547	723	394	329	875	496	379	576	259	317	463	272	191	551	309	242	NA	no	DNA_repair	DNA_repair	-0.031097	-0.035552	-0.015282385	AGGRAVATING	NEUTRAL
MUS81_donor_2	CSM3_recipient_2	140	74	66	50	23	27	65	38	27	20	12	8	45	20	25	118	67	51	197	111	86	163	92	71	15	6	9	1	1	0	94	56	38	NA	no	DNA_repair	DNA_repair	-0.031097	-0.035552	-0.015282385	AGGRAVATING	NEUTRAL
MUS81_donor_2	FLO8_recipient_1	840	441	399	1150	516	634	1215	676	539	1120	641	479	925	386	539	2104	1203	901	1691	941	750	1465	800	665	544	247	297	106	59	47	1212	720	492	NA	no	DNA_repair	Neutral	NA	NA	NA	NA	NA
MUS81_donor_2	FLO8_recipient_2	675	365	310	1345	618	727	1245	686	559	970	529	441	1045	430	615	1832	981	851	1507	871	636	1476	845	631	399	173	226	0	0	0	1043	591	452	NA	no	DNA_repair	Neutral	NA	NA	NA	NA	NA
MUS81_donor_2	GAL2_recipient_2	1010	520	490	1830	802	1028	1825	1006	819	1505	837	668	1530	688	842	2313	1287	1026	2522	1484	1038	2339	1364	975	1004	477	527	164	92	72	1596	939	657	NA	no	DNA_repair	Neutral	NA	NA	NA	NA	NA
MUS81_donor_2	GAL2_recipient_1	860	452	408	1250	561	689	1215	663	552	990	540	450	990	429	561	1830	1056	774	1625	895	730	1445	819	626	831	377	454	374	212	162	1334	741	593	NA	no	DNA_repair	Neutral	NA	NA	NA	NA	NA
MUS81_donor_2	HO_recipient_1	1400	743	657	2550	1185	1365	2605	1491	1114	2070	1140	930	2230	918	1312	3098	1740	1358	3891	2269	1622	2608	1424	1184	1061	482	579	236	135	101	2289	1372	917	1198053	no	DNA_repair	Neutral	NA	NA	NA	NA	NA
MUS81_donor_2	HO_recipient_2	1680	925	755	3190	1432	1758	3050	1665	1385	2465	1424	1041	2625	1138	1487	4159	2249	1910	4147	2351	1796	3264	1799	1465	1749	794	955	867	501	366	3411	1951	1460	1198053	no	DNA_repair	Neutral	NA	NA	NA	NA	NA
MUS81_donor_2	MAG1_recipient_1	140	74	66	160	69	91	195	106	89	50	28	22	125	49	76	240	126	114	198	111	87	128	69	59	0	0	0	0	0	0	125	72	53	NA	no	DNA_repair	DNA_repair	0.011532	-0.07036	-0.082759195	NEUTRAL	AGGRAVATING
MUS81_donor_2	MAL13_recipient_1	1230	646	584	1545	726	819	1345	741	604	1050	618	432	1200	507	693	1890	1022	868	1795	979	816	1410	785	625	854	379	475	423	247	176	1602	960	642	NA	no	DNA_repair	Neutral	NA	NA	NA	NA	NA
MUS81_donor_2	MMS1_recipient_1	185	100	85	85	38	47	75	42	33	15	9	6	80	32	48	414	237	177	190	108	82	378	204	174	131	57	74	65	38	27	234	138	96	NA	no	DNA_repair	DNA_repair	-0.021449	-0.021292	-0.014593122	AGGRAVATING	NEUTRAL
MUS81_donor_2	MMS4_recipient_1	280	154	126	200	88	112	190	109	81	125	73	52	175	73	102	143	83	60	130	77	53	319	172	147	132	63	69	121	72	49	108	59	49	NA	no	DNA_repair	DNA_repair	0.026855	0.179635	0.177177311	ALLEVIATING	ALLEVIATING
MUS81_donor_2	MPH1_recipient_1	115	61	54	5	2	3	5	3	2	5	3	2	35	15	20	206	110	96	295	174	121	118	66	52	128	58	70	102	58	44	167	100	67	NA	no	DNA_repair	DNA_repair	-0.071182	-0.204046	-0.17882578	AGGRAVATING	AGGRAVATING
MUS81_donor_2	MUS81_recipient_1	95	49	46	1	0	1	1	1	0	1	1	0	1	0	1	2	1	1	2	1	1	2	1	1	2	1	1	2	1	1	2	1	1	0	YES	DNA_repair	DNA_repair	NA	NA	NA	NA	NA
MUS81_donor_2	NGL3_recipient_1	6470	3531	2939	9520	3970	5550	9880	5393	4487	8880	5227	3653	9235	3953	5282	13455	7276	6179	10305	5787	4518	11086	6111	4975	6231	2796	3435	4320	2495	1825	9292	5366	3926	NA	no	DNA_repair	Neutral	NA	NA	NA	NA	NA
MUS81_donor_2	NGL3_recipient_2	1445	796	649	2725	1266	1459	2400	1323	1077	1925	1060	865	1950	802	1148	2969	1606	1363	2553	1392	1161	2641	1414	1227	1645	755	890	1025	575	450	2717	1629	1088	NA	no	DNA_repair	Neutral	NA	NA	NA	NA	NA
MUS81_donor_2	PSY3_recipient_1	980	540	440	2045	874	1171	2200	1178	1022	1345	734	611	1415	637	778	2265	1237	1028	2440	1331	1109	1679	979	700	1040	456	584	336	196	140	2248	1335	913	NA	no	DNA_repair	DNA_repair	0.003767	0.105445	0.110136125	NEUTRAL	ALLEVIATING
MUS81_donor_2	PSY3_recipient_2	3585	1975	1610	3855	1689	2166	3580	1973	1607	1875	1073	802	2720	1074	1646	4609	2421	2188	4211	2319	1892	3743	2103	1640	1738	780	958	389	218	171	3984	2191	1793	NA	no	DNA_repair	DNA_repair	0.003767	0.105445	0.110136125	NEUTRAL	ALLEVIATING
MUS81_donor_2	RAD18_recipient_1	175	91	84	15	7	8	15	9	6	20	12	8	60	24	36	201	106	95	138	80	58	213	113	100	18	8	10	82	46	36	58	33	25	NA	no	DNA_repair	DNA_repair	-0.050704	0.037049	0.06378231	AGGRAVATING	ALLEVIATING
MUS81_donor_2	RAD18_recipient_2	630	325	305	85	39	46	65	37	28	190	108	82	215	85	130	1053	591	462	1045	576	469	1047	560	487	409	190	219	250	142	108	612	357	255	NA	no	DNA_repair	DNA_repair	-0.050704	0.037049	0.06378231	AGGRAVATING	ALLEVIATING
MUS81_donor_2	RAD51_recipient_1	190	105	85	110	51	59	120	69	51	90	50	40	110	49	61	239	134	105	164	89	75	220	121	99	80	38	42	76	43	33	119	68	51	NA	no	DNA_repair	DNA_repair	-0.015306	-0.039076	-0.03964102	NEUTRAL	NEUTRAL
MUS81_donor_2	RAD52_recipient_1	85	46	39	45	21	24	60	34	26	30	18	12	35	15	20	48	26	22	80	44	36	95	53	42	88	37	51	51	29	22	72	42	30	NA	no	DNA_repair	DNA_repair	-0.007197	0.021061	0.03339399	NEUTRAL	NEUTRAL
MUS81_donor_2	RAD54_recipient_1	185	102	83	60	26	34	105	57	48	40	24	16	35	14	21	184	96	88	54	31	23	202	110	92	23	10	13	55	31	24	23	14	9	NA	no	DNA_repair	DNA_repair	-0.037139	-0.065479	-0.062972501	AGGRAVATING	AGGRAVATING
MUS81_donor_2	RAD54_recipient_2	1115	574	541	650	295	355	775	419	356	310	179	131	390	171	219	1576	860	716	904	527	377	1296	707	589	358	164	194	304	172	132	538	296	242	NA	no	DNA_repair	DNA_repair	-0.037139	-0.065479	-0.062972501	AGGRAVATING	AGGRAVATING
MUS81_donor_2	RAD55_recipient_1	500	275	225	145	62	83	230	129	101	55	32	23	165	66	99	130	68	62	152	89	63	19	11	8	67	30	37	87	51	36	3	2	1	646396	no	DNA_repair	DNA_repair	-0.050058	-0.0647	-0.046766719	AGGRAVATING	NEUTRAL
MUS81_donor_2	RAD57_recipient_1	600	315	285	370	154	216	335	183	152	280	162	118	265	115	150	390	213	177	548	308	240	1723	941	782	32	15	17	0	0	0	238	136	102	789501	no	DNA_repair	DNA_repair	0.00606	0.043839	0.048152176	NEUTRAL	ALLEVIATING
MUS81_donor_2	RAD59_recipient_1	1625	912	713	2295	994	1301	2355	1360	995	1665	926	739	2135	914	1221	3211	1686	1525	2819	1537	1282	2605	1381	1224	1051	444	607	0	0	0	2437	1394	1043	901131	no	DNA_repair	DNA_repair	0.02052	0.090396	0.083844921	NEUTRAL	ALLEVIATING
MUS81_donor_2	RAD5_recipient_1	330	172	158	65	27	38	65	36	29	220	131	89	145	61	84	1044	575	469	562	313	249	959	513	446	399	177	222	167	96	71	468	273	195	NA	no	DNA_repair	DNA_repair	-0.067886	0.065261	0.101914269	AGGRAVATING	ALLEVIATING
MUS81_donor_2	RAD5_recipient_2	1590	868	722	160	71	89	185	99	86	800	445	355	620	265	355	2039	1092	947	1431	842	589	2068	1162	906	780	358	422	690	380	310	1212	667	545	NA	no	DNA_repair	DNA_repair	-0.067886	0.065261	0.101914269	AGGRAVATING	ALLEVIATING
MUS81_donor_2	RAD61_recipient_1	350	180	170	510	234	276	500	286	214	285	154	131	335	143	192	1136	626	510	1057	588	469	565	299	266	523	237	286	91	53	38	615	342	273	770095	no	DNA_repair	DNA_repair	0.005895	0.003452	-0.000988724	NEUTRAL	NEUTRAL
MUS81_donor_2	RTT101_recipient_1	435	237	198	150	67	83	125	69	56	85	50	35	220	91	129	1017	571	446	1022	574	448	671	363	308	255	110	145	144	82	62	269	155	114	NA	no	DNA_repair	DNA_repair	-0.053118	-0.055521	-0.033811368	AGGRAVATING	NEUTRAL
MUS81_donor_2	RTT101_recipient_2	245	127	118	90	42	48	65	37	28	50	27	23	120	53	67	346	198	148	215	122	93	320	173	147	95	44	51	61	35	26	150	91	59	NA	no	DNA_repair	DNA_repair	-0.053118	-0.055521	-0.033811368	AGGRAVATING	NEUTRAL
MUS81_donor_2	RTT107_recipient_1	210	115	95	135	62	73	205	120	85	60	35	25	120	49	71	185	99	86	145	81	64	208	112	96	0	0	0	0	0	0	30	18	12	NA	no	DNA_repair	DNA_repair	-0.035416	-0.083869	-0.076180612	NEUTRAL	AGGRAVATING
MUS81_donor_2	SGS1_recipient_1	895	488	407	5	2	3	305	175	130	5	3	2	5	2	3	1153	612	541	1031	601	430	805	469	336	8	4	4	11	6	5	8	5	3	NA	no	DNA_repair	DNA_repair	-0.797045	-0.319382	NA	AGGRAVATING	AGGRAVATING
MUS81_donor_2	SHU1_recipient_1	945	525	420	1160	490	670	1085	627	458	590	344	246	635	275	360	376	201	175	1225	701	524	1003	537	466	990	424	566	401	234	167	239	137	102	NA	no	DNA_repair	DNA_repair	-0.038049	0.071147	0.107357166	AGGRAVATING	NEUTRAL
MUS81_donor_2	SHU1_recipient_2	930	484	446	1250	574	676	1170	670	500	730	394	336	1015	401	614	337	189	148	1688	966	722	1169	626	543	749	336	413	276	156	120	133	78	55	NA	no	DNA_repair	DNA_repair	-0.038049	0.071147	0.107357166	AGGRAVATING	NEUTRAL
MUS81_donor_2	SHU2_recipient_1	1325	696	629	1150	480	670	1170	651	519	815	480	335	820	355	465	2255	1231	1024	2315	1338	977	1887	1010	877	1011	443	568	359	207	152	1138	651	487	643215	no	DNA_repair	DNA_repair	-0.020245	0.074075	0.095274331	AGGRAVATING	NEUTRAL
MUS81_donor_2	SHU2_recipient_2	1325	730	595	1135	485	650	1430	826	604	740	420	320	955	382	573	2135	1144	991	2125	1182	943	1412	763	649	847	367	480	43	25	18	1157	668	489	643215	no	DNA_repair	DNA_repair	-0.020245	0.074075	0.095274331	AGGRAVATING	NEUTRAL
MUS81_donor_2	SLX4_recipient_1	1220	660	560	1710	731	979	1660	897	763	1150	621	529	1395	574	821	2208	1251	957	1671	938	733	1808	987	821	0	0	0	0	0	0	1619	979	640	NA	no	DNA_repair	DNA_repair	-0.005782	0.018233	0.024499468	NEUTRAL	NEUTRAL
MUS81_donor_2	SRS2_recipient_1	600	321	279	225	99	126	195	105	90	55	31	24	30	12	18	1017	529	488	936	531	405	1223	648	575	374	168	206	231	135	96	22	12	10	NA	no	DNA_repair	DNA_repair	-0.096968	-0.285344	-0.276430603	AGGRAVATING	AGGRAVATING
MUS81_donor_2	SRS2_recipient_2	1345	713	632	405	171	234	450	241	209	150	81	69	90	39	51	2173	1220	953	1808	1045	763	1676	915	761	571	241	330	592	358	234	274	157	117	NA	no	DNA_repair	DNA_repair	-0.096968	-0.285344	-0.276430603	AGGRAVATING	AGGRAVATING
MUS81_donor_2	YBR259W_recipient_1	2600	1406	1194	4775	2194	2581	4645	2683	1962	3355	1975	1380	3935	1727	2208	5426	2934	2492	4948	2859	2089	4636	2482	2154	3168	1504	1664	2019	1110	909	4179	2367	1812	NA	no	DNA_repair	Neutral	NA	NA	NA	NA	NA
MUS81_donor_2	YCL047C_recipient_1	725	377	348	650	299	351	655	354	301	580	335	245	470	188	282	1119	611	508	816	480	336	681	372	309	311	146	165	92	55	37	633	369	264	NA	no	DNA_repair	Neutral	NA	NA	NA	NA	NA
MUS81_donor_2	YDL027C_recipient_1	995	528	467	1145	502	643	1160	664	496	935	530	405	925	381	544	1916	1046	870	1339	766	573	1354	732	622	663	311	352	308	183	125	1197	711	486	841127	no	DNA_repair	Neutral	NA	NA	NA	NA	NA
MUS81_donor_2	YDL027C_recipient_2	1785	956	829	2895	1223	1672	2835	1503	1332	1845	1056	789	2150	861	1289	3759	2111	1648	3937	2126	1811	3393	1888	1505	1667	783	884	570	339	231	2718	1614	1104	841127	no	DNA_repair	Neutral	NA	NA	NA	NA	NA
MUS81_donor_2	YFR057W_recipient_1	2595	1363	1232	2590	1094	1496	2900	1645	1255	2375	1308	1067	2320	1006	1314	2694	1415	1279	2943	1685	1258	2846	1629	1217	777	361	416	0	0	0	2033	1174	859	NA	no	DNA_repair	Neutral	NA	NA	NA	NA	NA
MUS81_donor_2	YKR011C_recipient_1	895	484	411	1720	717	1003	1495	864	631	1440	832	608	1275	518	757	2024	1158	866	1903	1110	793	1282	679	603	601	279	322	198	120	78	1476	869	607	NA	no	DNA_repair	Neutral	NA	NA	NA	NA	NA
MUS81_donor_2	YKR011C_recipient_2	940	508	432	1360	582	778	1360	742	618	1125	614	511	1120	492	628	2092	1131	961	1807	1064	743	1445	835	610	675	285	390	114	63	51	1350	794	556	NA	no	DNA_repair	Neutral	NA	NA	NA	NA	NA
MUS81_donor_2	YLR179C_recipient_1	860	469	391	1555	657	898	1895	1024	871	1430	842	588	1580	668	912	1770	939	831	1623	911	712	1864	1047	817	964	418	546	302	179	123	1686	974	712	NA	no	DNA_repair	Neutral	NA	NA	NA	NA	NA
MUS81_donor_2	YLR179C_recipient_2	1135	625	510	1800	846	954	1630	881	749	1635	892	743	1410	572	838	2978	1657	1321	2409	1366	1043	1825	1045	780	971	431	540	132	80	52	2080	1190	890	NA	no	DNA_repair	Neutral	NA	NA	NA	NA	NA
MUS81_donor_2	YLR356W_recipient_1	2050	1087	963	2720	1163	1557	3080	1698	1382	2365	1392	973	2590	1137	1453	2732	1506	1226	2670	1485	1185	3395	1817	1578	1192	572	620	28	16	12	2606	1562	1044	NA	no	DNA_repair	Neutral	NA	NA	NA	NA	NA
MUS81_donor_2	YLR356W_recipient_2	1315	697	618	1250	534	716	1155	667	488	1005	581	424	875	346	529	1696	908	788	801	463	338	1248	708	540	550	250	300	0	0	0	1137	682	455	NA	no	DNA_repair	Neutral	NA	NA	NA	NA	NA
NGL3_donor_1	APT2_recipient_1	1902	1048	854	1109	486	623	1029	584	445	1347	735	612	1162	478	684	1451	770	681	1368	798	570	1436	776	660	1303	592	711	1697	980	717	1218	697	521	NA	no	Neutral	Neutral	NA	NA	NA	NA	NA
NGL3_donor_1	CLA4_recipient_1	735	386	349	275	121	154	275	152	123	316	176	140	294	126	168	262	144	118	272	157	115	254	141	113	126	57	69	105	62	43	136	82	54	NA	no	Neutral	DNA_repair	NA	NA	NA	NA	NA
NGL3_donor_1	CSM2_recipient_1	870	484	386	729	316	413	676	362	314	706	408	298	733	298	435	530	281	249	825	454	371	608	354	254	762	342	420	1193	676	517	678	410	268	NA	no	Neutral	DNA_repair	NA	NA	NA	NA	NA
NGL3_donor_1	CSM2_recipient_2	1832	934	898	2567	1098	1469	2391	1305	1086	2069	1184	885	2705	1202	1503	482	253	229	1657	948	709	1339	738	601	2917	1370	1547	2736	1535	1201	2220	1294	926	NA	no	Neutral	DNA_repair	NA	NA	NA	NA	NA
NGL3_donor_1	CSM3_recipient_1	863	471	392	291	132	159	275	156	119	303	170	133	236	106	130	605	337	268	502	277	225	550	300	250	325	137	188	149	86	63	329	192	137	333130	no	Neutral	DNA_repair	NA	NA	NA	NA	NA
NGL3_donor_1	CSM3_recipient_2	215	115	100	68	30	38	69	37	32	82	46	36	63	28	35	116	63	53	110	64	46	94	51	43	60	27	33	10	6	4	63	38	25	333130	no	Neutral	DNA_repair	NA	NA	NA	NA	NA
NGL3_donor_1	FLO8_recipient_1	1021	568	453	816	384	432	766	434	332	1087	628	459	948	395	553	971	515	456	1192	650	542	1032	552	480	1018	462	556	1463	885	578	870	517	353	NA	no	Neutral	Neutral	NA	NA	NA	NA	NA
NGL3_donor_1	FLO8_recipient_2	869	479	390	930	403	527	987	570	417	1210	686	524	1152	480	672	489	282	207	627	342	285	662	379	283	867	398	469	952	539	413	403	242	161	NA	no	Neutral	Neutral	NA	NA	NA	NA	NA
NGL3_donor_1	GAL2_recipient_2	1021	573	448	1144	507	637	1120	623	497	1641	930	711	1547	688	859	456	258	198	1280	719	561	702	376	326	1181	548	633	1775	1064	711	425	238	187	NA	no	Neutral	Neutral	NA	NA	NA	NA	NA
NGL3_donor_1	GAL2_recipient_1	1048	540	508	917	397	520	881	495	386	1211	680	531	965	429	536	950	504	446	933	524	409	1016	576	440	998	474	524	1252	702	550	894	502	392	NA	no	Neutral	Neutral	NA	NA	NA	NA	NA
NGL3_donor_1	HO_recipient_1	1589	835	754	1871	800	1071	1883	1038	845	2525	1500	1025	2173	858	1315	613	341	272	2968	1683	1285	1140	653	487	1597	733	864	1598	914	684	1505	836	669	NA	no	Neutral	Neutral	NA	NA	NA	NA	NA
NGL3_donor_1	HO_recipient_2	1773	949	824	2739	1142	1597	2205	1250	955	3585	2013	1572	2558	1095	1463	2829	1589	1240	3351	1900	1451	2596	1390	1206	3411	1620	1791	4031	2261	1770	3443	1988	1455	NA	no	Neutral	Neutral	NA	NA	NA	NA	NA
NGL3_donor_1	MAG1_recipient_1	281	150	131	204	88	116	191	101	90	116	69	47	235	95	140	74	39	35	188	111	77	128	75	53	228	107	121	228	132	96	102	59	43	NA	no	Neutral	DNA_repair	NA	NA	NA	NA	NA
NGL3_donor_1	MAL13_recipient_1	1316	711	605	989	449	540	1097	581	516	1545	909	636	1134	485	649	1127	604	523	1046	593	453	1188	642	546	1104	473	631	1373	808	565	1120	628	492	NA	no	Neutral	Neutral	NA	NA	NA	NA	NA
NGL3_donor_1	MMS1_recipient_1	376	207	169	140	61	79	131	74	57	101	60	41	125	54	71	254	133	121	290	168	122	239	134	105	99	44	55	30	17	13	201	112	89	NA	no	Neutral	DNA_repair	NA	NA	NA	NA	NA
NGL3_donor_1	MMS4_recipient_1	680	357	323	386	167	219	396	222	174	271	146	125	343	139	204	515	289	226	532	290	242	436	245	191	220	103	117	122	68	54	375	219	156	NA	no	Neutral	DNA_repair	NA	NA	NA	NA	NA
NGL3_donor_1	MPH1_recipient_1	345	192	153	160	72	88	168	95	73	133	76	57	143	57	86	215	117	98	423	233	190	117	66	51	129	59	70	302	174	128	130	77	53	NA	no	Neutral	DNA_repair	NA	NA	NA	NA	NA
NGL3_donor_1	MUS81_recipient_1	258	138	120	103	44	59	123	69	54	91	50	41	101	42	59	159	88	71	179	101	78	107	58	49	15	7	8	0	0	0	98	57	41	NA	no	Neutral	DNA_repair	NA	NA	NA	NA	NA
NGL3_donor_1	NGL3_recipient_1	8838	4823	4015	75	32	43	81	46	35	100	59	41	97	43	54	70	37	33	63	35	28	82	46	36	80	35	45	80	46	34	73	44	29	0	YES	Neutral	Neutral	NA	NA	NA	NA	NA
NGL3_donor_1	NGL3_recipient_2	1634	867	767	18	8	10	18	10	8	24	14	10	21	9	12	23	12	11	26	15	11	26	14	12	27	13	14	27	16	11	27	15	12	0	YES	Neutral	Neutral	NA	NA	NA	NA	NA
NGL3_donor_1	PSY3_recipient_1	1275	676	599	1558	716	842	1537	896	641	1192	702	490	1415	567	848	629	340	289	1673	931	742	813	461	352	1252	549	703	1729	1037	692	1480	838	642	NA	no	Neutral	DNA_repair	NA	NA	NA	NA	NA
NGL3_donor_1	PSY3_recipient_2	3025	1635	1390	1571	713	858	1457	826	631	1217	657	560	1458	624	834	1007	571	436	1931	1105	826	1498	818	680	1551	656	895	1561	910	651	1718	1020	698	NA	no	Neutral	DNA_repair	NA	NA	NA	NA	NA
NGL3_donor_1	RAD18_recipient_1	219	115	104	78	35	43	73	42	31	32	19	13	23	10	13	101	54	47	84	46	38	96	54	42	94	42	52	134	79	55	65	38	27	NA	no	Neutral	DNA_repair	NA	NA	NA	NA	NA
NGL3_donor_1	RAD18_recipient_2	1107	615	492	560	254	306	527	290	237	217	118	99	161	70	91	681	386	295	754	411	343	635	360	275	635	288	347	883	510	373	456	261	195	NA	no	Neutral	DNA_repair	NA	NA	NA	NA	NA
NGL3_donor_1	RAD51_recipient_1	260	145	115	79	36	43	86	46	40	60	33	27	75	31	44	174	91	83	141	81	60	158	91	67	55	25	30	62	34	28	86	48	38	NA	no	Neutral	DNA_repair	NA	NA	NA	NA	NA
NGL3_donor_1	RAD52_recipient_1	160	86	74	41	19	22	43	23	20	38	21	17	35	15	20	151	85	66	131	71	60	149	84	65	40	19	21	46	27	19	57	34	23	178664	no	Neutral	DNA_repair	NA	NA	NA	NA	NA
NGL3_donor_1	RAD54_recipient_1	255	130	125	73	34	39	76	44	32	64	38	26	61	24	37	207	108	99	202	115	87	208	115	93	49	22	27	53	30	23	88	52	36	NA	no	Neutral	DNA_repair	NA	NA	NA	NA	NA
NGL3_donor_1	RAD54_recipient_2	1191	662	529	379	166	213	377	206	171	295	162	133	295	120	175	940	513	427	771	433	338	1007	555	452	174	83	91	196	112	84	404	224	180	NA	no	Neutral	DNA_repair	NA	NA	NA	NA	NA
NGL3_donor_1	RAD55_recipient_1	442	225	217	80	35	45	84	45	39	73	39	34	78	33	45	170	95	75	156	93	63	180	98	82	44	20	24	44	24	20	89	49	40	NA	no	Neutral	DNA_repair	NA	NA	NA	NA	NA
NGL3_donor_1	RAD57_recipient_1	904	466	438	414	177	237	392	212	180	321	182	139	318	134	184	782	439	343	688	386	302	734	389	345	102	44	58	87	52	35	419	249	170	NA	no	Neutral	DNA_repair	NA	NA	NA	NA	NA
NGL3_donor_1	RAD59_recipient_1	2931	1629	1302	2256	965	1291	2385	1340	1045	1785	1051	734	2423	1050	1373	1756	995	761	2319	1327	992	2186	1182	1004	2169	1030	1139	0	0	0	2081	1236	845	NA	no	Neutral	DNA_repair	NA	NA	NA	NA	NA
NGL3_donor_1	RAD5_recipient_1	876	469	407	537	244	293	519	297	222	238	134	104	177	79	98	795	451	344	613	341	272	684	366	318	489	217	272	572	330	242	306	178	128	NA	no	Neutral	DNA_repair	NA	NA	NA	NA	NA
NGL3_donor_1	RAD5_recipient_2	2744	1427	1317	1168	493	675	1120	635	485	582	317	265	396	161	235	1528	874	654	1273	749	524	1715	945	770	1252	549	703	1388	809	579	1019	577	442	NA	no	Neutral	DNA_repair	NA	NA	NA	NA	NA
NGL3_donor_1	RAD61_recipient_1	532	274	258	454	206	248	512	293	219	455	268	187	423	167	256	635	350	285	1314	738	576	657	359	298	673	285	388	0	0	0	436	252	184	NA	no	Neutral	DNA_repair	NA	NA	NA	NA	NA
NGL3_donor_1	RTT101_recipient_1	385	214	171	56	24	32	61	35	26	46	25	21	45	19	26	196	108	88	278	159	119	194	103	91	75	33	42	21	12	9	93	54	39	NA	no	Neutral	DNA_repair	NA	NA	NA	NA	NA
NGL3_donor_1	RTT101_recipient_2	347	186	161	96	40	56	95	54	41	63	36	27	75	32	43	286	161	125	236	135	101	284	161	123	92	41	51	0	0	0	133	77	56	NA	no	Neutral	DNA_repair	NA	NA	NA	NA	NA
NGL3_donor_1	RTT107_recipient_1	307	163	144	232	100	132	193	108	85	120	69	51	189	84	105	289	161	128	384	228	156	266	142	124	88	39	49	0	0	0	218	123	95	NA	no	Neutral	DNA_repair	NA	NA	NA	NA	NA
NGL3_donor_1	SGS1_recipient_1	1086	598	488	374	170	204	413	223	190	325	190	135	315	130	185	727	378	349	857	495	362	694	386	308	235	101	134	154	86	68	210	119	91	607064	no	Neutral	DNA_repair	NA	NA	NA	NA	NA
NGL3_donor_1	SHU1_recipient_1	1070	562	508	1066	490	576	988	566	422	766	418	348	671	269	402	968	534	434	1279	718	561	1135	620	515	1101	488	613	1383	776	607	885	506	379	NA	no	Neutral	DNA_repair	NA	NA	NA	NA	NA
NGL3_donor_1	SHU1_recipient_2	976	548	428	920	423	497	757	413	344	674	393	281	761	330	431	864	490	374	1330	768	562	1120	641	479	1063	466	597	1292	718	574	914	508	406	NA	no	Neutral	DNA_repair	NA	NA	NA	NA	NA
NGL3_donor_1	SHU2_recipient_1	1374	743	631	554	246	308	520	278	242	454	260	194	498	208	290	464	253	211	969	534	435	761	419	342	820	359	461	861	488	373	726	407	319	NA	no	Neutral	DNA_repair	NA	NA	NA	NA	NA
NGL3_donor_1	SHU2_recipient_2	2118	1167	951	1540	716	824	1395	762	633	1407	760	647	1587	662	925	1576	893	683	1915	1086	829	1716	964	752	2011	861	1150	2446	1372	1074	1386	808	578	NA	no	Neutral	DNA_repair	NA	NA	NA	NA	NA
NGL3_donor_1	SLX4_recipient_1	1736	912	824	1522	667	855	1265	691	574	1417	788	629	1315	577	738	754	412	342	1388	780	608	1128	610	518	1211	543	668	511	295	216	1688	1003	685	NA	no	Neutral	DNA_repair	NA	NA	NA	NA	NA
NGL3_donor_1	SRS2_recipient_1	940	484	456	633	287	346	666	353	313	513	299	214	454	187	267	874	464	410	1486	827	659	978	529	449	917	407	510	423	233	190	860	478	382	NA	no	Neutral	DNA_repair	NA	NA	NA	NA	NA
NGL3_donor_1	SRS2_recipient_2	1408	740	668	1103	483	620	1206	690	516	899	515	384	675	285	390	1309	701	608	1917	1035	882	1152	647	505	1215	539	676	483	287	196	1092	643	449	NA	no	Neutral	DNA_repair	NA	NA	NA	NA	NA
NGL3_donor_1	YBR259W_recipient_1	3089	1733	1356	2957	1296	1661	2856	1514	1342	3917	2157	1760	3317	1383	1934	2201	1213	988	2824	1662	1162	2993	1697	1296	2999	1284	1715	3209	1871	1338	3235	1922	1313	NA	no	Neutral	Neutral	NA	NA	NA	NA	NA
NGL3_donor_1	YCL047C_recipient_1	936	516	420	454	192	262	453	247	206	600	324	276	459	204	255	501	279	222	632	358	274	528	283	245	613	275	338	786	454	332	526	289	237	NA	no	Neutral	Neutral	NA	NA	NA	NA	NA
NGL3_donor_1	YDL027C_recipient_1	1151	646	505	866	384	482	775	435	340	1247	734	513	966	413	553	1017	529	488	1267	705	562	945	516	429	928	421	507	1687	956	731	963	535	428	NA	no	Neutral	Neutral	NA	NA	NA	NA	NA
NGL3_donor_1	YDL027C_recipient_2	2169	1139	1030	1819	807	1012	1742	979	763	2482	1354	1128	1917	778	1139	1346	721	625	1857	1103	754	1689	940	749	2034	902	1132	2380	1401	979	1604	935	669	NA	no	Neutral	Neutral	NA	NA	NA	NA	NA
NGL3_donor_1	YFR057W_recipient_1	2394	1306	1088	1915	900	1015	1908	1021	887	2384	1390	994	2171	893	1278	1197	672	525	2230	1252	978	1825	977	848	2408	1043	1365	3687	2190	1497	1651	926	725	NA	no	Neutral	Neutral	NA	NA	NA	NA	NA
NGL3_donor_1	YKR011C_recipient_1	1083	563	520	1335	585	750	1288	730	558	1756	958	798	1710	751	959	871	467	404	1637	972	665	992	542	450	882	400	482	1438	830	608	1055	580	475	NA	no	Neutral	Neutral	NA	NA	NA	NA	NA
NGL3_donor_1	YKR011C_recipient_2	1174	623	551	1130	477	653	1106	598	508	1559	842	717	1157	495	662	1101	601	500	1397	800	597	1429	780	649	1365	598	767	2010	1150	860	1104	668	436	NA	no	Neutral	Neutral	NA	NA	NA	NA	NA
NGL3_donor_1	YLR179C_recipient_1	1073	558	515	1299	549	750	1372	749	623	1749	992	757	1342	567	775	798	452	346	878	503	375	1197	641	556	1398	584	814	1598	914	684	1128	676	452	NA	no	Neutral	Neutral	NA	NA	NA	NA	NA
NGL3_donor_1	YLR179C_recipient_2	1576	804	772	1488	691	797	1408	806	602	1996	1089	907	1520	651	869	1111	612	499	1409	791	618	1475	790	685	1517	649	868	1913	1147	766	1385	769	616	NA	no	Neutral	Neutral	NA	NA	NA	NA	NA
NGL3_donor_1	YLR356W_recipient_1	2552	1393	1159	1995	895	1100	1973	1129	844	2859	1621	1238	2543	1060	1483	671	370	301	1566	871	695	1655	956	699	2289	1087	1202	2237	1316	921	1841	1033	808	NA	no	Neutral	Neutral	NA	NA	NA	NA	NA
NGL3_donor_1	YLR356W_recipient_2	1759	906	853	985	437	548	909	487	422	1324	722	602	1012	400	612	949	533	416	569	323	246	1040	584	456	1174	557	617	1100	659	441	1050	612	438	NA	no	Neutral	Neutral	NA	NA	NA	NA	NA
NGL3_donor_2	APT2_recipient_1	4880	2613	2267	2773	1245	1528	2555	1408	1147	3326	1832	1494	2876	1199	1677	4334	2411	1923	3750	2167	1583	4092	2364	1728	3120	1465	1655	4279	2589	1690	3090	1869	1221	NA	no	Neutral	Neutral	NA	NA	NA	NA	NA
NGL3_donor_2	CLA4_recipient_1	1855	946	909	659	289	370	704	373	331	833	481	352	675	293	382	701	401	300	587	336	251	566	321	245	406	178	228	371	220	151	433	241	192	NA	no	Neutral	DNA_repair	NA	NA	NA	NA	NA
NGL3_donor_2	CSM2_recipient_1	2340	1253	1087	2019	949	1070	2054	1110	944	1673	994	679	1687	722	965	1924	1051	873	2665	1497	1168	2349	1345	1004	2571	1207	1364	3476	1969	1507	2070	1195	875	NA	no	Neutral	DNA_repair	NA	NA	NA	NA	NA
NGL3_donor_2	CSM2_recipient_2	4923	2737	2186	6418	2880	3538	5268	3015	2253	4502	2577	1925	6005	2669	3336	1470	764	706	3612	2009	1603	3355	1885	1470	6972	3310	3662	7129	3960	3169	5773	3270	2503	NA	no	Neutral	DNA_repair	NA	NA	NA	NA	NA
NGL3_donor_2	CSM3_recipient_1	2404	1275	1129	834	388	446	712	377	335	807	444	363	603	265	338	1651	884	767	1536	896	640	1172	652	520	865	402	463	511	301	210	784	474	310	333130	no	Neutral	DNA_repair	NA	NA	NA	NA	NA
NGL3_donor_2	CSM3_recipient_2	672	343	329	191	81	110	195	114	81	225	132	93	177	77	100	290	161	129	255	139	116	240	128	112	170	78	92	62	35	27	150	90	60	333130	no	Neutral	DNA_repair	NA	NA	NA	NA	NA
NGL3_donor_2	FLO8_recipient_1	3237	1799	1438	2180	1001	1179	2143	1170	973	2900	1707	1193	2281	989	1292	1712	908	804	2600	1418	1182	1873	1082	791	2540	1100	1440	2859	1620	1239	2372	1357	1015	NA	no	Neutral	Neutral	NA	NA	NA	NA	NA
NGL3_donor_2	FLO8_recipient_2	2006	1064	942	2406	1131	1275	2308	1297	1011	3425	2016	1409	2971	1239	1732	1327	725	602	1646	889	757	2957	1599	1358	2270	1066	1204	2575	1473	1102	1858	1063	795	NA	no	Neutral	Neutral	NA	NA	NA	NA	NA
NGL3_donor_2	GAL2_recipient_2	3291	1762	1529	3356	1524	1832	3281	1739	1542	4544	2527	2017	3143	1362	1781	1596	838	758	2973	1718	1255	2775	1471	1304	2260	1061	1199	5078	3044	2034	1855	1051	804	NA	no	Neutral	Neutral	NA	NA	NA	NA	NA
NGL3_donor_2	GAL2_recipient_1	2422	1260	1162	2597	1138	1459	2398	1360	1038	3521	1996	1525	2387	995	1392	2362	1265	1097	2132	1163	969	2185	1170	1015	2832	1345	1487	3359	1958	1401	2475	1388	1087	NA	no	Neutral	Neutral	NA	NA	NA	NA	NA
NGL3_donor_2	HO_recipient_1	5256	2895	2361	4677	2198	2479	4673	2625	2048	6237	3435	2802	5375	2271	3104	2948	1594	1354	6126	3573	2553	4096	2301	1795	4019	1908	2111	5666	3210	2456	4086	2337	1749	NA	no	Neutral	Neutral	NA	NA	NA	NA	NA
NGL3_donor_2	HO_recipient_2	4956	2603	2353	5846	2500	3346	5472	2929	2543	7432	4013	3419	6327	2604	3723	4553	2415	2138	6357	3604	2753	5237	2887	2350	5972	2494	3478	9162	5442	3720	6489	3783	2706	NA	no	Neutral	Neutral	NA	NA	NA	NA	NA
NGL3_donor_2	MAG1_recipient_1	732	377	355	532	227	305	541	304	237	277	154	123	557	232	325	407	214	193	590	335	255	522	282	240	757	352	405	1065	638	427	716	421	295	NA	no	Neutral	DNA_repair	NA	NA	NA	NA	NA
NGL3_donor_2	MAL13_recipient_1	3940	2150	1790	3167	1405	1762	2536	1452	1084	3472	1894	1578	2827	1163	1664	3283	1878	1405	3298	1941	1357	4212	2344	1868	4054	1946	2108	5245	3116	2129	3754	2168	1586	NA	no	Neutral	Neutral	NA	NA	NA	NA	NA
NGL3_donor_2	MMS1_recipient_1	881	467	414	349	158	191	320	175	145	237	138	99	309	134	175	665	377	288	487	271	216	556	306	250	213	94	119	93	54	39	546	309	237	NA	no	Neutral	DNA_repair	NA	NA	NA	NA	NA
NGL3_donor_2	MMS4_recipient_1	1715	875	840	1006	446	560	963	526	437	713	416	297	840	369	471	1199	636	563	1177	693	484	971	540	431	577	274	303	364	202	162	945	561	384	NA	no	Neutral	DNA_repair	NA	NA	NA	NA	NA
NGL3_donor_2	MPH1_recipient_1	851	443	408	399	171	228	417	225	192	371	208	163	354	150	204	409	225	184	811	438	373	322	174	148	406	180	226	884	530	354	463	262	201	NA	no	Neutral	DNA_repair	NA	NA	NA	NA	NA
NGL3_donor_2	MUS81_recipient_1	602	335	267	259	122	137	327	189	138	239	132	107	234	96	138	407	226	181	362	205	157	242	136	106	60	28	32	0	0	0	268	149	119	NA	no	Neutral	DNA_repair	NA	NA	NA	NA	NA
NGL3_donor_2	NGL3_recipient_1	21632	11584	10048	193	87	106	196	113	83	267	159	108	243	105	138	173	97	76	147	83	64	174	94	80	178	85	93	202	114	88	180	108	72	0	YES	Neutral	Neutral	NA	NA	NA	NA	NA
NGL3_donor_2	NGL3_recipient_2	4267	2307	1960	44	20	24	41	22	19	64	37	27	50	22	28	40	22	18	42	23	19	51	28	23	48	21	27	54	30	24	46	27	19	0	YES	Neutral	Neutral	NA	NA	NA	NA	NA
NGL3_donor_2	PSY3_recipient_1	3094	1720	1374	3508	1556	1952	3293	1867	1426	2686	1465	1221	3062	1277	1785	2044	1180	864	3239	1819	1420	2440	1397	1043	3326	1545	1781	4123	2336	1787	3543	1968	1575	NA	no	Neutral	DNA_repair	NA	NA	NA	NA	NA
NGL3_donor_2	PSY3_recipient_2	8291	4355	3936	3927	1762	2165	3617	2032	1585	3006	1737	1269	3607	1484	2123	2484	1395	1089	4130	2364	1766	3555	2035	1520	3742	1640	2102	4091	2250	1841	4368	2474	1894	NA	no	Neutral	DNA_repair	NA	NA	NA	NA	NA
NGL3_donor_2	RAD18_recipient_1	600	324	276	173	81	92	199	107	92	78	45	33	57	23	34	218	126	92	115	68	47	199	114	85	159	70	89	343	200	143	148	86	62	NA	no	Neutral	DNA_repair	NA	NA	NA	NA	NA
NGL3_donor_2	RAD18_recipient_2	2494	1297	1197	1536	665	871	1523	888	635	591	322	269	449	200	249	1486	850	636	1226	722	504	1370	733	637	1607	679	928	1795	1066	729	999	549	450	NA	no	Neutral	DNA_repair	NA	NA	NA	NA	NA
NGL3_donor_2	RAD51_recipient_1	700	386	314	196	83	113	208	121	87	146	87	59	176	70	106	408	231	177	319	172	147	387	217	170	146	62	84	170	96	74	216	121	95	NA	no	Neutral	DNA_repair	NA	NA	NA	NA	NA
NGL3_donor_2	RAD52_recipient_1	381	206	175	96	45	51	107	61	46	94	51	43	95	41	54	327	187	140	278	150	128	330	178	152	91	43	48	109	64	45	121	70	51	178664	no	Neutral	DNA_repair	NA	NA	NA	NA	NA
NGL3_donor_2	RAD54_recipient_1	686	381	305	182	80	102	189	102	87	170	94	76	150	63	87	473	268	205	436	257	179	442	239	203	107	50	57	147	81	66	214	121	93	NA	no	Neutral	DNA_repair	NA	NA	NA	NA	NA
NGL3_donor_2	RAD54_recipient_2	3085	1589	1496	947	415	532	937	507	430	830	462	368	830	351	479	2161	1202	959	1815	990	825	2097	1200	897	440	186	254	543	326	217	1086	597	489	NA	no	Neutral	DNA_repair	NA	NA	NA	NA	NA
NGL3_donor_2	RAD55_recipient_1	1187	666	521	199	90	109	209	121	88	179	101	78	193	80	113	393	225	168	341	201	140	413	225	188	111	52	59	142	78	64	225	129	96	NA	no	Neutral	DNA_repair	NA	NA	NA	NA	NA
NGL3_donor_2	RAD57_recipient_1	2474	1262	1212	1066	490	576	1111	595	516	697	403	294	853	379	474	1581	888	693	1414	779	635	1829	1057	772	438	187	251	436	245	191	1199	706	493	NA	no	Neutral	DNA_repair	NA	NA	NA	NA	NA
NGL3_donor_2	RAD59_recipient_1	8223	4403	3820	5758	2493	3265	6103	3332	2771	4409	2428	1981	5930	2473	3457	4067	2199	1868	5105	3005	2100	4679	2653	2026	5238	2433	2805	0	0	0	5721	3304	2417	NA	no	Neutral	DNA_repair	NA	NA	NA	NA	NA
NGL3_donor_2	RAD5_recipient_1	2189	1217	972	1449	604	845	1306	734	572	589	328	261	481	211	270	1686	912	774	1107	646	461	1546	885	661	1134	544	590	1586	890	696	998	593	405	NA	no	Neutral	DNA_repair	NA	NA	NA	NA	NA
NGL3_donor_2	RAD5_recipient_2	6822	3723	3099	2920	1249	1671	2780	1562	1218	1358	799	559	979	414	565	3636	1929	1707	2900	1660	1240	3504	2024	1480	3048	1320	1728	3522	2053	1469	2617	1511	1106	NA	no	Neutral	DNA_repair	NA	NA	NA	NA	NA
NGL3_donor_2	RAD61_recipient_1	1267	678	589	1226	531	695	1215	657	558	1238	729	509	1134	454	680	1234	648	586	1891	1113	778	1030	551	479	1149	534	615	0	0	0	1151	646	505	NA	no	Neutral	DNA_repair	NA	NA	NA	NA	NA
NGL3_donor_2	RTT101_recipient_1	994	507	487	141	64	77	151	81	70	113	62	51	111	49	62	443	242	201	583	315	268	437	243	194	177	76	101	63	35	28	229	135	94	NA	no	Neutral	DNA_repair	NA	NA	NA	NA	NA
NGL3_donor_2	RTT101_recipient_2	828	435	393	191	84	107	214	121	93	170	98	72	200	89	111	459	246	213	521	290	231	509	286	223	88	41	47	0	0	0	308	171	137	NA	no	Neutral	DNA_repair	NA	NA	NA	NA	NA
NGL3_donor_2	RTT107_recipient_1	824	437	387	515	226	289	544	300	244	330	182	148	503	213	290	705	400	305	997	555	442	804	464	340	283	130	153	51	31	20	585	325	260	NA	no	Neutral	DNA_repair	NA	NA	NA	NA	NA
NGL3_donor_2	SGS1_recipient_1	2606	1422	1184	1098	504	594	1188	636	552	679	374	305	780	321	459	1822	1014	808	2224	1297	927	1800	1030	770	994	462	532	664	383	281	798	474	324	607064	no	Neutral	DNA_repair	NA	NA	NA	NA	NA
NGL3_donor_2	SHU1_recipient_1	3118	1670	1448	2347	1053	1294	2267	1250	1017	1976	1131	845	1583	695	888	2149	1218	931	2536	1383	1153	2547	1363	1184	2968	1409	1559	3630	2036	1594	2786	1532	1254	NA	no	Neutral	DNA_repair	NA	NA	NA	NA	NA
NGL3_donor_2	SHU1_recipient_2	2312	1203	1109	2169	1008	1161	2067	1150	917	1802	1031	771	2014	895	1119	1801	1011	790	2439	1343	1096	1960	1049	911	2317	1112	1205	2846	1644	1202	2051	1184	867	NA	no	Neutral	DNA_repair	NA	NA	NA	NA	NA
NGL3_donor_2	SHU2_recipient_1	3610	1970	1640	1386	629	757	1291	698	593	1122	666	456	1233	548	685	1726	969	757	2316	1288	1028	2015	1132	883	2290	1052	1238	3308	1965	1343	1616	942	674	NA	no	Neutral	DNA_repair	NA	NA	NA	NA	NA
NGL3_donor_2	SHU2_recipient_2	4499	2363	2136	3646	1617	2029	3462	1872	1590	3452	1957	1495	4245	1910	2335	3293	1729	1564	3761	2173	1588	4381	2392	1989	4555	2139	2416	6637	3650	2987	4224	2486	1738	NA	no	Neutral	DNA_repair	NA	NA	NA	NA	NA
NGL3_donor_2	SLX4_recipient_1	4667	2499	2168	3304	1448	1856	3346	1862	1484	3902	2255	1647	3887	1728	2159	2146	1138	1008	3067	1706	1361	2130	1242	888	3461	1499	1962	2663	1494	1169	2684	1491	1193	NA	no	Neutral	DNA_repair	NA	NA	NA	NA	NA
NGL3_donor_2	SRS2_recipient_1	2655	1435	1220	1557	658	899	1455	810	645	1429	787	642	1056	435	621	1530	835	695	2636	1566	1070	1757	996	761	1658	761	897	670	394	276	1651	990	661	NA	no	Neutral	DNA_repair	NA	NA	NA	NA	NA
NGL3_donor_2	SRS2_recipient_2	3784	2026	1758	2379	1106	1273	2380	1388	992	2191	1290	901	1696	726	970	2707	1506	1201	3709	2043	1666	2347	1281	1066	1804	753	1051	1046	616	430	2422	1372	1050	NA	no	Neutral	DNA_repair	NA	NA	NA	NA	NA
NGL3_donor_2	YBR259W_recipient_1	9120	4930	4190	7392	3357	4035	7090	4096	2994	9675	5433	4242	8205	3241	4964	5446	3087	2359	6346	3427	2919	7180	3882	3298	7290	3310	3980	8252	4629	3623	6811	3746	3065	NA	no	Neutral	Neutral	NA	NA	NA	NA	NA
NGL3_donor_2	YCL047C_recipient_1	2433	1290	1143	1136	510	626	1124	608	516	1483	849	634	1135	455	680	1184	665	519	1337	787	550	1635	893	742	1891	819	1072	1979	1143	836	1334	778	556	NA	no	Neutral	Neutral	NA	NA	NA	NA	NA
NGL3_donor_2	YDL027C_recipient_1	3613	1990	1623	2099	964	1135	2086	1106	980	2828	1665	1163	2228	929	1299	2296	1266	1030	2401	1413	988	2292	1300	992	2403	1116	1287	3751	2249	1502	2270	1348	922	NA	no	Neutral	Neutral	NA	NA	NA	NA	NA
NGL3_donor_2	YDL027C_recipient_2	5637	3047	2590	4707	1963	2744	4910	2758	2152	7202	4161	3041	5669	2520	3149	2824	1615	1209	3456	1941	1515	3926	2102	1824	5115	2189	2926	6077	3509	2568	4098	2457	1641	NA	no	Neutral	Neutral	NA	NA	NA	NA	NA
NGL3_donor_2	YFR057W_recipient_1	6503	3615	2888	4887	2090	2797	4588	2480	2108	6268	3655	2613	5098	2182	2916	2773	1471	1302	4408	2571	1837	4228	2330	1898	6001	2787	3214	8204	4738	3466	4639	2756	1883	NA	no	Neutral	Neutral	NA	NA	NA	NA	NA
NGL3_donor_2	YKR011C_recipient_1	3013	1583	1430	2907	1243	1664	3323	1814	1509	4163	2271	1892	3792	1686	2106	1269	680	589	2467	1359	1108	1931	1126	805	2582	1092	1490	3308	1856	1452	1782	1078	704	NA	no	Neutral	Neutral	NA	NA	NA	NA	NA
NGL3_donor_2	YKR011C_recipient_2	2668	1388	1280	2406	1003	1403	2462	1357	1105	3727	2053	1674	3075	1316	1759	1956	1037	919	2633	1464	1169	2054	1132	922	2972	1380	1592	3835	2151	1684	2434	1446	988	NA	no	Neutral	Neutral	NA	NA	NA	NA	NA
NGL3_donor_2	YLR179C_recipient_1	2885	1530	1355	3247	1406	1841	2856	1544	1312	3746	2084	1662	3501	1402	2099	2552	1460	1092	2118	1201	917	3425	1960	1465	3055	1355	1700	3676	2042	1634	2752	1620	1132	NA	no	Neutral	Neutral	NA	NA	NA	NA	NA
NGL3_donor_2	YLR179C_recipient_2	3689	2032	1657	3436	1487	1949	3495	1871	1624	4172	2320	1852	3433	1413	2020	2387	1365	1022	2666	1497	1169	3177	1684	1493	3346	1589	1757	4650	2609	2041	3303	1944	1359	NA	no	Neutral	Neutral	NA	NA	NA	NA	NA
NGL3_donor_2	YLR356W_recipient_1	7768	4160	3608	4987	2185	2802	4898	2778	2120	7062	3928	3134	6292	2485	3807	1749	1000	749	3234	1869	1365	3910	2238	1672	5425	2576	2849	5854	3252	2602	4785	2737	2048	NA	no	Neutral	Neutral	NA	NA	NA	NA	NA
NGL3_donor_2	YLR356W_recipient_2	4741	2490	2251	2463	1118	1345	2257	1280	977	3271	1855	1416	2503	1030	1473	2257	1209	1048	1227	696	531	2446	1322	1124	2793	1283	1510	2862	1732	1130	2682	1549	1133	NA	no	Neutral	Neutral	NA	NA	NA	NA	NA
PSY3_donor_1	APT2_recipient_1	1889	973	916	1585	695	890	1402	803	599	1297	756	541	1637	656	981	2005	1063	942	1614	915	699	1869	1010	859	1742	809	933	1951	1170	781	1700	963	737	NA	no	DNA_repair	Neutral	NA	NA	NA	NA	NA
PSY3_donor_1	CLA4_recipient_1	807	424	383	438	199	239	388	218	170	100	58	42	411	174	237	446	237	209	386	227	159	409	234	175	327	142	185	223	132	91	327	192	135	NA	no	DNA_repair	DNA_repair	0.029901	-0.093502	-0.139883623	NEUTRAL	AGGRAVATING
PSY3_donor_1	CSM2_recipient_1	837	448	389	1345	604	741	1190	637	553	700	393	307	1015	451	564	1810	1035	775	1918	1108	810	1892	1063	829	1417	621	796	1308	791	517	1316	782	534	NA	no	DNA_repair	DNA_repair	0.010588	0.115853	0.109244714	NEUTRAL	ALLEVIATING
PSY3_donor_1	CSM2_recipient_2	1925	992	933	4270	1916	2354	3635	2100	1535	1885	1038	847	3285	1316	1969	3606	1894	1712	4084	2426	1658	4329	2386	1943	4181	1768	2413	3585	2031	1554	4383	2411	1972	NA	no	DNA_repair	DNA_repair	0.010588	0.115853	0.109244714	NEUTRAL	ALLEVIATING
PSY3_donor_1	CSM3_recipient_1	1245	679	566	401	176	225	440	238	202	266	157	109	322	143	179	723	417	306	585	319	266	668	365	303	386	173	213	335	192	143	492	292	200	NA	no	DNA_repair	DNA_repair	-0.009143	0.031175	0.041356939	NEUTRAL	NEUTRAL
PSY3_donor_1	CSM3_recipient_2	376	203	173	118	55	63	177	96	81	110	61	49	122	51	71	288	162	126	138	77	61	158	88	70	104	46	58	79	47	32	126	71	55	NA	no	DNA_repair	DNA_repair	-0.009143	0.031175	0.041356939	NEUTRAL	NEUTRAL
PSY3_donor_1	FLO8_recipient_1	1408	768	640	1246	559	687	1176	642	534	1029	600	429	1200	494	706	1320	748	572	1360	756	604	1222	674	548	1196	518	678	1657	975	682	1221	705	516	NA	no	DNA_repair	Neutral	NA	NA	NA	NA	NA
PSY3_donor_1	FLO8_recipient_2	1017	555	462	1249	561	688	1256	732	524	1224	701	523	1492	614	878	779	413	366	1034	581	453	1049	573	476	1098	464	634	1458	810	648	1050	578	472	NA	no	DNA_repair	Neutral	NA	NA	NA	NA	NA
PSY3_donor_1	GAL2_recipient_2	1432	745	687	1918	901	1017	1801	1021	780	1612	879	733	1942	842	1100	1672	878	794	1759	1035	724	1567	880	687	1989	903	1086	2669	1585	1084	2165	1274	891	580890	no	DNA_repair	Neutral	NA	NA	NA	NA	NA
PSY3_donor_1	GAL2_recipient_1	1255	704	551	1171	526	645	1093	591	502	1061	619	442	1256	531	725	1212	687	525	1018	605	413	1111	642	469	1202	514	688	1419	843	576	949	522	427	580890	no	DNA_repair	Neutral	NA	NA	NA	NA	NA
PSY3_donor_1	HO_recipient_1	2033	1047	986	2930	1346	1584	2888	1653	1235	2146	1228	918	3206	1355	1851	2115	1133	982	3434	1873	1561	1965	1125	840	2896	1239	1657	3174	1816	1358	2750	1634	1116	NA	no	DNA_repair	Neutral	NA	NA	NA	NA	NA
PSY3_donor_1	HO_recipient_2	2448	1261	1187	3140	1409	1731	2589	1413	1176	2636	1423	1213	3329	1461	1868	2921	1656	1265	2872	1582	1290	2689	1525	1164	3486	1583	1903	3735	2075	1660	3597	2038	1559	NA	no	DNA_repair	Neutral	NA	NA	NA	NA	NA
PSY3_donor_1	MAG1_recipient_1	268	144	124	240	109	131	185	101	84	15	9	6	195	79	116	134	76	58	170	101	69	157	92	65	156	69	87	204	116	88	178	102	76	NA	no	DNA_repair	DNA_repair	0.014564	-0.153914	-0.167454375	NEUTRAL	AGGRAVATING
PSY3_donor_1	MAL13_recipient_1	1616	849	767	1422	608	814	1387	794	593	1178	674	504	1288	573	715	1237	695	542	1319	719	600	1313	765	548	1232	521	711	1743	968	775	1343	753	590	NA	no	DNA_repair	Neutral	NA	NA	NA	NA	NA
PSY3_donor_1	MMS1_recipient_1	349	185	164	105	49	56	60	33	27	35	19	16	172	72	100	306	165	141	311	171	140	244	137	107	128	55	73	113	67	46	276	158	118	NA	no	DNA_repair	DNA_repair	-0.0255	-0.020355	-0.008427126	NEUTRAL	NEUTRAL
PSY3_donor_1	MMS4_recipient_1	775	403	372	687	301	386	662	368	294	408	223	185	567	249	318	826	460	366	732	419	313	677	384	293	505	229	276	380	228	152	642	385	257	NA	no	DNA_repair	DNA_repair	-0.008123	0.050237	0.060475403	NEUTRAL	ALLEVIATING
PSY3_donor_1	MPH1_recipient_1	246	134	112	173	79	94	231	133	98	165	89	76	136	57	79	194	104	90	158	89	69	122	65	57	209	100	109	341	199	142	191	106	85	NA	no	DNA_repair	DNA_repair	-0.04872	0.051748	0.095162178	AGGRAVATING	ALLEVIATING
PSY3_donor_1	MUS81_recipient_1	287	158	129	186	83	103	185	108	77	113	65	48	142	62	80	224	126	98	213	124	89	167	90	77	88	41	47	17	10	7	176	97	79	NA	no	DNA_repair	DNA_repair	0.003767	0.105445	0.110136125	NEUTRAL	ALLEVIATING
PSY3_donor_1	NGL3_recipient_1	9410	5039	4371	9974	4476	5498	9730	5208	4522	8123	4781	3342	11695	4684	7011	8964	4708	4256	8175	4679	3496	8993	5005	3988	9801	4501	5300	9733	5888	3845	9776	5592	4184	NA	no	DNA_repair	Neutral	NA	NA	NA	NA	NA
PSY3_donor_1	NGL3_recipient_2	1894	1043	851	2383	1044	1339	2262	1199	1063	2080	1236	844	2245	899	1346	1836	964	872	2321	1341	980	1994	1099	895	2197	952	1245	2442	1357	1085	2219	1281	938	NA	no	DNA_repair	Neutral	NA	NA	NA	NA	NA
PSY3_donor_1	PSY3_recipient_1	1092	568	524	17	8	9	16	9	7	8	5	3	14	6	8	23	13	10	25	14	11	24	13	11	17	8	9	19	11	8	21	13	8	0	YES	DNA_repair	DNA_repair	NA	NA	NA	NA	NA
PSY3_donor_1	PSY3_recipient_2	2964	1648	1316	22	10	12	19	11	8	10	6	4	18	8	10	34	18	16	39	23	16	36	19	17	25	11	14	24	14	10	24	13	11	0	YES	DNA_repair	DNA_repair	NA	NA	NA	NA	NA
PSY3_donor_1	RAD18_recipient_1	152	84	68	87	37	50	73	42	31	32	18	14	0	0	0	41	23	18	35	19	16	0	0	0	131	55	76	116	64	52	93	53	40	NA	no	DNA_repair	DNA_repair	-0.026991	0.010341	0.020184447	NEUTRAL	NEUTRAL
PSY3_donor_1	RAD18_recipient_2	1401	772	629	688	291	397	648	354	294	252	137	115	25	11	14	813	423	390	545	300	245	182	102	80	703	330	373	1017	615	402	526	312	214	NA	no	DNA_repair	DNA_repair	-0.026991	0.010341	0.020184447	NEUTRAL	NEUTRAL
PSY3_donor_1	RAD51_recipient_1	373	204	169	143	60	83	145	78	67	117	66	51	139	62	77	236	134	102	178	98	80	223	128	95	119	52	67	125	72	53	147	82	65	NA	no	DNA_repair	DNA_repair	-0.053323	0.014382	0.056918314	NEUTRAL	NEUTRAL
PSY3_donor_1	RAD52_recipient_1	300	162	138	91	42	49	82	45	37	46	26	20	5	2	3	94	50	44	86	50	36	143	79	64	94	45	49	97	55	42	123	68	55	NA	no	DNA_repair	DNA_repair	0.00032	0.003662	0.004697283	NEUTRAL	NEUTRAL
PSY3_donor_1	RAD54_recipient_1	381	212	169	146	65	81	131	69	62	83	46	37	63	28	35	203	110	93	128	73	55	247	135	112	73	32	41	52	31	21	129	72	57	NA	no	DNA_repair	DNA_repair	-0.003461	0.141709	0.174493409	NEUTRAL	ALLEVIATING
PSY3_donor_1	RAD54_recipient_2	1571	881	690	524	227	297	535	298	237	376	223	153	526	237	289	928	531	397	853	474	379	896	508	388	232	110	122	282	158	124	560	326	234	NA	no	DNA_repair	DNA_repair	-0.003461	0.141709	0.174493409	NEUTRAL	ALLEVIATING
PSY3_donor_1	RAD55_recipient_1	358	184	174	114	54	60	109	58	51	69	38	31	136	60	76	212	114	98	185	106	79	219	122	97	117	53	64	65	39	26	116	66	50	NA	no	DNA_repair	DNA_repair	-0.0063	0.073991	0.089987428	NEUTRAL	ALLEVIATING
PSY3_donor_1	RAD57_recipient_1	972	525	447	465	199	266	413	223	190	174	97	77	358	153	205	724	395	329	169	98	71	184	107	77	288	137	151	242	141	101	452	249	203	NA	no	DNA_repair	DNA_repair	-0.031662	0.074994	0.112169024	NEUTRAL	ALLEVIATING
PSY3_donor_1	RAD59_recipient_1	3399	1890	1509	3243	1352	1891	2991	1680	1311	1558	875	683	2929	1157	1772	2509	1318	1191	2877	1678	1199	2434	1406	1028	3627	1666	1961	660	370	290	3342	1967	1375	NA	no	DNA_repair	DNA_repair	-0.008418	-0.014876	-0.009792325	NEUTRAL	NEUTRAL
PSY3_donor_1	RAD5_recipient_1	672	367	305	483	219	264	453	257	196	200	113	87	20	9	11	407	222	185	351	193	158	377	218	159	367	157	210	380	228	152	313	174	139	664326	no	DNA_repair	DNA_repair	-0.047156	0.031883	0.050587259	AGGRAVATING	ALLEVIATING
PSY3_donor_1	RAD5_recipient_2	3797	2091	1706	2525	1053	1472	2285	1211	1074	800	467	333	80	33	47	3156	1674	1482	2474	1443	1031	2951	1642	1309	2735	1284	1451	2832	1667	1165	2546	1498	1048	664326	no	DNA_repair	DNA_repair	-0.047156	0.031883	0.050587259	AGGRAVATING	ALLEVIATING
PSY3_donor_1	RAD61_recipient_1	555	286	269	556	255	301	508	293	215	335	192	143	481	211	270	495	270	225	809	450	359	464	256	208	608	286	322	0	0	0	630	357	273	NA	no	DNA_repair	DNA_repair	-0.003203	0.005985	0.009156636	NEUTRAL	NEUTRAL
PSY3_donor_1	RTT101_recipient_1	479	259	220	164	72	92	127	68	59	87	48	39	109	48	61	359	194	165	397	219	178	393	229	164	214	97	117	146	88	58	305	181	124	NA	no	DNA_repair	DNA_repair	-0.01921	0.00427	0.019273574	NEUTRAL	NEUTRAL
PSY3_donor_1	RTT101_recipient_2	282	152	130	105	49	56	65	37	28	55	30	25	54	21	33	333	173	160	442	258	184	339	198	141	60	27	33	0	0	0	245	136	109	NA	no	DNA_repair	DNA_repair	-0.01921	0.00427	0.019273574	NEUTRAL	NEUTRAL
PSY3_donor_1	RTT107_recipient_1	398	213	185	173	76	97	172	93	79	10	6	4	200	86	114	290	154	136	431	233	198	0	0	0	117	51	66	57	33	24	330	185	145	NA	no	DNA_repair	DNA_repair	-0.025183	-0.099275	-0.09482778	NEUTRAL	AGGRAVATING
PSY3_donor_1	SGS1_recipient_1	1146	625	521	920	432	488	943	510	433	495	289	206	698	310	388	975	527	448	1019	578	441	832	445	387	751	325	426	357	214	143	580	348	232	NA	no	DNA_repair	DNA_repair	0.11078	0.210915	0.171859784	ALLEVIATING	ALLEVIATING
PSY3_donor_1	SHU1_recipient_1	1173	640	533	1595	674	921	1650	918	732	1060	624	436	1120	442	678	2054	1175	879	2126	1160	966	1908	1011	897	1777	834	943	1706	1023	683	1708	1005	703	NA	no	DNA_repair	DNA_repair	-0.024425	0.095097	0.118939343	NEUTRAL	ALLEVIATING
PSY3_donor_1	SHU1_recipient_2	1160	615	545	1855	823	1032	1965	1125	840	1015	576	439	1495	656	839	2083	1170	913	2465	1464	1001	2084	1127	957	1830	774	1056	1753	993	760	1840	1032	808	NA	no	DNA_repair	DNA_repair	-0.024425	0.095097	0.118939343	NEUTRAL	ALLEVIATING
PSY3_donor_1	SHU2_recipient_1	1339	683	656	1205	554	651	1250	722	528	890	524	366	1025	456	569	1745	944	801	1940	1048	892	1982	1156	826	1479	641	838	1563	885	678	1580	947	633	NA	no	DNA_repair	DNA_repair	-0.006561	0.106808	0.114638459	NEUTRAL	ALLEVIATING
PSY3_donor_1	SHU2_recipient_2	2274	1171	1103	2775	1216	1559	3090	1720	1370	2025	1148	877	2645	1161	1484	3644	1914	1730	3843	2283	1560	3877	2178	1699	3089	1435	1654	3133	1809	1324	3273	1854	1419	NA	no	DNA_repair	DNA_repair	-0.006561	0.106808	0.114638459	NEUTRAL	ALLEVIATING
PSY3_donor_1	SLX4_recipient_1	1285	682	603	1310	588	722	1270	673	597	285	163	122	655	270	385	166	91	75	202	118	84	893	492	401	909	427	482	601	347	254	1073	643	430	457299	no	DNA_repair	DNA_repair	-0.012712	-0.115031	-0.109859756	NEUTRAL	AGGRAVATING
PSY3_donor_1	SRS2_recipient_1	954	516	438	957	430	527	802	434	368	518	297	221	789	316	473	622	343	279	1039	589	450	590	331	259	938	440	498	469	276	193	1098	610	488	NA	no	DNA_repair	DNA_repair	0.013633	0.097493	0.092500272	NEUTRAL	ALLEVIATING
PSY3_donor_1	SRS2_recipient_2	1634	858	776	1978	898	1080	1827	978	849	1119	634	485	1519	650	869	1485	780	705	2660	1451	1209	1183	677	506	2048	940	1108	1147	637	510	1736	974	762	NA	no	DNA_repair	DNA_repair	0.013633	0.097493	0.092500272	NEUTRAL	ALLEVIATING
PSY3_donor_1	YBR259W_recipient_1	3555	1867	1688	4224	1851	2373	3891	2103	1788	4103	2216	1887	4317	1824	2493	3444	1827	1617	3728	2033	1695	4170	2409	1761	4227	1919	2308	4683	2782	1901	3979	2320	1659	NA	no	DNA_repair	Neutral	NA	NA	NA	NA	NA
PSY3_donor_1	YCL047C_recipient_1	1016	534	482	649	284	365	617	340	277	526	307	219	597	252	345	516	287	229	558	313	245	469	259	210	636	292	344	718	399	319	599	356	243	NA	no	DNA_repair	Neutral	NA	NA	NA	NA	NA
PSY3_donor_1	YDL027C_recipient_1	1231	678	553	1200	532	668	1145	643	502	889	499	390	1172	521	651	1135	632	503	1175	685	490	1219	691	528	1431	679	752	1432	819	613	1324	750	574	NA	no	DNA_repair	Neutral	NA	NA	NA	NA	NA
PSY3_donor_1	YDL027C_recipient_2	2601	1380	1221	2438	1094	1344	2339	1240	1099	1866	1098	768	2540	1101	1439	1979	1060	919	2119	1247	872	1577	844	733	2524	1198	1326	2772	1570	1202	2385	1351	1034	NA	no	DNA_repair	Neutral	NA	NA	NA	NA	NA
PSY3_donor_1	YFR057W_recipient_1	3235	1732	1503	2829	1315	1514	2765	1539	1226	2402	1362	1040	2943	1227	1716	2044	1105	939	2588	1467	1121	2391	1369	1022	3056	1467	1589	3490	1958	1532	2725	1559	1166	NA	no	DNA_repair	Neutral	NA	NA	NA	NA	NA
PSY3_donor_1	YKR011C_recipient_1	1280	666	614	1914	849	1065	1764	944	820	1563	861	702	2032	870	1162	1564	870	694	1939	1110	829	1535	862	673	2013	914	1099	1682	944	738	1746	1047	699	NA	no	DNA_repair	Neutral	NA	NA	NA	NA	NA
PSY3_donor_1	YKR011C_recipient_2	1373	749	624	1408	647	761	1341	739	602	1202	675	527	1418	568	850	1234	699	535	1290	752	538	1152	617	535	1610	739	871	1650	980	670	1274	743	531	NA	no	DNA_repair	Neutral	NA	NA	NA	NA	NA
PSY3_donor_1	YLR179C_recipient_1	1255	678	577	1554	697	857	1870	1001	869	1533	902	631	2001	812	1189	1340	753	587	1033	586	447	1334	749	585	1705	721	984	1694	941	753	1554	923	631	358113	no	DNA_repair	Neutral	NA	NA	NA	NA	NA
PSY3_donor_1	YLR179C_recipient_2	1843	1025	818	2125	954	1171	1918	1078	840	1748	944	804	1978	836	1142	1699	919	780	1754	1023	731	1793	1026	767	2123	909	1214	2268	1360	908	2057	1177	880	358113	no	DNA_repair	Neutral	NA	NA	NA	NA	NA
PSY3_donor_1	YLR356W_recipient_1	2984	1644	1340	685	315	370	785	437	348	695	379	316	770	325	445	1042	558	484	1107	610	497	1326	724	602	756	327	429	763	445	318	765	433	332	31912	no	DNA_repair	Neutral	NA	NA	NA	NA	NA
PSY3_donor_1	YLR356W_recipient_2	1867	1000	867	633	284	349	467	255	212	270	153	117	531	219	312	805	460	345	402	219	183	650	376	274	855	410	445	717	410	307	836	464	372	31912	no	DNA_repair	Neutral	NA	NA	NA	NA	NA
PSY3_donor_2	APT2_recipient_1	64635	35931	28704	46187	19260	26927	41450	23287	18163	35095	19520	15575	46044	19454	26590	53160	29302	23858	55931	33223	22708	47361	27109	20252	50150	21986	28164	56221	32468	23753	49401	29072	20329	NA	no	DNA_repair	Neutral	NA	NA	NA	NA	NA
PSY3_donor_2	CLA4_recipient_1	23350	12266	11084	11624	5278	6346	11226	6426	4800	3040	1691	1349	11763	4711	7052	11344	5899	5445	9515	5549	3966	9602	5140	4462	8455	3927	4528	5374	2985	2389	8034	4772	3262	NA	no	DNA_repair	DNA_repair	0.029901	-0.093502	-0.139883623	NEUTRAL	AGGRAVATING
PSY3_donor_2	CSM2_recipient_1	32875	17605	15270	54410	23842	30568	48510	28024	20486	30735	16763	13972	40555	16465	24090	60182	33485	26697	67503	40097	27406	62431	35074	27357	48599	20295	28304	45381	25459	19922	58682	32921	25761	NA	no	DNA_repair	DNA_repair	0.010588	0.115853	0.109244714	NEUTRAL	ALLEVIATING
PSY3_donor_2	CSM2_recipient_2	56692	30359	26333	125700	57080	68620	114700	63223	51477	59925	32683	27242	105715	45827	59888	96791	50331	46460	116498	63538	52960	118832	66760	52072	118493	55028	63465	100407	57433	42974	126303	70161	56142	NA	no	DNA_repair	DNA_repair	0.010588	0.115853	0.109244714	NEUTRAL	ALLEVIATING
PSY3_donor_2	CSM3_recipient_1	39245	20015	19230	16245	6860	9385	14571	8495	6076	11296	6466	4830	11706	4753	6953	26963	14301	12662	20902	12077	8825	21857	12048	9809	17553	7787	9766	9212	5320	3892	17272	9880	7392	NA	no	DNA_repair	DNA_repair	-0.009143	0.031175	0.041356939	NEUTRAL	NEUTRAL
PSY3_donor_2	CSM3_recipient_2	7803	4338	3465	3336	1497	1839	3047	1728	1319	2650	1517	1133	3442	1416	2026	3917	2037	1880	3592	1978	1614	3360	1870	1490	2866	1256	1610	1261	700	561	3155	1805	1350	NA	no	DNA_repair	DNA_repair	-0.009143	0.031175	0.041356939	NEUTRAL	NEUTRAL
PSY3_donor_2	FLO8_recipient_1	38077	19613	18464	37490	16229	21261	37000	21375	15625	30015	17505	12510	39367	16416	22951	38545	22048	16497	40275	23706	16569	35786	19156	16630	41864	19877	21987	49035	29396	19639	39160	22830	16330	NA	no	DNA_repair	Neutral	NA	NA	NA	NA	NA
PSY3_donor_2	FLO8_recipient_2	27784	15162	12622	42571	19106	23465	41715	23214	18501	35004	19847	15157	46918	20855	26063	24675	14114	10561	33505	19721	13784	33191	18823	14368	36023	16354	19669	37010	20966	16044	35562	20928	14634	NA	no	DNA_repair	Neutral	NA	NA	NA	NA	NA
PSY3_donor_2	GAL2_recipient_2	41327	23184	18143	55248	25088	30160	53398	28584	24814	43513	24672	18841	59345	24420	34925	31576	17405	14171	49898	29639	20259	38173	21243	16930	52293	24557	27736	61361	36111	25250	49493	29127	20366	580890	no	DNA_repair	Neutral	NA	NA	NA	NA	NA
PSY3_donor_2	GAL2_recipient_1	38104	20599	17505	42329	18773	23556	40391	23334	17057	32876	19528	13348	42364	16967	25397	40437	21448	18989	35970	19424	16546	39601	23087	16514	44220	20766	23454	48166	27551	20615	42477	24063	18414	580890	no	DNA_repair	Neutral	NA	NA	NA	NA	NA
PSY3_donor_2	HO_recipient_1	64532	34557	29975	92997	41244	51753	88979	48574	40405	69425	38614	30811	100507	42464	58043	68000	38189	29811	106877	58291	48586	72309	41773	30536	85365	38756	46609	88510	50141	38369	83434	49560	33874	NA	no	DNA_repair	Neutral	NA	NA	NA	NA	NA
PSY3_donor_2	HO_recipient_2	81423	41941	39482	97365	41633	55732	105863	60596	45267	85113	50557	34556	119106	50977	68129	75819	40214	35605	101581	55951	45630	75080	40190	34890	98691	44806	53885	120591	69641	50950	105155	58414	46741	NA	no	DNA_repair	Neutral	NA	NA	NA	NA	NA
PSY3_donor_2	MAG1_recipient_1	7662	4142	3520	7265	3299	3966	6115	3533	2582	690	384	306	5860	2315	3545	4862	2756	2106	5794	3129	2665	5387	2998	2389	6486	2810	3676	5819	3328	2491	5761	3390	2371	NA	no	DNA_repair	DNA_repair	0.014564	-0.153914	-0.167454375	NEUTRAL	AGGRAVATING
PSY3_donor_2	MAL13_recipient_1	55707	30115	25592	44006	18584	25422	41155	23121	18034	41958	23564	18394	45263	19373	25890	53674	29864	23810	51850	28559	23291	50026	26779	23247	56011	23681	32330	53690	32187	21503	44403	26620	17783	NA	no	DNA_repair	Neutral	NA	NA	NA	NA	NA
PSY3_donor_2	MMS1_recipient_1	8672	4688	3984	3060	1373	1687	2615	1400	1215	955	526	429	5030	1987	3043	7458	3956	3502	8203	4828	3375	7380	4224	3156	4289	1992	2297	2448	1346	1102	7978	4563	3415	NA	no	DNA_repair	DNA_repair	-0.0255	-0.020355	-0.008427126	NEUTRAL	NEUTRAL
PSY3_donor_2	MMS4_recipient_1	22666	12022	10644	19803	8783	11020	19572	10373	9199	12513	6825	5688	18016	7909	10107	24494	13756	10738	21035	11472	9563	19162	10156	9006	14914	7159	7755	10762	6393	4369	18662	10572	8090	NA	no	DNA_repair	DNA_repair	-0.008123	0.050237	0.060475403	NEUTRAL	ALLEVIATING
PSY3_donor_2	MPH1_recipient_1	12043	6572	5471	8581	3851	4730	8365	4699	3666	6162	3527	2635	8268	3493	4775	7822	4434	3388	13315	7406	5909	6165	3267	2898	9110	4136	4974	14731	8750	5981	9381	5366	4015	NA	no	DNA_repair	DNA_repair	-0.04872	0.051748	0.095162178	AGGRAVATING	ALLEVIATING
PSY3_donor_2	MUS81_recipient_1	7798	4136	3662	5271	2338	2933	5255	2785	2470	3388	1903	1485	4048	1710	2338	7099	3987	3112	5682	3314	2368	4439	2447	1992	2544	1129	1415	120	69	51	4825	2919	1906	NA	no	DNA_repair	DNA_repair	0.003767	0.105445	0.110136125	NEUTRAL	ALLEVIATING
PSY3_donor_2	NGL3_recipient_1	269316	144219	125097	290648	124281	166367	287678	161618	126060	241679	140947	100732	355971	142566	213405	259060	144141	114919	235151	138410	96741	256840	147015	109825	281940	126535	155405	279420	155218	124202	283569	162201	121368	NA	no	DNA_repair	Neutral	NA	NA	NA	NA	NA
PSY3_donor_2	NGL3_recipient_2	57471	29603	27868	83583	36183	47400	75138	41814	33324	62181	36600	25581	83708	36287	47421	63549	35359	28190	71237	38468	32769	72864	42480	30384	78945	36252	42693	76182	42319	33863	76318	42395	33923	NA	no	DNA_repair	Neutral	NA	NA	NA	NA	NA
PSY3_donor_2	PSY3_recipient_1	36953	19034	17919	561	249	312	508	275	233	285	163	122	494	217	277	760	435	325	929	512	417	796	464	332	613	288	325	598	355	243	603	358	245	0	YES	DNA_repair	DNA_repair	NA	NA	NA	NA	NA
PSY3_donor_2	PSY3_recipient_2	93543	50092	43451	684	292	392	619	351	268	330	184	146	620	262	358	1075	559	516	1252	710	542	1172	652	520	728	308	420	759	438	321	780	450	330	0	YES	DNA_repair	DNA_repair	NA	NA	NA	NA	NA
PSY3_donor_2	RAD18_recipient_1	8502	4466	4036	4416	1888	2528	3904	2131	1773	1476	813	663	185	83	102	4591	2507	2084	3960	2160	1800	474	271	203	4833	2194	2639	5612	3117	2495	4076	2376	1700	NA	no	DNA_repair	DNA_repair	-0.026991	0.010341	0.020184447	NEUTRAL	NEUTRAL
PSY3_donor_2	RAD18_recipient_2	35727	19861	15866	26562	12343	14219	24074	14035	10039	7601	4146	3455	1015	429	586	27927	14958	12969	27307	15188	12119	7242	3953	3289	28549	13258	15291	34938	20945	13993	24025	14403	9622	NA	no	DNA_repair	DNA_repair	-0.026991	0.010341	0.020184447	NEUTRAL	NEUTRAL
PSY3_donor_2	RAD51_recipient_1	10129	5579	4550	4475	2032	2443	4103	2370	1733	3554	1919	1635	3936	1663	2273	7615	4395	3220	5544	3263	2281	6988	3852	3136	3888	1826	2062	3869	2213	1656	4720	2830	1890	NA	no	DNA_repair	DNA_repair	-0.053323	0.014382	0.056918314	NEUTRAL	NEUTRAL
PSY3_donor_2	RAD52_recipient_1	6966	3659	3307	2442	1070	1372	2308	1309	999	1595	947	648	250	102	148	2106	1128	978	1998	1133	865	5147	2837	2310	2304	1082	1222	2405	1389	1016	2991	1678	1313	NA	no	DNA_repair	DNA_repair	0.00032	0.003662	0.004697283	NEUTRAL	NEUTRAL
PSY3_donor_2	RAD54_recipient_1	9254	5144	4110	3919	1800	2119	3913	2261	1652	2751	1619	1132	3111	1383	1728	7969	4558	3411	6438	3511	2927	7157	4021	3136	2755	1279	1476	2599	1515	1084	4739	2685	2054	NA	no	DNA_repair	DNA_repair	-0.003461	0.141709	0.174493409	NEUTRAL	ALLEVIATING
PSY3_donor_2	RAD54_recipient_2	35525	19024	16501	14810	6568	8242	14295	7652	6643	9183	5256	3927	11810	4925	6885	24537	14035	10502	19219	11105	8114	22492	12874	9618	9263	4061	5202	9453	5615	3838	15711	8814	6897	NA	no	DNA_repair	DNA_repair	-0.003461	0.141709	0.174493409	NEUTRAL	ALLEVIATING
PSY3_donor_2	RAD55_recipient_1	15696	8405	7291	4097	1860	2237	4185	2285	1900	3003	1654	1349	4059	1760	2299	6759	3585	3174	5313	2955	2358	6455	3558	2897	2910	1397	1513	2789	1565	1224	4344	2556	1788	NA	no	DNA_repair	DNA_repair	-0.0063	0.073991	0.089987428	NEUTRAL	ALLEVIATING
PSY3_donor_2	RAD57_recipient_1	33721	17542	16179	19453	9143	10310	17827	10204	7623	11099	6053	5046	15103	6298	8805	26235	15143	11092	2025	1170	855	2960	1679	1281	8105	3427	4678	7209	4282	2927	19240	11323	7917	NA	no	DNA_repair	DNA_repair	-0.031662	0.074994	0.112169024	NEUTRAL	ALLEVIATING
PSY3_donor_2	RAD59_recipient_1	90481	47530	42951	93552	39507	54045	91161	49765	41396	49908	28298	21610	87266	36390	50876	67897	38837	29060	81810	45503	36307	67880	39214	28666	97351	46728	50623	14800	8466	6334	98342	58415	39927	NA	no	DNA_repair	DNA_repair	-0.008418	-0.014876	-0.009792325	NEUTRAL	NEUTRAL
PSY3_donor_2	RAD5_recipient_1	27256	14179	13077	20661	8835	11826	19608	11120	8488	6810	4008	2802	900	380	520	24283	13385	10898	17803	9902	7901	19674	11157	8517	19015	8336	10679	20912	12307	8605	17318	10382	6936	664326	no	DNA_repair	DNA_repair	-0.047156	0.031883	0.050587259	AGGRAVATING	ALLEVIATING
PSY3_donor_2	RAD5_recipient_2	79892	43597	36295	51789	24341	27448	47165	25997	21168	18385	10424	7961	2315	991	1324	59889	33011	26878	49002	28578	20424	53382	30273	23109	55199	25921	29278	56734	31204	25530	48539	27764	20775	664326	no	DNA_repair	DNA_repair	-0.047156	0.031883	0.050587259	AGGRAVATING	ALLEVIATING
PSY3_donor_2	RAD61_recipient_1	26052	14217	11835	22634	10398	12236	22107	12068	10039	14166	8338	5828	18808	8257	10551	22893	13095	9798	29380	16976	12404	14870	8433	6437	28078	13477	14601	0	0	0	22905	12724	10181	NA	no	DNA_repair	DNA_repair	-0.003203	0.005985	0.009156636	NEUTRAL	NEUTRAL
PSY3_donor_2	RTT101_recipient_1	14801	8077	6724	4042	1707	2335	3872	2196	1676	2260	1330	930	2640	1043	1597	9850	5481	4369	12032	6562	5470	8426	4868	3558	4581	1913	2668	1843	1064	779	5949	3370	2579	NA	no	DNA_repair	DNA_repair	-0.01921	0.00427	0.019273574	NEUTRAL	NEUTRAL
PSY3_donor_2	RTT101_recipient_2	11555	6423	5132	3882	1681	2201	3777	2122	1655	1935	1066	869	3025	1295	1730	6347	3498	2849	6675	3749	2926	6014	3347	2667	2674	1131	1543	0	0	0	5605	3144	2461	NA	no	DNA_repair	DNA_repair	-0.01921	0.00427	0.019273574	NEUTRAL	NEUTRAL
PSY3_donor_2	RTT107_recipient_1	11287	6102	5185	9250	4249	5001	8945	4978	3967	460	271	189	8440	3612	4828	11683	6257	5426	14302	8341	5961	514	291	223	5172	2267	2905	2738	1551	1187	9843	5414	4429	NA	no	DNA_repair	DNA_repair	-0.025183	-0.099275	-0.09482778	NEUTRAL	AGGRAVATING
PSY3_donor_2	SGS1_recipient_1	38417	20180	18237	30923	14534	16389	32616	18842	13774	17289	9616	7673	25679	11132	14547	33666	19432	14234	37827	21448	16379	24637	13710	10927	25368	11781	13587	9072	5289	3783	25853	14788	11065	NA	no	DNA_repair	DNA_repair	0.11078	0.210915	0.171859784	ALLEVIATING	ALLEVIATING
PSY3_donor_2	SHU1_recipient_1	40405	22461	17944	58835	26093	32742	61680	34325	27355	35185	20520	14665	42915	16951	25964	73749	39883	33866	72431	41851	30580	70703	40470	30233	61559	26027	35532	57955	32513	25442	63748	36814	26934	NA	no	DNA_repair	DNA_repair	-0.024425	0.095097	0.118939343	NEUTRAL	ALLEVIATING
PSY3_donor_2	SHU1_recipient_2	32964	16980	15984	53465	23145	30320	57850	31274	26576	32460	19281	13179	46765	20787	25978	61439	35463	25976	69600	40967	28633	62598	35168	27430	52811	23976	28835	51236	29589	21647	52674	31288	21386	NA	no	DNA_repair	DNA_repair	-0.024425	0.095097	0.118939343	NEUTRAL	ALLEVIATING
PSY3_donor_2	SHU2_recipient_1	51942	26490	25452	46390	19590	26800	41590	24027	17563	33245	19568	13677	42510	18428	24082	51387	29126	22261	62699	35212	27487	56227	32780	23447	57307	24825	32482	56987	32910	24077	51051	29201	21850	NA	no	DNA_repair	DNA_repair	-0.006561	0.106808	0.114638459	NEUTRAL	ALLEVIATING
PSY3_donor_2	SHU2_recipient_2	71283	39263	32020	87975	39017	48958	100360	57978	42382	65980	38480	27500	93010	41854	51156	95754	52780	42974	99218	57328	41890	95135	53447	41688	100601	42534	58067	89889	51911	37978	113972	67699	46273	NA	no	DNA_repair	DNA_repair	-0.006561	0.106808	0.114638459	NEUTRAL	ALLEVIATING
PSY3_donor_2	SLX4_recipient_1	58976	31882	27094	64840	30475	34365	61635	35280	26355	13670	7677	5993	32465	13181	19284	13366	7367	5999	9227	5182	4045	39308	20833	18475	53268	25015	28253	33460	19691	13769	55723	30648	25075	457299	no	DNA_repair	DNA_repair	-0.012712	-0.115031	-0.109859756	NEUTRAL	AGGRAVATING
PSY3_donor_2	SRS2_recipient_1	36040	18564	17476	36524	16779	19745	36401	19485	16916	24445	14388	10057	32414	14586	17828	33844	19007	14837	41622	22701	18921	22726	13249	9477	35388	16802	18586	16090	8850	7240	34008	19453	14555	NA	no	DNA_repair	DNA_repair	0.013633	0.097493	0.092500272	NEUTRAL	ALLEVIATING
PSY3_donor_2	SRS2_recipient_2	52265	27721	24544	57444	25476	31968	56953	33204	23749	36787	20858	15929	50111	20896	29215	47451	26402	21049	62467	34407	28060	34807	18817	15990	59003	26481	32522	26524	15755	10769	55213	31886	23327	NA	no	DNA_repair	DNA_repair	0.013633	0.097493	0.092500272	NEUTRAL	ALLEVIATING
PSY3_donor_2	YBR259W_recipient_1	102420	57458	44962	123108	53946	69162	115045	66461	48584	119585	66513	53072	131383	56232	75151	99056	51509	47547	107592	62748	44844	109602	62736	46866	121566	53927	67639	119497	69010	50487	115159	66504	48655	NA	no	DNA_repair	Neutral	NA	NA	NA	NA	NA
PSY3_donor_2	YCL047C_recipient_1	34182	18304	15878	18918	8390	10528	18237	10536	7701	15650	8536	7114	18169	7876	10293	19220	10994	8226	20448	11263	9185	17447	9524	7923	22539	9764	12775	24920	15077	9843	20998	12704	8294	NA	no	DNA_repair	Neutral	NA	NA	NA	NA	NA
PSY3_donor_2	YDL027C_recipient_1	43776	22772	21004	41946	17714	24232	39502	22611	16891	32707	18898	13809	42192	16898	25294	48767	27134	21633	50805	29355	21450	43697	24549	19148	45417	18966	26451	63949	36579	27370	43534	25380	18154	NA	no	DNA_repair	Neutral	NA	NA	NA	NA	NA
PSY3_donor_2	YDL027C_recipient_2	77645	39995	37650	83993	35470	48523	79082	46105	32977	66491	36264	30227	85971	35377	50594	57467	31078	26389	66712	39267	27445	57967	30723	27244	83655	37109	46546	78247	44757	33490	76770	46446	30324	NA	no	DNA_repair	Neutral	NA	NA	NA	NA	NA
PSY3_donor_2	YFR057W_recipient_1	92596	49113	43483	82442	35252	47190	81741	47655	34086	71471	39752	31719	89576	39817	49759	58177	30555	27622	74586	41082	33504	67023	37654	29369	87405	40591	46814	100055	56131	43924	78700	44151	34549	NA	no	DNA_repair	Neutral	NA	NA	NA	NA	NA
PSY3_donor_2	YKR011C_recipient_1	43508	23742	19766	52590	22487	30103	50740	29044	21696	51664	30688	20976	58459	24377	34082	45981	24627	21354	52582	28678	23904	46683	25237	21446	48538	22289	26249	60674	33371	27303	45226	26118	19108	NA	no	DNA_repair	Neutral	NA	NA	NA	NA	NA
PSY3_donor_2	YKR011C_recipient_2	39285	21438	17847	41550	17767	23783	39662	22492	17170	35776	19319	16457	43159	18472	24687	36999	20009	16990	41344	23219	18125	33234	18319	14915	46347	20319	26028	52956	31456	21500	41110	24872	16238	NA	no	DNA_repair	Neutral	NA	NA	NA	NA	NA
PSY3_donor_2	YLR179C_recipient_1	35453	18804	16649	56756	25773	30983	58939	33737	25202	42880	25471	17409	63621	26880	36741	39396	22535	16861	38409	21156	17253	44160	24809	19351	56972	24977	31995	56600	32064	24536	52278	29615	22663	358113	no	DNA_repair	Neutral	NA	NA	NA	NA	NA
PSY3_donor_2	YLR179C_recipient_2	50290	27187	23103	58798	24830	33968	53457	30315	23142	44805	25646	19159	55417	24633	30784	45536	25099	20437	49256	27396	21860	48475	26463	22012	56257	26711	29546	59306	32944	26362	54277	30151	24126	358113	no	DNA_repair	Neutral	NA	NA	NA	NA	NA
PSY3_donor_2	YLR356W_recipient_1	84338	45593	38745	36943	15797	21146	16400	9387	7013	14595	8512	6083	41153	17387	23766	28090	15629	12461	23483	13315	10168	27903	16120	11783	42686	18936	23750	41309	24538	16771	42029	23347	18682	31912	no	DNA_repair	Neutral	NA	NA	NA	NA	NA
PSY3_donor_2	YLR356W_recipient_2	57749	32103	25646	8310	3862	4448	8270	4515	3755	7845	4279	3566	18051	7825	10226	8967	4989	3978	1766	973	793	7514	4341	3173	11521	5231	6290	10509	6358	4151	10914	6303	4611	31912	no	DNA_repair	Neutral	NA	NA	NA	NA	NA
RAD51_donor_1	APT2_recipient_1	2100	1092	1008	1128	488	640	1021	595	426	859	482	377	1030	430	600	2304	1234	1070	1438	784	654	1840	985	855	931	428	503	995	569	426	1161	658	503	NA	no	DNA_repair	Neutral	NA	NA	NA	NA	NA
RAD51_donor_1	CLA4_recipient_1	705	360	345	293	127	166	285	159	126	20	12	8	288	117	171	574	304	270	431	237	194	529	286	243	265	118	147	293	172	121	306	170	136	NA	no	DNA_repair	DNA_repair	0.007916	-0.221307	-0.316552286	NEUTRAL	AGGRAVATING
RAD51_donor_1	CSM2_recipient_1	780	418	362	620	285	335	585	329	256	468	265	203	553	246	307	1128	639	489	998	571	427	1214	650	564	538	227	311	569	316	253	628	359	269	NA	no	DNA_repair	DNA_repair	-0.039356	0.05057	0.090225024	AGGRAVATING	ALLEVIATING
RAD51_donor_1	CSM2_recipient_2	1320	687	633	1499	657	842	1260	715	545	894	531	363	1243	498	745	1796	934	862	1670	902	768	1932	1106	826	1275	559	716	1282	747	535	1566	930	636	NA	no	DNA_repair	DNA_repair	-0.039356	0.05057	0.090225024	AGGRAVATING	ALLEVIATING
RAD51_donor_1	CSM3_recipient_1	560	300	260	201	93	108	199	114	85	133	75	58	118	49	69	406	213	193	242	144	98	405	234	171	173	79	94	181	105	76	209	125	84	NA	no	DNA_repair	DNA_repair	-0.048842	0.016058	0.059720386	AGGRAVATING	NEUTRAL
RAD51_donor_1	CSM3_recipient_2	205	110	95	91	40	51	27	15	12	60	35	25	27	12	15	193	106	87	141	79	62	205	118	87	93	44	49	125	74	51	115	63	52	NA	no	DNA_repair	DNA_repair	-0.048842	0.016058	0.059720386	AGGRAVATING	NEUTRAL
RAD51_donor_1	FLO8_recipient_1	1375	722	653	310	144	166	110	61	49	115	68	47	281	122	159	470	247	223	394	223	171	471	260	211	285	126	159	349	211	138	387	232	155	24033	YES	DNA_repair	Neutral	NA	NA	NA	NA	NA
RAD51_donor_1	FLO8_recipient_2	990	530	460	328	142	186	335	181	154	140	79	61	327	136	191	505	268	237	397	236	161	451	253	198	241	101	140	242	136	106	380	211	169	24033	YES	DNA_repair	Neutral	NA	NA	NA	NA	NA
RAD51_donor_1	GAL2_recipient_2	1395	719	676	1365	620	745	1311	737	574	1173	678	495	1323	552	771	2412	1304	1108	1944	1123	821	2418	1384	1034	1064	505	559	1162	645	517	1423	798	625	NA	no	DNA_repair	Neutral	NA	NA	NA	NA	NA
RAD51_donor_1	GAL2_recipient_1	1225	662	563	932	438	494	874	496	378	772	417	355	855	375	480	1579	829	750	1162	671	491	1460	774	686	827	367	460	878	512	366	988	549	439	NA	no	DNA_repair	Neutral	NA	NA	NA	NA	NA
RAD51_donor_1	HO_recipient_1	2170	1118	1052	1909	887	1022	1659	950	709	1610	887	723	1751	769	982	3003	1718	1285	2914	1605	1309	3020	1681	1339	1612	715	897	1572	916	656	1894	1146	748	NA	no	DNA_repair	Neutral	NA	NA	NA	NA	NA
RAD51_donor_1	HO_recipient_2	2390	1255	1135	2378	1080	1298	2187	1263	924	1919	1047	872	2267	958	1309	3862	2209	1653	3270	1801	1469	3660	1979	1681	2047	919	1128	2273	1313	960	2635	1464	1171	NA	no	DNA_repair	Neutral	NA	NA	NA	NA	NA
RAD51_donor_1	MAG1_recipient_1	245	129	116	120	54	66	100	56	44	5	3	2	150	64	86	252	135	117	222	126	96	248	138	110	117	50	67	114	68	46	164	97	67	103964	no	DNA_repair	DNA_repair	0.009276	-0.184353	-0.224476041	NEUTRAL	AGGRAVATING
RAD51_donor_1	MAL13_recipient_1	1580	878	702	1148	515	633	997	571	426	802	437	365	1057	476	581	2029	1161	868	1519	837	682	1777	1027	750	1045	474	571	1111	623	488	1248	707	541	NA	no	DNA_repair	Neutral	NA	NA	NA	NA	NA
RAD51_donor_1	MMS1_recipient_1	435	224	211	120	53	67	95	51	44	30	17	13	168	68	100	447	253	194	235	136	99	351	193	158	156	68	88	178	99	79	92	54	38	NA	no	DNA_repair	DNA_repair	-0.029456	-0.053317	-0.063200849	NEUTRAL	NEUTRAL
RAD51_donor_1	MMS4_recipient_1	675	379	296	415	182	233	402	217	185	315	187	128	424	191	233	681	382	299	522	299	223	622	356	266	351	150	201	359	209	150	426	241	185	NA	no	DNA_repair	DNA_repair	-0.007728	-0.011084	-0.008886158	NEUTRAL	NEUTRAL
RAD51_donor_1	MPH1_recipient_1	270	149	121	87	37	50	154	82	72	151	85	66	100	40	60	42	22	20	43	23	20	196	110	86	14	6	8	99	58	41	164	94	70	NA	no	DNA_repair	DNA_repair	-0.035461	0.027277	0.058769069	AGGRAVATING	ALLEVIATING
RAD51_donor_1	MUS81_recipient_1	225	120	105	114	54	60	119	65	54	92	53	39	108	45	63	233	131	102	168	98	70	225	120	105	88	38	50	87	51	36	122	70	52	NA	no	DNA_repair	DNA_repair	-0.015306	-0.039076	-0.03964102	NEUTRAL	NEUTRAL
RAD51_donor_1	NGL3_recipient_1	9195	4783	4412	7098	3336	3762	7087	3869	3218	5913	3321	2592	7966	3497	4469	10237	5856	4381	7932	4540	3392	9818	5568	4250	6328	2708	3620	6436	3611	2825	7334	4356	2978	NA	no	DNA_repair	Neutral	NA	NA	NA	NA	NA
RAD51_donor_1	NGL3_recipient_2	1760	916	844	1540	699	841	1424	815	609	1514	867	647	1713	695	1018	2100	1092	1008	1889	1040	849	2352	1271	1081	1309	560	749	1331	798	533	1568	897	671	NA	no	DNA_repair	Neutral	NA	NA	NA	NA	NA
RAD51_donor_1	PSY3_recipient_1	1370	755	615	1294	553	741	1074	603	471	793	458	335	1039	462	577	1851	1049	802	1511	849	662	1857	994	863	1126	517	609	1110	623	487	1259	748	511	NA	no	DNA_repair	DNA_repair	-0.053323	0.014382	0.056918314	NEUTRAL	NEUTRAL
RAD51_donor_1	PSY3_recipient_2	5300	2946	2354	2994	1360	1634	2589	1400	1189	2022	1136	886	2454	1064	1390	4585	2623	1962	3829	2233	1596	4550	2460	2090	2542	1207	1335	2584	1435	1149	3245	1945	1300	NA	no	DNA_repair	DNA_repair	-0.053323	0.014382	0.056918314	NEUTRAL	NEUTRAL
RAD51_donor_1	RAD18_recipient_1	320	178	142	114	48	66	91	52	39	64	37	27	82	34	48	191	103	88	140	82	58	281	162	119	85	39	46	87	50	37	156	88	68	NA	no	DNA_repair	DNA_repair	-0.050776	0.023324	0.048026943	AGGRAVATING	ALLEVIATING
RAD51_donor_1	RAD18_recipient_2	800	408	392	419	175	244	372	203	169	215	122	93	209	94	115	843	460	383	563	322	241	670	359	311	398	189	209	398	221	177	427	251	176	NA	no	DNA_repair	DNA_repair	-0.050776	0.023324	0.048026943	AGGRAVATING	ALLEVIATING
RAD51_donor_1	RAD51_recipient_1	220	122	98	1	0	1	1	1	0	1	1	0	1	0	1	2	1	1	2	1	1	2	1	1	2	1	1	2	1	1	2	1	1	0	YES	DNA_repair	DNA_repair	NA	NA	NA	NA	NA
RAD51_donor_1	RAD52_recipient_1	170	95	75	125	57	68	86	50	36	55	31	24	73	31	42	256	140	116	169	94	75	225	129	96	85	39	46	107	61	46	128	76	52	NA	no	DNA_repair	DNA_repair	0.097295	0.129464	0.131757222	ALLEVIATING	ALLEVIATING
RAD51_donor_1	RAD54_recipient_1	235	131	104	141	66	75	131	74	57	133	78	55	127	56	71	74	42	32	349	190	159	370	214	156	96	45	51	132	73	59	139	79	60	NA	no	DNA_repair	DNA_repair	0.093879	0.23091	0.238965893	ALLEVIATING	ALLEVIATING
RAD51_donor_1	RAD54_recipient_2	1045	581	464	820	364	456	816	450	366	504	294	210	639	273	366	461	245	216	1000	567	433	1220	679	541	635	295	340	693	412	281	799	479	320	NA	no	DNA_repair	DNA_repair	0.093879	0.23091	0.238965893	ALLEVIATING	ALLEVIATING
RAD51_donor_1	RAD55_recipient_1	660	353	307	251	109	142	299	171	128	252	137	115	317	143	174	426	237	189	344	193	151	385	210	175	190	86	104	208	126	82	240	140	100	NA	no	DNA_repair	DNA_repair	0.074524	0.170775	0.164186716	ALLEVIATING	ALLEVIATING
RAD51_donor_1	RAD57_recipient_1	640	353	287	515	228	287	490	278	212	261	147	114	422	174	248	799	445	354	664	369	295	718	400	318	335	149	186	439	258	181	412	242	170	NA	no	DNA_repair	DNA_repair	0.060628	0.177705	0.184558001	ALLEVIATING	ALLEVIATING
RAD51_donor_1	RAD59_recipient_1	2705	1518	1187	2074	887	1187	1940	1100	840	1417	834	583	1759	695	1064	3160	1758	1402	2636	1452	1184	3249	1843	1406	1708	731	977	1738	1004	734	2142	1202	940	NA	no	DNA_repair	DNA_repair	-0.007629	0.060943	0.080150558	NEUTRAL	ALLEVIATING
RAD51_donor_1	RAD5_recipient_1	540	278	262	15	6	9	15	8	7	193	108	85	159	66	93	173	94	79	50	29	21	34	19	15	50	22	28	10	6	4	42	25	17	NA	no	DNA_repair	DNA_repair	-0.150437	0.036914	0.100168833	AGGRAVATING	ALLEVIATING
RAD51_donor_1	RAD5_recipient_2	2965	1558	1407	75	33	42	60	34	26	940	523	417	771	313	458	472	260	212	179	100	79	147	79	68	165	76	89	82	46	36	204	116	88	NA	no	DNA_repair	DNA_repair	-0.150437	0.036914	0.100168833	AGGRAVATING	ALLEVIATING
RAD51_donor_1	RAD61_recipient_1	390	199	191	141	66	75	236	134	102	133	77	56	136	57	79	415	220	195	225	130	95	488	261	227	125	52	73	114	66	48	70	42	28	NA	no	DNA_repair	DNA_repair	0.013541	0.007331	-0.001308085	NEUTRAL	NEUTRAL
RAD51_donor_1	RTT101_recipient_1	395	220	175	87	40	47	77	42	35	10	6	4	36	15	21	258	148	110	258	141	117	237	127	110	91	43	48	101	56	45	77	45	32	NA	no	DNA_repair	DNA_repair	-0.030037	-0.053213	-0.055259723	NEUTRAL	NEUTRAL
RAD51_donor_1	RTT101_recipient_2	390	209	181	96	44	52	86	50	36	5	3	2	104	43	61	244	137	107	213	120	93	156	84	72	80	34	46	82	49	33	143	82	61	NA	no	DNA_repair	DNA_repair	-0.030037	-0.053213	-0.055259723	NEUTRAL	NEUTRAL
RAD51_donor_1	RTT107_recipient_1	420	218	202	35	16	19	35	19	16	40	23	17	240	100	140	73	39	34	468	263	205	509	275	234	103	49	54	121	67	54	41	25	16	NA	no	DNA_repair	DNA_repair	-0.072994	-0.144334	-0.153903923	AGGRAVATING	AGGRAVATING
RAD51_donor_1	SGS1_recipient_1	1050	552	498	529	249	280	639	356	283	403	233	170	549	244	305	1041	568	473	867	482	385	862	498	364	499	219	280	551	333	218	576	326	250	NA	no	DNA_repair	DNA_repair	0.067819	0.086282	0.08082167	ALLEVIATING	ALLEVIATING
RAD51_donor_1	SHU1_recipient_1	980	525	455	784	339	445	657	352	305	591	335	256	644	279	365	1200	643	557	1056	616	440	1142	623	519	654	277	377	651	358	293	804	447	357	NA	no	DNA_repair	DNA_repair	-0.032974	0.042974	0.075894076	NEUTRAL	NEUTRAL
RAD51_donor_1	SHU1_recipient_2	875	460	415	670	308	362	462	262	200	458	272	186	617	254	363	1159	609	550	915	504	411	1053	569	484	551	264	287	629	349	280	636	350	286	NA	no	DNA_repair	DNA_repair	-0.032974	0.042974	0.075894076	NEUTRAL	NEUTRAL
RAD51_donor_1	SHU2_recipient_1	2610	1424	1186	1631	732	899	1378	796	582	1109	629	480	1420	608	812	2633	1506	1127	2097	1223	874	2707	1535	1172	1350	571	779	1346	800	546	1628	922	706	NA	no	DNA_repair	DNA_repair	-0.021555	0.045421	0.069924362	NEUTRAL	ALLEVIATING
RAD51_donor_1	SHU2_recipient_2	2100	1135	965	1326	574	752	1274	689	585	1009	572	437	1270	516	754	2382	1263	1119	1811	997	814	2380	1337	1043	1189	509	680	1202	714	488	1578	920	658	NA	no	DNA_repair	DNA_repair	-0.021555	0.045421	0.069924362	NEUTRAL	ALLEVIATING
RAD51_donor_1	SLX4_recipient_1	1830	943	887	1335	599	736	1038	578	460	115	68	47	1116	465	651	2804	1560	1244	1987	1180	807	2477	1326	1151	871	418	453	950	559	391	1326	751	575	NA	no	DNA_repair	DNA_repair	-0.007154	-0.149762	-0.175990462	NEUTRAL	AGGRAVATING
RAD51_donor_1	SRS2_recipient_1	830	453	377	574	245	329	540	301	239	417	227	190	444	197	247	1036	571	465	950	528	422	893	521	372	575	243	332	527	310	217	631	347	284	NA	no	DNA_repair	DNA_repair	0.015776	0.039516	0.037339666	NEUTRAL	NEUTRAL
RAD51_donor_1	SRS2_recipient_2	1180	626	554	898	394	504	861	461	400	605	330	275	821	351	470	1767	1020	747	1497	825	672	1533	861	672	799	359	440	866	510	356	1040	589	451	NA	no	DNA_repair	DNA_repair	0.015776	0.039516	0.037339666	NEUTRAL	NEUTRAL
RAD51_donor_1	YBR259W_recipient_1	3310	1789	1521	3006	1254	1752	2834	1547	1287	2498	1430	1068	2940	1194	1746	4233	2377	1856	3560	1961	1599	4331	2502	1829	2659	1180	1479	2706	1592	1114	3072	1723	1349	NA	no	DNA_repair	Neutral	NA	NA	NA	NA	NA
RAD51_donor_1	YCL047C_recipient_1	1030	536	494	451	210	241	449	238	211	403	226	177	458	206	252	871	480	391	653	353	300	783	436	347	394	187	207	422	239	183	503	293	210	NA	no	DNA_repair	Neutral	NA	NA	NA	NA	NA
RAD51_donor_1	YDL027C_recipient_1	1415	736	679	854	392	462	834	446	388	730	394	336	798	342	456	1598	873	725	1189	655	534	1422	829	593	743	337	406	817	463	354	923	533	390	NA	no	DNA_repair	Neutral	NA	NA	NA	NA	NA
RAD51_donor_1	YDL027C_recipient_2	2415	1269	1146	1695	788	907	1691	914	777	1583	889	694	1742	698	1044	3100	1644	1456	2245	1297	948	2714	1496	1218	1461	610	851	1517	851	666	1729	989	740	NA	no	DNA_repair	Neutral	NA	NA	NA	NA	NA
RAD51_donor_1	YFR057W_recipient_1	2895	1506	1389	2013	839	1174	2014	1078	936	1749	1029	720	2005	847	1158	3426	1906	1520	2770	1541	1229	3462	1890	1572	1665	782	883	1803	1071	732	2134	1209	925	NA	no	DNA_repair	Neutral	NA	NA	NA	NA	NA
RAD51_donor_1	YKR011C_recipient_1	1200	661	539	1284	563	721	1093	631	462	1120	647	473	1308	524	784	2020	1155	865	1764	981	783	1955	1098	857	1119	531	588	1128	670	458	1406	773	633	NA	no	DNA_repair	Neutral	NA	NA	NA	NA	NA
RAD51_donor_1	YKR011C_recipient_2	1340	745	595	1015	472	543	977	559	418	875	487	388	966	435	531	1887	1060	827	1440	824	616	1700	901	799	857	411	446	879	532	347	1087	640	447	NA	no	DNA_repair	Neutral	NA	NA	NA	NA	NA
RAD51_donor_1	YLR179C_recipient_1	1085	575	510	1320	599	721	1362	744	618	1116	621	495	1363	538	825	2043	1115	928	1529	834	695	2060	1179	881	1118	496	622	1156	674	482	1365	811	554	NA	no	DNA_repair	Neutral	NA	NA	NA	NA	NA
RAD51_donor_1	YLR179C_recipient_2	1800	973	827	1513	687	826	1397	792	605	1273	701	572	1347	606	741	2624	1419	1205	1960	1122	838	2532	1409	1123	1240	595	645	1309	720	589	1603	926	677	NA	no	DNA_repair	Neutral	NA	NA	NA	NA	NA
RAD51_donor_1	YLR356W_recipient_1	2820	1453	1367	2028	846	1182	1641	948	693	1823	984	839	2255	1002	1253	2790	1538	1252	2449	1336	1113	3368	1856	1512	1469	659	810	1559	926	633	1994	1163	831	NA	no	DNA_repair	Neutral	NA	NA	NA	NA	NA
RAD51_donor_1	YLR356W_recipient_2	1870	1040	830	1002	460	542	902	507	395	844	492	352	897	394	503	1806	958	848	1133	649	484	1655	939	716	858	398	460	858	472	386	1089	641	448	NA	no	DNA_repair	Neutral	NA	NA	NA	NA	NA
RAD51_donor_2	APT2_recipient_1	1985	1073	912	981	414	567	888	499	389	733	416	317	867	347	520	1742	951	791	1328	746	582	1917	1107	810	890	386	504	939	563	376	1031	618	413	NA	no	DNA_repair	Neutral	NA	NA	NA	NA	NA
RAD51_donor_2	CLA4_recipient_1	695	358	337	255	116	139	256	149	107	15	8	7	258	103	155	521	298	223	402	219	183	504	272	232	242	104	138	264	151	113	276	164	112	NA	no	DNA_repair	DNA_repair	0.007916	-0.221307	-0.316552286	NEUTRAL	AGGRAVATING
RAD51_donor_2	CSM2_recipient_1	670	372	298	483	222	261	481	263	218	408	225	183	476	206	270	816	437	379	677	377	300	893	473	420	410	184	226	456	273	183	595	353	242	NA	no	DNA_repair	DNA_repair	-0.039356	0.05057	0.090225024	AGGRAVATING	ALLEVIATING
RAD51_donor_2	CSM2_recipient_2	1285	688	597	1208	517	691	1047	605	442	734	424	310	971	426	545	1554	832	722	1296	721	575	1416	803	613	946	454	492	870	493	377	1138	670	468	NA	no	DNA_repair	DNA_repair	-0.039356	0.05057	0.090225024	AGGRAVATING	ALLEVIATING
RAD51_donor_2	CSM3_recipient_1	545	297	248	191	89	102	277	153	124	165	94	71	132	54	78	509	275	234	391	215	176	485	278	207	226	104	122	230	134	96	197	113	84	NA	no	DNA_repair	DNA_repair	-0.048842	0.016058	0.059720386	AGGRAVATING	NEUTRAL
RAD51_donor_2	CSM3_recipient_2	185	97	88	32	15	17	54	29	25	46	27	19	50	20	30	62	33	29	34	19	15	88	49	39	32	15	17	34	19	15	52	31	21	NA	no	DNA_repair	DNA_repair	-0.048842	0.016058	0.059720386	AGGRAVATING	NEUTRAL
RAD51_donor_2	FLO8_recipient_1	1290	684	606	115	52	63	115	67	48	95	54	41	95	41	54	300	172	128	202	110	92	293	168	125	60	28	32	37	22	15	125	75	50	24033	YES	DNA_repair	Neutral	NA	NA	NA	NA	NA
RAD51_donor_2	FLO8_recipient_2	930	512	418	130	60	70	130	70	60	110	63	47	125	54	71	231	125	106	129	76	53	189	109	80	72	32	40	126	71	55	112	67	45	24033	YES	DNA_repair	Neutral	NA	NA	NA	NA	NA
RAD51_donor_2	GAL2_recipient_2	1315	711	604	1188	558	630	1140	622	518	1002	568	434	1113	440	673	2178	1257	921	1789	1043	746	2209	1182	1027	940	427	513	1013	602	411	1280	711	569	NA	no	DNA_repair	Neutral	NA	NA	NA	NA	NA
RAD51_donor_2	GAL2_recipient_1	1150	622	528	811	347	464	760	403	357	659	363	296	719	288	431	1411	734	677	1054	615	439	1393	805	588	774	347	427	776	461	315	890	504	386	NA	no	DNA_repair	Neutral	NA	NA	NA	NA	NA
RAD51_donor_2	HO_recipient_1	2100	1146	954	1663	738	925	1736	957	779	1242	698	544	1528	662	866	2831	1590	1241	2488	1357	1131	2839	1595	1244	1474	639	835	1539	855	684	1854	1050	804	NA	no	DNA_repair	Neutral	NA	NA	NA	NA	NA
RAD51_donor_2	HO_recipient_2	2245	1179	1066	2069	940	1129	1902	1069	833	1638	893	745	1908	785	1123	3068	1659	1409	2931	1694	1237	3262	1746	1516	1750	731	1019	1939	1109	830	2296	1376	920	NA	no	DNA_repair	Neutral	NA	NA	NA	NA	NA
RAD51_donor_2	MAG1_recipient_1	220	119	101	105	46	59	90	49	41	5	3	2	133	55	78	239	130	109	212	120	92	235	127	108	109	46	63	102	61	41	154	90	64	103964	no	DNA_repair	DNA_repair	0.009276	-0.184353	-0.224476041	NEUTRAL	AGGRAVATING
RAD51_donor_2	MAL13_recipient_1	1650	900	750	829	368	461	881	490	391	765	430	335	852	351	501	1599	865	734	1170	695	475	1472	811	661	737	319	418	745	434	311	886	502	384	NA	no	DNA_repair	Neutral	NA	NA	NA	NA	NA
RAD51_donor_2	MMS1_recipient_1	360	191	169	95	42	53	85	48	37	20	11	9	150	61	89	368	191	177	325	186	139	329	188	141	140	59	81	172	97	75	76	46	30	NA	no	DNA_repair	DNA_repair	-0.029456	-0.053317	-0.063200849	NEUTRAL	NEUTRAL
RAD51_donor_2	MMS4_recipient_1	635	324	311	384	164	220	353	196	157	275	153	122	372	161	211	637	341	296	504	280	224	608	342	266	337	157	180	345	195	150	399	235	164	NA	no	DNA_repair	DNA_repair	-0.007728	-0.011084	-0.008886158	NEUTRAL	NEUTRAL
RAD51_donor_2	MPH1_recipient_1	400	206	194	100	46	54	127	73	54	87	50	37	177	75	102	69	40	29	74	44	30	217	125	92	55	25	30	83	50	33	98	58	40	NA	no	DNA_repair	DNA_repair	-0.035461	0.027277	0.058769069	AGGRAVATING	ALLEVIATING
RAD51_donor_2	MUS81_recipient_1	220	123	97	98	42	56	111	62	49	75	44	31	98	39	59	207	116	91	155	85	70	201	111	90	76	34	42	76	43	33	106	60	46	NA	no	DNA_repair	DNA_repair	-0.015306	-0.039076	-0.03964102	NEUTRAL	NEUTRAL
RAD51_donor_2	NGL3_recipient_1	8640	4539	4101	6175	2771	3404	6161	3363	2798	6038	3293	2745	6702	2684	4018	9134	4940	4194	7087	3980	3107	8811	5090	3721	5539	2486	3053	5596	3355	2241	6491	3820	2671	NA	no	DNA_repair	Neutral	NA	NA	NA	NA	NA
RAD51_donor_2	NGL3_recipient_2	1885	1009	876	1578	717	861	1283	734	549	1293	733	560	1374	596	778	2240	1176	1064	1994	1141	853	2411	1342	1069	1431	642	789	1441	816	625	1679	1016	663	NA	no	DNA_repair	Neutral	NA	NA	NA	NA	NA
RAD51_donor_2	PSY3_recipient_1	1095	603	492	1235	574	661	993	574	419	770	432	338	1020	403	617	1675	949	726	1347	735	612	1693	969	724	1113	488	625	1148	650	498	1283	713	570	NA	no	DNA_repair	DNA_repair	-0.053323	0.014382	0.056918314	NEUTRAL	NEUTRAL
RAD51_donor_2	PSY3_recipient_2	5960	3131	2829	2702	1227	1475	2389	1329	1060	2026	1116	910	2181	957	1224	4454	2316	2138	3721	2130	1591	4493	2572	1921	2217	1053	1164	2269	1273	996	2978	1687	1291	NA	no	DNA_repair	DNA_repair	-0.053323	0.014382	0.056918314	NEUTRAL	NEUTRAL
RAD51_donor_2	RAD18_recipient_1	310	172	138	77	33	44	27	15	12	37	22	15	45	20	25	120	64	56	96	54	42	133	71	62	98	44	54	106	60	46	126	73	53	NA	no	DNA_repair	DNA_repair	-0.050776	0.023324	0.048026943	AGGRAVATING	ALLEVIATING
RAD51_donor_2	RAD18_recipient_2	770	420	350	337	157	180	281	149	132	174	95	79	154	67	87	770	440	330	642	357	285	801	467	334	314	141	173	245	139	106	298	172	126	NA	no	DNA_repair	DNA_repair	-0.050776	0.023324	0.048026943	AGGRAVATING	ALLEVIATING
RAD51_donor_2	RAD51_recipient_1	200	110	90	1	0	1	2	1	1	1	1	0	1	0	1	2	1	1	2	1	1	2	1	1	2	1	1	2	1	1	2	1	1	0	YES	DNA_repair	DNA_repair	NA	NA	NA	NA	NA
RAD51_donor_2	RAD52_recipient_1	85	46	39	65	28	37	54	29	25	55	31	24	54	24	30	192	109	83	108	62	46	198	113	85	38	16	22	30	17	13	73	41	32	NA	no	DNA_repair	DNA_repair	0.097295	0.129464	0.131757222	ALLEVIATING	ALLEVIATING
RAD51_donor_2	RAD54_recipient_1	240	133	107	128	55	73	95	51	44	92	54	38	104	46	58	48	25	23	271	152	119	329	185	144	49	23	26	53	29	24	106	62	44	NA	no	DNA_repair	DNA_repair	0.093879	0.23091	0.238965893	ALLEVIATING	ALLEVIATING
RAD51_donor_2	RAD54_recipient_2	1315	691	624	811	338	473	766	418	348	555	327	228	689	272	417	536	307	229	1085	592	493	1358	770	588	575	249	326	649	371	278	845	479	366	NA	no	DNA_repair	DNA_repair	0.093879	0.23091	0.238965893	ALLEVIATING	ALLEVIATING
RAD51_donor_2	RAD55_recipient_1	565	308	257	187	81	106	190	103	87	183	104	79	204	84	120	242	130	112	248	146	102	266	147	119	118	51	67	107	59	48	154	88	66	NA	no	DNA_repair	DNA_repair	0.074524	0.170775	0.164186716	ALLEVIATING	ALLEVIATING
RAD51_donor_2	RAD57_recipient_1	770	401	369	565	263	302	544	294	250	353	198	155	531	213	318	895	479	416	670	394	276	918	506	412	352	151	201	373	217	156	587	323	264	NA	no	DNA_repair	DNA_repair	0.060628	0.177705	0.184558001	ALLEVIATING	ALLEVIATING
RAD51_donor_2	RAD59_recipient_1	2545	1389	1156	1822	798	1024	1651	928	723	1289	710	579	1529	629	900	2852	1483	1369	2342	1353	989	2964	1649	1315	1502	658	844	1505	861	644	1936	1161	775	NA	no	DNA_repair	DNA_repair	-0.007629	0.060943	0.080150558	NEUTRAL	ALLEVIATING
RAD51_donor_2	RAD5_recipient_1	590	301	289	15	6	9	15	9	6	183	109	74	240	107	133	138	75	63	50	29	21	26	14	12	66	29	37	10	6	4	26	15	11	NA	no	DNA_repair	DNA_repair	-0.150437	0.036914	0.100168833	AGGRAVATING	ALLEVIATING
RAD51_donor_2	RAD5_recipient_2	2575	1418	1157	50	22	28	55	31	24	665	373	292	540	213	327	475	267	208	135	80	55	107	61	46	196	89	107	57	32	25	124	69	55	NA	no	DNA_repair	DNA_repair	-0.150437	0.036914	0.100168833	AGGRAVATING	ALLEVIATING
RAD51_donor_2	RAD61_recipient_1	350	184	166	173	80	93	190	104	86	147	80	67	163	69	94	393	210	183	378	214	164	377	204	173	106	46	60	130	77	53	29	17	12	NA	no	DNA_repair	DNA_repair	0.013541	0.007331	-0.001308085	NEUTRAL	NEUTRAL
RAD51_donor_2	RTT101_recipient_1	380	202	178	91	43	48	91	52	39	10	5	5	91	40	51	220	120	100	128	70	58	220	124	96	73	31	42	76	44	32	101	56	45	NA	no	DNA_repair	DNA_repair	-0.030037	-0.053213	-0.055259723	NEUTRAL	NEUTRAL
RAD51_donor_2	RTT101_recipient_2	350	184	166	68	30	38	50	28	22	10	6	4	95	42	53	173	97	76	119	64	55	131	73	58	47	20	27	96	54	42	68	39	29	NA	no	DNA_repair	DNA_repair	-0.030037	-0.053213	-0.055259723	NEUTRAL	NEUTRAL
RAD51_donor_2	RTT107_recipient_1	335	179	156	15	7	8	15	8	7	30	18	12	91	38	53	41	22	19	192	109	83	267	156	111	143	66	77	71	43	28	22	12	10	NA	no	DNA_repair	DNA_repair	-0.072994	-0.144334	-0.153903923	AGGRAVATING	AGGRAVATING
RAD51_donor_2	SGS1_recipient_1	915	485	430	474	200	274	494	280	214	261	144	117	408	184	224	1121	606	515	921	527	394	845	493	352	426	182	244	443	253	190	490	272	218	NA	no	DNA_repair	DNA_repair	0.067819	0.086282	0.08082167	ALLEVIATING	ALLEVIATING
RAD51_donor_2	SHU1_recipient_1	910	473	437	656	284	372	576	336	240	468	268	200	408	175	233	1010	572	438	869	516	353	984	542	442	573	269	304	511	295	216	815	471	344	NA	no	DNA_repair	DNA_repair	-0.032974	0.042974	0.075894076	NEUTRAL	NEUTRAL
RAD51_donor_2	SHU1_recipient_2	875	491	384	829	354	475	721	413	308	715	398	317	866	366	500	1211	642	569	1192	676	516	1159	633	526	812	348	464	729	409	320	888	493	395	NA	no	DNA_repair	DNA_repair	-0.032974	0.042974	0.075894076	NEUTRAL	NEUTRAL
RAD51_donor_2	SHU2_recipient_1	1800	1010	790	1066	490	576	993	553	440	793	450	343	816	363	453	1651	953	698	1302	710	592	1497	825	672	897	407	490	975	574	401	1102	624	478	NA	no	DNA_repair	DNA_repair	-0.021555	0.045421	0.069924362	NEUTRAL	ALLEVIATING
RAD51_donor_2	SHU2_recipient_2	1505	806	699	920	428	492	839	454	385	711	418	293	834	348	486	1722	922	800	1439	793	646	1537	863	674	807	379	428	767	447	320	1034	614	420	NA	no	DNA_repair	DNA_repair	-0.021555	0.045421	0.069924362	NEUTRAL	ALLEVIATING
RAD51_donor_2	SLX4_recipient_1	1425	778	647	1016	456	560	934	495	439	80	46	34	998	394	604	1922	1019	903	1559	842	717	1706	931	775	771	354	417	781	464	317	991	551	440	NA	no	DNA_repair	DNA_repair	-0.007154	-0.149762	-0.175990462	NEUTRAL	AGGRAVATING
RAD51_donor_2	SRS2_recipient_1	670	352	318	396	174	222	467	250	217	312	177	135	327	145	182	1093	574	519	791	444	347	897	494	403	325	153	172	279	164	115	360	216	144	NA	no	DNA_repair	DNA_repair	0.015776	0.039516	0.037339666	NEUTRAL	NEUTRAL
RAD51_donor_2	SRS2_recipient_2	970	524	446	788	370	418	666	378	288	523	297	226	639	270	369	1474	820	654	1269	699	570	1227	670	557	558	253	305	579	341	238	834	459	375	NA	no	DNA_repair	DNA_repair	0.015776	0.039516	0.037339666	NEUTRAL	NEUTRAL
RAD51_donor_2	YBR259W_recipient_1	3115	1668	1447	2616	1132	1484	2464	1332	1132	2133	1209	924	2474	1059	1415	3774	2100	1674	3200	1849	1351	3898	2128	1770	2330	985	1345	2354	1359	995	2721	1571	1150	NA	no	DNA_repair	Neutral	NA	NA	NA	NA	NA
RAD51_donor_2	YCL047C_recipient_1	970	524	446	392	184	208	363	196	167	376	223	153	342	152	190	787	413	374	600	350	250	713	382	331	348	156	192	368	219	149	450	260	190	NA	no	DNA_repair	Neutral	NA	NA	NA	NA	NA
RAD51_donor_2	YDL027C_recipient_1	1330	733	597	743	341	402	621	359	262	623	340	283	672	302	370	1443	788	655	1087	587	500	1293	747	546	656	288	368	716	402	314	826	477	349	NA	no	DNA_repair	Neutral	NA	NA	NA	NA	NA
RAD51_donor_2	YDL027C_recipient_2	2555	1381	1174	1622	702	920	1605	876	729	1352	788	564	1465	611	854	2972	1685	1287	2241	1295	946	2608	1507	1101	1462	626	836	1415	841	574	1744	969	775	NA	no	DNA_repair	Neutral	NA	NA	NA	NA	NA
RAD51_donor_2	YFR057W_recipient_1	2930	1539	1391	1752	823	929	1751	984	767	1493	847	646	1687	750	937	3086	1653	1433	2540	1481	1059	3155	1672	1483	1470	622	848	1574	892	682	1914	1074	840	NA	no	DNA_repair	Neutral	NA	NA	NA	NA	NA
RAD51_donor_2	YKR011C_recipient_1	1200	655	545	1267	569	698	1174	653	521	876	478	398	980	436	544	1959	1090	869	1719	928	791	1791	1025	766	1049	498	551	1067	604	463	1365	758	607	NA	no	DNA_repair	Neutral	NA	NA	NA	NA	NA
RAD51_donor_2	YKR011C_recipient_2	1260	675	585	883	406	477	849	495	354	747	428	319	813	335	478	1705	940	765	1203	695	508	1546	828	718	758	324	434	812	491	321	975	579	396	NA	no	DNA_repair	Neutral	NA	NA	NA	NA	NA
RAD51_donor_2	YLR179C_recipient_1	1150	610	540	1149	534	615	1184	690	494	953	535	418	1147	459	688	1833	1001	832	1381	798	583	1868	1059	809	985	468	517	1008	577	431	1217	669	548	NA	no	DNA_repair	Neutral	NA	NA	NA	NA	NA
RAD51_donor_2	YLR179C_recipient_2	1690	896	794	1316	619	697	1214	656	558	1087	634	453	1133	479	654	2364	1352	1012	1787	994	793	2303	1318	985	1091	495	596	1140	677	463	1435	852	583	NA	no	DNA_repair	Neutral	NA	NA	NA	NA	NA
RAD51_donor_2	YLR356W_recipient_1	2740	1523	1217	2087	892	1195	1954	1046	908	1444	788	656	1937	850	1087	3082	1715	1367	2638	1482	1156	3318	1811	1507	1801	790	1011	1882	1066	816	2326	1356	970	NA	no	DNA_repair	Neutral	NA	NA	NA	NA	NA
RAD51_donor_2	YLR356W_recipient_2	1760	960	800	872	401	471	784	428	356	721	389	332	755	319	436	1628	863	765	1022	596	426	1504	853	651	758	340	418	710	426	284	908	514	394	NA	no	DNA_repair	Neutral	NA	NA	NA	NA	NA
RAD54_donor_1	APT2_recipient_1	2970	1651	1319	1564	702	862	1432	804	628	1174	691	483	1227	525	702	3540	1970	1570	2309	1372	937	3073	1710	1363	1217	515	702	1281	754	527	1804	1032	772	NA	no	DNA_repair	Neutral	NA	NA	NA	NA	NA
RAD54_donor_1	CLA4_recipient_1	975	527	448	428	197	231	380	218	162	125	70	55	325	139	186	939	508	431	729	425	304	919	502	417	380	163	217	397	223	174	441	262	179	NA	no	DNA_repair	DNA_repair	0.036502	-0.208975	-0.314453218	NEUTRAL	AGGRAVATING
RAD54_donor_1	CSM2_recipient_1	1295	680	615	925	396	529	839	476	363	756	441	315	739	320	419	2077	1145	932	1577	869	708	1755	939	816	628	295	333	522	304	218	925	555	370	NA	no	DNA_repair	DNA_repair	-0.022412	0.100841	0.138875736	NEUTRAL	ALLEVIATING
RAD54_donor_1	CSM2_recipient_2	2410	1303	1107	2634	1126	1508	2484	1422	1062	1889	1030	859	2036	916	1120	3580	1862	1718	2730	1474	1256	3654	2130	1524	1316	556	760	1509	855	654	2627	1575	1052	NA	no	DNA_repair	DNA_repair	-0.022412	0.100841	0.138875736	NEUTRAL	ALLEVIATING
RAD54_donor_1	CSM3_recipient_1	1240	689	551	437	198	239	426	248	178	371	214	157	399	175	224	1285	702	583	861	470	391	1144	625	519	389	179	210	375	215	160	459	257	202	NA	no	DNA_repair	DNA_repair	-0.031227	0.031191	0.063608754	NEUTRAL	NEUTRAL
RAD54_donor_1	CSM3_recipient_2	265	137	128	91	39	52	86	48	38	46	27	19	18	7	11	215	124	91	125	70	55	196	107	89	99	44	55	99	55	44	113	63	50	NA	no	DNA_repair	DNA_repair	-0.031227	0.031191	0.063608754	NEUTRAL	NEUTRAL
RAD54_donor_1	FLO8_recipient_1	1710	890	820	1229	552	677	1183	633	550	1024	597	427	903	386	517	2837	1579	1258	2135	1268	867	2715	1554	1161	973	467	506	903	531	372	1369	806	563	NA	no	DNA_repair	Neutral	NA	NA	NA	NA	NA
RAD54_donor_1	FLO8_recipient_2	1395	768	627	1413	612	801	1373	793	580	1218	671	547	1211	532	679	2735	1508	1227	2103	1249	854	2810	1608	1202	877	380	497	922	558	364	1502	892	610	NA	no	DNA_repair	Neutral	NA	NA	NA	NA	NA
RAD54_donor_1	GAL2_recipient_2	1755	913	842	1892	849	1043	1839	1053	786	1604	883	721	1576	675	901	4118	2270	1848	3314	1879	1435	4172	2366	1806	1419	666	753	1508	887	621	2347	1368	979	NA	no	DNA_repair	Neutral	NA	NA	NA	NA	NA
RAD54_donor_1	GAL2_recipient_1	1720	939	781	1292	559	733	1225	649	576	1056	622	434	1019	431	588	2513	1359	1154	1721	976	745	2288	1310	978	1022	485	537	1038	611	427	1520	895	625	NA	no	DNA_repair	Neutral	NA	NA	NA	NA	NA
RAD54_donor_1	HO_recipient_1	2890	1503	1387	2520	1091	1429	2634	1424	1210	2202	1225	977	2294	919	1375	4503	2365	2138	4219	2483	1736	4251	2478	1773	1526	645	881	1499	833	666	2571	1513	1058	NA	no	DNA_repair	Neutral	NA	NA	NA	NA	NA
RAD54_donor_1	HO_recipient_2	3365	1768	1597	3008	1302	1706	2716	1511	1205	2624	1459	1165	2700	1170	1530	5124	2691	2433	4836	2820	2016	4883	2614	2269	2151	909	1242	2528	1529	999	3539	2102	1437	NA	no	DNA_repair	Neutral	NA	NA	NA	NA	NA
RAD54_donor_1	MAG1_recipient_1	355	188	167	175	81	94	150	84	66	15	9	6	179	81	98	317	173	144	319	183	136	339	198	141	164	72	92	126	75	51	241	135	106	NA	no	DNA_repair	DNA_repair	0.01471	-0.170539	-0.212351737	NEUTRAL	AGGRAVATING
RAD54_donor_1	MAL13_recipient_1	2070	1119	951	1262	593	669	1233	686	547	1226	715	511	1206	503	703	2666	1442	1224	1987	1159	828	2613	1399	1214	844	374	470	914	523	391	1455	840	615	873890	no	DNA_repair	Neutral	NA	NA	NA	NA	NA
RAD54_donor_1	MMS1_recipient_1	635	350	285	275	123	152	185	104	81	85	48	37	227	100	127	661	375	286	542	304	238	703	384	319	275	119	156	350	208	142	375	225	150	NA	no	DNA_repair	DNA_repair	0.001467	0.004979	0.006553182	NEUTRAL	NEUTRAL
RAD54_donor_1	MMS4_recipient_1	1105	609	496	705	309	396	677	388	289	569	326	243	576	240	336	1134	607	527	921	517	404	1137	621	516	626	284	342	627	379	248	697	403	294	NA	no	DNA_repair	DNA_repair	0.005679	0.031878	0.036430892	NEUTRAL	NEUTRAL
RAD54_donor_1	MPH1_recipient_1	305	163	142	205	92	113	204	115	89	151	90	61	122	52	70	676	383	293	616	353	263	480	270	210	61	29	32	130	74	56	268	156	112	NA	no	DNA_repair	DNA_repair	-0.009842	0.044666	0.060570822	NEUTRAL	ALLEVIATING
RAD54_donor_1	MUS81_recipient_1	390	213	177	156	72	84	164	90	74	80	44	36	107	43	64	371	210	161	227	125	102	343	196	147	110	52	58	117	65	52	167	100	67	NA	no	DNA_repair	DNA_repair	-0.037139	-0.065479	-0.062972501	AGGRAVATING	AGGRAVATING
RAD54_donor_1	NGL3_recipient_1	12920	7182	5738	9840	4468	5372	11720	6709	5011	8216	4658	3558	10150	4121	6029	15759	8604	7155	12507	6821	5686	15010	8194	6816	7903	3382	4521	7870	4415	3455	10471	5932	4539	NA	no	DNA_repair	Neutral	NA	NA	NA	NA	NA
RAD54_donor_1	NGL3_recipient_2	2620	1443	1177	2514	1155	1359	2335	1250	1085	2071	1197	874	2040	862	1178	3950	2075	1875	3184	1823	1361	4058	2280	1778	1931	907	1024	1904	1131	773	2604	1489	1115	NA	no	DNA_repair	Neutral	NA	NA	NA	NA	NA
RAD54_donor_1	PSY3_recipient_1	2140	1135	1005	1900	823	1077	1741	997	744	1132	672	460	1270	544	726	2953	1689	1264	2487	1450	1037	2663	1440	1223	1424	646	778	1495	855	640	2315	1350	965	NA	no	DNA_repair	DNA_repair	-0.003461	0.141709	0.174493409	NEUTRAL	ALLEVIATING
RAD54_donor_1	PSY3_recipient_2	5480	2879	2601	2944	1243	1701	2834	1562	1272	1981	1102	879	2204	943	1261	4854	2650	2204	4376	2363	2013	5295	2919	2376	2237	1074	1163	2095	1244	851	3517	2050	1467	NA	no	DNA_repair	DNA_repair	-0.003461	0.141709	0.174493409	NEUTRAL	ALLEVIATING
RAD54_donor_1	RAD18_recipient_1	430	221	209	155	65	90	204	115	89	96	56	40	118	49	69	454	243	211	295	170	125	431	251	180	137	62	75	216	124	92	159	93	66	NA	no	DNA_repair	DNA_repair	-0.063921	0.056705	0.105451303	AGGRAVATING	ALLEVIATING
RAD54_donor_1	RAD18_recipient_2	2035	1100	935	1116	507	609	880	480	400	637	368	269	653	262	391	2862	1518	1344	1987	1105	882	2331	1285	1046	993	471	522	945	567	378	1211	726	485	NA	no	DNA_repair	DNA_repair	-0.063921	0.056705	0.105451303	AGGRAVATING	ALLEVIATING
RAD54_donor_1	RAD51_recipient_1	360	196	164	224	95	129	201	107	94	168	93	75	192	85	107	126	71	55	331	186	145	407	224	183	149	65	84	165	100	65	223	131	92	NA	no	DNA_repair	DNA_repair	0.093879	0.23091	0.238965893	ALLEVIATING	ALLEVIATING
RAD54_donor_1	RAD52_recipient_1	190	102	88	169	76	93	100	57	43	69	40	29	122	55	67	455	246	209	343	204	139	449	252	197	147	63	84	161	94	67	218	127	91	NA	no	DNA_repair	DNA_repair	0.096006	0.153529	0.169261582	ALLEVIATING	ALLEVIATING
RAD54_donor_1	RAD54_recipient_1	5	3	2	1	0	1	1	1	0	1	1	0	1	0	1	3	2	1	2	1	1	2	1	1	0	0	0	0	0	0	2	1	1	0	YES	DNA_repair	DNA_repair	NA	NA	NA	NA	NA
RAD54_donor_1	RAD54_recipient_2	5	3	2	1	0	1	1	1	0	1	1	0	1	0	1	2	1	1	2	1	1	2	1	1	0	0	0	0	0	0	2	1	1	0	YES	DNA_repair	DNA_repair	NA	NA	NA	NA	NA
RAD54_donor_1	RAD55_recipient_1	1270	680	590	510	237	273	499	288	211	385	218	167	431	184	247	953	501	452	827	464	363	882	486	396	408	192	216	387	215	172	542	304	238	NA	no	DNA_repair	DNA_repair	0.079353	0.224942	0.230958662	ALLEVIATING	ALLEVIATING
RAD54_donor_1	RAD57_recipient_1	1240	658	582	533	225	308	530	306	224	509	300	209	522	209	313	1485	795	690	916	509	407	1102	596	506	224	102	122	218	126	92	595	331	264	NA	no	DNA_repair	DNA_repair	0.065836	0.217203	0.233741397	ALLEVIATING	ALLEVIATING
RAD54_donor_1	RAD59_recipient_1	3815	2043	1772	2473	1149	1324	2955	1676	1279	2109	1196	913	2151	897	1254	4551	2461	2090	3612	2068	1544	4782	2610	2172	2057	912	1145	1774	985	789	3033	1718	1315	NA	no	DNA_repair	DNA_repair	-0.016205	0.046601	0.068893013	NEUTRAL	ALLEVIATING
RAD54_donor_1	RAD5_recipient_1	1095	598	497	45	19	26	60	33	27	458	250	208	336	133	203	1484	849	635	1106	627	479	1450	799	651	65	28	37	451	270	181	72	40	32	NA	no	DNA_repair	DNA_repair	-0.11368	0.042447	0.094227988	AGGRAVATING	NEUTRAL
RAD54_donor_1	RAD5_recipient_2	5795	3103	2692	270	118	152	290	160	130	2196	1293	903	1742	755	987	4367	2294	2073	3090	1785	1305	4383	2393	1990	299	139	160	1017	571	446	346	202	144	NA	no	DNA_repair	DNA_repair	-0.11368	0.042447	0.094227988	AGGRAVATING	NEUTRAL
RAD54_donor_1	RAD61_recipient_1	535	295	240	351	161	190	354	197	157	270	149	121	240	104	136	1034	591	443	810	464	346	1053	614	439	0	0	0	158	90	68	393	231	162	NA	no	DNA_repair	DNA_repair	0.018295	0.036174	0.030986719	NEUTRAL	NEUTRAL
RAD54_donor_1	RTT101_recipient_1	595	331	264	82	37	45	113	61	52	90	49	41	109	48	61	410	220	190	341	197	144	446	258	188	105	49	56	82	46	36	182	105	77	NA	no	DNA_repair	DNA_repair	-0.009977	-0.022532	-0.025225498	NEUTRAL	NEUTRAL
RAD54_donor_1	RTT101_recipient_2	505	276	229	146	63	83	159	87	72	90	49	41	77	34	43	443	251	192	419	231	188	446	248	198	97	45	52	143	86	57	239	137	102	NA	no	DNA_repair	DNA_repair	-0.009977	-0.022532	-0.025225498	NEUTRAL	NEUTRAL
RAD54_donor_1	RTT107_recipient_1	500	270	230	337	144	193	299	166	133	75	44	31	295	118	177	662	368	294	772	459	313	763	417	346	301	134	167	215	121	94	315	185	130	NA	no	DNA_repair	DNA_repair	-0.054328	-0.125514	-0.140795624	AGGRAVATING	AGGRAVATING
RAD54_donor_1	SGS1_recipient_1	1375	736	639	920	398	522	1016	544	472	669	368	301	671	287	384	2180	1179	1001	1833	1000	833	1262	676	586	602	255	347	1157	668	489	1099	617	482	NA	no	DNA_repair	DNA_repair	0.089275	0.1178	0.112297414	ALLEVIATING	ALLEVIATING
RAD54_donor_1	SHU1_recipient_1	1415	722	693	1075	494	581	1115	609	506	862	465	397	576	256	320	2069	1173	896	1344	769	575	1855	1032	823	817	345	472	733	423	310	1321	763	558	NA	no	DNA_repair	DNA_repair	-0.020879	0.10048	0.137556154	NEUTRAL	ALLEVIATING
RAD54_donor_1	SHU1_recipient_2	1070	546	524	930	417	513	861	484	377	683	384	299	726	307	419	2010	1108	902	1584	864	720	1886	1010	876	759	349	410	737	434	303	1178	667	511	NA	no	DNA_repair	DNA_repair	-0.020879	0.10048	0.137556154	NEUTRAL	ALLEVIATING
RAD54_donor_1	SHU2_recipient_1	2945	1577	1368	1030	451	579	938	537	401	770	416	354	1034	460	574	1929	1023	906	1710	988	722	1901	1048	853	494	217	277	784	436	348	1190	661	529	NA	no	DNA_repair	DNA_repair	-0.018728	0.100526	0.135256892	NEUTRAL	ALLEVIATING
RAD54_donor_1	SHU2_recipient_2	2555	1381	1174	1754	824	930	1927	1072	855	1403	818	585	1515	607	908	4506	2413	2093	3111	1680	1431	3699	2137	1562	240	106	134	1080	606	474	2323	1278	1045	NA	no	DNA_repair	DNA_repair	-0.018728	0.100526	0.135256892	NEUTRAL	ALLEVIATING
RAD54_donor_1	SLX4_recipient_1	2515	1360	1155	1508	669	839	1705	913	792	140	77	63	1070	464	606	3314	1861	1453	2749	1588	1161	495	268	227	927	430	497	338	201	137	1752	1031	721	NA	no	DNA_repair	DNA_repair	-0.004359	-0.118138	-0.141367452	NEUTRAL	AGGRAVATING
RAD54_donor_1	SRS2_recipient_1	1345	720	625	0	0	0	0	0	0	0	0	0	0	0	0	14	7	7	10	5	5	8	4	4	0	0	0	0	0	0	0	0	0	NA	no	DNA_repair	DNA_repair	-0.793093	-0.422068	NA	AGGRAVATING	AGGRAVATING
RAD54_donor_1	SRS2_recipient_2	2275	1265	1010	5	2	3	5	3	2	5	3	2	5	2	3	26	15	11	25	14	11	28	15	13	5	2	3	5	3	2	5	3	2	NA	no	DNA_repair	DNA_repair	-0.793093	-0.422068	NA	AGGRAVATING	AGGRAVATING
RAD54_donor_1	YBR259W_recipient_1	4520	2351	2169	4306	1910	2396	3976	2297	1679	2975	1735	1240	3238	1421	1817	6325	3355	2970	5125	2934	2191	6994	3929	3065	3445	1600	1845	3565	2059	1506	4468	2703	1765	NA	no	DNA_repair	Neutral	NA	NA	NA	NA	NA
RAD54_donor_1	YCL047C_recipient_1	1450	740	710	670	304	366	621	362	259	500	292	208	558	227	331	1628	906	722	1021	562	459	1340	781	559	460	202	258	484	282	202	819	450	369	NA	no	DNA_repair	Neutral	NA	NA	NA	NA	NA
RAD54_donor_1	YDL027C_recipient_1	1940	1029	911	1276	593	683	1392	812	580	917	535	382	980	436	544	3040	1628	1412	1951	1117	834	2629	1407	1222	1053	467	586	1096	657	439	1464	813	651	NA	no	DNA_repair	Neutral	NA	NA	NA	NA	NA
RAD54_donor_1	YDL027C_recipient_2	3030	1576	1454	2374	1065	1309	2416	1370	1046	1857	1033	824	1755	770	985	4867	2581	2286	3206	1783	1423	4212	2411	1801	1369	600	769	1302	730	572	2527	1418	1109	NA	no	DNA_repair	Neutral	NA	NA	NA	NA	NA
RAD54_donor_1	YFR057W_recipient_1	3960	2040	1920	2444	1071	1373	2823	1586	1237	2391	1304	1087	2388	970	1418	4845	2620	2225	3441	1988	1453	5205	2897	2308	1551	656	895	1685	1010	675	2767	1628	1139	NA	no	DNA_repair	Neutral	NA	NA	NA	NA	NA
RAD54_donor_1	YKR011C_recipient_1	1800	991	809	1780	780	1000	1753	957	796	1532	902	630	1558	693	865	3088	1606	1482	2722	1587	1135	2927	1598	1329	1227	570	657	1235	700	535	1831	1057	774	NA	no	DNA_repair	Neutral	NA	NA	NA	NA	NA
RAD54_donor_1	YKR011C_recipient_2	1885	1019	866	1407	639	768	1370	777	593	1197	705	492	1150	461	689	3066	1626	1440	2255	1279	976	2708	1493	1215	999	438	561	1068	599	469	1595	886	709	NA	no	DNA_repair	Neutral	NA	NA	NA	NA	NA
RAD54_donor_1	YLR179C_recipient_1	1720	886	834	1831	861	970	1909	1103	806	1526	857	669	1623	659	964	3168	1796	1372	2200	1224	976	3233	1713	1520	1317	577	740	1319	776	543	1958	1098	860	NA	no	DNA_repair	Neutral	NA	NA	NA	NA	NA
RAD54_donor_1	YLR179C_recipient_2	2530	1406	1124	2097	908	1189	1959	1049	910	1740	1005	735	1605	687	918	4186	2286	1900	2955	1707	1248	4038	2269	1769	1407	653	754	1450	837	613	2333	1347	986	NA	no	DNA_repair	Neutral	NA	NA	NA	NA	NA
RAD54_donor_1	YLR356W_recipient_1	4095	2276	1819	2812	1307	1505	2745	1469	1276	2493	1454	1039	2685	1149	1536	4691	2683	2008	3768	2218	1550	5193	2835	2358	1907	896	1011	1793	1055	738	3143	1884	1259	NA	no	DNA_repair	Neutral	NA	NA	NA	NA	NA
RAD54_donor_1	YLR356W_recipient_2	2825	1470	1355	1618	726	892	1265	724	541	1068	582	486	1068	434	634	3052	1619	1433	1777	988	789	2916	1561	1355	1166	517	649	1048	599	449	1813	1057	756	NA	no	DNA_repair	Neutral	NA	NA	NA	NA	NA
RAD54_donor_2	APT2_recipient_1	1685	920	765	761	329	432	710	399	311	549	299	250	616	260	356	1862	997	865	1146	625	521	1418	804	614	596	258	338	619	357	262	960	539	421	NA	no	DNA_repair	Neutral	NA	NA	NA	NA	NA
RAD54_donor_2	CLA4_recipient_1	525	292	233	215	91	124	184	103	81	55	32	23	175	70	105	456	237	219	333	182	151	449	257	192	195	88	107	205	114	91	221	124	97	NA	no	DNA_repair	DNA_repair	0.036502	-0.208975	-0.314453218	NEUTRAL	AGGRAVATING
RAD54_donor_2	CSM2_recipient_1	840	437	403	488	222	266	508	288	220	316	181	135	426	192	234	1449	836	613	993	563	430	1142	648	494	361	166	195	381	216	165	623	350	273	NA	no	DNA_repair	DNA_repair	-0.022412	0.100841	0.138875736	NEUTRAL	ALLEVIATING
RAD54_donor_2	CSM2_recipient_2	1430	795	635	1417	636	781	1192	689	503	802	463	339	1170	488	682	1882	1077	805	1485	826	659	1885	1029	856	982	451	531	951	528	423	1457	825	632	NA	no	DNA_repair	DNA_repair	-0.022412	0.100841	0.138875736	NEUTRAL	ALLEVIATING
RAD54_donor_2	CSM3_recipient_1	460	242	218	237	104	133	218	120	98	215	125	90	154	68	86	678	377	301	462	259	203	556	301	255	250	115	135	275	165	110	257	148	109	NA	no	DNA_repair	DNA_repair	-0.031227	0.031191	0.063608754	NEUTRAL	NEUTRAL
RAD54_donor_2	CSM3_recipient_2	380	200	180	87	41	46	50	28	22	119	68	51	77	33	44	139	77	62	118	68	50	164	88	76	81	38	43	87	50	37	58	32	26	NA	no	DNA_repair	DNA_repair	-0.031227	0.031191	0.063608754	NEUTRAL	NEUTRAL
RAD54_donor_2	FLO8_recipient_1	1065	581	484	598	249	349	512	271	241	440	240	200	426	171	255	1506	830	676	1009	545	464	1106	592	514	489	214	275	438	246	192	727	436	291	NA	no	DNA_repair	Neutral	NA	NA	NA	NA	NA
RAD54_donor_2	FLO8_recipient_2	820	418	402	688	294	394	630	334	296	570	339	231	608	254	354	1297	695	602	993	547	446	1289	731	558	434	195	239	445	252	193	733	407	326	NA	no	DNA_repair	Neutral	NA	NA	NA	NA	NA
RAD54_donor_2	GAL2_recipient_2	1070	557	513	770	341	429	912	488	424	750	429	321	791	317	474	1661	907	754	1270	720	550	1623	903	720	409	175	234	435	254	181	854	488	366	NA	no	DNA_repair	Neutral	NA	NA	NA	NA	NA
RAD54_donor_2	GAL2_recipient_1	825	454	371	551	239	312	540	286	254	494	288	206	511	219	292	1001	541	460	739	403	336	982	557	425	412	189	223	423	240	183	611	363	248	NA	no	DNA_repair	Neutral	NA	NA	NA	NA	NA
RAD54_donor_2	HO_recipient_1	1420	782	638	1203	546	657	1229	658	571	1029	583	446	993	409	584	2134	1110	1024	1985	1158	827	1832	971	861	784	344	440	804	460	344	1222	706	516	NA	no	DNA_repair	Neutral	NA	NA	NA	NA	NA
RAD54_donor_2	HO_recipient_2	1855	974	881	1605	703	902	1521	863	658	1227	702	525	1356	543	813	2848	1629	1219	2356	1323	1033	2605	1491	1114	1203	565	638	1290	780	510	1858	1083	775	NA	no	DNA_repair	Neutral	NA	NA	NA	NA	NA
RAD54_donor_2	MAG1_recipient_1	195	103	92	80	38	42	75	43	32	5	3	2	86	39	47	182	97	85	155	88	67	198	105	93	81	36	45	53	29	24	120	69	51	NA	no	DNA_repair	DNA_repair	0.01471	-0.170539	-0.212351737	NEUTRAL	AGGRAVATING
RAD54_donor_2	MAL13_recipient_1	1530	858	672	725	318	407	680	360	320	573	328	245	549	223	326	1537	871	666	1075	615	460	1242	671	571	601	279	322	638	361	277	785	445	340	873890	no	DNA_repair	Neutral	NA	NA	NA	NA	NA
RAD54_donor_2	MMS1_recipient_1	490	257	233	245	111	134	140	81	59	35	19	16	181	75	106	672	360	312	553	308	245	682	390	292	269	115	154	334	195	139	419	242	177	NA	no	DNA_repair	DNA_repair	0.001467	0.004979	0.006553182	NEUTRAL	NEUTRAL
RAD54_donor_2	MMS4_recipient_1	590	304	286	354	153	201	336	185	151	255	150	105	289	116	173	569	311	258	449	257	192	545	289	256	322	136	186	325	182	143	362	211	151	NA	no	DNA_repair	DNA_repair	0.005679	0.031878	0.036430892	NEUTRAL	NEUTRAL
RAD54_donor_2	MPH1_recipient_1	160	86	74	82	38	44	59	32	27	41	23	18	73	30	43	134	77	57	168	92	76	157	91	66	67	31	36	73	43	30	73	44	29	NA	no	DNA_repair	DNA_repair	-0.009842	0.044666	0.060570822	NEUTRAL	ALLEVIATING
RAD54_donor_2	MUS81_recipient_1	215	113	102	73	33	40	85	48	37	40	22	18	54	23	31	179	100	79	110	65	45	148	86	62	54	23	31	56	31	25	77	44	33	NA	no	DNA_repair	DNA_repair	-0.037139	-0.065479	-0.062972501	AGGRAVATING	AGGRAVATING
RAD54_donor_2	NGL3_recipient_1	7145	3680	3465	5227	2429	2798	5626	2982	2644	3471	1968	1503	4531	2039	2492	7960	4222	3738	5871	3424	2447	7448	4184	3264	4310	2069	2241	4259	2460	1799	5541	3261	2280	NA	no	DNA_repair	Neutral	NA	NA	NA	NA	NA
RAD54_donor_2	NGL3_recipient_2	1380	746	634	1224	556	668	1038	583	455	968	570	398	1024	421	603	1885	1088	797	1517	893	624	1887	1080	807	948	450	498	924	534	390	1271	762	509	NA	no	DNA_repair	Neutral	NA	NA	NA	NA	NA
RAD54_donor_2	PSY3_recipient_1	1180	608	572	752	341	411	734	416	318	449	262	187	644	261	383	960	509	451	959	533	426	937	531	406	608	267	341	687	378	309	864	513	351	NA	no	DNA_repair	DNA_repair	-0.003461	0.141709	0.174493409	NEUTRAL	ALLEVIATING
RAD54_donor_2	PSY3_recipient_2	2125	1181	944	1157	538	619	925	505	420	798	435	363	862	383	479	1725	960	765	1639	965	674	1797	1048	749	965	463	502	795	455	340	1325	780	545	NA	no	DNA_repair	DNA_repair	-0.003461	0.141709	0.174493409	NEUTRAL	ALLEVIATING
RAD54_donor_2	RAD18_recipient_1	315	172	143	123	52	71	145	78	67	69	38	31	41	18	23	290	155	135	203	115	88	374	216	158	74	34	40	94	56	38	180	105	75	NA	no	DNA_repair	DNA_repair	-0.063921	0.056705	0.105451303	AGGRAVATING	ALLEVIATING
RAD54_donor_2	RAD18_recipient_2	1210	617	593	437	194	243	435	235	200	353	194	159	245	108	137	1008	566	442	857	486	371	945	516	429	473	220	253	473	273	200	522	313	209	NA	no	DNA_repair	DNA_repair	-0.063921	0.056705	0.105451303	AGGRAVATING	ALLEVIATING
RAD54_donor_2	RAD51_recipient_1	200	106	94	104	48	56	99	57	42	84	50	34	93	40	53	52	27	25	144	81	63	194	104	90	70	33	37	75	43	32	103	58	45	NA	no	DNA_repair	DNA_repair	0.093879	0.23091	0.238965893	ALLEVIATING	ALLEVIATING
RAD54_donor_2	RAD52_recipient_1	190	97	93	87	40	47	73	40	33	46	26	20	77	33	44	164	89	75	130	71	59	148	82	66	79	37	42	60	36	24	101	60	41	NA	no	DNA_repair	DNA_repair	0.096006	0.153529	0.169261582	ALLEVIATING	ALLEVIATING
RAD54_donor_2	RAD54_recipient_1	5	3	2	1	0	1	1	1	0	1	1	0	1	0	1	2	1	1	2	1	1	2	1	1	0	0	0	0	0	0	2	1	1	0	YES	DNA_repair	DNA_repair	NA	NA	NA	NA	NA
RAD54_donor_2	RAD54_recipient_2	5	3	2	1	0	1	1	1	0	1	1	0	1	0	1	2	1	1	2	1	1	2	1	1	0	0	0	0	0	0	2	1	1	0	YES	DNA_repair	DNA_repair	NA	NA	NA	NA	NA
RAD54_donor_2	RAD55_recipient_1	640	333	307	210	93	117	190	111	79	147	83	64	181	76	105	318	170	148	335	186	149	281	155	126	163	77	86	197	117	80	226	126	100	NA	no	DNA_repair	DNA_repair	0.079353	0.224942	0.230958662	ALLEVIATING	ALLEVIATING
RAD54_donor_2	RAD57_recipient_1	705	363	342	401	178	223	440	247	193	206	118	88	367	147	220	821	427	394	591	329	262	719	408	311	230	98	132	294	170	124	423	251	172	NA	no	DNA_repair	DNA_repair	0.065836	0.217203	0.233741397	ALLEVIATING	ALLEVIATING
RAD54_donor_2	RAD59_recipient_1	1960	1090	870	1243	525	718	1407	746	661	986	543	443	1114	489	625	2231	1207	1024	1742	950	792	2257	1196	1061	1045	453	592	892	510	382	1603	935	668	NA	no	DNA_repair	DNA_repair	-0.016205	0.046601	0.068893013	NEUTRAL	ALLEVIATING
RAD54_donor_2	RAD5_recipient_1	910	473	437	45	20	25	35	19	16	284	164	120	245	105	140	844	474	370	514	283	231	639	369	270	43	20	23	253	146	107	51	29	22	NA	no	DNA_repair	DNA_repair	-0.11368	0.042447	0.094227988	AGGRAVATING	NEUTRAL
RAD54_donor_2	RAD5_recipient_2	2800	1514	1286	130	56	74	140	74	66	999	566	433	839	331	508	2851	1542	1309	1576	877	699	2330	1260	1070	160	71	89	598	355	243	191	109	82	NA	no	DNA_repair	DNA_repair	-0.11368	0.042447	0.094227988	AGGRAVATING	NEUTRAL
RAD54_donor_2	RAD61_recipient_1	330	177	153	223	101	122	281	156	125	170	92	78	190	79	111	743	425	318	490	273	217	559	311	248	0	0	0	94	56	38	384	213	171	NA	no	DNA_repair	DNA_repair	0.018295	0.036174	0.030986719	NEUTRAL	NEUTRAL
RAD54_donor_2	RTT101_recipient_1	210	111	99	55	26	29	63	34	29	32	18	14	63	26	37	180	95	85	112	62	50	155	86	69	37	18	19	79	44	35	65	38	27	NA	no	DNA_repair	DNA_repair	-0.009977	-0.022532	-0.025225498	NEUTRAL	NEUTRAL
RAD54_donor_2	RTT101_recipient_2	240	135	105	82	38	44	109	61	48	45	26	19	27	11	16	226	125	101	245	134	111	280	150	130	84	36	48	78	45	33	149	84	65	NA	no	DNA_repair	DNA_repair	-0.009977	-0.022532	-0.025225498	NEUTRAL	NEUTRAL
RAD54_donor_2	RTT107_recipient_1	215	114	101	100	45	55	136	78	58	10	5	5	59	25	34	217	121	96	149	84	65	213	116	97	102	49	53	51	31	20	102	58	44	NA	no	DNA_repair	DNA_repair	-0.054328	-0.125514	-0.140795624	AGGRAVATING	AGGRAVATING
RAD54_donor_2	SGS1_recipient_1	640	333	307	333	141	192	322	183	139	229	124	105	381	159	222	641	363	278	514	286	228	1384	734	650	173	80	93	347	204	143	309	175	134	NA	no	DNA_repair	DNA_repair	0.089275	0.1178	0.112297414	ALLEVIATING	ALLEVIATING
RAD54_donor_2	SHU1_recipient_1	1025	549	476	747	339	408	648	350	298	495	283	212	440	198	242	1061	585	476	956	532	424	859	478	381	508	220	288	382	225	157	798	465	333	NA	no	DNA_repair	DNA_repair	-0.020879	0.10048	0.137556154	NEUTRAL	ALLEVIATING
RAD54_donor_2	SHU1_recipient_2	675	361	314	456	214	242	453	250	203	316	179	137	367	149	218	953	501	452	766	422	344	814	470	344	373	171	202	423	251	172	615	362	253	NA	no	DNA_repair	DNA_repair	-0.020879	0.10048	0.137556154	NEUTRAL	ALLEVIATING
RAD54_donor_2	SHU2_recipient_1	1475	812	663	611	268	343	549	291	258	436	254	182	540	216	324	1018	561	457	992	552	440	934	525	409	337	153	184	566	314	252	629	349	280	NA	no	DNA_repair	DNA_repair	-0.018728	0.100526	0.135256892	NEUTRAL	ALLEVIATING
RAD54_donor_2	SHU2_recipient_2	1605	859	746	802	377	425	884	469	415	633	349	284	753	306	447	1426	764	662	1137	663	474	1868	1049	819	221	98	123	530	306	224	1111	623	488	NA	no	DNA_repair	DNA_repair	-0.018728	0.100526	0.135256892	NEUTRAL	ALLEVIATING
RAD54_donor_2	SLX4_recipient_1	1385	735	650	966	413	553	730	399	331	70	41	29	721	289	432	2023	1168	855	1516	876	640	321	172	149	559	239	320	263	149	114	1244	684	560	NA	no	DNA_repair	DNA_repair	-0.004359	-0.118138	-0.141367452	NEUTRAL	AGGRAVATING
RAD54_donor_2	SRS2_recipient_1	925	514	411	0	0	0	0	0	0	0	0	0	0	0	0	7	4	3	0	0	0	8	4	4	0	0	0	0	0	0	0	0	0	NA	no	DNA_repair	DNA_repair	-0.793093	-0.422068	NA	AGGRAVATING	AGGRAVATING
RAD54_donor_2	SRS2_recipient_2	985	507	478	0	0	0	0	0	0	0	0	0	0	0	0	7	4	3	10	6	4	8	4	4	0	0	0	0	0	0	0	0	0	NA	no	DNA_repair	DNA_repair	-0.793093	-0.422068	NA	AGGRAVATING	AGGRAVATING
RAD54_donor_2	YBR259W_recipient_1	2575	1392	1183	2029	868	1161	1971	1045	926	1597	905	692	1758	704	1054	3077	1712	1365	2494	1401	1093	3118	1735	1383	1614	682	932	1586	933	653	2124	1215	909	NA	no	DNA_repair	Neutral	NA	NA	NA	NA	NA
RAD54_donor_2	YCL047C_recipient_1	960	529	431	312	135	177	312	175	137	245	139	106	243	108	135	686	375	311	496	281	215	591	329	262	263	119	144	248	150	98	375	221	154	NA	no	DNA_repair	Neutral	NA	NA	NA	NA	NA
RAD54_donor_2	YDL027C_recipient_1	1125	585	540	576	246	330	648	354	294	454	250	204	499	216	283	1106	587	519	878	507	371	1051	579	472	441	196	245	480	290	190	670	402	268	NA	no	DNA_repair	Neutral	NA	NA	NA	NA	NA
RAD54_donor_2	YDL027C_recipient_2	1940	1039	901	1248	567	681	1106	592	514	1012	552	460	1016	457	559	2421	1284	1137	1859	1064	795	2128	1173	955	930	408	522	929	552	377	1470	873	597	NA	no	DNA_repair	Neutral	NA	NA	NA	NA	NA
RAD54_donor_2	YFR057W_recipient_1	2145	1116	1029	1226	524	702	1400	757	643	1118	616	502	1199	526	673	2155	1199	956	1691	913	778	2416	1396	1020	804	340	464	847	508	339	1386	800	586	NA	no	DNA_repair	Neutral	NA	NA	NA	NA	NA
RAD54_donor_2	YKR011C_recipient_1	995	548	447	867	394	473	869	465	404	716	406	310	782	322	460	1469	840	629	1287	730	557	1354	768	586	605	290	315	600	353	247	895	527	368	NA	no	DNA_repair	Neutral	NA	NA	NA	NA	NA
RAD54_donor_2	YKR011C_recipient_2	995	523	472	734	333	401	685	370	315	491	289	202	508	215	293	1537	815	722	1045	609	436	1193	658	535	406	186	220	472	273	199	647	381	266	NA	no	DNA_repair	Neutral	NA	NA	NA	NA	NA
RAD54_donor_2	YLR179C_recipient_1	1040	552	488	761	317	444	839	467	372	713	416	297	815	326	489	1466	839	627	1024	558	466	1451	838	613	608	289	319	599	343	256	956	536	420	NA	no	DNA_repair	Neutral	NA	NA	NA	NA	NA
RAD54_donor_2	YLR179C_recipient_2	1305	725	580	1021	437	584	971	561	410	814	470	344	806	358	448	2024	1126	898	1437	838	599	1895	1085	810	684	311	373	741	432	309	1177	693	484	NA	no	DNA_repair	Neutral	NA	NA	NA	NA	NA
RAD54_donor_2	YLR356W_recipient_1	2265	1178	1087	1369	585	784	1361	757	604	1166	667	499	1348	584	764	2228	1240	988	1781	962	819	2386	1340	1046	940	422	518	868	511	357	1533	927	606	NA	no	DNA_repair	Neutral	NA	NA	NA	NA	NA
RAD54_donor_2	YLR356W_recipient_2	1675	854	821	676	307	369	627	342	285	540	318	222	536	224	312	1386	786	600	764	450	314	1216	657	559	502	217	285	463	265	198	785	458	327	NA	no	DNA_repair	Neutral	NA	NA	NA	NA	NA
RAD55_donor_1	APT2_recipient_1	7096	3691	3405	2087	959	1128	1910	1043	867	1351	781	570	1586	688	898	4226	2307	1919	2681	1593	1088	3520	1978	1542	1330	604	726	1347	793	554	2367	1354	1013	744829	no	DNA_repair	Neutral	NA	NA	NA	NA	NA
RAD55_donor_1	CLA4_recipient_1	2537	1359	1178	787	341	446	725	400	325	40	22	18	572	235	337	1376	758	618	1205	696	509	1452	823	629	651	299	352	669	394	275	756	449	307	NA	no	DNA_repair	DNA_repair	0.012113	-0.208745	-0.290098712	NEUTRAL	AGGRAVATING
RAD55_donor_1	CSM2_recipient_1	2807	1560	1247	1390	609	781	1392	797	595	926	510	416	1043	446	597	2713	1524	1189	2180	1201	979	2312	1262	1050	101	45	56	625	354	271	1358	814	544	NA	no	DNA_repair	DNA_repair	-0.044117	0.058186	0.101920227	AGGRAVATING	ALLEVIATING
RAD55_donor_1	CSM2_recipient_2	5937	3331	2606	3728	1752	1976	3210	1769	1441	1820	1022	798	2721	1195	1526	4037	2099	1938	3381	1917	1464	4357	2494	1863	1209	574	635	1911	1083	828	3998	2331	1667	NA	no	DNA_repair	DNA_repair	-0.044117	0.058186	0.101920227	AGGRAVATING	ALLEVIATING
RAD55_donor_1	CSM3_recipient_1	2538	1346	1192	465	211	254	449	252	197	367	202	165	322	136	186	1452	815	637	712	419	293	1199	655	544	446	186	260	481	270	211	593	359	234	NA	no	DNA_repair	DNA_repair	-0.040512	0.036985	0.07912942	AGGRAVATING	NEUTRAL
RAD55_donor_1	CSM3_recipient_2	573	307	266	114	49	65	109	63	46	78	45	33	127	51	76	261	143	118	284	161	123	185	100	85	81	38	43	101	59	42	152	84	68	NA	no	DNA_repair	DNA_repair	-0.040512	0.036985	0.07912942	AGGRAVATING	NEUTRAL
RAD55_donor_1	FLO8_recipient_1	3309	1839	1470	1435	629	806	1424	777	647	1041	568	473	1057	458	599	3147	1800	1347	2236	1292	944	2941	1574	1367	534	248	286	586	335	251	1843	1095	748	NA	no	DNA_repair	Neutral	NA	NA	NA	NA	NA
RAD55_donor_1	FLO8_recipient_2	2494	1348	1146	1885	856	1029	1832	981	851	1402	765	637	1564	661	903	3089	1687	1402	2306	1308	998	3065	1689	1376	788	358	430	772	437	335	1900	1108	792	NA	no	DNA_repair	Neutral	NA	NA	NA	NA	NA
RAD55_donor_1	GAL2_recipient_2	3962	2122	1840	2526	1134	1392	2453	1339	1114	1846	997	849	2036	827	1209	4274	2400	1874	3285	1792	1493	4171	2255	1916	941	442	499	939	547	392	2601	1502	1099	NA	no	DNA_repair	Neutral	NA	NA	NA	NA	NA
RAD55_donor_1	GAL2_recipient_1	3385	1795	1590	1686	721	965	1560	852	708	1215	715	500	1315	519	796	2864	1653	1211	2104	1227	877	2673	1445	1228	1096	492	604	1156	699	457	1728	969	759	NA	no	DNA_repair	Neutral	NA	NA	NA	NA	NA
RAD55_donor_1	HO_recipient_1	5023	2587	2436	3231	1467	1764	3323	1796	1527	2534	1505	1029	2599	1041	1558	5218	2768	2450	4800	2825	1975	4704	2618	2086	1594	765	829	1346	748	598	3393	1922	1471	550437	no	DNA_repair	Neutral	NA	NA	NA	NA	NA
RAD55_donor_1	HO_recipient_2	5668	3093	2575	4399	2021	2378	4092	2277	1815	3019	1728	1291	3489	1474	2015	6999	3894	3105	5757	3326	2431	6337	3459	2878	2608	1198	1410	2759	1608	1151	4997	3023	1974	550437	no	DNA_repair	Neutral	NA	NA	NA	NA	NA
RAD55_donor_1	MAG1_recipient_1	830	466	364	260	114	146	235	130	105	80	46	34	35	16	19	751	410	341	390	227	163	572	321	251	0	0	0	97	58	39	469	266	203	NA	no	DNA_repair	DNA_repair	-0.003465	-0.214018	-0.244988122	NEUTRAL	AGGRAVATING
RAD55_donor_1	MAL13_recipient_1	4302	2260	2042	1988	924	1064	1732	991	741	1410	830	580	1465	603	862	3724	2014	1710	2578	1392	1186	3019	1664	1355	1252	594	658	1290	745	545	2011	1217	794	NA	no	DNA_repair	Neutral	NA	NA	NA	NA	NA
RAD55_donor_1	MMS1_recipient_1	1455	757	698	390	171	219	340	196	144	170	98	72	440	191	249	1257	667	590	772	425	347	1227	676	551	339	142	197	401	225	176	660	388	272	NA	no	DNA_repair	DNA_repair	-0.000283	0.008677	0.012441329	NEUTRAL	NEUTRAL
RAD55_donor_1	MMS4_recipient_1	2229	1194	1035	1548	670	878	1542	858	684	832	485	347	1095	481	614	2272	1241	1031	1844	1075	769	1996	1100	896	904	410	494	859	515	344	1530	900	630	NA	no	DNA_repair	DNA_repair	-0.014268	0.035711	0.053212325	NEUTRAL	NEUTRAL
RAD55_donor_1	MPH1_recipient_1	904	484	420	255	112	143	299	173	126	197	110	87	231	99	132	561	292	269	479	282	197	497	282	215	107	49	58	71	43	28	271	161	110	NA	no	DNA_repair	DNA_repair	-0.054417	0.02409	0.070318297	AGGRAVATING	NEUTRAL
RAD55_donor_1	MUS81_recipient_1	924	504	420	281	125	156	329	190	139	105	62	43	245	110	135	420	242	178	337	198	139	55	32	23	137	65	72	183	106	77	31	18	13	646396	no	DNA_repair	DNA_repair	-0.050058	-0.0647	-0.046766719	AGGRAVATING	NEUTRAL
RAD55_donor_1	NGL3_recipient_1	26040	14343	11697	13132	5824	7308	13257	7096	6161	9655	5579	4076	13819	5839	7980	17521	9566	7955	13445	7478	5967	18149	9619	8530	7771	3528	4243	7881	4551	3330	13549	8048	5501	NA	no	DNA_repair	Neutral	NA	NA	NA	NA	NA
RAD55_donor_1	NGL3_recipient_2	4687	2438	2249	3355	1435	1920	3115	1733	1382	2383	1313	1070	2636	1114	1522	4654	2614	2040	3701	2118	1583	4661	2470	2191	2157	1024	1133	2043	1169	874	3359	1903	1456	NA	no	DNA_repair	Neutral	NA	NA	NA	NA	NA
RAD55_donor_1	PSY3_recipient_1	4074	2099	1975	2242	1042	1200	2181	1248	933	1206	703	503	1392	596	796	2913	1515	1398	2287	1260	1027	2513	1372	1141	1146	538	608	1347	785	562	2230	1239	991	NA	no	DNA_repair	DNA_repair	-0.0063	0.073991	0.089987428	NEUTRAL	ALLEVIATING
RAD55_donor_1	PSY3_recipient_2	11291	5989	5302	3650	1677	1973	3328	1887	1441	2187	1240	947	2640	1115	1525	5327	2825	2502	3966	2292	1674	4828	2764	2064	1553	705	848	1282	733	549	3869	2298	1571	NA	no	DNA_repair	DNA_repair	-0.0063	0.073991	0.089987428	NEUTRAL	ALLEVIATING
RAD55_donor_1	RAD18_recipient_1	582	327	255	10	4	6	20	11	9	73	41	32	63	25	38	187	98	89	173	99	74	334	184	150	62	29	33	33	20	13	190	106	84	NA	no	DNA_repair	DNA_repair	-0.07406	0.031338	0.066880025	AGGRAVATING	NEUTRAL
RAD55_donor_1	RAD18_recipient_2	2279	1244	1035	110	48	62	100	55	45	486	286	200	417	185	232	1669	937	732	1347	778	569	1518	805	713	490	220	270	434	260	174	693	396	297	NA	no	DNA_repair	DNA_repair	-0.07406	0.031338	0.066880025	AGGRAVATING	NEUTRAL
RAD55_donor_1	RAD51_recipient_1	962	525	437	385	169	216	437	250	187	326	187	139	377	153	224	574	322	252	481	270	211	514	275	239	230	110	120	235	137	98	329	185	144	NA	no	DNA_repair	DNA_repair	0.074524	0.170775	0.164186716	ALLEVIATING	ALLEVIATING
RAD55_donor_1	RAD52_recipient_1	528	275	253	73	34	39	131	73	58	78	46	32	68	28	40	231	129	102	116	63	53	267	154	113	71	30	41	75	44	31	99	59	40	NA	no	DNA_repair	DNA_repair	0.056731	0.106545	0.1184766	NEUTRAL	ALLEVIATING
RAD55_donor_1	RAD54_recipient_1	967	508	459	242	109	133	286	159	127	156	86	70	177	79	98	391	218	173	462	257	205	391	211	180	133	62	71	207	122	85	226	126	100	NA	no	DNA_repair	DNA_repair	0.079353	0.224942	0.230958662	ALLEVIATING	ALLEVIATING
RAD55_donor_1	RAD54_recipient_2	4719	2575	2144	1517	673	844	1596	854	742	1018	566	452	1193	530	663	3117	1686	1431	2217	1269	948	2703	1547	1156	975	412	563	1048	588	460	1736	983	753	NA	no	DNA_repair	DNA_repair	0.079353	0.224942	0.230958662	ALLEVIATING	ALLEVIATING
RAD55_donor_1	RAD55_recipient_1	13	7	6	1	0	1	1	1	0	1	1	0	1	0	1	2	1	1	2	1	1	2	1	1	2	1	1	2	1	1	2	1	1	0	YES	DNA_repair	DNA_repair	NA	NA	NA	NA	NA
RAD55_donor_1	RAD57_recipient_1	2341	1230	1111	1007	447	560	925	505	420	596	351	245	730	304	426	1845	1017	828	1298	708	590	1606	868	738	394	165	229	422	248	174	1228	696	532	141885	no	DNA_repair	DNA_repair	0.053589	0.187539	0.192193661	ALLEVIATING	ALLEVIATING
RAD55_donor_1	RAD59_recipient_1	10881	5660	5221	610	267	343	500	268	232	3893	2123	1770	4607	2022	2585	6809	3576	3233	5177	2963	2214	6125	3571	2554	415	182	233	1569	872	697	4552	2654	1898	253515	no	DNA_repair	DNA_repair	-0.083361	0.001635	0.062915545	AGGRAVATING	NEUTRAL
RAD55_donor_1	RAD5_recipient_1	1692	880	812	35	16	19	40	22	18	413	232	181	240	99	141	1848	990	858	1234	680	554	1718	920	798	428	190	238	437	248	189	67	39	28	NA	no	DNA_repair	DNA_repair	-0.098936	0.04099	0.084550802	AGGRAVATING	ALLEVIATING
RAD55_donor_1	RAD5_recipient_2	9030	4790	4240	175	73	102	185	106	79	1701	983	718	1356	603	753	3836	2035	1801	2748	1603	1145	3814	2042	1772	1024	481	543	1156	642	514	269	154	115	NA	no	DNA_repair	DNA_repair	-0.098936	0.04099	0.084550802	AGGRAVATING	ALLEVIATING
RAD55_donor_1	RAD61_recipient_1	1289	664	625	469	198	271	462	264	198	234	129	105	186	78	108	1514	842	672	776	440	336	1363	744	619	162	77	85	123	71	52	539	323	216	122479	no	DNA_repair	DNA_repair	0.000102	0.053877	0.063419074	NEUTRAL	ALLEVIATING
RAD55_donor_1	RTT101_recipient_1	1146	590	556	146	63	83	177	97	80	119	67	52	109	47	62	518	288	230	290	166	124	482	276	206	71	32	39	66	37	29	141	79	62	NA	no	DNA_repair	DNA_repair	-0.025362	-0.043276	-0.040784223	NEUTRAL	NEUTRAL
RAD55_donor_1	RTT101_recipient_2	1245	654	591	182	76	106	186	101	85	160	92	68	159	71	88	639	366	273	446	258	188	568	319	249	37	16	21	77	45	32	222	125	97	NA	no	DNA_repair	DNA_repair	-0.025362	-0.043276	-0.040784223	NEUTRAL	NEUTRAL
RAD55_donor_1	RTT107_recipient_1	855	436	419	301	135	166	335	194	141	70	38	32	277	116	161	710	369	341	6	3	3	626	362	264	46	21	25	0	0	0	0	0	0	NA	no	DNA_repair	DNA_repair	-0.0406	-0.105454	-0.1088243	NEUTRAL	AGGRAVATING
RAD55_donor_1	SGS1_recipient_1	2427	1349	1078	1053	450	603	1152	641	511	665	384	281	943	378	565	1945	1032	913	1301	724	577	1781	982	799	509	231	278	956	536	420	934	519	415	NA	no	DNA_repair	DNA_repair	0.064355	0.191692	0.207207338	ALLEVIATING	ALLEVIATING
RAD55_donor_1	SHU1_recipient_1	3031	1592	1439	1504	707	797	1401	757	644	1059	583	476	110	44	66	2457	1342	1115	1928	1145	783	2310	1261	1049	879	404	475	928	531	397	1611	948	663	NA	no	DNA_repair	DNA_repair	-0.062937	0.034536	0.089511602	AGGRAVATING	NEUTRAL
RAD55_donor_1	SHU1_recipient_2	2798	1498	1300	1340	623	717	1351	780	571	793	458	335	125	53	72	2438	1318	1120	1961	1154	807	2125	1183	942	924	395	529	657	379	278	1477	837	640	NA	no	DNA_repair	DNA_repair	-0.062937	0.034536	0.089511602	AGGRAVATING	NEUTRAL
RAD55_donor_1	SHU2_recipient_1	6366	3539	2827	50	22	28	55	31	24	60	34	26	70	30	40	218	125	93	90	53	37	166	91	75	49	21	28	72	40	32	57	34	23	2510	YES	DNA_repair	DNA_repair	NA	NA	NA	NA	NA
RAD55_donor_1	SHU2_recipient_2	5520	2984	2536	65	30	35	75	41	34	80	46	34	60	26	34	304	161	143	131	71	60	269	144	125	50	23	27	93	51	42	90	54	36	2510	YES	DNA_repair	DNA_repair	NA	NA	NA	NA	NA
RAD55_donor_1	SLX4_recipient_1	5569	2925	2644	2356	1045	1311	2117	1133	984	145	84	61	1596	666	930	4517	2419	2098	3228	1865	1363	303	164	139	164	77	87	101	59	42	2778	1620	1158	NA	no	DNA_repair	DNA_repair	-0.017397	-0.142861	-0.154123875	NEUTRAL	AGGRAVATING
RAD55_donor_1	SRS2_recipient_1	2400	1248	1152	1586	729	857	1632	874	758	958	554	404	1234	528	706	2577	1461	1116	2331	1259	1072	2374	1258	1116	457	198	259	488	293	195	2002	1123	879	NA	no	DNA_repair	DNA_repair	0.063174	0.121524	0.091749949	ALLEVIATING	ALLEVIATING
RAD55_donor_1	SRS2_recipient_2	4813	2676	2137	3472	1521	1951	3269	1785	1484	1953	1097	856	2848	1235	1613	4435	2537	1898	4359	2377	1982	3801	2135	1666	1310	595	715	707	420	287	3701	2076	1625	NA	no	DNA_repair	DNA_repair	0.063174	0.121524	0.091749949	ALLEVIATING	ALLEVIATING
RAD55_donor_1	YBR259W_recipient_1	9581	4984	4597	5828	2492	3336	5377	2878	2499	3365	1835	1530	4458	1785	2673	7922	4325	3597	6197	3480	2717	7197	4043	3154	3905	1732	2173	3713	2124	1589	5690	3317	2373	NA	no	DNA_repair	Neutral	NA	NA	NA	NA	NA
RAD55_donor_1	YCL047C_recipient_1	2829	1573	1256	855	370	485	911	531	380	720	408	312	703	312	391	1729	998	731	1352	752	600	1375	794	581	504	210	294	491	294	197	1040	572	468	NA	no	DNA_repair	Neutral	NA	NA	NA	NA	NA
RAD55_donor_1	YDL027C_recipient_1	3653	1993	1660	1579	667	912	1410	800	610	981	540	441	1229	540	689	3007	1626	1381	2578	1448	1130	2557	1450	1107	1052	467	585	1167	687	480	1849	1027	822	193511	no	DNA_repair	Neutral	NA	NA	NA	NA	NA
RAD55_donor_1	YDL027C_recipient_2	6675	3540	3135	3421	1572	1849	2734	1536	1198	2491	1466	1025	2615	1047	1568	5238	2751	2487	4128	2296	1832	5250	2810	2440	1770	804	966	1658	939	719	3576	2163	1413	193511	no	DNA_repair	Neutral	NA	NA	NA	NA	NA
RAD55_donor_1	YFR057W_recipient_1	8953	4749	4204	3725	1672	2053	3767	2036	1731	2752	1501	1251	3085	1236	1849	6160	3556	2604	4757	2723	2034	6101	3428	2673	1815	758	1057	1833	1069	764	3995	2395	1600	NA	no	DNA_repair	Neutral	NA	NA	NA	NA	NA
RAD55_donor_1	YKR011C_recipient_1	3313	1825	1488	2376	1041	1335	2338	1276	1062	1762	961	801	2013	839	1174	3555	2015	1540	3113	1832	1281	3243	1891	1352	1252	581	671	1188	706	482	2331	1346	985	NA	no	DNA_repair	Neutral	NA	NA	NA	NA	NA
RAD55_donor_1	YKR011C_recipient_2	3210	1768	1442	1590	714	876	1828	1066	762	1377	811	566	1486	595	891	3079	1745	1334	2355	1348	1007	2540	1387	1153	853	374	479	865	481	384	1927	1113	814	NA	no	DNA_repair	Neutral	NA	NA	NA	NA	NA
RAD55_donor_1	YLR179C_recipient_1	3473	1913	1560	2443	1096	1347	2547	1377	1170	1755	1014	741	2097	828	1269	3640	2006	1634	2431	1418	1013	3600	2003	1597	1358	638	720	1279	725	554	2511	1478	1033	NA	no	DNA_repair	Neutral	NA	NA	NA	NA	NA
RAD55_donor_1	YLR179C_recipient_2	5100	2705	2395	2798	1285	1513	2613	1385	1228	2002	1135	867	2073	899	1174	4806	2699	2107	2841	1642	1199	4457	2575	1882	1361	583	778	1315	767	548	3000	1799	1201	NA	no	DNA_repair	Neutral	NA	NA	NA	NA	NA
RAD55_donor_1	YLR356W_recipient_1	8257	4548	3709	3752	1604	2148	3662	1980	1682	2869	1549	1320	3470	1390	2080	5225	2962	2263	4089	2363	1726	5650	3234	2416	1815	758	1057	1523	854	669	4032	2373	1659	NA	no	DNA_repair	Neutral	NA	NA	NA	NA	NA
RAD55_donor_1	YLR356W_recipient_2	5328	2962	2366	1853	832	1021	1972	1118	854	1559	850	709	1628	706	922	3705	2023	1682	1777	1056	721	3338	1769	1569	1051	488	563	905	543	362	2398	1385	1013	NA	no	DNA_repair	Neutral	NA	NA	NA	NA	NA
RAD55_donor_2	APT2_recipient_1	3998	2059	1939	1075	460	615	977	523	454	679	381	298	833	352	481	2145	1205	940	1353	789	564	1755	977	778	646	283	363	633	369	264	1199	706	493	744829	no	DNA_repair	Neutral	NA	NA	NA	NA	NA
RAD55_donor_2	CLA4_recipient_1	1465	770	695	373	165	208	371	208	163	20	11	9	313	134	179	673	367	306	585	325	260	664	366	298	283	128	155	292	162	130	330	198	132	NA	no	DNA_repair	DNA_repair	0.012113	-0.208745	-0.290098712	NEUTRAL	AGGRAVATING
RAD55_donor_2	CSM2_recipient_1	1603	875	728	661	286	375	680	378	302	436	257	179	540	243	297	1329	719	610	1114	602	512	1093	597	496	0	0	0	215	128	87	827	468	359	NA	no	DNA_repair	DNA_repair	-0.044117	0.058186	0.101920227	AGGRAVATING	ALLEVIATING
RAD55_donor_2	CSM2_recipient_2	2722	1485	1237	1527	653	874	1405	782	623	871	513	358	1134	510	624	1340	760	580	907	529	378	1459	812	647	120	54	66	399	222	177	1333	755	578	NA	no	DNA_repair	DNA_repair	-0.044117	0.058186	0.101920227	AGGRAVATING	ALLEVIATING
RAD55_donor_2	CSM3_recipient_1	1218	640	578	205	95	110	159	88	71	174	100	74	118	52	66	448	249	199	418	226	192	416	227	189	201	95	106	258	149	109	278	157	121	NA	no	DNA_repair	DNA_repair	-0.040512	0.036985	0.07912942	AGGRAVATING	NEUTRAL
RAD55_donor_2	CSM3_recipient_2	215	120	95	41	18	23	27	15	12	28	16	12	36	15	21	94	50	44	89	51	38	149	81	68	44	20	24	65	37	28	51	30	21	NA	no	DNA_repair	DNA_repair	-0.040512	0.036985	0.07912942	AGGRAVATING	NEUTRAL
RAD55_donor_2	FLO8_recipient_1	2229	1205	1024	846	362	484	819	456	363	592	323	269	661	287	374	1663	891	772	1136	638	498	1393	746	647	486	216	270	454	262	192	1033	602	431	NA	no	DNA_repair	Neutral	NA	NA	NA	NA	NA
RAD55_donor_2	FLO8_recipient_2	1495	831	664	861	391	470	936	541	395	704	392	312	822	325	497	1593	919	674	1207	671	536	1349	772	577	413	181	232	355	205	150	909	530	379	NA	no	DNA_repair	Neutral	NA	NA	NA	NA	NA
RAD55_donor_2	GAL2_recipient_2	2266	1167	1099	1302	612	690	1254	718	536	927	516	411	1070	476	594	2115	1221	894	1631	916	715	2032	1098	934	406	174	232	369	221	148	1289	766	523	NA	no	DNA_repair	Neutral	NA	NA	NA	NA	NA
RAD55_donor_2	GAL2_recipient_1	1898	1016	882	920	432	488	836	483	353	518	291	227	630	270	360	1623	903	720	1142	672	470	1277	731	546	653	286	367	590	354	236	1043	608	435	NA	no	DNA_repair	Neutral	NA	NA	NA	NA	NA
RAD55_donor_2	HO_recipient_1	3223	1660	1563	1814	785	1029	1787	1023	764	1273	701	572	1558	675	883	2709	1437	1272	2660	1436	1224	2584	1383	1201	821	364	457	775	460	315	1784	1060	724	550437	no	DNA_repair	Neutral	NA	NA	NA	NA	NA
RAD55_donor_2	HO_recipient_2	3875	2134	1741	2187	970	1217	1981	1113	868	1517	827	690	1834	795	1039	3241	1736	1505	2824	1586	1238	2645	1458	1187	1004	466	538	901	525	376	2346	1342	1004	550437	no	DNA_repair	Neutral	NA	NA	NA	NA	NA
RAD55_donor_2	MAG1_recipient_1	455	244	211	130	55	75	120	64	56	40	23	17	15	7	8	370	194	176	184	109	75	309	172	137	0	0	0	40	22	18	248	150	98	NA	no	DNA_repair	DNA_repair	-0.003465	-0.214018	-0.244988122	NEUTRAL	AGGRAVATING
RAD55_donor_2	MAL13_recipient_1	2373	1259	1114	943	413	530	916	500	416	651	369	282	771	309	462	1660	880	780	1186	666	520	1452	823	629	512	216	296	577	317	260	1010	578	432	NA	no	DNA_repair	Neutral	NA	NA	NA	NA	NA
RAD55_donor_2	MMS1_recipient_1	998	534	464	260	113	147	141	77	64	124	73	51	168	72	96	464	244	220	400	229	171	375	215	160	250	108	142	217	129	88	327	182	145	NA	no	DNA_repair	DNA_repair	-0.000283	0.008677	0.012441329	NEUTRAL	NEUTRAL
RAD55_donor_2	MMS4_recipient_1	1315	677	638	764	351	413	764	441	323	440	261	179	570	244	326	1146	644	502	943	524	419	937	502	435	430	195	235	383	228	155	799	448	351	NA	no	DNA_repair	DNA_repair	-0.014268	0.035711	0.053212325	NEUTRAL	NEUTRAL
RAD55_donor_2	MPH1_recipient_1	586	329	257	201	86	115	190	110	80	151	86	65	159	65	94	443	253	190	390	215	175	441	234	207	163	75	88	140	80	60	268	155	113	NA	no	DNA_repair	DNA_repair	-0.054417	0.02409	0.070318297	AGGRAVATING	NEUTRAL
RAD55_donor_2	MUS81_recipient_1	552	293	259	142	63	79	161	90	71	50	29	21	125	50	75	213	117	96	172	98	74	19	10	9	65	28	37	81	48	33	3	2	1	646396	no	DNA_repair	DNA_repair	-0.050058	-0.0647	-0.046766719	AGGRAVATING	NEUTRAL
RAD55_donor_2	NGL3_recipient_1	14893	8203	6690	6768	3109	3659	6778	3700	3078	5346	3147	2199	7687	3079	4608	9536	5107	4429	6701	3980	2721	8735	4815	3920	4517	2121	2396	4258	2459	1799	6923	4036	2887	NA	no	DNA_repair	Neutral	NA	NA	NA	NA	NA
RAD55_donor_2	NGL3_recipient_2	2977	1670	1307	1513	671	842	1351	745	606	1197	672	525	1179	492	687	2143	1159	984	1636	936	700	2084	1160	924	839	403	436	705	399	306	1493	879	614	NA	no	DNA_repair	Neutral	NA	NA	NA	NA	NA
RAD55_donor_2	PSY3_recipient_1	2216	1232	984	1308	587	721	1215	689	526	614	355	259	794	318	476	1713	980	733	1300	723	577	1464	838	626	702	293	409	463	270	193	1056	592	464	NA	no	DNA_repair	DNA_repair	-0.0063	0.073991	0.089987428	NEUTRAL	ALLEVIATING
RAD55_donor_2	PSY3_recipient_2	6210	3262	2948	1650	776	874	1555	849	706	1132	636	496	1270	523	747	2668	1415	1253	1865	1037	828	2432	1328	1104	914	401	513	698	407	291	1689	966	723	NA	no	DNA_repair	DNA_repair	-0.0063	0.073991	0.089987428	NEUTRAL	ALLEVIATING
RAD55_donor_2	RAD18_recipient_1	278	145	133	0	0	0	5	3	2	9	5	4	27	11	16	33	18	15	27	15	12	42	24	18	14	7	7	10	6	4	29	16	13	NA	no	DNA_repair	DNA_repair	-0.07406	0.031338	0.066880025	AGGRAVATING	NEUTRAL
RAD55_donor_2	RAD18_recipient_2	1746	908	838	65	27	38	50	28	22	211	118	93	177	75	102	898	518	380	846	461	385	910	502	408	254	118	136	240	143	97	361	210	151	NA	no	DNA_repair	DNA_repair	-0.07406	0.031338	0.066880025	AGGRAVATING	NEUTRAL
RAD55_donor_2	RAD51_recipient_1	556	309	247	205	90	115	216	126	90	176	103	73	211	86	125	298	158	140	254	137	117	279	155	124	124	58	66	122	73	49	171	95	76	NA	no	DNA_repair	DNA_repair	0.074524	0.170775	0.164186716	ALLEVIATING	ALLEVIATING
RAD55_donor_2	RAD52_recipient_1	224	117	107	68	29	39	59	33	26	37	20	17	82	35	47	262	138	124	205	118	87	266	144	122	105	48	57	94	54	40	105	59	46	NA	no	DNA_repair	DNA_repair	0.056731	0.106545	0.1184766	NEUTRAL	ALLEVIATING
RAD55_donor_2	RAD54_recipient_1	358	201	157	87	40	47	59	33	26	69	39	30	73	31	42	134	72	62	190	111	79	123	66	57	0	0	0	0	0	0	83	46	37	NA	no	DNA_repair	DNA_repair	0.079353	0.224942	0.230958662	ALLEVIATING	ALLEVIATING
RAD55_donor_2	RAD54_recipient_2	2198	1121	1077	766	356	410	762	412	350	481	283	198	603	268	335	1664	926	738	1239	723	516	1574	843	731	434	183	251	471	269	202	983	557	426	NA	no	DNA_repair	DNA_repair	0.079353	0.224942	0.230958662	ALLEVIATING	ALLEVIATING
RAD55_donor_2	RAD55_recipient_1	22	12	10	1	0	1	1	1	0	1	1	0	1	0	1	2	1	1	2	1	1	2	1	1	2	1	1	2	1	1	2	1	1	0	YES	DNA_repair	DNA_repair	NA	NA	NA	NA	NA
RAD55_donor_2	RAD57_recipient_1	1303	718	585	592	263	329	526	287	239	225	130	95	372	155	217	835	443	392	744	434	310	720	385	335	193	82	111	262	154	108	607	341	266	141885	no	DNA_repair	DNA_repair	0.053589	0.187539	0.192193661	ALLEVIATING	ALLEVIATING
RAD55_donor_2	RAD59_recipient_1	5842	3039	2803	295	134	161	260	149	111	1816	981	835	2369	962	1407	3717	1991	1726	2958	1677	1281	3134	1727	1407	171	80	91	844	497	347	2524	1527	997	253515	no	DNA_repair	DNA_repair	-0.083361	0.001635	0.062915545	AGGRAVATING	NEUTRAL
RAD55_donor_2	RAD5_recipient_1	976	508	468	15	7	8	20	11	9	197	112	85	177	74	103	799	420	379	435	242	193	578	319	259	145	67	78	199	116	83	33	19	14	NA	no	DNA_repair	DNA_repair	-0.098936	0.04099	0.084550802	AGGRAVATING	ALLEVIATING
RAD55_donor_2	RAD5_recipient_2	6013	3281	2732	85	39	46	80	44	36	834	459	375	635	272	363	1490	775	715	868	502	366	1712	944	768	435	186	249	420	249	171	117	68	49	NA	no	DNA_repair	DNA_repair	-0.098936	0.04099	0.084550802	AGGRAVATING	ALLEVIATING
RAD55_donor_2	RAD61_recipient_1	869	461	408	355	159	196	345	192	153	170	98	72	177	80	97	943	530	413	492	284	208	687	393	294	179	85	94	38	23	15	400	242	158	122479	no	DNA_repair	DNA_repair	0.000102	0.053877	0.063419074	NEUTRAL	ALLEVIATING
RAD55_donor_2	RTT101_recipient_1	846	444	402	73	32	41	113	60	53	55	31	24	59	27	32	183	101	82	161	90	71	206	115	91	24	12	12	0	0	0	67	38	29	NA	no	DNA_repair	DNA_repair	-0.025362	-0.043276	-0.040784223	NEUTRAL	NEUTRAL
RAD55_donor_2	RTT101_recipient_2	551	295	256	132	60	72	109	62	47	83	49	34	122	51	71	367	191	176	273	153	120	420	240	180	86	39	47	32	19	13	128	74	54	NA	no	DNA_repair	DNA_repair	-0.025362	-0.043276	-0.040784223	NEUTRAL	NEUTRAL
RAD55_donor_2	RTT107_recipient_1	649	364	285	150	66	84	159	93	66	25	14	11	186	80	106	337	184	153	41	24	17	264	148	116	77	33	44	11	7	4	19	11	8	NA	no	DNA_repair	DNA_repair	-0.0406	-0.105454	-0.1088243	NEUTRAL	AGGRAVATING
RAD55_donor_2	SGS1_recipient_1	1580	806	774	597	255	342	784	428	356	445	262	183	694	286	408	1155	607	548	996	575	421	1253	697	556	224	103	121	795	455	340	545	327	218	NA	no	DNA_repair	DNA_repair	0.064355	0.191692	0.207207338	ALLEVIATING	ALLEVIATING
RAD55_donor_2	SHU1_recipient_1	1925	1080	845	838	358	480	698	370	328	458	257	201	65	27	38	1387	743	644	956	547	409	926	530	396	551	262	289	526	307	219	950	570	380	NA	no	DNA_repair	DNA_repair	-0.062937	0.034536	0.089511602	AGGRAVATING	NEUTRAL
RAD55_donor_2	SHU1_recipient_2	1504	782	722	725	333	392	757	437	320	417	239	178	60	26	34	1382	747	635	1130	659	471	1228	651	577	567	252	315	592	339	253	866	514	352	NA	no	DNA_repair	DNA_repair	-0.062937	0.034536	0.089511602	AGGRAVATING	NEUTRAL
RAD55_donor_2	SHU2_recipient_1	3273	1703	1570	20	9	11	20	11	9	20	11	9	15	6	9	82	46	36	31	17	14	81	46	35	11	5	6	21	12	9	19	11	8	2510	YES	DNA_repair	DNA_repair	NA	NA	NA	NA	NA
RAD55_donor_2	SHU2_recipient_2	2382	1300	1082	30	14	16	25	15	10	25	14	11	20	8	12	120	67	53	41	23	18	99	56	43	21	10	11	31	17	14	29	17	12	2510	YES	DNA_repair	DNA_repair	NA	NA	NA	NA	NA
RAD55_donor_2	SLX4_recipient_1	2825	1542	1283	980	409	571	775	427	348	50	30	20	703	305	398	1579	821	758	1133	655	478	0	0	0	0	0	0	0	0	0	932	554	378	NA	no	DNA_repair	DNA_repair	-0.017397	-0.142861	-0.154123875	NEUTRAL	AGGRAVATING
[truncated: 1,581 more rows]
