# Supplementary material for: Mapping DNA damage‐dependent genetic interactions in yeast via party mating and barcode fusion genetics
Source: Mol Syst Biol. 2018 May 28;14(5):e7985. doi: 10.15252/msb.20177985 (PMC5974512; doi:10.15252/msb.20177985)
Supplement: Supplementary file 8 — Code EV1 [file MSB-14-e7985-s008.zip › BFG_GI_stats-master/data/output/table_ev3.txt]

Barcode_x	Barcode_y	Sample	Chromosomal_distance_bp	Remove_by_Chromosomal_distance_or_SameGene	Type_of_gene_x	Type_of_gene_y	SOJ_E_NoMMS	SOJ_E_MMS	SOJ_E_SnsM.N	SOJ_Class_NoMMS	SOJ_Class_MMS	C_xy.HetDipl	C_xy.NoDrug	C_xy.DMSO	C_xy.MMS	C_xy.4NQO	C_xy.BLMC	C_xy.ZEOC	C_xy.HYDX	C_xy.DXRB	C_xy.CSPL	GIS_xy.NoDrug	GIS_xy.DMSO	GIS_xy.MMS	GIS_xy.4NQO	GIS_xy.BLMC	GIS_xy.ZEOC	GIS_xy.HYDX	GIS_xy.DXRB	GIS_xy.CSPL	W_x.NoDrug	W_x.DMSO	W_x.MMS	W_x.4NQO	W_x.BLMC	W_x.ZEOC	W_x.HYDX	W_x.DXRB	W_x.CSPL	W_y.NoDrug	W_y.DMSO	W_y.MMS	W_y.4NQO	W_y.BLMC	W_y.ZEOC	W_y.HYDX	W_y.DXRB	W_y.CSPL	W_xy.NoDrug
APT2_donor_1	APT2_recipient_1	R1	0	YES	Neutral	Neutral	NA	NA	NA	NA	NA	44572	640	660	785	504	925	707	825	705	921	-0.509111181337531	-0.756880984045919	-0.750503274503642	-0.878867212178546	-0.942407905336692	-1.00864215683957	-0.819181387661691	-0.90467240257793	-0.76744202624187	1.09108924345468	1.11564688968853	1.09885136873655	1.10210595104807	1.12972044320204	1.11235028997422	1.0988168175181	1.13628276190945	1.13086883330638	0.956360569385308	0.927835281063847	0.920845983869079	0.922376948162631	1.00407347209512	0.946238301693081	0.973105897436087	0.941208943399919	0.960316852990993	0.53436354878297
APT2_donor_1	CLA4_recipient_1	R1	NA	no	Neutral	DNA_repair	NA	NA	NA	NA	NA	16448	20262	21857	24749	13653	21983	18836	20819	16694	19206	0.0199385423415213	0.0308833640933101	0.0565104146078605	0.0096886710673284	0.0103013953584132	0.0452708965492591	0.0191493333724875	0.102702023828943	0.0858560466294503	1.09108924345468	1.11564688968853	1.09885136873655	1.10210595104807	1.12972044320204	1.11235028997422	1.0988168175181	1.13628276190945	1.13086883330638	0.911340941931107	0.864541552431924	0.845827398274323	0.839219325330579	0.891982240642949	0.840879098510482	0.879899227207603	0.77775959509652	0.812834008603129	1.01429284120241
APT2_donor_1	CSM2_recipient_1	R1	NA	no	Neutral	DNA_repair	NA	NA	NA	NA	NA	27741	44481	48029	37388	32808	49317	49914	47258	47793	61101	-0.039395614011196	-0.056611285343255	-0.0342528938258418	-0.0488654188034516	-0.0410970482425514	-0.0270642309110753	-0.0029521665205452	-0.024770140539826	-0.0500439629426479	1.09108924345468	1.11564688968853	1.09885136873655	1.10210595104807	1.12972044320204	1.11235028997422	1.0988168175181	1.13628276190945	1.13086883330638	1.00506297802252	1.00462341352889	0.928783953503043	0.979612178008408	1.03514577626481	1.07142008082953	1.00457596524542	1.02897042584498	1.00913714866749	1.05721779030371
APT2_donor_1	CSM2_recipient_2	R1	NA	no	Neutral	DNA_repair	NA	NA	NA	NA	NA	50057	164009	165949	125292	111745	101070	126978	125936	185043	208119	-0.0114784125840741	-0.000379668842911629	0.0341102941720639	-0.0016267213554011	0.147581015840333	0.0364086985441401	0.0383412428399075	0.0219073799470353	-0.0119154409189663	1.09108924345468	1.11564688968853	1.09885136873655	1.10210595104807	1.12972044320204	1.11235028997422	1.0988168175181	1.13628276190945	1.13086883330638	1.06123602173778	1.07776105767727	1.00308390702977	1.08864496103723	0.919490825951703	1.02654440458637	0.992838010412584	1.10145759737858	1.07181633898063	1.14642479550065
APT2_donor_1	CSM3_recipient_1	R1	NA	no	Neutral	DNA_repair	NA	NA	NA	NA	NA	22381	15980	16542	17310	9377	28924	23733	23976	16736	22593	-0.00243237696964838	0.00449941004077448	-0.0215984445567301	-0.038751825194969	-0.05546405707174	-0.0788260194702008	-0.0588333426482047	-0.000695921908307917	-0.0109936492273617	1.09108924345468	1.11564688968853	1.09885136873655	1.10210595104807	1.12972044320204	1.11235028997422	1.0988168175181	1.13628276190945	1.13086883330638	0.884197943975545	0.824414776846136	0.784866895303039	0.745067887265627	0.953063935734756	0.898219695154741	0.904406193028936	0.799650840539485	0.846201413922306	0.962306488786811
APT2_donor_1	CSM3_recipient_2	R1	NA	no	Neutral	DNA_repair	NA	NA	NA	NA	NA	5060	3767	4272	4409	2857	6025	4911	4835	3217	5004	0.00320662035097896	0.0491129839103273	0.016378135029514	0.0214322230310556	0.0196401027767064	0.00877227514374168	0.0313624489571197	0.0747819047406862	0.0545677901445909	1.09108924345468	1.11564688968853	1.09885136873655	1.10210595104807	1.12972044320204	1.11235028997422	1.0988168175181	1.13628276190945	1.13086883330638	0.889326120358613	0.832049832904283	0.811181506972567	0.795585361771065	0.923247218361512	0.865699247895303	0.87288436583628	0.7973736588068	0.85008954756713	0.973540784197542
APT2_donor_1	FLO8_recipient_1	R1	NA	no	Neutral	Neutral	NA	NA	NA	NA	NA	35791	58160	62585	74955	42936	64250	60713	59644	56584	73644	0.00487638422511893	0.0310030663255889	0.00190899942100264	0.0177218072137539	0.0393620553466456	0.0208809965453938	0.0197692426511025	-0.00898509162093974	0.0117067928226651	1.09108924345468	1.11564688968853	1.09885136873655	1.10210595104807	1.12972044320204	1.11235028997422	1.0988168175181	1.13628276190945	1.13086883330638	0.977139485319986	0.964874194233985	0.970323655886787	0.958707622049365	1.02818032451508	1.01947211339293	1.00248859622943	0.983479287896559	0.982166279949452	1.0710227660126
APT2_donor_1	FLO8_recipient_2	R1	NA	no	Neutral	Neutral	NA	NA	NA	NA	NA	26571	61602	68721	85433	55229	51393	56519	54803	57587	75646	-0.0023264403631027	0.0353569788771542	0.013099280177054	0.0290356019764488	0.000133373919348978	-0.0208208527752478	-0.0111314401774043	-0.0137704433885015	0.0117175665319285	1.09108924345468	1.11564688968853	1.09885136873655	1.10210595104807	1.12972044320204	1.11235028997422	1.0988168175181	1.13628276190945	1.13086883330638	1.03465123558354	1.05584753333041	1.05927310883844	1.06666974584397	1.01926227008439	1.04950615912433	1.04199793333945	1.03429113514219	1.02553159954877	1.12657039350919
APT2_donor_1	GAL2_recipient_1	R1	NA	no	Neutral	Neutral	NA	NA	NA	NA	NA	27909	47819	51703	68424	36670	57351	47615	52946	47367	64608	0.0111321196824739	-0.0102230755105213	-0.00123288113742182	0.00869189344973309	-0.00920197129396016	0.0356224928998667	0.0509603116516981	0.0236284748141846	-0.00365514900642205	1.09108924345468	1.11564688968853	1.09885136873655	1.10210595104807	1.12972044320204	1.11235028997422	1.0988168175181	1.13628276190945	1.13086883330638	0.993995862526882	0.997576077748244	0.995843222852907	0.98514053915484	1.0412337744187	0.98603346317237	1.01220980525932	1.00456985070196	1.00315567746193	1.09567031332401
APT2_donor_1	GAL2_recipient_2	R1	NA	no	Neutral	Neutral	NA	NA	NA	NA	NA	36571	90657	96303	133740	70619	63509	72923	71740	95606	112482	0.0068163661018632	-0.0326863683833176	-0.0212651940000854	-0.0216660453461057	-0.0200078130015873	-0.0776004928515051	-0.0273565598087095	-0.0138619106098394	0.0411358968120492	1.09108924345468	1.11564688968853	1.09885136873655	1.10210595104807	1.12972044320204	1.11235028997422	1.0988168175181	1.13628276190945	1.13086883330638	1.0253683974944	1.0391700149063	1.03790312169079	1.03958131546464	0.972503484982556	1.04374278845978	1.01089471556347	1.03226443497235	1.01322480534627	1.12558479518637
APT2_donor_1	HO_recipient_1	R1	1296486	no	Neutral	Neutral	NA	NA	NA	NA	NA	42198	105022	108313	143543	93944	88914	113743	91705	103912	121581	0.0196523036851188	-0.00703827247648459	0.0330634401770014	0.080548932409847	0.0675314033612957	0.0102742133189688	0.000219570371136069	0.0290900499483508	0.000216967718259076	1.09108924345468	1.11564688968853	1.09885136873655	1.10210595104807	1.12972044320204	1.11235028997422	1.0988168175181	1.13628276190945	1.13086883330638	1.02523892862704	1.04791828067963	1.03569956749605	1.05260520568713	1.01664512106165	1.13048877337613	1.03142703475148	1.02128136589043	1.02698779697564	1.13827947068108
APT2_donor_1	HO_recipient_2	R1	1296486	no	Neutral	Neutral	NA	NA	NA	NA	NA	54081	123486	129723	169906	107120	122423	132181	129202	119632	182130	0.00803605917868389	0.000488844764759744	0.0155845234620675	-0.030168977468922	-0.048466494973354	-0.034024725023849	-0.0235056575154302	-0.0510780788258862	-0.0464305697184701	1.09108924345468	1.11564688968853	1.09885136873655	1.10210595104807	1.12972044320204	1.11235028997422	1.0988168175181	1.13628276190945	1.13086883330638	1.03807229842433	1.04475093070392	1.04149567861863	1.05822088963482	1.06482743261631	1.09875787156339	1.04279780094688	1.05168557728826	1.0751894857303	1.14066557791775
APT2_donor_1	MAG1_recipient_1	R1	NA	no	Neutral	DNA_repair	NA	NA	NA	NA	NA	5657	11163	14076	6424	9283	10098	9323	9080	11211	15534	0.00150203938566085	0.0146695362352427	0.0379478535734963	-0.000445067564433632	-0.00365413671687276	-0.0472435039627535	-0.0315787276415707	0.0149789257085131	0.0485257162535646	1.09108924345468	1.11564688968853	1.09885136873655	1.10210595104807	1.12972044320204	1.11235028997422	1.0988168175181	1.13628276190945	1.13086883330638	0.979893023431059	0.977196166351292	0.818315455895098	0.967950189992628	0.956884797406249	0.998389827456757	0.964857990014534	0.971678396149713	0.972170361824511	1.07065277698757
APT2_donor_1	MAL13_recipient_1	R1	NA	no	Neutral	Neutral	NA	NA	NA	NA	NA	38942	49867	57388	74389	38882	58941	56461	59548	58263	69156	-0.0368484185625484	-0.0290088135320166	-0.0105111345018181	-0.0565519009343842	-0.0393544282349856	0.0177999575825218	-0.0140447430706381	0.0123283813818762	-0.0459473388875828	1.09108924345468	1.11564688968853	1.09885136873655	1.10210595104807	1.12972044320204	1.11235028997422	1.0988168175181	1.13628276190945	1.13086883330638	0.978074685318319	0.954675292066494	0.962210756644409	0.95689086608025	1.00438331492522	0.986990916046925	0.997030185706878	0.971713707175814	0.973703450701899	1.03031834988359
APT2_donor_1	MMS1_recipient_1	R1	NA	no	Neutral	DNA_repair	NA	NA	NA	NA	NA	8462	7768	8142	5487	5511	12278	11646	11649	6861	12671	-0.0118070274119262	0.0140744734053966	0.053081280162945	0.0422914893211971	-0.0153937396277477	-0.0481888118463618	-0.0372838939566951	0.0650105466112381	-0.0374749271304975	1.09108924345468	1.11564688968853	1.09885136873655	1.10210595104807	1.12972044320204	1.11235028997422	1.0988168175181	1.13628276190945	1.13086883330638	0.922039898562406	0.871279757190204	0.772714201717554	0.832724262450748	1.00373925878173	0.977710415340631	0.963168155807593	0.798881677559985	0.943543370043919	0.994220787945558
APT2_donor_1	MMS4_recipient_1	R1	NA	no	Neutral	DNA_repair	NA	NA	NA	NA	NA	16868	23460	27074	17241	13591	32229	29445	30162	19123	33412	-0.00543461517498645	0.00544528290294766	-0.0449520266065382	-0.0732359348404154	-0.0377003166361742	-0.0469570281394684	-0.022819740353075	0.0323610969384511	-0.0013767349297451	1.09108924345468	1.11564688968853	1.09885136873655	1.10210595104807	1.12972044320204	1.11235028997422	1.0988168175181	1.13628276190945	1.13086883330638	0.960050539181468	0.944877775258034	0.85010747431411	0.891056114424469	1.00834738197214	0.971368850531832	0.955314157562622	0.84314338606626	0.93728103117436	1.04206620129878
APT2_donor_1	MPH1_recipient_1	R1	NA	no	Neutral	DNA_repair	NA	NA	NA	NA	NA	8193	8407	9424	8747	5583	6763	9656	5251	8284	9807	-0.00864998873855916	0.0112534387989451	0.0143341250516529	-0.00297556495446183	-0.0668055603357435	-0.145649402246308	-0.0246978756550946	0.0568923016749723	-0.0170973277682682	1.09108924345468	1.11564688968853	1.09885136873655	1.10210595104807	1.12972044320204	1.11235028997422	1.0988168175181	1.13628276190945	1.13086883330638	0.935369461764388	0.914362041511192	0.845091567217915	0.850706292499757	0.933234994698097	1.0441816014956	0.858672477368581	0.894039221703752	0.941669533797543	1.01192156964856
APT2_donor_1	MUS81_recipient_1	R1	96535	no	Neutral	DNA_repair	NA	NA	NA	NA	NA	5577	5969	6779	5203	3514	10397	8111	7609	4615	8718	0.0112821977597406	0.0271257051950249	0.0294608675279118	0.034340734093371	0.0950253705007953	0.076007024170528	0.0890242710453738	0.190292347309203	0.0724978070239675	1.09108924345468	1.11564688968853	1.09885136873655	1.10210595104807	1.12972044320204	1.11235028997422	1.0988168175181	1.13628276190945	1.13086883330638	0.925485642056422	0.91145858037585	0.817670650845666	0.830694497777121	0.985763709729288	0.938479332964604	0.906787312228861	0.695182754637218	0.887806994487179	1.02106962677925
APT2_donor_1	NGL3_recipient_1	R1	NA	no	Neutral	Neutral	NA	NA	NA	NA	NA	243255	467412	509911	612704	413446	490585	396991	499118	428512	571475	0.00950180261929345	0.046432147807236	0.0279587728973085	0.0192553378707088	0.00738863899310949	0.00803440638278774	0.0364599207727443	0.00226471297247866	0.00787064327294473	1.09108924345468	1.11564688968853	1.09885136873655	1.10210595104807	1.12972044320204	1.11235028997422	1.0988168175181	1.13628276190945	1.13086883330638	1.00322406203414	1.01305266474726	1.00723179655164	1.04024549639592	1.02043424019502	0.969454345145803	0.997839759506783	0.9840259309767	1.00054947843243	1.10410878547965
APT2_donor_1	NGL3_recipient_2	R1	NA	no	Neutral	Neutral	NA	NA	NA	NA	NA	47154	106669	120300	149356	86422	106747	110924	111893	116075	139052	-0.00790466675701129	-0.0320202720186884	-0.0454758797036725	-0.0225852281865233	-0.0237580452007644	-0.0103392761138645	-0.00866456982689034	-0.0114160876533917	0.0196678313086753	1.09108924345468	1.11564688968853	1.09885136873655	1.10210595104807	1.12972044320204	1.11235028997422	1.0988168175181	1.13628276190945	1.13086883330638	1.02882688530291	1.03361818480194	1.03725886884781	1.03125608815844	1.02397199011269	1.01703092855935	1.02497318499988	1.01961789499657	1.0259877888907	1.11463728117397
APT2_donor_1	PSY3_recipient_1	R1	NA	no	Neutral	DNA_repair	NA	NA	NA	NA	NA	38067	91682	83696	72578	63445	83760	97621	89976	97125	120847	0.0161990952294011	-0.0245877727642514	0.00834115691423776	0.0296425587172913	0.0421799558345686	0.0357422273548194	0.0925703627299423	0.0591736915679542	-0.00613091623053208	1.09108924345468	1.11564688968853	1.09885136873655	1.10210595104807	1.12972044320204	1.11235028997422	1.0988168175181	1.13628276190945	1.13086883330638	1.02668483796383	1.0372464641212	0.947455787518922	1.00784422223334	1.00816852140993	1.0691611878551	1.0102565547156	1.04440058687395	1.05199914233489	1.13640387834975
APT2_donor_1	PSY3_recipient_2	R1	NA	no	Neutral	DNA_repair	NA	NA	NA	NA	NA	77310	78149	82052	73643	50610	62566	74483	76021	79717	109849	0.00816105682141544	-0.00223605440421526	0.0454174608408411	0.0391296919816958	0.0302308545354727	0.0131355119421843	-0.0025530366615738	0.0150055225438599	-0.0122721101835672	1.09108924345468	1.11564688968853	1.09885136873655	1.10210595104807	1.12972044320204	1.11235028997422	1.0988168175181	1.13628276190945	1.13086883330638	0.936985491171097	0.905459234512675	0.823627339660081	0.875496046847722	0.875877869434323	0.917796063678067	0.904417030771092	0.881829710234191	0.933592680525567	1.0304958475113
APT2_donor_1	RAD18_recipient_1	R1	NA	no	Neutral	DNA_repair	NA	NA	NA	NA	NA	5821	4260	4756	1827	1007	5544	4298	5381	5004	5287	0.0289667212327369	0.0410936189684851	0.0530109422803335	0.0281052126803614	-0.02913298376009	0.0374231083225456	0.00356251345785785	0.0121671162378076	0.00498871469786588	1.09108924345468	1.11564688968853	1.09885136873655	1.10210595104807	1.12972044320204	1.11235028997422	1.0988168175181	1.13628276190945	1.13086883330638	0.894139248171903	0.839875733211546	0.64401167257891	0.577793309028067	0.890482293963524	0.790061313751623	0.863072516081628	0.831157727708937	0.836118034308216	1.00455243706375
APT2_donor_1	RAD18_recipient_2	R1	NA	no	Neutral	DNA_repair	NA	NA	NA	NA	NA	27256	32677	33251	12280	6914	41935	39568	35364	33479	39531	-0.0146628149157253	-0.0230007197960772	0.0332086770016804	0.00776458483448283	-0.0269710003018409	0.0169603149708566	-0.00752174690254237	0.00287399114102893	0.0298131093332512	1.09108924345468	1.11564688968853	1.09885136873655	1.10210595104807	1.12972044320204	1.11235028997422	1.0988168175181	1.13628276190945	1.13086883330638	0.940077668922776	0.89946413412162	0.676774143973883	0.63303712957807	0.950542964392442	0.914770680304021	0.908216273551596	0.898896137679523	0.894419788460988	1.01104581765786
APT2_donor_1	RAD5_recipient_1	R1	NA	no	Neutral	DNA_repair	NA	NA	NA	NA	NA	26440	31728	34112	12447	7767	54894	38448	44455	34279	38226	0.00790225410804424	-0.00247798038133329	-0.0121777513033091	0.0359666629040138	0.00137485598314946	0.0553379635614255	0.0637881622251386	0.0777403606579516	0.0218101032816038	1.09108924345468	1.11564688968853	1.09885136873655	1.10210595104807	1.12972044320204	1.11235028997422	1.0988168175181	1.13628276190945	1.13086883330638	0.957907967872434	0.934035181881419	0.745444649092989	0.697647644653117	1.03373922042984	0.93567888802812	0.980816231259747	0.909969298525856	0.911090078731403	1.05306533407319
APT2_donor_1	RAD5_recipient_2	R1	NA	no	Neutral	DNA_repair	NA	NA	NA	NA	NA	66151	63386	72659	31125	17239	88121	76862	85260	71047	82683	0.0147797258523634	0.0220312956425851	0.0396789504632065	0.097139137919839	0.0393341747430076	0.0900933228299878	0.0162808223891977	0.0250700626214351	0.0183697551013327	1.09108924345468	1.11564688968853	1.09885136873655	1.10210595104807	1.12972044320204	1.11235028997422	1.0988168175181	1.13628276190945	1.13086883330638	0.925054669028896	0.889074413940239	0.717563407679046	0.661302258065954	0.958330622978082	0.886869173609419	0.931473958574861	0.880079087749115	0.887555454640126	1.02409692483732
APT2_donor_1	RAD51_recipient_1	R1	NA	no	Neutral	DNA_repair	NA	NA	NA	NA	NA	6258	4475	5034	3965	3111	7533	6874	8065	3652	5964	0.00492281192810817	0.011193450437145	0.0266280025689002	0.00957374257742938	-0.021014980503985	0.0781140870677455	0.0238870090959242	0.0765255021158412	0.000532223278657318	1.09108924345468	1.11564688968853	1.09885136873655	1.10210595104807	1.12972044320204	1.11235028997422	1.0988168175181	1.13628276190945	1.13086883330638	0.875913732203675	0.823934064559246	0.754296769104228	0.774584389188784	0.946552806647369	0.876073985205695	0.93456977287356	0.750999537173849	0.840650257001184	0.960622863329779
APT2_donor_1	RAD52_recipient_1	R1	NA	no	Neutral	DNA_repair	NA	NA	NA	NA	NA	4280	2425	2717	2194	1417	6805	5425	6305	2258	3861	-0.00339245956947865	0.0172237739008742	0.0603258696355891	0.0318501790041066	-0.0154469009393248	-0.0374545737885188	-0.045016622018994	0.0414806926795795	-0.0149420054400736	1.09108924345468	1.11564688968853	1.09885136873655	1.10210595104807	1.12972044320204	1.11235028997422	1.0988168175181	1.13628276190945	1.13086883330638	0.861430328875022	0.80340757074557	0.729051958688074	0.723561653231785	1.02039604106149	0.951247511878153	0.981269360358356	0.744643183315596	0.84875542393698	0.936504906251684
APT2_donor_1	RAD54_recipient_1	R1	NA	no	Neutral	DNA_repair	NA	NA	NA	NA	NA	7385	4195	4896	3757	2544	9798	8553	8040	3203	6217	-0.0132290338951957	-0.00735819440694419	-0.0407188573611086	-0.0583041523034972	-0.0790413872761968	-0.105762115561189	-0.108148985829249	0.0105106627466223	-0.0355949434870142	1.09108924345468	1.11564688968853	1.09885136873655	1.10210595104807	1.12972044320204	1.11235028997422	1.0988168175181	1.13628276190945	1.13086883330638	0.869025056150987	0.818038820563396	0.736182258537536	0.728488979269681	0.97870253051092	0.940442453748188	0.951922123334662	0.694785258865036	0.841129696888204	0.934954857163743
APT2_donor_1	RAD54_recipient_2	R1	NA	no	Neutral	DNA_repair	NA	NA	NA	NA	NA	30730	19985	23830	15066	12164	42794	36849	46168	14235	29494	0.00162646966462487	0.0498324140887019	0.011855138694997	0.0288359109323096	0.000219258786712917	0.0121063968370434	0.0310842085227185	0.139291583467134	0.051742405897144	1.09108924345468	1.11564688968853	1.09885136873655	1.10210595104807	1.12972044320204	1.11235028997422	1.0988168175181	1.13628276190945	1.13086883330638	0.875951553416864	0.818103944714564	0.724561958217406	0.726561859566585	0.968882232280979	0.90589207191443	0.947054270857406	0.685365053755607	0.848167039815834	0.957367787385181
APT2_donor_1	RAD55_recipient_1	R1	744829	no	Neutral	DNA_repair	NA	NA	NA	NA	NA	11955	4324	5201	4313	3267	8191	7292	8455	3393	6594	0.00975810603767735	0.0396384129542456	0.0346745150039202	0.0502041262953452	0.038883612852568	0.0612385810525735	0.0410395060003832	0.0991516243279525	0.0435187360638991	1.09108924345468	1.11564688968853	1.09885136873655	1.10210595104807	1.12972044320204	1.11235028997422	1.0988168175181	1.13628276190945	1.13086883330638	0.807942952988996	0.739515347513494	0.663030090813451	0.669782987337108	0.85367797237079	0.774298358934417	0.843135005704049	0.588744820788096	0.759539196610079	0.89129597136898
APT2_donor_1	RAD57_recipient_1	R1	887934	no	Neutral	DNA_repair	NA	NA	NA	NA	NA	24696	23662	23988	14514	13452	42320	29293	38749	12161	31077	0.0123137249857914	0.0507464384284323	0.0319689228725628	0.0487124689915617	-0.0125938002890449	0.0123234850195126	0.0233169358304368	0.140684356446264	0.0148810127922323	1.09108924345468	1.11564688968853	1.09885136873655	1.10210595104807	1.12972044320204	1.11235028997422	1.0988168175181	1.13628276190945	1.13086883330638	0.924351618790901	0.888850077831563	0.773968050656659	0.813924674246391	1.00854140318196	0.900427189167386	0.965979821800883	0.639873673838406	0.902119368367475	1.02086383341846
APT2_donor_1	RAD59_recipient_1	R1	999564	no	Neutral	DNA_repair	NA	NA	NA	NA	NA	71258	108098	161415	123696	96780	124159	126190	130466	112442	187459	2.55563883377885e-05	0.011574962074584	0.0199663720917341	0.00325236658825889	-0.00653039172668368	-0.0051090412748489	0.0177574827530869	-0.0312902727448068	0.0464550374540449	1.09108924345468	1.11564688968853	1.09885136873655	1.10210595104807	1.12972044320204	1.11235028997422	1.0988168175181	1.13628276190945	1.13086883330638	0.977749023511981	0.975941952209133	0.882816589331587	0.955246336488992	0.961178871270467	0.954337915694488	0.958569727235596	0.959539871393559	0.98543273413042	1.06683699874058
APT2_donor_1	RAD61_recipient_1	R1	868528	no	Neutral	DNA_repair	NA	NA	NA	NA	NA	13722	25887	30060	27796	19107	31170	32627	23381	29552	34307	0.0231454450198698	0.0231264414906058	0.0326931583467374	-0.00450520489848505	-0.0621613352688084	-0.0722013972900095	-0.0296320661593237	-0.034999622987459	-0.014652225385487	1.09108924345468	1.11564688968853	1.09885136873655	1.10210595104807	1.12972044320204	1.11235028997422	1.0988168175181	1.13628276190945	1.13086883330638	1.00329222739576	1.01026488739354	0.956679285464691	0.973119719816508	1.07757471808574	1.12744881464757	0.993166330835378	1.03286051118383	1.00307683805661	1.11782680237307
APT2_donor_1	RTT101_recipient_1	R1	NA	no	Neutral	DNA_repair	NA	NA	NA	NA	NA	7495	3138	3754	2732	1722	8084	9735	8022	3664	6201	0.0080915190187868	0.0174938154421808	0.0582229844989436	0.00621083813531775	-0.0511052931042536	-0.0138149503067975	-0.0160671337461832	0.0479907416680369	0.0432911447830627	1.09108924345468	1.11564688968853	1.09885136873655	1.10210595104807	1.12972044320204	1.11235028997422	1.0988168175181	1.13628276190945	1.13086883330638	0.803886734311702	0.723911271592717	0.620591311278939	0.617107548096194	0.907397639245124	0.91971324606308	0.884554568717248	0.698491565934875	0.799573448356313	0.885203687782194
APT2_donor_1	RTT101_recipient_2	R1	NA	no	Neutral	DNA_repair	NA	NA	NA	NA	NA	8346	4863	5686	3166	3246	10722	9687	10250	4681	8569	-0.00141057861311233	0.0194833846111576	0.0134941048634111	0.0182822140824044	-0.0178185794687515	0.0140538804940484	0.00328721626202944	0.114525522954852	-0.0128210446083709	1.09108924345468	1.11564688968853	1.09885136873655	1.10210595104807	1.12972044320204	1.11235028997422	1.0988168175181	1.13628276190945	1.13086883330638	0.859268302290372	0.790515481838621	0.685322836888147	0.723633808956898	0.955543394164823	0.944920542543834	0.945448605183765	0.710632917884281	0.863462127714058	0.936127823257476
APT2_donor_1	RTT107_recipient_1	R1	NA	no	Neutral	DNA_repair	NA	NA	NA	NA	NA	6870	11362	12066	7290	6599	14253	16183	11670	6620	13654	0.00862396819235389	0.0267622242402423	0.0873028483647436	0.019197260860411	0.00765136873383954	-0.0527765811970637	-0.0262213385498962	0.0861186137606229	-0.0241247788545538	1.09108924345468	1.11564688968853	1.09885136873655	1.10210595104807	1.12972044320204	1.11235028997422	1.0988168175181	1.13628276190945	1.13086883330638	0.967854154602008	0.954043971359741	0.81927882280016	0.921834177059784	1.04827832665807	1.0915898921701	0.987436705817648	0.810421978019435	0.973566024669053	1.06463922551153
APT2_donor_1	SGS1_recipient_1	R1	NA	no	Neutral	DNA_repair	NA	NA	NA	NA	NA	28858	30554	34513	19548	14546	61397	57579	47727	30200	32319	0.0170227426186559	0.0163526852767663	-0.0219411371186313	-0.0252244123583173	-0.00796629798430404	-0.0273855389204967	-0.0209658390261425	0.0569488531445267	0.0362398901959864	1.09108924345468	1.11564688968853	1.09885136873655	1.10210595104807	1.12972044320204	1.11235028997422	1.0988168175181	1.13628276190945	1.13086883330638	0.909562275205106	0.889076625619341	0.76425960016889	0.765219952996017	1.00155660220334	0.98107409347979	0.940878295557698	0.807546985982978	0.819774873860478	1.00943635734711
APT2_donor_1	SHU1_recipient_1	R1	NA	no	Neutral	DNA_repair	NA	NA	NA	NA	NA	31024	46595	52014	43608	22434	60234	54139	56333	56355	63727	-0.0227495359825882	0.00527666633295731	0.00395557679361425	-0.0210292456549177	0.0205932917110028	-0.00876561587590197	0.0238437214856744	0.0480936620079158	0.0136600408193825	1.09108924345468	1.11564688968853	1.09885136873655	1.10210595104807	1.12972044320204	1.11235028997422	1.0988168175181	1.13628276190945	1.13086883330638	0.990058641517874	0.978661764570055	0.897933496424986	0.877497174321861	1.01120057442635	1.00128527419495	0.984592331867069	1.00397686316193	0.994255008268233	1.05749279816692
APT2_donor_1	SHU1_recipient_2	R1	NA	no	Neutral	DNA_repair	NA	NA	NA	NA	NA	23424	41193	45371	32823	30944	44458	46177	42974	45968	52087	-0.0140027822285329	0.00579306858526629	-0.023577244745549	0.013413736089116	0.0539057303194848	0.0161033607073335	0.0364237826848184	-0.0159222264131464	-0.00604658369181044	1.09108924345468	1.11564688968853	1.09885136873655	1.10210595104807	1.12972044320204	1.11235028997422	1.0988168175181	1.13628276190945	1.13086883330638	1.00310432129116	1.00347139546833	0.930117816429212	0.979525543454901	1.0254215569158	1.05445453455797	1.00303449550288	1.02728848042026	1.00933016288618	1.08047355279516
APT2_donor_1	SHU2_recipient_1	R1	741648	no	Neutral	DNA_repair	NA	NA	NA	NA	NA	35006	32720	33445	25482	21975	38642	46354	44966	42077	45520	0.0250175010532071	0.0709847708399335	0.0514768371021167	0.0649781439552904	0.0262192629049063	-0.00664050020686213	0.0348525020299921	0.0159220911289615	0.0234852978570959	1.09108924345468	1.11564688968853	1.09885136873655	1.10210595104807	1.12972044320204	1.11235028997422	1.0988168175181	1.13628276190945	1.13086883330638	0.909993509726746	0.868123752324228	0.789975429695843	0.824054003937135	0.894312802592026	0.93995812892241	0.922801131442897	0.905332455255791	0.899357575417855	1.01790163112963
APT2_donor_1	SHU2_recipient_2	R1	741648	no	Neutral	DNA_repair	NA	NA	NA	NA	NA	64084	81180	85853	66309	62457	88018	80288	91554	90348	109245	-0.0191939298845392	-0.0718054861945399	-0.0767876428020964	-0.0573805798156419	-0.0942023165197921	-0.106214400705586	-0.0330222075589084	-0.0714439739996329	-0.0194405317478277	1.09108924345468	1.11564688968853	1.09885136873655	1.10210595104807	1.12972044320204	1.11235028997422	1.0988168175181	1.13628276190945	1.13086883330638	0.975600661377757	0.968512610505021	0.889233648606162	0.952054935912051	0.995576326147071	0.974554652763561	0.964262078610076	0.975226451980473	0.979605837457594	1.045273457652
APT2_donor_1	SLX4_recipient_1	R1	NA	no	Neutral	DNA_repair	NA	NA	NA	NA	NA	44573	106890	111730	105116	70886	104372	95900	104866	93592	121441	0.0458280099955624	0.0378086308261449	0.0486099256800903	0.0567359635730744	0.1298473365389	0.152695242951169	0.165360518103343	0.122613593003084	0.0534279771153292	1.09108924345468	1.11564688968853	1.09885136873655	1.10210595104807	1.12972044320204	1.11235028997422	1.0988168175181	1.13628276190945	1.13086883330638	0.999057462445569	1.00182948026901	0.944356985660873	0.975038067041707	0.941868702858437	0.928164059319394	0.943254677917193	0.95458384598679	0.976747116778254	1.13588886086305
APT2_donor_1	SRS2_recipient_1	R1	NA	no	Neutral	DNA_repair	NA	NA	NA	NA	NA	27869	32894	39830	28615	19065	51386	45072	42269	36446	47352	-0.00395899803005273	-0.015594484211767	-0.0128113345965583	0.0662036711656713	-0.00521643845329423	-0.0435203820443919	-0.0127206939863658	-0.0292065774687695	-0.0306361864577689	1.09108924345468	1.11564688968853	1.09885136873655	1.10210595104807	1.12972044320204	1.11235028997422	1.0988168175181	1.13628276190945	1.13086883330638	0.965085593698031	0.963984882883378	0.888452927120762	0.858651282094382	1.05680364394023	1.07452192589209	0.984454656529828	0.962194255589703	0.976247958769809	1.04903551226694
APT2_donor_1	SRS2_recipient_2	R1	NA	no	Neutral	DNA_repair	NA	NA	NA	NA	NA	36372	48469	53893	53728	29769	46472	62771	36505	51724	64403	0.00625364380695981	-0.0139117776812807	0.0377495594726722	0.00230981282172271	-0.120603276994528	-0.0624159652367346	-0.094805239515438	-0.0334276565574418	-0.0414446435914464	1.09108924345468	1.11564688968853	1.09885136873655	1.10210595104807	1.12972044320204	1.11235028997422	1.0988168175181	1.13628276190945	1.13086883330638	0.98066272385054	0.982299106585585	0.902259942007339	0.873731932628757	1.02480756785727	1.05320839059582	0.966027533434463	0.959084128635631	0.975803150580726	1.07624419325725
APT2_donor_1	YBR259W_recipient_1	R1	NA	no	Neutral	Neutral	NA	NA	NA	NA	NA	76346	152296	152080	206550	120504	147160	150189	160265	148626	181336	-0.0465276749411629	-0.0782073465850619	-0.0389834842579309	-0.0824235611648605	-0.0539090066532366	-0.0351961999052717	-0.0594945252883028	-0.0414798368343829	-0.0358094436979983	1.09108924345468	1.11564688968853	1.09885136873655	1.10210595104807	1.12972044320204	1.11235028997422	1.0988168175181	1.13628276190945	1.13086883330638	1.02510583967252	1.02565375437479	1.02529886717017	1.0355190101245	1.01532379034408	1.0237212307219	1.03410512433581	1.01826005121277	1.02532253189518	1.0719542801281
APT2_donor_1	YCL047C_recipient_1	R1	NA	no	Neutral	Neutral	NA	NA	NA	NA	NA	25192	25278	27476	34335	18197	29880	28340	27168	29425	38402	-0.0235554801791809	-0.0320295400707532	-0.00918538536559788	-0.036505808260581	-0.028632235911519	0.00790013329394634	-0.0106938030914583	-0.0106363930135316	-0.0357151627607259	1.09108924345468	1.11564688968853	1.09885136873655	1.10210595104807	1.12972044320204	1.11235028997422	1.0988168175181	1.13628276190945	1.13086883330638	0.939152970145958	0.910298676337769	0.907738588662117	0.881920606647742	0.950614886881195	0.944070674172544	0.93694217058055	0.948738421599023	0.942094336794585	1.00114422350559
APT2_donor_1	YDL027C_recipient_1	R1	939560	no	Neutral	Neutral	NA	NA	NA	NA	NA	35529	49499	54238	66128	37296	54718	54499	51701	52283	64925	-0.0157026001562037	-0.0063615060114528	0.0220078881716514	0.00374240901203438	-0.0108719943415503	-0.0383642962191579	-0.039873390868538	-0.00917300767940921	-0.0292324852307781	1.09108924345468	1.11564688968853	1.09885136873655	1.10210595104807	1.12972044320204	1.11235028997422	1.0988168175181	1.13628276190945	1.13086883330638	0.971348477409008	0.96180616770099	0.967356572586953	0.951429288076579	1.0105669881414	0.991031058718342	0.974591135135021	0.968137643015773	0.96567926433161	1.04412527519084
APT2_donor_1	YDL027C_recipient_2	R1	939560	no	Neutral	Neutral	NA	NA	NA	NA	NA	55278	122300	126659	171791	90293	113638	107693	108133	134276	157335	0.0100571933039324	0.0143959282783221	-0.017114826013894	-0.0404977670747231	0.0115755883761426	-0.0379771927456649	-0.0315002779476614	0.0146084658959964	0.00578615892004675	1.09108924345468	1.11564688968853	1.09885136873655	1.10210595104807	1.12972044320204	1.11235028997422	1.0988168175181	1.13628276190945	1.13086883330638	0.996749966310421	0.992543521990381	1.00022971168705	0.985305364915334	0.978024491887574	0.985723544538165	0.977887379027845	0.991694807018236	0.984504277015658	1.09760035995905
APT2_donor_1	YFR057W_recipient_1	R1	NA	no	Neutral	Neutral	NA	NA	NA	NA	NA	74924	114205	129249	131227	94713	96501	103647	110026	113051	143235	-0.00885520673321749	0.0239527062469824	-0.0296246953357659	-0.00409209347829886	0.0429920660543481	-0.0175244875017442	0.0085482804025907	0.0334567679004387	0.0282517407796103	1.09108924345468	1.11564688968853	1.09885136873655	1.10210595104807	1.12972044320204	1.11235028997422	1.0988168175181	1.13628276190945	1.13086883330638	0.978946046998499	0.966383083122567	0.963200791672416	0.960100808588936	0.916841063190542	0.961721234339641	0.963839012511504	0.984493484592844	0.970739917097574	1.05926229506932
APT2_donor_1	YKR011C_recipient_1	R1	NA	no	Neutral	Neutral	NA	NA	NA	NA	NA	31419	74972	83883	106756	63305	63504	76410	65578	74624	92330	-0.00803907960485217	0.00731295346127503	-0.0162364396899928	-0.0106434158686834	0.0692592421323626	0.00404537312034625	0.0355610371802757	0.0161121184015878	0.0257986270524948	1.09108924345468	1.11564688968853	1.09885136873655	1.10210595104807	1.12972044320204	1.11235028997422	1.0988168175181	1.13628276190945	1.13086883330638	1.03110008488669	1.05231043319592	1.06319232365119	1.07539671199129	1.02325606034637	1.10818029217167	1.02489011293459	1.03239008328747	1.02236011478198	1.11698313194022
APT2_donor_1	YKR011C_recipient_2	R1	NA	no	Neutral	Neutral	NA	NA	NA	NA	NA	33749	54779	60415	74100	46201	56514	56249	52715	60585	70283	-0.00762567856681717	0.0283720109459411	0.00211831340391111	0.0172240886239867	-0.0470180880650801	-0.0584375592242057	-0.0109528607277889	-0.0338485390384311	-0.0152880325183882	1.09108924345468	1.11564688968853	1.09885136873655	1.10210595104807	1.12972044320204	1.11235028997422	1.0988168175181	1.13628276190945	1.13086883330638	1.00041995163719	1.0045474686814	1.00908234628757	1.00413685109265	1.03482154563961	1.03350734282019	0.996430658602889	1.01910161553876	1.00322009320036	1.08392176960197
APT2_donor_1	YLR179C_recipient_1	R1	NA	no	Neutral	Neutral	NA	NA	NA	NA	NA	29809	85017	101684	114828	75294	70318	65162	74028	81821	101355	0.00950601501428383	-0.0288640218303089	-0.034355397442922	-0.0021814263805513	-0.0196102723472671	0.0203811167787562	-0.010468309204495	-0.0274154144219738	0.0286804164000383	1.09108924345468	1.11564688968853	1.09885136873655	1.10210595104807	1.12972044320204	1.11235028997422	1.0988168175181	1.13628276190945	1.13086883330638	1.03827599982451	1.07623249467364	1.05801721240363	1.06900499376947	1.02777771932115	0.974429965750447	1.03404765154921	1.05269458433162	1.03905386746229	1.14235779015996
APT2_donor_1	YLR179C_recipient_2	R1	NA	no	Neutral	Neutral	NA	NA	NA	NA	NA	47268	81746	89660	114117	65331	79974	68593	97973	85090	109059	-0.000523925109612744	-0.0150114376421708	-0.011221603282813	0.0175243897096657	0.000552643271324316	0.008281166133838	0.071476702094188	0.0411833027651065	-0.0155540372946847	1.09108924345468	1.11564688968853	1.09885136873655	1.10210595104807	1.12972044320204	1.11235028997422	1.0988168175181	1.13628276190945	1.13086883330638	1.00569983107598	1.00556442544712	1.00250682781838	0.986006046360392	0.99729924543547	0.977560243441647	1.00800058246192	0.999395110324603	1.01318570401249	1.09678434272157
APT2_donor_1	YLR356W_recipient_1	R1	NA	no	Neutral	Neutral	NA	NA	NA	NA	NA	70388	116407	119738	165077	113548	74166	80788	100695	119358	154374	0.0102737101605475	-0.0152996107416403	0.0152615891218566	0.062575474073495	0.0836694147635797	0.039940952327121	0.00238371331973153	-0.0155421876034318	0.00340621010257203	1.09108924345468	1.11564688968853	1.09885136873655	1.10210595104807	1.12972044320204	1.11235028997422	1.0988168175181	1.13628276190945	1.13086883330638	0.989022117434108	0.990969336963541	0.993226692749417	1.01241292135927	0.876500174199853	0.929450906492099	0.961159255151644	0.995485160708361	0.983857464665369	1.08938510403167
APT2_donor_1	YLR356W_recipient_2	R1	NA	no	Neutral	Neutral	NA	NA	NA	NA	NA	44400	56823	58453	74984	40704	70835	50116	67160	68342	91677	0.0186548882503303	0.0157365734509827	0.014420919770221	-0.0382594427412646	-0.013286004020024	0.0990165820645704	-0.00527027554331139	-0.00402560002959462	-0.00373949118030126	1.09108924345468	1.11564688968853	1.09885136873655	1.10210595104807	1.12972044320204	1.11235028997422	1.0988168175181	1.13628276190945	1.13086883330638	0.964864864796432	0.937230354975103	0.944616692120163	0.930436154882038	0.97014257908123	0.821364810971192	0.951545473801053	0.947017226154155	0.96516451433361	1.07140856361707
CLA4_donor_1	APT2_recipient_1	R1	NA	no	DNA_repair	Neutral	NA	NA	NA	NA	NA	4373	1578	1694	2138	1203	2493	1872	2260	1340	1685	-0.0104175396224816	-0.0263223644809548	-0.00399995726796265	-0.0657348734372527	-0.0651071128792653	-0.0233725114123607	-0.0298786363475374	0.00758330290155063	0.0181742701246341	0.917909985269104	0.869357813211303	0.86341101967986	0.85311954359536	0.904620138457233	0.824826648539207	0.878756999280992	0.787865544079241	0.834815986568383	0.956360569385308	0.927835281063847	0.920845983869079	0.922376948162631	1.00407347209512	0.946238301693081	0.973105897436087	0.941208943399919	0.960316852990993	0.867435376533938
CLA4_donor_1	CLA4_recipient_1	R1	0	YES	DNA_repair	DNA_repair	NA	NA	NA	NA	NA	1488	6	7	8	5	9	6	7	3	4	-0.485813277372827	-0.706582033452184	-0.691264573263935	-0.71595440780243	-0.806905098031818	-0.69357948865107	-0.717522008993365	-0.61276998655357	-0.678566824808355	0.917909985269104	0.869357813211303	0.86341101967986	0.85311954359536	0.904620138457233	0.824826648539207	0.878756999280992	0.787865544079241	0.834815986568383	0.911340941931107	0.864541552431924	0.845827398274323	0.839219325330579	0.891982240642949	0.840879098510482	0.879899227207603	0.77775959509652	0.812834008603129	0.350715673210287
CLA4_donor_1	CSM2_recipient_1	R1	NA	no	DNA_repair	DNA_repair	0.042223	-0.131099	-0.191540569	NEUTRAL	AGGRAVATING	1709	846	1002	168	552	1078	0	0	0	0	-0.00217984111978886	0.0263172173505967	-0.226358067029329	-0.0111373549080536	0.011261965524349	-0.883735834448223	-0.882778160768868	-0.810690344399802	-0.842443824347654	0.917909985269104	0.869357813211303	0.86341101967986	0.85311954359536	0.904620138457233	0.824826648539207	0.878756999280992	0.787865544079241	0.834815986568383	1.00506297802252	1.00462341352889	0.928783953503043	0.979612178008408	1.03514577626481	1.07142008082953	1.00457596524542	1.02897042584498	1.00913714866749	0.920377502231388
CLA4_donor_1	CSM2_recipient_2	R1	NA	no	DNA_repair	DNA_repair	0.042223	-0.131099	-0.191540569	NEUTRAL	AGGRAVATING	3476	2844	3187	531	1926	1643	0	0	0	0	0.00448377171564607	0.0249090303429398	-0.306290571819334	-0.0923021903760161	-0.0168909737642737	-0.846721180811654	-0.872463350802272	-0.867800489238889	-0.894769414446228	0.917909985269104	0.869357813211303	0.86341101967986	0.85311954359536	0.904620138457233	0.824826648539207	0.878756999280992	0.787865544079241	0.834815986568383	1.06123602173778	1.07776105767727	1.00308390702977	1.08864496103723	0.919490825951703	1.02654440458637	0.992838010412584	1.10145759737858	1.07181633898063	0.978602912796015
CLA4_donor_1	CSM3_recipient_1	R1	NA	no	DNA_repair	DNA_repair	0.031025	-0.019782	-0.057794287	NEUTRAL	NEUTRAL	1873	213	257	272	29	672	136	527	218	117	-0.0625983902484318	-0.0561483582561597	-0.0802989630022288	-0.429371571499784	-0.045531892200534	-0.357395902163308	-0.0235691763266385	0.0146622873134685	-0.151300570929494	0.917909985269104	0.869357813211303	0.86341101967986	0.85311954359536	0.904620138457233	0.824826648539207	0.878756999280992	0.787865544079241	0.834815986568383	0.884197943975545	0.824414776846136	0.784866895303039	0.745067887265627	0.953063935734756	0.898219695154741	0.904406193028936	0.799650840539485	0.846201413922306	0.749015731481132
CLA4_donor_1	CSM3_recipient_2	R1	NA	no	DNA_repair	DNA_repair	0.031025	-0.019782	-0.057794287	NEUTRAL	NEUTRAL	416	81	68	110	8	189	6	152	54	0	0.00147707264227903	-0.0284586198942767	0.00956198992673707	-0.391931876877264	0.0841145382553913	-0.624310831228491	0.0822739141492568	-0.0135745612856417	-0.709668344323723	0.917909985269104	0.869357813211303	0.86341101967986	0.85311954359536	0.904620138457233	0.824826648539207	0.878756999280992	0.787865544079241	0.834815986568383	0.889326120358613	0.832049832904283	0.811181506972567	0.795585361771065	0.923247218361512	0.865699247895303	0.87288436583628	0.7973736588068	0.85008954756713	0.817798398680083
CLA4_donor_1	FLO8_recipient_1	R1	NA	no	DNA_repair	Neutral	NA	NA	NA	NA	NA	2795	921	1225	1430	872	1312	955	1112	693	839	-0.00370368304168189	0.064715180493256	0.0206485734998868	0.0201945376951215	-0.0689716436858852	-0.109641304707327	-0.0424194118177288	-0.0429847197383164	-0.0242470160884698	0.917909985269104	0.869357813211303	0.86341101967986	0.85311954359536	0.904620138457233	0.824826648539207	0.878756999280992	0.787865544079241	0.834815986568383	0.977139485319986	0.964874194233985	0.970323655886787	0.958707622049365	1.02818032451508	1.01947211339293	1.00248859622943	0.983479287896559	0.982166279949452	0.893222407534247
CLA4_donor_1	FLO8_recipient_2	R1	NA	no	DNA_repair	Neutral	NA	NA	NA	NA	NA	2017	1217	1349	1719	1114	1536	1339	1493	796	915	0.00684935991000812	-0.0304203635928471	-0.0478675594669522	-0.0278624994559012	-0.0125144451637749	-0.0320861818958935	-0.00714331700999427	-0.0304841128395743	0.0111079467686913	0.917909985269104	0.869357813211303	0.86341101967986	0.85311954359536	0.904620138457233	0.824826648539207	0.878756999280992	0.787865544079241	0.834815986568383	1.03465123558354	1.05584753333041	1.05927310883844	1.06666974584397	1.01926227008439	1.04950615912433	1.04199793333945	1.03429113514219	1.02553159954877	0.956566060323158
CLA4_donor_1	GAL2_recipient_1	R1	NA	no	DNA_repair	Neutral	NA	NA	NA	NA	NA	2352	962	1123	1338	839	1679	1116	1191	764	982	0.00989508589555721	0.00131216373493126	0.00129247216581319	0.0462829522022635	0.0520817924084941	0.0598886821358332	-0.0173302805568704	-0.00331755542944989	0.00148222663922537	0.917909985269104	0.869357813211303	0.86341101967986	0.85311954359536	0.904620138457233	0.824826648539207	0.878756999280992	0.787865544079241	0.834815986568383	0.993995862526882	0.997576077748244	0.995843222852907	0.98514053915484	1.0412337744187	0.98603346317237	1.01220980525932	1.00456985070196	1.00315567746193	0.922293813425158
CLA4_donor_1	GAL2_recipient_2	R1	NA	no	DNA_repair	Neutral	NA	NA	NA	NA	NA	2658	1518	1790	2309	1411	1878	1829	1906	690	1209	0.0230633102758038	0.022713260094116	0.0170365787896141	0.0323709648382017	0.0683283811137471	0.0652696404251157	0.100258613183143	-0.0202319992688963	0.0131100932599273	0.917909985269104	0.869357813211303	0.86341101967986	0.85311954359536	0.904620138457233	0.824826648539207	0.878756999280992	0.787865544079241	0.834815986568383	1.0253683974944	1.0391700149063	1.03790312169079	1.03958131546464	0.972503484982556	1.04374278845978	1.01089471556347	1.03226443497235	1.01322480534627	0.964259200915298
CLA4_donor_1	HO_recipient_1	R1	NA	no	DNA_repair	Neutral	NA	NA	NA	NA	NA	4202	2164	2424	3192	2303	2650	3251	1946	1096	1625	0.0214481122863041	0.00634388304451872	0.0196683118706146	-0.010246087378374	-0.0273827968854341	-0.00559332940990109	-0.0784865282291012	-0.0843655206871482	-0.0494390558687464	0.917909985269104	0.869357813211303	0.86341101967986	0.85311954359536	0.904620138457233	0.824826648539207	0.878756999280992	0.787865544079241	0.834815986568383	1.02523892862704	1.04791828067963	1.03569956749605	1.05260520568713	1.01664512106165	1.13048877337613	1.03142703475148	1.02128136589043	1.02698779697564	0.962525162159662
CLA4_donor_1	HO_recipient_2	R1	NA	no	DNA_repair	Neutral	NA	NA	NA	NA	NA	4681	2449	2713	3298	2498	4063	3188	3068	1949	2694	-0.040997526502261	-0.0576630693714208	-0.0448343700014182	-0.0535756529697958	-0.0338316174975548	-0.0437121944204809	-0.0484846963032638	-0.0187115945802674	-0.0107112040364852	0.917909985269104	0.869357813211303	0.86341101967986	0.85311954359536	0.904620138457233	0.824826648539207	0.878756999280992	0.787865544079241	0.834815986568383	1.03807229842433	1.04475093070392	1.04149567861863	1.05822088963482	1.06482743261631	1.09875787156339	1.04279780094688	1.05168557728826	1.0751894857303	0.911859401652681
CLA4_donor_1	MAG1_recipient_1	R1	NA	no	DNA_repair	DNA_repair	0.057002	-0.040853	-0.098897346	ALLEVIATING	AGGRAVATING	510	258	321	124	204	259	0	0	0	0	0.0198772600221845	0.038160215393838	-0.0165903356252143	-0.00428235791994547	0.00583767494263865	-0.823498535316793	-0.847875712037461	-0.765551928252537	-0.811583359719071	0.917909985269104	0.869357813211303	0.86341101967986	0.85311954359536	0.904620138457233	0.824826648539207	0.878756999280992	0.787865544079241	0.834815986568383	0.979893023431059	0.977196166351292	0.818315455895098	0.967950189992628	0.956884797406249	0.998389827456757	0.964857990014534	0.971678396149713	0.972170361824511	0.919330850725085
CLA4_donor_1	MAL13_recipient_1	R1	NA	no	DNA_repair	Neutral	NA	NA	NA	NA	NA	3438	1138	1373	1642	1013	1967	1472	1774	891	1145	-0.0255542943173439	0.00272519041827413	0.0184044765072773	-0.00956183795276422	0.01905681605236	-0.039948483182735	-0.0311844815363906	-0.0188038025747853	-0.0344084848542299	0.917909985269104	0.869357813211303	0.86341101967986	0.85311954359536	0.904620138457233	0.824826648539207	0.878756999280992	0.787865544079241	0.834815986568383	0.978074685318319	0.954675292066494	0.962210756644409	0.95689086608025	1.00438331492522	0.986990916046925	0.997030185706878	0.971713707175814	0.973703450701899	0.872230225675277
CLA4_donor_1	MMS1_recipient_1	R1	NA	no	DNA_repair	DNA_repair	-0.050101	-0.197221	-0.270330891	AGGRAVATING	AGGRAVATING	620	91	85	15	16	367	324	480	186	227	-0.0727336298782424	-0.12636104538396	-0.421477017507564	-0.461030386548286	-0.0468586730075549	-0.0467257629791673	0.0303030796938816	0.0978652476957679	-0.0109474925737867	0.917909985269104	0.869357813211303	0.86341101967986	0.85311954359536	0.904620138457233	0.824826648539207	0.878756999280992	0.787865544079241	0.834815986568383	0.922039898562406	0.871279757190204	0.772714201717554	0.832724262450748	1.00373925878173	0.977710415340631	0.963168155807593	0.798881677559985	0.943543370043919	0.773615999828702
CLA4_donor_1	MMS4_recipient_1	R1	NA	no	DNA_repair	DNA_repair	0.051704	0.073286	0.039743804	ALLEVIATING	ALLEVIATING	1165	377	460	374	291	630	582	559	272	410	-0.00726265580370633	0.0234232912008275	0.000791795552731789	-0.0193491014440099	-0.0113867103841842	0.0197439133581109	0.027459625554983	0.118251766925529	0.0609643869592369	0.917909985269104	0.869357813211303	0.86341101967986	0.85311954359536	0.904620138457233	0.824826648539207	0.878756999280992	0.787865544079241	0.834815986568383	0.960050539181468	0.944877775258034	0.85010747431411	0.891056114424469	1.00834738197214	0.971368850531832	0.955314157562622	0.84314338606626	0.93728103117436	0.87397732047395
CLA4_donor_1	MPH1_recipient_1	R1	NA	no	DNA_repair	DNA_repair	0.011907	-0.284782	-0.351268428	NEUTRAL	AGGRAVATING	660	191	216	12	144	393	0	343	117	0	0.00624774410774909	0.0203478123579748	-0.477499253399746	0.0195998755609715	0.130390251193661	-0.861268810827915	0.157745995523658	-0.0288590223985119	-0.786120780878585	0.917909985269104	0.869357813211303	0.86341101967986	0.85311954359536	0.904620138457233	0.824826648539207	0.878756999280992	0.787865544079241	0.834815986568383	0.935369461764388	0.914362041511192	0.845091567217915	0.850706292499757	0.933234994698097	1.0441816014956	0.858672477368581	0.894039221703752	0.941669533797543	0.864832712977068
CLA4_donor_1	MUS81_recipient_1	R1	NA	no	DNA_repair	DNA_repair	0.02746	0.004642	-0.020003319	NEUTRAL	NEUTRAL	402	103	132	97	76	221	156	156	41	98	0.013999287461414	0.0611577539906953	0.0227902329322754	0.0335220172193654	0.00198175012729007	-0.0135543139470005	0.0375079260917087	0.0101302567276457	0.0203294212932422	0.917909985269104	0.869357813211303	0.86341101967986	0.85311954359536	0.904620138457233	0.824826648539207	0.878756999280992	0.787865544079241	0.834815986568383	0.925485642056422	0.91145858037585	0.817670650845666	0.830694497777121	0.985763709729288	0.938479332964604	0.906787312228861	0.695182754637218	0.887806994487179	0.863511799528191
CLA4_donor_1	NGL3_recipient_1	R1	NA	no	DNA_repair	Neutral	NA	NA	NA	NA	NA	20381	9353	11032	12482	9848	12122	9278	11248	7256	9399	0.00294066211368305	-0.0301572253825911	-0.0602310155267866	-0.0311953089656002	-0.0642959710710028	-0.0517877108276609	-0.0210457657802714	-0.0113652418296366	0.0346654694151934	0.917909985269104	0.869357813211303	0.86341101967986	0.85311954359536	0.904620138457233	0.824826648539207	0.878756999280992	0.787865544079241	0.834815986568383	1.00322406203414	1.01305266474726	1.00723179655164	1.04024549639592	1.02043424019502	0.969454345145803	0.997839759506783	0.9840259309767	1.00054947843243	0.92381004611705
CLA4_donor_1	NGL3_recipient_2	R1	NA	no	DNA_repair	Neutral	NA	NA	NA	NA	NA	3218	2167	1925	3096	1852	2411	2487	2847	1580	2173	0.0395910959095186	0.00686429505797759	0.0352925010020686	0.0550794283800409	0.0337965975549384	0.113674020318527	0.125582234960357	0.115975804689993	0.0684453916029446	0.917909985269104	0.869357813211303	0.86341101967986	0.85311954359536	0.904620138457233	0.824826648539207	0.878756999280992	0.787865544079241	0.834815986568383	1.02882688530291	1.03361818480194	1.03725886884781	1.03125608815844	1.02397199011269	1.01703092855935	1.02497318499988	1.01961789499657	1.0259877888907	0.983961567042368
CLA4_donor_1	PSY3_recipient_1	R1	NA	no	DNA_repair	DNA_repair	0.029901	-0.093502	-0.139883623	NEUTRAL	AGGRAVATING	2801	1587	1659	417	1151	1751	1799	1555	1214	1611	0.018852753731206	0.00441701113259829	-0.189201230473842	0.0542363330572362	0.0547668192107335	0.0600755263792084	0.000882158163517999	0.0224225940459993	0.0141941885545849	0.917909985269104	0.869357813211303	0.86341101967986	0.85311954359536	0.904620138457233	0.824826648539207	0.878756999280992	0.787865544079241	0.834815986568383	1.02668483796383	1.0372464641212	0.947455787518922	1.00784422223334	1.00816852140993	1.0691611878551	1.0102565547156	1.04440058687395	1.05199914233489	0.9612570182226
CLA4_donor_1	PSY3_recipient_2	R1	NA	no	DNA_repair	DNA_repair	0.029901	-0.093502	-0.139883623	NEUTRAL	AGGRAVATING	6996	1969	2178	571	1510	2511	2327	2345	1644	2126	0.0301852410050087	0.0225546472580398	-0.183860246636408	-0.0392635760238889	-0.0156771875365533	-0.0219118502519396	-0.024896648874587	0.0048072875982168	-0.0117472417380805	0.917909985269104	0.869357813211303	0.86341101967986	0.85311954359536	0.904620138457233	0.824826648539207	0.878756999280992	0.787865544079241	0.834815986568383	0.936985491171097	0.905459234512675	0.823627339660081	0.875496046847722	0.875877869434323	0.917796063678067	0.904417030771092	0.881829710234191	0.933592680525567	0.890253579403235
CLA4_donor_1	RAD18_recipient_1	R1	NA	no	DNA_repair	DNA_repair	-0.130869	-0.017214	0.02268046	NEUTRAL	NEUTRAL	665	15	19	63	49	194	161	215	84	145	-0.281155434432694	-0.400486169312552	-0.0482822842029359	-0.0246619413866163	-0.0994531327990387	-0.0235346487810218	-0.0171130736473121	-0.0803850935134587	0.0271504843128122	0.917909985269104	0.869357813211303	0.86341101967986	0.85311954359536	0.904620138457233	0.824826648539207	0.878756999280992	0.787865544079241	0.834815986568383	0.894139248171903	0.839875733211546	0.64401167257891	0.577793309028067	0.890482293963524	0.790061313751623	0.863072516081628	0.831157727708937	0.836118034308216	0.539583909685305
CLA4_donor_1	RAD18_recipient_2	R1	NA	no	DNA_repair	DNA_repair	-0.130869	-0.017214	0.02268046	NEUTRAL	NEUTRAL	2895	104	130	515	329	1632	1494	1650	715	787	-0.259538869135101	-0.354528852032697	0.0510579879441926	0.0381523384774881	0.032828244876247	0.126510336223513	0.106294742568653	0.051323571260162	-0.00497655483114645	0.917909985269104	0.869357813211303	0.86341101967986	0.85311954359536	0.904620138457233	0.824826648539207	0.878756999280992	0.787865544079241	0.834815986568383	0.940077668922776	0.89946413412162	0.676774143973883	0.63303712957807	0.950542964392442	0.914770680304021	0.908216273551596	0.898896137679523	0.894419788460988	0.603367810097618
CLA4_donor_1	RAD5_recipient_1	R1	NA	no	DNA_repair	DNA_repair	-0.029138	0.012058	0.0265572	NEUTRAL	NEUTRAL	1513	515	510	328	163	1025	819	986	438	441	0.0210877152289847	-0.00414319625812742	0.0504039363483154	0.060552274281665	0.0481387404290089	0.131363668546747	0.055531820374298	0.0484590091741813	0.0183829723461431	0.917909985269104	0.869357813211303	0.86341101967986	0.85311954359536	0.904620138457233	0.824826648539207	0.878756999280992	0.787865544079241	0.834815986568383	0.957907967872434	0.934035181881419	0.745444649092989	0.697647644653117	1.03373922042984	0.93567888802812	0.980816231259747	0.909969298525856	0.911090078731403	0.900361003907928
CLA4_donor_1	RAD5_recipient_2	R1	NA	no	DNA_repair	DNA_repair	-0.029138	0.012058	0.0265572	NEUTRAL	NEUTRAL	9697	2635	2880	1607	948	5199	3791	5004	2653	3227	0.0369299858507892	0.0285730996402664	0.0304173132131823	-0.00958995135301954	-0.00794518544017841	0.0402893255105182	0.0287531129135	0.0363111851001895	0.0418509317504842	0.917909985269104	0.869357813211303	0.86341101967986	0.85311954359536	0.904620138457233	0.824826648539207	0.878756999280992	0.787865544079241	0.834815986568383	0.925054669028896	0.889074413940239	0.717563407679046	0.661302258065954	0.958330622978082	0.886869173609419	0.931473958574861	0.880079087749115	0.887555454640126	0.886046903472219
CLA4_donor_1	RAD51_recipient_1	R1	NA	no	DNA_repair	DNA_repair	0.007916	-0.221307	-0.316552286	NEUTRAL	AGGRAVATING	473	87	103	5	81	217	177	196	75	128	-0.00154504168829939	0.0111596094883212	-0.446449364193456	0.0419802291948068	0.0262987304444863	0.0212991539109701	-0.0154197324275273	0.0587336495658459	0.0424117474785307	0.917909985269104	0.869357813211303	0.86341101967986	0.85311954359536	0.904620138457233	0.824826648539207	0.878756999280992	0.787865544079241	0.834815986568383	0.875913732203675	0.823934064559246	0.754296769104228	0.774584389188784	0.946552806647369	0.876073985205695	0.93456977287356	0.750999537173849	0.840650257001184	0.802464919335781
CLA4_donor_1	RAD52_recipient_1	R1	NA	no	DNA_repair	DNA_repair	-0.007964	-0.085992	-0.131282017	NEUTRAL	AGGRAVATING	306	49	59	31	47	189	139	159	49	86	-0.00622041935520867	-0.00753194529166823	-0.138545212798209	-0.027154547739157	-0.0531097147532531	-0.0564569555192038	-0.0569442166864591	0.0174808812817636	0.0244604528310307	0.917909985269104	0.869357813211303	0.86341101967986	0.85311954359536	0.904620138457233	0.824826648539207	0.878756999280992	0.787865544079241	0.834815986568383	0.861430328875022	0.80340757074557	0.729051958688074	0.723561653231785	1.02039604106149	0.951247511878153	0.981269360358356	0.744643183315596	0.84875542393698	0.784495081132823
CLA4_donor_1	RAD54_recipient_1	R1	NA	no	DNA_repair	DNA_repair	0.036502	-0.208975	-0.314453218	NEUTRAL	AGGRAVATING	543	105	100	35	65	312	253	330	119	177	0.0150433550817287	0.00117331826754785	-0.177064495559806	-0.0217998995335951	0.0279394231296058	0.0295569395908805	0.0728775454048101	0.222958840918745	0.128614140617998	0.917909985269104	0.869357813211303	0.86341101967986	0.85311954359536	0.904620138457233	0.824826648539207	0.878756999280992	0.787865544079241	0.834815986568383	0.869025056150987	0.818038820563396	0.736182258537536	0.728488979269681	0.97870253051092	0.940442453748188	0.951922123334662	0.694785258865036	0.841129696888204	0.812730131571763
CLA4_donor_1	RAD54_recipient_2	R1	NA	no	DNA_repair	DNA_repair	0.036502	-0.208975	-0.314453218	NEUTRAL	AGGRAVATING	2262	428	436	152	306	1273	1011	1192	292	525	0.00984771458106459	0.0115233155624073	-0.153208528378993	0.0328572327041394	0.0864922191434347	0.104742373162539	0.0824834550154574	0.0722797490036711	0.0498901444370505	0.917909985269104	0.869357813211303	0.86341101967986	0.85311954359536	0.904620138457233	0.824826648539207	0.878756999280992	0.787865544079241	0.834815986568383	0.875951553416864	0.818103944714564	0.724561958217406	0.726561859566585	0.968882232280979	0.90589207191443	0.947054270857406	0.685365053755607	0.848167039815834	0.813892392074387
CLA4_donor_1	RAD55_recipient_1	R1	NA	no	DNA_repair	DNA_repair	0.012113	-0.208745	-0.290098712	NEUTRAL	AGGRAVATING	957	138	143	8	102	330	301	350	126	174	0.053067557899715	0.0733026588309762	-0.416946432210163	0.0598262210971954	0.0257668671746516	0.0739501486126092	0.0826152590262099	0.143128405345333	0.0781627193701745	0.917909985269104	0.869357813211303	0.86341101967986	0.85311954359536	0.904620138457233	0.824826648539207	0.878756999280992	0.787865544079241	0.834815986568383	0.807942952988996	0.739515347513494	0.663030090813451	0.669782987337108	0.85367797237079	0.774298358934417	0.843135005704049	0.588744820788096	0.759539196610079	0.794686461976121
CLA4_donor_1	RAD57_recipient_1	R1	NA	no	DNA_repair	DNA_repair	-6.7e-05	-0.264148	-0.359059551	NEUTRAL	AGGRAVATING	1563	316	396	20	261	1043	676	860	109	487	-0.022574222756646	-0.0545149434987146	-0.525280452231572	-0.0432091751457092	-0.0298978441827205	-0.00639809728988694	0.00645317820959168	-0.0625111279928435	0.0514408360539665	0.917909985269104	0.869357813211303	0.86341101967986	0.85311954359536	0.904620138457233	0.824826648539207	0.878756999280992	0.787865544079241	0.834815986568383	0.924351618790901	0.888850077831563	0.773968050656659	0.813924674246391	1.00854140318196	0.900427189167386	0.965979821800883	0.639873673838406	0.902119368367475	0.825897358031182
CLA4_donor_1	RAD59_recipient_1	R1	NA	no	DNA_repair	DNA_repair	0.018912	-0.199961	-0.262064974	NEUTRAL	AGGRAVATING	6458	2227	2689	395	2024	3063	2203	2715	1402	2052	0.00642430601297217	-0.00622940223907453	-0.308901430511891	0.00244994770560947	-0.00319901471595718	-0.0203844493725749	0.0504076849439649	0.00157815232630476	-0.0236315192523397	0.917909985269104	0.869357813211303	0.86341101967986	0.85311954359536	0.904620138457233	0.824826648539207	0.878756999280992	0.787865544079241	0.834815986568383	0.977749023511981	0.975941952209133	0.882816589331587	0.955246336488992	0.961178871270467	0.954337915694488	0.958569727235596	0.959539871393559	0.98543273413042	0.903909897781735
CLA4_donor_1	RAD61_recipient_1	R1	NA	no	DNA_repair	DNA_repair	0.048708	-0.002426	-0.056179449	ALLEVIATING	NEUTRAL	1515	417	469	420	78	975	0	969	0	0	-0.0858111790697659	-0.137018363184791	-0.133173483435099	-0.431869978151881	-0.106705041815426	-0.929949827185254	-0.00923046480742085	-0.81375520860181	-0.837384580166127	0.917909985269104	0.869357813211303	0.86341101967986	0.85311954359536	0.904620138457233	0.824826648539207	0.878756999280992	0.787865544079241	0.834815986568383	1.00329222739576	1.01026488739354	0.956679285464691	0.973119719816508	1.07757471808574	1.12744881464757	0.993166330835378	1.03286051118383	1.00307683805661	0.835120774599687
CLA4_donor_1	RTT101_recipient_1	R1	NA	no	DNA_repair	DNA_repair	-0.043121	-0.282624	-0.37163542	AGGRAVATING	AGGRAVATING	833	36	61	3	4	176	197	56	27	34	-0.111391405449409	-0.115876303816753	-0.53582537687581	-0.526466509781077	-0.129061026775349	-0.0544339099326121	-0.255091424184979	-0.1898794800122	-0.240332211779143	0.917909985269104	0.869357813211303	0.86341101967986	0.85311954359536	0.904620138457233	0.824826648539207	0.878756999280992	0.787865544079241	0.834815986568383	0.803886734311702	0.723911271592717	0.620591311278939	0.617107548096194	0.907397639245124	0.91971324606308	0.884554568717248	0.698491565934875	0.799573448356313	0.626504255000674
CLA4_donor_1	RTT101_recipient_2	R1	NA	no	DNA_repair	DNA_repair	-0.043121	-0.282624	-0.37163542	AGGRAVATING	AGGRAVATING	791	118	148	3	13	358	385	29	0	0	-0.0114480125327434	0.0135500285662056	-0.554337150021749	-0.361431071201449	0.0152833594964461	0.0239871509717499	-0.457546544422335	-0.559883190489517	-0.720831988012046	0.917909985269104	0.869357813211303	0.86341101967986	0.85311954359536	0.904620138457233	0.824826648539207	0.878756999280992	0.787865544079241	0.834815986568383	0.859268302290372	0.790515481838621	0.685322836888147	0.723633808956898	0.955543394164823	0.944920542543834	0.945448605183765	0.710632917884281	0.863462127714058	0.77728294216482
CLA4_donor_1	RTT107_recipient_1	R1	NA	no	DNA_repair	DNA_repair	-0.015571	-0.267349	-0.343825897	NEUTRAL	AGGRAVATING	533	205	229	6	153	448	436	397	128	166	7.58723272670236e-05	0.000383541845708546	-0.586160788645007	-0.0766967159859031	-0.0152873317397336	-0.0389770527550123	0.00205496018759754	0.0448827077750996	-0.0629243331196389	0.917909985269104	0.869357813211303	0.86341101967986	0.85311954359536	0.904620138457233	0.824826648539207	0.878756999280992	0.787865544079241	0.834815986568383	0.967854154602008	0.954043971359741	0.81927882280016	0.921834177059784	1.04827832665807	1.0915898921701	0.987436705817648	0.810421978019435	0.973566024669053	0.888478865120637
CLA4_donor_1	SGS1_recipient_1	R1	NA	no	DNA_repair	DNA_repair	0.009066	-0.132432	-0.192787591	NEUTRAL	AGGRAVATING	2021	419	578	89	258	1023	1019	949	377	353	-0.0141765994072497	0.0156367861097038	-0.26872587865395	-0.0416762285391475	-0.0188300720999546	0.0137944855181156	0.0362329010696707	0.101748187175596	0.0420792028962408	0.917909985269104	0.869357813211303	0.86341101967986	0.85311954359536	0.904620138457233	0.824826648539207	0.878756999280992	0.787865544079241	0.834815986568383	0.909562275205106	0.889076625619341	0.76425960016889	0.765219952996017	1.00155660220334	0.98107409347979	0.940878295557698	0.807546985982978	0.819774873860478	0.820719695227602
CLA4_donor_1	SHU1_recipient_1	R1	NA	no	DNA_repair	DNA_repair	0.106566	-0.118079	-0.222249947	ALLEVIATING	AGGRAVATING	2375	926	1012	315	515	1536	1273	1247	832	1174	-0.00847534499851821	0.010284093094129	-0.185305669605311	-0.004823383137875	0.0767293713321986	0.067315040447201	0.0488418719606072	0.0189155906768101	0.0541585646264381	0.917909985269104	0.869357813211303	0.86341101967986	0.85311954359536	0.904620138457233	0.824826648539207	0.878756999280992	0.787865544079241	0.834815986568383	0.990058641517874	0.978661764570055	0.897933496424986	0.877497174321861	1.01120057442635	1.00128527419495	0.984592331867069	1.00397686316193	0.994255008268233	0.900309368052702
CLA4_donor_1	SHU1_recipient_2	R1	NA	no	DNA_repair	DNA_repair	0.106566	-0.118079	-0.222249947	ALLEVIATING	AGGRAVATING	1619	870	943	252	608	1199	1134	1133	772	852	0.0309556646450363	0.0807947521601026	-0.150690835948606	0.0382991538616227	0.0270551632596997	0.0245311733982893	0.0584368178054314	0.0520827850120216	0.0468473205994712	0.917909985269104	0.869357813211303	0.86341101967986	0.85311954359536	0.904620138457233	0.824826648539207	0.878756999280992	0.787865544079241	0.834815986568383	1.00310432129116	1.00347139546833	0.930117816429212	0.979525543454901	1.0254215569158	1.05445453455797	1.00303449550288	1.02728848042026	1.00933016288618	0.951715137424781
CLA4_donor_1	SHU2_recipient_1	R1	NA	no	DNA_repair	DNA_repair	0.029507	-0.136026	-0.187677917	NEUTRAL	AGGRAVATING	3600	814	833	196	676	1473	1297	1265	894	1079	0.00389645044752041	-0.0524115867315534	-0.291850587431251	-0.0293583726852641	-0.0269116075967212	-0.0805520767482047	-0.0360907707333525	-0.0206871413253109	0.0472000435136263	0.917909985269104	0.869357813211303	0.86341101967986	0.85311954359536	0.904620138457233	0.824826648539207	0.878756999280992	0.787865544079241	0.834815986568383	0.909993509726746	0.868123752324228	0.789975429695843	0.824054003937135	0.894312802592026	0.93995812892241	0.922801131442897	0.905332455255791	0.899357575417855	0.839188579555778
CLA4_donor_1	SHU2_recipient_2	R1	NA	no	DNA_repair	DNA_repair	0.029507	-0.136026	-0.187677917	NEUTRAL	AGGRAVATING	3603	1430	1844	378	1373	2151	1731	1864	997	1323	0.0252201561805332	0.0362430227906063	-0.220895515504738	0.0429711242556744	0.0128944296577148	0.0407346363874586	0.0826500457226408	0.0373306483672271	0.00541038292452822	0.917909985269104	0.869357813211303	0.86341101967986	0.85311954359536	0.904620138457233	0.824826648539207	0.878756999280992	0.787865544079241	0.834815986568383	0.975600661377757	0.968512610505021	0.889233648606162	0.952054935912051	0.995576326147071	0.974554652763561	0.964262078610076	0.975226451980473	0.979605837457594	0.920733744894318
CLA4_donor_1	SLX4_recipient_1	R1	NA	no	DNA_repair	DNA_repair	0.052009	-0.00643	-0.063418607	ALLEVIATING	NEUTRAL	3051	1340	1612	1642	1246	1187	1187	0	0	0	0.0137555875968643	0.0152739615983872	0.0361264966492566	0.0810245764530584	0.017470266461195	0.0625246254280843	-0.828891650324271	-0.752083721187637	-0.815404107921061	0.917909985269104	0.869357813211303	0.86341101967986	0.85311954359536	0.904620138457233	0.824826648539207	0.878756999280992	0.787865544079241	0.834815986568383	0.999057462445569	1.00182948026901	0.944356985660873	0.975038067041707	0.941868702858437	0.928164059319394	0.943254677917193	0.95458384598679	0.976747116778254	0.930800408233265
CLA4_donor_1	SRS2_recipient_1	R1	NA	no	DNA_repair	DNA_repair	0.034259	-0.020651	-0.060351627	NEUTRAL	NEUTRAL	1595	639	810	709	376	1438	1327	1060	606	643	0.0466650728494539	0.0571051620550017	0.0539584032542104	-0.00769883895677137	0.00960659236207917	0.0570796937818756	0.027620631809714	0.0367765096781831	-8.96930853029332e-05	0.917909985269104	0.869357813211303	0.86341101967986	0.85311954359536	0.904620138457233	0.824826648539207	0.878756999280992	0.787865544079241	0.834815986568383	0.965085593698031	0.963984882883378	0.888452927120762	0.858651282094382	1.05680364394023	1.07452192589209	0.984454656529828	0.962194255589703	0.976247958769809	0.932526775944238
CLA4_donor_1	SRS2_recipient_2	R1	NA	no	DNA_repair	DNA_repair	0.034259	-0.020651	-0.060351627	NEUTRAL	NEUTRAL	2642	962	1254	1134	604	1757	1758	1510	1072	1106	-0.0316311073132803	-0.0382082261925247	-0.0105044201935333	-0.0599491855990177	-0.0522580749118733	-0.0114115375481295	-0.00558565363947205	0.0491544444510632	0.0191093720579091	0.917909985269104	0.869357813211303	0.86341101967986	0.85311954359536	0.904620138457233	0.824826648539207	0.878756999280992	0.787865544079241	0.834815986568383	0.98066272385054	0.982299106585585	0.902259942007339	0.873731932628757	1.02480756785727	1.05320839059582	0.966027533434463	0.959084128635631	0.975803150580726	0.868528999090328
CLA4_donor_1	YBR259W_recipient_1	R1	NA	no	DNA_repair	Neutral	NA	NA	NA	NA	NA	5870	3234	4098	4909	3281	4123	4115	4115	3082	3262	-0.0115239730372891	0.0140229841333218	0.0183527705641607	0.00248180927457353	0.0193248465327721	0.106204994837824	0.0328044149268765	0.106676652440949	0.00513439931790549	0.917909985269104	0.869357813211303	0.86341101967986	0.85311954359536	0.904620138457233	0.824826648539207	0.878756999280992	0.787865544079241	0.834815986568383	1.02510583967252	1.02565375437479	1.02529886717017	1.0355190101245	1.01532379034408	1.0237212307219	1.03410512433581	1.01826005121277	1.02532253189518	0.929430913155784
CLA4_donor_1	YCL047C_recipient_1	R1	NA	no	DNA_repair	Neutral	NA	NA	NA	NA	NA	1946	539	600	783	517	995	822	805	524	747	-0.0110999680013799	-0.00378636968710733	0.0357540710591268	0.0344560176933939	0.0446617408893257	-0.00758323151732221	-0.0180134191618748	0.00693704954927055	0.0157270415773439	0.917909985269104	0.869357813211303	0.86341101967986	0.85311954359536	0.904620138457233	0.824826648539207	0.878756999280992	0.787865544079241	0.834815986568383	0.939152970145958	0.910298676337769	0.907738588662117	0.881920606647742	0.950614886881195	0.944070674172544	0.93694217058055	0.948738421599023	0.942094336794585	0.850957920990732
CLA4_donor_1	YDL027C_recipient_1	R1	NA	no	DNA_repair	Neutral	NA	NA	NA	NA	NA	2825	949	1087	1492	933	1741	1411	1373	937	1147	-0.0194597615603047	-0.0257808674663644	-0.0604831319409224	-0.0752177553089897	-0.0448562026227592	-0.0681161543893128	-0.0633074280516934	-0.0158887762271396	-0.012339431093526	0.917909985269104	0.869357813211303	0.86341101967986	0.85311954359536	0.904620138457233	0.824826648539207	0.878756999280992	0.787865544079241	0.834815986568383	0.971348477409008	0.96180616770099	0.967356572586953	0.951429288076579	1.0105669881414	0.991031058718342	0.974591135135021	0.968137643015773	0.96567926433161	0.872150705029365
CLA4_donor_1	YDL027C_recipient_2	R1	NA	no	DNA_repair	Neutral	NA	NA	NA	NA	NA	4930	1855	2231	2941	1993	2462	2342	2122	1710	1607	-0.022999524051509	0.00569069623625018	-0.0215412405648281	-0.00690383327292809	-0.000343397828578729	-0.00360192383569879	-0.0119376739590589	0.0794284871474079	0.00863853726933872	0.917909985269104	0.869357813211303	0.86341101967986	0.85311954359536	0.904620138457233	0.824826648539207	0.878756999280992	0.787865544079241	0.834815986568383	0.996749966310421	0.992543521990381	1.00022971168705	0.985305364915334	0.978024491887574	0.985723544538165	0.977887379027845	0.991694807018236	0.984504277015658	0.89192722284147
CLA4_donor_1	YFR057W_recipient_1	R1	NA	no	DNA_repair	Neutral	NA	NA	NA	NA	NA	5651	2164	2528	3403	2330	2877	2453	2720	1508	1777	-0.000450096922402388	0.0294218248884817	0.0204330007379584	0.0488099369858718	0.112991304328822	0.0520208039556964	0.0514568486526173	-0.0197012378879409	-0.00178554341605541	0.917909985269104	0.869357813211303	0.86341101967986	0.85311954359536	0.904620138457233	0.824826648539207	0.878756999280992	0.787865544079241	0.834815986568383	0.978946046998499	0.966383083122567	0.963200791672416	0.960100808588936	0.916841063190542	0.961721234339641	0.963839012511504	0.984493484592844	0.970739917097574	0.898134254657238
CLA4_donor_1	YKR011C_recipient_1	R1	NA	no	DNA_repair	Neutral	NA	NA	NA	NA	NA	2312	1267	1673	2246	1434	1632	1636	1670	1077	1157	0.0075934649865429	0.0761858952897483	0.0516044990879644	0.0534291920990098	0.0191649938545906	-0.017475993220202	0.0449029458371277	0.0434164389840229	0.0275547397378494	0.917909985269104	0.869357813211303	0.86341101967986	0.85311954359536	0.904620138457233	0.824826648539207	0.878756999280992	0.787865544079241	0.834815986568383	1.03110008488669	1.05231043319592	1.06319232365119	1.07539671199129	1.02325606034637	1.10818029217167	1.02489011293459	1.03239008328747	1.02236011478198	0.954050528715854
CLA4_donor_1	YKR011C_recipient_2	R1	NA	no	DNA_repair	Neutral	NA	NA	NA	NA	NA	2511	1114	1132	1689	881	1439	1441	1440	989	855	0.00149543396515883	-0.0546449707840817	-0.0455569974413519	-0.0621926282853972	-0.0849065177709211	-0.0519751268231042	-0.0128968239887225	-0.0189228282871443	-0.0181833487512061	0.917909985269104	0.869357813211303	0.86341101967986	0.85311954359536	0.904620138457233	0.824826648539207	0.878756999280992	0.787865544079241	0.834815986568383	1.00041995163719	1.0045474686814	1.00908234628757	1.00413685109265	1.03482154563961	1.03350734282019	0.996430658602889	1.01910161553876	1.00322009320036	0.919790897035369
CLA4_donor_1	YLR179C_recipient_1	R1	NA	no	DNA_repair	Neutral	NA	NA	NA	NA	NA	2376	1505	1912	2281	1553	1873	1407	1841	970	1396	0.0236009298390797	0.0215680262459569	0.016996286541526	0.0474762025553016	0.040786086094134	0.0883420168239299	0.0938129230065778	0.0533665666220411	0.034300657603418	0.917909985269104	0.869357813211303	0.86341101967986	0.85311954359536	0.904620138457233	0.824826648539207	0.878756999280992	0.787865544079241	0.834815986568383	1.03827599982451	1.07623249467364	1.05801721240363	1.06900499376947	1.02777771932115	0.974429965750447	1.03404765154921	1.05269458433162	1.03905386746229	0.97664483754326
CLA4_donor_1	YLR179C_recipient_2	R1	NA	no	DNA_repair	Neutral	NA	NA	NA	NA	NA	3490	1765	1888	2504	1615	2488	1813	2341	1140	1543	0.0245234765492075	0.016143356016594	0.0357577350504259	0.0958109566922359	0.0915422185648995	0.0874360771024453	0.0368059985093979	0.00183643014959034	0.00265570930345849	0.917909985269104	0.869357813211303	0.86341101967986	0.85311954359536	0.904620138457233	0.824826648539207	0.878756999280992	0.787865544079241	0.834815986568383	1.00569983107598	1.00556442544712	1.00250682781838	0.986006046360392	0.99729924543547	0.977560243441647	1.00800058246192	0.999395110324603	1.01318570401249	0.9476653936773
CLA4_donor_1	YLR356W_recipient_1	R1	NA	no	DNA_repair	Neutral	NA	NA	NA	NA	NA	5812	2199	2672	3727	2504	2428	2192	2731	1719	2054	0.0178119586538068	0.016244268455022	0.0269702725954725	-0.022482065574943	0.0149036779991489	-0.00298039278762496	-0.0141380606199309	-0.0391508087112146	-0.0284887632055936	0.917909985269104	0.869357813211303	0.86341101967986	0.85311954359536	0.904620138457233	0.824826648539207	0.878756999280992	0.787865544079241	0.834815986568383	0.989022117434108	0.990969336963541	0.993226692749417	1.01241292135927	0.876500174199853	0.929450906492099	0.961159255151644	0.995485160708361	0.983857464665369	0.925645235898567
CLA4_donor_1	YLR356W_recipient_2	R1	NA	no	DNA_repair	Neutral	NA	NA	NA	NA	NA	3700	1169	1255	1694	1009	1449	676	1246	700	898	-0.0341105741045612	-0.0576605672813331	-0.0359010372785611	-0.0742889015933906	-0.111429001995572	-0.113705457044492	-0.087778742253834	-0.0925108236967223	-0.0630593449952528	0.917909985269104	0.869357813211303	0.86341101967986	0.85311954359536	0.904620138457233	0.824826648539207	0.878756999280992	0.787865544079241	0.834815986568383	0.964864864796432	0.937230354975103	0.944616692120163	0.930436154882038	0.97014257908123	0.821364810971192	0.951545473801053	0.947017226154155	0.96516451433361	0.851548519727408
CLA4_donor_2	APT2_recipient_1	R1	NA	no	DNA_repair	Neutral	NA	NA	NA	NA	NA	6077	2829	2647	3107	2304	4773	3746	4381	2511	3268	0.0101032094358386	-0.00847238894814606	0.0017158339862795	-0.0135688310647988	0.0194322567348152	0.0845258882245462	0.0485770309143397	0.0721426910320607	0.0214078685440466	0.940209341502344	0.896534131619135	0.88678107031998	0.893831418348748	0.937478876521604	0.884405064215102	0.922793681793624	0.83861540139987	0.868671083510684	0.956360569385308	0.927835281063847	0.920845983869079	0.922376948162631	1.00407347209512	0.946238301693081	0.973105897436087	0.941208943399919	0.960316852990993	0.909282350616406
CLA4_donor_2	CLA4_recipient_1	R1	0	YES	DNA_repair	DNA_repair	NA	NA	NA	NA	NA	2524	12	13	15	12	20	14	14	7	9	-0.487383710796532	-0.695243133369344	-0.655781917261399	-0.733299807116882	-0.781604884648464	-0.7436777331153	-0.774348424750382	-0.652241175034469	-0.676669099510461	0.940209341502344	0.896534131619135	0.88678107031998	0.893831418348748	0.937478876521604	0.884405064215102	0.922793681793624	0.83861540139987	0.868671083510684	0.911340941931107	0.864541552431924	0.845827398274323	0.839219325330579	0.891982240642949	0.840879098510482	0.879899227207603	0.77775959509652	0.812834008603129	0.36946755610064
CLA4_donor_2	CSM2_recipient_1	R1	NA	no	DNA_repair	DNA_repair	0.042223	-0.131099	-0.191540569	NEUTRAL	AGGRAVATING	2592	1764	2071	345	1248	2401	0	0	0	0	0.011607965899179	0.0371811544660283	-0.287650740725307	-0.0662990911870374	-0.0175147881157667	-0.947569345387386	-0.927016353610202	-0.862910446698583	-0.876608260343869	0.940209341502344	0.896534131619135	0.88678107031998	0.893831418348748	0.937478876521604	0.884405064215102	0.922793681793624	0.83861540139987	0.868671083510684	1.00506297802252	1.00462341352889	0.928783953503043	0.979612178008408	1.03514577626481	1.07142008082953	1.00457596524542	1.02897042584498	1.00913714866749	0.956577566634121
CLA4_donor_2	CSM2_recipient_2	R1	NA	no	DNA_repair	DNA_repair	0.042223	-0.131099	-0.191540569	NEUTRAL	AGGRAVATING	6050	5009	5538	948	3831	3348	0	10	130	0	-0.0115329875242848	0.0252479321590161	-0.279164318324987	-0.0526533995846842	0.0434519468100347	-0.907881070057866	-0.916184643053285	-0.613544211486654	-0.93105586050676	0.940209341502344	0.896534131619135	0.88678107031998	0.893831418348748	0.937478876521604	0.884405064215102	0.922793681793624	0.83861540139987	0.868671083510684	1.06123602173778	1.07776105767727	1.00308390702977	1.08864496103723	0.919490825951703	1.02654440458637	0.992838010412584	1.10145759737858	1.07181633898063	0.986251033652362
CLA4_donor_2	CSM3_recipient_1	R1	NA	no	DNA_repair	DNA_repair	0.031025	-0.019782	-0.057794287	NEUTRAL	NEUTRAL	3050	503	560	687	60	1384	289	1133	468	264	-0.0338925538582048	-0.0248837628639268	-0.0143426311508563	-0.384695717510828	0.025318682332766	-0.294545618063245	0.0173900279861032	-0.0242056437727143	-0.141741091626277	0.940209341502344	0.896534131619135	0.88678107031998	0.893831418348748	0.937478876521604	0.884405064215102	0.922793681793624	0.83861540139987	0.868671083510684	0.884197943975545	0.824414776846136	0.784866895303039	0.745067887265627	0.953063935734756	0.898219695154741	0.904406193028936	0.799650840539485	0.846201413922306	0.797438612804769
CLA4_donor_2	CSM3_recipient_2	R1	NA	no	DNA_repair	DNA_repair	0.031025	-0.019782	-0.057794287	NEUTRAL	NEUTRAL	870	157	158	155	34	311	48	310	158	40	-0.0146921333476705	0.00422245107951913	-0.0433712207372693	-0.271971859951559	-0.0601069893644378	-0.446483549118707	0.0133818348491934	0.00186954411667695	-0.254325001329702	0.940209341502344	0.896534131619135	0.88678107031998	0.893831418348748	0.937478876521604	0.884405064215102	0.922793681793624	0.83861540139987	0.868671083510684	0.889326120358613	0.832049832904283	0.811181506972567	0.795585361771065	0.923247218361512	0.865699247895303	0.87288436583628	0.7973736588068	0.85008954756713	0.821460592655536
CLA4_donor_2	FLO8_recipient_1	R1	NA	no	DNA_repair	Neutral	NA	NA	NA	NA	NA	3989	1795	1988	2499	1479	3235	2654	3056	1585	2081	0.00276100354956543	-0.0288940503004673	-0.0471006925114751	-0.051825253377494	-0.041467455174053	-0.0675626859189364	-0.0104067427576174	-0.0390502730154797	0.0373764740394775	0.940209341502344	0.896534131619135	0.88678107031998	0.893831418348748	0.937478876521604	0.884405064215102	0.922793681793624	0.83861540139987	0.868671083510684	0.977139485319986	0.964874194233985	0.970323655886787	0.958707622049365	1.02818032451508	1.01947211339293	1.00248859622943	0.983479287896559	0.982166279949452	0.921476675598209
CLA4_donor_2	FLO8_recipient_2	R1	NA	no	DNA_repair	Neutral	NA	NA	NA	NA	NA	2737	2207	2586	3131	2245	2587	2318	2642	1431	1726	0.0327244302089643	0.0386043278189991	0.0215431057464351	0.0499244899973434	0.0522299250013776	0.0451496408308828	0.0803783506470798	0.0643828847319154	0.0226836337076461	0.940209341502344	0.896534131619135	0.88678107031998	0.893831418348748	0.937478876521604	0.884405064215102	0.922793681793624	0.83861540139987	0.868671083510684	1.03465123558354	1.05584753333041	1.05927310883844	1.06666974584397	1.01926227008439	1.04950615912433	1.04199793333945	1.03429113514219	1.02553159954877	1.00551318710155
CLA4_donor_2	GAL2_recipient_1	R1	NA	no	DNA_repair	Neutral	NA	NA	NA	NA	NA	3197	1981	2170	2755	1952	2641	2337	2894	1554	2051	0.0500890148049147	0.0513851286537211	0.0526714470410748	0.0280784468911344	-0.0284617471397709	0.0419242719668952	0.0140972112242475	0.0011720585290862	0.0210441988821516	0.940209341502344	0.896534131619135	0.88678107031998	0.893831418348748	0.937478876521604	0.884405064215102	0.922793681793624	0.83861540139987	0.868671083510684	0.993995862526882	0.997576077748244	0.995843222852907	0.98514053915484	1.0412337744187	0.98603346317237	1.01220980525932	1.00456985070196	1.00315567746193	0.984653210167369
CLA4_donor_2	GAL2_recipient_2	R1	NA	no	DNA_repair	Neutral	NA	NA	NA	NA	NA	4203	2852	3337	4123	2846	3364	3380	3648	1979	2207	0.0187616034680931	0.0256318419423947	0.0351622263087181	0.0813509922506468	0.105761740320322	0.0699163404515424	0.0359908576470416	-0.00400145528549223	-0.00295404357690421	0.940209341502344	0.896534131619135	0.88678107031998	0.893831418348748	0.937478876521604	0.884405064215102	0.922793681793624	0.83861540139987	0.868671083510684	1.0253683974944	1.0391700149063	1.03790312169079	1.03958131546464	0.972503484982556	1.04374278845978	1.01089471556347	1.03226443497235	1.01322480534627	0.982822549273621
CLA4_donor_2	HO_recipient_1	R1	NA	no	DNA_repair	Neutral	NA	NA	NA	NA	NA	6106	3503	4254	5151	4149	4336	5527	5226	2379	3513	-0.0410569677832386	-0.0567808606418314	-0.0328118012819538	-0.0449414250978347	-0.064831376613053	-0.072615640844231	-0.0360234880839163	-0.0597515741141967	-0.00529643331214791	0.940209341502344	0.896534131619135	0.88678107031998	0.893831418348748	0.937478876521604	0.884405064215102	0.922793681793624	0.83861540139987	0.868671083510684	1.02523892862704	1.04791828067963	1.03569956749605	1.05260520568713	1.01664512106165	1.13048877337613	1.03142703475148	1.02128136589043	1.02698779697564	0.922882250183759
CLA4_donor_2	HO_recipient_2	R1	NA	no	DNA_repair	Neutral	NA	NA	NA	NA	NA	8173	4351	4988	6377	5056	7257	7170	6636	3798	5964	-0.0506789050457762	-0.0544363942746459	-0.0319957815875136	-0.0403627118679489	-0.0123584352281245	0.0297977377888565	0.00560467435903	0.00276931330883645	-0.0273897484493197	0.940209341502344	0.896534131619135	0.88678107031998	0.893831418348748	0.937478876521604	0.884405064215102	0.922793681793624	0.83861540139987	0.868671083510684	1.03807229842433	1.04475093070392	1.04149567861863	1.05822088963482	1.06482743261631	1.09875787156339	1.04279780094688	1.05168557728826	1.0751894857303	0.925326367087589
CLA4_donor_2	MAG1_recipient_1	R1	NA	no	DNA_repair	DNA_repair	0.057002	-0.040853	-0.098897346	ALLEVIATING	AGGRAVATING	785	502	573	234	403	467	0	0	0	0	0.0297119851282412	0.0618518840307849	0.042025731714608	0.0489775792360513	0.0386565740048522	-0.882981019463598	-0.890364857013508	-0.814864468218674	-0.844496281563071	0.940209341502344	0.896534131619135	0.88678107031998	0.893831418348748	0.937478876521604	0.884405064215102	0.922793681793624	0.83861540139987	0.868671083510684	0.979893023431059	0.977196166351292	0.818315455895098	0.967950189992628	0.956884797406249	0.998389827456757	0.964857990014534	0.971678396149713	0.972170361824511	0.951016559431098
CLA4_donor_2	MAL13_recipient_1	R1	NA	no	DNA_repair	Neutral	NA	NA	NA	NA	NA	4979	2241	2639	3118	2335	3497	2927	2911	1861	2488	-0.0124747254337593	0.0103351853037286	-0.0490088028322105	-0.0510980844213118	-0.0454576925863209	-0.0865901774965324	-0.0937878039566606	-0.0443789187687059	-0.0173437227953378	0.940209341502344	0.896534131619135	0.88678107031998	0.893831418348748	0.937478876521604	0.884405064215102	0.922793681793624	0.83861540139987	0.868671083510684	0.978074685318319	0.954675292066494	0.962210756644409	0.95689086608025	1.00438331492522	0.986990916046925	0.997030185706878	0.971713707175814	0.973703450701899	0.90712023038949
CLA4_donor_2	MMS1_recipient_1	R1	NA	no	DNA_repair	DNA_repair	-0.050101	-0.197221	-0.270330891	AGGRAVATING	AGGRAVATING	1516	202	214	30	37	892	591	770	294	460	-0.0989331263743151	-0.115561075765584	-0.430891496339098	-0.45080245655077	-0.0229121364373975	-0.100060622851188	-0.0116726767732732	0.075790646430909	-0.000987122260702966	0.940209341502344	0.896534131619135	0.88678107031998	0.893831418348748	0.937478876521604	0.884405064215102	0.922793681793624	0.83861540139987	0.868671083510684	0.922039898562406	0.871279757190204	0.772714201717554	0.832724262450748	1.00373925878173	0.977710415340631	0.963168155807593	0.798881677559985	0.943543370043919	0.767977399491933
CLA4_donor_2	MMS4_recipient_1	R1	NA	no	DNA_repair	DNA_repair	0.051704	0.073286	0.039743804	ALLEVIATING	ALLEVIATING	1723	734	843	699	524	1193	983	1003	453	765	0.0082630556394051	0.0381022146803884	0.0297924041012411	0.0127029228153055	0.0601771669969822	0.0483044566053513	0.0510247902556366	0.0460374957003571	0.052076468017537	0.940209341502344	0.896534131619135	0.88678107031998	0.893831418348748	0.937478876521604	0.884405064215102	0.922793681793624	0.83861540139987	0.868671083510684	0.960050539181468	0.944877775258034	0.85010747431411	0.891056114424469	1.00834738197214	0.971368850531832	0.955314157562622	0.84314338606626	0.93728103117436	0.910911540892184
CLA4_donor_2	MPH1_recipient_1	R1	NA	no	DNA_repair	DNA_repair	0.011907	-0.284782	-0.351268428	NEUTRAL	AGGRAVATING	1128	379	415	23	310	618	0	611	223	0	0.0161686735047635	0.0533235322472042	-0.446066666239602	0.0533303558114464	0.0179992999535111	-0.923479496322942	0.101548731513875	-0.062530365013002	-0.818001094232913	0.940209341502344	0.896534131619135	0.88678107031998	0.893831418348748	0.937478876521604	0.884405064215102	0.922793681793624	0.83861540139987	0.868671083510684	0.935369461764388	0.914362041511192	0.845091567217915	0.850706292499757	0.933234994698097	1.0441816014956	0.858672477368581	0.894039221703752	0.941669533797543	0.895611779211661
CLA4_donor_2	MUS81_recipient_1	R1	NA	no	DNA_repair	DNA_repair	0.02746	0.004642	-0.020003319	NEUTRAL	NEUTRAL	663	196	251	192	156	397	313	304	88	202	0.00126436054344781	-0.0287920351029756	-0.045206108113594	-0.0248790429455682	-0.0638397629163344	-0.0737010511831174	-0.0140733148723592	-0.0136759060553224	0.0297573779221068	0.940209341502344	0.896534131619135	0.88678107031998	0.893831418348748	0.937478876521604	0.884405064215102	0.922793681793624	0.83861540139987	0.868671083510684	0.925485642056422	0.91145858037585	0.817670650845666	0.830694497777121	0.985763709729288	0.938479332964604	0.906787312228861	0.695182754637218	0.887806994487179	0.87141460663119
CLA4_donor_2	NGL3_recipient_1	R1	NA	no	DNA_repair	Neutral	NA	NA	NA	NA	NA	31149	15664	17036	22552	16913	17584	14813	17604	11518	15219	0.00578259180062102	-0.0184452623209752	-0.0116134072744877	-0.0062113626280258	-0.0546206318728045	-0.0151665048723212	0.0250448057021871	0.0378527438930782	0.00173596401938669	0.940209341502344	0.896534131619135	0.88678107031998	0.893831418348748	0.937478876521604	0.884405064215102	0.922793681793624	0.83861540139987	0.868671083510684	1.00322406203414	1.01305266474726	1.00723179655164	1.04024549639592	1.02043424019502	0.969454345145803	0.997839759506783	0.9840259309767	1.00054947843243	0.949023226545046
CLA4_donor_2	NGL3_recipient_2	R1	NA	no	DNA_repair	Neutral	NA	NA	NA	NA	NA	5329	3159	3534	4887	3190	3571	3371	4602	2852	3010	-0.00065435521698376	-0.000804750454527436	0.0240546691324144	0.0649661363187314	0.0210654613799403	0.0390155388238871	0.0220917882521032	0.0319770442849633	-0.00186035219981351	0.940209341502344	0.896534131619135	0.88678107031998	0.893831418348748	0.937478876521604	0.884405064215102	0.922793681793624	0.83861540139987	0.868671083510684	1.02882688530291	1.03361818480194	1.03725886884781	1.03125608815844	1.02397199011269	1.01703092855935	1.02497318499988	1.01961789499657	1.0259877888907	0.966658293133571
CLA4_donor_2	PSY3_recipient_1	R1	NA	no	DNA_repair	DNA_repair	0.029901	-0.093502	-0.139883623	NEUTRAL	AGGRAVATING	4431	2844	2892	776	2175	3213	2869	3112	2010	2962	0.0235611408516279	0.00897671001385314	-0.180595523277894	-0.0343996006335844	-0.0242091402053625	-0.0591544059834537	-0.0296454635414822	-0.045934583819932	-0.0145191275163302	0.940209341502344	0.896534131619135	0.88678107031998	0.893831418348748	0.937478876521604	0.884405064215102	0.922793681793624	0.83861540139987	0.868671083510684	1.02668483796383	1.0372464641212	0.947455787518922	1.00784422223334	1.00816852140993	1.0691611878551	1.0102565547156	1.04440058687395	1.05199914233489	0.988859816284044
CLA4_donor_2	PSY3_recipient_2	R1	NA	no	DNA_repair	DNA_repair	0.029901	-0.093502	-0.139883623	NEUTRAL	AGGRAVATING	10101	3760	3946	1077	3539	4341	4891	4245	2942	3728	-0.009823887225199	-0.0300243298263365	-0.203288383284221	-0.0146726812558858	-0.035898446475057	-0.0266264085917077	-0.0464711530321872	-0.00047604387814304	0.00166354604095365	0.940209341502344	0.896534131619135	0.88678107031998	0.893831418348748	0.937478876521604	0.884405064215102	0.922793681793624	0.83861540139987	0.868671083510684	0.936985491171097	0.905459234512675	0.823627339660081	0.875496046847722	0.875877869434323	0.917796063678067	0.904417030771092	0.881829710234191	0.933592680525567	0.871138624426029
CLA4_donor_2	RAD18_recipient_1	R1	NA	no	DNA_repair	DNA_repair	-0.130869	-0.017214	0.02268046	NEUTRAL	NEUTRAL	913	27	38	154	63	426	305	350	150	155	-0.259007208559916	-0.337258455352726	0.0553983262195067	-0.0335260355160051	0.0191992694766588	0.0837139036596979	0.0369105257408303	-0.0178400869712551	-0.0629003543333532	0.940209341502344	0.896534131619135	0.88678107031998	0.893831418348748	0.937478876521604	0.884405064215102	0.922793681793624	0.83861540139987	0.868671083510684	0.894139248171903	0.839875733211546	0.64401167257891	0.577793309028067	0.890482293963524	0.790061313751623	0.863072516081628	0.831157727708937	0.836118034308216	0.581670865175191
CLA4_donor_2	RAD18_recipient_2	R1	NA	no	DNA_repair	DNA_repair	-0.130869	-0.017214	0.02268046	NEUTRAL	NEUTRAL	6340	313	319	1195	853	3262	2801	3119	1578	1423	-0.239121420084077	-0.335050853873728	0.0878704809061377	0.0894451131974277	0.0147404468762934	-0.0277756877098451	-0.00170713494456598	-0.0150989322770193	-0.0644362126918159	0.940209341502344	0.896534131619135	0.88678107031998	0.893831418348748	0.937478876521604	0.884405064215102	0.922793681793624	0.83861540139987	0.868671083510684	0.940077668922776	0.89946413412162	0.676774143973883	0.63303712957807	0.950542964392442	0.914770680304021	0.908216273551596	0.898896137679523	0.894419788460988	0.644748385974864
CLA4_donor_2	RAD5_recipient_1	R1	NA	no	DNA_repair	DNA_repair	-0.029138	0.012058	0.0265572	NEUTRAL	NEUTRAL	2434	1035	1158	548	372	2172	1340	1893	847	1028	0.0389984711241493	0.0463573750433129	0.0421287960058152	0.0175042903056354	-0.00560470506114152	0.0220722404834479	0.0158288534193044	0.0143059618095287	0.0312090041693962	0.940209341502344	0.896534131619135	0.88678107031998	0.893831418348748	0.937478876521604	0.884405064215102	0.922793681793624	0.83861540139987	0.868671083510684	0.957907967872434	0.934035181881419	0.745444649092989	0.697647644653117	1.03373922042984	0.93567888802812	0.980816231259747	0.909969298525856	0.911090078731403	0.939632490817339
CLA4_donor_2	RAD5_recipient_2	R1	NA	no	DNA_repair	DNA_repair	-0.029138	0.012058	0.0265572	NEUTRAL	NEUTRAL	15697	6109	6545	3527	2254	11130	8931	10188	5600	6465	0.00671405890355969	-0.00396732200771688	0.0199548561581365	0.00437013818118881	-0.0104758954654693	0.0373625733333626	0.00656176483160886	0.0411844207678524	0.059975394576259	0.940209341502344	0.896534131619135	0.88678107031998	0.893831418348748	0.937478876521604	0.884405064215102	0.922793681793624	0.83861540139987	0.868671083510684	0.925054669028896	0.889074413940239	0.717563407679046	0.661302258065954	0.958330622978082	0.886869173609419	0.931473958574861	0.880079087749115	0.887555454640126	0.876459100124887
CLA4_donor_2	RAD51_recipient_1	R1	NA	no	DNA_repair	DNA_repair	0.007916	-0.221307	-0.316552286	NEUTRAL	AGGRAVATING	812	167	181	14	153	378	313	356	147	219	-0.00984469806191279	-0.0232673247162806	-0.481506503380363	-0.0639279457513583	-0.0754907551661544	-0.084169017102775	-0.0876834653193338	-0.00245831490560411	-0.0045329766208283	0.940209341502344	0.896534131619135	0.88678107031998	0.893831418348748	0.937478876521604	0.884405064215102	0.922793681793624	0.83861540139987	0.868671083510684	0.875913732203675	0.823934064559246	0.754296769104228	0.774584389188784	0.946552806647369	0.876073985205695	0.93456977287356	0.750999537173849	0.840650257001184	0.813697575306165
CLA4_donor_2	RAD52_recipient_1	R1	NA	no	DNA_repair	DNA_repair	-0.007964	-0.085992	-0.131282017	NEUTRAL	AGGRAVATING	487	74	125	56	76	280	283	261	78	180	-0.0258062332314347	0.0498098370691933	-0.0885237928367439	0.00397671651050568	-0.0431608919565627	0.0140842958519923	-0.0186366804494199	0.0841494853463494	0.114480899959516	0.940209341502344	0.896534131619135	0.88678107031998	0.893831418348748	0.937478876521604	0.884405064215102	0.922793681793624	0.83861540139987	0.868671083510684	0.861430328875022	0.80340757074557	0.729051958688074	0.723561653231785	1.02039604106149	0.951247511878153	0.981269360358356	0.744643183315596	0.84875542393698	0.784118609030298
CLA4_donor_2	RAD54_recipient_1	R1	NA	no	DNA_repair	DNA_repair	0.036502	-0.208975	-0.314453218	NEUTRAL	AGGRAVATING	654	164	191	77	159	606	519	519	140	206	0.0306782903239801	0.0620330384931935	-0.0827542209449468	0.115064151084931	0.147735539773366	0.150623576886825	0.109769766663641	0.130108277640188	0.0784635450952913	0.940209341502344	0.896534131619135	0.88678107031998	0.893831418348748	0.937478876521604	0.884405064215102	0.922793681793624	0.83861540139987	0.868671083510684	0.869025056150987	0.818038820563396	0.736182258537536	0.728488979269681	0.97870253051092	0.940442453748188	0.951922123334662	0.694785258865036	0.841129696888204	0.847743766116737
CLA4_donor_2	RAD54_recipient_2	R1	NA	no	DNA_repair	DNA_repair	0.036502	-0.208975	-0.314453218	NEUTRAL	AGGRAVATING	3455	779	867	240	496	2231	1665	2155	605	923	0.0242692324017468	0.0727861235474754	-0.129979936717369	0.0387037861582055	0.0182402911443806	0.00815091281898694	0.0452593492611328	0.0881994762677928	0.0394236153708996	0.940209341502344	0.896534131619135	0.88678107031998	0.893831418348748	0.937478876521604	0.884405064215102	0.922793681793624	0.83861540139987	0.868671083510684	0.875951553416864	0.818103944714564	0.724561958217406	0.726561859566585	0.968882232280979	0.90589207191443	0.947054270857406	0.685365053755607	0.848167039815834	0.847847065627772
CLA4_donor_2	RAD55_recipient_1	R1	NA	no	DNA_repair	DNA_repair	0.012113	-0.208745	-0.290098712	NEUTRAL	AGGRAVATING	1851	230	277	23	245	462	500	527	225	282	0.00810609432114273	-0.0365774626624317	-0.450624084464636	0.00760442245516602	-0.119491665384839	-0.0553600361545478	-0.0409037279770251	0.0575665033729971	0.0253512006203531	0.940209341502344	0.896534131619135	0.88678107031998	0.893831418348748	0.937478876521604	0.884405064215102	0.922793681793624	0.83861540139987	0.868671083510684	0.807942952988996	0.739515347513494	0.663030090813451	0.669782987337108	0.85367797237079	0.774298358934417	0.843135005704049	0.588744820788096	0.759539196610079	0.767741606122386
CLA4_donor_2	RAD57_recipient_1	R1	NA	no	DNA_repair	DNA_repair	-6.7e-05	-0.264148	-0.359059551	NEUTRAL	AGGRAVATING	2399	673	777	30	420	1626	1082	1562	330	758	0.0101814201717541	0.00154059922951599	-0.505605784159354	-0.0225326406272783	-0.00593483215791901	0.0339026435258326	0.0798726078905024	0.130720850007028	0.0144872512489177	0.940209341502344	0.896534131619135	0.88678107031998	0.893831418348748	0.937478876521604	0.884405064215102	0.922793681793624	0.83861540139987	0.868671083510684	0.924351618790901	0.888850077831563	0.773968050656659	0.813924674246391	1.00854140318196	0.900427189167386	0.965979821800883	0.639873673838406	0.902119368367475	0.879265446991773
CLA4_donor_2	RAD59_recipient_1	R1	NA	no	DNA_repair	DNA_repair	0.018912	-0.199961	-0.262064974	NEUTRAL	AGGRAVATING	9159	3913	4754	709	4093	5856	5428	5360	3501	4148	0.00818972929484396	0.00814113902244495	-0.267473272227137	0.0763986555064943	0.070296176394782	0.0796427122769537	0.0135352186500237	0.0156547917232563	-0.0035365921928423	0.940209341502344	0.896534131619135	0.88678107031998	0.893831418348748	0.937478876521604	0.884405064215102	0.922793681793624	0.83861540139987	0.868671083510684	0.977749023511981	0.975941952209133	0.882816589331587	0.955246336488992	0.961178871270467	0.954337915694488	0.958569727235596	0.959539871393559	0.98543273413042	0.927478494845604
CLA4_donor_2	RAD61_recipient_1	R1	NA	no	DNA_repair	DNA_repair	0.048708	-0.002426	-0.056179449	ALLEVIATING	NEUTRAL	1794	677	880	767	129	1490	0	1327	0	0	-0.0590936897299564	-0.0616065285579768	-0.0610200174840859	-0.379643081078771	-0.038004668378916	-0.997121441317622	0.0346913078504431	-0.866172732176502	-0.871343843759111	0.940209341502344	0.896534131619135	0.88678107031998	0.893831418348748	0.937478876521604	0.884405064215102	0.922793681793624	0.83861540139987	0.868671083510684	1.00329222739576	1.01026488739354	0.956679285464691	0.973119719816508	1.07757471808574	1.12744881464757	0.993166330835378	1.03286051118383	1.00307683805661	0.884211034724235
CLA4_donor_2	RTT101_recipient_1	R1	NA	no	DNA_repair	DNA_repair	-0.043121	-0.282624	-0.37163542	AGGRAVATING	AGGRAVATING	1393	79	139	3	13	366	345	70	31	34	-0.0939551727981993	-0.0578549850760669	-0.550328627247218	-0.405020946832861	-0.0825057648139673	-0.163407590471173	-0.388141691487769	-0.32255798387555	-0.350403402187875	0.940209341502344	0.896534131619135	0.88678107031998	0.893831418348748	0.937478876521604	0.884405064215102	0.922793681793624	0.83861540139987	0.868671083510684	0.803886734311702	0.723911271592717	0.620591311278939	0.617107548096194	0.907397639245124	0.91971324606308	0.884554568717248	0.698491565934875	0.799573448356313	0.661866644311476
CLA4_donor_2	RTT101_recipient_2	R1	NA	no	DNA_repair	DNA_repair	-0.043121	-0.282624	-0.37163542	AGGRAVATING	AGGRAVATING	1283	155	177	8	18	386	436	0	0	0	-0.0577844581628968	-0.0769970717914369	-0.592212045000729	-0.515810038452372	-0.17343921112674	-0.17373691268624	-0.872453999324173	-0.595947709679487	-0.750064582051811	0.940209341502344	0.896534131619135	0.88678107031998	0.893831418348748	0.937478876521604	0.884405064215102	0.922793681793624	0.83861540139987	0.868671083510684	0.859268302290372	0.790515481838621	0.685322836888147	0.723633808956898	0.955543394164823	0.944920542543834	0.945448605183765	0.710632917884281	0.863462127714058	0.750107626507372
CLA4_donor_2	RTT107_recipient_1	R1	NA	no	DNA_repair	DNA_repair	-0.015571	-0.267349	-0.343825897	NEUTRAL	AGGRAVATING	873	393	445	193	315	758	1029	727	278	528	0.0034577482111412	0.0340819667419445	-0.0562186612694379	-0.0120907215895019	0.015139310504322	0.0504455576512476	0.0546385276876551	0.164382537818744	0.0881098972118727	0.940209341502344	0.896534131619135	0.88678107031998	0.893831418348748	0.937478876521604	0.884405064215102	0.922793681793624	0.83861540139987	0.868671083510684	0.967854154602008	0.954043971359741	0.81927882280016	0.921834177059784	1.04827832665807	1.0915898921701	0.987436705817648	0.810421978019435	0.973566024669053	0.913443265579803
CLA4_donor_2	SGS1_recipient_1	R1	NA	no	DNA_repair	DNA_repair	0.009066	-0.132432	-0.192787591	NEUTRAL	AGGRAVATING	3100	908	1026	185	510	2383	1733	1829	779	750	0.0109200829616906	0.0199130512043454	-0.226011645240381	0.00643505036568637	0.0879785445522021	0.0350806436139843	0.0667408923823573	0.0668610385781681	0.0527383268383513	0.940209341502344	0.896534131619135	0.88678107031998	0.893831418348748	0.937478876521604	0.884405064215102	0.922793681793624	0.83861540139987	0.868671083510684	0.909562275205106	0.889076625619341	0.76425960016889	0.765219952996017	1.00155660220334	0.98107409347979	0.940878295557698	0.807546985982978	0.819774873860478	0.866099030787657
CLA4_donor_2	SHU1_recipient_1	R1	NA	no	DNA_repair	DNA_repair	0.106566	-0.118079	-0.222249947	ALLEVIATING	AGGRAVATING	3012	1622	1821	521	978	2364	1894	2296	1427	1745	0.0210923493658306	0.082253496396691	-0.125744272921327	0.0614651323369496	0.018594851694607	-0.0157789997843413	0.0466169689275507	0.0181883775440854	0.0418056998288618	0.940209341502344	0.896534131619135	0.88678107031998	0.893831418348748	0.937478876521604	0.884405064215102	0.922793681793624	0.83861540139987	0.868671083510684	0.990058641517874	0.978661764570055	0.897933496424986	0.877497174321861	1.01120057442635	1.00128527419495	0.984592331867069	1.00397686316193	0.994255008268233	0.951954732756056
CLA4_donor_2	SHU1_recipient_2	R1	NA	no	DNA_repair	DNA_repair	0.106566	-0.118079	-0.222249947	ALLEVIATING	AGGRAVATING	2631	1800	1890	496	1290	2321	2142	1986	1365	1955	0.0284595835341708	0.000306299003628885	-0.219524847774647	-0.0164142883080568	-0.0216175040052882	-0.0526494892632844	-0.0135640480573669	-0.0229207903934719	0.0728683770738863	0.940209341502344	0.896534131619135	0.88678107031998	0.893831418348748	0.937478876521604	0.884405064215102	0.922793681793624	0.83861540139987	0.868671083510684	1.00310432129116	1.00347139546833	0.930117816429212	0.979525543454901	1.0254215569158	1.05445453455797	1.00303449550288	1.02728848042026	1.00933016288618	0.97158763691349
CLA4_donor_2	SHU2_recipient_1	R1	NA	no	DNA_repair	DNA_repair	0.029507	-0.136026	-0.187677917	NEUTRAL	AGGRAVATING	5179	1505	1473	318	1119	2304	2544	2706	1605	1828	0.0278613256942628	-0.00259041264784532	-0.246481825662516	0.00895968689806803	0.0147711264144886	0.018300072112773	0.0802168394310541	0.0688765688897828	0.03534122371818	0.940209341502344	0.896534131619135	0.88678107031998	0.893831418348748	0.937478876521604	0.884405064215102	0.922793681793624	0.83861540139987	0.868671083510684	0.909993509726746	0.868123752324228	0.789975429695843	0.824054003937135	0.894312802592026	0.93995812892241	0.922801131442897	0.905332455255791	0.899357575417855	0.883445724245854
CLA4_donor_2	SHU2_recipient_2	R1	NA	no	DNA_repair	DNA_repair	0.029507	-0.136026	-0.187677917	NEUTRAL	AGGRAVATING	5224	2551	3012	581	2340	4489	3782	3859	2293	2851	0.026201616970869	0.0331470554823869	-0.210317765181398	0.079714545800547	0.0987029140979505	0.107234421818487	0.0500866353005194	0.0299159222221905	0.0326892472179413	0.940209341502344	0.896534131619135	0.88678107031998	0.893831418348748	0.937478876521604	0.884405064215102	0.922793681793624	0.83861540139987	0.868671083510684	0.975600661377757	0.968512610505021	0.889233648606162	0.952054935912051	0.995576326147071	0.974554652763561	0.964262078610076	0.975226451980473	0.979605837457594	0.943470472374101
CLA4_donor_2	SLX4_recipient_1	R1	NA	no	DNA_repair	DNA_repair	0.052009	-0.00643	-0.063418607	ALLEVIATING	NEUTRAL	4853	2571	2866	2763	2356	2645	2350	0	0	0	0.0265849991358889	0.0232775687329713	0.02647573299104	-0.00721117993583453	-0.0206237105402624	-0.000445662918349021	-0.870429457104266	-0.800528715172044	-0.848471976247702	0.940209341502344	0.896534131619135	0.88678107031998	0.893831418348748	0.937478876521604	0.884405064215102	0.922793681793624	0.83861540139987	0.868671083510684	0.999057462445569	1.00182948026901	0.944356985660873	0.975038067041707	0.941868702858437	0.928164059319394	0.943254677917193	0.95458384598679	0.976747116778254	0.96590815802484
CLA4_donor_2	SRS2_recipient_1	R1	NA	no	DNA_repair	DNA_repair	0.034259	-0.020651	-0.060351627	NEUTRAL	NEUTRAL	3002	1478	1670	1435	808	2606	2857	2045	1253	1458	-0.0027823734239566	-0.0207918971186702	-0.0006909326299811	-0.0505195565346299	-0.0612702722453647	-0.0117319377324953	-0.0336344657549701	0.00346776238212665	0.0104951366362068	0.940209341502344	0.896534131619135	0.88678107031998	0.893831418348748	0.937478876521604	0.884405064215102	0.922793681793624	0.83861540139987	0.868671083510684	0.965085593698031	0.963984882883378	0.888452927120762	0.858651282094382	1.05680364394023	1.07452192589209	0.984454656529828	0.962194255589703	0.976247958769809	0.904600117120268
CLA4_donor_2	SRS2_recipient_2	R1	NA	no	DNA_repair	DNA_repair	0.034259	-0.020651	-0.060351627	NEUTRAL	NEUTRAL	4270	2016	2190	1911	1120	3112	3034	2693	1647	2156	-0.0110560700936919	-0.028786662970227	-0.00487324031518022	-0.0412710229381852	-0.0153506271150847	0.0222005795644188	0.0311141101884068	0.0435237676023736	-0.00256721294457551	0.940209341502344	0.896534131619135	0.88678107031998	0.893831418348748	0.937478876521604	0.884405064215102	0.922793681793624	0.83861540139987	0.868671083510684	0.98066272385054	0.982299106585585	0.902259942007339	0.873731932628757	1.02480756785727	1.05320839059582	0.966027533434463	0.959084128635631	0.975803150580726	0.91097218373372
CLA4_donor_2	YBR259W_recipient_1	R1	NA	no	DNA_repair	Neutral	NA	NA	NA	NA	NA	10448	6350	7370	8871	6248	7465	7031	7277	5448	5953	-0.0189224461232855	0.0124022998082332	0.0396986209359802	0.0179711212807029	0.021367686858958	-0.0285467396379426	-0.0554852241181806	0.0313485718051026	-0.022542976992304	0.940209341502344	0.896534131619135	0.88678107031998	0.893831418348748	0.937478876521604	0.884405064215102	0.922793681793624	0.83861540139987	0.868671083510684	1.02510583967252	1.02565375437479	1.02529886717017	1.0355190101245	1.01532379034408	1.0237212307219	1.03410512433581	1.01826005121277	1.02532253189518	0.944891640365421
CLA4_donor_2	YCL047C_recipient_1	R1	NA	no	DNA_repair	Neutral	NA	NA	NA	NA	NA	3076	1105	1296	1480	1002	1957	1888	1810	1120	1336	-0.00283344619977499	0.0100854803860074	-0.0463774185413818	-0.0544901275920869	-0.0153309333326986	-0.0388236530470298	-0.0371774221459619	-0.030278910849847	-0.013290819889123	0.940209341502344	0.896534131619135	0.88678107031998	0.893831418348748	0.937478876521604	0.884405064215102	0.922793681793624	0.83861540139987	0.868671083510684	0.939152970145958	0.910298676337769	0.907738588662117	0.881920606647742	0.950614886881195	0.944070674172544	0.93694217058055	0.948738421599023	0.942094336794585	0.880166949431127
CLA4_donor_2	YDL027C_recipient_1	R1	NA	no	DNA_repair	Neutral	NA	NA	NA	NA	NA	4424	1781	2048	2663	1605	2672	2201	2473	1444	1854	-0.0132587304165718	0.0102389331497953	-0.0142042103052907	-0.0376492277080221	-0.0239803541709929	-0.0565272143498139	-0.00505543948359799	0.0368164941738025	0.0336324358928349	0.940209341502344	0.896534131619135	0.88678107031998	0.893831418348748	0.937478876521604	0.884405064215102	0.922793681793624	0.83861540139987	0.868671083510684	0.971348477409008	0.96180616770099	0.967356572586953	0.951429288076579	1.0105669881414	0.991031058718342	0.974591135135021	0.968137643015773	0.96567926433161	0.900012181897457
CLA4_donor_2	YDL027C_recipient_2	R1	NA	no	DNA_repair	Neutral	NA	NA	NA	NA	NA	6621	3754	4110	5346	3319	4741	4014	3571	2688	3166	0.00791812196389607	0.0368675886348078	0.015926794825322	0.0249535667348837	0.0954772386157093	0.0493730331260659	0.0164686291828142	0.00743835131155568	0.023399675883559	0.940209341502344	0.896534131619135	0.88678107031998	0.893831418348748	0.937478876521604	0.884405064215102	0.922793681793624	0.83861540139987	0.868671083510684	0.996749966310421	0.992543521990381	1.00022971168705	0.985305364915334	0.978024491887574	0.985723544538165	0.977887379027845	0.991694807018236	0.984504277015658	0.945071751431101
CLA4_donor_2	YFR057W_recipient_1	R1	NA	no	DNA_repair	Neutral	NA	NA	NA	NA	NA	9082	4147	4662	6388	4256	4971	4390	4957	3267	3361	0.0117970508306742	0.0646930349197801	0.0594459594380518	0.0585001674242196	0.033105545326098	-0.0405578084471817	0.00580867731193779	-0.0200746243650407	-0.012654838002893	0.940209341502344	0.896534131619135	0.88678107031998	0.893831418348748	0.937478876521604	0.884405064215102	0.922793681793624	0.83861540139987	0.868671083510684	0.978946046998499	0.966383083122567	0.963200791672416	0.960100808588936	0.916841063190542	0.961721234339641	0.963839012511504	0.984493484592844	0.970739917097574	0.932211269045456
CLA4_donor_2	YKR011C_recipient_1	R1	NA	no	DNA_repair	Neutral	NA	NA	NA	NA	NA	4111	2617	3089	4247	2778	3145	3509	3202	1947	2279	-0.00648485978890667	-0.0356371488440878	-0.042746179683488	-0.0401218483604846	-0.0488193502262341	-0.0894267851557186	-0.0281101762874219	-0.0452772357335348	0.0126101268926816	0.940209341502344	0.896534131619135	0.88678107031998	0.893831418348748	0.937478876521604	0.884405064215102	0.922793681793624	0.83861540139987	0.868671083510684	1.03110008488669	1.05231043319592	1.06319232365119	1.07539671199129	1.02325606034637	1.10818029217167	1.02489011293459	1.03239008328747	1.02236011478198	0.962965072045417
CLA4_donor_2	YKR011C_recipient_2	R1	NA	no	DNA_repair	Neutral	NA	NA	NA	NA	NA	4346	1875	2142	3167	2023	2693	2719	2667	1326	1482	-0.00989521503812207	-0.0289639480664506	-0.0121233350297054	-0.00367860152712907	-0.0489758472686228	-0.00949111514532675	0.0411372375506509	-0.0296148753551968	-0.0606331999596658	0.940209341502344	0.896534131619135	0.88678107031998	0.893831418348748	0.937478876521604	0.884405064215102	0.922793681793624	0.83861540139987	0.868671083510684	1.00041995163719	1.0045474686814	1.00908234628757	1.00413685109265	1.03482154563961	1.03350734282019	0.996430658602889	1.01910161553876	1.00322009320036	0.930708968916487
CLA4_donor_2	YLR179C_recipient_1	R1	NA	no	DNA_repair	Neutral	NA	NA	NA	NA	NA	3509	2860	2993	3333	2660	3036	2809	3735	2062	2747	0.0285467870033499	0.00491191827540982	0.0117365389300477	0.0768699197312428	0.069920167060469	0.130178013593373	0.0512420426300356	0.0227722304970844	0.0413168362822983	0.940209341502344	0.896534131619135	0.88678107031998	0.893831418348748	0.937478876521604	0.884405064215102	0.922793681793624	0.83861540139987	0.868671083510684	1.03827599982451	1.07623249467364	1.05801721240363	1.06900499376947	1.02777771932115	0.974429965750447	1.03404765154921	1.05269458433162	1.03905386746229	1.00474358109604
CLA4_donor_2	YLR179C_recipient_2	R1	NA	no	DNA_repair	Neutral	NA	NA	NA	NA	NA	4850	2895	3057	4162	2891	3939	3189	3438	2229	2768	0.0346097171216654	0.0312952933707404	0.0460348703141921	0.0226561063429813	0.00923684039654371	0.0253526001313673	-0.02590066919237	-0.0056056382839148	-0.00721242656207743	0.940209341502344	0.896534131619135	0.88678107031998	0.893831418348748	0.937478876521604	0.884405064215102	0.922793681793624	0.83861540139987	0.868671083510684	1.00569983107598	1.00556442544712	1.00250682781838	0.986006046360392	0.99729924543547	0.977560243441647	1.00800058246192	0.999395110324603	1.01318570401249	0.98017809304663
CLA4_donor_2	YLR356W_recipient_1	R1	NA	no	DNA_repair	Neutral	NA	NA	NA	NA	NA	8674	4082	4791	6407	4915	4142	4226	5102	3605	3912	-0.0307021539470183	-0.0462448291205697	-0.0181811919917235	-0.0441272686223632	-0.0148615609741675	-0.0355319676386436	-0.0384956625939619	-0.0253268983445539	-0.00850752149649614	0.940209341502344	0.896534131619135	0.88678107031998	0.893831418348748	0.937478876521604	0.884405064215102	0.922793681793624	0.83861540139987	0.868671083510684	0.989022117434108	0.990969336963541	0.993226692749417	1.01241292135927	0.876500174199853	0.929450906492099	0.961159255151644	0.995485160708361	0.983857464665369	0.899185679816959
CLA4_donor_2	YLR356W_recipient_2	R1	NA	no	DNA_repair	Neutral	NA	NA	NA	NA	NA	5629	2221	2404	3143	1930	3044	1656	2558	1602	2185	-0.01767231480848	-0.0203338478155807	-0.00409065507544071	-0.0402025838338554	-0.0253227685364771	0.0269542077733819	-0.0143408501133063	-0.00660874405268996	-0.0372543917273781	0.940209341502344	0.896534131619135	0.88678107031998	0.893831418348748	0.937478876521604	0.884405064215102	0.922793681793624	0.83861540139987	0.868671083510684	0.964864864796432	0.937230354975103	0.944616692120163	0.930436154882038	0.97014257908123	0.821364810971192	0.951545473801053	0.947017226154155	0.96516451433361	0.889502644360522
CSM2_donor_1	APT2_recipient_1	R1	NA	no	DNA_repair	Neutral	NA	NA	NA	NA	NA	2106	1288	1235	1177	1097	2010	1843	1894	1425	1779	0.00463548811937742	-0.00433789060152034	0.030979037631538	0.0187619184936749	0.0326575985437472	0.00198078509663957	-0.0115219174195383	0.0271680444241544	-0.00120532710540178	0.98395825226401	0.974374296884754	0.918134435901133	0.973718523437856	0.995899990739305	0.987633383946368	0.982604582053201	0.966591578839908	0.973762815173928	0.956360569385308	0.927835281063847	0.920845983869079	0.922376948162631	1.00407347209512	0.946238301693081	0.973105897436087	0.941208943399919	0.960316852990993	0.945654362505959
CSM2_donor_1	CLA4_recipient_1	R1	NA	no	DNA_repair	DNA_repair	0.042223	-0.131099	-0.191540569	NEUTRAL	AGGRAVATING	665	253	321	62	236	324	0	0	0	0	-0.00957782741105018	0.00765035473932041	-0.301285462480248	-0.066603991379515	-0.0670771140328897	-0.830480269551679	-0.864593012399261	-0.751775874982233	-0.791507532486493	0.98395825226401	0.974374296884754	0.918134435901133	0.973718523437856	0.995899990739305	0.987633383946368	0.982604582053201	0.966591578839908	0.973762815173928	0.911340941931107	0.864541552431924	0.845827398274323	0.839219325330579	0.891982240642949	0.840879098510482	0.879899227207603	0.77775959509652	0.812834008603129	0.887143613028119
CSM2_donor_1	CSM2_recipient_1	R1	0	YES	DNA_repair	DNA_repair	NA	NA	NA	NA	NA	527	6	9	5	6	18	21	18	8	10	-0.506025373216156	-0.673019473070576	-0.712314372137314	-0.795001126701538	-0.691467815881965	-0.806650621852062	-0.589776766655573	-0.742228510742778	-0.619278862339544	0.98395825226401	0.974374296884754	0.918134435901133	0.973718523437856	0.995899990739305	0.987633383946368	0.982604582053201	0.966591578839908	0.973762815173928	1.00506297802252	1.00462341352889	0.928783953503043	0.979612178008408	1.03514577626481	1.07142008082953	1.00457596524542	1.02897042584498	1.00913714866749	0.482914638054148
CSM2_donor_1	CSM2_recipient_2	R1	0	YES	DNA_repair	DNA_repair	NA	NA	NA	NA	NA	1405	22	21	16	21	38	47	44	22	30	-0.525882215447112	-0.769772794328997	-0.751594430705338	-0.828963338071902	-0.57295334888637	-0.748573118256448	-0.565607150363423	-0.866435416881547	-0.681794542770807	0.98395825226401	0.974374296884754	0.918134435901133	0.973718523437856	0.995899990739305	0.987633383946368	0.982604582053201	0.966591578839908	0.973762815173928	1.06123602173778	1.07776105767727	1.00308390702977	1.08864496103723	0.919490825951703	1.02654440458637	0.992838010412584	1.10145759737858	1.07181633898063	0.518329725741607
CSM2_donor_1	CSM3_recipient_1	R1	NA	no	DNA_repair	DNA_repair	-0.030523	0.017655	0.045435107	NEUTRAL	NEUTRAL	1289	281	267	197	142	614	498	482	326	351	-0.0260914815651969	-0.0303420961130821	-0.0713179803963011	-0.0881088439198615	-0.0849631495592706	-0.127893498357806	-0.061210428038435	-0.0370206360673582	-0.0444977357788874	0.98395825226401	0.974374296884754	0.918134435901133	0.973718523437856	0.995899990739305	0.987633383946368	0.982604582053201	0.966591578839908	0.973762815173928	0.884197943975545	0.824414776846136	0.784866895303039	0.745067887265627	0.953063935734756	0.898219695154741	0.904406193028936	0.799650840539485	0.846201413922306	0.843922382044411
CSM2_donor_1	CSM3_recipient_2	R1	NA	no	DNA_repair	DNA_repair	-0.030523	0.017655	0.045435107	NEUTRAL	NEUTRAL	226	71	68	54	38	109	76	113	65	83	0.00398931022856297	-0.061779985282905	-0.0973256757905244	-0.120386176382691	-0.103175866297898	-0.174969139361814	-0.0192163802397453	-0.0480400544832333	0.00474249353566836	0.98395825226401	0.974374296884754	0.918134435901133	0.973718523437856	0.995899990739305	0.987633383946368	0.982604582053201	0.966591578839908	0.973762815173928	0.889326120358613	0.832049832904283	0.811181506972567	0.795585361771065	0.923247218361512	0.865699247895303	0.87288436583628	0.7973736588068	0.85008954756713	0.879049085309357
CSM2_donor_1	FLO8_recipient_1	R1	NA	no	DNA_repair	Neutral	NA	NA	NA	NA	NA	1322	905	1099	959	832	1166	1327	1358	1010	1229	0.0244768286851247	0.0227314066727183	-0.0089453160980193	0.0186606826203611	-0.0303884200699875	0.00507127240197858	0.0680373737517963	0.0563016612907724	0.0219658651680833	0.98395825226401	0.974374296884754	0.918134435901133	0.973718523437856	0.995899990739305	0.987633383946368	0.982604582053201	0.966591578839908	0.973762815173928	0.977139485319986	0.964874194233985	0.970323655886787	0.958707622049365	1.02818032451508	1.01947211339293	1.00248859622943	0.983479287896559	0.982166279949452	0.985941288878733
CSM2_donor_1	FLO8_recipient_2	R1	NA	no	DNA_repair	Neutral	NA	NA	NA	NA	NA	1020	980	1199	1131	1021	1055	1224	1236	973	1126	0.006367651479398	-0.00303731287392894	0.00423279489006489	0.0474730790563735	0.0549781206566557	0.0473834708118928	0.00484107556261493	0.00185385657514858	0.00269530157898223	0.98395825226401	0.974374296884754	0.918134435901133	0.973718523437856	0.995899990739305	0.987633383946368	0.982604582053201	0.966591578839908	0.973762815173928	1.03465123558354	1.05584753333041	1.05927310883844	1.06666974584397	1.01926227008439	1.04950615912433	1.04199793333945	1.03429113514219	1.02553159954877	1.02442127294698
CSM2_donor_1	GAL2_recipient_1	R1	NA	no	DNA_repair	Neutral	NA	NA	NA	NA	NA	1236	816	980	1038	848	1011	1029	1023	791	995	-0.0383512148548004	-0.0667145859038381	-0.0294610551497777	-0.0614457390226555	-0.119693935683775	-0.065636098769006	-0.0848339470871824	-0.0759169045732002	-0.0338901530564568	0.98395825226401	0.974374296884754	0.918134435901133	0.973718523437856	0.995899990739305	0.987633383946368	0.982604582053201	0.966591578839908	0.973762815173928	0.993995862526882	0.997576077748244	0.995843222852907	0.98514053915484	1.0412337744187	0.98603346317237	1.01220980525932	1.00456985070196	1.00315567746193	0.939699216794808
CSM2_donor_1	GAL2_recipient_2	R1	NA	no	DNA_repair	Neutral	NA	NA	NA	NA	NA	1357	1377	1621	1577	1418	1364	1749	1621	1287	1655	0.034726537315328	0.0318367499765244	0.0346656051611612	0.000218445197091022	0.0194046220261702	0.0119477793210139	0.00461282576743405	-0.021701308346058	0.013119289829098	0.98395825226401	0.974374296884754	0.918134435901133	0.973718523437856	0.995899990739305	0.987633383946368	0.982604582053201	0.966591578839908	0.973762815173928	1.0253683974944	1.0391700149063	1.03790312169079	1.03958131546464	0.972503484982556	1.04374278845978	1.01089471556347	1.03226443497235	1.01322480534627	1.04364623364067
CSM2_donor_1	HO_recipient_1	R1	NA	no	DNA_repair	Neutral	NA	NA	NA	NA	NA	1676	1680	2027	1810	1600	1506	2998	1761	1311	1834	-0.00777067714944213	-0.0194913292083294	-0.00297845936170582	-0.0355680789098021	-0.0241317781643923	0.0468636217192639	0.000672707044510945	0.00078468632265849	-0.0257592142013326	0.98395825226401	0.974374296884754	0.918134435901133	0.973718523437856	0.995899990739305	0.987633383946368	0.982604582053201	0.966591578839908	0.973762815173928	1.02523892862704	1.04791828067963	1.03569956749605	1.05260520568713	1.01664512106165	1.13048877337613	1.03142703475148	1.02128136589043	1.02698779697564	1.00102162721545
CSM2_donor_1	HO_recipient_2	R1	NA	no	DNA_repair	Neutral	NA	NA	NA	NA	NA	2770	2600	2944	2690	2682	2609	3192	3527	2447	3337	-0.0245380931009278	-0.0145047397999736	0.0159680549034077	0.00628652360284065	-0.030560648369784	-0.0861462533478972	-0.0176064603991091	-0.0267865103073941	-0.0537717173886449	0.98395825226401	0.974374296884754	0.918134435901133	0.973718523437856	0.995899990739305	0.987633383946368	0.982604582053201	0.966591578839908	0.973762815173928	1.03807229842433	1.04475093070392	1.04149567861863	1.05822088963482	1.06482743261631	1.09875787156339	1.04279780094688	1.05168557728826	1.0751894857303	0.99688171138036
CSM2_donor_1	MAG1_recipient_1	R1	NA	no	DNA_repair	DNA_repair	0.036377	-0.240259	-0.262738913	ALLEVIATING	AGGRAVATING	190	167	128	20	102	137	148	153	162	151	0.0230386417161597	-0.043855577595092	-0.252421494556857	-0.111765499581397	-0.051239573660261	-0.135642548999702	-0.0642461133546545	-0.00518485499738874	-0.040560008543061	0.98395825226401	0.974374296884754	0.918134435901133	0.973718523437856	0.995899990739305	0.987633383946368	0.982604582053201	0.966591578839908	0.973762815173928	0.979893023431059	0.977196166351292	0.818315455895098	0.967950189992628	0.956884797406249	0.998389827456757	0.964857990014534	0.971678396149713	0.972170361824511	0.987212468457081
CSM2_donor_1	MAL13_recipient_1	R1	NA	no	DNA_repair	Neutral	NA	NA	NA	NA	NA	1822	957	1217	1160	1113	1297	1137	1189	983	1199	-0.0305441285439458	0.00631024340943653	-0.0300730667791231	-0.0182544467343932	-0.0431355467811425	-0.103350603535319	-0.0576026711842972	0.00907019530277575	-0.000276679495620047	0.98395825226401	0.974374296884754	0.918134435901133	0.973718523437856	0.995899990739305	0.987633383946368	0.982604582053201	0.966591578839908	0.973762815173928	0.978074685318319	0.954675292066494	0.962210756644409	0.95689086608025	1.00438331492522	0.986990916046925	0.997030185706878	0.971713707175814	0.973703450701899	0.931840529405539
CSM2_donor_1	MMS1_recipient_1	R1	NA	no	DNA_repair	DNA_repair	-0.00431	0.005199	0.009532374	NEUTRAL	NEUTRAL	288	90	83	22	107	230	269	250	119	218	-0.0329937288712349	-0.0554160705664194	-0.211776875032997	0.0374563570967182	0.0352020381438496	0.053739106262539	0.0578961302895175	0.0708527785783516	0.0366402398955095	0.98395825226401	0.974374296884754	0.918134435901133	0.973718523437856	0.995899990739305	0.987633383946368	0.982604582053201	0.966591578839908	0.973762815173928	0.922039898562406	0.871279757190204	0.772714201717554	0.832724262450748	1.00373925878173	0.977710415340631	0.963168155807593	0.798881677559985	0.943543370043919	0.874255038235916
CSM2_donor_1	MMS4_recipient_1	R1	NA	no	DNA_repair	DNA_repair	-0.025999	0.038304	0.061223315	NEUTRAL	NEUTRAL	591	294	353	244	227	477	469	417	126	396	-0.00209528806389747	0.0369560751763626	0.0409149127901997	0.0108303153797705	-0.031872482706553	-0.0367006656975858	0.0026774114265995	-0.112525494213577	0.0171466156160588	0.98395825226401	0.974374296884754	0.918134435901133	0.973718523437856	0.995899990739305	0.987633383946368	0.982604582053201	0.966591578839908	0.973762815173928	0.960050539181468	0.944877775258034	0.85010747431411	0.891056114424469	1.00834738197214	0.971368850531832	0.955314157562622	0.84314338606626	0.93728103117436	0.942554362554221
CSM2_donor_1	MPH1_recipient_1	R1	256914	no	DNA_repair	DNA_repair	-0.032718	0.058414	0.086736105	NEUTRAL	ALLEVIATING	354	194	285	184	189	340	554	203	221	313	0.0248110610743608	0.0289614094554175	0.00529777342801085	0.0474324176856871	0.0277342388262173	-0.00301739829876402	0.0191402061660175	0.0112250194861332	0.0617520040867028	0.98395825226401	0.974374296884754	0.918134435901133	0.973718523437856	0.995899990739305	0.987633383946368	0.982604582053201	0.966591578839908	0.973762815173928	0.935369461764388	0.914362041511192	0.845091567217915	0.850706292499757	0.933234994698097	1.0441816014956	0.858672477368581	0.894039221703752	0.941669533797543	0.945175561893176
CSM2_donor_1	MUS81_recipient_1	R1	NA	no	DNA_repair	DNA_repair	-0.040624	0.034277	0.068316509	AGGRAVATING	NEUTRAL	227	74	99	67	57	0	129	106	20	96	-0.0129300807482245	-0.0373278089810127	-0.0238149505851846	-0.0330917312969241	-0.98172206939054	-0.0438047281338009	0.0210236488632599	-0.0887318999483764	-0.0172508835670911	0.98395825226401	0.974374296884754	0.918134435901133	0.973718523437856	0.995899990739305	0.987633383946368	0.982604582053201	0.966591578839908	0.973762815173928	0.925485642056422	0.91145858037585	0.817670650845666	0.830694497777121	0.985763709729288	0.938479332964604	0.906787312228861	0.695182754637218	0.887806994487179	0.897709154105047
CSM2_donor_1	NGL3_recipient_1	R1	NA	no	DNA_repair	Neutral	NA	NA	NA	NA	NA	8832	7162	8344	7503	8537	8322	7528	8678	6955	9123	0.0170026633487105	0.000534857339316019	0.00584008148613235	0.0664467311307764	0.0346893746626791	0.0487532483905224	0.0106144406562114	0.0124323698743433	0.0159271127849654	0.98395825226401	0.974374296884754	0.918134435901133	0.973718523437856	0.995899990739305	0.987633383946368	0.982604582053201	0.966591578839908	0.973762815173928	1.00322406203414	1.01305266474726	1.00723179655164	1.04024549639592	1.02043424019502	0.969454345145803	0.997839759506783	0.9840259309767	1.00054947843243	1.00413325805702
CSM2_donor_1	NGL3_recipient_2	R1	NA	no	DNA_repair	Neutral	NA	NA	NA	NA	NA	1586	1894	2058	2036	1835	1909	2104	2066	1833	2028	0.0507987315241007	0.0516871352529054	0.0525090801102167	0.0280101277875195	0.00511273174477278	0.0448862920238693	0.00632606328713092	0.0296963100638888	0.00859503350458279	0.98395825226401	0.974374296884754	0.918134435901133	0.973718523437856	0.995899990739305	0.987633383946368	0.982604582053201	0.966591578839908	0.973762815173928	1.02882688530291	1.03361818480194	1.03725886884781	1.03125608815844	1.02397199011269	1.01703092855935	1.02497318499988	1.01961789499657	1.0259877888907	1.06312143546897
CSM2_donor_1	PSY3_recipient_1	R1	NA	no	DNA_repair	DNA_repair	0.010588	0.115853	0.109244714	NEUTRAL	ALLEVIATING	1379	1945	2429	1423	1468	2501	3227	3121	1839	2588	0.0202586313999074	0.0338978418120872	0.0506641993184321	0.00132880749448638	0.076557639701603	0.0869878514971076	0.097583906687745	0.0310444597581168	0.0599167349901679	0.98395825226401	0.974374296884754	0.918134435901133	0.973718523437856	0.995899990739305	0.987633383946368	0.982604582053201	0.966591578839908	0.973762815173928	1.02668483796383	1.0372464641212	0.947455787518922	1.00784422223334	1.00816852140993	1.0691611878551	1.0102565547156	1.04440058687395	1.05199914233489	1.03047365018876
CSM2_donor_1	PSY3_recipient_2	R1	NA	no	DNA_repair	DNA_repair	0.010588	0.115853	0.109244714	NEUTRAL	ALLEVIATING	4165	3363	3927	2881	3058	4927	6199	5599	3317	5007	0.0531991613171163	0.0758711698414927	0.11450697335471	0.086138153739247	0.172463426687286	0.215176523108765	0.169695381516446	0.139127770619081	0.0808964440701868	0.98395825226401	0.974374296884754	0.918134435901133	0.973718523437856	0.995899990739305	0.987633383946368	0.982604582053201	0.966591578839908	0.973762815173928	0.936985491171097	0.905459234512675	0.823627339660081	0.875496046847722	0.875877869434323	0.917796063678067	0.904417030771092	0.881829710234191	0.933592680525567	0.975153767606564
CSM2_donor_1	RAD18_recipient_1	R1	NA	no	DNA_repair	DNA_repair	-0.061733	0.022351	0.045954974	AGGRAVATING	NEUTRAL	210	84	103	35	25	184	125	117	67	107	0.0154734861989639	0.0505868543849041	0.0773898315599703	0.0722827297119928	0.128303976185066	0.0690299882767503	0.0109878002254944	-0.0144895515174047	0.0356473465408119	0.98395825226401	0.974374296884754	0.918134435901133	0.973718523437856	0.995899990739305	0.987633383946368	0.982604582053201	0.966591578839908	0.973762815173928	0.894139248171903	0.839875733211546	0.64401167257891	0.577793309028067	0.890482293963524	0.790061313751623	0.863072516081628	0.831157727708937	0.836118034308216	0.895269178110845
CSM2_donor_1	RAD18_recipient_2	R1	NA	no	DNA_repair	DNA_repair	-0.061733	0.022351	0.045954974	AGGRAVATING	NEUTRAL	1144	589	626	232	159	988	930	939	739	690	-0.0017588874603518	-0.00456664093497561	-0.0123050762618377	-0.0467979935262062	-0.00809644087364969	-0.0435008261947902	-0.0052555415935549	0.0101087179855237	-0.0110016115412683	0.98395825226401	0.974374296884754	0.918134435901133	0.973718523437856	0.995899990739305	0.987633383946368	0.982604582053201	0.966591578839908	0.973762815173928	0.940077668922776	0.89946413412162	0.676774143973883	0.63303712957807	0.950542964392442	0.914770680304021	0.908216273551596	0.898896137679523	0.894419788460988	0.923238292645327
CSM2_donor_1	RAD5_recipient_1	R1	NA	no	DNA_repair	DNA_repair	-0.063879	0.031736	0.054897856	AGGRAVATING	NEUTRAL	662	295	364	168	114	480	29	39	290	401	-0.0497765893688621	-0.0685962404489281	-0.00667316226942438	-0.0480621462733084	-0.136921239085046	-0.681187165786235	-0.526150095008308	-0.0594602153591943	0.00830828260882344	0.98395825226401	0.974374296884754	0.918134435901133	0.973718523437856	0.995899990739305	0.987633383946368	0.982604582053201	0.966591578839908	0.973762815173928	0.957907967872434	0.934035181881419	0.745444649092989	0.697647644653117	1.03373922042984	0.93567888802812	0.980816231259747	0.909969298525856	0.911090078731403	0.892764860528667
CSM2_donor_1	RAD5_recipient_2	R1	NA	no	DNA_repair	DNA_repair	-0.063879	0.031736	0.054897856	AGGRAVATING	NEUTRAL	4400	1973	2317	1102	700	3324	777	892	2130	2417	-0.005408812918971	-0.00981050155058705	0.0358045627196958	-0.000826838976890953	-0.00164973884087516	-0.238408118722154	-0.196347997784592	0.0421645499685911	-0.00510617193476193	0.98395825226401	0.974374296884754	0.918134435901133	0.973718523437856	0.995899990739305	0.987633383946368	0.982604582053201	0.966591578839908	0.973762815173928	0.925054669028896	0.889074413940239	0.717563407679046	0.661302258065954	0.958330622978082	0.886869173609419	0.931473958574861	0.880079087749115	0.887555454640126	0.904806362467364
CSM2_donor_1	RAD51_recipient_1	R1	NA	no	DNA_repair	DNA_repair	-0.039356	0.05057	0.090225024	AGGRAVATING	ALLEVIATING	193	47	62	48	44	103	82	104	40	69	-0.0210474251372262	0.0068686285012417	-0.000828618382300528	-0.0296222020652345	-0.0442085395457618	-0.0803849172577088	-0.0302257405457268	0.0346822185595077	0.0280986897810176	0.98395825226401	0.974374296884754	0.918134435901133	0.973718523437856	0.995899990739305	0.987633383946368	0.982604582053201	0.966591578839908	0.973762815173928	0.875913732203675	0.823934064559246	0.754296769104228	0.774584389188784	0.946552806647369	0.876073985205695	0.93456977287356	0.750999537173849	0.840650257001184	0.840815119935948
CSM2_donor_1	RAD52_recipient_1	R1	NA	no	DNA_repair	DNA_repair	0.010011	0.019177	0.019521185	NEUTRAL	NEUTRAL	175	57	78	63	42	39	39	145	53	76	0.0318462800989456	0.0866919458882423	0.0943711772052395	0.0604458250061547	-0.241319092672251	-0.24345278787541	0.0318128052008165	0.0625129216221395	0.0366437876422475	0.98395825226401	0.974374296884754	0.918134435901133	0.973718523437856	0.995899990739305	0.987633383946368	0.982604582053201	0.966591578839908	0.973762815173928	0.861430328875022	0.80340757074557	0.729051958688074	0.723561653231785	1.02039604106149	0.951247511878153	0.981269360358356	0.744643183315596	0.84875542393698	0.879457760946024
CSM2_donor_1	RAD54_recipient_1	R1	NA	no	DNA_repair	DNA_repair	-0.022412	0.100841	0.138875736	NEUTRAL	ALLEVIATING	286	93	74	56	55	220	163	226	100	144	0.0369401313464802	0.015306083917632	0.0172060224179279	0.0365428889480546	-0.0121448215005561	-0.081111248251594	0.0263610441909922	0.128957157103341	0.0632475162899386	0.98395825226401	0.974374296884754	0.918134435901133	0.973718523437856	0.995899990739305	0.987633383946368	0.982604582053201	0.966591578839908	0.973762815173928	0.869025056150987	0.818038820563396	0.736182258537536	0.728488979269681	0.97870253051092	0.940442453748188	0.951922123334662	0.694785258865036	0.841129696888204	0.892024506770438
CSM2_donor_1	RAD54_recipient_2	R1	NA	no	DNA_repair	DNA_repair	-0.022412	0.100841	0.138875736	NEUTRAL	ALLEVIATING	1439	544	528	378	428	1162	1110	1206	418	656	0.0387856162901762	-0.0143492456966646	-0.00241719225423209	0.0551412275840818	-0.0433499703791648	-0.0270199942621938	0.00022542049415486	0.0612811015676714	0.0421625687372135	0.98395825226401	0.974374296884754	0.918134435901133	0.973718523437856	0.995899990739305	0.987633383946368	0.982604582053201	0.966591578839908	0.973762815173928	0.875951553416864	0.818103944714564	0.724561958217406	0.726561859566585	0.968882232280979	0.90589207191443	0.947054270857406	0.685365053755607	0.848167039815834	0.900685375858178
CSM2_donor_1	RAD55_recipient_1	R1	NA	no	DNA_repair	DNA_repair	-0.044117	0.058186	0.101920227	AGGRAVATING	ALLEVIATING	572	112	152	101	114	259	196	241	49	173	0.0416324093098677	0.043666688336501	0.0288888791067147	0.0783416829385563	0.0068065173035623	0.00341902729779275	0.0648775246543997	0.00596120613703743	0.0514770756594792	0.98395825226401	0.974374296884754	0.918134435901133	0.973718523437856	0.995899990739305	0.987633383946368	0.982604582053201	0.966591578839908	0.973762815173928	0.807942952988996	0.739515347513494	0.663030090813451	0.669782987337108	0.85367797237079	0.774298358934417	0.843135005704049	0.588744820788096	0.759539196610079	0.836614545261944
CSM2_donor_1	RAD57_recipient_1	R1	NA	no	DNA_repair	DNA_repair	-0.043267	0.051424	0.09251916	AGGRAVATING	ALLEVIATING	729	343	340	224	233	675	490	698	0	361	0.0295813253619009	-0.00150925120948364	0.0439584211412566	0.073169380781421	0.0429571189263438	0.0630411517891534	0.0372832133453715	-0.618496504653558	-0.0109422187215279	0.98395825226401	0.974374296884754	0.918134435901133	0.973718523437856	0.995899990739305	0.987633383946368	0.982604582053201	0.966591578839908	0.973762815173928	0.924351618790901	0.888850077831563	0.773968050656659	0.813924674246391	1.00854140318196	0.900427189167386	0.965979821800883	0.639873673838406	0.902119368367475	0.939104728664804
CSM2_donor_1	RAD59_recipient_1	R1	NA	no	DNA_repair	DNA_repair	-0.011618	-0.020541	-0.013525898	NEUTRAL	NEUTRAL	2952	1799	2117	1315	1787	2168	2218	0	1893	2341	0.0205997931353022	0.00441185577236203	0.0108516173982613	-0.0231708127076118	-0.033692291483374	-0.0223188872861856	-0.941895006199183	-0.0289617330843365	-0.0317122868489066	0.98395825226401	0.974374296884754	0.918134435901133	0.973718523437856	0.995899990739305	0.987633383946368	0.982604582053201	0.966591578839908	0.973762815173928	0.977749023511981	0.975941952209133	0.882816589331587	0.955246336488992	0.961178871270467	0.954337915694488	0.958569727235596	0.959539871393559	0.98543273413042	0.982664013462993
CSM2_donor_1	RAD61_recipient_1	R1	NA	no	DNA_repair	DNA_repair	-0.014076	-0.018148	-0.00718157	NEUTRAL	NEUTRAL	552	217	259	197	199	309	0	0	299	256	-0.0942636666573875	-0.123426494059042	-0.0794340257622831	-0.101524470096582	-0.149868997948519	-1.1135060880367	-0.975889787419807	-0.105390819075051	-0.142857948006224	0.98395825226401	0.974374296884754	0.918134435901133	0.973718523437856	0.995899990739305	0.987633383946368	0.982604582053201	0.966591578839908	0.973762815173928	1.00329222739576	1.01026488739354	0.956679285464691	0.973119719816508	1.07757471808574	1.12744881464757	0.993166330835378	1.03286051118383	1.00307683805661	0.892933999921015
CSM2_donor_1	RTT101_recipient_1	R1	NA	no	DNA_repair	DNA_repair	-0.036985	-0.027181	-0.005562248	AGGRAVATING	NEUTRAL	377	57	78	70	31	155	296	0	0	89	-0.0134989444568107	-0.00244136712886056	0.0246930274355476	-0.130437651315568	-0.11703621776471	-0.0562250983842661	-0.869167372297661	-0.675156065523351	-0.0746936711108017	0.98395825226401	0.974374296884754	0.918134435901133	0.973718523437856	0.995899990739305	0.987633383946368	0.982604582053201	0.966591578839908	0.973762815173928	0.803886734311702	0.723911271592717	0.620591311278939	0.617107548096194	0.907397639245124	0.91971324606308	0.884554568717248	0.698491565934875	0.799573448356313	0.777492041654754
CSM2_donor_1	RTT101_recipient_2	R1	NA	no	DNA_repair	DNA_repair	-0.036985	-0.027181	-0.005562248	AGGRAVATING	NEUTRAL	415	80	116	66	76	249	232	0	0	126	-0.0329820956872137	0.0147380077686511	-0.0152722509536417	-0.0230040079795439	-0.0294273860221138	-0.0866123838502967	-0.929002131549375	-0.686891794073378	-0.0217300071954253	0.98395825226401	0.974374296884754	0.918134435901133	0.973718523437856	0.995899990739305	0.987633383946368	0.982604582053201	0.966591578839908	0.973762815173928	0.859268302290372	0.790515481838621	0.685322836888147	0.723633808956898	0.955543394164823	0.944920542543834	0.945448605183765	0.710632917884281	0.863462127714058	0.812502041260284
CSM2_donor_1	RTT107_recipient_1	R1	NA	no	DNA_repair	DNA_repair	-0.05996	-0.120893	-0.09703518	AGGRAVATING	AGGRAVATING	231	146	164	21	141	301	396	267	30	226	0.00588021320459797	0.0207014456955826	-0.224248756689522	0.0463632681986895	0.0911002246835317	0.0789906283177333	0.085342116651161	-0.16734411935868	0.050188254547385	0.98395825226401	0.974374296884754	0.918134435901133	0.973718523437856	0.995899990739305	0.987633383946368	0.982604582053201	0.966591578839908	0.973762815173928	0.967854154602008	0.954043971359741	0.81927882280016	0.921834177059784	1.04827832665807	1.0915898921701	0.987436705817648	0.810421978019435	0.973566024669053	0.958208295613251
CSM2_donor_1	SGS1_recipient_1	R1	NA	no	DNA_repair	DNA_repair	0.101864	0.162683	0.125442525	ALLEVIATING	ALLEVIATING	1007	557	814	432	470	951	1197	734	493	543	0.0602178268691987	0.144057764354797	0.126288678510566	0.170877378576186	0.00708415396126794	0.0454403791732297	0.0226666600309724	0.0861395708487331	0.0952795892196375	0.98395825226401	0.974374296884754	0.918134435901133	0.973718523437856	0.995899990739305	0.987633383946368	0.982604582053201	0.966591578839908	0.973762815173928	0.909562275205106	0.889076625619341	0.76425960016889	0.765219952996017	1.00155660220334	0.98107409347979	0.940878295557698	0.807546985982978	0.819774873860478	0.955189133505291
CSM2_donor_1	SHU1_recipient_1	R1	NA	no	DNA_repair	DNA_repair	-0.018801	0.130111	0.148982128	NEUTRAL	ALLEVIATING	1106	1283	1483	971	752	1985	2106	2006	1391	1583	0.060559881379686	0.0552627983751875	0.047447812049495	0.0678881065897707	0.0783137531507478	0.0839822436524073	0.101859814251363	0.0435999741077105	0.0909657083186953	0.98395825226401	0.974374296884754	0.918134435901133	0.973718523437856	0.995899990739305	0.987633383946368	0.982604582053201	0.966591578839908	0.973762815173928	0.990058641517874	0.978661764570055	0.897933496424986	0.877497174321861	1.01120057442635	1.00128527419495	0.984592331867069	1.00397686316193	0.994255008268233	1.03473625192649
CSM2_donor_1	SHU1_recipient_2	R1	NA	no	DNA_repair	DNA_repair	-0.018801	0.130111	0.148982128	NEUTRAL	ALLEVIATING	1050	1253	1596	1071	1023	2081	2474	2353	1270	1653	0.0653772628656615	0.0904036434858302	0.0870315180235935	0.0828301887121158	0.138413576647148	0.164307056315819	0.207459510643999	0.104977693438243	0.0834857858942125	0.98395825226401	0.974374296884754	0.918134435901133	0.973718523437856	0.995899990739305	0.987633383946368	0.982604582053201	0.966591578839908	0.973762815173928	1.00310432129116	1.00347139546833	0.930117816429212	0.979525543454901	1.0254215569158	1.05445453455797	1.00303449550288	1.02728848042026	1.00933016288618	1.05239003768179
CSM2_donor_1	SHU2_recipient_1	R1	NA	no	DNA_repair	DNA_repair	-0.036334	0.085541	0.118075258	AGGRAVATING	ALLEVIATING	2326	1558	1846	1420	1222	2089	2959	3062	1687	1828	0.0858814068397018	0.111339863746321	0.14804652926573	0.159133124568099	0.150452629093776	0.168847679142281	0.136839094627087	0.0722018559958491	0.0688056983023073	0.98395825226401	0.974374296884754	0.918134435901133	0.973718523437856	0.995899990739305	0.987633383946368	0.982604582053201	0.966591578839908	0.973762815173928	0.909993509726746	0.868123752324228	0.789975429695843	0.824054003937135	0.894312802592026	0.93995812892241	0.922801131442897	0.905332455255791	0.899357575417855	0.981277030242023
CSM2_donor_1	SHU2_recipient_2	R1	NA	no	DNA_repair	DNA_repair	-0.036334	0.085541	0.118075258	AGGRAVATING	ALLEVIATING	2265	2007	2736	1840	1778	3099	3201	3458	2057	2824	0.0674827428479169	0.102634315848918	0.109103220195082	0.0301609937962759	0.0596816741117642	0.101212512594644	0.094467701777994	0.0248365493084921	0.0495447460806624	0.98395825226401	0.974374296884754	0.918134435901133	0.973718523437856	0.995899990739305	0.987633383946368	0.982604582053201	0.966591578839908	0.973762815173928	0.975600661377757	0.968512610505021	0.889233648606162	0.952054935912051	0.995576326147071	0.974554652763561	0.964262078610076	0.975226451980473	0.979605837457594	1.02743306452479
CSM2_donor_1	SLX4_recipient_1	R1	NA	no	DNA_repair	DNA_repair	-0.012032	-0.093026	-0.086554843	NEUTRAL	AGGRAVATING	1139	959	1157	303	449	314	205	907	812	1188	-0.0142525647771892	-0.027636121415905	-0.181305031143684	-0.158633971568742	-0.243658992848845	-0.355999179668036	-0.0240054607131727	-0.00621792800353393	0.0350801697113569	0.98395825226401	0.974374296884754	0.918134435901133	0.973718523437856	0.995899990739305	0.987633383946368	0.982604582053201	0.966591578839908	0.973762815173928	0.999057462445569	1.00182948026901	0.944356985660873	0.975038067041707	0.941868702858437	0.928164059319394	0.943254677917193	0.95458384598679	0.976747116778254	0.96877826988207
CSM2_donor_1	SRS2_recipient_1	R1	NA	no	DNA_repair	DNA_repair	0.009822	0.039772	0.03427415	NEUTRAL	NEUTRAL	706	465	562	485	373	901	910	571	489	609	0.00122282134935359	-0.010667845933232	0.0538408611360069	0.0390384008281351	0.00781954923823402	0.0276833923909856	-0.000110149014494354	0.0338349539778285	-0.0160717989731419	0.98395825226401	0.974374296884754	0.918134435901133	0.973718523437856	0.995899990739305	0.987633383946368	0.982604582053201	0.966591578839908	0.973762815173928	0.965085593698031	0.963984882883378	0.888452927120762	0.858651282094382	1.05680364394023	1.07452192589209	0.984454656529828	0.962194255589703	0.976247958769809	0.950826755409643
CSM2_donor_1	SRS2_recipient_2	R1	NA	no	DNA_repair	DNA_repair	0.009822	0.039772	0.03427415	NEUTRAL	NEUTRAL	1548	953	1275	847	948	1153	1674	967	959	1118	-0.0184817179797891	0.00186559007680942	0.0443823473586952	0.0974127189166029	-0.0388419179802449	-0.0555971410726881	-0.0699446301100276	-0.00757693721889008	-0.0424493435738578	0.98395825226401	0.974374296884754	0.918134435901133	0.973718523437856	0.995899990739305	0.987633383946368	0.982604582053201	0.966591578839908	0.973762815173928	0.98066272385054	0.982299106585585	0.902259942007339	0.873731932628757	1.02480756785727	1.05320839059582	0.966027533434463	0.959084128635631	0.975803150580726	0.946449461840652
CSM2_donor_1	YBR259W_recipient_1	R1	NA	no	DNA_repair	Neutral	NA	NA	NA	NA	NA	3032	3328	3928	3366	3159	3992	4551	4451	3069	3925	0.00508481473575273	0.0228269413251205	-0.0378489652717575	-0.049814721127281	0.0138820928454737	-0.0118256631430118	-0.0246328161526095	-0.016296611428015	-0.0109243913327696	0.98395825226401	0.974374296884754	0.918134435901133	0.973718523437856	0.995899990739305	0.987633383946368	0.982604582053201	0.966591578839908	0.973762815173928	1.02510583967252	1.02565375437479	1.02529886717017	1.0355190101245	1.01532379034408	1.0237212307219	1.03410512433581	1.01826005121277	1.02532253189518	1.01374616512555
CSM2_donor_1	YCL047C_recipient_1	R1	NA	no	DNA_repair	Neutral	NA	NA	NA	NA	NA	1052	412	570	459	440	690	732	658	524	717	-0.0273033671102831	0.0130723899739009	-0.0454971649745212	-0.0183868862400779	-0.00635795878811796	-0.0362174058713555	-0.00614904478549205	0.0154943542968903	0.0363763290934208	0.98395825226401	0.974374296884754	0.918134435901133	0.973718523437856	0.995899990739305	0.987633383946368	0.982604582053201	0.966591578839908	0.973762815173928	0.939152970145958	0.910298676337769	0.907738588662117	0.881920606647742	0.950614886881195	0.944070674172544	0.93694217058055	0.948738421599023	0.942094336794585	0.896783948003088
CSM2_donor_1	YDL027C_recipient_1	R1	NA	no	DNA_repair	Neutral	NA	NA	NA	NA	NA	1361	831	846	927	877	1290	1308	1169	982	1129	-0.00181158677973081	-0.0101727983455681	-0.0147205711493709	0.027794370361589	0.0634637094793709	0.047039947086692	0.0447379904035706	0.0172839008215894	0.0303049529060072	0.98395825226401	0.974374296884754	0.918134435901133	0.973718523437856	0.995899990739305	0.987633383946368	0.982604582053201	0.966591578839908	0.973762815173928	0.971348477409008	0.96180616770099	0.967356572586953	0.951429288076579	1.0105669881414	0.991031058718342	0.974591135135021	0.968137643015773	0.96567926433161	0.953954763390944
CSM2_donor_1	YDL027C_recipient_2	R1	NA	no	DNA_repair	Neutral	NA	NA	NA	NA	NA	2427	1641	1918	1876	1536	1994	2253	2236	1609	2298	-0.00158437619715257	0.039286442194598	0.0116149659389507	0.0153578503701095	0.00194307931859472	-0.0152975572710912	0.0283164776252104	-0.031845518892497	0.0288659676159712	0.98395825226401	0.974374296884754	0.918134435901133	0.973718523437856	0.995899990739305	0.987633383946368	0.982604582053201	0.966591578839908	0.973762815173928	0.996749966310421	0.992543521990381	1.00022971168705	0.985305364915334	0.978024491887574	0.985723544538165	0.977887379027845	0.991694807018236	0.984504277015658	0.979175978597861
CSM2_donor_1	YFR057W_recipient_1	R1	NA	no	DNA_repair	Neutral	NA	NA	NA	NA	NA	3037	1937	2537	2329	1933	2105	2577	2647	2036	1897	-4.58574431321246e-05	-0.0153367977625696	-0.0359281596314903	-0.0253315712878067	-0.0228641860029116	-0.0605150103002242	-0.00923994320414345	-0.0622369006561468	-0.0246281657542216	0.98395825226401	0.974374296884754	0.918134435901133	0.973718523437856	0.995899990739305	0.987633383946368	0.982604582053201	0.966591578839908	0.973762815173928	0.978946046998499	0.966383083122567	0.963200791672416	0.960100808588936	0.916841063190542	0.961721234339641	0.963839012511504	0.984493484592844	0.970739917097574	0.963196184022273
CSM2_donor_1	YKR011C_recipient_1	R1	NA	no	DNA_repair	Neutral	NA	NA	NA	NA	NA	1051	1054	1347	1533	1208	1266	1528	1178	1047	1081	0.0170364773129452	0.0130559900273743	0.0268405632520778	0.0214139008792307	0.0384384821826453	0.00158445990942502	0.061670760665488	0.0616029812409935	-0.000291124624721362	0.98395825226401	0.974374296884754	0.918134435901133	0.973718523437856	0.995899990739305	0.987633383946368	0.982604582053201	0.966591578839908	0.973762815173928	1.03110008488669	1.05231043319592	1.06319232365119	1.07539671199129	1.02325606034637	1.10818029217167	1.02489011293459	1.03239008328747	1.02236011478198	1.03159591474732
CSM2_donor_1	YKR011C_recipient_2	R1	NA	no	DNA_repair	Neutral	NA	NA	NA	NA	NA	1301	964	1185	1099	944	1549	1689	1519	1383	1685	0.00898531057949381	0.00244866095007723	0.00317126514194921	0.0461939813700178	0.0683490552693349	0.0810580155709841	0.0429517441764459	0.0379917760736195	0.0511065836619852	0.98395825226401	0.974374296884754	0.918134435901133	0.973718523437856	0.995899990739305	0.987633383946368	0.982604582053201	0.966591578839908	0.973762815173928	1.00041995163719	1.0045474686814	1.00908234628757	1.00413685109265	1.03482154563961	1.03350734282019	0.996430658602889	1.01910161553876	1.00322009320036	0.993356777722468
CSM2_donor_1	YLR179C_recipient_1	R1	NA	no	DNA_repair	Neutral	NA	NA	NA	NA	NA	1248	1301	1683	1541	1332	1547	1598	1533	1432	1850	0.0252498435334507	0.0168816863338854	0.026707659825389	-0.0243416717757421	0.00735198772314716	0.0789125799918159	-0.0131291955471962	-0.00370601169968454	0.0205562013524438	0.98395825226401	0.974374296884754	0.918134435901133	0.973718523437856	0.995899990739305	0.987633383946368	0.982604582053201	0.966591578839908	0.973762815173928	1.03827599982451	1.07623249467364	1.05801721240363	1.06900499376947	1.02777771932115	0.974429965750447	1.03404765154921	1.05269458433162	1.03905386746229	1.04687008168844
CSM2_donor_1	YLR179C_recipient_2	R1	NA	no	DNA_repair	Neutral	NA	NA	NA	NA	NA	1798	1526	1645	1663	1317	1433	1510	1853	1463	1587	-0.0198364948441978	-0.049528178268966	-0.0188520730714011	-0.0496549604651081	-0.0812706645163878	-0.0552913433961038	-0.0413586040733592	-0.0233475059932235	-0.0282859394262124	0.98395825226401	0.974374296884754	0.918134435901133	0.973718523437856	0.995899990739305	0.987633383946368	0.982604582053201	0.966591578839908	0.973762815173928	1.00569983107598	1.00556442544712	1.00250682781838	0.986006046360392	0.99729924543547	0.977560243441647	1.00800058246192	0.999395110324603	1.01318570401249	0.969730153243533
CSM2_donor_1	YLR356W_recipient_1	R1	NA	no	DNA_repair	Neutral	NA	NA	NA	NA	NA	2939	1975	2512	2473	2447	1554	2180	2404	2097	2519	-0.019961921380347	-0.0245741342905264	-0.00724011012114922	-0.0228733941566006	0.00666268388887914	0.0454752433913496	0.0247832833139956	0.00749255776276936	-0.0245667517132047	0.98395825226401	0.974374296884754	0.918134435901133	0.973718523437856	0.995899990739305	0.987633383946368	0.982604582053201	0.966591578839908	0.973762815173928	0.989022117434108	0.990969336963541	0.993226692749417	1.01241292135927	0.876500174199853	0.929450906492099	0.961159255151644	0.995485160708361	0.983857464665369	0.953194552740569
CSM2_donor_1	YLR356W_recipient_2	R1	NA	no	DNA_repair	Neutral	NA	NA	NA	NA	NA	1871	964	1083	1092	949	1388	844	1351	1043	1386	-0.0242289040683825	-0.0157596654853109	0.0166723978538941	0.00577878148434641	0.0147720348039794	-0.0251725795465118	-0.0297248636262988	-0.0168300783940566	-0.0278561239186733	0.98395825226401	0.974374296884754	0.918134435901133	0.973718523437856	0.995899990739305	0.987633383946368	0.982604582053201	0.966591578839908	0.973762815173928	0.964864864796432	0.937230354975103	0.944616692120163	0.930436154882038	0.97014257908123	0.821364810971192	0.951545473801053	0.947017226154155	0.96516451433361	0.925157841967665
CSM3_donor_1	APT2_recipient_1	R1	NA	no	DNA_repair	Neutral	NA	NA	NA	NA	NA	1551	1412	1460	1569	1111	2394	1891	1765	1345	1626	0.0186764031034921	0.0251386898601403	-0.0287733830638799	-0.0481969867681133	-0.0468658585170125	-0.0474097125925333	-0.0412555202752221	0.0171454653472544	-0.00893502009677261	1.01708503919891	1.01454270033108	0.994923196119765	1.01290854380874	1.10003446901004	1.05619204023832	1.01431386869226	0.97763602479186	1.000915788157	0.956360569385308	0.927835281063847	0.920845983869079	0.922376948162631	1.00407347209512	0.946238301693081	0.973105897436087	0.941208943399919	0.960316852990993	0.991376430305039
CSM3_donor_1	CLA4_recipient_1	R1	NA	no	DNA_repair	DNA_repair	0.031025	-0.019782	-0.057794287	NEUTRAL	NEUTRAL	688	250	259	367	41	458	86	433	198	81	-0.0390238483681903	-0.0404861234170892	-0.0187570056439724	-0.384299044720047	-0.0377839473367916	-0.380866151818431	0.0231377648497031	0.0637022074674543	-0.152329843317045	1.01708503919891	1.01454270033108	0.994923196119765	1.01290854380874	1.10003446901004	1.05619204023832	1.01431386869226	0.97763602479186	1.000915788157	0.911340941931107	0.864541552431924	0.845827398274323	0.839219325330579	0.891982240642949	0.840879098510482	0.879899227207603	0.77775959509652	0.812834008603129	0.88788738927938
CSM3_donor_1	CSM2_recipient_1	R1	NA	no	DNA_repair	DNA_repair	-0.030523	0.017655	0.045435107	NEUTRAL	NEUTRAL	605	637	738	619	465	1206	1234	950	641	845	-0.00312950621895358	0.0253523619191507	0.0198876664007573	-0.00395347894432019	0.0836311950319812	0.065046959422181	0.0916396121153729	0.0232302114732466	0.047578473835475	1.01708503919891	1.01454270033108	0.994923196119765	1.01290854380874	1.10003446901004	1.05619204023832	1.01431386869226	0.97763602479186	1.000915788157	1.00506297802252	1.00462341352889	0.928783953503043	0.979612178008408	1.03514577626481	1.07142008082953	1.00457596524542	1.02897042584498	1.00913714866749	1.01910501218046
CSM3_donor_1	CSM2_recipient_2	R1	NA	no	DNA_repair	DNA_repair	-0.030523	0.017655	0.045435107	NEUTRAL	NEUTRAL	1324	2051	2157	1818	1666	2023	2382	1881	1844	2157	-0.00104576586231353	0.0391879650960087	0.031561625982433	0.00488444365844587	0.09174719494499	0.0242868766037936	0.0598577217541363	-0.00301389052436885	0.00538197661042417	1.01708503919891	1.01454270033108	0.994923196119765	1.01290854380874	1.10003446901004	1.05619204023832	1.01431386869226	0.97763602479186	1.000915788157	1.06123602173778	1.07776105767727	1.00308390702977	1.08864496103723	0.919490825951703	1.02654440458637	0.992838010412584	1.10145759737858	1.07181633898063	1.07832151490615
CSM3_donor_1	CSM3_recipient_1	R1	0	YES	DNA_repair	DNA_repair	NA	NA	NA	NA	NA	280	3	3	3	2	7	5	5	3	3	-0.406742532719162	-0.643845910598836	-0.646501595611586	-0.670318045955895	-0.826062658152811	-0.915311440396172	-0.660556734664845	-0.682063410786369	-0.580141287508966	1.01708503919891	1.01454270033108	0.994923196119765	1.01290854380874	1.10003446901004	1.05619204023832	1.01431386869226	0.97763602479186	1.000915788157	0.884197943975545	0.824414776846136	0.784866895303039	0.745067887265627	0.953063935734756	0.898219695154741	0.904406193028936	0.799650840539485	0.846201413922306	0.492561967788799
CSM3_donor_1	CSM3_recipient_2	R1	0	YES	DNA_repair	DNA_repair	NA	NA	NA	NA	NA	64	0	1	1	0	1	1	1	1	1	-0.454630878002483	-0.505488650294759	-0.521594043688479	-0.703670617279848	-0.767972094035022	-0.757741533406299	-0.512189541849805	-0.464782975734724	-0.488716154539311	1.01708503919891	1.01454270033108	0.994923196119765	1.01290854380874	1.10003446901004	1.05619204023832	1.01431386869226	0.97763602479186	1.000915788157	0.889326120358613	0.832049832904283	0.811181506972567	0.795585361771065	0.923247218361512	0.865699247895303	0.87288436583628	0.7973736588068	0.85008954756713	0.449889413983071
CSM3_donor_1	FLO8_recipient_1	R1	NA	no	DNA_repair	Neutral	NA	NA	NA	NA	NA	1110	941	905	1278	865	1900	1474	1409	895	1156	0.0156212474376063	-0.0169773069938288	0.0179138074464316	0.0666520157775313	0.0423496716531535	0.0301588445352492	0.0202088643935985	0.00680064852338202	0.00852464315988932	1.01708503919891	1.01454270033108	0.994923196119765	1.01290854380874	1.10003446901004	1.05619204023832	1.01431386869226	0.97763602479186	1.000915788157	0.977139485319986	0.964874194233985	0.970323655886787	0.958707622049365	1.02818032451508	1.01947211339293	1.00248859622943	0.983479287896559	0.982166279949452	1.00945519916709
CSM3_donor_1	FLO8_recipient_2	R1	NA	no	DNA_repair	Neutral	NA	NA	NA	NA	NA	683	1005	1262	1339	972	1360	1331	930	642	993	0.035746050123683	0.0492560421733064	0.0243163215992641	-0.00828765796958408	0.00687920549253773	0.0281629222786308	-0.0355158156128086	-0.0368509757126302	0.00261859486771865	1.01708503919891	1.01454270033108	0.994923196119765	1.01290854380874	1.10003446901004	1.05619204023832	1.01431386869226	0.97763602479186	1.000915788157	1.03465123558354	1.05584753333041	1.05927310883844	1.06666974584397	1.01926227008439	1.04950615912433	1.04199793333945	1.03429113514219	1.02553159954877	1.08807434262437
CSM3_donor_1	GAL2_recipient_1	R1	NA	no	DNA_repair	Neutral	NA	NA	NA	NA	NA	990	874	990	1331	953	1426	1167	1058	778	998	-0.0251422466842032	-0.0436878831628893	-0.00489258057534303	-0.00687546207264089	-0.0602701438661122	0.0271980608118585	-0.00950019413422809	0.00677374179859469	-0.0434942300316887	1.01708503919891	1.01454270033108	0.994923196119765	1.01290854380874	1.10003446901004	1.05619204023832	1.01431386869226	0.97763602479186	1.000915788157	0.993995862526882	0.997576077748244	0.995843222852907	0.98514053915484	1.0412337744187	0.98603346317237	1.01220980525932	1.00456985070196	1.00315567746193	0.985836074117504
CSM3_donor_1	GAL2_recipient_2	R1	NA	no	DNA_repair	Neutral	NA	NA	NA	NA	NA	1140	1535	1702	2021	1364	1980	1743	1792	1001	1500	-0.0179649368666532	-0.0385741494639316	-0.0182854539038695	-0.0477363487407814	0.00192400504091772	-0.0561448552507617	-0.000510720424373723	-0.0514251257978916	0.0108466087389187	1.01708503919891	1.01454270033108	0.994923196119765	1.01290854380874	1.10003446901004	1.05619204023832	1.01431386869226	0.97763602479186	1.000915788157	1.0253683974944	1.0391700149063	1.03790312169079	1.03958131546464	0.972503484982556	1.04374278845978	1.01089471556347	1.03226443497235	1.01322480534627	1.02492191989227
CSM3_donor_1	HO_recipient_1	R1	NA	no	DNA_repair	Neutral	NA	NA	NA	NA	NA	1679	2282	2590	3025	2054	2862	3586	2106	1562	2484	-0.00159952930782969	0.00531912335071216	0.0488856322354896	0.015702300948899	0.0332380110308956	-0.0548402514721871	-0.0418369491371176	0.00158005291723018	-0.000406935683810117	1.01708503919891	1.01454270033108	0.994923196119765	1.01290854380874	1.10003446901004	1.05619204023832	1.01431386869226	0.97763602479186	1.000915788157	1.02523892862704	1.04791828067963	1.03569956749605	1.05260520568713	1.01664512106165	1.13048877337613	1.03142703475148	1.02128136589043	1.02698779697564	1.04115564660305
CSM3_donor_1	HO_recipient_2	R1	NA	no	DNA_repair	Neutral	NA	NA	NA	NA	NA	1973	2345	2682	3193	2260	3158	3225	2416	2256	2736	-0.0325446275554682	-0.029357042165828	-0.0673627865116841	-0.0950751340423779	-0.106242060425545	-0.141905600345182	-0.098788785286741	-0.0360633411416209	-0.0771888665186122	1.01708503919891	1.01454270033108	0.994923196119765	1.01290854380874	1.10003446901004	1.05619204023832	1.01431386869226	0.97763602479186	1.000915788157	1.03807229842433	1.04475093070392	1.04149567861863	1.05822088963482	1.06482743261631	1.09875787156339	1.04279780094688	1.05168557728826	1.0751894857303	1.02326317677874
CSM3_donor_1	MAG1_recipient_1	R1	NA	no	DNA_repair	DNA_repair	0.033516	-0.031771	-0.058756525	NEUTRAL	NEUTRAL	223	150	191	37	122	212	237	185	134	165	-0.0351036840507671	-0.011447401056892	-0.19202964606437	-0.0879506981414513	-0.0361197985523707	-0.0621660828766006	-0.0134514074586696	0.0199772659190266	-0.00548926428122631	1.01708503919891	1.01454270033108	0.994923196119765	1.01290854380874	1.10003446901004	1.05619204023832	1.01431386869226	0.97763602479186	1.000915788157	0.979893023431059	0.977196166351292	0.818315455895098	0.967950189992628	0.956884797406249	0.998389827456757	0.964857990014534	0.971678396149713	0.972170361824511	0.961530850096349
CSM3_donor_1	MAL13_recipient_1	R1	NA	no	DNA_repair	Neutral	NA	NA	NA	NA	NA	1570	1325	1277	1714	1115	2274	1709	1692	1235	1540	-0.00213016767758401	0.00533178524727729	-0.00212261967530503	0.00376069227970399	0.0520088099705558	0.0116503034740481	0.0317854772029189	0.0202053059067171	0.0240411794610439	1.01708503919891	1.01454270033108	0.994923196119765	1.01290854380874	1.10003446901004	1.05619204023832	1.01431386869226	0.97763602479186	1.000915788157	0.978074685318319	0.954675292066494	0.962210756644409	0.95689086608025	1.00438331492522	0.986990916046925	0.997030185706878	0.971713707175814	0.973703450701899	0.992654961978859
CSM3_donor_1	MMS1_recipient_1	R1	NA	no	DNA_repair	DNA_repair	0.001128	0.063536	0.08239716	NEUTRAL	NEUTRAL	286	113	125	78	132	333	305	333	141	175	-0.022579778317837	0.0194510672361725	-0.0186547265132657	0.0706328254965746	-0.0567133700723217	-0.0429292522279574	0.0542114969596992	0.0873304902175205	-0.0296269753647055	1.01708503919891	1.01454270033108	0.994923196119765	1.01290854380874	1.10003446901004	1.05619204023832	1.01431386869226	0.97763602479186	1.000915788157	0.922039898562406	0.871279757190204	0.772714201717554	0.832724262450748	1.00373925878173	0.977710415340631	0.963168155807593	0.798881677559985	0.943543370043919	0.915213208054466
CSM3_donor_1	MMS4_recipient_1	R1	NA	no	DNA_repair	DNA_repair	-0.028327	0.010122	0.03518538	NEUTRAL	NEUTRAL	496	312	258	323	266	231	531	550	238	335	-0.0148530044594746	-0.114861095116505	-0.0256329185363628	-0.0259829295185962	-0.300354670427589	-0.0838569124966493	0.0120395050918262	-0.00100604684108141	-0.00437589517501513	1.01708503919891	1.01454270033108	0.994923196119765	1.01290854380874	1.10003446901004	1.05619204023832	1.01431386869226	0.97763602479186	1.000915788157	0.960050539181468	0.944877775258034	0.85010747431411	0.891056114424469	1.00834738197214	0.971368850531832	0.955314157562622	0.84314338606626	0.93728103117436	0.961600035816843
CSM3_donor_1	MPH1_recipient_1	R1	NA	no	DNA_repair	DNA_repair	-0.014472	-0.015948	-0.004624232	NEUTRAL	NEUTRAL	233	234	280	222	179	513	548	407	126	230	0.0804160387075797	0.0994588674602751	0.0884055397322648	0.129115720686531	0.154428590366978	0.102236668985226	0.277250999919016	0.0647234982224225	0.0458528246491825	1.01708503919891	1.01454270033108	0.994923196119765	1.01290854380874	1.10003446901004	1.05619204023832	1.01431386869226	0.97763602479186	1.000915788157	0.935369461764388	0.914362041511192	0.845091567217915	0.850706292499757	0.933234994698097	1.0441816014956	0.858672477368581	0.894039221703752	0.941669533797543	1.03176632439168
CSM3_donor_1	MUS81_recipient_1	R1	NA	no	DNA_repair	DNA_repair	-0.031097	-0.035552	-0.015282385	AGGRAVATING	NEUTRAL	208	98	116	89	76	243	226	210	76	140	-0.00179932674527172	-0.0287525724422134	-0.0012575573252962	0.0506780843896499	0.0106068583754821	0.0701068132896964	0.0761999104306067	0.132567930682333	0.0302404222248034	1.01708503919891	1.01454270033108	0.994923196119765	1.01290854380874	1.10003446901004	1.05619204023832	1.01431386869226	0.97763602479186	1.000915788157	0.925485642056422	0.91145858037585	0.817670650845666	0.830694497777121	0.985763709729288	0.938479332964604	0.906787312228861	0.695182754637218	0.887806994487179	0.939498273783711
CSM3_donor_1	NGL3_recipient_1	R1	333130	no	DNA_repair	Neutral	NA	NA	NA	NA	NA	7080	7352	9111	10090	8654	11326	9007	9279	6512	9172	0.0260418932875408	0.029592284956024	0.0208599771896343	-0.010888088799579	-0.0392568102463939	0.0159059880304502	0.00244822263390376	0.00797684006379618	0.00838651783998512	1.01708503919891	1.01454270033108	0.994923196119765	1.01290854380874	1.10003446901004	1.05619204023832	1.01431386869226	0.97763602479186	1.000915788157	1.00322406203414	1.01305266474726	1.00723179655164	1.04024549639592	1.02043424019502	0.969454345145803	0.997839759506783	0.9840259309767	1.00054947843243	1.04640607774682
CSM3_donor_1	NGL3_recipient_2	R1	333130	no	DNA_repair	Neutral	NA	NA	NA	NA	NA	1322	1679	1861	2267	1837	2370	2157	2269	1615	1992	-0.0284707807192006	-0.0431992112626474	-0.0234038713045104	-0.0103917268084011	-0.0481902764438402	-0.0131655514006381	0.000984399452364615	0.0263647518199918	0.0207160518478706	1.01708503919891	1.01454270033108	0.994923196119765	1.01290854380874	1.10003446901004	1.05619204023832	1.01431386869226	0.97763602479186	1.000915788157	1.02882688530291	1.03361818480194	1.03725886884781	1.03125608815844	1.02397199011269	1.01703092855935	1.02497318499988	1.01961789499657	1.0259877888907	1.017933652248
CSM3_donor_1	PSY3_recipient_1	R1	NA	no	DNA_repair	DNA_repair	-0.009143	0.031175	0.041356939	NEUTRAL	NEUTRAL	1066	1208	1336	1136	1014	1514	1597	1431	1077	1572	-0.0285361241675841	-0.0445482402590582	0.00297722912639198	-0.0321757132820358	-0.0267832346078913	-0.00615726619629831	0.0333931660176401	0.0176042218861772	-0.0288547323924047	1.01708503919891	1.01454270033108	0.994923196119765	1.01290854380874	1.10003446901004	1.05619204023832	1.01431386869226	0.97763602479186	1.000915788157	1.02668483796383	1.0372464641212	0.947455787518922	1.00784422223334	1.00816852140993	1.0691611878551	1.0102565547156	1.04440058687395	1.05199914233489	1.01568966449779
CSM3_donor_1	PSY3_recipient_2	R1	NA	no	DNA_repair	DNA_repair	-0.009143	0.031175	0.041356939	NEUTRAL	NEUTRAL	3448	2639	2878	2439	2213	3799	3794	3251	2487	3634	0.0194807572103425	0.0426830436172173	0.0978215895021667	0.0704304671581394	0.0985761390390788	0.0191673728513502	0.035774294312279	0.087478580394298	0.0364289155520698	1.01708503919891	1.01454270033108	0.994923196119765	1.01290854380874	1.10003446901004	1.05619204023832	1.01431386869226	0.97763602479186	1.000915788157	0.936985491171097	0.905459234512675	0.823627339660081	0.875496046847722	0.875877869434323	0.917796063678067	0.904417030771092	0.881829710234191	0.933592680525567	0.972474682226907
CSM3_donor_1	RAD18_recipient_1	R1	NA	no	DNA_repair	DNA_repair	-0.066261	-0.003121	0.015398057	AGGRAVATING	NEUTRAL	164	9	11	55	41	195	134	186	57	78	-0.247942021314484	-0.339426291332382	0.056277255256972	0.0990736924172569	0.024476115245734	0.0267854075944746	0.0696903754383091	-0.055369937456574	-0.0161119324462567	1.01708503919891	1.01454270033108	0.994923196119765	1.01290854380874	1.10003446901004	1.05619204023832	1.01431386869226	0.97763602479186	1.000915788157	0.894139248171903	0.839875733211546	0.64401167257891	0.577793309028067	0.890482293963524	0.790061313751623	0.863072516081628	0.831157727708937	0.836118034308216	0.661473630961719
CSM3_donor_1	RAD18_recipient_2	R1	NA	no	DNA_repair	DNA_repair	-0.066261	-0.003121	0.015398057	AGGRAVATING	NEUTRAL	742	51	63	215	127	873	713	724	348	320	-0.266519807076088	-0.334786414558441	0.0438048957753743	0.0269262267222179	0.0145490161963524	0.00329808589747727	0.0730444527908324	0.0418697316492745	-0.0178366043105814	1.01708503919891	1.01454270033108	0.994923196119765	1.01290854380874	1.10003446901004	1.05619204023832	1.01431386869226	0.97763602479186	1.000915788157	0.940077668922776	0.89946413412162	0.676774143973883	0.63303712957807	0.950542964392442	0.914770680304021	0.908216273551596	0.898896137679523	0.894419788460988	0.689619125670252
CSM3_donor_1	RAD5_recipient_1	R1	NA	no	DNA_repair	DNA_repair	-0.07862	0.007747	0.032058067	AGGRAVATING	NEUTRAL	661	44	50	245	136	117	427	554	54	73	-0.296413579684162	-0.428212426651783	0.0210879980133259	-0.0133945278111171	-0.481420611780883	-0.0561462289229195	-0.0212435562116327	-0.347793106209912	-0.319784205330687	1.01708503919891	1.01454270033108	0.994923196119765	1.01290854380874	1.10003446901004	1.05619204023832	1.01431386869226	0.97763602479186	1.000915788157	0.957907967872434	0.934035181881419	0.745444649092989	0.697647644653117	1.03373922042984	0.93567888802812	0.980816231259747	0.909969298525856	0.911090078731403	0.677860283368319
CSM3_donor_1	RAD5_recipient_2	R1	NA	no	DNA_repair	DNA_repair	-0.07862	0.007747	0.032058067	AGGRAVATING	NEUTRAL	2449	184	192	844	448	415	1408	1908	241	296	-0.245756947311799	-0.353090377748262	0.0787329956500872	0.0449048509930829	-0.376021454860052	-0.0956023850149239	-0.0259054323912432	-0.305265274895307	-0.279057437439624	1.01708503919891	1.01454270033108	0.994923196119765	1.01290854380874	1.10003446901004	1.05619204023832	1.01431386869226	0.97763602479186	1.000915788157	0.925054669028896	0.889074413940239	0.717563407679046	0.661302258065954	0.958330622978082	0.886869173609419	0.931473958574861	0.880079087749115	0.887555454640126	0.695102316998589
CSM3_donor_1	RAD51_recipient_1	R1	NA	no	DNA_repair	DNA_repair	-0.048842	0.016058	0.059720386	AGGRAVATING	NEUTRAL	150	63	79	76	44	147	108	155	64	90	0.0188364221191972	0.0626259793170202	0.072206856549811	0.0190049940351475	0.0355040249122596	0.0351965549923623	0.0875782457420414	0.11559597449384	0.075463241565965	1.01708503919891	1.01454270033108	0.994923196119765	1.01290854380874	1.10003446901004	1.05619204023832	1.01431386869226	0.97763602479186	1.000915788157	0.875913732203675	0.823934064559246	0.754296769104228	0.774584389188784	0.946552806647369	0.876073985205695	0.93456977287356	0.750999537173849	0.840650257001184	0.909715174772434
CSM3_donor_1	RAD52_recipient_1	R1	153051	no	DNA_repair	DNA_repair	-0.065576	-0.06532	-0.054192959	AGGRAVATING	AGGRAVATING	139	5	5	54	41	196	143	129	6	20	-0.236960165023289	-0.331942024425414	0.086295680412552	0.0959122479228891	-0.0359112216995103	-0.0231444355097704	-0.0047640331559371	-0.327577996901189	-0.173255004830194	1.01708503919891	1.01454270033108	0.994923196119765	1.01290854380874	1.10003446901004	1.05619204023832	1.01431386869226	0.97763602479186	1.000915788157	0.861430328875022	0.80340757074557	0.729051958688074	0.723561653231785	1.02039604106149	0.951247511878153	0.981269360358356	0.744643183315596	0.84875542393698	0.639187734787692
CSM3_donor_1	RAD54_recipient_1	R1	NA	no	DNA_repair	DNA_repair	-0.031227	0.031191	0.063608754	NEUTRAL	NEUTRAL	311	107	167	106	68	365	300	397	79	168	0.00584015028645191	0.0194548968304336	-0.0240913891362257	-0.0338206996830538	-0.078396069648373	-0.0748357850932336	0.040707038585301	0.0186819208291908	0.0546895071915906	1.01708503919891	1.01454270033108	0.994923196119765	1.01290854380874	1.10003446901004	1.05619204023832	1.01431386869226	0.97763602479186	1.000915788157	0.869025056150987	0.818038820563396	0.736182258537536	0.728488979269681	0.97870253051092	0.940442453748188	0.951922123334662	0.694785258865036	0.841129696888204	0.889712533586612
CSM3_donor_1	RAD54_recipient_2	R1	NA	no	DNA_repair	DNA_repair	-0.031227	0.031191	0.063608754	NEUTRAL	NEUTRAL	1034	362	492	380	245	1137	1098	1102	328	521	0.0148909445873043	0.0355752835205676	0.0432805311235352	0.0276493253133969	-0.02700103366936	0.0679198008064777	0.0990828845956001	0.162848814914357	0.0271626805743833	1.01708503919891	1.01454270033108	0.994923196119765	1.01290854380874	1.10003446901004	1.05619204023832	1.01431386869226	0.97763602479186	1.000915788157	0.875951553416864	0.818103944714564	0.724561958217406	0.726561859566585	0.968882232280979	0.90589207191443	0.947054270857406	0.685365053755607	0.848167039815834	0.905808164630641
CSM3_donor_1	RAD55_recipient_1	R1	NA	no	DNA_repair	DNA_repair	-0.040512	0.036985	0.07912942	AGGRAVATING	NEUTRAL	451	140	159	118	84	323	261	301	120	169	0.0678089812553071	0.0656711891372895	0.067303266457008	0.0835336532996742	0.0556675346157411	0.100628251347464	0.0665730016720727	0.173540396084109	0.0608897674916647	1.01708503919891	1.01454270033108	0.994923196119765	1.01290854380874	1.10003446901004	1.05619204023832	1.01431386869226	0.97763602479186	1.000915788157	0.807942952988996	0.739515347513494	0.663030090813451	0.669782987337108	0.85367797237079	0.774298358934417	0.843135005704049	0.588744820788096	0.759539196610079	0.889555671266603
CSM3_donor_1	RAD57_recipient_1	R1	NA	no	DNA_repair	DNA_repair	-0.035778	0.051927	0.092775891	AGGRAVATING	NEUTRAL	734	280	321	205	216	795	618	653	166	291	-0.0134026505493847	-0.0326114290723103	-0.0293164065962375	-0.0566004390543271	-0.106195850395868	-0.0049245446190227	-0.0347521016182365	0.0668276775581963	-0.0907426173882852	1.01708503919891	1.01454270033108	0.994923196119765	1.01290854380874	1.10003446901004	1.05619204023832	1.01431386869226	0.97763602479186	1.000915788157	0.924351618790901	0.888850077831563	0.773968050656659	0.813924674246391	1.00854140318196	0.900427189167386	0.965979821800883	0.639873673838406	0.902119368367475	0.926741551882134
CSM3_donor_1	RAD59_recipient_1	R1	NA	no	DNA_repair	DNA_repair	-0.025539	-0.018792	-0.000487824	NEUTRAL	NEUTRAL	2612	1750	2080	1448	1721	3513	2792	2839	1721	2553	-0.0530072905711625	-0.0840902201822775	-0.0654761510788473	-0.0776105134240898	-0.0380561661434513	-0.0430013144146028	-0.0136350291644277	-0.037241140301282	-0.0109855312368383	1.01708503919891	1.01454270033108	0.994923196119765	1.01290854380874	1.10003446901004	1.05619204023832	1.01431386869226	0.97763602479186	1.000915788157	0.977749023511981	0.975941952209133	0.882816589331587	0.955246336488992	0.961178871270467	0.954337915694488	0.958569727235596	0.959539871393559	0.98543273413042	0.941446613334216
CSM3_donor_1	RAD61_recipient_1	R1	NA	no	DNA_repair	DNA_repair	-0.104236	-0.063592	0.033466214	AGGRAVATING	AGGRAVATING	617	43	46	448	57	1116	911	1034	380	58	-0.335189884908274	-0.499319230820968	-0.12186532077106	-0.494025671160827	-0.0952361845052787	-0.195351019216611	0.00781845405764137	-0.140191273827421	-0.453353274102141	1.01708503919891	1.01454270033108	0.994923196119765	1.01290854380874	1.10003446901004	1.05619204023832	1.01431386869226	0.97763602479186	1.000915788157	1.00329222739576	1.01026488739354	0.956679285464691	0.973119719816508	1.07757471808574	1.12744881464757	0.993166330835378	1.03286051118383	1.00307683805661	0.685243629520508
CSM3_donor_1	RTT101_recipient_1	R1	NA	no	DNA_repair	DNA_repair	-0.009705	0.037948	0.054146532	NEUTRAL	NEUTRAL	368	91	92	59	7	372	330	281	104	176	0.0245632094544249	0.0312467513588419	-0.0019659118544777	-0.369202287066218	0.0308878674607103	-0.0175962950937284	0.0531129053519542	0.137921622019104	0.0944756081380864	1.01708503919891	1.01454270033108	0.994923196119765	1.01290854380874	1.10003446901004	1.05619204023832	1.01431386869226	0.97763602479186	1.000915788157	0.803886734311702	0.723911271592717	0.620591311278939	0.617107548096194	0.907397639245124	0.91971324606308	0.884554568717248	0.698491565934875	0.799573448356313	0.842184380133326
CSM3_donor_1	RTT101_recipient_2	R1	NA	no	DNA_repair	DNA_repair	-0.009705	0.037948	0.054146532	NEUTRAL	NEUTRAL	262	87	91	62	7	307	273	249	56	159	0.00757141481366763	0.0239766266773812	0.00933976057184704	-0.381133120259388	0.062208525864174	0.0461440583425455	0.0615612489188676	0.0185515305085923	0.0543690492486133	1.01708503919891	1.01454270033108	0.994923196119765	1.01290854380874	1.10003446901004	1.05619204023832	1.01431386869226	0.97763602479186	1.000915788157	0.859268302290372	0.790515481838621	0.685322836888147	0.723633808956898	0.955543394164823	0.944920542543834	0.945448605183765	0.710632917884281	0.863462127714058	0.881520349731051
CSM3_donor_1	RTT107_recipient_1	R1	NA	no	DNA_repair	DNA_repair	0.022803	0.091821	0.085136582	NEUTRAL	ALLEVIATING	367	368	414	227	287	559	587	381	221	356	0.0419153834579161	0.100552364587371	0.0763304985546489	0.0819882635748571	-0.050636152911558	-0.0712125392231897	0.00904156490009655	0.115519028129402	0.0171278655844458	1.01708503919891	1.01454270033108	0.994923196119765	1.01290854380874	1.10003446901004	1.05619204023832	1.01431386869226	0.97763602479186	1.000915788157	0.967854154602008	0.954043971359741	0.81927882280016	0.921834177059784	1.04827832665807	1.0915898921701	0.987436705817648	0.810421978019435	0.973566024669053	1.02630536423013
CSM3_donor_1	SGS1_recipient_1	R1	272981	no	DNA_repair	DNA_repair	-0.098577	-0.106551	-0.085148691	AGGRAVATING	AGGRAVATING	865	27	32	313	248	812	709	623	132	183	-0.320725953463847	-0.51715882727527	-0.042014328679171	-0.0194692352853842	-0.149301927333111	-0.154734698927482	-0.0507121469849029	-0.192858600055082	-0.0804211260276505	1.01708503919891	1.01454270033108	0.994923196119765	1.01290854380874	1.10003446901004	1.05619204023832	1.01431386869226	0.97763602479186	1.000915788157	0.909562275205106	0.889076625619341	0.76425960016889	0.765219952996017	1.00155660220334	0.98107409347979	0.940878295557698	0.807546985982978	0.819774873860478	0.604376228866987
CSM3_donor_1	SHU1_recipient_1	R1	NA	no	DNA_repair	DNA_repair	-0.020689	0.010267	0.028652648	NEUTRAL	NEUTRAL	951	716	772	781	569	1143	1116	943	732	932	-0.00965235566981548	-0.0341573954696057	0.0100734058447437	0.053597971987266	-0.0553138701108238	-0.0101412514592929	0.0480656917575647	0.0268875211516547	-0.00799029870064794	1.01708503919891	1.01454270033108	0.994923196119765	1.01290854380874	1.10003446901004	1.05619204023832	1.01431386869226	0.97763602479186	1.000915788157	0.990058641517874	0.978661764570055	0.897933496424986	0.877497174321861	1.01120057442635	1.00128527419495	0.984592331867069	1.00397686316193	0.994255008268233	0.99732147654761
CSM3_donor_1	SHU1_recipient_2	R1	NA	no	DNA_repair	DNA_repair	-0.020689	0.010267	0.028652648	NEUTRAL	NEUTRAL	730	1068	1100	825	779	1642	1393	1215	848	1194	0.054454255132224	0.0510038625079441	0.054687758490523	0.106300540241151	0.101384135032377	0.0755267780018893	0.0682518529613703	0.0363020940325602	0.0567133195705467	1.01708503919891	1.01454270033108	0.994923196119765	1.01290854380874	1.10003446901004	1.05619204023832	1.01431386869226	0.97763602479186	1.000915788157	1.00310432129116	1.00347139546833	0.930117816429212	0.979525543454901	1.0254215569158	1.05445453455797	1.00303449550288	1.02728848042026	1.00933016288618	1.07469665307324
CSM3_donor_1	SHU2_recipient_1	R1	NA	no	DNA_repair	DNA_repair	-0.002868	0.010603	0.013619469	NEUTRAL	NEUTRAL	1278	677	767	590	540	1072	1320	894	680	776	0.0403886032670535	0.0435488436634062	0.0416660655318368	0.00285778713331486	-0.0329572629406942	-0.000282744703502091	-0.0340909758490423	-0.0235081101633	-0.0168882851710859	1.01708503919891	1.01454270033108	0.994923196119765	1.01290854380874	1.10003446901004	1.05619204023832	1.01431386869226	0.97763602479186	1.000915788157	0.909993509726746	0.868123752324228	0.789975429695843	0.824054003937135	0.894312802592026	0.93995812892241	0.922801131442897	0.905332455255791	0.899357575417855	0.965929387778234
CSM3_donor_1	SHU2_recipient_2	R1	NA	no	DNA_repair	DNA_repair	-0.002868	0.010603	0.013619469	NEUTRAL	NEUTRAL	1587	1234	1542	1230	1193	2216	1995	1960	1015	1728	-0.0330083318997161	-0.0418308839349705	-0.0137727001612824	-0.0488913732637017	-0.0682079768659203	-0.0275268940529765	0.00351468879458117	-0.0584572875953776	0.012879873974358	1.01708503919891	1.01454270033108	0.994923196119765	1.01290854380874	1.10003446901004	1.05619204023832	1.01431386869226	0.97763602479186	1.000915788157	0.975600661377757	0.968512610505021	0.889233648606162	0.952054935912051	0.995576326147071	0.974554652763561	0.964262078610076	0.975226451980473	0.979605837457594	0.959260505020161
CSM3_donor_1	SLX4_recipient_1	R1	NA	no	DNA_repair	DNA_repair	-0.012072	-0.098265	-0.095160589	NEUTRAL	AGGRAVATING	1437	1379	1415	899	995	1998	1868	1817	894	1516	-0.0203166238108667	-0.0506948879330886	-0.0862441135970251	-0.0603090434371655	0.0417967827929495	0.110542251246095	0.0906237627292761	0.00934940539470275	-0.00946715733106762	1.01708503919891	1.01454270033108	0.994923196119765	1.01290854380874	1.10003446901004	1.05619204023832	1.01431386869226	0.97763602479186	1.000915788157	0.999057462445569	1.00182948026901	0.944356985660873	0.975038067041707	0.941868702858437	0.928164059319394	0.943254677917193	0.95458384598679	0.976747116778254	0.995809774542547
CSM3_donor_1	SRS2_recipient_1	R1	NA	no	DNA_repair	DNA_repair	-0.346549	-0.344627	-0.12675157	AGGRAVATING	AGGRAVATING	718	19	25	51	89	107	556	518	120	177	-0.408582627984349	-0.56783330394692	-0.363609611323011	-0.229454873616461	-0.510098149138075	-0.226131391565701	-0.0934036641506321	-0.280245302578176	-0.24864213012299	1.01708503919891	1.01454270033108	0.994923196119765	1.01290854380874	1.10003446901004	1.05619204023832	1.01431386869226	0.97763602479186	1.000915788157	0.965085593698031	0.963984882883378	0.888452927120762	0.858651282094382	1.05680364394023	1.07452192589209	0.984454656529828	0.962194255589703	0.976247958769809	0.572991490912315
CSM3_donor_1	SRS2_recipient_2	R1	NA	no	DNA_repair	DNA_repair	-0.346549	-0.344627	-0.12675157	AGGRAVATING	AGGRAVATING	1155	34	54	109	158	241	1291	1562	242	417	-0.414863044796528	-0.552603377652706	-0.42081973609584	-0.318473446033391	-0.479891330261619	-0.180127476485059	-0.00310716053355209	-0.281553377672181	-0.202403206751149	1.01708503919891	1.01454270033108	0.994923196119765	1.01290854380874	1.10003446901004	1.05619204023832	1.01431386869226	0.97763602479186	1.000915788157	0.98066272385054	0.982299106585585	0.902259942007339	0.873731932628757	1.02480756785727	1.05320839059582	0.966027533434463	0.959084128635631	0.975803150580726	0.582554340131908
CSM3_donor_1	YBR259W_recipient_1	R1	NA	no	DNA_repair	Neutral	NA	NA	NA	NA	NA	2980	3076	3541	4221	3810	4243	3962	3671	2951	4132	-0.0299902290334075	-0.00354077357531546	-0.0281206756515352	0.00733788626502929	-0.0175626150837014	-0.0380258965400257	-0.0128174007895363	0.0731587249356784	0.0461030871022601	1.01708503919891	1.01454270033108	0.994923196119765	1.01290854380874	1.10003446901004	1.05619204023832	1.01431386869226	0.97763602479186	1.000915788157	1.02510583967252	1.02565375437479	1.02529886717017	1.0355190101245	1.01532379034408	1.0237212307219	1.03410512433581	1.01826005121277	1.02532253189518	1.01262958409295
CSM3_donor_1	YCL047C_recipient_1	R1	NA	no	DNA_repair	Neutral	NA	NA	NA	NA	NA	706	600	620	740	510	1025	830	722	492	679	0.0382991484393334	0.0637388460958788	0.0450122415181806	0.0830157032613051	0.111616787357381	0.0744520968309218	0.0833252748489857	0.0187013614640533	0.0523914253766571	1.01708503919891	1.01454270033108	0.994923196119765	1.01290854380874	1.10003446901004	1.05619204023832	1.01431386869226	0.97763602479186	1.000915788157	0.939152970145958	0.910298676337769	0.907738588662117	0.881920606647742	0.950614886881195	0.944070674172544	0.93694217058055	0.948738421599023	0.942094336794585	0.993497583894007
CSM3_donor_1	YDL027C_recipient_1	R1	NA	no	DNA_repair	Neutral	NA	NA	NA	NA	NA	1123	926	1098	1262	863	1635	1454	1232	754	1113	0.0149733552572099	0.0677449164658583	0.0323747354759912	0.0485876140123345	-0.0183483335910537	-0.0129246874543283	0.0319800436223534	-0.0172329187812296	0.0286052996890106	1.01708503919891	1.01454270033108	0.994923196119765	1.01290854380874	1.10003446901004	1.05619204023832	1.01431386869226	0.97763602479186	1.000915788157	0.971348477409008	0.96180616770099	0.967356572586953	0.951429288076579	1.0105669881414	0.991031058718342	0.974591135135021	0.968137643015773	0.96567926433161	1.00291735947855
CSM3_donor_1	YDL027C_recipient_2	R1	NA	no	DNA_repair	Neutral	NA	NA	NA	NA	NA	1856	1910	2242	2421	1877	2913	2420	1920	1652	1821	0.00663538378292849	-0.016336477534672	-0.0546560932419398	0.00100626208205779	-0.0179868472720688	-0.0542267739444956	-0.0233042470117002	-0.023978532131827	0.0106637887538024	1.01708503919891	1.01454270033108	0.994923196119765	1.01290854380874	1.10003446901004	1.05619204023832	1.01431386869226	0.97763602479186	1.000915788157	0.996749966310421	0.992543521990381	1.00022971168705	0.985305364915334	0.978024491887574	0.985723544538165	0.977887379027845	0.991694807018236	0.984504277015658	1.02041486233927
CSM3_donor_1	YFR057W_recipient_1	R1	NA	no	DNA_repair	Neutral	NA	NA	NA	NA	NA	2411	2187	2516	2926	2123	3327	3194	2759	1790	2441	0.0239213086820561	0.022112183069243	0.0128206599050713	0.044565441810023	0.0768321770348852	0.0591956602381334	0.0948261438766086	0.038764465551166	0.0209818955073305	1.01708503919891	1.01454270033108	0.994923196119765	1.01290854380874	1.10003446901004	1.05619204023832	1.01431386869226	0.97763602479186	1.000915788157	0.978946046998499	0.966383083122567	0.963200791672416	0.960100808588936	0.916841063190542	0.961721234339641	0.963839012511504	0.984493484592844	0.970739917097574	1.01959268726714
CSM3_donor_1	YKR011C_recipient_1	R1	NA	no	DNA_repair	Neutral	NA	NA	NA	NA	NA	1004	1378	1730	2108	1432	1863	2244	1774	1136	1469	0.0183508636463032	0.0248644925878654	0.0296482388877137	0.0652538748837848	0.0643157742286666	0.0547104387400357	0.0568250543055333	0.0261061949577981	0.0250726794556777	1.01708503919891	1.01454270033108	0.994923196119765	1.01290854380874	1.10003446901004	1.05619204023832	1.01431386869226	0.97763602479186	1.000915788157	1.03110008488669	1.05231043319592	1.06319232365119	1.07539671199129	1.02325606034637	1.10818029217167	1.02489011293459	1.03239008328747	1.02236011478198	1.06706733390128
CSM3_donor_1	YKR011C_recipient_2	R1	NA	no	DNA_repair	Neutral	NA	NA	NA	NA	NA	1053	1025	1070	1464	1036	1787	1698	1409	908	1213	0.021161985843315	-0.00300061903513993	0.014709735005948	-0.0162627076868862	-0.0429987564181433	0.00207634676467139	0.00758455768000621	-0.0390903469633161	-0.0139133164017414	1.01708503919891	1.01454270033108	0.994923196119765	1.01290854380874	1.10003446901004	1.05619204023832	1.01431386869226	0.97763602479186	1.000915788157	1.00041995163719	1.0045474686814	1.00908234628757	1.00413685109265	1.03482154563961	1.03350734282019	0.996430658602889	1.01910161553876	1.00322009320036	1.0386741515696
CSM3_donor_1	YLR179C_recipient_1	R1	NA	no	DNA_repair	Neutral	NA	NA	NA	NA	NA	990	1384	1718	1941	1386	1963	1548	1645	1212	1528	-0.0266076234186541	-0.0499319257458197	-0.0208499896241134	-0.047188526071805	-0.0317163929744739	0.0221526436788024	-0.0140435082835584	-0.0055541639148371	0.0116420729065589	1.01708503919891	1.01454270033108	0.994923196119765	1.01290854380874	1.10003446901004	1.05619204023832	1.01431386869226	0.97763602479186	1.000915788157	1.03827599982451	1.07623249467364	1.05801721240363	1.06900499376947	1.02777771932115	0.974429965750447	1.03404765154921	1.05269458433162	1.03905386746229	1.02940736256214
CSM3_donor_1	YLR179C_recipient_2	R1	NA	no	DNA_repair	Neutral	NA	NA	NA	NA	NA	1359	1528	1864	2298	1519	2496	2068	2102	1392	1746	-0.00812900350335566	0.00333799799542644	0.0282308354211435	0.0211161017350487	0.0379171339059083	0.0941461041152756	0.0611089354461698	0.0643230904549856	-0.0130262829374841	1.01708503919891	1.01454270033108	0.994923196119765	1.01290854380874	1.10003446901004	1.05619204023832	1.01431386869226	0.97763602479186	1.000915788157	1.00569983107598	1.00556442544712	1.00250682781838	0.986006046360392	0.99729924543547	0.977560243441647	1.00800058246192	0.999395110324603	1.01318570401249	1.01475324860889
CSM3_donor_1	YLR356W_recipient_1	R1	NA	no	DNA_repair	Neutral	NA	NA	NA	NA	NA	2493	2127	2772	3322	2701	2646	3110	2501	1738	2314	-0.0204521981255745	0.0059732718135066	0.0388611800359147	0.03294210304319	0.0902223216466268	0.0353650168134052	-0.0106473934186846	-0.0303748481505839	-0.0351044345807696	1.01708503919891	1.01454270033108	0.994923196119765	1.01290854380874	1.10003446901004	1.05619204023832	1.01431386869226	0.97763602479186	1.000915788157	0.989022117434108	0.990969336963541	0.993226692749417	1.01241292135927	0.876500174199853	0.929450906492099	0.961159255151644	0.995485160708361	0.983857464665369	0.985467400953483
CSM3_donor_1	YLR356W_recipient_2	R1	NA	no	DNA_repair	Neutral	NA	NA	NA	NA	NA	1586	1050	964	1469	895	1701	1143	1145	917	1115	-0.0280628517850934	-0.0607039819556267	-0.0677053413003613	-0.102444249136106	-0.0842180546455975	-0.0349224795208244	-0.101034193623226	-0.0688421255933491	-0.0805218873485204	1.01708503919891	1.01454270033108	0.994923196119765	1.01290854380874	1.10003446901004	1.05619204023832	1.01431386869226	0.97763602479186	1.000915788157	0.964864864796432	0.937230354975103	0.944616692120163	0.930436154882038	0.97014257908123	0.821364810971192	0.951545473801053	0.947017226154155	0.96516451433361	0.953286767048036
CSM3_donor_2	APT2_recipient_1	R1	NA	no	DNA_repair	Neutral	NA	NA	NA	NA	NA	1860	987	1146	1370	940	2055	1683	1624	918	1242	-0.0214774210793363	-0.00476604117078117	-0.0209095078255375	-0.0251144265201289	-0.0409841419045764	-0.035659830829111	-0.0102112136094453	0.0287698689550818	0.0100018567248552	0.998096257707596	0.999314038979016	0.976856358049673	0.977877869935391	1.08386089429868	1.04780267647925	1.01174040299406	0.958243937028262	0.979170946601841	0.956360569385308	0.927835281063847	0.920845983869079	0.922376948162631	1.00407347209512	0.946238301693081	0.973105897436087	0.941208943399919	0.960316852990993	0.933062484243245
CSM3_donor_2	CLA4_recipient_1	R1	NA	no	DNA_repair	DNA_repair	0.031025	-0.019782	-0.057794287	NEUTRAL	NEUTRAL	660	219	251	314	37	453	73	390	167	58	-0.0284484156427646	-0.0225388943627046	-0.0149062065575545	-0.33606631146034	0.0369457336570995	-0.345065040232726	0.0450981095321599	0.000513897991232026	-0.199023685272159	0.998096257707596	0.999314038979016	0.976856358049673	0.977877869935391	1.08386089429868	1.04780267647925	1.01174040299406	0.958243937028262	0.979170946601841	0.911340941931107	0.864541552431924	0.845827398274323	0.839219325330579	0.891982240642949	0.840879098510482	0.879899227207603	0.77775959509652	0.812834008603129	0.881157567994389
CSM3_donor_2	CSM2_recipient_1	R1	NA	no	DNA_repair	DNA_repair	-0.030523	0.017655	0.045435107	NEUTRAL	NEUTRAL	771	657	728	748	571	1395	1240	953	616	855	0.00370327404463122	0.0335223531295812	0.0620608812189212	0.0472315238091063	0.0159139426979484	-0.0396076561065348	0.0255470699689644	-0.0222888467188872	0.0258117252998845	0.998096257707596	0.999314038979016	0.976856358049673	0.977877869935391	1.08386089429868	1.04780267647925	1.01174040299406	0.958243937028262	0.979170946601841	1.00506297802252	1.00462341352889	0.928783953503043	0.979612178008408	1.03514577626481	1.07142008082953	1.00457596524542	1.02897042584498	1.00913714866749	1.00685287116936
CSM3_donor_2	CSM2_recipient_2	R1	NA	no	DNA_repair	DNA_repair	-0.030523	0.017655	0.045435107	NEUTRAL	NEUTRAL	1214	1649	1954	1557	1594	1806	1808	1554	1264	1783	-0.00560815349293242	-0.0363066386289312	-0.0423110544839451	-0.0150807732614664	0.0502756972013014	-0.0585405459493848	0.00230362132628126	-0.0788583250858971	0.0139549121892477	0.998096257707596	0.999314038979016	0.976856358049673	0.977877869935391	1.08386089429868	1.04780267647925	1.01174040299406	0.958243937028262	0.979170946601841	1.06123602173778	1.07776105767727	1.00308390702977	1.08864496103723	0.919490825951703	1.02654440458637	0.992838010412584	1.10145759737858	1.07181633898063	1.05360754834804
CSM3_donor_2	CSM3_recipient_1	R1	0	YES	DNA_repair	DNA_repair	NA	NA	NA	NA	NA	286	2	3	3	2	6	4	5	2	3	-0.418465620943951	-0.597547125879597	-0.59284850736765	-0.60351947895255	-0.790432272720331	-0.873713812270104	-0.576258526539882	-0.645795210346956	-0.573981149171984	0.998096257707596	0.999314038979016	0.976856358049673	0.977877869935391	1.08386089429868	1.04780267647925	1.01174040299406	0.958243937028262	0.979170946601841	0.884197943975545	0.824414776846136	0.784866895303039	0.745067887265627	0.953063935734756	0.898219695154741	0.904406193028936	0.799650840539485	0.846201413922306	0.464049038010792
CSM3_donor_2	CSM3_recipient_2	R1	0	YES	DNA_repair	DNA_repair	NA	NA	NA	NA	NA	37	0	1	1	0	1	1	1	1	1	-0.374917419903168	-0.395728394280951	-0.391598754606314	-0.526688807834134	-0.597955812489389	-0.595842194362925	-0.466617736466869	-0.391148739794967	-0.385359504697626	0.998096257707596	0.999314038979016	0.976856358049673	0.977877869935391	1.08386089429868	1.04780267647925	1.01174040299406	0.958243937028262	0.979170946601841	0.889326120358613	0.832049832904283	0.811181506972567	0.795585361771065	0.923247218361512	0.865699247895303	0.87288436583628	0.7973736588068	0.85008954756713	0.512715652708379
CSM3_donor_2	FLO8_recipient_1	R1	NA	no	DNA_repair	Neutral	NA	NA	NA	NA	NA	1069	745	880	1061	700	1395	1276	885	641	729	0.0234449420177961	0.0152106069868727	0.0123910628027996	-0.0153185122596481	-0.0729502003385403	-0.0428598313596493	-0.0821168984430223	-0.0571541372739438	-0.05902550343362	0.998096257707596	0.999314038979016	0.976856358049673	0.977877869935391	1.08386089429868	1.04780267647925	1.01174040299406	0.958243937028262	0.979170946601841	0.977139485319986	0.964874194233985	0.970323655886787	0.958707622049365	1.02818032451508	1.01947211339293	1.00248859622943	0.983479287896559	0.982166279949452	0.998724205574001
CSM3_donor_2	FLO8_recipient_2	R1	NA	no	DNA_repair	Neutral	NA	NA	NA	NA	NA	787	777	970	1396	940	1375	1233	1197	667	723	-0.0448642539925249	-0.0728698355952088	-0.0203246320134951	-0.0381510378644474	-0.0318316870043149	-0.0479023942847498	-0.0353035669472259	-0.0403572950919769	-0.0391662578531198	0.998096257707596	0.999314038979016	0.976856358049673	0.977877869935391	1.08386089429868	1.04780267647925	1.01174040299406	0.958243937028262	0.979170946601841	1.03465123558354	1.05584753333041	1.05927310883844	1.06666974584397	1.01926227008439	1.04950615912433	1.04199793333945	1.03429113514219	1.02553159954877	0.98781727227595
CSM3_donor_2	GAL2_recipient_1	R1	NA	no	DNA_repair	Neutral	NA	NA	NA	NA	NA	1018	978	1150	1296	849	1598	1416	1407	1009	1167	0.00756052482518821	0.0172204268971758	0.0463276140100101	0.0445142809049748	0.00611061597642348	0.00858387954498774	-0.00233828434939154	0.049951688117321	0.00265002915174661	0.998096257707596	0.999314038979016	0.976856358049673	0.977877869935391	1.08386089429868	1.04780267647925	1.01174040299406	0.958243937028262	0.979170946601841	0.993995862526882	0.997576077748244	0.995843222852907	0.98514053915484	1.0412337744187	0.98603346317237	1.01220980525932	1.00456985070196	1.00315567746193	0.999664075390104
CSM3_donor_2	GAL2_recipient_2	R1	NA	no	DNA_repair	Neutral	NA	NA	NA	NA	NA	881	1224	1486	1872	987	2017	2014	1586	906	1254	0.016637200419757	0.0211408707090788	0.0513416529059485	0.00370862140441131	0.126104719290533	0.125417218703077	0.0879938098545874	0.0529959446711499	0.0260703036345729	0.998096257707596	0.999314038979016	0.976856358049673	0.977877869935391	1.08386089429868	1.04780267647925	1.01174040299406	0.958243937028262	0.979170946601841	1.0253683974944	1.0391700149063	1.03790312169079	1.03958131546464	0.972503484982556	1.04374278845978	1.01089471556347	1.03226443497235	1.01322480534627	1.04005356073056
CSM3_donor_2	HO_recipient_1	R1	NA	no	DNA_repair	Neutral	NA	NA	NA	NA	NA	1414	1656	1970	2070	1517	2779	2887	2335	1235	1703	-0.00178955692150629	-0.0123237052535219	-0.0602730590169448	-0.0651733697723271	0.00530575422685753	-0.115424881105368	-0.0309460877756023	-0.0399130361299188	-0.030162273680281	0.998096257707596	0.999314038979016	0.976856358049673	0.977877869935391	1.08386089429868	1.04780267647925	1.01174040299406	0.958243937028262	0.979170946601841	1.02523892862704	1.04791828067963	1.03569956749605	1.05260520568713	1.01664512106165	1.13048877337613	1.03142703475148	1.02128136589043	1.02698779697564	1.02149758099729
CSM3_donor_2	HO_recipient_2	R1	NA	no	DNA_repair	Neutral	NA	NA	NA	NA	NA	1647	1939	2455	2922	2015	2831	3177	2622	1655	2374	-0.00773914134516773	0.0325455095781948	0.0136050312359703	0.0128956134975051	-0.0161723600017347	-0.0235378170981311	0.0270617541024376	0.0637732320200624	0.0260420835039359	0.998096257707596	0.999314038979016	0.976856358049673	0.977877869935391	1.08386089429868	1.04780267647925	1.01174040299406	0.958243937028262	0.979170946601841	1.03807229842433	1.04475093070392	1.04149567861863	1.05822088963482	1.06482743261631	1.09875787156339	1.04279780094688	1.05168557728826	1.0751894857303	1.02835693494208
CSM3_donor_2	MAG1_recipient_1	R1	NA	no	DNA_repair	DNA_repair	0.033516	-0.031771	-0.058756525	NEUTRAL	NEUTRAL	206	136	194	32	98	214	222	164	117	162	-0.0146060730824434	0.0229547716219777	-0.179966989288258	-0.0505012091807696	0.0515443614414368	0.00567396482996907	0.0126605008378644	-0.0251255316851129	0.00990336464681263	0.998096257707596	0.999314038979016	0.976856358049673	0.977877869935391	1.08386089429868	1.04780267647925	1.01174040299406	0.958243937028262	0.979170946601841	0.979893023431059	0.977196166351292	0.818315455895098	0.967950189992628	0.956884797406249	0.998389827456757	0.964857990014534	0.971678396149713	0.972170361824511	0.963421486557878
CSM3_donor_2	MAL13_recipient_1	R1	NA	no	DNA_repair	Neutral	NA	NA	NA	NA	NA	1277	902	1040	1188	904	1576	1477	1225	686	977	0.00819816090697201	0.0576308748761406	0.0221349730022189	0.0607113516736656	-0.0291957201728232	-0.0259958761099501	-0.0122925840129284	-0.0460670483869994	-0.00147845544509395	0.998096257707596	0.999314038979016	0.976856358049673	0.977877869935391	1.08386089429868	1.04780267647925	1.01174040299406	0.958243937028262	0.979170946601841	0.978074685318319	0.954675292066494	0.962210756644409	0.95689086608025	1.00438331492522	0.986990916046925	0.997030185706878	0.971713707175814	0.973703450701899	0.984410844081721
CSM3_donor_2	MMS1_recipient_1	R1	NA	no	DNA_repair	DNA_repair	0.001128	0.063536	0.08239716	NEUTRAL	NEUTRAL	313	113	137	91	125	339	357	374	139	259	-0.0248404647776841	-0.0568543905222793	-0.0739065754053673	0.00557733530212889	-0.106156598370167	-0.067990875468833	0.0199321604549131	0.0425907895588421	0.0437754045035144	0.998096257707596	0.999314038979016	0.976856358049673	0.977877869935391	1.08386089429868	1.04780267647925	1.01174040299406	0.958243937028262	0.979170946601841	0.922039898562406	0.871279757190204	0.772714201717554	0.832724262450748	1.00373925878173	0.977710415340631	0.963168155807593	0.798881677559985	0.943543370043919	0.895444107434545
CSM3_donor_2	MMS4_recipient_1	R1	NA	no	DNA_repair	DNA_repair	-0.028327	0.010122	0.03518538	NEUTRAL	NEUTRAL	502	251	228	304	213	176	480	485	188	276	-0.00976802788145625	-0.0866605455550763	0.0202915777197846	0.00483446690351663	-0.288246885080974	-0.0168947664878281	0.0755596584346327	0.0579785226372194	-0.0270197787263584	0.998096257707596	0.999314038979016	0.976856358049673	0.977877869935391	1.08386089429868	1.04780267647925	1.01174040299406	0.958243937028262	0.979170946601841	0.960050539181468	0.944877775258034	0.85010747431411	0.891056114424469	1.00834738197214	0.971368850531832	0.955314157562622	0.84314338606626	0.93728103117436	0.948454822485727
CSM3_donor_2	MPH1_recipient_1	R1	NA	no	DNA_repair	DNA_repair	-0.014472	-0.015948	-0.004624232	NEUTRAL	NEUTRAL	196	121	126	113	78	290	307	205	84	156	0.0381052963179714	0.00694478238767104	0.0381940965818417	0.0766566557938848	0.131856284803164	0.0501477650040891	0.133537717208484	-0.0130410138528131	0.0247270324265026	0.998096257707596	0.999314038979016	0.976856358049673	0.977877869935391	1.08386089429868	1.04780267647925	1.01174040299406	0.958243937028262	0.979170946601841	0.935369461764388	0.914362041511192	0.845091567217915	0.850706292499757	0.933234994698097	1.0441816014956	0.858672477368581	0.894039221703752	0.941669533797543	0.971694055678976
CSM3_donor_2	MUS81_recipient_1	R1	NA	no	DNA_repair	DNA_repair	-0.031097	-0.035552	-0.015282385	AGGRAVATING	NEUTRAL	194	87	96	72	57	211	225	201	77	131	0.0226154686245078	-0.0197990140861969	-0.00828297610088791	-0.0439162457728013	-0.064373128290276	0.0354066501817309	0.0549396689706222	0.138033872487098	0.0318917550519632	0.998096257707596	0.999314038979016	0.976856358049673	0.977877869935391	1.08386089429868	1.04780267647925	1.01174040299406	0.958243937028262	0.979170946601841	0.925485642056422	0.91145858037585	0.817670650845666	0.830694497777121	0.985763709729288	0.938479332964604	0.906787312228861	0.695182754637218	0.887806994487179	0.946339224523134
CSM3_donor_2	NGL3_recipient_1	R1	333130	no	DNA_repair	Neutral	NA	NA	NA	NA	NA	7290	6752	8029	8919	6891	9797	7927	8940	5898	7512	-0.0211386461664039	-0.0497213328994243	-0.0338439380531518	-0.0575138686002343	-0.0868889154329373	-0.0469410860400157	-0.0292356415208572	-0.00141756143759697	0.00446858673491413	0.998096257707596	0.999314038979016	0.976856358049673	0.977877869935391	1.08386089429868	1.04780267647925	1.01174040299406	0.958243937028262	0.979170946601841	1.00322406203414	1.01305266474726	1.00723179655164	1.04024549639592	1.02043424019502	0.969454345145803	0.997839759506783	0.9840259309767	1.00054947843243	0.980175535792083
CSM3_donor_2	NGL3_recipient_2	R1	333130	no	DNA_repair	Neutral	NA	NA	NA	NA	NA	1520	1659	1782	2329	1396	2230	2342	1862	1381	1771	-0.0156670759521962	-0.0367668611876903	-0.00468676613567931	-0.0265463137527983	-0.0209415752129321	0.0638233106865473	0.00468792693939424	0.0405692566570413	-0.0198547054177725	0.998096257707596	0.999314038979016	0.976856358049673	0.977877869935391	1.08386089429868	1.04780267647925	1.01174040299406	0.958243937028262	0.979170946601841	1.02882688530291	1.03361818480194	1.03725886884781	1.03125608815844	1.02397199011269	1.01703092855935	1.02497318499988	1.01961789499657	1.0259877888907	1.0112011880976
CSM3_donor_2	PSY3_recipient_1	R1	NA	no	DNA_repair	DNA_repair	-0.009143	0.031175	0.041356939	NEUTRAL	NEUTRAL	1178	1326	1556	1253	1063	1612	1624	1244	1115	1383	-0.00612123262297604	0.00486208997847126	0.0624498005208969	0.0375383573965831	0.013800759963859	-0.0805395917586156	-0.0486421621481073	0.00265389366116864	-0.0411930090952355	0.998096257707596	0.999314038979016	0.976856358049673	0.977877869935391	1.08386089429868	1.04780267647925	1.01174040299406	0.958243937028262	0.979170946601841	1.02668483796383	1.0372464641212	0.947455787518922	1.00784422223334	1.00816852140993	1.0691611878551	1.0102565547156	1.04440058687395	1.05199914233489	1.01860906199385
CSM3_donor_2	PSY3_recipient_2	R1	NA	no	DNA_repair	DNA_repair	-0.009143	0.031175	0.041356939	NEUTRAL	NEUTRAL	2473	1564	1702	1409	1246	2036	1991	1660	1331	1792	0.0126056778553953	0.0069843810574256	-0.0166746360206577	-0.0380456233454948	-0.0206015060543291	-0.103925812578738	-0.0639748722509108	-0.00222245995117587	-0.023573932835657	0.998096257707596	0.999314038979016	0.976856358049673	0.977877869935391	1.08386089429868	1.04780267647925	1.01174040299406	0.958243937028262	0.979170946601841	0.936985491171097	0.905459234512675	0.823627339660081	0.875496046847722	0.875877869434323	0.917796063678067	0.904417030771092	0.881829710234191	0.933592680525567	0.947807390119581
CSM3_donor_2	RAD18_recipient_1	R1	NA	no	DNA_repair	DNA_repair	-0.066261	-0.003121	0.015398057	AGGRAVATING	NEUTRAL	193	7	11	35	27	179	124	152	90	121	-0.272432970330911	-0.325061674920547	0.00851145824878796	0.0665518760476125	0.04627352104327	0.0505135631347126	0.0827226222780916	0.123508870134677	0.121314801715436	0.998096257707596	0.999314038979016	0.976856358049673	0.977877869935391	1.08386089429868	1.04780267647925	1.01174040299406	0.958243937028262	0.979170946601841	0.894139248171903	0.839875733211546	0.64401167257891	0.577793309028067	0.890482293963524	0.790061313751623	0.863072516081628	0.831157727708937	0.836118034308216	0.620004067138949
CSM3_donor_2	RAD18_recipient_2	R1	NA	no	DNA_repair	DNA_repair	-0.066261	-0.003121	0.015398057	AGGRAVATING	NEUTRAL	834	59	68	240	168	851	792	719	272	414	-0.241261980367694	-0.325246970748498	0.063182259909713	0.11082138430752	0.0547572104666179	0.064604805471953	0.0841668938376223	-0.0654535977035015	0.00915814667127968	0.998096257707596	0.999314038979016	0.976856358049673	0.977877869935391	1.08386089429868	1.04780267647925	1.01174040299406	0.958243937028262	0.979170946601841	0.940077668922776	0.89946413412162	0.676774143973883	0.63303712957807	0.950542964392442	0.914770680304021	0.908216273551596	0.898896137679523	0.894419788460988	0.697026022938609
CSM3_donor_2	RAD5_recipient_1	R1	NA	no	DNA_repair	DNA_repair	-0.07862	0.007747	0.032058067	AGGRAVATING	NEUTRAL	627	53	56	243	132	150	640	765	65	86	-0.246156916495157	-0.360737580262178	0.0849659775657049	0.0600897945190751	-0.371187203672465	-0.00893369574853764	0.00704238404970203	-0.305527861060081	-0.261083889063596	0.998096257707596	0.999314038979016	0.976856358049673	0.977877869935391	1.08386089429868	1.04780267647925	1.01174040299406	0.958243937028262	0.979170946601841	0.957907967872434	0.934035181881419	0.745444649092989	0.697647644653117	1.03373922042984	0.93567888802812	0.980816231259747	0.909969298525856	0.911090078731403	0.709927441466607
CSM3_donor_2	RAD5_recipient_2	R1	NA	no	DNA_repair	DNA_repair	-0.07862	0.007747	0.032058067	AGGRAVATING	NEUTRAL	2789	153	183	793	380	377	1188	1711	202	221	-0.267597763123633	-0.386419459443226	-0.0335213419586757	-0.0812178410937472	-0.480438781073526	-0.216104448376822	-0.107498912047613	-0.397664410370166	-0.347921790709431	0.998096257707596	0.999314038979016	0.976856358049673	0.977877869935391	1.08386089429868	1.04780267647925	1.01174040299406	0.958243937028262	0.979170946601841	0.925054669028896	0.889074413940239	0.717563407679046	0.661302258065954	0.958330622978082	0.886869173609419	0.931473958574861	0.880079087749115	0.887555454640126	0.655695840209047
CSM3_donor_2	RAD51_recipient_1	R1	NA	no	DNA_repair	DNA_repair	-0.048842	0.016058	0.059720386	AGGRAVATING	NEUTRAL	149	58	70	64	36	137	104	148	56	82	0.0394915154096095	0.0929042704162929	0.0920114155350168	0.0331640911966773	-0.0268311901707847	-0.0241754323227904	0.0571552246230876	0.0956614419441126	0.0741980315341506	0.998096257707596	0.999314038979016	0.976856358049673	0.977877869935391	1.08386089429868	1.04780267647925	1.01174040299406	0.958243937028262	0.979170946601841	0.875913732203675	0.823934064559246	0.754296769104228	0.774584389188784	0.946552806647369	0.876073985205695	0.93456977287356	0.750999537173849	0.840650257001184	0.913737733596791
CSM3_donor_2	RAD52_recipient_1	R1	153051	no	DNA_repair	DNA_repair	-0.065576	-0.06532	-0.054192959	AGGRAVATING	AGGRAVATING	131	5	6	71	31	184	125	138	5	44	-0.222533118025188	-0.370036820316087	0.076611534064105	0.0130542281190114	-0.0710769522688437	-0.0807097309572995	-0.0209838741914327	-0.374102942940872	-0.0128532101648381	0.998096257707596	0.999314038979016	0.976856358049673	0.977877869935391	1.08386089429868	1.04780267647925	1.01174040299406	0.958243937028262	0.979170946601841	0.861430328875022	0.80340757074557	0.729051958688074	0.723561653231785	1.02039604106149	0.951247511878153	0.981269360358356	0.744643183315596	0.84875542393698	0.637257269500796
CSM3_donor_2	RAD54_recipient_1	R1	NA	no	DNA_repair	DNA_repair	-0.031227	0.031191	0.063608754	NEUTRAL	NEUTRAL	219	87	151	144	41	408	421	415	114	155	0.0538617092880306	0.112922277046131	0.145944710265523	0.00728034603879302	0.0859926559993904	0.17390919238029	0.199703319685066	0.265494966146622	0.109344424533701	0.998096257707596	0.999314038979016	0.976856358049673	0.977877869935391	1.08386089429868	1.04780267647925	1.01174040299406	0.958243937028262	0.979170946601841	0.869025056150987	0.818038820563396	0.736182258537536	0.728488979269681	0.97870253051092	0.940442453748188	0.951922123334662	0.694785258865036	0.841129696888204	0.921232365686464
CSM3_donor_2	RAD54_recipient_2	R1	NA	no	DNA_repair	DNA_repair	-0.031227	0.031191	0.063608754	NEUTRAL	NEUTRAL	1192	372	537	390	332	1267	1132	1275	285	443	0.0157260119294468	0.0409235281536116	0.0575396307567203	0.128538978544831	0.0255234537091902	0.0815849901705493	0.048157176867702	0.0708384083324615	-0.0109442879709768	0.998096257707596	0.999314038979016	0.976856358049673	0.977877869935391	1.08386089429868	1.04780267647925	1.01174040299406	0.958243937028262	0.979170946601841	0.875951553416864	0.818103944714564	0.724561958217406	0.726561859566585	0.968882232280979	0.90589207191443	0.947054270857406	0.685365053755607	0.848167039815834	0.890009979327974
CSM3_donor_2	RAD55_recipient_1	R1	NA	no	DNA_repair	DNA_repair	-0.040512	0.036985	0.07912942	AGGRAVATING	NEUTRAL	597	80	153	107	113	227	265	293	86	169	-0.00430055760821824	0.03715561546332	0.0164880924467807	0.0279327351410138	-0.136518608740768	-0.0104374977467075	-0.0145982311723204	0.0393506258134658	0.0123893509134808	0.998096257707596	0.999314038979016	0.976856358049673	0.977877869935391	1.08386089429868	1.04780267647925	1.01174040299406	0.958243937028262	0.979170946601841	0.807942952988996	0.739515347513494	0.663030090813451	0.669782987337108	0.85367797237079	0.774298358934417	0.843135005704049	0.588744820788096	0.759539196610079	0.802104280211323
CSM3_donor_2	RAD57_recipient_1	R1	NA	no	DNA_repair	DNA_repair	-0.035778	0.051927	0.092775891	AGGRAVATING	NEUTRAL	825	350	363	302	218	930	720	827	310	449	-0.0357218802019306	-0.0856077493502352	-0.014997286287497	-0.0822707465228003	-0.11007274818375	-0.0245509140495243	-0.0331856748373028	0.176550581658261	-0.00571866310338454	0.998096257707596	0.999314038979016	0.976856358049673	0.977877869935391	1.08386089429868	1.04780267647925	1.01174040299406	0.958243937028262	0.979170946601841	0.924351618790901	0.888850077831563	0.773968050656659	0.813924674246391	1.00854140318196	0.900427189167386	0.965979821800883	0.639873673838406	0.902119368367475	0.886870011319226
CSM3_donor_2	RAD59_recipient_1	R1	NA	no	DNA_repair	DNA_repair	-0.025539	-0.018792	-0.000487824	NEUTRAL	NEUTRAL	2688	1485	1739	1371	1513	3049	2529	2313	1292	1927	-0.0461177703904194	-0.0828655071722531	-0.0444797504528129	-0.0468421702972845	-0.0056515237656718	0.0174805824359606	0.00849454604906064	-0.0280277792496991	-0.0612659495226358	0.998096257707596	0.999314038979016	0.976856358049673	0.977877869935391	1.08386089429868	1.04780267647925	1.01174040299406	0.958243937028262	0.979170946601841	0.977749023511981	0.975941952209133	0.882816589331587	0.955246336488992	0.961178871270467	0.954337915694488	0.958569727235596	0.959539871393559	0.98543273413042	0.929769870954145
CSM3_donor_2	RAD61_recipient_1	R1	NA	no	DNA_repair	DNA_repair	-0.104236	-0.063592	0.033466214	AGGRAVATING	AGGRAVATING	476	32	35	372	39	800	793	715	343	49	-0.313771222101877	-0.455890552158103	-0.0456081788706376	-0.42423897619293	-0.0346622440117255	-0.0869618674564836	0.0668020564268397	0.015982483125254	-0.342751941601601	0.998096257707596	0.999314038979016	0.976856358049673	0.977877869935391	1.08386089429868	1.04780267647925	1.01174040299406	0.958243937028262	0.979170946601841	1.00329222739576	1.01026488739354	0.956679285464691	0.973119719816508	1.07757471808574	1.12744881464757	0.993166330835378	1.03286051118383	1.00307683805661	0.687610995448954
CSM3_donor_2	RTT101_recipient_1	R1	NA	no	DNA_repair	DNA_repair	-0.009705	0.037948	0.054146532	NEUTRAL	NEUTRAL	489	87	147	79	8	333	314	392	104	184	0.00462031585947087	0.0771540988358949	0.01863082218971	-0.347877811882239	0.0186495987843303	-0.0293475536477218	0.095080890309819	0.0423438454421482	0.0559210426296318	0.998096257707596	0.999314038979016	0.976856358049673	0.977877869935391	1.08386089429868	1.04780267647925	1.01174040299406	0.958243937028262	0.979170946601841	0.803886734311702	0.723911271592717	0.620591311278939	0.617107548096194	0.907397639245124	0.91971324606308	0.884554568717248	0.698491565934875	0.799573448356313	0.806976656996762
CSM3_donor_2	RTT101_recipient_2	R1	NA	no	DNA_repair	DNA_repair	-0.009705	0.037948	0.054146532	NEUTRAL	NEUTRAL	349	83	120	91	9	292	235	265	73	140	-0.0029172765350054	0.0716417781916971	0.0727816761914158	-0.341376846399339	-0.0559371902968028	-0.104646817156332	-0.00198503117218463	0.0181604658108271	-0.00106693390487012	0.998096257707596	0.999314038979016	0.976856358049673	0.977877869935391	1.08386089429868	1.04780267647925	1.01174040299406	0.958243937028262	0.979170946601841	0.859268302290372	0.790515481838621	0.685322836888147	0.723633808956898	0.955543394164823	0.944920542543834	0.945448605183765	0.710632917884281	0.863462127714058	0.854715200347775
CSM3_donor_2	RTT107_recipient_1	R1	NA	no	DNA_repair	DNA_repair	0.022803	0.091821	0.085136582	NEUTRAL	ALLEVIATING	256	261	327	172	192	478	340	255	71	100	0.0532827796148349	0.0469314944289446	0.025328876457282	0.0399279463841052	-0.0428467367136358	-0.152793743921362	-0.0372334360640554	-0.0611687863816291	-0.110580189528548	0.998096257707596	0.999314038979016	0.976856358049673	0.977877869935391	1.08386089429868	1.04780267647925	1.01174040299406	0.958243937028262	0.979170946601841	0.967854154602008	0.954043971359741	0.81927882280016	0.921834177059784	1.04827832665807	1.0915898921701	0.987436705817648	0.810421978019435	0.973566024669053	1.01929438932985
CSM3_donor_2	SGS1_recipient_1	R1	272981	no	DNA_repair	DNA_repair	-0.098577	-0.106551	-0.085148691	AGGRAVATING	AGGRAVATING	1060	27	32	321	257	776	801	928	197	198	-0.313491146755279	-0.501644236758682	-0.0159233912173234	0.0197253291182201	-0.130171440529796	-0.0805066945348963	0.0724841442848033	-0.0467084498078721	-0.09211914255398	0.998096257707596	0.999314038979016	0.976856358049673	0.977877869935391	1.08386089429868	1.04780267647925	1.01174040299406	0.958243937028262	0.979170946601841	0.909562275205106	0.889076625619341	0.76425960016889	0.765219952996017	1.00155660220334	0.98107409347979	0.940878295557698	0.807546985982978	0.819774873860478	0.594339556278944
CSM3_donor_2	SHU1_recipient_1	R1	NA	no	DNA_repair	DNA_repair	-0.020689	0.010267	0.028652648	NEUTRAL	NEUTRAL	914	752	958	685	554	1324	1148	995	790	916	0.0177062946530524	0.0277581064733071	0.0317623516364474	0.131118587794417	0.0431405853654352	0.0451196689819331	0.0133339843906009	0.0200005130820023	0.0116286348012075	0.998096257707596	0.999314038979016	0.976856358049673	0.977877869935391	1.08386089429868	1.04780267647925	1.01174040299406	0.958243937028262	0.979170946601841	0.990058641517874	0.978661764570055	0.897933496424986	0.877497174321861	1.01120057442635	1.00128527419495	0.984592331867069	1.00397686316193	0.994255008268233	1.00588011966311
CSM3_donor_2	SHU1_recipient_2	R1	NA	no	DNA_repair	DNA_repair	-0.020689	0.010267	0.028652648	NEUTRAL	NEUTRAL	707	648	821	687	512	1054	1196	941	597	738	0.0302853462732484	0.0366528058025344	0.0479964362063747	-0.0162064068906543	-0.0426673659493342	-0.000344533540864722	0.00250177748637315	-0.0313163897608897	-0.0145391259401867	0.998096257707596	0.999314038979016	0.976856358049673	0.977877869935391	1.08386089429868	1.04780267647925	1.01174040299406	0.958243937028262	0.979170946601841	1.00310432129116	1.00347139546833	0.930117816429212	0.979525543454901	1.0254215569158	1.05445453455797	1.00303449550288	1.02728848042026	1.00933016288618	1.03148001544428
CSM3_donor_2	SHU2_recipient_1	R1	NA	no	DNA_repair	DNA_repair	-0.002868	0.010603	0.013619469	NEUTRAL	NEUTRAL	2160	777	915	811	693	1503	1500	1264	816	1074	-0.0411753788002179	-0.0716002155755985	-0.0263522441058636	-0.0548938844547431	-0.0852150700084705	-0.117881958823714	-0.0860776306969552	-0.0768847119016611	-0.0181563192926669	0.998096257707596	0.999314038979016	0.976856358049673	0.977877869935391	1.08386089429868	1.04780267647925	1.01174040299406	0.958243937028262	0.979170946601841	0.909993509726746	0.868123752324228	0.789975429695843	0.824054003937135	0.894312802592026	0.93995812892241	0.922801131442897	0.905332455255791	0.899357575417855	0.867085737796248
CSM3_donor_2	SHU2_recipient_2	R1	NA	no	DNA_repair	DNA_repair	-0.002868	0.010603	0.013619469	NEUTRAL	NEUTRAL	1609	1150	1267	1045	941	1947	1853	1592	960	1285	-0.0131688924698101	-0.0411442610527761	-0.00885185138310829	-0.0363070598455857	-0.0296735067933893	0.0422140032559766	0.0277920334928908	-0.000210712778605404	-0.0375192986081127	0.998096257707596	0.999314038979016	0.976856358049673	0.977877869935391	1.08386089429868	1.04780267647925	1.01174040299406	0.958243937028262	0.979170946601841	0.975600661377757	0.968512610505021	0.889233648606162	0.952054935912051	0.995576326147071	0.974554652763561	0.964262078610076	0.975226451980473	0.979605837457594	0.960574476668385
CSM3_donor_2	SLX4_recipient_1	R1	NA	no	DNA_repair	DNA_repair	-0.012072	-0.098265	-0.095160589	NEUTRAL	AGGRAVATING	1845	1511	1767	1107	1146	2662	2285	2185	1170	1721	-0.0165818157388992	-0.0158364991981356	-0.0337538139626602	-0.00255616033580142	0.0965289638458249	0.0428611866425208	0.0397158196234209	0.00936183817438518	-0.00592312153999031	0.998096257707596	0.999314038979016	0.976856358049673	0.977877869935391	1.08386089429868	1.04780267647925	1.01174040299406	0.958243937028262	0.979170946601841	0.999057462445569	1.00182948026901	0.944356985660873	0.975038067041707	0.941868702858437	0.928164059319394	0.943254677917193	0.95458384598679	0.976747116778254	0.98057369876287
CSM3_donor_2	SRS2_recipient_1	R1	NA	no	DNA_repair	DNA_repair	-0.346549	-0.344627	-0.12675157	AGGRAVATING	AGGRAVATING	680	19	22	49	63	155	704	927	221	218	-0.38560877262239	-0.581340643524034	-0.436887856556885	-0.347593324439365	-0.479686816722889	-0.211028644820326	-0.017844680155732	-0.178945197216289	-0.201340961437798	0.998096257707596	0.999314038979016	0.976856358049673	0.977877869935391	1.08386089429868	1.04780267647925	1.01174040299406	0.958243937028262	0.979170946601841	0.965085593698031	0.963984882883378	0.888452927120762	0.858651282094382	1.05680364394023	1.07452192589209	0.984454656529828	0.962194255589703	0.976247958769809	0.577639546815129
CSM3_donor_2	SRS2_recipient_2	R1	NA	no	DNA_repair	DNA_repair	-0.346549	-0.344627	-0.12675157	AGGRAVATING	AGGRAVATING	1397	43	60	109	156	272	1538	1584	247	533	-0.385026540716385	-0.522690613500186	-0.391263688997063	-0.26890484926418	-0.419324779668231	-0.103194581998877	0.0438368741525559	-0.191555951123665	-0.0985990933767124	0.998096257707596	0.999314038979016	0.976856358049673	0.977877869935391	1.08386089429868	1.04780267647925	1.01174040299406	0.958243937028262	0.979170946601841	0.98066272385054	0.982299106585585	0.902259942007339	0.873731932628757	1.02480756785727	1.05320839059582	0.966027533434463	0.959084128635631	0.975803150580726	0.593769254032177
CSM3_donor_2	YBR259W_recipient_1	R1	NA	no	DNA_repair	Neutral	NA	NA	NA	NA	NA	3043	3077	3479	4230	3273	4550	4176	3967	2737	3739	-0.00888106854922044	0.00834573378669812	-0.00448144522847793	0.0406060429465787	0.0629327032862257	0.0340729654012057	0.0309997618044884	0.0209971001300775	0.0323001763623629	0.998096257707596	0.999314038979016	0.976856358049673	0.977877869935391	1.08386089429868	1.04780267647925	1.01174040299406	0.958243937028262	0.979170946601841	1.02510583967252	1.02565375437479	1.02529886717017	1.0355190101245	1.01532379034408	1.0237212307219	1.03410512433581	1.01826005121277	1.02532253189518	1.01427323378212
CSM3_donor_2	YCL047C_recipient_1	R1	NA	no	DNA_repair	Neutral	NA	NA	NA	NA	NA	735	405	591	588	385	719	670	550	367	475	0.0173856497848438	0.0997630823946728	0.0492081130024102	0.0758880606530011	-0.0185791567926834	-0.0350870847223717	0.00395864249259814	-0.0384753316730757	0.00131693290158674	0.998096257707596	0.999314038979016	0.976856358049673	0.977877869935391	1.08386089429868	1.04780267647925	1.01174040299406	0.958243937028262	0.979170946601841	0.939152970145958	0.910298676337769	0.907738588662117	0.881920606647742	0.950614886881195	0.944070674172544	0.93694217058055	0.948738421599023	0.942094336794585	0.954750714702499
CSM3_donor_2	YDL027C_recipient_1	R1	NA	no	DNA_repair	Neutral	NA	NA	NA	NA	NA	1016	801	922	974	630	1449	1231	1083	670	1029	0.0190579468190379	-0.0204092564759961	-0.057853717704507	-0.0258529324816614	-0.0570976253687794	-0.0681966179962697	-0.0120792231855757	-0.0415755684724396	0.0558075583938359	0.998096257707596	0.999314038979016	0.976856358049673	0.977877869935391	1.08386089429868	1.04780267647925	1.01174040299406	0.958243937028262	0.979170946601841	0.971348477409008	0.96180616770099	0.967356572586953	0.951429288076579	1.0105669881414	0.991031058718342	0.974591135135021	0.968137643015773	0.96567926433161	0.988557227050941
CSM3_donor_2	YDL027C_recipient_2	R1	NA	no	DNA_repair	Neutral	NA	NA	NA	NA	NA	2099	1674	1973	2375	1628	2703	2272	1863	1137	1675	0.00934485692391074	-0.00755403098006413	-0.0180942195453262	0.0290285108526926	0.011163999100138	-0.00377655052436854	0.037496377843643	-0.0115025349144117	-0.0111422994248475	0.998096257707596	0.999314038979016	0.976856358049673	0.977877869935391	1.08386089429868	1.04780267647925	1.01174040299406	0.958243937028262	0.979170946601841	0.996749966310421	0.992543521990381	1.00022971168705	0.985305364915334	0.978024491887574	0.985723544538165	0.977887379027845	0.991694807018236	0.984504277015658	1.00419726816851
CSM3_donor_2	YFR057W_recipient_1	R1	NA	no	DNA_repair	Neutral	NA	NA	NA	NA	NA	2577	1828	2281	2764	1805	3167	3216	2914	1678	2075	0.0110513388350093	0.0105361689816679	0.0301209785376346	0.0782427468831649	0.111705245904988	0.0851299463669399	0.0411532900603919	-0.0174636513400226	-0.00190195343660005	0.998096257707596	0.999314038979016	0.976856358049673	0.977877869935391	1.08386089429868	1.04780267647925	1.01174040299406	0.958243937028262	0.979170946601841	0.978946046998499	0.966383083122567	0.963200791672416	0.960100808588936	0.916841063190542	0.961721234339641	0.963839012511504	0.984493484592844	0.970739917097574	0.988133724841856
CSM3_donor_2	YKR011C_recipient_1	R1	NA	no	DNA_repair	Neutral	NA	NA	NA	NA	NA	892	1225	1512	1597	1121	1806	2061	1372	1018	1196	0.0506906031851235	0.0538374650053748	0.0239078436186246	-0.00347398352499995	0.0224700276302019	0.0141840642529478	0.00634770014955999	0.0234641577408007	0.0145115472427126	0.998096257707596	0.999314038979016	0.976856358049673	0.977877869935391	1.08386089429868	1.04780267647925	1.01174040299406	0.958243937028262	0.979170946601841	1.03110008488669	1.05231043319592	1.06319232365119	1.07539671199129	1.02325606034637	1.10818029217167	1.02489011293459	1.03239008328747	1.02236011478198	1.07982773923251
CSM3_donor_2	YKR011C_recipient_2	R1	NA	no	DNA_repair	Neutral	NA	NA	NA	NA	NA	1082	932	1117	1384	904	1647	1444	1248	1001	1084	-0.0270128431749491	-0.0525192868053026	-0.0279540676099992	-0.0460515618454725	-0.0769529194455221	-0.0675463521880835	-0.0388213319000187	-0.0084489888135949	-0.00284954376614743	0.998096257707596	0.999314038979016	0.976856358049673	0.977877869935391	1.08386089429868	1.04780267647925	1.01174040299406	0.958243937028262	0.979170946601841	1.00041995163719	1.0045474686814	1.00908234628757	1.00413685109265	1.03482154563961	1.03350734282019	0.996430658602889	1.01910161553876	1.00322009320036	0.971502566690144
CSM3_donor_2	YLR179C_recipient_1	R1	NA	no	DNA_repair	Neutral	NA	NA	NA	NA	NA	958	1101	1235	1464	1151	1540	1331	1438	857	1148	-0.0189276545278125	-0.0627916941763107	-0.0254353721132816	-0.0115516818798715	-0.00633287549235195	0.0849502178192587	0.0319613600347943	0.00580565477786421	-0.0279614025332678	0.998096257707596	0.999314038979016	0.976856358049673	0.977877869935391	1.08386089429868	1.04780267647925	1.01174040299406	0.958243937028262	0.979170946601841	1.03827599982451	1.07623249467364	1.05801721240363	1.06900499376947	1.02777771932115	0.974429965750447	1.03404765154921	1.05269458433162	1.03905386746229	1.01737173536464
CSM3_donor_2	YLR179C_recipient_2	R1	NA	no	DNA_repair	Neutral	NA	NA	NA	NA	NA	1316	1389	1308	2012	1082	2213	1969	1872	1003	1551	0.0071277071895286	-0.01309569487039	0.0715571687142998	0.0409102779823184	0.0678584821889592	0.0340338872837387	0.00709195699096998	0.0028595556173544	-0.00254120859761708	0.998096257707596	0.999314038979016	0.976856358049673	0.977877869935391	1.08386089429868	1.04780267647925	1.01174040299406	0.958243937028262	0.979170946601841	1.00569983107598	1.00556442544712	1.00250682781838	0.986006046360392	0.99729924543547	0.977560243441647	1.00800058246192	0.999395110324603	1.01318570401249	1.01091294496362
CSM3_donor_2	YLR356W_recipient_1	R1	NA	no	DNA_repair	Neutral	NA	NA	NA	NA	NA	2116	1879	2284	2914	2110	2358	2682	2405	1486	2145	0.00125880091500574	5.82543377581901e-05	-0.0293729146784182	-0.0400065741608581	0.0408224302127599	-0.0130583416647719	-0.0268829288234227	-0.0584110511727084	-0.0167169055813627	0.998096257707596	0.999314038979016	0.976856358049673	0.977877869935391	1.08386089429868	1.04780267647925	1.01174040299406	0.958243937028262	0.979170946601841	0.989022117434108	0.990969336963541	0.993226692749417	1.01241292135927	0.876500174199853	0.929450906492099	0.961159255151644	0.995485160708361	0.983857464665369	0.988398075116032
CSM3_donor_2	YLR356W_recipient_2	R1	NA	no	DNA_repair	Neutral	NA	NA	NA	NA	NA	1316	854	951	1115	658	1536	1101	1097	823	1067	-0.00589551092486007	0.0136725347101927	-0.0198581144542631	-0.0350403113570352	0.00704731516025414	0.0773870143572555	0.00329280245110908	0.0701179978732309	0.0376776931440956	0.998096257707596	0.999314038979016	0.976856358049673	0.977877869935391	1.08386089429868	1.04780267647925	1.01174040299406	0.958243937028262	0.979170946601841	0.964864864796432	0.937230354975103	0.944616692120163	0.930436154882038	0.97014257908123	0.821364810971192	0.951545473801053	0.947017226154155	0.96516451433361	0.957132499822005
FLO8_donor_1	APT2_recipient_1	R1	NA	no	Neutral	Neutral	NA	NA	NA	NA	NA	8198	6462	6449	8812	5627	10013	9063	10228	7217	9755	0.00773232933398571	0.0152519755340381	0.00486484937741305	0.00978604953864659	0.0627473905747742	0.0782880122928084	0.0645835699879518	0.0239602831533099	0.0443856623625049	1.02131816935137	1.02690521926125	1.02910770461458	1.0371110652796	1.05486266987474	1.03497705707444	1.03255208478976	1.02901798348428	1.02728966663107	0.956360569385308	0.927835281063847	0.920845983869079	0.922376948162631	1.00407347209512	0.946238301693081	0.973105897436087	0.941208943399919	0.960316852990993	0.98448075529842
FLO8_donor_1	CLA4_recipient_1	R1	NA	no	Neutral	DNA_repair	NA	NA	NA	NA	NA	3076	1663	1749	2254	1456	2337	1864	2201	1167	1421	0.0216562068966839	0.0611469596407734	0.0502526396434689	0.0482661264734118	0.0189857219760156	-0.00892996503168186	0.0352948555062167	0.0157917631899011	0.032653312089712	1.02131816935137	1.02690521926125	1.02910770461458	1.0371110652796	1.05486266987474	1.03497705707444	1.03255208478976	1.02901798348428	1.02728966663107	0.911340941931107	0.864541552431924	0.845827398274323	0.839219325330579	0.891982240642949	0.840879098510482	0.879899227207603	0.77775959509652	0.812834008603129	0.952425269364713
FLO8_donor_1	CSM2_recipient_1	R1	NA	no	Neutral	DNA_repair	NA	NA	NA	NA	NA	3433	4122	4384	4146	3660	5262	5922	4840	4420	4980	0.0123732067477427	-0.03130825205984	-0.0286747531355895	-0.00673476961087016	-0.0389123170263279	-0.0584210746435738	-0.0131378997458906	-0.0401371684270417	0.0247159897169098	1.02131816935137	1.02690521926125	1.02910770461458	1.0371110652796	1.05486266987474	1.03497705707444	1.03255208478976	1.02901798348428	1.02728966663107	1.00506297802252	1.00462341352889	0.928783953503043	0.979612178008408	1.03514577626481	1.07142008082953	1.00457596524542	1.02897042584498	1.00913714866749	1.03886228754454
FLO8_donor_1	CSM2_recipient_2	R1	NA	no	Neutral	DNA_repair	NA	NA	NA	NA	NA	7433	12596	14442	12490	12986	7373	11596	10687	14971	16145	0.0104894973507619	0.00427233893456491	-0.00473087705669495	0.0204516259871532	0.0477295452067331	0.0496579178414844	0.0882767634446544	0.0656139103299929	0.0190682424457329	1.02131816935137	1.02690521926125	1.02910770461458	1.0371110652796	1.05486266987474	1.03497705707444	1.03255208478976	1.02901798348428	1.02728966663107	1.06123602173778	1.07776105767727	1.00308390702977	1.08864496103723	0.919490825951703	1.02654440458637	0.992838010412584	1.10145759737858	1.07181633898063	1.09434912832172
FLO8_donor_1	CSM3_recipient_1	R1	NA	no	Neutral	DNA_repair	NA	NA	NA	NA	NA	3502	1588	1726	1578	1120	3448	3120	3020	1580	2157	0.0315695409521788	0.0274906447181807	0.0129925377452339	0.0928833327128121	0.0546031060032568	0.086636671395435	0.033833358179205	0.0303602518991183	0.0345641614591593	1.02131816935137	1.02690521926125	1.02910770461458	1.0371110652796	1.05486266987474	1.03497705707444	1.03255208478976	1.02901798348428	1.02728966663107	0.884197943975545	0.824414776846136	0.784866895303039	0.745067887265627	0.953063935734756	0.898219695154741	0.904406193028936	0.799650840539485	0.846201413922306	0.934616966437525
FLO8_donor_1	CSM3_recipient_2	R1	NA	no	Neutral	DNA_repair	NA	NA	NA	NA	NA	733	384	361	507	372	650	624	619	321	425	0.0563464398213678	0.0354327806910669	0.0629065850082289	0.0478840151716274	-0.0116719389170405	0.052623379991428	0.0344107525529349	0.00257070608182375	0.00233331714788543	1.02131816935137	1.02690521926125	1.02910770461458	1.0371110652796	1.05486266987474	1.03497705707444	1.03255208478976	1.02901798348428	1.02728966663107	0.889326120358613	0.832049832904283	0.811181506972567	0.795585361771065	0.923247218361512	0.865699247895303	0.87288436583628	0.7973736588068	0.85008954756713	0.964631365022381
FLO8_donor_1	FLO8_recipient_1	R1	0	YES	Neutral	Neutral	NA	NA	NA	NA	NA	4460	71	89	133	84	132	111	115	92	110	-0.503081519788105	-0.727255041520106	-0.691818554104181	-0.790414356332866	-0.847586838130465	-0.943375576435269	-0.747212063492703	-0.79671926948691	-0.647637624459077	1.02131816935137	1.02690521926125	1.02910770461458	1.0371110652796	1.05486266987474	1.03497705707444	1.03255208478976	1.02901798348428	1.02728966663107	0.977139485319986	0.964874194233985	0.970323655886787	0.958707622049365	1.02818032451508	1.01947211339293	1.00248859622943	0.983479287896559	0.982166279949452	0.494888790559841
FLO8_donor_1	FLO8_recipient_2	R1	0	YES	Neutral	Neutral	NA	NA	NA	NA	NA	3281	93	121	153	105	88	91	116	86	112	-0.481616389752779	-0.69114128991714	-0.686445382735029	-0.772394579675578	-0.806201160465414	-0.868172910500361	-0.669785602674889	-0.748356729396191	-0.657834728099871	1.02131816935137	1.02690521926125	1.02910770461458	1.0371110652796	1.05486266987474	1.03497705707444	1.03255208478976	1.02901798348428	1.02728966663107	1.03465123558354	1.05584753333041	1.05927310883844	1.06666974584397	1.01926227008439	1.04950615912433	1.04199793333945	1.03429113514219	1.02553159954877	0.575091716090535
FLO8_donor_1	GAL2_recipient_1	R1	NA	no	Neutral	Neutral	NA	NA	NA	NA	NA	4437	4214	5119	7240	4118	5913	4627	5792	3857	5470	-0.0187492755121952	-0.0224475396625969	-0.0545471788736711	-0.0855632503294614	-0.0708296171169795	-0.104013209280898	-0.0747438010260659	-0.0959425473837799	-0.0511926332788819	1.02131816935137	1.02690521926125	1.02910770461458	1.0371110652796	1.05486266987474	1.03497705707444	1.03255208478976	1.02901798348428	1.02728966663107	0.993995862526882	0.997576077748244	0.995843222852907	0.98514053915484	1.0412337744187	0.98603346317237	1.01220980525932	1.00456985070196	1.00315567746193	0.996436759146594
FLO8_donor_1	GAL2_recipient_2	R1	NA	no	Neutral	Neutral	NA	NA	NA	NA	NA	4829	6008	7299	10201	7164	5176	7752	7446	5736	6444	-0.0166399540454383	-0.00219372290060504	0.0388166073678773	0.0410158188208134	0.0305630919576751	-0.00591635408187696	-0.00238954554149595	-0.0137719158120453	-0.0305777157987672	1.02131816935137	1.02690521926125	1.02910770461458	1.0371110652796	1.05486266987474	1.03497705707444	1.03255208478976	1.02901798348428	1.02728966663107	1.0253683974944	1.0391700149063	1.03790312169079	1.03958131546464	0.972503484982556	1.04374278845978	1.01089471556347	1.03226443497235	1.01322480534627	1.03058742059429
FLO8_donor_1	HO_recipient_1	R1	NA	no	Neutral	Neutral	NA	NA	NA	NA	NA	6868	10100	11159	14551	9881	9426	16202	9189	8829	11282	0.00787500586751388	0.0155245867029195	-0.00406359197685235	-0.0126242040530475	0.0193739769213039	0.00346443870868662	-0.0140857585101886	0.0694479807961996	0.0456720540700033	1.02131816935137	1.02690521926125	1.02910770461458	1.0371110652796	1.05486266987474	1.03497705707444	1.03255208478976	1.02901798348428	1.02728966663107	1.02523892862704	1.04791828067963	1.03569956749605	1.05260520568713	1.01664512106165	1.13048877337613	1.03142703475148	1.02128136589043	1.02698779697564	1.05497015160064
FLO8_donor_1	HO_recipient_2	R1	NA	no	Neutral	Neutral	NA	NA	NA	NA	NA	8178	12626	13192	16063	13251	13191	16501	14403	12108	17606	0.00469492022800955	0.0205199455688985	-0.0147816941476697	0.0349343452580537	0.0557150455782178	0.05711494104064	0.0544978175684547	0.0133145558082837	0.025432061115666	1.02131816935137	1.02690521926125	1.02910770461458	1.0371110652796	1.05486266987474	1.03497705707444	1.03255208478976	1.02901798348428	1.02728966663107	1.03807229842433	1.04475093070392	1.04149567861863	1.05822088963482	1.06482743261631	1.09875787156339	1.04279780094688	1.05168557728826	1.0751894857303	1.06489701970911
FLO8_donor_1	MAG1_recipient_1	R1	77532	no	Neutral	DNA_repair	NA	NA	NA	NA	NA	931	986	1153	609	987	1045	1338	1267	992	1217	0.0320604102826862	0.0812859255210789	0.0589230680497602	0.0705939978557013	0.0305737995548512	0.0241778356428055	0.0629179555393568	0.0208675248322382	0.0426972065977528	1.02131816935137	1.02690521926125	1.02910770461458	1.0371110652796	1.05486266987474	1.03497705707444	1.03255208478976	1.02901798348428	1.02728966663107	0.979893023431059	0.977196166351292	0.818315455895098	0.967950189992628	0.956884797406249	0.998389827456757	0.964857990014534	0.971678396149713	0.972170361824511	1.03284295913347
FLO8_donor_1	MAL13_recipient_1	R1	NA	no	Neutral	Neutral	NA	NA	NA	NA	NA	5287	5457	5722	8459	5704	6920	6740	7158	4586	6097	0.0218450993796212	-0.00888997441574169	-0.0143106430301326	0.0191282740546607	-0.0388556122464283	-0.0397362654842	-0.0126125575776219	-0.059491490782553	0.022787407005376	1.02131816935137	1.02690521926125	1.02910770461458	1.0371110652796	1.05486266987474	1.03497705707444	1.03255208478976	1.02901798348428	1.02728966663107	0.978074685318319	0.954675292066494	0.962210756644409	0.95689086608025	1.00438331492522	0.986990916046925	0.997030185706878	0.971713707175814	0.973703450701899	1.02077054647784
FLO8_donor_1	MMS1_recipient_1	R1	NA	no	Neutral	DNA_repair	NA	NA	NA	NA	NA	1318	754	794	619	584	1471	1505	1512	543	1204	0.0227837305627251	0.0119819680133437	0.0114091342632109	0.0207600922378309	-0.0169527349439864	0.0293020037224061	0.0783832172468439	0.0625384639991343	0.00614442401365312	1.02131816935137	1.02690521926125	1.02910770461458	1.0371110652796	1.05486266987474	1.03497705707444	1.03255208478976	1.02901798348428	1.02728966663107	0.922039898562406	0.871279757190204	0.772714201717554	0.832724262450748	1.00373925878173	0.977710415340631	0.963168155807593	0.798881677559985	0.943543370043919	0.964479831831403
FLO8_donor_1	MMS4_recipient_1	R1	NA	no	Neutral	DNA_repair	NA	NA	NA	NA	NA	2432	1860	2156	1850	1701	3300	2885	2792	1390	2463	0.0166185769762246	0.00622762260210175	0.0366222025587425	0.0927040785232109	0.0620840616013527	0.0759625341876959	0.032613821184865	0.0324777769484893	0.0240658823123744	1.02131816935137	1.02690521926125	1.02910770461458	1.0371110652796	1.05486266987474	1.03497705707444	1.03255208478976	1.02901798348428	1.02728966663107	0.960050539181468	0.944877775258034	0.85010747431411	0.891056114424469	1.00834738197214	0.971368850531832	0.955314157562622	0.84314338606626	0.93728103117436	0.997135636137835
FLO8_donor_1	MPH1_recipient_1	R1	NA	no	Neutral	DNA_repair	NA	NA	NA	NA	NA	1231	753	856	897	669	1389	2136	1114	721	1010	0.0278188455415659	0.0110202268793149	0.0370173944600672	0.00388852927368699	0.0271974715564767	0.0296089151389132	0.0614854716941602	-0.0393850620444736	-0.0338092789882657	1.02131816935137	1.02690521926125	1.02910770461458	1.0371110652796	1.05486266987474	1.03497705707444	1.03255208478976	1.02901798348428	1.02728966663107	0.935369461764388	0.914362041511192	0.845091567217915	0.850706292499757	0.933234994698097	1.0441816014956	0.858672477368581	0.894039221703752	0.941669533797543	0.983128671897945
FLO8_donor_1	MUS81_recipient_1	R1	NA	no	Neutral	DNA_repair	NA	NA	NA	NA	NA	866	527	697	557	414	1010	947	624	271	611	-0.0152417834163857	-0.0280625779597641	-0.00281774847579186	-0.033469360014165	-0.0498224611401058	-0.00117676419888724	-0.0513874669480862	0.0381385711515985	0.00889841799508939	1.02131816935137	1.02690521926125	1.02910770461458	1.0371110652796	1.05486266987474	1.03497705707444	1.03255208478976	1.02901798348428	1.02728966663107	0.925485642056422	0.91145858037585	0.817670650845666	0.830694497777121	0.985763709729288	0.938479332964604	0.906787312228861	0.695182754637218	0.887806994487179	0.929973518289654
FLO8_donor_1	NGL3_recipient_1	R1	NA	no	Neutral	Neutral	NA	NA	NA	NA	NA	31121	30763	40707	51526	37586	35567	31561	39522	31435	38682	-0.0252585002896656	-0.0250492835861285	-0.014532791783429	-0.0440219038661962	-0.0387384835769524	0.0311142230889905	0.0178509280677075	0.0260234081743131	-0.0322816526485579	1.02131816935137	1.02690521926125	1.02910770461458	1.0371110652796	1.05486266987474	1.03497705707444	1.03255208478976	1.02901798348428	1.02728966663107	1.00322406203414	1.01305266474726	1.00723179655164	1.04024549639592	1.02043424019502	0.969454345145803	0.997839759506783	0.9840259309767	1.00054947843243	0.999352462196284
FLO8_donor_1	NGL3_recipient_2	R1	NA	no	Neutral	Neutral	NA	NA	NA	NA	NA	6820	7905	10234	12050	8102	7608	8209	8074	7591	9000	-0.0286425233886032	0.00224538376350036	0.00851136755018223	0.00670463348735928	-0.0155330512008947	-0.0436787787381325	-0.0643502693440947	-0.0136438790001332	-0.0455496442437537	1.02131816935137	1.02690521926125	1.02910770461458	1.0371110652796	1.05486266987474	1.03497705707444	1.03255208478976	1.02901798348428	1.02728966663107	1.02882688530291	1.03361818480194	1.03725886884781	1.03125608815844	1.02397199011269	1.01703092855935	1.02497318499988	1.01961789499657	1.0259877888907	1.02211706768843
FLO8_donor_1	PSY3_recipient_1	R1	NA	no	Neutral	DNA_repair	NA	NA	NA	NA	NA	5176	6381	7421	6564	4940	5835	7975	6198	6064	9245	-0.0209322561297669	-0.0252618731829708	-0.0484511796585383	-0.103708439185727	-0.0702790472088859	-0.101375060767293	-0.0882155311619757	-0.0777848721580009	-0.0394303934454541	1.02131816935137	1.02690521926125	1.02910770461458	1.0371110652796	1.05486266987474	1.03497705707444	1.03255208478976	1.02901798348428	1.02728966663107	1.02668483796383	1.0372464641212	0.947455787518922	1.00784422223334	1.00816852140993	1.0691611878551	1.0102565547156	1.04440058687395	1.05199914233489	1.02763962308026
FLO8_donor_1	PSY3_recipient_2	R1	NA	no	Neutral	DNA_repair	NA	NA	NA	NA	NA	12044	7516	7769	7562	6040	5812	9376	7909	6741	11390	-0.00452820335359927	0.000593156075401113	0.00332891836475369	-0.0326624958240919	-0.0465780378924951	-0.0282618918772158	-0.0106732292926056	0.0481406343367513	0.0493691975632526	1.02131816935137	1.02690521926125	1.02910770461458	1.0371110652796	1.05486266987474	1.03497705707444	1.03255208478976	1.02901798348428	1.02728966663107	0.936985491171097	0.905459234512675	0.823627339660081	0.875496046847722	0.875877869434323	0.917796063678067	0.904417030771092	0.881829710234191	0.933592680525567	0.952432103198058
FLO8_donor_1	RAD18_recipient_1	R1	NA	no	Neutral	DNA_repair	NA	NA	NA	NA	NA	924	378	409	198	116	658	460	571	408	442	-0.00708791442821677	0.00533268296115896	0.0105024092052667	0.0394786338137387	0.0719264604791855	0.0588083462695637	0.0521619127328518	0.000576548966312318	0.0198220922057816	1.02131816935137	1.02690521926125	1.02910770461458	1.0371110652796	1.05486266987474	1.03497705707444	1.03255208478976	1.02901798348428	1.02728966663107	0.894139248171903	0.839875733211546	0.64401167257891	0.577793309028067	0.890482293963524	0.790061313751623	0.863072516081628	0.831157727708937	0.836118034308216	0.906112745659919
FLO8_donor_1	RAD18_recipient_2	R1	NA	no	Neutral	DNA_repair	NA	NA	NA	NA	NA	4354	2671	3241	1252	745	4668	4381	3844	2774	3070	0.00741567021979228	0.0722842674487146	0.0620842581536576	0.0654717075182772	0.0278612366995246	0.0297707116074455	0.0437634905802504	-0.00615081376644333	0.0194644129835486	1.02131816935137	1.02690521926125	1.02910770461458	1.0371110652796	1.05486266987474	1.03497705707444	1.03255208478976	1.02901798348428	1.02728966663107	0.940077668922776	0.89946413412162	0.676774143973883	0.63303712957807	0.950542964392442	0.914770680304021	0.908216273551596	0.898896137679523	0.894419788460988	0.967534074092102
FLO8_donor_1	RAD5_recipient_1	R1	NA	no	Neutral	DNA_repair	NA	NA	NA	NA	NA	3250	2639	2721	1397	866	4778	3208	4077	2275	2842	-0.000632744012225572	-0.0131504363369681	-0.0280963256927479	-0.028558188300705	-0.0427818112798917	-0.0643766711169556	-0.0494713579237086	-0.0415162657424361	-0.0139879341766193	1.02131816935137	1.02690521926125	1.02910770461458	1.0371110652796	1.05486266987474	1.03497705707444	1.03255208478976	1.02901798348428	1.02728966663107	0.957907967872434	0.934035181881419	0.745444649092989	0.697647644653117	1.03373922042984	0.93567888802812	0.980816231259747	0.909969298525856	0.911090078731403	0.977696068142337
FLO8_donor_1	RAD5_recipient_2	R1	NA	no	Neutral	DNA_repair	NA	NA	NA	NA	NA	9398	5946	6372	3116	1791	9771	8290	8742	6404	6984	0.00930305957676492	0.0261181894490856	0.00179080049229463	0.00247472064234222	0.02391954649965	0.0321357418534536	0.0238837735759121	0.0889447096306653	0.0563935612415299	1.02131816935137	1.02690521926125	1.02910770461458	1.0371110652796	1.05486266987474	1.03497705707444	1.03255208478976	1.02901798348428	1.02728966663107	0.925054669028896	0.889074413940239	0.717563407679046	0.661302258065954	0.958330622978082	0.886869173609419	0.931473958574861	0.880079087749115	0.887555454640126	0.954078200699292
FLO8_donor_1	RAD51_recipient_1	R1	24033	YES	Neutral	DNA_repair	NA	NA	NA	NA	NA	1076	50	66	60	41	147	94	136	24	89	-0.243600711320181	-0.374373068565348	-0.380943085008792	-0.435855494983117	-0.440883938606887	-0.53280035620978	-0.373156596772029	-0.55396230965046	-0.279889959071896	1.02131816935137	1.02690521926125	1.02910770461458	1.0371110652796	1.05486266987474	1.03497705707444	1.03255208478976	1.02901798348428	1.02728966663107	0.875913732203675	0.823934064559246	0.754296769104228	0.774584389188784	0.946552806647369	0.876073985205695	0.93456977287356	0.750999537173849	0.840650257001184	0.6509858981638
FLO8_donor_1	RAD52_recipient_1	R1	NA	no	Neutral	DNA_repair	NA	NA	NA	NA	NA	623	222	245	225	158	777	648	768	216	356	0.02819420583044	0.00741439961303636	0.0109711591033868	0.0264727194586305	-0.0117599441265279	0.035490570464762	0.0725838361614262	0.084350671835399	0.0252315220032913	1.02131816935137	1.02690521926125	1.02910770461458	1.0371110652796	1.05486266987474	1.03497705707444	1.03255208478976	1.02901798348428	1.02728966663107	0.861430328875022	0.80340757074557	0.729051958688074	0.723561653231785	1.02039604106149	0.951247511878153	0.981269360358356	0.744643183315596	0.84875542393698	0.907988652340824
FLO8_donor_1	RAD54_recipient_1	R1	NA	no	Neutral	DNA_repair	NA	NA	NA	NA	NA	865	388	464	396	303	1163	1009	1076	280	560	0.0458304515242289	0.0488794509724418	0.0659325564721087	0.127818968972595	0.0914525682221394	0.104136819779058	0.0505011094835887	0.0726624074392537	0.0481360516264301	1.02131816935137	1.02690521926125	1.02910770461458	1.0371110652796	1.05486266987474	1.03497705707444	1.03255208478976	1.02901798348428	1.02728966663107	0.869025056150987	0.818038820563396	0.736182258537536	0.728488979269681	0.97870253051092	0.940442453748188	0.951922123334662	0.694785258865036	0.841129696888204	0.933381530992824
FLO8_donor_1	RAD54_recipient_2	R1	NA	no	Neutral	DNA_repair	NA	NA	NA	NA	NA	4969	1881	1936	1781	1489	5583	4508	5660	1463	3076	0.0310834980773054	0.00876134415621954	0.0380467125804562	0.017537791318523	-0.0112701591578646	0.0254556560725132	0.0115117325849122	0.0390105309310058	0.015174020573993	1.02131816935137	1.02690521926125	1.02910770461458	1.0371110652796	1.05486266987474	1.03497705707444	1.03255208478976	1.02901798348428	1.02728966663107	0.875951553416864	0.818103944714564	0.724561958217406	0.726561859566585	0.968882232280979	0.90589207191443	0.947054270857406	0.685365053755607	0.848167039815834	0.925708735053504
FLO8_donor_1	RAD55_recipient_1	R1	NA	no	Neutral	DNA_repair	NA	NA	NA	NA	NA	1518	386	517	443	384	907	755	984	309	677	0.00048782607412734	-0.00150487088989393	0.0193945872146275	0.0104390598700861	-0.0476531359741938	-0.0101504218804137	-0.00465865113613428	0.0624316949983077	0.0640602333335485	1.02131816935137	1.02690521926125	1.02910770461458	1.0371110652796	1.05486266987474	1.03497705707444	1.03255208478976	1.02901798348428	1.02728966663107	0.807942952988996	0.739515347513494	0.663030090813451	0.669782987337108	0.85367797237079	0.774298358934417	0.843135005704049	0.588744820788096	0.759539196610079	0.825654643761187
FLO8_donor_1	RAD57_recipient_1	R1	NA	no	Neutral	DNA_repair	NA	NA	NA	NA	NA	3841	2234	2436	1757	1568	4788	3345	4281	913	2880	-0.00814000077239396	-0.0238335337914761	0.00252941626400305	-0.0189471194699856	-0.00837985898221993	0.0679591919908885	0.0273197128953256	0.0934795030600886	-0.015601782642071	1.02131816935137	1.02690521926125	1.02910770461458	1.0371110652796	1.05486266987474	1.03497705707444	1.03255208478976	1.02901798348428	1.02728966663107	0.924351618790901	0.888850077831563	0.773968050656659	0.813924674246391	1.00854140318196	0.900427189167386	0.965979821800883	0.639873673838406	0.902119368367475	0.935917102368102
FLO8_donor_1	RAD59_recipient_1	R1	NA	no	Neutral	DNA_repair	NA	NA	NA	NA	NA	12072	10509	12624	10107	10872	12433	12912	16110	13819	17357	-0.0107222230786318	-0.00155393212839017	0.0379670551768	0.032000581003955	0.0343181017564058	-0.00562163146709715	0.0257103648169995	0.0537380296303561	0.0104381479842883	1.02131816935137	1.02690521926125	1.02910770461458	1.0371110652796	1.05486266987474	1.03497705707444	1.03255208478976	1.02901798348428	1.02728966663107	0.977749023511981	0.975941952209133	0.882816589331587	0.955246336488992	0.961178871270467	0.954337915694488	0.958569727235596	0.959539871393559	0.98543273413042	0.987870619699712
FLO8_donor_1	RAD61_recipient_1	R1	NA	no	Neutral	DNA_repair	NA	NA	NA	NA	NA	1817	2480	2774	2774	2030	4137	4846	3087	2981	3123	0.0254675074862079	0.0463117112890679	0.0288070385175002	0.0513237247384177	0.112964072620209	0.0907706005498823	0.0992721948143171	0.0530152186531465	0.0618766815267882	1.02131816935137	1.02690521926125	1.02910770461458	1.0371110652796	1.05486266987474	1.03497705707444	1.03255208478976	1.02901798348428	1.02728966663107	1.00329222739576	1.01026488739354	0.956679285464691	0.973119719816508	1.07757471808574	1.12744881464757	0.993166330835378	1.03286051118383	1.00307683805661	1.05014808849451
FLO8_donor_1	RTT101_recipient_1	R1	NA	no	Neutral	DNA_repair	NA	NA	NA	NA	NA	1118	297	370	296	232	1060	1292	969	335	548	0.0465303442100384	0.111239086256958	0.105750009921561	0.119505927680684	0.0481627685559874	0.0560991344444917	0.0648934421480948	0.0507426818547266	0.0562204803269006	1.02131816935137	1.02690521926125	1.02910770461458	1.0371110652796	1.05486266987474	1.03497705707444	1.03255208478976	1.02901798348428	1.02728966663107	0.803886734311702	0.723911271592717	0.620591311278939	0.617107548096194	0.907397639245124	0.91971324606308	0.884554568717248	0.698491565934875	0.799573448356313	0.867554472063116
FLO8_donor_1	RTT101_recipient_2	R1	NA	no	Neutral	DNA_repair	NA	NA	NA	NA	NA	1181	471	536	412	334	1227	1248	1205	380	834	0.0295065384274978	0.00809981564031137	0.00671472299387688	0.0024261122219561	-0.0347204690793365	-0.0388206070620261	-0.0101182766593103	0.0127758352538057	0.0541314230432546	1.02131816935137	1.02690521926125	1.02910770461458	1.0371110652796	1.05486266987474	1.03497705707444	1.03255208478976	1.02901798348428	1.02728966663107	0.859268302290372	0.790515481838621	0.685322836888147	0.723633808956898	0.955543394164823	0.944920542543834	0.945448605183765	0.710632917884281	0.863462127714058	0.907092867904359
FLO8_donor_1	RTT107_recipient_1	R1	NA	no	Neutral	DNA_repair	NA	NA	NA	NA	NA	1210	943	1167	741	931	1580	2183	1646	555	1257	0.0129578759814415	0.00908518691530091	0.00947268300969362	0.0349550405438385	-0.0317395272777166	0.0153216214542411	0.0838997283125893	0.0719310258363013	-0.00322498924132153	1.02131816935137	1.02690521926125	1.02910770461458	1.0371110652796	1.05486266987474	1.03497705707444	1.03255208478976	1.02901798348428	1.02728966663107	0.967854154602008	0.954043971359741	0.81927882280016	0.921834177059784	1.04827832665807	1.0915898921701	0.987436705817648	0.810421978019435	0.973566024669053	1.00144490935868
FLO8_donor_1	SGS1_recipient_1	R1	NA	no	Neutral	DNA_repair	NA	NA	NA	NA	NA	3954	2078	2422	1981	1593	5368	5435	4286	2128	2157	0.0233070023141033	-0.000980529243671313	0.0525779096499985	0.116596131647942	0.0693581811872945	0.0993859278699203	0.0372169424262075	0.057178854788301	0.0414330797205624	1.02131816935137	1.02690521926125	1.02910770461458	1.0371110652796	1.05486266987474	1.03497705707444	1.03255208478976	1.02901798348428	1.02728966663107	0.909562275205106	0.889076625619341	0.76425960016889	0.765219952996017	1.00155660220334	0.98107409347979	0.940878295557698	0.807546985982978	0.819774873860478	0.952259480137647
FLO8_donor_1	SHU1_recipient_1	R1	NA	no	Neutral	DNA_repair	NA	NA	NA	NA	NA	4486	4548	5181	4693	3041	6465	6083	6208	5511	6549	0.0323735859482139	0.0335052943789504	0.045309636264539	0.0187741838021921	-0.00484037496987511	0.0180215488195079	0.00768902997479182	-0.00575579183330599	0.00842128636828843	1.02131816935137	1.02690521926125	1.02910770461458	1.0371110652796	1.05486266987474	1.03497705707444	1.03255208478976	1.02901798348428	1.02728966663107	0.990058641517874	0.978661764570055	0.897933496424986	0.877497174321861	1.01120057442635	1.00128527419495	0.984592331867069	1.00397686316193	0.994255008268233	1.04353846525375
FLO8_donor_1	SHU1_recipient_2	R1	NA	no	Neutral	DNA_repair	NA	NA	NA	NA	NA	3327	4207	4527	4270	3606	5110	5650	5010	4231	5211	-0.00707238881246131	-0.0309378299693995	0.00118009459061319	-0.0297125092791301	-0.0351641763705766	-0.0212126415191962	-0.0185188933109899	-0.0259475205246245	0.0172480891165656	1.02131816935137	1.02690521926125	1.02910770461458	1.0371110652796	1.05486266987474	1.03497705707444	1.03255208478976	1.02901798348428	1.02728966663107	1.00310432129116	1.00347139546833	0.930117816429212	0.979525543454901	1.0254215569158	1.05445453455797	1.00303449550288	1.02728848042026	1.00933016288618	1.01741628027707
FLO8_donor_1	SHU2_recipient_1	R1	NA	no	Neutral	DNA_repair	NA	NA	NA	NA	NA	5605	2822	3202	2878	2456	3776	5342	4953	3743	4173	-0.0107355914463114	-0.0207909593305334	0.00607963672856127	-0.0157789047112806	-0.0141284062003169	0.0475355881430747	0.0302465885665973	0.0249886650743065	-0.0139498708851836	1.02131816935137	1.02690521926125	1.02910770461458	1.0371110652796	1.05486266987474	1.03497705707444	1.03255208478976	1.02901798348428	1.02728966663107	0.909993509726746	0.868123752324228	0.789975429695843	0.824054003937135	0.894312802592026	0.93995812892241	0.922801131442897	0.905332455255791	0.899357575417855	0.918657314029435
FLO8_donor_1	SHU2_recipient_2	R1	NA	no	Neutral	DNA_repair	NA	NA	NA	NA	NA	7660	7224	8585	7435	7292	9336	10037	9766	8118	9982	0.00104825000759878	0.0181683011806949	0.056995365247501	0.0460320253805463	0.0325825919656599	0.0195690006716225	0.0116374134937665	0.0223179225478896	-5.5626487696081e-06	1.02131816935137	1.02690521926125	1.02910770461458	1.0371110652796	1.05486266987474	1.03497705707444	1.03255208478976	1.02901798348428	1.02728966663107	0.975600661377757	0.968512610505021	0.889233648606162	0.952054935912051	0.995576326147071	0.974554652763561	0.964262078610076	0.975226451980473	0.979605837457594	0.997446931503913
FLO8_donor_1	SLX4_recipient_1	R1	NA	no	Neutral	DNA_repair	NA	NA	NA	NA	NA	6914	7468	8865	9704	6861	7728	7085	7770	6650	6551	-0.0085306902238087	-0.00838812659634125	-0.0276780121723837	-0.0621518147900046	-0.00209333707420356	-0.0480944337812753	-0.0304234734733085	-0.0244586572576115	-0.0680378034563335	1.02131816935137	1.02690521926125	1.02910770461458	1.0371110652796	1.05486266987474	1.03497705707444	1.03255208478976	1.02901798348428	1.02728966663107	0.999057462445569	1.00182948026901	0.944356985660873	0.975038067041707	0.941868702858437	0.928164059319394	0.943254677917193	0.95458384598679	0.976747116778254	1.01182484839792
FLO8_donor_1	SRS2_recipient_1	R1	NA	no	Neutral	DNA_repair	NA	NA	NA	NA	NA	3346	3034	3698	3732	2104	6396	7501	4572	3137	4992	0.0114700530003826	0.0344633443539882	0.0362332692171066	0.0285509067391366	0.044977248253268	0.0497953471696488	0.038190103215112	0.0676870538428068	0.0817099271554955	1.02131816935137	1.02690521926125	1.02910770461458	1.0371110652796	1.05486266987474	1.03497705707444	1.03255208478976	1.02901798348428	1.02728966663107	0.965085593698031	0.963984882883378	0.888452927120762	0.858651282094382	1.05680364394023	1.07452192589209	0.984454656529828	0.962194255589703	0.976247958769809	0.997129504823433
FLO8_donor_1	SRS2_recipient_2	R1	NA	no	Neutral	DNA_repair	NA	NA	NA	NA	NA	5605	4836	5997	5356	3455	8185	9838	6861	5322	7941	-0.00627623306420766	0.0129988378342536	0.00359285145751398	0.0394561993550508	0.0775264727496026	0.0725913245293153	0.0684733623832622	0.0205583370319214	0.0576265474285282	1.02131816935137	1.02690521926125	1.02910770461458	1.0371110652796	1.05486266987474	1.03497705707444	1.03255208478976	1.02901798348428	1.02728966663107	0.98066272385054	0.982299106585585	0.902259942007339	0.873731932628757	1.02480756785727	1.05320839059582	0.966027533434463	0.959084128635631	0.975803150580726	0.995292424809952
FLO8_donor_1	YBR259W_recipient_1	R1	NA	no	Neutral	Neutral	NA	NA	NA	NA	NA	11773	12989	15000	25268	13099	13717	17490	16406	12784	15961	-0.00922076187090681	0.036493915708862	0.0518626622855607	0.00986282628538548	-0.0234046454651657	0.00552509914824317	-0.00430784821119579	-0.0233095111831605	-0.00579568148942244	1.02131816935137	1.02690521926125	1.02910770461458	1.0371110652796	1.05486266987474	1.03497705707444	1.03255208478976	1.02901798348428	1.02728966663107	1.02510583967252	1.02565375437479	1.02529886717017	1.0355190101245	1.01532379034408	1.0237212307219	1.03410512433581	1.01826005121277	1.02532253189518	1.03773845769483
FLO8_donor_1	YCL047C_recipient_1	R1	NA	no	Neutral	Neutral	NA	NA	NA	NA	NA	3773	2537	2572	3761	2402	3670	3813	3654	3085	3483	0.0103400286559204	-0.0439853826786655	-0.0402824876774637	-0.00507267596957062	-0.0430362887310581	-0.0480763945808715	-0.0106956501430394	-0.0475558474296844	0.0180856945040808	1.02131816935137	1.02690521926125	1.02910770461458	1.0371110652796	1.05486266987474	1.03497705707444	1.03255208478976	1.02901798348428	1.02728966663107	0.939152970145958	0.910298676337769	0.907738588662117	0.881920606647742	0.950614886881195	0.944070674172544	0.93694217058055	0.948738421599023	0.942094336794585	0.96951402086629
FLO8_donor_1	YDL027C_recipient_1	R1	NA	no	Neutral	Neutral	NA	NA	NA	NA	NA	4986	4481	5267	7319	4381	6577	6244	4868	4717	4781	0.026425881445028	0.0169948655496542	0.00860217199051294	0.0299043878112255	0.0101361312615964	0.0364925934928531	0.0376523210355582	0.0530352616164228	-0.00850084849260413	1.02131816935137	1.02690521926125	1.02910770461458	1.0371110652796	1.05486266987474	1.03497705707444	1.03255208478976	1.02901798348428	1.02728966663107	0.971348477409008	0.96180616770099	0.967356572586953	0.951429288076579	1.0105669881414	0.991031058718342	0.974591135135021	0.968137643015773	0.96567926433161	1.01848173019463
FLO8_donor_1	YDL027C_recipient_2	R1	NA	no	Neutral	Neutral	NA	NA	NA	NA	NA	8636	9593	10423	15720	8959	10214	10656	11023	9396	11200	0.0237771822530277	0.0111222156886803	0.0333894447205525	0.0711465845055905	0.0658913366984475	0.0700553405237194	0.0283337198484253	0.00718153559174839	0.0168705437609318	1.02131816935137	1.02690521926125	1.02910770461458	1.0371110652796	1.05486266987474	1.03497705707444	1.03255208478976	1.02901798348428	1.02728966663107	0.996749966310421	0.992543521990381	1.00022971168705	0.985305364915334	0.978024491887574	0.985723544538165	0.977887379027845	0.991694807018236	0.984504277015658	1.04177603314622
FLO8_donor_1	YFR057W_recipient_1	R1	NA	no	Neutral	Neutral	NA	NA	NA	NA	NA	10587	10015	12190	16632	10854	6495	12233	12385	7997	8791	0.0354371290209496	0.0455839688108054	0.0486337870223261	0.0130643504666104	-0.080516137550131	0.02261961943945	-0.00103443884595278	-0.0820973515244517	-0.0616849927404455	1.02131816935137	1.02690521926125	1.02910770461458	1.0371110652796	1.05486266987474	1.03497705707444	1.03255208478976	1.02901798348428	1.02728966663107	0.978946046998499	0.966383083122567	0.963200791672416	0.960100808588936	0.916841063190542	0.961721234339641	0.963839012511504	0.984493484592844	0.970739917097574	1.03525251363521
FLO8_donor_1	YKR011C_recipient_1	R1	NA	no	Neutral	Neutral	NA	NA	NA	NA	NA	4151	5878	7165	9881	7272	7416	8617	7169	6249	7590	-0.0221250232020429	-0.0395768440106206	-0.028675839929865	-0.0363296639237141	-0.00186558451426833	-0.0311989208877623	-0.0164872713423987	0.00223982024923841	0.029722260203819	1.02131816935137	1.02690521926125	1.02910770461458	1.0371110652796	1.05486266987474	1.03497705707444	1.03255208478976	1.02901798348428	1.02728966663107	1.03110008488669	1.05231043319592	1.06319232365119	1.07539671199129	1.02325606034637	1.10818029217167	1.02489011293459	1.03239008328747	1.02236011478198	1.03095622791247
FLO8_donor_1	YKR011C_recipient_2	R1	NA	no	Neutral	Neutral	NA	NA	NA	NA	NA	4396	4869	5515	7399	4736	7039	6223	6446	7169	6725	-0.00878672363384347	-0.0236036865737055	-0.0135927360579642	-0.028660379493314	0.0152682342994772	0.0405824031340856	0.0451081326406846	0.0848691679712179	-0.000339366487122295	1.02131816935137	1.02690521926125	1.02910770461458	1.0371110652796	1.05486266987474	1.03497705707444	1.03255208478976	1.02901798348428	1.02728966663107	1.00041995163719	1.0045474686814	1.00908234628757	1.00413685109265	1.03482154563961	1.03350734282019	0.996430658602889	1.01910161553876	1.00322009320036	1.01296034995483
FLO8_donor_1	YLR179C_recipient_1	R1	NA	no	Neutral	Neutral	NA	NA	NA	NA	NA	4438	6692	7978	11079	7381	6399	5751	7590	6695	8116	-0.00682573325765934	-0.00999461551171321	0.0470688819192275	0.0325890310012207	0.0330937225699144	0.0171748301009873	-0.00770517499136725	0.012579339045572	-0.00446734638561308	1.02131816935137	1.02690521926125	1.02910770461458	1.0371110652796	1.05486266987474	1.03497705707444	1.03255208478976	1.02901798348428	1.02728966663107	1.03827599982451	1.07623249467364	1.05801721240363	1.06900499376947	1.02777771932115	0.974429965750447	1.03404765154921	1.05269458433162	1.03905386746229	1.05358441016457
FLO8_donor_1	YLR179C_recipient_2	R1	NA	no	Neutral	Neutral	NA	NA	NA	NA	NA	6638	8032	8425	12047	7200	8910	8684	10009	7858	9803	-0.00173263896489106	-0.0139985317720377	-0.0429623350583513	-0.0563299609741372	-0.0230079675349733	-0.0437351443440873	-0.0445202214836075	-0.0294146875748608	-0.0313273233090385	1.02131816935137	1.02690521926125	1.02910770461458	1.0371110652796	1.05486266987474	1.03497705707444	1.03255208478976	1.02901798348428	1.02728966663107	1.00569983107598	1.00556442544712	1.00250682781838	0.986006046360392	0.99729924543547	0.977560243441647	1.00800058246192	0.999395110324603	1.01318570401249	1.02540687142661
FLO8_donor_1	YLR356W_recipient_1	R1	NA	no	Neutral	Neutral	NA	NA	NA	NA	NA	8404	9788	10188	15257	10503	6376	8295	9303	9469	11301	0.0169670445160823	0.0228935784555993	0.0128685335244023	0.00184567853566753	0.0455959839843914	0.0135966011021866	0.0244584119990204	0.0698602482733257	0.0565416783620782	1.02131816935137	1.02690521926125	1.02910770461458	1.0371110652796	1.05486266987474	1.03497705707444	1.03255208478976	1.02901798348428	1.02728966663107	0.989022117434108	0.990969336963541	0.993226692749417	1.01241292135927	0.876500174199853	0.929450906492099	0.961159255151644	0.995485160708361	0.983857464665369	1.0270733029419
FLO8_donor_1	YLR356W_recipient_2	R1	NA	no	Neutral	Neutral	NA	NA	NA	NA	NA	5622	4222	4843	6804	4280	5445	2643	5060	4985	5888	-0.00674490035854691	0.0214533240340838	0.000962569123100665	0.0214509113343325	0.0509458529088294	0.0132942014388281	0.0282373056913142	0.0194105276890286	0.0180780428181412	1.02131816935137	1.02690521926125	1.02910770461458	1.0371110652796	1.05486266987474	1.03497705707444	1.03255208478976	1.02901798348428	1.02728966663107	0.964864864796432	0.937230354975103	0.944616692120163	0.930436154882038	0.97014257908123	0.821364810971192	0.951545473801053	0.947017226154155	0.96516451433361	0.9786891170268
GAL2_donor_1	APT2_recipient_1	R1	NA	no	Neutral	Neutral	NA	NA	NA	NA	NA	5864	2842	3454	4607	3115	4552	4317	4722	3208	4188	-0.0104289004737247	0.0235399797100022	0.00636042297267647	0.013257179132531	-0.0355143888368701	-0.0253250442442191	-0.0128037153689093	-0.0410837999051447	-0.000607527411907505	0.993109954247943	1.00401092244466	1.00604484834544	1.0057143334636	0.995767695573465	0.98377530836437	1.00485769861545	0.987784336167244	0.979924290563341	0.956360569385308	0.927835281063847	0.920845983869079	0.922376948162631	1.00407347209512	0.946238301693081	0.973105897436087	0.941208943399919	0.960316852990993	0.939342300833055
GAL2_donor_1	CLA4_recipient_1	R1	NA	no	Neutral	DNA_repair	NA	NA	NA	NA	NA	2101	780	1039	1253	866	901	868	1051	482	672	-0.00656421660339657	-0.0331915825658994	-0.0460954608953468	-0.0184227466880934	-0.0964446385865863	-0.101363065738919	-0.0459574257683573	-0.0912968395658114	0.0123704890086844	0.993109954247943	1.00401092244466	1.00604484834544	1.0057143334636	0.995767695573465	0.98377530836437	1.00485769861545	0.987784336167244	0.979924290563341	0.911340941931107	0.864541552431924	0.845827398274323	0.839219325330579	0.891982240642949	0.840879098510482	0.879899227207603	0.77775959509652	0.812834008603129	0.898497544542083
GAL2_donor_1	CSM2_recipient_1	R1	NA	no	Neutral	DNA_repair	NA	NA	NA	NA	NA	2300	1777	2628	2059	1940	2305	2824	1733	2069	2175	0.00226297092490768	0.00972044071048939	-0.0160116989786879	0.0235377962055454	-0.0109903951168362	0.00366083018410324	-0.0119803769675864	0.0228828540349761	-0.00766682889264847	0.993109954247943	1.00401092244466	1.00604484834544	1.0057143334636	0.995767695573465	0.98377530836437	1.00485769861545	0.987784336167244	0.979924290563341	1.00506297802252	1.00462341352889	0.928783953503043	0.979612178008408	1.03514577626481	1.07142008082953	1.00457596524542	1.02897042584498	1.00913714866749	1.00040101904516
GAL2_donor_1	CSM2_recipient_2	R1	NA	no	Neutral	DNA_repair	NA	NA	NA	NA	NA	4747	6024	7082	6287	5876	2600	5099	4487	7298	7629	0.0037776978287225	-0.0147226813452155	-0.00155153678583919	0.0322958411299235	0.0240466509993694	0.0488692107373705	-0.0135165382077829	0.00817339387733407	0.0137703097935251	0.993109954247943	1.00401092244466	1.00604484834544	1.0057143334636	0.995767695573465	0.98377530836437	1.00485769861545	0.987784336167244	0.979924290563341	1.06123602173778	1.07776105767727	1.00308390702977	1.08864496103723	0.919490825951703	1.02654440458637	0.992838010412584	1.10145759737858	1.07181633898063	1.057701754823
GAL2_donor_1	CSM3_recipient_1	R1	NA	no	Neutral	DNA_repair	NA	NA	NA	NA	NA	2715	888	895	1166	601	2103	1836	1513	885	1104	0.0301437468488972	-0.00797636557304271	0.0254506957817089	-0.0367249873336357	-0.0145604857422346	0.0126499838724703	-0.0476905393126433	-0.0254198088850698	-0.0129060086754941	0.993109954247943	1.00401092244466	1.00604484834544	1.0057143334636	0.995767695573465	0.98377530836437	1.00485769861545	0.987784336167244	0.979924290563341	0.884197943975545	0.824414776846136	0.784866895303039	0.745067887265627	0.953063935734756	0.898219695154741	0.904406193028936	0.799650840539485	0.846201413922306	0.908249526536576
GAL2_donor_1	CSM3_recipient_2	R1	NA	no	Neutral	DNA_repair	NA	NA	NA	NA	NA	530	178	224	296	177	359	316	239	178	218	-0.024154229791306	-0.0396894051514288	-0.00183831336474272	-0.0411799430447942	-0.0406939245410296	-0.0191663406997358	-0.0761618830808233	-0.0200130775141044	-0.00205638703179989	0.993109954247943	1.00401092244466	1.00604484834544	1.0057143334636	0.995767695573465	0.98377530836437	1.00485769861545	0.987784336167244	0.979924290563341	0.889326120358613	0.832049832904283	0.811181506972567	0.795585361771065	0.923247218361512	0.865699247895303	0.87288436583628	0.7973736588068	0.85008954756713	0.859044392909537
GAL2_donor_1	FLO8_recipient_1	R1	NA	no	Neutral	Neutral	NA	NA	NA	NA	NA	3370	2262	2366	3448	2314	3529	3638	3560	2766	3218	-0.0173526880141571	-0.0620715932355097	-0.037621330811808	-0.0385044826505673	-0.00408923565688446	0.0457380630098194	0.00776532103302841	0.0260068246299366	-0.0109221268237304	0.993109954247943	1.00401092244466	1.00604484834544	1.0057143334636	0.995767695573465	0.98377530836437	1.00485769861545	0.987784336167244	0.979924290563341	0.977139485319986	0.964874194233985	0.970323655886787	0.958707622049365	1.02818032451508	1.01947211339293	1.00248859622943	0.983479287896559	0.982166279949452	0.953054261545833
GAL2_donor_1	FLO8_recipient_2	R1	NA	no	Neutral	Neutral	NA	NA	NA	NA	NA	1992	2432	3225	4272	2528	1731	3219	3304	2174	2518	0.000803692105072695	0.0168319131775851	0.0438580785075826	0.0162245619043353	-0.00157064112504868	0.0433463483141472	0.00743558354467311	0.0100024113328596	-0.00370279764439196	0.993109954247943	1.00401092244466	1.00604484834544	1.0057143334636	0.995767695573465	0.98377530836437	1.00485769861545	0.987784336167244	0.979924290563341	1.03465123558354	1.05584753333041	1.05927310883844	1.06666974584397	1.01926227008439	1.04950615912433	1.04199793333945	1.03429113514219	1.02553159954877	1.02832613333802
GAL2_donor_1	GAL2_recipient_1	R1	0	YES	Neutral	Neutral	NA	NA	NA	NA	NA	2578	23	29	40	25	29	27	30	25	29	-0.540314021295699	-0.774905359024766	-0.790389555254261	-0.87442126727792	-0.927226962693832	-0.970035374289986	-0.814876997214571	-0.836698232013631	-0.712159897168731	0.993109954247943	1.00401092244466	1.00604484834544	1.0057143334636	0.995767695573465	0.98377530836437	1.00485769861545	0.987784336167244	0.979924290563341	0.993995862526882	0.997576077748244	0.995843222852907	0.98514053915484	1.0412337744187	0.98603346317237	1.01220980525932	1.00456985070196	1.00315567746193	0.446833164261017
GAL2_donor_1	GAL2_recipient_2	R1	0	YES	Neutral	Neutral	NA	NA	NA	NA	NA	3363	36	41	57	36	65	82	72	58	76	-0.556823419955736	-0.83339656085489	-0.86424011388006	-0.969396885988311	-0.807886123930081	-0.962199935581796	-0.781927173085329	-0.857194624114333	-0.680619590638302	0.993109954247943	1.00401092244466	1.00604484834544	1.0057143334636	0.995767695573465	0.98377530836437	1.00485769861545	0.987784336167244	0.979924290563341	1.0253683974944	1.0391700149063	1.03790312169079	1.03958131546464	0.972503484982556	1.04374278845978	1.01089471556347	1.03226443497235	1.01322480534627	0.461480142367219
GAL2_donor_1	HO_recipient_1	R1	NA	no	Neutral	Neutral	NA	NA	NA	NA	NA	4789	5074	6413	8764	5771	4838	9210	6674	4330	5796	0.00168394855000553	0.00876778090356622	0.00280164592131094	0.0165678132578513	0.0706219144315945	0.0712469241718756	0.0527871532064768	-0.0110324580128196	0.0273705406400375	0.993109954247943	1.00401092244466	1.00604484834544	1.0057143334636	0.995767695573465	0.98377530836437	1.00485769861545	0.987784336167244	0.979924290563341	1.02523892862704	1.04791828067963	1.03569956749605	1.05260520568713	1.01664512106165	1.13048877337613	1.03142703475148	1.02128136589043	1.02698779697564	1.01985893405202
GAL2_donor_1	HO_recipient_2	R1	NA	no	Neutral	Neutral	NA	NA	NA	NA	NA	5637	5844	7473	10729	6899	7194	10186	8176	5957	8094	-0.000625845252089308	0.0477290072746221	0.0383828910368944	0.0379629722147756	0.00598379838199903	0.0286080135479403	0.0227750250325818	-0.0197258588858702	0.00349586784643874	0.993109954247943	1.00401092244466	1.00604484834544	1.0057143334636	0.995767695573465	0.98377530836437	1.00485769861545	0.987784336167244	0.979924290563341	1.03807229842433	1.04475093070392	1.04149567861863	1.05822088963482	1.06482743261631	1.09875787156339	1.04279780094688	1.05168557728826	1.0751894857303	1.03029408754215
GAL2_donor_1	MAG1_recipient_1	R1	NA	no	Neutral	DNA_repair	NA	NA	NA	NA	NA	636	486	635	339	503	504	736	642	534	571	0.0116938876768943	-0.0237175051675311	-0.0378004879098783	-0.0219378198612203	-0.035110559497424	-0.0224202349381584	-0.00536369559718652	-0.0258160743863534	0.028599101627901	0.993109954247943	1.00401092244466	1.00604484834544	1.0057143334636	0.995767695573465	0.98377530836437	1.00485769861545	0.987784336167244	0.979924290563341	0.979893023431059	0.977196166351292	0.818315455895098	0.967950189992628	0.956884797406249	0.998389827456757	0.964857990014534	0.971678396149713	0.972170361824511	0.984835403344392
GAL2_donor_1	MAL13_recipient_1	R1	NA	no	Neutral	Neutral	NA	NA	NA	NA	NA	4175	3047	3393	5398	3127	4198	3777	4635	3481	3810	0.0222472906319837	0.000413044102132054	0.014084024800321	0.0234197139116089	0.0203234809118449	0.0173442138658362	0.0651512687428111	0.0643859695076027	0.021106772429746	0.993109954247943	1.00401092244466	1.00604484834544	1.0057143334636	0.995767695573465	0.98377530836437	1.00485769861545	0.987784336167244	0.979924290563341	0.978074685318319	0.954675292066494	0.962210756644409	0.95689086608025	1.00438331492522	0.986990916046925	0.997030185706878	0.971713707175814	0.973703450701899	0.993582996619531
GAL2_donor_1	MMS1_recipient_1	R1	NA	no	Neutral	DNA_repair	NA	NA	NA	NA	NA	976	461	437	380	344	929	895	873	335	753	0.0238579025883915	-0.0173587158152856	0.0180960047384262	0.0470288164147231	0.0535306838701607	0.060989638196658	0.00639990520700284	0.0100576753150354	0.0168953534445	0.993109954247943	1.00401092244466	1.00604484834544	1.0057143334636	0.995767695573465	0.98377530836437	1.00485769861545	0.987784336167244	0.979924290563341	0.922039898562406	0.871279757190204	0.772714201717554	0.832724262450748	1.00373925878173	0.977710415340631	0.963168155807593	0.798881677559985	0.943543370043919	0.939544904064481
GAL2_donor_1	MMS4_recipient_1	R1	NA	no	Neutral	DNA_repair	NA	NA	NA	NA	NA	1711	1008	1294	1079	937	1393	1454	1472	754	1237	0.0251893320183046	0.015956940004037	0.0264089868083437	-0.00852327873604841	-0.0593878477974259	-0.00742258189038147	-0.0209238553923974	-0.00861963653682318	-0.00603923375496285	0.993109954247943	1.00401092244466	1.00604484834544	1.0057143334636	0.995767695573465	0.98377530836437	1.00485769861545	0.987784336167244	0.979924290563341	0.960050539181468	0.944877775258034	0.85010747431411	0.891056114424469	1.00834738197214	0.971368850531832	0.955314157562622	0.84314338606626	0.93728103117436	0.978625079060526
GAL2_donor_1	MPH1_recipient_1	R1	NA	no	Neutral	DNA_repair	NA	NA	NA	NA	NA	765	445	700	549	373	575	1314	537	578	810	-0.00433666840240521	0.0122688165614262	0.00743451658910543	-0.0236911015289295	-0.0293392178601064	0.0454188029736342	0.0173913174698029	0.0448803058826739	0.0659447195345144	0.993109954247943	1.00401092244466	1.00604484834544	1.0057143334636	0.995767695573465	0.98377530836437	1.00485769861545	0.987784336167244	0.979924290563341	0.935369461764388	0.914362041511192	0.845091567217915	0.850706292499757	0.933234994698097	1.0441816014956	0.858672477368581	0.894039221703752	0.941669533797543	0.92458805497535
GAL2_donor_1	MUS81_recipient_1	R1	NA	no	Neutral	DNA_repair	NA	NA	NA	NA	NA	615	262	391	318	240	512	477	480	144	344	-0.0203168152712057	-0.0256855467019349	-0.00223472342747866	-0.0187584626607598	-0.00888384506364337	0.0503602242347903	0.0496467967266611	0.0626892361450996	-0.00770651816363488	0.993109954247943	1.00401092244466	1.00604484834544	1.0057143334636	0.995767695573465	0.98377530836437	1.00485769861545	0.987784336167244	0.979924290563341	0.925485642056422	0.91145858037585	0.817670650845666	0.830694497777121	0.985763709729288	0.938479332964604	0.906787312228861	0.695182754637218	0.887806994487179	0.898792188368576
GAL2_donor_1	NGL3_recipient_1	R1	NA	no	Neutral	Neutral	NA	NA	NA	NA	NA	22905	22570	23514	37566	28236	24157	24308	26959	21113	27296	0.00638268522588081	-0.0196934225220127	0.0497363468517051	0.0371941980234214	0.0369879465716951	0.0265951651455881	-0.00974354209606954	0.0261816162955911	0.0109385662307568	0.993109954247943	1.00401092244466	1.00604484834544	1.0057143334636	0.995767695573465	0.98377530836437	1.00485769861545	0.987784336167244	0.979924290563341	1.00322406203414	1.01305266474726	1.00723179655164	1.04024549639592	1.02043424019502	0.969454345145803	0.997839759506783	0.9840259309767	1.00054947843243	1.00269448757304
GAL2_donor_1	NGL3_recipient_2	R1	NA	no	Neutral	Neutral	NA	NA	NA	NA	NA	4206	4535	5579	7621	4604	4707	4796	6111	4316	5255	-0.0101250094490928	-0.0114477645276327	-0.055086185992318	-0.0691145857128237	-0.0279366797052404	-0.0637269948690199	-0.0403195069204796	-0.0365048094732289	-0.023818547535044	0.993109954247943	1.00401092244466	1.00604484834544	1.0057143334636	0.995767695573465	0.98377530836437	1.00485769861545	0.987784336167244	0.979924290563341	1.02882688530291	1.03361818480194	1.03725886884781	1.03125608815844	1.02397199011269	1.01703092855935	1.02497318499988	1.01961789499657	1.0259877888907	1.01161321154313
GAL2_donor_1	PSY3_recipient_1	R1	580890	no	Neutral	DNA_repair	NA	NA	NA	NA	NA	3328	4110	4506	4034	3426	3371	5147	3799	4382	5414	0.0144703670649053	0.0184053169398801	0.0117884828000204	0.000739120028106388	0.0255733880925328	0.0257570164132712	0.00725587326371868	0.0934684093581388	0.0681778152932739	0.993109954247943	1.00401092244466	1.00604484834544	1.0057143334636	0.995767695573465	0.98377530836437	1.00485769861545	0.987784336167244	0.979924290563341	1.02668483796383	1.0372464641212	0.947455787518922	1.00784422223334	1.00816852140993	1.0691611878551	1.0102565547156	1.04440058687395	1.05199914233489	1.03408129952222
GAL2_donor_1	PSY3_recipient_2	R1	580890	no	Neutral	DNA_repair	NA	NA	NA	NA	NA	8151	4176	4891	4364	3907	3808	6047	4942	4172	5626	0.00241653325607116	0.0117046579217753	0.00307924118152902	0.0164918398129942	0.0525751026294907	0.0641039166705596	0.0310472098787516	0.0139465678592707	0.0250723236680048	0.993109954247943	1.00401092244466	1.00604484834544	1.0057143334636	0.995767695573465	0.98377530836437	1.00485769861545	0.987784336167244	0.979924290563341	0.936985491171097	0.905459234512675	0.823627339660081	0.875496046847722	0.875877869434323	0.917796063678067	0.904417030771092	0.881829710234191	0.933592680525567	0.932946151523986
GAL2_donor_1	RAD18_recipient_1	R1	NA	no	Neutral	DNA_repair	NA	NA	NA	NA	NA	619	198	253	112	64	319	269	320	259	238	0.00185117863009598	0.048268748414055	0.0309187779966836	0.0447650702193378	-0.00630228005393585	0.0087969461412889	0.0183509270014199	0.0146931599573531	0.0178522838911966	0.993109954247943	1.00401092244466	1.00604484834544	1.0057143334636	0.995767695573465	0.98377530836437	1.00485769861545	0.987784336167244	0.979924290563341	0.894139248171903	0.839875733211546	0.64401167257891	0.577793309028067	0.890482293963524	0.790061313751623	0.863072516081628	0.831157727708937	0.836118034308216	0.889829766473385
GAL2_donor_1	RAD18_recipient_2	R1	NA	no	Neutral	DNA_repair	NA	NA	NA	NA	NA	3592	1507	1854	728	447	2383	2807	1973	1688	1844	-0.0204993109426359	-0.0608055102138837	-0.063076965185662	-0.0424537386428169	-0.0652880226499872	-0.0293217426661339	-0.0576492514570718	-0.0689538888330398	0.0114085611713975	0.993109954247943	1.00401092244466	1.00604484834544	1.0057143334636	0.995767695573465	0.98377530836437	1.00485769861545	0.987784336167244	0.979924290563341	0.940077668922776	0.89946413412162	0.676774143973883	0.63303712957807	0.950542964392442	0.914770680304021	0.908216273551596	0.898896137679523	0.894419788460988	0.913101179830775
GAL2_donor_1	RAD5_recipient_1	R1	81712	no	Neutral	DNA_repair	NA	NA	NA	NA	NA	2406	1460	1743	816	473	2376	1813	2147	1367	1463	-0.00221188388309912	0.0128996888675675	-0.00573305016890846	-0.00718374835108704	-0.00509650307766574	-0.00624820312452357	-0.00735291601814791	0.0597060231078437	0.041875121187255	0.993109954247943	1.00401092244466	1.00604484834544	1.0057143334636	0.995767695573465	0.98377530836437	1.00485769861545	0.987784336167244	0.979924290563341	0.957907967872434	0.934035181881419	0.745444649092989	0.697647644653117	1.03373922042984	0.93567888802812	0.980816231259747	0.909969298525856	0.911090078731403	0.949096054264434
GAL2_donor_1	RAD5_recipient_2	R1	81712	no	Neutral	DNA_repair	NA	NA	NA	NA	NA	7698	3180	3867	2238	1126	5512	4549	5178	3829	4158	-0.0114856414543774	-0.00286159366648819	0.00393427869044216	0.0025241625108513	0.0580718883615069	0.0428563006429505	0.0224930530538994	0.0100061314126975	0.0292263665328064	0.993109954247943	1.00401092244466	1.00604484834544	1.0057143334636	0.995767695573465	0.98377530836437	1.00485769861545	0.987784336167244	0.979924290563341	0.925054669028896	0.889074413940239	0.717563407679046	0.661302258065954	0.958330622978082	0.886869173609419	0.931473958574861	0.880079087749115	0.887555454640126	0.907195358581756
GAL2_donor_1	RAD51_recipient_1	R1	NA	no	Neutral	DNA_repair	NA	NA	NA	NA	NA	688	206	265	239	186	452	403	471	167	288	0.017319609313166	0.0015602725699988	-0.00436235085774561	0.0101531723814741	-0.00933464312116161	0.0278267567117984	0.0412049617524972	0.0382591360828894	0.0214484906285145	0.993109954247943	1.00401092244466	1.00604484834544	1.0057143334636	0.995767695573465	0.98377530836437	1.00485769861545	0.987784336167244	0.979924290563341	0.875913732203675	0.823934064559246	0.754296769104228	0.774584389188784	0.946552806647369	0.876073985205695	0.93456977287356	0.750999537173849	0.840650257001184	0.887198255827103
GAL2_donor_1	RAD52_recipient_1	R1	NA	no	Neutral	DNA_repair	NA	NA	NA	NA	NA	521	116	164	148	100	427	346	426	94	184	-0.00558980806286291	-0.010457629050832	0.00764510726040746	0.0399249302791242	0.00628598360598231	0.0138175620690806	-0.0278764885926491	-0.0631712391436265	-0.0205051602687519	0.993109954247943	1.00401092244466	1.00604484834544	1.0057143334636	0.995767695573465	0.98377530836437	1.00485769861545	0.987784336167244	0.979924290563341	0.861430328875022	0.80340757074557	0.729051958688074	0.723561653231785	1.02039604106149	0.951247511878153	0.981269360358356	0.744643183315596	0.84875542393698	0.849905226434001
GAL2_donor_1	RAD54_recipient_1	R1	NA	no	Neutral	DNA_repair	NA	NA	NA	NA	NA	637	171	244	181	158	523	573	612	143	281	0.021792166512503	0.0247812466605999	0.00311460337947633	0.00227721958527649	-0.0281174401047647	0.0359313223972842	0.00230033546470609	0.00470091398072581	0.00579082534052211	0.993109954247943	1.00401092244466	1.00604484834544	1.0057143334636	0.995767695573465	0.98377530836437	1.00485769861545	0.987784336167244	0.979924290563341	0.869025056150987	0.818038820563396	0.736182258537536	0.728488979269681	0.97870253051092	0.940442453748188	0.951922123334662	0.694785258865036	0.841129696888204	0.884829600266926
GAL2_donor_1	RAD54_recipient_2	R1	NA	no	Neutral	DNA_repair	NA	NA	NA	NA	NA	3735	1067	1279	1024	821	2268	2014	2104	413	1194	-0.030410624852849	-0.0625954842722125	-0.0381226405016225	-0.0528865975464443	-0.108634483325542	-0.081655558735511	-0.110942918972945	-0.129730034357658	-0.0424618860362849	0.993109954247943	1.00401092244466	1.00604484834544	1.0057143334636	0.995767695573465	0.98377530836437	1.00485769861545	0.987784336167244	0.979924290563341	0.875951553416864	0.818103944714564	0.724561958217406	0.726561859566585	0.968882232280979	0.90589207191443	0.947054270857406	0.685365053755607	0.848167039815834	0.839505582284388
GAL2_donor_1	RAD55_recipient_1	R1	NA	no	Neutral	DNA_repair	NA	NA	NA	NA	NA	1213	227	282	253	217	555	440	504	114	266	-0.00190916449502321	-0.0284808831107792	-0.0039270943887495	-0.00758541022096093	-0.0001042557486719	0.0393368773235178	0.000517110023441236	-0.012846273321296	-0.0383183295892139	0.993109954247943	1.00401092244466	1.00604484834544	1.0057143334636	0.995767695573465	0.98377530836437	1.00485769861545	0.987784336167244	0.979924290563341	0.807942952988996	0.739515347513494	0.663030090813451	0.669782987337108	0.85367797237079	0.774298358934417	0.843135005704049	0.588744820788096	0.759539196610079	0.800467024582827
GAL2_donor_1	RAD57_recipient_1	R1	NA	no	Neutral	DNA_repair	NA	NA	NA	NA	NA	2133	953	1201	995	713	2076	1537	2147	248	1239	-0.00987110603542585	0.000212626363462753	0.0664741896811747	0.0126179554815348	0.0323554830802957	0.00657056343972873	-0.00580348934871999	-0.0438854760398761	-0.0126385083381758	0.993109954247943	1.00401092244466	1.00604484834544	1.0057143334636	0.995767695573465	0.98377530836437	1.00485769861545	0.987784336167244	0.979924290563341	0.924351618790901	0.888850077831563	0.773968050656659	0.813924674246391	1.00854140318196	0.900427189167386	0.965979821800883	0.639873673838406	0.902119368367475	0.908111687811018
GAL2_donor_1	RAD59_recipient_1	R1	NA	no	Neutral	DNA_repair	NA	NA	NA	NA	NA	7873	5487	6252	5013	5762	4607	5505	5305	4637	6125	-0.0115965203265611	-0.0430731910246617	-0.0810119978682077	-0.07048532159802	-0.0984319493591045	-0.113145387488713	-0.111491518022989	-0.0871940753291144	-0.0632176751016984	0.993109954247943	1.00401092244466	1.00604484834544	1.0057143334636	0.995767695573465	0.98377530836437	1.00485769861545	0.987784336167244	0.979924290563341	0.977749023511981	0.975941952209133	0.882816589331587	0.955246336488992	0.961178871270467	0.954337915694488	0.958569727235596	0.959539871393559	0.98543273413042	0.959415767679394
GAL2_donor_1	RAD61_recipient_1	R1	NA	no	Neutral	DNA_repair	NA	NA	NA	NA	NA	1303	1049	1312	1378	1104	1703	2156	1057	1559	1358	0.00367290418754218	0.0343497976226292	0.021833648026832	0.0524756246928123	-0.00183547178569898	-0.0196523542177172	-0.0316273821938876	0.0234672641730089	0.0206280992775875	0.993109954247943	1.00401092244466	1.00604484834544	1.0057143334636	0.995767695573465	0.98377530836437	1.00485769861545	0.987784336167244	0.979924290563341	1.00329222739576	1.01026488739354	0.956679285464691	0.973119719816508	1.07757471808574	1.12744881464757	0.993166330835378	1.03286051118383	1.00307683805661	1.00005240223387
GAL2_donor_1	RTT101_recipient_1	R1	NA	no	Neutral	DNA_repair	NA	NA	NA	NA	NA	877	146	201	151	136	565	620	507	172	231	0.00449816760912147	-0.0259287769218246	-0.0344465212583676	0.0165159675465909	-0.0282934426800622	-0.0569016930374761	-0.0246364196343317	-0.0437696952105899	-0.00689562822974166	0.993109954247943	1.00401092244466	1.00604484834544	1.0057143334636	0.995767695573465	0.98377530836437	1.00485769861545	0.987784336167244	0.979924290563341	0.803886734311702	0.723911271592717	0.620591311278939	0.617107548096194	0.907397639245124	0.91971324606308	0.884554568717248	0.698491565934875	0.799573448356313	0.802846085541945
GAL2_donor_1	RTT101_recipient_2	R1	NA	no	Neutral	DNA_repair	NA	NA	NA	NA	NA	861	231	284	212	227	650	738	704	185	452	0.020705683159228	0.00805325047366845	0.00542667153653886	0.0564768949365795	0.0101895784475262	0.0464909497068153	0.0621155606749182	0.0539337978179805	0.0368417761086792	0.993109954247943	1.00401092244466	1.00604484834544	1.0057143334636	0.995767695573465	0.98377530836437	1.00485769861545	0.987784336167244	0.979924290563341	0.859268302290372	0.790515481838621	0.685322836888147	0.723633808956898	0.955543394164823	0.944920542543834	0.945448605183765	0.710632917884281	0.863462127714058	0.874053587533528
GAL2_donor_1	RTT107_recipient_1	R1	NA	no	Neutral	DNA_repair	NA	NA	NA	NA	NA	803	437	630	416	481	745	1234	826	284	603	-0.00470241265489457	-0.00264132387983695	0.0207311921196536	0.0598284019221856	0.00392889559909504	0.066191865982314	0.00708555800683885	0.00462616297887719	-0.0170330966779589	0.993109954247943	1.00401092244466	1.00604484834544	1.0057143334636	0.995767695573465	0.98377530836437	1.00485769861545	0.987784336167244	0.979924290563341	0.967854154602008	0.954043971359741	0.81927882280016	0.921834177059784	1.04827832665807	1.0915898921701	0.987436705817648	0.810421978019435	0.973566024669053	0.956483182540588
GAL2_donor_1	SGS1_recipient_1	R1	NA	no	Neutral	DNA_repair	NA	NA	NA	NA	NA	2955	1177	1530	1176	780	2630	2691	2579	1073	1096	0.0285114538385599	0.00586441634251456	0.0329789618386984	-0.0230047336892788	-0.0343535588908251	-0.00126329584095475	-0.00384472586376483	-0.0118456613122907	-0.0023741917218465	0.993109954247943	1.00401092244466	1.00604484834544	1.0057143334636	0.995767695573465	0.98377530836437	1.00485769861545	0.987784336167244	0.979924290563341	0.909562275205106	0.889076625619341	0.76425960016889	0.765219952996017	1.00155660220334	0.98107409347979	0.940878295557698	0.807546985982978	0.819774873860478	0.931806803353158
GAL2_donor_1	SHU1_recipient_1	R1	NA	no	Neutral	DNA_repair	NA	NA	NA	NA	NA	2855	2404	3047	2634	1632	3153	3232	3019	2820	3071	-0.0144555258696403	-0.0254441609673055	-0.00221506880250777	-0.0199995628431403	-0.0280742693051105	-0.00704142504568761	-0.0356511772465014	-0.0106426347106814	0.0170541735188559	0.993109954247943	1.00401092244466	1.00604484834544	1.0057143334636	0.995767695573465	0.98377530836437	1.00485769861545	0.987784336167244	0.979924290563341	0.990058641517874	0.978661764570055	0.897933496424986	0.877497174321861	1.01120057442635	1.00128527419495	0.984592331867069	1.00397686316193	0.994255008268233	0.968781566310956
GAL2_donor_1	SHU1_recipient_2	R1	NA	no	Neutral	DNA_repair	NA	NA	NA	NA	NA	2321	2005	2738	2325	2066	2248	2753	2116	2557	2501	-0.0129602051903722	-0.010268499753888	-0.000840530039783793	-0.00927485618339963	-0.0173549463739713	0.0327121195078857	-0.0192194552319292	0.0410643593710229	-0.0173545172280911	0.993109954247943	1.00401092244466	1.00604484834544	1.0057143334636	0.995767695573465	0.98377530836437	1.00485769861545	0.987784336167244	0.979924290563341	1.00310432129116	1.00347139546833	0.930117816429212	0.979525543454901	1.0254215569158	1.05445453455797	1.00303449550288	1.02728848042026	1.00933016288618	0.983232681433008
GAL2_donor_1	SHU2_recipient_1	R1	NA	no	Neutral	DNA_repair	NA	NA	NA	NA	NA	3780	1634	1920	1673	1517	2386	3501	3169	2501	2413	0.000423671777283197	0.00303175229617669	0.0412391647243185	0.0377188564379535	0.0572712580857638	0.0246902476184093	0.0047710346634614	0.0382076050815856	0.00581901359346537	0.993109954247943	1.00401092244466	1.00604484834544	1.0057143334636	0.995767695573465	0.98377530836437	1.00485769861545	0.987784336167244	0.979924290563341	0.909993509726746	0.868123752324228	0.789975429695843	0.824054003937135	0.894312802592026	0.93995812892241	0.922801131442897	0.905332455255791	0.899357575417855	0.904147284587937
GAL2_donor_1	SHU2_recipient_2	R1	NA	no	Neutral	DNA_repair	NA	NA	NA	NA	NA	5042	3025	4493	3637	3731	4206	4529	4130	3850	4336	-0.0273825999793966	-0.0154990452824807	-0.0658368630828606	-0.0651415965950788	-0.0599404614788419	-0.0761331446312989	-0.0821662230238318	-0.051228646013678	-0.040765770919152	0.993109954247943	1.00401092244466	1.00604484834544	1.0057143334636	0.995767695573465	0.98377530836437	1.00485769861545	0.987784336167244	0.979924290563341	0.975600661377757	0.968512610505021	0.889233648606162	0.952054935912051	0.995576326147071	0.974554652763561	0.964262078610076	0.975226451980473	0.979605837457594	0.94149612820573
GAL2_donor_1	SLX4_recipient_1	R1	121345	no	Neutral	DNA_repair	NA	NA	NA	NA	NA	4609	4046	5164	5395	3886	3231	3913	3931	3262	4559	0.00107982581692345	0.0209237118378043	0.00885261968876561	-0.00485778896111966	0.0160870537626714	0.0282309863202697	0.0222731314620548	0.0591557089834869	0.0588063230698149	0.993109954247943	1.00401092244466	1.00604484834544	1.0057143334636	0.995767695573465	0.98377530836437	1.00485769861545	0.987784336167244	0.979924290563341	0.999057462445569	1.00182948026901	0.944356985660873	0.975038067041707	0.941868702858437	0.928164059319394	0.943254677917193	0.95458384598679	0.976747116778254	0.993253736637309
GAL2_donor_1	SRS2_recipient_1	R1	NA	no	Neutral	DNA_repair	NA	NA	NA	NA	NA	2713	1736	2218	2018	1086	2984	3703	2344	1810	2337	0.00111042209301482	0.00692607417586899	-0.00512963874986549	-0.00135824298439435	0.048075980437043	0.0484098930367067	0.0141876960761894	-0.0129011925225261	0.0202894807537203	0.993109954247943	1.00401092244466	1.00604484834544	1.0057143334636	0.995767695573465	0.98377530836437	1.00485769861545	0.987784336167244	0.979924290563341	0.965085593698031	0.963984882883378	0.888452927120762	0.858651282094382	1.05680364394023	1.07452192589209	0.984454656529828	0.962194255589703	0.976247958769809	0.959546531895815
GAL2_donor_1	SRS2_recipient_2	R1	NA	no	Neutral	DNA_repair	NA	NA	NA	NA	NA	3520	2726	3429	2830	1409	3608	5686	2779	3019	3603	0.0214995479937293	0.0566561005740196	0.0290607201282145	0.00750365193882796	0.000863005048133525	0.0479444359319356	-0.00923633805165669	0.0303740440227558	0.044342661028266	0.993109954247943	1.00401092244466	1.00604484834544	1.0057143334636	0.995767695573465	0.98377530836437	1.00485769861545	0.987784336167244	0.979924290563341	0.98066272385054	0.982299106585585	0.902259942007339	0.873731932628757	1.02480756785727	1.05320839059582	0.966027533434463	0.959084128635631	0.975803150580726	0.995405460809603
GAL2_donor_1	YBR259W_recipient_1	R1	NA	no	Neutral	Neutral	NA	NA	NA	NA	NA	8050	9131	11142	13273	8774	9211	10651	11769	9738	11099	0.0140146187426937	-0.0153665320005325	-0.050371738392185	-0.0279330266311637	-0.0179759661330652	-0.0168888309423535	-0.00846703011326988	0.000518303530293363	0.0481690414740161	0.993109954247943	1.00401092244466	1.00604484834544	1.0057143334636	0.995767695573465	0.98377530836437	1.00485769861545	0.987784336167244	0.979924290563341	1.02510583967252	1.02565375437479	1.02529886717017	1.0355190101245	1.01532379034408	1.0237212307219	1.03410512433581	1.01826005121277	1.02532253189518	1.03205743227917
GAL2_donor_1	YCL047C_recipient_1	R1	NA	no	Neutral	Neutral	NA	NA	NA	NA	NA	2237	1193	1813	1975	1510	1745	1642	1923	1623	1934	0.0233909546391735	0.044491490328581	0.00275538945458842	0.0787296982890103	0.0217890786869768	0.0120943974932871	0.0796328813851473	0.0595289031566985	0.0430532821293863	0.993109954247943	1.00401092244466	1.00604484834544	1.0057143334636	0.995767695573465	0.98377530836437	1.00485769861545	0.987784336167244	0.979924290563341	0.939152970145958	0.910298676337769	0.907738588662117	0.881920606647742	0.950614886881195	0.944070674172544	0.93694217058055	0.948738421599023	0.942094336794585	0.956073117852646
GAL2_donor_1	YDL027C_recipient_1	R1	NA	no	Neutral	Neutral	NA	NA	NA	NA	NA	3049	1933	2535	3421	2016	2765	2798	2778	1759	1963	0.0100411381503953	-0.000333233352701523	0.00563831561876749	0.049097049984151	0.0367956759335746	0.0480437921135037	-0.00177601186726228	-0.0543787608474164	-0.0350368320476688	0.993109954247943	1.00401092244466	1.00604484834544	1.0057143334636	0.995767695573465	0.98377530836437	1.00485769861545	0.987784336167244	0.979924290563341	0.971348477409008	0.96180616770099	0.967356572586953	0.951429288076579	1.0105669881414	0.991031058718342	0.974591135135021	0.968137643015773	0.96567926433161	0.974696980108865
GAL2_donor_1	YDL027C_recipient_2	R1	NA	no	Neutral	Neutral	NA	NA	NA	NA	NA	5876	4445	5362	7244	4370	6144	5769	5212	4662	5334	0.0186300751553026	0.000862179268436458	-0.00843185192581841	-0.0441914273897415	0.0221302810375884	0.0112452153931323	-0.0381312320423143	-0.0388774003591473	-0.0143036344500491	0.993109954247943	1.00401092244466	1.00604484834544	1.0057143334636	0.995767695573465	0.98377530836437	1.00485769861545	0.987784336167244	0.979924290563341	0.996749966310421	0.992543521990381	1.00022971168705	0.985305364915334	0.978024491887574	0.985723544538165	0.977887379027845	0.991694807018236	0.984504277015658	1.00851238859448
GAL2_donor_1	YFR057W_recipient_1	R1	NA	no	Neutral	Neutral	NA	NA	NA	NA	NA	6422	5235	7421	10697	6015	4214	6211	8589	7119	7029	-0.00730021812710724	0.00075889515972305	0.034546350653369	-0.00764346186310427	-0.0409154472562244	-0.00388084736772554	0.027361882019985	0.0314685714340134	0.043002414935487	0.993109954247943	1.00401092244466	1.00604484834544	1.0057143334636	0.995767695573465	0.98377530836437	1.00485769861545	0.987784336167244	0.979924290563341	0.978946046998499	0.966383083122567	0.963200791672416	0.960100808588936	0.916841063190542	0.961721234339641	0.963839012511504	0.984493484592844	0.970739917097574	0.964900845818777
GAL2_donor_1	YKR011C_recipient_1	R1	NA	no	Neutral	Neutral	NA	NA	NA	NA	NA	2674	2988	3441	5604	3329	2788	3737	3197	2303	2719	-0.0099795009054704	-0.0441282033830648	-0.00675269856675698	-0.0408536764400977	-7.90843208640091e-05	0.017114739599114	0.00746924540492455	-0.0127636968638027	-0.0398116596240681	0.993109954247943	1.00401092244466	1.00604484834544	1.0057143334636	0.995767695573465	0.98377530836437	1.00485769861545	0.987784336167244	0.979924290563341	1.03110008488669	1.05231043319592	1.06319232365119	1.07539671199129	1.02325606034637	1.10818029217167	1.02489011293459	1.03239008328747	1.02236011478198	1.0140162572214
GAL2_donor_1	YKR011C_recipient_2	R1	NA	no	Neutral	Neutral	NA	NA	NA	NA	NA	2804	2569	2936	4311	2640	2874	3274	2879	3047	2723	0.000460933212241277	-0.00770659796297224	0.0366614781297452	0.0214124216525209	0.0168008936806867	-0.01472481713624	-0.0328393252078552	0.0241516469768011	-0.0258763274021466	0.993109954247943	1.00401092244466	1.00604484834544	1.0057143334636	0.995767695573465	0.98377530836437	1.00485769861545	0.987784336167244	0.979924290563341	1.00041995163719	1.0045474686814	1.00908234628757	1.00413685109265	1.03482154563961	1.03350734282019	0.996430658602889	1.01910161553876	1.00322009320036	0.99398794561138
GAL2_donor_1	YLR179C_recipient_1	R1	222172	no	Neutral	Neutral	NA	NA	NA	NA	NA	2797	2912	4740	5470	4015	2163	1468	2676	3181	2374	-0.023698210712805	-0.0114817364515376	-0.0627411040431907	-0.0546852858443672	-0.107542886271612	-0.19805114479472	-0.124419102954164	-0.0487991548104322	-0.101209800634988	0.993109954247943	1.00401092244466	1.00604484834544	1.0057143334636	0.995767695573465	0.98377530836437	1.00485769861545	0.987784336167244	0.979924290563341	1.03827599982451	1.07623249467364	1.05801721240363	1.06900499376947	1.02777771932115	0.974429965750447	1.03404765154921	1.05269458433162	1.03905386746229	1.00742401996965
GAL2_donor_1	YLR179C_recipient_2	R1	222172	no	Neutral	Neutral	NA	NA	NA	NA	NA	3716	3954	4908	6697	3762	3924	4443	4997	3809	4906	0.0174921832288355	0.0458837690461762	0.0251642901754865	0.0194706181148233	0.0449360892976258	0.0574112482344505	0.0389237682614172	0.0882964118989203	0.071330590334124	0.993109954247943	1.00401092244466	1.00604484834544	1.0057143334636	0.995767695573465	0.98377530836437	1.00485769861545	0.987784336167244	0.979924290563341	1.00569983107598	1.00556442544712	1.00250682781838	0.986006046360392	0.99729924543547	0.977560243441647	1.00800058246192	0.999395110324603	1.01318570401249	1.01626269645587
GAL2_donor_1	YLR356W_recipient_1	R1	548385	no	Neutral	Neutral	NA	NA	NA	NA	NA	7573	5495	6751	9876	6642	3074	4925	5642	6320	6601	-0.00763098080908609	-0.00506657113586551	-0.0132053307670184	-0.00442029258789844	0.0231190706188814	0.0227245921775021	0.0110036499529992	-0.00143059786126676	0.014804016087977	0.993109954247943	1.00401092244466	1.00604484834544	1.0057143334636	0.995767695573465	0.98377530836437	1.00485769861545	0.987784336167244	0.979924290563341	0.989022117434108	0.990969336963541	0.993226692749417	1.01241292135927	0.876500174199853	0.929450906492099	0.961159255151644	0.995485160708361	0.983857464665369	0.974576728986105
GAL2_donor_1	YLR356W_recipient_2	R1	548385	no	Neutral	Neutral	NA	NA	NA	NA	NA	5094	2650	3140	4574	2574	3173	1975	3363	3017	3457	-0.0104025969676357	0.0220414383328603	0.00560352555070642	-0.00450955827940525	-0.0468827850350334	-0.0481235680310459	-0.0267842992216928	-0.0310872182657611	-0.0138854500626053	0.993109954247943	1.00401092244466	1.00604484834544	1.0057143334636	0.995767695573465	0.98377530836437	1.00485769861545	0.987784336167244	0.979924290563341	0.964864864796432	0.937230354975103	0.944616692120163	0.930436154882038	0.97014257908123	0.821364810971192	0.951545473801053	0.947017226154155	0.96516451433361	0.947814304765797
HO_donor_1	APT2_recipient_1	R1	1296486	no	Neutral	Neutral	NA	NA	NA	NA	NA	172	87	98	131	84	131	119	118	99	113	0.00946453806478242	-0.0258418741662927	-0.0382810312243179	-0.0126666331497222	-0.0255626232802735	-0.0323654482150187	-0.0173508403528397	-0.0360501209290284	0.0222689457026778	0.968591179461895	0.95460601046531	0.961788229020139	0.944913322971158	0.93149623150193	0.925338794066969	0.937672326264546	0.951540509821589	0.944526711671233	0.956360569385308	0.927835281063847	0.920845983869079	0.922376948162631	1.00407347209512	0.946238301693081	0.973105897436087	0.941208943399919	0.960316852990993	0.935786949956547
HO_donor_1	CLA4_recipient_1	R1	NA	no	Neutral	DNA_repair	NA	NA	NA	NA	NA	67	20	26	33	21	24	31	30	16	15	0.00597825655284079	0.00662970399813412	0.0026016936108052	0.0274926777136577	-0.0194828452797661	0.0598364090047634	0.080626884353274	0.0409593650230612	-0.0230100168535038	0.968591179461895	0.95460601046531	0.961788229020139	0.944913322971158	0.93149623150193	0.925338794066969	0.937672326264546	0.951540509821589	0.944526711671233	0.911340941931107	0.864541552431924	0.845827398274323	0.839219325330579	0.891982240642949	0.840879098510482	0.879899227207603	0.77775959509652	0.812834008603129	0.888695054389806
HO_donor_1	CSM2_recipient_1	R1	NA	no	Neutral	DNA_repair	NA	NA	NA	NA	NA	77	59	69	63	53	73	96	69	69	72	0.0240918114234148	0.0195119346625826	0.0310498617073107	0.0886304349334277	0.0880355481048976	0.100895664752168	0.0327352416668588	0.0102344599005073	0.0205099753389775	0.968591179461895	0.95460601046531	0.961788229020139	0.944913322971158	0.93149623150193	0.925338794066969	0.937672326264546	0.951540509821589	0.944526711671233	1.00506297802252	1.00462341352889	0.928783953503043	0.979612178008408	1.03514577626481	1.07142008082953	1.00457596524542	1.02897042584498	1.00913714866749	0.997586946739736
HO_donor_1	CSM2_recipient_2	R1	NA	no	Neutral	DNA_repair	NA	NA	NA	NA	NA	158	168	265	201	194	43	142	113	192	184	0.0213117071236422	0.0745586418073174	0.0384217497295153	0.0148725027232313	-0.134924229414756	0.0110740245452465	-0.0248689826421777	-0.0229910729181715	-0.0203787051852264	0.968591179461895	0.95460601046531	0.961788229020139	0.944913322971158	0.93149623150193	0.925338794066969	0.937672326264546	0.951540509821589	0.944526711671233	1.06123602173778	1.07776105767727	1.00308390702977	1.08864496103723	0.919490825951703	1.02654440458637	0.992838010412584	1.10145759737858	1.07181633898063	1.04921555710609
HO_donor_1	CSM3_recipient_1	R1	NA	no	Neutral	DNA_repair	NA	NA	NA	NA	NA	82	22	27	30	18	46	49	46	22	29	-0.0225098216081207	-0.032948752307414	-0.0122853962217212	-0.0224322631552119	-0.0469307730259975	0.00261804238314944	-0.00724263680776382	-0.0349139369451371	0.00808744212880619	0.968591179461895	0.95460601046531	0.961788229020139	0.944913322971158	0.93149623150193	0.925338794066969	0.937672326264546	0.951540509821589	0.944526711671233	0.884197943975545	0.824414776846136	0.784866895303039	0.745067887265627	0.953063935734756	0.898219695154741	0.904406193028936	0.799650840539485	0.846201413922306	0.833916507824935
HO_donor_1	FLO8_recipient_1	R1	NA	no	Neutral	Neutral	NA	NA	NA	NA	NA	111	61	74	115	63	87	116	107	86	100	-0.0168888109563843	-0.0230547338078223	0.00746618023078383	-0.0163861491469159	0.00280488615913388	0.0978964051625466	0.0587177289117631	0.0504725410001508	0.0142005578819303	0.968591179461895	0.95460601046531	0.961788229020139	0.944913322971158	0.93149623150193	0.925338794066969	0.937672326264546	0.951540509821589	0.944526711671233	0.977139485319986	0.964874194233985	0.970323655886787	0.958707622049365	1.02818032451508	1.01947211339293	1.00248859622943	0.983479287896559	0.982166279949452	0.92955987562849
HO_donor_1	FLO8_recipient_2	R1	NA	no	Neutral	Neutral	NA	NA	NA	NA	NA	78	80	93	122	83	66	90	88	76	79	0.00531257937597074	0.0154434916310517	0.0356394583984654	0.0469618488782875	0.0587080240702862	0.0279827869283761	0.00816312902117056	0.0250486688742035	-0.00442723743886286	0.968591179461895	0.95460601046531	0.961788229020139	0.944913322971158	0.93149623150193	0.925338794066969	0.937672326264546	0.951540509821589	0.944526711671233	1.03465123558354	1.05584753333041	1.05927310883844	1.06666974584397	1.01926227008439	1.04950615912433	1.04199793333945	1.03429113514219	1.02553159954877	1.00746663998154
HO_donor_1	GAL2_recipient_1	R1	NA	no	Neutral	Neutral	NA	NA	NA	NA	NA	110	71	85	108	74	94	87	93	71	86	-0.0060142797375482	0.00986974037008226	-0.0293363902089295	0.0016537696383303	0.0248437982244727	0.0130886916405852	0.0195608030278699	0.0284120150843606	0.0293481394493981	0.968591179461895	0.95460601046531	0.961788229020139	0.944913322971158	0.93149623150193	0.925338794066969	0.937672326264546	0.951540509821589	0.944526711671233	0.993995862526882	0.997576077748244	0.995843222852907	0.98514053915484	1.0412337744187	0.98603346317237	1.01220980525932	1.00456985070196	1.00315567746193	0.956761345127608
HO_donor_1	GAL2_recipient_2	R1	NA	no	Neutral	Neutral	NA	NA	NA	NA	NA	110	98	131	183	105	117	177	143	127	121	-0.00431024382425227	0.0153855721562153	-0.024908817951052	-0.0407070653252107	0.0753332098928121	0.0488422680890148	0.0216026044468226	0.011663545252499	0.00321115605984401	0.968591179461895	0.95460601046531	0.961788229020139	0.944913322971158	0.93149623150193	0.925338794066969	0.937672326264546	0.951540509821589	0.944526711671233	1.0253683974944	1.0391700149063	1.03790312169079	1.03958131546464	0.972503484982556	1.04374278845978	1.01089471556347	1.03226443497235	1.01322480534627	0.988852541687806
HO_donor_1	HO_recipient_1	R1	0	YES	Neutral	Neutral	NA	NA	NA	NA	NA	158	1	2	2	2	2	3	2	2	2	-0.537590453780803	-0.71463302303738	-0.775549934795181	-0.757628794573604	-0.71748371881895	-0.877491065733378	-0.682246287293713	-0.776505948849847	-0.661420239465248	0.968591179461895	0.95460601046531	0.961788229020139	0.944913322971158	0.93149623150193	0.925338794066969	0.937672326264546	0.951540509821589	0.944526711671233	1.02523892862704	1.04791828067963	1.03569956749605	1.05260520568713	1.01664512106165	1.13048877337613	1.03142703475148	1.02128136589043	1.02698779697564	0.45544692932831
HO_donor_1	HO_recipient_2	R1	0	YES	Neutral	Neutral	NA	NA	NA	NA	NA	190	2	2	3	2	3	5	4	3	5	-0.497875219372365	-0.706169100661664	-0.720068296476568	-0.774438629362991	-0.795669300358564	-0.846927266311585	-0.646173932102542	-0.78476705068783	-0.611138696421661	0.968591179461895	0.95460601046531	0.961788229020139	0.944913322971158	0.93149623150193	0.925338794066969	0.937672326264546	0.951540509821589	0.944526711671233	1.03807229842433	1.04475093070392	1.04149567861863	1.05822088963482	1.06482743261631	1.09875787156339	1.04279780094688	1.05168557728826	1.0751894857303	0.507592452525177
HO_donor_1	MAL13_recipient_1	R1	NA	no	Neutral	Neutral	NA	NA	NA	NA	NA	144	79	100	149	81	104	109	111	106	105	-0.00184953413538547	-0.0170425355719825	-0.0251147346124115	-0.0180282185731283	-0.0366642856916619	-0.049691345930439	-0.0189225995973471	-0.0164948674272737	0.0270048094818202	0.968591179461895	0.95460601046531	0.961788229020139	0.944913322971158	0.93149623150193	0.925338794066969	0.937672326264546	0.951540509821589	0.944526711671233	0.978074685318319	0.954675292066494	0.962210756644409	0.95689086608025	1.00438331492522	0.986990916046925	0.997030185706878	0.971713707175814	0.973703450701899	0.945504978918906
HO_donor_1	MMS4_recipient_1	R1	NA	no	Neutral	DNA_repair	NA	NA	NA	NA	NA	56	28	33	30	26	43	39	31	18	34	0.0174428663108775	0.00433398521657768	0.0343741277652091	0.0975931293352514	0.0702221855436718	0.0623465710388852	-0.00638271275530644	-0.0126417984449192	0.0171085298409169	0.968591179461895	0.95460601046531	0.961788229020139	0.944913322971158	0.93149623150193	0.925338794066969	0.937672326264546	0.951540509821589	0.944526711671233	0.960050539181468	0.944877775258034	0.85010747431411	0.891056114424469	1.00834738197214	0.971368850531832	0.955314157562622	0.84314338606626	0.93728103117436	0.947339350399684
HO_donor_1	NGL3_recipient_1	R1	NA	no	Neutral	Neutral	NA	NA	NA	NA	NA	856	564	669	924	661	626	549	613	543	657	0.0203084092691018	0.00330440887324213	0.006061709460222	-0.0289020022316331	-0.0278238561769731	-0.0127568946548624	-0.0295091409689242	-0.039919977410467	-0.0226182922926077	0.968591179461895	0.95460601046531	0.961788229020139	0.944913322971158	0.93149623150193	0.925338794066969	0.937672326264546	0.951540509821589	0.944526711671233	1.00322406203414	1.01305266474726	1.00723179655164	1.04024549639592	1.02043424019502	0.969454345145803	0.997839759506783	0.9840259309767	1.00054947843243	0.992022386779302
HO_donor_1	NGL3_recipient_2	R1	NA	no	Neutral	Neutral	NA	NA	NA	NA	NA	144	143	157	243	142	134	133	138	139	140	-0.00799731897106282	-0.025877574627748	0.00796337832591421	-0.00654246320048024	-0.0100602217993566	-0.00926019924372756	-0.0249999725916329	0.00632683473570639	0.00540309413355722	0.968591179461895	0.95460601046531	0.961788229020139	0.944913322971158	0.93149623150193	0.925338794066969	0.937672326264546	0.951540509821589	0.944526711671233	1.02882688530291	1.03361818480194	1.03725886884781	1.03125608815844	1.02397199011269	1.01703092855935	1.02497318499988	1.01961789499657	1.0259877888907	0.988515327326588
HO_donor_1	PSY3_recipient_1	R1	NA	no	Neutral	DNA_repair	NA	NA	NA	NA	NA	120	108	131	106	101	90	136	96	107	136	-0.00625017378881698	-0.0065194712734622	0.00193658253723328	0.0128452235799044	0.0124358108926425	0.0702753104678424	0.018126427334935	0.0201973230932213	-0.0135753978159361	0.968591179461895	0.95460601046531	0.961788229020139	0.944913322971158	0.93149623150193	0.925338794066969	0.937672326264546	0.951540509821589	0.944526711671233	1.02668483796383	1.0372464641212	0.947455787518922	1.00784422223334	1.00816852140993	1.0691611878551	1.0102565547156	1.04440058687395	1.05199914233489	0.988187704350216
HO_donor_1	PSY3_recipient_2	R1	NA	no	Neutral	DNA_repair	NA	NA	NA	NA	NA	282	113	135	121	109	108	169	151	126	163	-0.0121840153353893	0.000256209280760533	0.0388371737152083	0.03245532408855	0.0299716005932389	0.00149218790118377	0.00381241713394587	0.015989772708635	-0.0110695653748606	0.968591179461895	0.95460601046531	0.961788229020139	0.944913322971158	0.93149623150193	0.925338794066969	0.937672326264546	0.951540509821589	0.944526711671233	0.936985491171097	0.905459234512675	0.823627339660081	0.875496046847722	0.875877869434323	0.917796063678067	0.904417030771092	0.881829710234191	0.933592680525567	0.895371866696707
HO_donor_1	RAD18_recipient_2	R1	NA	no	Neutral	DNA_repair	NA	NA	NA	NA	NA	102	41	49	21	11	63	66	58	48	47	-0.0161094155685508	-0.00865736429859976	-0.0362967897616474	-0.0704803917045564	-0.0150545519166594	-0.03778131906084	-0.029682950002868	-0.0381136475902957	-0.0289303306971792	0.968591179461895	0.95460601046531	0.961788229020139	0.944913322971158	0.93149623150193	0.925338794066969	0.937672326264546	0.951540509821589	0.944526711671233	0.940077668922776	0.89946413412162	0.676774143973883	0.63303712957807	0.950542964392442	0.914770680304021	0.908216273551596	0.898896137679523	0.894419788460988	0.894441522559149
HO_donor_1	RAD5_recipient_1	R1	NA	no	Neutral	DNA_repair	NA	NA	NA	NA	NA	88	38	51	25	13	71	52	60	36	40	0.00386288024502301	0.00897977967012442	0.00487655739279991	0.0189417846152259	0.0126402170643904	0.0266268691239201	0.0603139295341472	0.0188344784008345	-0.000604443653240749	0.968591179461895	0.95460601046531	0.961788229020139	0.944913322971158	0.93149623150193	0.925338794066969	0.937672326264546	0.951540509821589	0.944526711671233	0.957907967872434	0.934035181881419	0.745444649092989	0.697647644653117	1.03373922042984	0.93567888802812	0.980816231259747	0.909969298525856	0.911090078731403	0.93168408866253
HO_donor_1	RAD5_recipient_2	R1	NA	no	Neutral	DNA_repair	NA	NA	NA	NA	NA	228	88	103	55	28	146	127	142	102	112	0.0197344009499956	0.010608131963077	0.023388163535409	0.0586415388249591	0.0792595475539574	0.0893125147701341	0.0360844292519023	0.0146075510707617	0.0281046659200673	0.968591179461895	0.95460601046531	0.961788229020139	0.944913322971158	0.93149623150193	0.925338794066969	0.937672326264546	0.951540509821589	0.944526711671233	0.925054669028896	0.889074413940239	0.717563407679046	0.661302258065954	0.958330622978082	0.886869173609419	0.931473958574861	0.880079087749115	0.887555454640126	0.915734193891426
HO_donor_1	RAD54_recipient_2	R1	NA	no	Neutral	DNA_repair	NA	NA	NA	NA	NA	116	29	33	30	22	81	67	69	18	38	-0.00390978800640873	0.0084351759817497	0.00239245316074599	0.00431705578390529	0.0510253332949582	0.0162780556352421	0.0179235925314108	0.0537053010274184	0.0316620442526934	0.968591179461895	0.95460601046531	0.961788229020139	0.944913322971158	0.93149623150193	0.925338794066969	0.937672326264546	0.951540509821589	0.944526711671233	0.875951553416864	0.818103944714564	0.724561958217406	0.726561859566585	0.968882232280979	0.90589207191443	0.947054270857406	0.685365053755607	0.848167039815834	0.844529160269111
HO_donor_1	RAD55_recipient_1	R1	550437	no	Neutral	DNA_repair	NA	NA	NA	NA	NA	39	6	8	8	5	15	13	14	4	10	0.0145107514690163	0.0358619380493387	0.0359517794219874	0.0251219400228673	0.0937466750224889	0.0744426875427627	0.0592040453770287	0.0269748872596113	0.0630949408361254	0.968591179461895	0.95460601046531	0.961788229020139	0.944913322971158	0.93149623150193	0.925338794066969	0.937672326264546	0.951540509821589	0.944526711671233	0.807942952988996	0.739515347513494	0.663030090813451	0.669782987337108	0.85367797237079	0.774298358934417	0.843135005704049	0.588744820788096	0.759539196610079	0.797077169242554
HO_donor_1	RAD57_recipient_1	R1	407170	no	Neutral	DNA_repair	NA	NA	NA	NA	NA	82	36	38	27	23	71	50	60	13	42	0.0331071661661985	0.0659465525351536	0.0397297820624517	0.0513308473309069	0.0474547605270891	0.0304264710437765	0.0424612327661338	0.0405259482453245	0.0337685562382577	0.968591179461895	0.95460601046531	0.961788229020139	0.944913322971158	0.93149623150193	0.925338794066969	0.937672326264546	0.951540509821589	0.944526711671233	0.924351618790901	0.888850077831563	0.773968050656659	0.813924674246391	1.00854140318196	0.900427189167386	0.965979821800883	0.639873673838406	0.902119368367475	0.928425990848389
HO_donor_1	RAD59_recipient_1	R1	296206	no	Neutral	DNA_repair	NA	NA	NA	NA	NA	239	123	178	170	133	108	117	129	144	170	-0.00928471943294307	-0.0252737265020903	-0.0135685694752407	-0.0187506196619469	-0.0923812010305908	-0.118245769606367	-0.0466871895874645	-0.0445801859165874	0.011707678749834	0.968591179461895	0.95460601046531	0.961788229020139	0.944913322971158	0.93149623150193	0.925338794066969	0.937672326264546	0.951540509821589	0.944526711671233	0.977749023511981	0.975941952209133	0.882816589331587	0.955246336488992	0.961178871270467	0.954337915694488	0.958569727235596	0.959539871393559	0.98543273413042	0.937754360468242
HO_donor_1	RAD61_recipient_1	R1	426015	no	Neutral	DNA_repair	NA	NA	NA	NA	NA	47	34	43	44	31	53	78	42	47	43	0.0318633940856006	0.0336035155208699	0.0301255991581995	0.0050656714693208	0.00751452287327625	0.0560072314904529	0.0147990763393943	0.00376179232324469	0.00447295972383499	0.968591179461895	0.95460601046531	0.961788229020139	0.944913322971158	0.93149623150193	0.925338794066969	0.937672326264546	0.951540509821589	0.944526711671233	1.00329222739576	1.01026488739354	0.956679285464691	0.973119719816508	1.07757471808574	1.12744881464757	0.993166330835378	1.03286051118383	1.00307683805661	1.00364339596382
HO_donor_1	SGS1_recipient_1	R1	NA	no	Neutral	DNA_repair	NA	NA	NA	NA	NA	103	29	39	33	23	78	76	60	23	22	-0.0266908173685717	-0.023996549371215	0.0466520315761396	0.033269962456614	0.052513498850385	-0.00968389228123001	-0.0149110663048534	-0.0479371479739024	-0.0671614984894964	0.968591179461895	0.95460601046531	0.961788229020139	0.944913322971158	0.93149623150193	0.925338794066969	0.937672326264546	0.951540509821589	0.944526711671233	0.909562275205106	0.889076625619341	0.76425960016889	0.765219952996017	1.00155660220334	0.98107409347979	0.940878295557698	0.807546985982978	0.819774873860478	0.854303179566387
HO_donor_1	SHU1_recipient_1	R1	NA	no	Neutral	DNA_repair	NA	NA	NA	NA	NA	102	69	83	80	47	101	106	81	79	89	-0.0028367810562121	0.00699824440357233	-0.020112839803901	-0.0272832050554914	0.0246731885814144	-0.0108470245361468	-0.0417858221297045	-0.0401491918616063	-0.017385414526806	0.968591179461895	0.95460601046531	0.961788229020139	0.944913322971158	0.93149623150193	0.925338794066969	0.937672326264546	0.951540509821589	0.944526711671233	0.990058641517874	0.978661764570055	0.897933496424986	0.877497174321861	1.01120057442635	1.00128527419495	0.984592331867069	1.00397686316193	0.994255008268233	0.956125286268027
HO_donor_1	SHU1_recipient_2	R1	NA	no	Neutral	DNA_repair	NA	NA	NA	NA	NA	79	63	59	68	53	73	90	71	60	75	0.0103569471162626	-0.00156665721575511	0.0112245157460513	0.00660009179622167	0.055564848494201	0.0322360336326526	0.0391118147489526	0.0389445221170783	0.0558023984157363	0.968591179461895	0.95460601046531	0.961788229020139	0.944913322971158	0.93149623150193	0.925338794066969	0.937672326264546	0.951540509821589	0.944526711671233	1.00310432129116	1.00347139546833	0.930117816429212	0.979525543454901	1.0254215569158	1.05445453455797	1.00303449550288	1.02728848042026	1.00933016288618	0.981954944798992
HO_donor_1	SHU2_recipient_1	R1	554167	no	Neutral	DNA_repair	NA	NA	NA	NA	NA	148	42	49	48	37	53	88	69	55	57	-0.0181307259663278	-0.0105294169714509	-0.0138077569203677	-0.00557036555720825	0.0383649463013848	0.0474707521205237	0.0280990313000457	-0.0387958050471067	-0.00612702332636827	0.968591179461895	0.95460601046531	0.961788229020139	0.944913322971158	0.93149623150193	0.925338794066969	0.937672326264546	0.951540509821589	0.944526711671233	0.909993509726746	0.868123752324228	0.789975429695843	0.824054003937135	0.894312802592026	0.93995812892241	0.922801131442897	0.905332455255791	0.899357575417855	0.86328096092257
HO_donor_1	SHU2_recipient_2	R1	554167	no	Neutral	DNA_repair	NA	NA	NA	NA	NA	156	98	126	125	113	128	155	125	122	144	0.0256347721403221	0.0857751461145229	0.0810693474495792	0.1014686569875	0.0484469434831803	0.0718835671180679	0.0601186785676742	0.031652059519224	0.05807030743052	0.968591179461895	0.95460601046531	0.961788229020139	0.944913322971158	0.93149623150193	0.925338794066969	0.937672326264546	0.951540509821589	0.944526711671233	0.975600661377757	0.968512610505021	0.889233648606162	0.952054935912051	0.995576326147071	0.974554652763561	0.964262078610076	0.975226451980473	0.979605837457594	0.970592967428008
HO_donor_1	SLX4_recipient_1	R1	NA	no	Neutral	DNA_repair	NA	NA	NA	NA	NA	150	118	144	150	110	100	115	98	92	117	0.0207097729706671	-0.00578048150916199	-0.0138409168588816	0.0158062799518778	0.00521289020918592	0.00762009226441895	0.00194877054919784	-0.0361936209748576	0.0353311646920229	0.968591179461895	0.95460601046531	0.961788229020139	0.944913322971158	0.93149623150193	0.925338794066969	0.937672326264546	0.951540509821589	0.944526711671233	0.999057462445569	1.00182948026901	0.944356985660873	0.975038067041707	0.941868702858437	0.928164059319394	0.943254677917193	0.95458384598679	0.976747116778254	0.988388018871028
HO_donor_1	SRS2_recipient_1	R1	NA	no	Neutral	DNA_repair	NA	NA	NA	NA	NA	93	46	67	59	30	86	101	61	53	63	0.0129210219894678	0.0180163895130874	0.00470584934087259	0.0137397094205184	0.018954307340062	0.0354328644636855	0.0499804406346127	0.0340356799802001	0.00380893926482229	0.968591179461895	0.95460601046531	0.961788229020139	0.944913322971158	0.93149623150193	0.925338794066969	0.937672326264546	0.951540509821589	0.944526711671233	0.965085593698031	0.963984882883378	0.888452927120762	0.858651282094382	1.05680364394023	1.07452192589209	0.984454656529828	0.962194255589703	0.976247958769809	0.947694415471127
HO_donor_1	SRS2_recipient_2	R1	NA	no	Neutral	DNA_repair	NA	NA	NA	NA	NA	157	75	98	102	52	106	171	94	83	91	-0.00861766688030963	-0.0220815084300222	0.0166274622071125	0.0479436805889379	0.0282579531395705	0.0872809421613665	-0.00324924664562032	-0.0274494715926549	-0.0275977178618296	0.968591179461895	0.95460601046531	0.961788229020139	0.944913322971158	0.93149623150193	0.925338794066969	0.937672326264546	0.951540509821589	0.944526711671233	0.98066272385054	0.982299106585585	0.902259942007339	0.873731932628757	1.02480756785727	1.05320839059582	0.966027533434463	0.959084128635631	0.975803150580726	0.9412435974684
HO_donor_1	YBR259W_recipient_1	R1	NA	no	Neutral	Neutral	NA	NA	NA	NA	NA	261	231	265	376	250	219	240	279	245	254	0.0344110530347029	0.0369160506236462	0.0386321922595071	0.0171975770335012	0.0051731517269602	0.0188430761600668	0.00832312943690627	0.00514039983403036	-0.00637477954024512	0.968591179461895	0.95460601046531	0.961788229020139	0.944913322971158	0.93149623150193	0.925338794066969	0.937672326264546	0.951540509821589	0.944526711671233	1.02510583967252	1.02565375437479	1.02529886717017	1.0355190101245	1.01532379034408	1.0237212307219	1.03410512433581	1.01826005121277	1.02532253189518	1.02731952735638
HO_donor_1	YCL047C_recipient_1	R1	NA	no	Neutral	Neutral	NA	NA	NA	NA	NA	85	34	44	61	35	45	55	46	46	51	-0.0288777042751749	-0.0371652614647143	-0.0150638523346832	-0.032657394933344	-0.0564383453334959	-0.0219322098036933	-0.0441615694839405	-0.0399699366157846	0.00463791461864227	0.968591179461895	0.95460601046531	0.961788229020139	0.944913322971158	0.93149623150193	0.925338794066969	0.937672326264546	0.951540509821589	0.944526711671233	0.939152970145958	0.910298676337769	0.907738588662117	0.881920606647742	0.950614886881195	0.944070674172544	0.93694217058055	0.948738421599023	0.942094336794585	0.880777578773641
HO_donor_1	YDL027C_recipient_1	R1	355664	no	Neutral	Neutral	NA	NA	NA	NA	NA	110	65	82	113	68	86	96	86	71	80	-0.00266389806628464	-0.00075150776765065	0.00885335942831467	0.00688468640800688	0.0187017238820654	0.0834714467277247	0.0474830510619081	0.0291083055940099	-0.00579533618744832	0.968591179461895	0.95460601046531	0.961788229020139	0.944913322971158	0.93149623150193	0.925338794066969	0.937672326264546	0.951540509821589	0.944526711671233	0.971348477409008	0.96180616770099	0.967356572586953	0.951429288076579	1.0105669881414	0.991031058718342	0.974591135135021	0.968137643015773	0.96567926433161	0.938175669335823
HO_donor_1	YDL027C_recipient_2	R1	355664	no	Neutral	Neutral	NA	NA	NA	NA	NA	191	151	165	240	130	139	168	159	147	168	0.0109848558893489	0.0198876653604161	0.0547727696979365	0.0377694255778682	0.0661547899861039	0.0256180933025718	0.013939241649059	0.0189520351777659	0.0108320175901596	0.968591179461895	0.95460601046531	0.961788229020139	0.944913322971158	0.93149623150193	0.925338794066969	0.937672326264546	0.951540509821589	0.944526711671233	0.996749966310421	0.992543521990381	1.00022971168705	0.985305364915334	0.978024491887574	0.985723544538165	0.977887379027845	0.991694807018236	0.984504277015658	0.976428081386564
HO_donor_1	YFR057W_recipient_1	R1	NA	no	Neutral	Neutral	NA	NA	NA	NA	NA	243	144	177	248	162	100	175	128	163	141	-0.00801969007303815	-0.000676202445411	-0.0374733824871607	-0.0348366352033275	-0.0669896196581856	-0.0573308543219088	-0.0959018318328774	-0.0501911917375608	-0.0632055632558123	0.968591179461895	0.95460601046531	0.961788229020139	0.944913322971158	0.93149623150193	0.925338794066969	0.937672326264546	0.951540509821589	0.944526711671233	0.978946046998499	0.966383083122567	0.963200791672416	0.960100808588936	0.916841063190542	0.961721234339641	0.963839012511504	0.984493484592844	0.970739917097574	0.940178816218798
HO_donor_1	YKR011C_recipient_1	R1	NA	no	Neutral	Neutral	NA	NA	NA	NA	NA	115	96	111	168	113	68	121	96	79	106	-0.0113775240186034	-0.00376428024857511	-0.0254669005475117	-0.0108003529196015	-0.0335077243579261	-0.0354142780953454	0.00539614226213503	0.0141900921418477	0.0385664236062612	0.968591179461895	0.95460601046531	0.961788229020139	0.944913322971158	0.93149623150193	0.925338794066969	0.937672326264546	0.951540509821589	0.944526711671233	1.03110008488669	1.05231043319592	1.06319232365119	1.07539671199129	1.02325606034637	1.10818029217167	1.02489011293459	1.03239008328747	1.02236011478198	0.987336923345053
HO_donor_1	YKR011C_recipient_2	R1	NA	no	Neutral	Neutral	NA	NA	NA	NA	NA	106	79	91	133	75	90	106	98	101	96	0.00896875610993231	0.0244875031656134	0.0086453280867993	0.0238099799191885	0.0835423233834222	0.0784912474275933	0.0813181666745746	0.0384938085202564	0.0378168054815193	0.968591179461895	0.95460601046531	0.961788229020139	0.944913322971158	0.93149623150193	0.925338794066969	0.937672326264546	0.951540509821589	0.944526711671233	1.00041995163719	1.0045474686814	1.00908234628757	1.00413685109265	1.03482154563961	1.03350734282019	0.996430658602889	1.01910161553876	1.00322009320036	0.977966697023409
HO_donor_1	YLR179C_recipient_1	R1	NA	no	Neutral	Neutral	NA	NA	NA	NA	NA	108	97	136	192	107	75	52	92	91	90	0.0075274324772634	0.0601559037743873	0.0564129398745785	0.0512732204332476	-0.0155027190407138	-0.0914643057211184	0.0056687031744348	-0.0272888194779636	-0.0150584953140512	0.968591179461895	0.95460601046531	0.961788229020139	0.944913322971158	0.93149623150193	0.925338794066969	0.937672326264546	0.951540509821589	0.944526711671233	1.03827599982451	1.07623249467364	1.05801721240363	1.06900499376947	1.02777771932115	0.974429965750447	1.03404765154921	1.05269458433162	1.03905386746229	1.01319240775426
HO_donor_1	YLR179C_recipient_2	R1	NA	no	Neutral	Neutral	NA	NA	NA	NA	NA	147	108	128	191	105	91	127	133	118	133	0.0061380495491371	-0.0263131144888635	-0.024507141205809	0.000383574502807127	-0.0615383970172108	-0.0110578746425301	-0.000576373384465922	-0.0257454922765512	0.0256069428595244	0.968591179461895	0.95460601046531	0.961788229020139	0.944913322971158	0.93149623150193	0.925338794066969	0.937672326264546	0.951540509821589	0.944526711671233	1.00569983107598	1.00556442544712	1.00250682781838	0.986006046360392	0.99729924543547	0.977560243441647	1.00800058246192	0.999395110324603	1.01318570401249	0.980250035115648
HO_donor_1	YLR356W_recipient_1	R1	NA	no	Neutral	Neutral	NA	NA	NA	NA	NA	231	129	188	259	171	72	124	92	144	115	0.00380568528400727	0.0132621157830479	0.00209486117770752	0.0270103656318814	-0.0353323630060581	0.0101068034361254	-0.0176396767921924	0.0195980464525145	-0.0549015798206801	0.968591179461895	0.95460601046531	0.961788229020139	0.944913322971158	0.93149623150193	0.925338794066969	0.937672326264546	0.951540509821589	0.944526711671233	0.989022117434108	0.990969336963541	0.993226692749417	1.01241292135927	0.876500174199853	0.929450906492099	0.961159255151644	0.995485160708361	0.983857464665369	0.961763784523411
HO_donor_1	YLR356W_recipient_2	R1	NA	no	Neutral	Neutral	NA	NA	NA	NA	NA	143	91	104	156	78	114	73	107	109	123	0.0408132461217019	0.0475087910961994	0.0654006958452077	0.090125328852806	0.113138494695866	0.130472729400071	0.0501724363155847	0.0562137329911945	0.0481090341490519	0.968591179461895	0.95460601046531	0.961788229020139	0.944913322971158	0.93149623150193	0.925338794066969	0.937672326264546	0.951540509821589	0.944526711671233	0.964864864796432	0.937230354975103	0.944616692120163	0.930436154882038	0.97014257908123	0.821364810971192	0.951545473801053	0.947017226154155	0.96516451433361	0.97537284353622
HO_donor_2	APT2_recipient_1	R1	1296486	no	Neutral	Neutral	NA	NA	NA	NA	NA	2493	2156	3019	3424	2576	3053	2672	3044	2300	2971	0.031254587285043	0.0682372366270431	0.0407517425265522	0.0149965109570958	-0.0105298140790466	-0.00422667163386459	-0.0239028333972664	-0.02829604770121	-0.0166189922068387	1.03859580566372	1.05463831168587	1.05969376682529	1.07907549285517	1.03474867149885	1.06223439305563	1.05411320233048	1.06129320476523	1.05436355506256	0.956360569385308	0.927835281063847	0.920845983869079	0.922376948162631	1.00407347209512	0.946238301693081	0.973105897436087	0.941208943399919	0.960316852990993	1.02452666335079
HO_donor_2	CLA4_recipient_1	R1	NA	no	Neutral	DNA_repair	NA	NA	NA	NA	NA	1116	512	586	773	571	649	705	744	381	537	-0.0503169151521612	-0.0783536335438996	-0.0448397339557242	-0.0644407602444961	-0.0756503540760446	-0.0476720432025373	-0.0565471487200279	-0.0547607896350271	9.21438692169652e-06	1.03859580566372	1.05463831168587	1.05969376682529	1.07907549285517	1.03474867149885	1.06223439305563	1.05411320233048	1.06129320476523	1.05436355506256	0.911340941931107	0.864541552431924	0.845827398274323	0.839219325330579	0.891982240642949	0.840879098510482	0.879899227207603	0.77775959509652	0.812834008603129	0.896197964667111
HO_donor_2	CSM2_recipient_1	R1	NA	no	Neutral	DNA_repair	NA	NA	NA	NA	NA	997	1178	1812	1682	1286	1706	2059	1533	1488	1670	-0.0231703437452258	0.0131134918302898	0.0410131193764979	-0.00955006311720763	0.0493335458420205	0.0578875746101795	0.0235324140919029	0.0239117675108	-0.0186143174061191	1.03859580566372	1.05463831168587	1.05969376682529	1.07907549285517	1.03474867149885	1.06223439305563	1.05411320233048	1.06129320476523	1.05436355506256	1.00506297802252	1.00462341352889	0.928783953503043	0.979612178008408	1.03514577626481	1.07142008082953	1.00457596524542	1.02897042584498	1.00913714866749	1.02068384965686
HO_donor_2	CSM2_recipient_2	R1	NA	no	Neutral	DNA_repair	NA	NA	NA	NA	NA	2655	4873	5477	4784	5084	2130	4221	3589	5093	5508	-0.0251031252299494	-0.0174415347310866	0.016394576448467	-0.00622581662355604	0.0455478461440355	-0.0183043282026025	-0.0287757411110048	-0.0255363255292735	-0.0460781507127739	1.03859580566372	1.05463831168587	1.05969376682529	1.07907549285517	1.03474867149885	1.06223439305563	1.05411320233048	1.06129320476523	1.05436355506256	1.06123602173778	1.07776105767727	1.00308390702977	1.08864496103723	0.919490825951703	1.02654440458637	0.992838010412584	1.10145759737858	1.07181633898063	1.07709215576616
HO_donor_2	CSM3_recipient_1	R1	NA	no	Neutral	DNA_repair	NA	NA	NA	NA	NA	1137	552	631	742	432	1187	1027	1190	642	841	-0.00210646003182413	0.00484681728353931	-0.0202771915526422	-0.0403601549062356	-0.0087413993127311	-0.0702411048899052	-0.0225849186366486	0.00365663851094722	0.0018141211977627	1.03859580566372	1.05463831168587	1.05969376682529	1.07907549285517	1.03474867149885	1.06223439305563	1.05411320233048	1.06129320476523	1.05436355506256	0.884197943975545	0.824414776846136	0.784866895303039	0.745067887265627	0.953063935734756	0.898219695154741	0.904406193028936	0.799650840539485	0.846201413922306	0.916217815957662
HO_donor_2	CSM3_recipient_2	R1	NA	no	Neutral	DNA_repair	NA	NA	NA	NA	NA	294	129	165	208	144	236	216	203	120	176	-0.0130986288100322	0.0288334419545062	0.0121428560659413	0.0125981591204856	0.0265118125742029	-0.0109540669253038	0.0122067795644065	0.0472127607257526	0.035929126548775	1.03859580566372	1.05463831168587	1.05969376682529	1.07907549285517	1.03474867149885	1.06223439305563	1.05411320233048	1.06129320476523	1.05436355506256	0.889326120358613	0.832049832904283	0.811181506972567	0.795585361771065	0.923247218361512	0.865699247895303	0.87288436583628	0.7973736588068	0.85008954756713	0.910551749661613
HO_donor_2	FLO8_recipient_1	R1	NA	no	Neutral	Neutral	NA	NA	NA	NA	NA	1730	1755	1998	2959	1874	2047	2474	2114	1615	2456	-0.000192872182209536	0.0174664707522447	0.00478293490818649	0.0200679164516633	0.0514796552108121	0.0331638477284593	0.00889298526441129	-0.0396484850066341	0.0248283898179478	1.03859580566372	1.05463831168587	1.05969376682529	1.07907549285517	1.03474867149885	1.06223439305563	1.05411320233048	1.06129320476523	1.05436355506256	0.977139485319986	0.964874194233985	0.970323655886787	0.958707622049365	1.02818032451508	1.01947211339293	1.00248859622943	0.983479287896559	0.982166279949452	1.01466009881953
HO_donor_2	FLO8_recipient_2	R1	NA	no	Neutral	Neutral	NA	NA	NA	NA	NA	1100	1970	1895	2912	1849	1029	2198	1734	1869	2100	0.0210814074074595	0.0288247038958811	0.020829809281409	0.0125212301518174	-0.0520958327944956	0.0175236662561229	-0.0128246028716166	0.0155150790127374	0.0233770053973619	1.03859580566372	1.05463831168587	1.05969376682529	1.07907549285517	1.03474867149885	1.06223439305563	1.05411320233048	1.06129320476523	1.05436355506256	1.03465123558354	1.05584753333041	1.05927310883844	1.06666974584397	1.01926227008439	1.04950615912433	1.04199793333945	1.03429113514219	1.02553159954877	1.09566584100931
HO_donor_2	GAL2_recipient_1	R1	NA	no	Neutral	Neutral	NA	NA	NA	NA	NA	1412	1560	1846	2719	1810	1832	1660	1992	1635	1903	0.0108154254089272	-0.0102089814544917	-0.00413915758946826	0.0265930207995253	-0.00467571941369815	0.000428367505896254	0.0430309853843673	0.0231696080862485	-0.0173023340394094	1.03859580566372	1.05463831168587	1.05969376682529	1.07907549285517	1.03474867149885	1.06223439305563	1.05411320233048	1.06129320476523	1.05436355506256	0.993995862526882	0.997576077748244	0.995843222852907	0.98514053915484	1.0412337744187	0.98603346317237	1.01220980525932	1.00456985070196	1.00315567746193	1.04317535907644
HO_donor_2	GAL2_recipient_2	R1	NA	no	Neutral	Neutral	NA	NA	NA	NA	NA	1743	2518	3176	4594	3033	1861	3334	3422	3020	2889	-0.0039632459420591	-0.0335768852332874	-0.0374331173078091	-0.0178699658840884	-0.0274502577249197	-0.0347689370996027	0.0179580223129834	-0.0180042809895238	0.0153453844633433	1.03859580566372	1.05463831168587	1.05969376682529	1.07907549285517	1.03474867149885	1.06223439305563	1.05411320233048	1.06129320476523	1.05436355506256	1.0253683974944	1.0391700149063	1.03790312169079	1.03958131546464	0.972503484982556	1.04374278845978	1.01089471556347	1.03226443497235	1.01322480534627	1.06098007095576
HO_donor_2	HO_recipient_1	R1	0	YES	Neutral	Neutral	NA	NA	NA	NA	NA	2474	37	43	59	40	46	68	53	49	60	-0.536776682308628	-0.812916614148651	-0.784953821071296	-0.844915645345586	-0.80425766806712	-0.973226197263195	-0.781151646077126	-0.848296470985296	-0.718040567749728	1.03859580566372	1.05463831168587	1.05969376682529	1.07907549285517	1.03474867149885	1.06223439305563	1.05411320233048	1.06129320476523	1.05436355506256	1.02523892862704	1.04791828067963	1.03569956749605	1.05260520568713	1.01664512106165	1.13048877337613	1.03142703475148	1.02128136589043	1.02698779697564	0.528032168766582
HO_donor_2	HO_recipient_2	R1	0	YES	Neutral	Neutral	NA	NA	NA	NA	NA	2609	41	52	70	44	60	77	62	53	76	-0.531643460616012	-0.770211418835643	-0.768221646655978	-0.924975533172195	-0.887290383769544	-0.980903103962717	-0.802991278279246	-0.900056660680288	-0.756740748521978	1.03859580566372	1.05463831168587	1.05969376682529	1.07907549285517	1.03474867149885	1.06223439305563	1.05411320233048	1.06129320476523	1.05436355506256	1.03807229842433	1.04475093070392	1.04149567861863	1.05822088963482	1.06482743261631	1.09875787156339	1.04279780094688	1.05168557728826	1.0751894857303	0.546494074503196
HO_donor_2	MAG1_recipient_1	R1	NA	no	Neutral	DNA_repair	NA	NA	NA	NA	NA	316	308	369	252	358	282	449	389	305	344	-0.0314293323508881	-0.0577808425677921	0.00878077099983832	-0.0498041302636756	-0.0549722275116564	-0.0310000659209115	-0.0361183785711556	-0.0547325398807667	-0.031692086886999	1.03859580566372	1.05463831168587	1.05969376682529	1.07907549285517	1.03474867149885	1.06223439305563	1.05411320233048	1.06129320476523	1.05436355506256	0.979893023431059	0.977196166351292	0.818315455895098	0.967950189992628	0.956884797406249	0.998389827456757	0.964857990014534	0.971678396149713	0.972170361824511	0.986283451783751
HO_donor_2	MAL13_recipient_1	R1	NA	no	Neutral	Neutral	NA	NA	NA	NA	NA	2199	2030	2500	3283	2380	2280	2873	2883	2216	2651	-0.02465167339383	-0.016055929374631	-0.0155790298566585	-0.0189289669103996	-0.0215822479078578	0.0435979161871973	0.00289801700482184	0.00686690258579148	-0.036176185933872	1.03859580566372	1.05463831168587	1.05969376682529	1.07907549285517	1.03474867149885	1.06223439305563	1.05411320233048	1.06129320476523	1.05436355506256	0.978074685318319	0.954675292066494	0.962210756644409	0.95689086608025	1.00438331492522	0.986990916046925	0.997030185706878	0.971713707175814	0.973703450701899	0.991172592403639
HO_donor_2	MMS1_recipient_1	R1	NA	no	Neutral	DNA_repair	NA	NA	NA	NA	NA	432	278	302	232	245	503	487	503	241	488	-0.00582539164475782	0.0115624490475041	0.0508273092929752	0.0348934149503459	0.0347532645726283	-0.0445474939038005	-0.0243115134188532	0.0509878981156127	-0.0123955842210364	1.03859580566372	1.05463831168587	1.05969376682529	1.07907549285517	1.03474867149885	1.06223439305563	1.05411320233048	1.06129320476523	1.05436355506256	0.922039898562406	0.871279757190204	0.772714201717554	0.832724262450748	1.00373925878173	0.977710415340631	0.963168155807593	0.798881677559985	0.943543370043919	0.95180137965676
HO_donor_2	MMS4_recipient_1	R1	NA	no	Neutral	DNA_repair	NA	NA	NA	NA	NA	796	697	794	779	556	1110	1025	1004	508	884	-0.0103771753955568	-0.0199266084747927	-0.0191963261345226	-0.0802724365567775	-0.0065849493851402	-0.0674266112378801	-0.0427778235137081	-0.0182292746107131	-0.0263524532243627	1.03859580566372	1.05463831168587	1.05969376682529	1.07907549285517	1.03474867149885	1.06223439305563	1.05411320233048	1.06129320476523	1.05436355506256	0.960050539181468	0.944877775258034	0.85010747431411	0.891056114424469	1.00834738197214	0.971368850531832	0.955314157562622	0.84314338606626	0.93728103117436	0.986727287823509
HO_donor_2	MPH1_recipient_1	R1	NA	no	Neutral	DNA_repair	NA	NA	NA	NA	NA	412	304	337	354	263	260	741	240	332	425	0.00105178036165354	0.00758446110139754	0.00981104341730343	0.00411750410890255	-0.033126652668941	0.002585156753248	-0.00330727981604484	0.079013763670728	0.0300887260452598	1.03859580566372	1.05463831168587	1.05969376682529	1.07907549285517	1.03474867149885	1.06223439305563	1.05411320233048	1.06129320476523	1.05436355506256	0.935369461764388	0.914362041511192	0.845091567217915	0.850706292499757	0.933234994698097	1.0441816014956	0.858672477368581	0.894039221703752	0.941669533797543	0.972522580096079
HO_donor_2	MUS81_recipient_1	R1	1198053	no	Neutral	DNA_repair	NA	NA	NA	NA	NA	259	170	251	216	160	290	307	216	78	230	0.0014927614307696	0.0432051562164203	0.0421028529622859	0.0498726547731393	0.0840113387810242	0.0765075594480673	0.0412862764260478	0.0429596805917178	0.0459882531240631	1.03859580566372	1.05463831168587	1.05969376682529	1.07907549285517	1.03474867149885	1.06223439305563	1.05411320233048	1.06129320476523	1.05436355506256	0.925485642056422	0.91145858037585	0.817670650845666	0.830694497777121	0.985763709729288	0.938479332964604	0.906787312228861	0.695182754637218	0.887806994487179	0.962698267472565
HO_donor_2	NGL3_recipient_1	R1	NA	no	Neutral	Neutral	NA	NA	NA	NA	NA	10819	13409	16683	22940	18494	14408	14258	15392	13823	17007	0.00970957824404706	0.0546462347992747	0.0375412429106947	0.0443160051696863	0.0191503390295045	0.00804818983118949	0.0153395324495498	0.0123944484953269	0.0172873880499993	1.03859580566372	1.05463831168587	1.05969376682529	1.07907549285517	1.03474867149885	1.06223439305563	1.05411320233048	1.06129320476523	1.05436355506256	1.00322406203414	1.01305266474726	1.00723179655164	1.04024549639592	1.02043424019502	0.969454345145803	0.997839759506783	0.9840259309767	1.00054947843243	1.05165388121362
HO_donor_2	NGL3_recipient_2	R1	NA	no	Neutral	Neutral	NA	NA	NA	NA	NA	2081	3332	3492	6053	3554	3010	3981	3975	3047	3859	0.00475024394180124	-0.0420955159356777	-0.0196585196402501	-0.0125007496034291	-0.0184311546344718	-0.00636249164958702	-0.00180284082563564	-0.0379399997408087	0.0206441179251584	1.03859580566372	1.05463831168587	1.05969376682529	1.07907549285517	1.03474867149885	1.06223439305563	1.05411320233048	1.06129320476523	1.05436355506256	1.02882688530291	1.03361818480194	1.03725886884781	1.03125608815844	1.02397199011269	1.01703092855935	1.02497318499988	1.01961789499657	1.0259877888907	1.07328553177147
HO_donor_2	PSY3_recipient_1	R1	NA	no	Neutral	DNA_repair	NA	NA	NA	NA	NA	1593	2696	3279	2661	2690	2188	2936	2451	2364	3324	0.027871035292653	0.0271604205078093	0.0224947301892842	0.0553616722125827	0.0412258976509157	0.0142517324864913	0.0606581207782546	0.0300622743678558	0.00421850804052482	1.03859580566372	1.05463831168587	1.05969376682529	1.07907549285517	1.03474867149885	1.06223439305563	1.05411320233048	1.06129320476523	1.05436355506256	1.02668483796383	1.0372464641212	0.947455787518922	1.00784422223334	1.00816852140993	1.0691611878551	1.0102565547156	1.04440058687395	1.05199914233489	1.09418160174043
HO_donor_2	PSY3_recipient_2	R1	NA	no	Neutral	DNA_repair	NA	NA	NA	NA	NA	3987	3124	3501	2954	2778	2508	4112	3528	3046	4081	0.0268795071059766	0.0199305058126205	0.0341094191674857	0.0713588267711454	0.0617355776209407	0.0746070255368406	0.0189459886739621	0.0217047685623519	0.00435597522256304	1.03859580566372	1.05463831168587	1.05969376682529	1.07907549285517	1.03474867149885	1.06223439305563	1.05411320233048	1.06129320476523	1.05436355506256	0.936985491171097	0.905459234512675	0.823627339660081	0.875496046847722	0.875877869434323	0.917796063678067	0.904417030771092	0.881829710234191	0.933592680525567	1.00002870820404
HO_donor_2	RAD18_recipient_1	R1	NA	no	Neutral	DNA_repair	NA	NA	NA	NA	NA	321	161	174	70	40	180	161	163	148	141	0.0308849461868892	0.0209450271679029	0.0160255995229008	-0.0199857722284261	-0.0529994325140458	-0.0104927506325727	-0.0651139172650147	-0.0486299492981254	-0.0520854654570858	1.03859580566372	1.05463831168587	1.05969376682529	1.07907549285517	1.03474867149885	1.06223439305563	1.05411320233048	1.06129320476523	1.05436355506256	0.894139248171903	0.839875733211546	0.64401167257891	0.577793309028067	0.890482293963524	0.790061313751623	0.863072516081628	0.831157727708937	0.836118034308216	0.95953421901754
HO_donor_2	RAD18_recipient_2	R1	NA	no	Neutral	DNA_repair	NA	NA	NA	NA	NA	1489	1157	1248	506	276	1826	1850	1388	1258	1575	-0.0171819917842022	-0.033628445769515	0.0109227544124991	-0.0380303198870181	0.0167541456742198	0.0274267953773856	-0.02626472642377	-0.00387991648946873	0.0455005502042103	1.03859580566372	1.05463831168587	1.05969376682529	1.07907549285517	1.03474867149885	1.06223439305563	1.05411320233048	1.06129320476523	1.05436355506256	0.940077668922776	0.89946413412162	0.676774143973883	0.63303712957807	0.950542964392442	0.914770680304021	0.908216273551596	0.898896137679523	0.894419788460988	0.95917873215712
HO_donor_2	RAD5_recipient_1	R1	NA	no	Neutral	DNA_repair	NA	NA	NA	NA	NA	1270	1067	1167	557	350	1555	1366	1427	891	1093	0.0155498753465418	-0.00471469708484917	0.00481916665010829	0.039882870280911	-0.00880712854544807	0.0337167896554733	0.0352879544190896	0.0242965285940421	0.00485961802160151	1.03859580566372	1.05463831168587	1.05969376682529	1.07907549285517	1.03474867149885	1.06223439305563	1.05411320233048	1.06129320476523	1.05436355506256	0.957907967872434	0.934035181881419	0.745444649092989	0.697647644653117	1.03373922042984	0.93567888802812	0.980816231259747	0.909969298525856	0.911090078731403	1.01042907299071
HO_donor_2	RAD5_recipient_2	R1	NA	no	Neutral	DNA_repair	NA	NA	NA	NA	NA	3411	2350	2541	1195	831	3107	2776	3413	2521	2709	0.0238827084595892	0.0085132412169312	0.0166886019653051	0.0994305042584386	0.0523617088464762	0.0536557565783908	0.0124795821566455	0.0169966503480542	0.0105116377917237	1.03859580566372	1.05463831168587	1.05969376682529	1.07907549285517	1.03474867149885	1.06223439305563	1.05411320233048	1.06129320476523	1.05436355506256	0.925054669028896	0.889074413940239	0.717563407679046	0.661302258065954	0.958330622978082	0.886869173609419	0.931473958574861	0.880079087749115	0.887555454640126	0.984640607722641
HO_donor_2	RAD51_recipient_1	R1	NA	no	Neutral	DNA_repair	NA	NA	NA	NA	NA	323	121	170	176	145	302	256	316	104	172	-0.0261328734998044	-0.0123381000410439	0.0302325907944597	0.00804532228530397	0.0170670012649102	0.0479697373101564	0.0162120694875144	0.0156059226449401	-0.0321703789101949	1.03859580566372	1.05463831168587	1.05969376682529	1.07907549285517	1.03474867149885	1.06223439305563	1.05411320233048	1.06129320476523	1.05436355506256	0.875913732203675	0.823934064559246	0.754296769104228	0.774584389188784	0.946552806647369	0.876073985205695	0.93456977287356	0.750999537173849	0.840650257001184	0.883587454890187
HO_donor_2	RAD52_recipient_1	R1	NA	no	Neutral	DNA_repair	NA	NA	NA	NA	NA	229	72	103	94	69	265	225	251	68	120	-0.0280693105381111	0.00655319566983104	0.0508718137878046	0.0312317870819467	0.0162272295098016	-0.0476276426033929	-0.0542441288753559	-0.0155979769155161	-0.0404339408006624	1.03859580566372	1.05463831168587	1.05969376682529	1.07907549285517	1.03474867149885	1.06223439305563	1.05411320233048	1.06129320476523	1.05436355506256	0.861430328875022	0.80340757074557	0.729051958688074	0.723561653231785	1.02039604106149	0.951247511878153	0.981269360358356	0.744643183315596	0.84875542393698	0.866608615903007
HO_donor_2	RAD54_recipient_1	R1	NA	no	Neutral	DNA_repair	NA	NA	NA	NA	NA	325	136	209	152	120	390	400	397	85	202	-0.00392157038245811	0.0373759336936282	-0.0261836873715844	-0.0276330293541969	-0.00674196224701595	-0.0448798384385668	-0.0449790528804831	-0.0368031401675269	-0.0217788250068	1.03859580566372	1.05463831168587	1.05969376682529	1.07907549285517	1.03474867149885	1.06223439305563	1.05411320233048	1.06129320476523	1.05436355506256	0.869025056150987	0.818038820563396	0.736182258537536	0.728488979269681	0.97870253051092	0.940442453748188	0.951922123334662	0.694785258865036	0.841129696888204	0.898644207952636
HO_donor_2	RAD54_recipient_2	R1	NA	no	Neutral	DNA_repair	NA	NA	NA	NA	NA	1808	826	963	603	588	1746	1622	1656	514	986	0.00540316874501723	0.03422606597102	-0.0264750497167756	0.00769090746814582	0.0171345720308056	-0.00840303514658347	-0.0153939482699451	0.0940523667081041	0.0222293425937589	1.03859580566372	1.05463831168587	1.05969376682529	1.07907549285517	1.03474867149885	1.06223439305563	1.05411320233048	1.06129320476523	1.05436355506256	0.875951553416864	0.818103944714564	0.724561958217406	0.726561859566585	0.968882232280979	0.90589207191443	0.947054270857406	0.685365053755607	0.848167039815834	0.915162778088393
HO_donor_2	RAD55_recipient_1	R1	550437	no	Neutral	DNA_repair	NA	NA	NA	NA	NA	623	146	206	183	147	329	364	370	95	219	0.000559238962258291	0.0371422193038657	0.0253217198794209	0.0377240752712221	0.0666799696244417	0.0903931955462677	0.0474786426845653	0.0210282581189886	0.0266050569995518	1.03859580566372	1.05463831168587	1.05969376682529	1.07907549285517	1.03474867149885	1.06223439305563	1.05411320233048	1.06129320476523	1.05436355506256	0.807942952988996	0.739515347513494	0.663030090813451	0.669782987337108	0.85367797237079	0.774298358934417	0.843135005704049	0.588744820788096	0.759539196610079	0.83968540115219
HO_donor_2	RAD57_recipient_1	R1	407170	no	Neutral	DNA_repair	NA	NA	NA	NA	NA	1261	748	925	719	647	1570	1289	1562	423	1003	0.00350891174877455	0.0559940675007731	0.057076638698877	0.0559667759553157	0.0176327533424221	0.023655694152903	0.0240568684159939	0.112731377885221	0.00727339842212993	1.03859580566372	1.05463831168587	1.05969376682529	1.07907549285517	1.03474867149885	1.06223439305563	1.05411320233048	1.06129320476523	1.05436355506256	0.924351618790901	0.888850077831563	0.773968050656659	0.813924674246391	1.00854140318196	0.900427189167386	0.965979821800883	0.639873673838406	0.902119368367475	0.963536625983475
HO_donor_2	RAD59_recipient_1	R1	296206	no	Neutral	DNA_repair	NA	NA	NA	NA	NA	4028	4007	4183	4261	3955	4895	4727	4585	5307	6109	0.00087364703825954	-0.0650039375010446	-0.0313362601634604	-0.0374619413134166	0.0108243101517878	-0.0507613579395827	-0.0246995507222039	0.0049082754110974	0.0298226392322221	1.03859580566372	1.05463831168587	1.05969376682529	1.07907549285517	1.03474867149885	1.06223439305563	1.05411320233048	1.06129320476523	1.05436355506256	0.977749023511981	0.975941952209133	0.882816589331587	0.955246336488992	0.961178871270467	0.954337915694488	0.958569727235596	0.959539871393559	0.98543273413042	1.0163596818496
HO_donor_2	RAD61_recipient_1	R1	426015	no	Neutral	DNA_repair	NA	NA	NA	NA	NA	771	883	1032	1074	827	1222	1767	1013	1161	1201	0.0160975460259469	-0.00124339621369174	0.00520771284898491	-0.032542831627087	-0.0337088501781333	-0.0241344383725659	-0.0319143030821054	-0.0285044416352036	-0.0169933021575015	1.03859580566372	1.05463831168587	1.05969376682529	1.07907549285517	1.03474867149885	1.06223439305563	1.05411320233048	1.06129320476523	1.05436355506256	1.00329222739576	1.01026488739354	0.956679285464691	0.973119719816508	1.07757471808574	1.12744881464757	0.993166330835378	1.03286051118383	1.00307683805661	1.0581126452542
HO_donor_2	RTT101_recipient_1	R1	NA	no	Neutral	DNA_repair	NA	NA	NA	NA	NA	481	108	137	129	82	363	472	297	129	215	-0.0238304913977291	-0.036416853089105	0.0297932139676049	-0.0363298533663898	-0.0381283129314999	-0.031411847474446	-0.0751402501422413	-0.0180816086649417	0.00180773394101574	1.03859580566372	1.05463831168587	1.05969376682529	1.07907549285517	1.03474867149885	1.06223439305563	1.05411320233048	1.06129320476523	1.05436355506256	0.803886734311702	0.723911271592717	0.620591311278939	0.617107548096194	0.907397639245124	0.91971324606308	0.884554568717248	0.698491565934875	0.799573448356313	0.811082899087111
HO_donor_2	RTT101_recipient_2	R1	NA	no	Neutral	DNA_repair	NA	NA	NA	NA	NA	457	167	200	158	141	409	487	444	126	314	-0.0118965316888838	-0.00929449681719963	0.0245859234580194	-0.00936172589864248	-0.00120660668884442	0.0419897767553719	0.00349695869026156	0.0276209396794148	-0.0137844418333393	1.03859580566372	1.05463831168587	1.05969376682529	1.07907549285517	1.03474867149885	1.06223439305563	1.05411320233048	1.06129320476523	1.05436355506256	0.859268302290372	0.790515481838621	0.685322836888147	0.723633808956898	0.955543394164823	0.944920542543834	0.945448605183765	0.710632917884281	0.863462127714058	0.880535923009683
HO_donor_2	RTT107_recipient_1	R1	NA	no	Neutral	DNA_repair	NA	NA	NA	NA	NA	516	408	512	270	361	616	905	590	205	477	-0.0288148221160982	-0.0146854655245969	-0.00304397902518794	-0.0207693818562339	-0.00620791370005991	-0.0651671527872177	-0.0531432475684439	-0.0284356674515248	-0.0775097077241897	1.03859580566372	1.05463831168587	1.05969376682529	1.07907549285517	1.03474867149885	1.06223439305563	1.05411320233048	1.06129320476523	1.05436355506256	0.967854154602008	0.954043971359741	0.81927882280016	0.921834177059784	1.04827832665807	1.0915898921701	0.987436705817648	0.810421978019435	0.973566024669053	0.976394443347754
HO_donor_2	SGS1_recipient_1	R1	NA	no	Neutral	DNA_repair	NA	NA	NA	NA	NA	1218	744	1061	781	592	1514	1645	1577	609	664	-0.000998694746182749	0.0152877212193588	-0.00149040594539718	-0.0145546496782833	-0.0231272075855389	-0.0668958267074717	-0.0228578148382015	-0.0288088422710862	-0.0212696098064696	1.03859580566372	1.05463831168587	1.05969376682529	1.07907549285517	1.03474867149885	1.06223439305563	1.05411320233048	1.06129320476523	1.05436355506256	0.909562275205106	0.889076625619341	0.76425960016889	0.765219952996017	1.00155660220334	0.98107409347979	0.940878295557698	0.807546985982978	0.819774873860478	0.943668869271791
HO_donor_2	SHU1_recipient_1	R1	NA	no	Neutral	DNA_repair	NA	NA	NA	NA	NA	1636	1661	1762	1598	1032	1858	2125	1815	2013	1904	-0.017619864410374	-0.0122594437602053	-0.0239871769193607	-0.0271877785886275	0.00660303352910785	-0.0256810319883218	-0.0205755075015857	0.0461620180094837	-0.00520136170537988	1.03859580566372	1.05463831168587	1.05969376682529	1.07907549285517	1.03474867149885	1.06223439305563	1.05411320233048	1.06129320476523	1.05436355506256	0.990058641517874	0.978661764570055	0.897933496424986	0.877497174321861	1.01120057442635	1.00128527419495	0.984592331867069	1.00397686316193	0.994255008268233	1.01065088803121
HO_donor_2	SHU1_recipient_2	R1	NA	no	Neutral	DNA_repair	NA	NA	NA	NA	NA	1266	1331	1460	1590	1338	1391	1810	1415	1583	1622	-0.0228884810724994	-0.0234952815403882	-0.00615309922757057	-0.00715924747887042	0.0391342314911007	-0.00405977374633326	-0.00768931722005739	-0.0282371709436886	-0.020956569863444	1.03859580566372	1.05463831168587	1.05969376682529	1.07907549285517	1.03474867149885	1.06223439305563	1.05411320233048	1.06129320476523	1.05436355506256	1.00310432129116	1.00347139546833	0.930117816429212	0.979525543454901	1.0254215569158	1.05445453455797	1.00303449550288	1.02728848042026	1.00933016288618	1.01893145966365
HO_donor_2	SHU2_recipient_1	R1	554167	no	Neutral	DNA_repair	NA	NA	NA	NA	NA	1876	1014	1250	1124	962	1182	1973	1700	1330	1477	0.00729263791996282	0.0610729659587044	0.0486837884568223	0.0449027740491647	-0.00386559513326024	-0.011872744142271	0.0134882408244591	-0.0208081079663659	0.00847296069977233	1.03859580566372	1.05463831168587	1.05969376682529	1.07907549285517	1.03474867149885	1.06223439305563	1.05411320233048	1.06129320476523	1.05436355506256	0.909993509726746	0.868123752324228	0.789975429695843	0.824054003937135	0.894312802592026	0.93995812892241	0.922801131442897	0.905332455255791	0.899357575417855	0.952408080303369
HO_donor_2	SHU2_recipient_2	R1	554167	no	Neutral	DNA_repair	NA	NA	NA	NA	NA	2715	2115	3065	2553	2335	2668	3429	2813	2934	2981	-0.0261389452863561	-0.0425986707780953	-0.0585494243326524	-0.059624901981108	-0.0683434702652057	-0.0555529715236261	-0.0475808025892592	-0.0510178284736218	-0.0179981941309246	1.03859580566372	1.05463831168587	1.05969376682529	1.07907549285517	1.03474867149885	1.06223439305563	1.05411320233048	1.06129320476523	1.05436355506256	0.975600661377757	0.968512610505021	0.889233648606162	0.952054935912051	0.995576326147071	0.974554652763561	0.964262078610076	0.975226451980473	0.979605837457594	0.987115809623334
HO_donor_2	SLX4_recipient_1	R1	NA	no	Neutral	DNA_repair	NA	NA	NA	NA	NA	2494	2923	2924	3617	3062	2222	2051	2134	2522	2350	0.0126222295909517	-0.0337005215657717	0.00128697235346165	0.0291628639989507	0.0210431011141075	-0.0192669976787873	0.0259958508633324	0.0493770609897923	-0.0492355564465971	1.03859580566372	1.05463831168587	1.05969376682529	1.07907549285517	1.03474867149885	1.06223439305563	1.05411320233048	1.06129320476523	1.05436355506256	0.999057462445569	1.00182948026901	0.944356985660873	0.975038067041707	0.941868702858437	0.928164059319394	0.943254677917193	0.95458384598679	0.976747116778254	1.05023911970396
HO_donor_2	SRS2_recipient_1	R1	NA	no	Neutral	DNA_repair	NA	NA	NA	NA	NA	1119	1239	1429	1431	868	1902	2328	1546	1344	1675	0.039051904249211	0.0235545490902962	0.0600215037134807	0.110294126547639	0.0784169887462298	0.0674897634424876	0.0145204030007298	0.0260660792499339	0.0228575722773916	1.03859580566372	1.05463831168587	1.05969376682529	1.07907549285517	1.03474867149885	1.06223439305563	1.05411320233048	1.06129320476523	1.05436355506256	0.965085593698031	0.963984882883378	0.888452927120762	0.858651282094382	1.05680364394023	1.07452192589209	0.984454656529828	0.962194255589703	0.976247958769809	1.04138575397047
HO_donor_2	SRS2_recipient_2	R1	NA	no	Neutral	DNA_repair	NA	NA	NA	NA	NA	1892	1532	2386	2238	1407	2330	2967	1763	2141	1908	-0.00185669921001619	0.0178705438198854	0.0345515937859325	0.00392164354903468	-0.0308389099423356	-0.0314127058970415	-0.0649467228153788	-0.00679900857765259	-0.0608417199054734	1.03859580566372	1.05463831168587	1.05969376682529	1.07907549285517	1.03474867149885	1.06223439305563	1.05411320233048	1.06129320476523	1.05436355506256	0.98066272385054	0.982299106585585	0.902259942007339	0.873731932628757	1.02480756785727	1.05320839059582	0.966027533434463	0.959084128635631	0.975803150580726	1.01665549255191
HO_donor_2	YBR259W_recipient_1	R1	NA	no	Neutral	Neutral	NA	NA	NA	NA	NA	3859	6363	7215	10525	6962	5831	6879	8418	6340	7517	-0.0155060648040439	-0.0267049117756655	0.00255185899858867	-0.0327493302735045	-0.00744259592889507	-0.00629326058587498	-0.00638405760925753	0.00123635275666811	0.00948991853600956	1.03859580566372	1.05463831168587	1.05969376682529	1.07907549285517	1.03474867149885	1.06223439305563	1.05411320233048	1.06129320476523	1.05436355506256	1.02510583967252	1.02565375437479	1.02529886717017	1.0355190101245	1.01532379034408	1.0237212307219	1.03410512433581	1.01826005121277	1.02532253189518	1.04916456064122
HO_donor_2	YCL047C_recipient_1	R1	NA	no	Neutral	Neutral	NA	NA	NA	NA	NA	1264	839	1080	1428	886	1119	1391	1140	1204	1293	-0.0236661463493913	-0.0190858472630652	-0.00618074536669677	-0.0219726497163495	0.00164556009050365	0.0502059918317534	-0.000886936617297662	0.020089019018386	-0.0302854288641815	1.03859580566372	1.05463831168587	1.05969376682529	1.07907549285517	1.03474867149885	1.06223439305563	1.05411320233048	1.06129320476523	1.05436355506256	0.939152970145958	0.910298676337769	0.907738588662117	0.881920606647742	0.950614886881195	0.944070674172544	0.93694217058055	0.948738421599023	0.942094336794585	0.951734189320826
HO_donor_2	YDL027C_recipient_1	R1	355664	no	Neutral	Neutral	NA	NA	NA	NA	NA	1667	1670	2000	2754	1739	2016	2377	2427	1843	2146	-0.00416643423234886	0.0102624319799558	0.03919891836378	0.0244433662412549	0.0354923384566146	-0.00530581073165415	0.00376847708402028	0.00674428101254088	-0.0138891323079839	1.03859580566372	1.05463831168587	1.05969376682529	1.07907549285517	1.03474867149885	1.06223439305563	1.05411320233048	1.06129320476523	1.05436355506256	0.971348477409008	0.96180616770099	0.967356572586953	0.951429288076579	1.0105669881414	0.991031058718342	0.974591135135021	0.968137643015773	0.96567926433161	1.00467202024249
HO_donor_2	YDL027C_recipient_2	R1	355664	no	Neutral	Neutral	NA	NA	NA	NA	NA	2998	3670	4166	6031	3731	3788	5127	4453	3942	4320	-0.00842507558558392	-0.01234321507449	-0.0533694257707842	-0.0703834349297395	0.00458606499230352	-0.0182010611818444	-0.0372160325191849	-0.0326876275471923	-0.0326266073925761	1.03859580566372	1.05463831168587	1.05969376682529	1.07907549285517	1.03474867149885	1.06223439305563	1.05411320233048	1.06129320476523	1.05436355506256	0.996749966310421	0.992543521990381	1.00022971168705	0.985305364915334	0.978024491887574	0.985723544538165	0.977887379027845	0.991694807018236	0.984504277015658	1.02679525871987
HO_donor_2	YFR057W_recipient_1	R1	NA	no	Neutral	Neutral	NA	NA	NA	NA	NA	3758	3579	3996	5993	4308	2350	3480	3397	3961	4812	-0.0137294631407578	-0.00153941588275197	-0.00817007040704887	-0.000887577526800687	-0.0181652410865336	-0.0605083003344161	-0.0354542328220481	0.0361744703381155	0.0355537143979872	1.03859580566372	1.05463831168587	1.05969376682529	1.07907549285517	1.03474867149885	1.06223439305563	1.05411320233048	1.06129320476523	1.05436355506256	0.978946046998499	0.966383083122567	0.963200791672416	0.960100808588936	0.916841063190542	0.961721234339641	0.963839012511504	0.984493484592844	0.970739917097574	1.00299979524296
HO_donor_2	YKR011C_recipient_1	R1	NA	no	Neutral	Neutral	NA	NA	NA	NA	NA	1350	2312	3054	4060	2774	1529	3258	2318	2204	2569	0.00639001884602797	0.0425652102191809	0.00419330464431522	0.0178838043760181	0.0476001093596967	0.0577882399041725	0.0463107629668618	0.0191997760619802	0.0313865688685375	1.03859580566372	1.05463831168587	1.05969376682529	1.07907549285517	1.03474867149885	1.06223439305563	1.05411320233048	1.06129320476523	1.05436355506256	1.03110008488669	1.05231043319592	1.06319232365119	1.07539671199129	1.02325606034637	1.10818029217167	1.02489011293459	1.03239008328747	1.02236011478198	1.07728624222885
HO_donor_2	YKR011C_recipient_2	R1	NA	no	Neutral	Neutral	NA	NA	NA	NA	NA	1463	1748	2059	3175	1935	1951	2586	2122	2418	2645	0.00823328467955697	0.0476573459115319	0.0395818309390767	0.0336782670718399	0.0045296613146053	0.00668025332196831	0.0202770012493538	0.0261671137872976	0.0378157832329356	1.03859580566372	1.05463831168587	1.05969376682529	1.07907549285517	1.03474867149885	1.06223439305563	1.05411320233048	1.06129320476523	1.05436355506256	1.00041995163719	1.0045474686814	1.00908234628757	1.00413685109265	1.03482154563961	1.03350734282019	0.996430658602889	1.01910161553876	1.00322009320036	1.04726525035224
HO_donor_2	YLR179C_recipient_1	R1	NA	no	Neutral	Neutral	NA	NA	NA	NA	NA	1267	1992	3236	3513	2851	2335	2296	2880	2983	3116	-0.00725158510980672	-0.0137493195723082	-0.0499748885297175	5.63167287090938e-05	0.0273160400107668	0.0265696392645691	0.0198360696504492	0.0210686058123122	0.0540181444231322	1.03859580566372	1.05463831168587	1.05969376682529	1.07907549285517	1.03474867149885	1.06223439305563	1.05411320233048	1.06129320476523	1.05436355506256	1.03827599982451	1.07623249467364	1.05801721240363	1.06900499376947	1.02777771932115	0.974429965750447	1.03404765154921	1.05269458433162	1.03905386746229	1.07109751342924
HO_donor_2	YLR179C_recipient_2	R1	NA	no	Neutral	Neutral	NA	NA	NA	NA	NA	2160	2959	2831	4706	2895	2590	2943	3593	2614	3187	0.0243838317015379	-0.0181911585618446	0.0102145821093556	0.0342762110845642	0.0246160400154183	0.0429386786143373	0.0770395178188439	0.0374115759747815	-0.0127468500516188	1.03859580566372	1.05463831168587	1.05969376682529	1.07907549285517	1.03474867149885	1.06223439305563	1.05411320233048	1.06129320476523	1.05436355506256	1.00569983107598	1.00556442544712	1.00250682781838	0.986006046360392	0.99729924543547	0.977560243441647	1.00800058246192	0.999395110324603	1.01318570401249	1.06889945801376
HO_donor_2	YLR356W_recipient_1	R1	NA	no	Neutral	Neutral	NA	NA	NA	NA	NA	3565	3831	4565	7205	5040	2192	3570	3701	3982	4723	0.0106178076219026	-0.0044188882451639	0.0283477655753153	0.060374750845517	0.0564173228629508	0.0555328753623283	-0.0121984731865703	-0.0236422607886486	-0.00554574380655071	1.03859580566372	1.05463831168587	1.05969376682529	1.07907549285517	1.03474867149885	1.06223439305563	1.05411320233048	1.06129320476523	1.05436355506256	0.989022117434108	0.990969336963541	0.993226692749417	1.01241292135927	0.876500174199853	0.929450906492099	0.961159255151644	0.995485160708361	0.983857464665369	1.03781203049762
HO_donor_2	YLR356W_recipient_2	R1	NA	no	Neutral	Neutral	NA	NA	NA	NA	NA	1945	1922	1924	3177	1966	1873	1402	1865	2484	2657	0.0383693487111705	0.0230285974031327	0.0456095355814157	0.0020455555580996	-0.024725392911173	0.0383203586635378	-0.0445462359175343	0.0299796948985454	0.00107308922256899	1.03859580566372	1.05463831168587	1.05969376682529	1.07907549285517	1.03474867149885	1.06223439305563	1.05411320233048	1.06129320476523	1.05436355506256	0.964864864796432	0.937230354975103	0.944616692120163	0.930436154882038	0.97014257908123	0.821364810971192	0.951545473801053	0.947017226154155	0.96516451433361	1.04047395032104
MAG1_donor_1	APT2_recipient_1	R1	NA	no	DNA_repair	Neutral	NA	NA	NA	NA	NA	1328	864	1054	495	891	1384	989	1101	785	1269	-0.0161048645543111	-0.0212396022244744	-0.0292332840171203	-0.0299621119783728	0.00415897515893804	-0.0527908816796412	-0.0441739240658733	-0.0477684896082023	0.0247179498276119	0.997586701191295	0.998788203751674	0.839831102844733	1.00116252967499	0.958886218066272	0.988849824978554	0.980616129978328	0.985039054537372	0.985985419362274	0.956360569385308	0.927835281063847	0.920845983869079	0.922376948162631	1.00407347209512	0.946238301693081	0.973105897436087	0.941208943399919	0.960316852990993	0.937947721008207
MAG1_donor_1	CLA4_recipient_1	R1	NA	no	DNA_repair	DNA_repair	0.057002	-0.040853	-0.098897346	ALLEVIATING	AGGRAVATING	509	254	321	129	204	244	0	0	0	0	0.00855824101507507	0.0245416527881286	-0.013233227152542	-0.0183210325706343	0.00433146164683651	-0.831503149390214	-0.862843374955242	-0.766123576211245	-0.801442480844475	0.997586701191295	0.998788203751674	0.839831102844733	1.00116252967499	0.958886218066272	0.988849824978554	0.980616129978328	0.985039054537372	0.985985419362274	0.911340941931107	0.864541552431924	0.845827398274323	0.839219325330579	0.891982240642949	0.840879098510482	0.879899227207603	0.77775959509652	0.812834008603129	0.917699844936696
MAG1_donor_1	CSM2_recipient_1	R1	NA	no	DNA_repair	DNA_repair	0.036377	-0.240259	-0.262738913	ALLEVIATING	AGGRAVATING	563	480	503	42	356	437	640	460	444	510	-0.017241876829841	-0.0302126697977663	-0.250860394286211	-0.0263200925381005	-0.00232988700339254	-0.0635610447913606	-0.0576383291443144	-0.0462604939563244	-0.0493975075297427	0.997586701191295	0.998788203751674	0.839831102844733	1.00116252967499	0.958886218066272	0.988849824978554	0.980616129978328	0.985039054537372	0.985985419362274	1.00506297802252	1.00462341352889	0.928783953503043	0.979612178008408	1.03514577626481	1.07142008082953	1.00457596524542	1.02897042584498	1.00913714866749	0.985395583905148
MAG1_donor_1	CSM2_recipient_2	R1	NA	no	DNA_repair	DNA_repair	0.036377	-0.240259	-0.262738913	ALLEVIATING	AGGRAVATING	847	1236	1320	121	946	551	1061	862	1153	1283	-0.0108811024953548	-0.0220380608708028	-0.29378577871419	-0.117994970849317	-0.00122528183702686	-0.056964818857891	-0.0478562663994013	-0.0583368832538422	-0.043076884333757	0.997586701191295	0.998788203751674	0.839831102844733	1.00116252967499	0.958886218066272	0.988849824978554	0.980616129978328	0.985039054537372	0.985985419362274	1.06123602173778	1.07776105767727	1.00308390702977	1.08864496103723	0.919490825951703	1.02654440458637	0.992838010412584	1.10145759737858	1.07181633898063	1.04779383961541
MAG1_donor_1	CSM3_recipient_1	R1	NA	no	DNA_repair	DNA_repair	0.033516	-0.031771	-0.058756525	NEUTRAL	NEUTRAL	931	364	414	153	197	602	610	405	265	359	0.0145305543107823	0.0421909037021888	-0.0401493838118491	-0.0370394326036022	0.0235658756368394	-0.00567007907457107	-0.0374826724770915	0.0341102003091381	0.0243576892802032	0.997586701191295	0.998788203751674	0.839831102844733	1.00116252967499	0.958886218066272	0.988849824978554	0.980616129978328	0.985039054537372	0.985985419362274	0.884197943975545	0.824414776846136	0.784866895303039	0.745067887265627	0.953063935734756	0.898219695154741	0.904406193028936	0.799650840539485	0.846201413922306	0.896594664441472
MAG1_donor_1	CSM3_recipient_2	R1	NA	no	DNA_repair	DNA_repair	0.033516	-0.031771	-0.058756525	NEUTRAL	NEUTRAL	140	47	109	43	39	58	129	48	51	74	-0.00396868919235926	0.13538017139642	0.055463144969493	-0.00267141498236223	0.0158181012165501	0.160267788729654	-0.0172128906903402	0.0333705657139114	0.0576905442711296	0.997586701191295	0.998788203751674	0.839831102844733	1.00116252967499	0.958886218066272	0.988849824978554	0.980616129978328	0.985039054537372	0.985985419362274	0.889326120358613	0.832049832904283	0.811181506972567	0.795585361771065	0.923247218361512	0.865699247895303	0.87288436583628	0.7973736588068	0.85008954756713	0.883211221499443
MAG1_donor_1	FLO8_recipient_1	R1	77532	no	DNA_repair	Neutral	NA	NA	NA	NA	NA	717	612	762	412	585	910	1074	944	761	858	0.0322710418921629	0.0943775978735921	0.0637184555211838	0.0640563870776698	0.0792363214611386	0.0587727912572606	0.0701825624004803	0.0512008545494184	0.0582361292193894	0.997586701191295	0.998788203751674	0.839831102844733	1.00116252967499	0.958886218066272	0.988849824978554	0.980616129978328	0.985039054537372	0.985985419362274	0.977139485319986	0.964874194233985	0.970323655886787	0.958707622049365	1.02818032451508	1.01947211339293	1.00248859622943	0.983479287896559	0.982166279949452	1.00705239765629
MAG1_donor_1	FLO8_recipient_2	R1	77532	no	DNA_repair	Neutral	NA	NA	NA	NA	NA	602	755	871	480	819	512	856	837	632	723	0.011901288567485	-0.0324709054657268	-0.034408233317439	-0.0115895457966848	-0.0451408320211725	-0.0312694738895281	-0.000192373727691875	-0.0405755561705582	0.0186667215613703	0.997586701191295	0.998788203751674	0.839831102844733	1.00116252967499	0.958886218066272	0.988849824978554	0.980616129978328	0.985039054537372	0.985985419362274	1.03465123558354	1.05584753333041	1.05927310883844	1.06666974584397	1.01926227008439	1.04950615912433	1.04199793333945	1.03429113514219	1.02553159954877	1.04405560155677
MAG1_donor_1	GAL2_recipient_1	R1	NA	no	DNA_repair	Neutral	NA	NA	NA	NA	NA	787	644	799	446	637	864	786	861	723	816	0.0136356346118091	0.00381918562126204	0.024168428229846	0.0587854031401962	0.0838580428958751	0.0671815495383552	0.0177839423924618	0.00459529248680179	0.0017543295213831	0.997586701191295	0.998788203751674	0.839831102844733	1.00116252967499	0.958886218066272	0.988849824978554	0.980616129978328	0.985039054537372	0.985985419362274	0.993995862526882	0.997576077748244	0.995843222852907	0.98514053915484	1.0412337744187	0.98603346317237	1.01220980525932	1.00456985070196	1.00315567746193	1.0052326881078
MAG1_donor_1	GAL2_recipient_2	R1	NA	no	DNA_repair	Neutral	NA	NA	NA	NA	NA	831	1023	1234	645	812	396	775	724	960	619	0.0332140190397519	0.0261730025817144	0.02200970976863	-0.0036125053938918	-0.0651333497795477	-0.0368660544958429	0.0322432067588665	0.0720232788895314	-0.0576522631937872	0.997586701191295	0.998788203751674	0.839831102844733	1.00116252967499	0.958886218066272	0.988849824978554	0.980616129978328	0.985039054537372	0.985985419362274	1.0253683974944	1.0391700149063	1.03790312169079	1.03958131546464	0.972503484982556	1.04374278845978	1.01089471556347	1.03226443497235	1.01322480534627	1.056107896202
MAG1_donor_1	HO_recipient_1	R1	NA	no	DNA_repair	Neutral	NA	NA	NA	NA	NA	1254	1393	1873	900	1700	803	2749	1561	1148	1469	0.0317025086646279	0.0367130762053003	0.0342653077693778	0.00895479082681705	-0.079389171555448	0.0455320757489492	-0.0061160879313733	-0.0369294867822237	-0.0195636086211225	0.997586701191295	0.998788203751674	0.839831102844733	1.00116252967499	0.958886218066272	0.988849824978554	0.980616129978328	0.985039054537372	0.985985419362274	1.02523892862704	1.04791828067963	1.03569956749605	1.05260520568713	1.01664512106165	1.13048877337613	1.03142703475148	1.02128136589043	1.02698779697564	1.05446722940657
MAG1_donor_1	HO_recipient_2	R1	NA	no	DNA_repair	Neutral	NA	NA	NA	NA	NA	1297	1481	1982	1035	1575	1310	2552	1233	1454	1955	-0.030356595545256	-0.0237121452077056	0.00132600011326522	-0.0513233049382327	-0.0605230124475062	0.0170380350118902	-0.087962522381887	-0.0297970473677647	-0.0124208676053035	0.997586701191295	0.998788203751674	0.839831102844733	1.00116252967499	0.958886218066272	0.988849824978554	0.980616129978328	0.985039054537372	0.985985419362274	1.03807229842433	1.04475093070392	1.04149567861863	1.05822088963482	1.06482743261631	1.09875787156339	1.04279780094688	1.05168557728826	1.0751894857303	1.00521052423794
MAG1_donor_1	MAG1_recipient_1	R1	0	YES	DNA_repair	DNA_repair	NA	NA	NA	NA	NA	163	2	2	1	2	1	3	2	2	2	-0.476895816574557	-0.737250505289936	-0.566015085741349	-0.778880316172922	-0.869800150551168	-0.829267339373562	-0.691214019557527	-0.749139898570771	-0.697760158644528	0.997586701191295	0.998788203751674	0.839831102844733	1.00116252967499	0.958886218066272	0.988849824978554	0.980616129978328	0.985039054537372	0.985985419362274	0.979893023431059	0.977196166351292	0.818315455895098	0.967950189992628	0.956884797406249	0.998389827456757	0.964857990014534	0.971678396149713	0.972170361824511	0.500632432190398
MAG1_donor_1	MAL13_recipient_1	R1	NA	no	DNA_repair	Neutral	NA	NA	NA	NA	NA	1107	702	788	447	806	746	976	895	706	901	-0.0257134080717006	-0.0199690131033434	0.0120756272138182	0.0236221216046002	-0.00183838608697595	-0.0377700382663482	-0.0521456253237054	-0.0319439048247113	-0.0323411307553531	0.997586701191295	0.998788203751674	0.839831102844733	1.00116252967499	0.958886218066272	0.988849824978554	0.980616129978328	0.985039054537372	0.985985419362274	0.978074685318319	0.954675292066494	0.962210756644409	0.95689086608025	1.00438331492522	0.986990916046925	0.997030185706878	0.971713707175814	0.973703450701899	0.950000890773715
MAG1_donor_1	MMS1_recipient_1	R1	NA	no	DNA_repair	DNA_repair	0.050769	0.129068	0.123120212	ALLEVIATING	ALLEVIATING	221	103	107	40	60	188	162	171	83	181	-0.00822844197339134	-0.0193820430093399	-0.0581392642413865	-0.134010535031047	-0.0269569814607138	-0.130192977585665	-0.0678296891287505	-0.0147553091881065	-0.0192212575947097	0.997586701191295	0.998788203751674	0.839831102844733	1.00116252967499	0.958886218066272	0.988849824978554	0.980616129978328	0.985039054537372	0.985985419362274	0.922039898562406	0.871279757190204	0.772714201717554	0.832724262450748	1.00373925878173	0.977710415340631	0.963168155807593	0.798881677559985	0.943543370043919	0.911586298800236
MAG1_donor_1	MMS4_recipient_1	R1	NA	no	DNA_repair	DNA_repair	-0.007781	-0.075603	-0.076735508	NEUTRAL	AGGRAVATING	346	202	259	89	144	338	315	257	106	250	-0.0131533267950451	0.0127346396339915	-0.0170161286778814	-0.0524304768089143	0.0551584410076695	-0.00330770793943957	0.00858673058354953	0.00622184855685115	0.0394189547421138	0.997586701191295	0.998788203751674	0.839831102844733	1.00116252967499	0.958886218066272	0.988849824978554	0.980616129978328	0.985039054537372	0.985985419362274	0.960050539181468	0.944877775258034	0.85010747431411	0.891056114424469	1.00834738197214	0.971368850531832	0.955314157562622	0.84314338606626	0.93728103117436	0.94458032356392
MAG1_donor_1	MPH1_recipient_1	R1	NA	no	DNA_repair	DNA_repair	-0.010536	-0.179167	-0.177709325	NEUTRAL	AGGRAVATING	296	87	88	9	75	42	168	44	42	131	-0.0661619150874504	-0.114341249749312	-0.366287065091598	-0.0769958349871604	-0.212547956084795	-0.126086049904795	-0.152771807294226	-0.247949688607358	-0.0624504907013613	0.997586701191295	0.998788203751674	0.839831102844733	1.00116252967499	0.958886218066272	0.988849824978554	0.980616129978328	0.985039054537372	0.985985419362274	0.935369461764388	0.914362041511192	0.845091567217915	0.850706292499757	0.933234994698097	1.0441816014956	0.858672477368581	0.894039221703752	0.941669533797543	0.866950220669163
MAG1_donor_1	MUS81_recipient_1	R1	NA	no	DNA_repair	DNA_repair	0.011532	-0.07036	-0.082759195	NEUTRAL	AGGRAVATING	119	49	77	27	38	86	97	66	10	66	-0.00270454543381882	0.0615328041743127	0.033178765229915	0.0125633311846515	0.0047262867845711	0.000894686937285893	0.00949302603753333	-0.158642635894898	0.023374269739299	0.997586701191295	0.998788203751674	0.839831102844733	1.00116252967499	0.958886218066272	0.988849824978554	0.980616129978328	0.985039054537372	0.985985419362274	0.925485642056422	0.91145858037585	0.817670650845666	0.830694497777121	0.985763709729288	0.938479332964604	0.906787312228861	0.695182754637218	0.887806994487179	0.920547623225155
MAG1_donor_1	NGL3_recipient_1	R1	NA	no	DNA_repair	Neutral	NA	NA	NA	NA	NA	5738	4840	6607	3283	5940	5526	5283	5902	4767	6053	-0.00417620442140409	-0.0295422130781249	-0.048268089485819	-0.0379110009371375	-0.0207936443845561	-0.0507924398255397	-0.0109429332534787	-0.0374367523835356	0.0216504511551507	0.997586701191295	0.998788203751674	0.839831102844733	1.00116252967499	0.958886218066272	0.988849824978554	0.980616129978328	0.985039054537372	0.985985419362274	1.00322406203414	1.01305266474726	1.00723179655164	1.04024549639592	1.02043424019502	0.969454345145803	0.997839759506783	0.9840259309767	1.00054947843243	0.996626778178964
MAG1_donor_1	NGL3_recipient_2	R1	NA	no	DNA_repair	Neutral	NA	NA	NA	NA	NA	1050	1267	1452	881	1260	944	1507	1337	999	1202	0.0273746964422021	0.0192966682974034	0.036041125410131	0.0444205410831271	0.0156328411076029	0.0874427348626721	0.0865135501701138	0.0460304439213606	0.00151377516957152	0.997586701191295	0.998788203751674	0.839831102844733	1.00116252967499	0.958886218066272	0.988849824978554	0.980616129978328	0.985039054537372	0.985985419362274	1.02882688530291	1.03361818480194	1.03725886884781	1.03125608815844	1.02397199011269	1.01703092855935	1.02497318499988	1.01961789499657	1.0259877888907	1.05371871504844
MAG1_donor_1	PSY3_recipient_1	R1	NA	no	DNA_repair	DNA_repair	0.014564	-0.153914	-0.167454375	NEUTRAL	AGGRAVATING	831	841	1001	56	713	906	1153	925	811	1067	0.00642757449361175	-0.0059756940366047	-0.303024137743616	0.047317742612019	0.114142377215241	0.0596315566261105	0.0228028267404697	-0.0226646243210673	-0.0107045686780511	0.997586701191295	0.998788203751674	0.839831102844733	1.00116252967499	0.958886218066272	0.988849824978554	0.980616129978328	0.985039054537372	0.985985419362274	1.02668483796383	1.0372464641212	0.947455787518922	1.00784422223334	1.00816852140993	1.0691611878551	1.0102565547156	1.04440058687395	1.05199914233489	1.03063471516107
MAG1_donor_1	PSY3_recipient_2	R1	NA	no	DNA_repair	DNA_repair	0.014564	-0.153914	-0.167454375	NEUTRAL	AGGRAVATING	2293	1371	1572	8	1043	1470	2258	1930	1251	1673	0.0456631731567868	0.0431293376156309	-0.691707856999799	-0.0247660073760608	0.0558037038453963	0.0740942597991607	0.0482158219214389	-0.00212802177651605	-0.00656066014981616	0.997586701191295	0.998788203751674	0.839831102844733	1.00116252967499	0.958886218066272	0.988849824978554	0.980616129978328	0.985039054537372	0.985985419362274	0.936985491171097	0.905459234512675	0.823627339660081	0.875496046847722	0.875877869434323	0.917796063678067	0.904417030771092	0.881829710234191	0.933592680525567	0.980387438358267
MAG1_donor_1	RAD18_recipient_1	R1	NA	no	DNA_repair	DNA_repair	-0.039077	0.008241	0.020445541	AGGRAVATING	NEUTRAL	184	41	41	43	0	91	37	36	47	0	-0.0811138502036914	-0.153466425165574	0.123741622558596	-0.578465010895824	-0.0392813871524781	-0.193396645630224	-0.193467642916831	-0.104160656079999	-0.824400190693747	0.997586701191295	0.998788203751674	0.839831102844733	1.00116252967499	0.958886218066272	0.988849824978554	0.980616129978328	0.985039054537372	0.985985419362274	0.894139248171903	0.839875733211546	0.64401167257891	0.577793309028067	0.890482293963524	0.790061313751623	0.863072516081628	0.831157727708937	0.836118034308216	0.810867572785782
MAG1_donor_1	RAD18_recipient_2	R1	NA	no	DNA_repair	DNA_repair	-0.039077	0.008241	0.020445541	AGGRAVATING	NEUTRAL	823	255	306	172	22	750	800	624	518	23	-0.0770770519092494	-0.102476309692868	0.0952089292071922	-0.331365173563998	0.0797745189165762	0.120281592126854	0.0650216185496664	0.0594705331774373	-0.516852785697139	0.997586701191295	0.998788203751674	0.839831102844733	1.00116252967499	0.958886218066272	0.988849824978554	0.980616129978328	0.985039054537372	0.985985419362274	0.940077668922776	0.89946413412162	0.676774143973883	0.63303712957807	0.950542964392442	0.914770680304021	0.908216273551596	0.898896137679523	0.894419788460988	0.860731928695025
MAG1_donor_1	RAD5_recipient_1	R1	NA	no	DNA_repair	DNA_repair	0.025659	0.020384	0.017660166	NEUTRAL	ALLEVIATING	379	245	267	109	65	363	288	220	128	162	0.0215038205766872	0.00360371962833939	0.117344049028884	0.0478493382740124	0.0630663954134795	0.0549793271068736	-0.0650032496985492	-0.100063278887304	-0.0552192918426628	0.997586701191295	0.998788203751674	0.839831102844733	1.00116252967499	0.958886218066272	0.988849824978554	0.980616129978328	0.985039054537372	0.985985419362274	0.957907967872434	0.934035181881419	0.745444649092989	0.697647644653117	1.03373922042984	0.93567888802812	0.980816231259747	0.909969298525856	0.911090078731403	0.977100070291406
MAG1_donor_1	RAD5_recipient_2	R1	NA	no	DNA_repair	DNA_repair	0.025659	0.020384	0.017660166	NEUTRAL	ALLEVIATING	1981	1061	1231	367	336	1702	1271	1415	1128	1336	0.0444065557918742	0.0423537306576751	0.0668079019413089	-0.000834880225150325	0.0367992115664529	0.00737926572489245	-0.00776491659182665	0.00807403838050214	0.0256931083677421	0.997586701191295	0.998788203751674	0.839831102844733	1.00116252967499	0.958886218066272	0.988849824978554	0.980616129978328	0.985039054537372	0.985985419362274	0.925054669028896	0.889074413940239	0.717563407679046	0.661302258065954	0.958330622978082	0.886869173609419	0.931473958574861	0.880079087749115	0.887555454640126	0.967228791490016
MAG1_donor_1	RAD51_recipient_1	R1	103964	no	DNA_repair	DNA_repair	0.009276	-0.184353	-0.224476041	NEUTRAL	AGGRAVATING	170	52	62	3	43	112	99	112	42	73	-0.0102544077237697	-0.00524753125758126	-0.329937061444384	0.00339122009770709	0.049240776595512	-0.0218458672707051	-0.0273858438200094	-0.000786627581893518	-0.00735219143659582	0.997586701191295	0.998788203751674	0.839831102844733	1.00116252967499	0.958886218066272	0.988849824978554	0.980616129978328	0.985039054537372	0.985985419362274	0.875913732203675	0.823934064559246	0.754296769104228	0.774584389188784	0.946552806647369	0.876073985205695	0.93456977287356	0.750999537173849	0.840650257001184	0.86354548291345
MAG1_donor_1	RAD52_recipient_1	R1	NA	no	DNA_repair	DNA_repair	0.00972	-0.055203	-0.078026217	NEUTRAL	NEUTRAL	84	34	34	18	23	91	118	104	44	62	0.0360922186694546	0.0182382445211487	0.00976165848888788	-0.0212359663763482	0.00649973361535261	0.0431672009162151	-0.0015318812905023	0.104935339684499	0.0571270320575309	0.997586701191295	0.998788203751674	0.839831102844733	1.00116252967499	0.958886218066272	0.988849824978554	0.980616129978328	0.985039054537372	0.985985419362274	0.861430328875022	0.80340757074557	0.729051958688074	0.723561653231785	1.02039604106149	0.951247511878153	0.981269360358356	0.744643183315596	0.84875542393698	0.895443658758021
MAG1_donor_1	RAD54_recipient_1	R1	NA	no	DNA_repair	DNA_repair	0.01471	-0.170539	-0.212351737	NEUTRAL	AGGRAVATING	92	21	24	3	13	110	93	94	40	52	-0.0326453094434438	-0.0419901218267066	-0.254360056219899	-0.0926359039235484	0.124858257484221	0.0510090924743383	0.0690347679738841	0.222492545274958	0.0937959606859595	0.997586701191295	0.998788203751674	0.839831102844733	1.00116252967499	0.958886218066272	0.988849824978554	0.980616129978328	0.985039054537372	0.985985419362274	0.869025056150987	0.818038820563396	0.736182258537536	0.728488979269681	0.97870253051092	0.940442453748188	0.951922123334662	0.694785258865036	0.841129696888204	0.834282529574799
MAG1_donor_1	RAD54_recipient_2	R1	NA	no	DNA_repair	DNA_repair	0.01471	-0.170539	-0.212351737	NEUTRAL	AGGRAVATING	929	296	293	39	165	733	511	599	110	367	0.00242065222987975	-0.00837793313742596	-0.216099413064406	-0.0218666723878712	0.103239122542763	0.00334906116031786	0.022249465808899	-0.0794798398198364	0.0105477892554963	0.997586701191295	0.998788203751674	0.839831102844733	1.00116252967499	0.958886218066272	0.988849824978554	0.980616129978328	0.985039054537372	0.985985419362274	0.875951553416864	0.818103944714564	0.724561958217406	0.726561859566585	0.968882232280979	0.90589207191443	0.947054270857406	0.685365053755607	0.848167039815834	0.8762582728064
MAG1_donor_1	RAD55_recipient_1	R1	NA	no	DNA_repair	DNA_repair	-0.003465	-0.214018	-0.244988122	NEUTRAL	AGGRAVATING	339	60	69	3	4	133	76	120	0	48	0.0136505161142164	0.032013509796206	-0.375384026343843	-0.443146902431595	0.00618472915414336	-0.129073947217639	-0.00880448819510515	-0.57993664163288	-0.0773400874309971	0.997586701191295	0.998788203751674	0.839831102844733	1.00116252967499	0.958886218066272	0.988849824978554	0.980616129978328	0.985039054537372	0.985985419362274	0.807942952988996	0.739515347513494	0.663030090813451	0.669782987337108	0.85367797237079	0.774298358934417	0.843135005704049	0.588744820788096	0.759539196610079	0.819643661337263
MAG1_donor_1	RAD57_recipient_1	R1	NA	no	DNA_repair	DNA_repair	-0.01554	-0.195307	-0.218811385	NEUTRAL	AGGRAVATING	403	125	142	5	178	634	382	556	94	354	-0.0448450585815188	-0.111759166743371	-0.500298331417208	0.0243220755739844	0.0912074302466791	0.0240899538951176	0.0729445298444951	0.0505955925012127	0.0881423816721434	0.997586701191295	0.998788203751674	0.839831102844733	1.00116252967499	0.958886218066272	0.988849824978554	0.980616129978328	0.985039054537372	0.985985419362274	0.924351618790901	0.888850077831563	0.773968050656659	0.813924674246391	1.00854140318196	0.900427189167386	0.965979821800883	0.639873673838406	0.902119368367475	0.87727582354893
MAG1_donor_1	RAD59_recipient_1	R1	NA	no	DNA_repair	DNA_repair	0.012644	-0.105375	-0.118761369	NEUTRAL	NEUTRAL	1973	1342	1776	435	1501	1334	1572	1567	1321	1770	0.00977630106433691	0.0019968419917924	-0.065827701875642	0.0324482584751337	0.0173933251056735	0.0157793271039947	0.0669377701345691	0.0355841886398092	0.000787710715515977	0.997586701191295	0.998788203751674	0.839831102844733	1.00116252967499	0.958886218066272	0.988849824978554	0.980616129978328	0.985039054537372	0.985985419362274	0.977749023511981	0.975941952209133	0.882816589331587	0.955246336488992	0.961178871270467	0.954337915694488	0.958569727235596	0.959539871393559	0.98543273413042	0.985165724022664
MAG1_donor_1	RAD61_recipient_1	R1	NA	no	DNA_repair	DNA_repair	0.002503	-0.079668	-0.086582587	NEUTRAL	AGGRAVATING	468	290	368	118	284	580	856	517	355	285	-0.0686986315481471	-0.105159589093822	-0.126663996140233	-0.100076254113423	-0.0308120433177561	-0.027988983190794	-0.0123601583818913	-0.0886010444576152	-0.0926031489215646	0.997586701191295	0.998788203751674	0.839831102844733	1.00116252967499	0.958886218066272	0.988849824978554	0.980616129978328	0.985039054537372	0.985985419362274	1.00329222739576	1.01026488739354	0.956679285464691	0.973119719816508	1.07757471808574	1.12744881464757	0.993166330835378	1.03286051118383	1.00307683805661	0.93217235191046
MAG1_donor_1	RTT101_recipient_1	R1	NA	no	DNA_repair	DNA_repair	-0.009653	0.060716	0.0787246	NEUTRAL	NEUTRAL	325	38	57	37	40	125	169	189	40	90	-0.0565788282904933	-0.0572028276350338	0.0387389657840007	-0.0223580769740195	-0.0553506830943634	-0.0264086617696003	0.0407758921634123	-0.0645048242702391	-0.0429865832378217	0.997586701191295	0.998788203751674	0.839831102844733	1.00116252967499	0.958886218066272	0.988849824978554	0.980616129978328	0.985039054537372	0.985985419362274	0.803886734311702	0.723911271592717	0.620591311278939	0.617107548096194	0.907397639245124	0.91971324606308	0.884554568717248	0.698491565934875	0.799573448356313	0.745367887122961
MAG1_donor_1	RTT101_recipient_2	R1	NA	no	DNA_repair	DNA_repair	-0.009653	0.060716	0.0787246	NEUTRAL	NEUTRAL	207	58	66	33	48	135	131	151	39	100	-0.00419816754698898	0.00468034620692859	0.0855587635624041	0.0374681969851393	0.0384906164470998	-0.0711929295519609	-0.0198834313565156	-0.0144606831777616	-0.0103843748258923	0.997586701191295	0.998788203751674	0.839831102844733	1.00116252967499	0.958886218066272	0.988849824978554	0.980616129978328	0.985039054537372	0.985985419362274	0.859268302290372	0.790515481838621	0.685322836888147	0.723633808956898	0.955543394164823	0.944920542543834	0.945448605183765	0.710632917884281	0.863462127714058	0.852996463573108
MAG1_donor_1	RTT107_recipient_1	R1	NA	no	DNA_repair	DNA_repair	-0.007489	-0.140162	-0.152536795	NEUTRAL	AGGRAVATING	137	86	81	12	72	201	255	220	125	193	-0.0183584219437128	-0.0671551607719988	-0.218396796221407	-0.0960744849351695	0.0418446758929769	-0.031673007229889	0.0390572913386182	0.149143964509373	0.0415331064684963	0.997586701191295	0.998788203751674	0.839831102844733	1.00116252967499	0.958886218066272	0.988849824978554	0.980616129978328	0.985039054537372	0.985985419362274	0.967854154602008	0.954043971359741	0.81927882280016	0.921834177059784	1.04827832665807	1.0915898921701	0.987436705817648	0.810421978019435	0.973566024669053	0.947160011379995
MAG1_donor_1	SGS1_recipient_1	R1	NA	no	DNA_repair	DNA_repair	0.000601	-0.129287	-0.15645856	NEUTRAL	AGGRAVATING	796	280	501	58	178	714	806	616	213	110	-0.0233793285587383	0.0381873521336599	-0.162949122118612	-0.0465017393856988	0.0441717522454356	0.011222158405878	0.0300467697078227	0.0141604474732739	-0.120522995282101	0.997586701191295	0.998788203751674	0.839831102844733	1.00116252967499	0.958886218066272	0.988849824978554	0.980616129978328	0.985039054537372	0.985985419362274	0.909562275205106	0.889076625619341	0.76425960016889	0.765219952996017	1.00155660220334	0.98107409347979	0.940878295557698	0.807546985982978	0.819774873860478	0.883987901091173
MAG1_donor_1	SHU1_recipient_1	R1	NA	no	DNA_repair	DNA_repair	-0.011899	-0.160333	-0.158392697	NEUTRAL	AGGRAVATING	705	484	519	38	277	470	643	458	592	550	-0.0196797091289147	-0.0209600025292368	-0.318341171980177	-0.019760144991499	0.0281317320964227	0.0238176738820959	-0.0131960977865897	-0.00581344225792213	-0.019909603300849	0.997586701191295	0.998788203751674	0.839831102844733	1.00116252967499	0.958886218066272	0.988849824978554	0.980616129978328	0.985039054537372	0.985985419362274	0.990058641517874	0.978661764570055	0.897933496424986	0.877497174321861	1.01120057442635	1.00128527419495	0.984592331867069	1.00397686316193	0.994255008268233	0.967989625048836
MAG1_donor_1	SHU1_recipient_2	R1	NA	no	DNA_repair	DNA_repair	-0.011899	-0.160333	-0.158392697	NEUTRAL	AGGRAVATING	589	397	557	46	440	411	696	537	512	553	-0.021845896510496	0.0354694672095373	-0.246890716548823	0.0261916692378446	-0.0407475771649553	-0.029671768826633	0.0037353367502112	-0.0314936583112488	-0.00904990968271024	0.997586701191295	0.998788203751674	0.839831102844733	1.00116252967499	0.958886218066272	0.988849824978554	0.980616129978328	0.985039054537372	0.985985419362274	1.00310432129116	1.00347139546833	0.930117816429212	0.979525543454901	1.0254215569158	1.05445453455797	1.00303449550288	1.02728848042026	1.00933016288618	0.978837634317087
MAG1_donor_1	SHU2_recipient_1	R1	NA	no	DNA_repair	DNA_repair	0.02418	-0.16853	-0.185347978	NEUTRAL	AGGRAVATING	1286	707	662	6	446	1005	1565	1378	818	922	0.0376572502620236	-0.0252290214622163	-0.663445936341701	-0.0327268927209177	0.0573028730256693	0.0417333455923175	0.0699807241016038	-0.0128087168368324	0.0569288390221585	0.997586701191295	0.998788203751674	0.839831102844733	1.00116252967499	0.958886218066272	0.988849824978554	0.980616129978328	0.985039054537372	0.985985419362274	0.909993509726746	0.868123752324228	0.789975429695843	0.824054003937135	0.894312802592026	0.93995812892241	0.922801131442897	0.905332455255791	0.899357575417855	0.945454673735817
MAG1_donor_1	SHU2_recipient_2	R1	NA	no	DNA_repair	DNA_repair	0.02418	-0.16853	-0.185347978	NEUTRAL	AGGRAVATING	1414	1073	1250	86	971	1382	1887	1642	900	1524	0.0250094794561824	0.0062635373830181	-0.293714129218141	0.0158586119980018	0.0599895567146292	0.11292717175327	0.129518634130328	0.0101148517414503	0.0371802326080591	0.997586701191295	0.998788203751674	0.839831102844733	1.00116252967499	0.958886218066272	0.988849824978554	0.980616129978328	0.985039054537372	0.985985419362274	0.975600661377757	0.968512610505021	0.889233648606162	0.952054935912051	0.995576326147071	0.974554652763561	0.964262078610076	0.975226451980473	0.979605837457594	0.998255724920065
MAG1_donor_1	SLX4_recipient_1	R1	NA	no	DNA_repair	DNA_repair	0.026063	-0.223679	-0.24722739	NEUTRAL	AGGRAVATING	1183	1113	1177	67	884	973	940	817	708	927	0.0252647446176766	-0.00395561146006995	-0.330782178817017	0.0534540057400805	0.119920455235542	0.0724835362237553	0.00287681655668182	-0.0310626789216456	-0.0189711842699	0.997586701191295	0.998788203751674	0.839831102844733	1.00116252967499	0.958886218066272	0.988849824978554	0.980616129978328	0.985039054537372	0.985985419362274	0.999057462445569	1.00182948026901	0.944356985660873	0.975038067041707	0.941868702858437	0.928164059319394	0.943254677917193	0.95458384598679	0.976747116778254	1.0219111828793
MAG1_donor_1	SRS2_recipient_1	R1	NA	no	DNA_repair	DNA_repair	0.017023	-0.031705	-0.046273641	NEUTRAL	NEUTRAL	507	297	420	145	192	268	557	303	116	267	0.0152492888625669	0.0177239716879782	-0.00119360843237293	-0.0430655382819145	-0.157111493059778	-0.0560431450745806	-0.0916209227742865	-0.252912398369723	-0.102952699704849	0.997586701191295	0.998788203751674	0.839831102844733	1.00116252967499	0.958886218066272	0.988849824978554	0.980616129978328	0.985039054537372	0.985985419362274	0.965085593698031	0.963984882883378	0.888452927120762	0.858651282094382	1.05680364394023	1.07452192589209	0.984454656529828	0.962194255589703	0.976247958769809	0.978005842647028
MAG1_donor_1	SRS2_recipient_2	R1	NA	no	DNA_repair	DNA_repair	0.017023	-0.031705	-0.046273641	NEUTRAL	NEUTRAL	729	502	868	260	262	578	854	352	403	540	-0.033542692475827	-0.00488362926273489	-0.0211691636940101	-0.101734274885287	-0.0717778918329907	-0.0557087707090991	-0.134142109430342	-0.0785962339387917	-0.0330608128019155	0.997586701191295	0.998788203751674	0.839831102844733	1.00116252967499	0.958886218066272	0.988849824978554	0.980616129978328	0.985039054537372	0.985985419362274	0.98066272385054	0.982299106585585	0.902259942007339	0.873731932628757	1.02480756785727	1.05320839059582	0.966027533434463	0.959084128635631	0.975803150580726	0.944753399191504
MAG1_donor_1	YBR259W_recipient_1	R1	NA	no	DNA_repair	Neutral	NA	NA	NA	NA	NA	2568	2152	2667	1413	2163	2021	2367	2687	2192	2389	-0.0430325873964054	-0.0494144971458497	-0.0300263193343492	-0.071552916560959	-0.0124332779626077	0.000468768901224825	-0.00065063914500918	0.00221579460602506	-0.0637858958390058	0.997586701191295	0.998788203751674	0.839831102844733	1.00116252967499	0.958886218066272	0.988849824978554	0.980616129978328	0.985039054537372	0.985985419362274	1.02510583967252	1.02565375437479	1.02529886717017	1.0355190101245	1.01532379034408	1.0237212307219	1.03410512433581	1.01826005121277	1.02532253189518	0.979599365574435
MAG1_donor_1	YCL047C_recipient_1	R1	NA	no	DNA_repair	Neutral	NA	NA	NA	NA	NA	676	283	355	215	353	480	445	400	476	526	-0.0364717161185524	-0.0286478384220636	0.0165962672486275	0.0345206792498696	0.0604622151973896	-0.061631196681088	-0.0491749596253187	0.0103246202132441	-0.00867333097363931	0.997586701191295	0.998788203751674	0.839831102844733	1.00116252967499	0.958886218066272	0.988849824978554	0.980616129978328	0.985039054537372	0.985985419362274	0.939152970145958	0.910298676337769	0.907738588662117	0.881920606647742	0.950614886881195	0.944070674172544	0.93694217058055	0.948738421599023	0.942094336794585	0.900414797283361
MAG1_donor_1	YDL027C_recipient_1	R1	NA	no	DNA_repair	Neutral	NA	NA	NA	NA	NA	850	575	763	413	595	726	947	924	766	699	-0.0131241695903208	-0.00245811644603866	-0.0520517737316958	-0.0708778777622807	-0.0327369257366487	-0.0484606255552894	-0.0181378615623408	-0.00872372788644127	-0.040427368464095	0.997586701191295	0.998788203751674	0.839831102844733	1.00116252967499	0.958886218066272	0.988849824978554	0.980616129978328	0.985039054537372	0.985985419362274	0.971348477409008	0.96180616770099	0.967356572586953	0.951429288076579	1.0105669881414	0.991031058718342	0.974591135135021	0.968137643015773	0.96567926433161	0.955880153695319
MAG1_donor_1	YDL027C_recipient_2	R1	NA	no	DNA_repair	Neutral	NA	NA	NA	NA	NA	1396	1229	1432	728	1264	1295	1392	1216	1154	1376	-0.000743190490560597	0.0200305553101953	-0.0212258116192477	0.00308781385341017	0.0736243889409288	0.00313840620465788	0.0149661256229675	0.0560069878619039	0.0446498182980047	0.997586701191295	0.998788203751674	0.839831102844733	1.00116252967499	0.958886218066272	0.988849824978554	0.980616129978328	0.985039054537372	0.985985419362274	0.996749966310421	0.992543521990381	1.00022971168705	0.985305364915334	0.978024491887574	0.985723544538165	0.977887379027845	0.991694807018236	0.984504277015658	0.993601320313587
MAG1_donor_1	YFR057W_recipient_1	R1	NA	no	DNA_repair	Neutral	NA	NA	NA	NA	NA	1803	1402	1735	961	1455	886	1873	1426	1474	1528	0.00627769769603093	0.0380096127117622	0.0220152354936143	0.0364748817178456	0.0560149700291659	0.0924886873153776	0.0424131094603192	0.00805569632691683	0.0170823840249145	0.997586701191295	0.998788203751674	0.839831102844733	1.00116252967499	0.958886218066272	0.988849824978554	0.980616129978328	0.985039054537372	0.985985419362274	0.978946046998499	0.966383083122567	0.963200791672416	0.960100808588936	0.916841063190542	0.961721234339641	0.963839012511504	0.984493484592844	0.970739917097574	0.982861255365522
MAG1_donor_1	YKR011C_recipient_1	R1	NA	no	DNA_repair	Neutral	NA	NA	NA	NA	NA	822	908	1098	602	988	899	1323	973	931	1246	0.00926505148478851	0.0469318217834536	0.0277294153353841	0.0220718838912928	0.0534426522999191	-0.0126235553530973	0.0291300631100235	0.0158915483818851	0.0580902982589337	0.997586701191295	0.998788203751674	0.839831102844733	1.00116252967499	0.958886218066272	0.988849824978554	0.980616129978328	0.985039054537372	0.985985419362274	1.03110008488669	1.05231043319592	1.06319232365119	1.07539671199129	1.02325606034637	1.10818029217167	1.02489011293459	1.03239008328747	1.02236011478198	1.03787678376496
MAG1_donor_1	YKR011C_recipient_2	R1	NA	no	DNA_repair	Neutral	NA	NA	NA	NA	NA	813	683	877	467	730	833	1056	803	814	856	-0.00185012524659733	-0.0324401474094943	-0.0490695510009986	-0.029251727961879	-0.0218828716001922	-0.0359852987419742	-0.0168386878992958	-0.0350012178768343	0.0186947514448348	0.997586701191295	0.998788203751674	0.839831102844733	1.00116252967499	0.958886218066272	0.988849824978554	0.980616129978328	0.985039054537372	0.985985419362274	1.00041995163719	1.0045474686814	1.00908234628757	1.00413685109265	1.03482154563961	1.03350734282019	0.996430658602889	1.01910161553876	1.00322009320036	0.996155514113102
MAG1_donor_1	YLR179C_recipient_1	R1	NA	no	DNA_repair	Neutral	NA	NA	NA	NA	NA	729	967	1199	631	1016	724	740	1000	927	1036	0.0292622272692562	0.00697700172986715	0.0240057166424698	0.03553161236145	0.0323958910853075	0.0509138349080709	0.0909614282024194	0.0709090550497999	0.0247367070721292	0.997586701191295	0.998788203751674	0.839831102844733	1.00116252967499	0.958886218066272	0.988849824978554	0.980616129978328	0.985039054537372	0.985985419362274	1.03827599982451	1.07623249467364	1.05801721240363	1.06900499376947	1.02777771932115	0.974429965750447	1.03404765154921	1.05269458433162	1.03905386746229	1.06503255686028
MAG1_donor_1	YLR179C_recipient_2	R1	NA	no	DNA_repair	Neutral	NA	NA	NA	NA	NA	1167	1108	1206	720	1085	1027	1208	1266	1115	1335	0.0197283271182502	-0.00106403195461713	0.0332656805014934	0.0846897541237637	0.0806380752698752	0.0836901809381506	0.020400456183254	0.0174625335317542	0.00828434207125683	0.997586701191295	0.998788203751674	0.839831102844733	1.00116252967499	0.958886218066272	0.988849824978554	0.980616129978328	0.985039054537372	0.985985419362274	1.00569983107598	1.00556442544712	1.00250682781838	0.986006046360392	0.99729924543547	0.977560243441647	1.00800058246192	0.999395110324603	1.01318570401249	1.02300110398998
MAG1_donor_1	YLR356W_recipient_1	R1	NA	no	DNA_repair	Neutral	NA	NA	NA	NA	NA	2216	1451	1741	1031	1659	674	1312	1397	1464	1711	0.00461931555416695	-0.0185007162710963	-0.00520137233253815	-0.065556012946527	-0.0976955072927641	-0.0529791797708682	-0.0592876070338242	-0.0761617936348767	-0.0466642643254984	0.997586701191295	0.998788203751674	0.839831102844733	1.00116252967499	0.958886218066272	0.988849824978554	0.980616129978328	0.985039054537372	0.985985419362274	0.989022117434108	0.990969336963541	0.993226692749417	1.01241292135927	0.876500174199853	0.929450906492099	0.961159255151644	0.995485160708361	0.983857464665369	0.991254627090489
MAG1_donor_1	YLR356W_recipient_2	R1	NA	no	DNA_repair	Neutral	NA	NA	NA	NA	NA	1274	674	982	473	812	686	480	873	929	967	-0.049313552778195	-0.0357240036094902	-0.0498761093262455	-0.0479462492331308	-0.0987176986097904	-0.0839922672097974	-0.0572095158900668	-0.0119013111551353	-0.01851626615039	0.997586701191295	0.998788203751674	0.839831102844733	1.00116252967499	0.958886218066272	0.988849824978554	0.980616129978328	0.985039054537372	0.985985419362274	0.964864864796432	0.937230354975103	0.944616692120163	0.930436154882038	0.97014257908123	0.821364810971192	0.951545473801053	0.947017226154155	0.96516451433361	0.913222804789463
MAG1_donor_2	APT2_recipient_1	R1	NA	no	DNA_repair	Neutral	NA	NA	NA	NA	NA	1185	1488	1764	932	1420	2481	2017	1979	1683	2189	0.000560247546057546	0.00868248504858204	0.0142336958637775	-0.00642440601531979	0.0070873766031323	0.0402434070984783	0.00907406532183619	0.0428389651082541	-0.00698799628496061	1.07428514953814	1.10916771753619	0.954283766329339	1.12722365223185	1.15007098258234	1.17500592314101	1.1183005327687	1.12970516093261	1.11288746040521	0.956360569385308	0.927835281063847	0.920845983869079	0.922376948162631	1.00407347209512	0.946238301693081	0.973105897436087	0.941208943399919	0.960316852990993	1.02796420484054
MAG1_donor_2	CLA4_recipient_1	R1	NA	no	DNA_repair	DNA_repair	0.057002	-0.040853	-0.098897346	ALLEVIATING	AGGRAVATING	486	502	576	223	386	500	0	0	0	0	0.0292879370118397	0.0635459464521559	0.0352651382000682	0.0524656633974993	0.0221625414515525	-0.988037921395285	-0.983991774569028	-0.878639028545393	-0.904592775565324	1.07428514953814	1.10916771753619	0.954283766329339	1.12722365223185	1.15007098258234	1.17500592314101	1.1183005327687	1.12970516093261	1.11288746040521	0.911340941931107	0.864541552431924	0.845827398274323	0.839219325330579	0.891982240642949	0.840879098510482	0.879899227207603	0.77775959509652	0.812834008603129	1.00832797709453
MAG1_donor_2	CSM2_recipient_1	R1	NA	no	DNA_repair	DNA_repair	0.036377	-0.240259	-0.262738913	ALLEVIATING	AGGRAVATING	393	594	717	89	423	784	1060	960	659	786	-0.0277565515871678	-0.0324395220982703	-0.257668984375626	-0.139480483519909	-0.0803145054311589	-0.126709662973546	-0.0406628457373075	-0.0945371910176405	-0.0629823172956885	1.07428514953814	1.10916771753619	0.954283766329339	1.12722365223185	1.15007098258234	1.17500592314101	1.1183005327687	1.12970516093261	1.11288746040521	1.00506297802252	1.00462341352889	0.928783953503043	0.979612178008408	1.03514577626481	1.07142008082953	1.00457596524542	1.02897042584498	1.00913714866749	1.05196768005301
MAG1_donor_2	CSM2_recipient_2	R1	NA	no	DNA_repair	DNA_repair	0.036377	-0.240259	-0.262738913	ALLEVIATING	AGGRAVATING	910	2242	2352	366	1851	1896	2859	1957	2019	2744	-0.0234065908548722	-0.0228160732358393	-0.183377834198438	-0.0812084860410511	0.119911903783055	0.0323153621220409	0.0257571281550577	-0.0158432143637659	0.00929696293068538	1.07428514953814	1.10916771753619	0.954283766329339	1.12722365223185	1.15007098258234	1.17500592314101	1.1183005327687	1.12970516093261	1.11288746040521	1.06123602173778	1.07776105767727	1.00308390702977	1.08864496103723	0.919490825951703	1.02654440458637	0.992838010412584	1.10145759737858	1.07181633898063	1.11666350745296
MAG1_donor_2	CSM3_recipient_1	R1	NA	no	DNA_repair	DNA_repair	0.033516	-0.031771	-0.058756525	NEUTRAL	NEUTRAL	532	311	277	139	183	650	556	498	311	472	-0.0010786045303296	-0.0182379224531189	-0.0412334493607004	-0.00667280542920001	0.0258518302828874	-0.0105626395926461	0.00641909531135743	0.00809582110127127	0.040159009260251	1.07428514953814	1.10916771753619	0.954283766329339	1.12722365223185	1.15007098258234	1.17500592314101	1.1183005327687	1.12970516093261	1.11288746040521	0.884197943975545	0.824414776846136	0.784866895303039	0.745067887265627	0.953063935734756	0.898219695154741	0.904406193028936	0.799650840539485	0.846201413922306	0.948802115934757
MAG1_donor_2	CSM3_recipient_2	R1	NA	no	DNA_repair	DNA_repair	0.033516	-0.031771	-0.058756525	NEUTRAL	NEUTRAL	111	70	67	28	63	113	118	75	55	102	0.0157519226024087	0.0369860591720015	-0.0360070898525924	0.0575457516173931	-0.0418844918125698	-0.0282359334607872	-0.0422248392158328	-0.0309056631211778	0.0365475285560192	1.07428514953814	1.10916771753619	0.954283766329339	1.12722365223185	1.15007098258234	1.17500592314101	1.1183005327687	1.12970516093261	1.11288746040521	0.889326120358613	0.832049832904283	0.811181506972567	0.795585361771065	0.923247218361512	0.865699247895303	0.87288436583628	0.7973736588068	0.85008954756713	0.971141766800038
MAG1_donor_2	FLO8_recipient_1	R1	77532	no	DNA_repair	Neutral	NA	NA	NA	NA	NA	793	1052	1330	709	1155	1800	1871	1628	1313	1543	0.00104956864721406	-0.0223268544334072	-0.0509332228714805	-0.0111683336537511	-0.0489583897067996	-0.0763348105779338	-0.0295437780617753	-0.0425352290941146	0.0173713990804452	1.07428514953814	1.10916771753619	0.954283766329339	1.12722365223185	1.15007098258234	1.17500592314101	1.1183005327687	1.12970516093261	1.11288746040521	0.977139485319986	0.964874194233985	0.970323655886787	0.958707622049365	1.02818032451508	1.01947211339293	1.00248859622943	0.983479287896559	0.982166279949452	1.05077600675382
MAG1_donor_2	FLO8_recipient_2	R1	77532	no	DNA_repair	Neutral	NA	NA	NA	NA	NA	600	1254	1609	869	1365	1252	1660	1482	1275	1449	0.00787754273098273	-0.00392772652569051	-0.009097805636469	-0.00192094504217843	-0.00206529379611364	0.00897174250406096	0.0452042501070449	0.041130115159165	-0.00352986040858583	1.07428514953814	1.10916771753619	0.954283766329339	1.12722365223185	1.15007098258234	1.17500592314101	1.1183005327687	1.12970516093261	1.11288746040521	1.03465123558354	1.05584753333041	1.05927310883844	1.06666974584397	1.01926227008439	1.04950615912433	1.04199793333945	1.03429113514219	1.02553159954877	1.11938800006967
MAG1_donor_2	GAL2_recipient_1	R1	NA	no	DNA_repair	Neutral	NA	NA	NA	NA	NA	699	1088	1238	679	1194	1606	1415	1483	1221	1379	0.026959589432715	0.0065909789159484	0.00621322468054486	-0.00304806450772666	-0.0400365160684997	-0.0133107509186932	-0.0309924061853857	-0.0378025316496056	-0.0363356424046959	1.07428514953814	1.10916771753619	0.954283766329339	1.12722365223185	1.15007098258234	1.17500592314101	1.1183005327687	1.12970516093261	1.11288746040521	0.993995862526882	0.997576077748244	0.995843222852907	0.98514053915484	1.0412337744187	0.98603346317237	1.01220980525932	1.00456985070196	1.00315567746193	1.0947945832477
MAG1_donor_2	GAL2_recipient_2	R1	NA	no	DNA_repair	Neutral	NA	NA	NA	NA	NA	798	1761	2116	1155	1870	1487	2233	1907	1906	2085	0.0223139223859001	0.0150639368802323	0.0325043221947313	0.0786316116128312	0.0723362715021909	0.0497820631846506	0.0200669818528778	0.0172803089963729	0.0175985668684755	1.07428514953814	1.10916771753619	0.954283766329339	1.12722365223185	1.15007098258234	1.17500592314101	1.1183005327687	1.12970516093261	1.11288746040521	1.0253683974944	1.0391700149063	1.03790312169079	1.03958131546464	0.972503484982556	1.04374278845978	1.01089471556347	1.03226443497235	1.01322480534627	1.12385196461986
MAG1_donor_2	HO_recipient_1	R1	NA	no	DNA_repair	Neutral	NA	NA	NA	NA	NA	1181	2633	3515	1719	3092	2910	5549	3729	2808	3412	-0.0161682288891132	-0.0262228195923242	-0.00817957347459375	-0.0299179620474157	-0.0257623698668803	-0.0270727531892929	-0.00342891315458926	0.00138907397340637	0.0134514143416848	1.07428514953814	1.10916771753619	0.954283766329339	1.12722365223185	1.15007098258234	1.17500592314101	1.1183005327687	1.12970516093261	1.11288746040521	1.02523892862704	1.04791828067963	1.03569956749605	1.05260520568713	1.01664512106165	1.13048877337613	1.03142703475148	1.02128136589043	1.02698779697564	1.08523072686331
MAG1_donor_2	HO_recipient_2	R1	NA	no	DNA_repair	Neutral	NA	NA	NA	NA	NA	1216	2819	3464	1835	3165	3409	4504	3580	3138	4216	-0.0138926873438203	-0.00774502962732893	0.0120353432894754	-0.00963942053582034	-0.00289617285760313	0.0376440310107264	0.0328775228836522	0.0363743349944523	-0.0296529765794631	1.07428514953814	1.10916771753619	0.954283766329339	1.12722365223185	1.15007098258234	1.17500592314101	1.1183005327687	1.12970516093261	1.11288746040521	1.03807229842433	1.04475093070392	1.04149567861863	1.05822088963482	1.06482743261631	1.09875787156339	1.04279780094688	1.05168557728826	1.0751894857303	1.10129296700037
MAG1_donor_2	MAG1_recipient_1	R1	0	YES	DNA_repair	DNA_repair	NA	NA	NA	NA	NA	167	4	6	1	4	7	10	6	4	6	-0.480907812220522	-0.6581171669621	-0.621184109068384	-0.747352902740657	-0.695585143591228	-0.83550334217042	-0.698484449387932	-0.800275681357355	-0.662665299127715	1.07428514953814	1.10916771753619	0.954283766329339	1.12722365223185	1.15007098258234	1.17500592314101	1.1183005327687	1.12970516093261	1.11288746040521	0.979893023431059	0.977196166351292	0.818315455895098	0.967950189992628	0.956884797406249	0.998389827456757	0.964857990014534	0.971678396149713	0.972170361824511	0.571776710987496
MAG1_donor_2	MAL13_recipient_1	R1	NA	no	DNA_repair	Neutral	NA	NA	NA	NA	NA	963	1354	1651	866	1414	2032	2065	1856	1436	1885	-0.00737951474228482	0.0121708707557044	-0.0512213856249505	-0.0538476492049049	-0.0333465229732612	-0.079497587160583	-0.0746719965958875	-0.0530459973804758	-0.0270798154093235	1.07428514953814	1.10916771753619	0.954283766329339	1.12722365223185	1.15007098258234	1.17500592314101	1.1183005327687	1.12970516093261	1.11288746040521	0.978074685318319	0.954675292066494	0.962210756644409	0.95689086608025	1.00438331492522	0.986990916046925	0.997030185706878	0.971713707175814	0.973703450701899	1.04335159483438
[truncated: 5,846 more rows]
[truncated: 62 more columns]
