# Supplementary material for: Mapping DNA damage‐dependent genetic interactions in yeast via party mating and barcode fusion genetics
Source: Mol Syst Biol. 2018 May 28;14(5):e7985. doi: 10.15252/msb.20177985 (PMC5974512; doi:10.15252/msb.20177985)
Supplement: Supplementary file 8 — Code EV1 [file MSB-14-e7985-s008.zip › BFG_GI_stats-master/data/output/table_ev4.txt]

Gene_x	Gene_y	Chromosomal_distance_bp	Remove_by_Chromosomal_distance_or_SameGene	Type_of_gene_x	Type_of_gene_y	SOJ_E_NoMMS	SOJ_E_MMS	SOJ_E_SnsM.N	SOJ_Class_NoMMS	SOJ_Class_MMS	GIS_xy.NoDrug	GIS_xy.DMSO	GIS_xy.MMS	GIS_xy.4NQO	GIS_xy.BLMC	GIS_xy.ZEOC	GIS_xy.HYDX	GIS_xy.DXRB	GIS_xy.CSPL	W_x.NoDrug	W_x.DMSO	W_x.MMS	W_x.4NQO	W_x.BLMC	W_x.ZEOC	W_x.HYDX	W_x.DXRB	W_x.CSPL	W_y.NoDrug	W_y.DMSO	W_y.MMS	W_y.4NQO	W_y.BLMC	W_y.ZEOC	W_y.HYDX	W_y.DXRB	W_y.CSPL	W_xy.NoDrug	W_xy.DMSO	W_xy.MMS	W_xy.4NQO	W_xy.BLMC	W_xy.ZEOC	W_xy.HYDX	W_xy.DXRB	W_xy.CSPL	W_x_SE.NoDrug	W_x_SE.DMSO	W_x_SE.MMS
APT2	APT2	0	YES	Neutral	Neutral	NA	NA	NA	NA	NA	-0.49175860191248	-0.750223445228116	-0.75772900192978	-0.831652390353579	-0.979253689937954	-0.999741247626017	-0.848220401070443	-0.900634828904865	-0.767070092959639	1.08593031097541	1.11500880603693	1.10037192490268	1.10110775407083	1.13390312016513	1.10998073608386	1.1017831821732	1.14081228256679	1.13283609891854	0.958235406899729	0.925331608474471	0.918610229471483	0.922918460878271	1.00572522558433	0.949287334393523	0.969819462282252	0.941286286624938	0.960588654018409	0.548808123567201	0.281530752192969	0.253079416383437	0.184579820097246	0.161149978481788	0.0539414826803774	0.220300067216372	0.173196656909757	0.32112011934097	0.0451917276721909	0.0644582866931842	0.0672822234745127
APT2	CLA4	NA	no	Neutral	DNA_repair	NA	NA	NA	NA	NA	0.0173410635949493	0.00846514722146652	0.0257289525310668	-0.00977926932295545	0.0207336773257197	0.0415839376718217	0.0325794196571904	0.0549662615844581	0.0418759412060039	0.977214217507573	0.948241480118415	0.939940299890136	0.939247921622572	0.984895160101041	0.92422154411302	0.956807739136769	0.892581317910097	0.913122594421984	0.946614077664177	0.909884942177224	0.8997849141925	0.90065434072271	0.973624419543435	0.919498370779809	0.943360437142827	0.901449734726685	0.927527705778435	0.941111765397025	0.868677620645388	0.868468894724968	0.83255109993596	0.974875860055879	0.885836307305805	0.931394864788628	0.849690284383027	0.881560461258883	0.0241007634074392	0.0331216829605686	0.0357156235055576
CLA4	CLA4	0	YES	DNA_repair	DNA_repair	NA	NA	NA	NA	NA	-0.472515392590545	-0.703104832314602	-0.710226501867287	-0.731515311915194	-0.812287094621818	-0.717860996478451	-0.762992895146662	-0.631333053930089	-0.682401849039407	0.93299765945647	0.885065392812369	0.876219144820254	0.876289343588723	0.92357630816787	0.853074227734036	0.897274321240896	0.812701529467403	0.849360242416218	0.91795805436175	0.869106253765852	0.852864367963347	0.843467150450036	0.895534728680888	0.841500395911187	0.879236518869266	0.776831154944161	0.813423936948175	0.383964807758137	0.0661192958053893	0.0370836463933126	0.00761923013457276	0.014820216239341	0	0.0259260950522771	0	0.00848626957817303	0.0285243009154435	0.0386237484569982	0.0421601651545635
APT2	CSM2	NA	no	Neutral	DNA_repair	NA	NA	NA	NA	NA	-0.016203209829515	-0.00892954264271026	-0.0140060542397569	-0.0138002829244129	0.0177713139143556	0.0106259496903711	0.00960781922685219	0.00286367685922228	-0.0148343948878799	1.04525602900356	1.05684356908327	1.02516611793375	1.0451102114742	1.07366771243614	1.05651577045098	1.05096030054893	1.06040096660379	1.06285690501473	1.00086162406241	0.992346622335658	0.942341682225372	0.982261325578387	0.992151497499649	1.00402357940209	0.985814540537743	1.00798057038744	1.00343746042958	1.03169369801546	1.04372311541845	0.953847738121809	1.01609437012556	1.08217181812514	1.07431055742183	1.04647451505099	1.07707678963329	1.05466758767026	0.0258442657424084	0.0365728913562321	0.0379647217901865
CLA4	CSM2	NA	no	DNA_repair	DNA_repair	0.042223	-0.131099	-0.191540569	NEUTRAL	AGGRAVATING	0.0130548256915089	0.0318226265455455	-0.259623074241525	-0.0230835641029238	0.00135919116176679	-0.875435083615399	-0.887519320942501	-0.780973982612861	-0.86424385794209	0.942924036058215	0.90402689641229	0.883464923860623	0.896446576982187	0.939011002284764	0.880229449579389	0.916178037369509	0.843670900566225	0.871611020729433	1.00538766574501	1.00358250133101	0.936115456115023	0.985350498811074	0.961378079247267	0.99943075836581	0.970580584095363	1.0028353051365	0.996156025706154	0.960189078696768	0.936544374148923	0.56678198539788	0.857369420813966	0.903071810419167	0	0	0.058214826715045	0	0.0183502701215114	0.0250476453118471	0.0270099949223625
CSM2	CSM2	0	YES	DNA_repair	DNA_repair	NA	NA	NA	NA	NA	-0.478728990079662	-0.733292880920758	-0.723920754507205	-0.782046603423871	-0.668196304379888	-0.794829880589064	-0.593759918795589	-0.823911783647261	-0.673112838376504	0.981030895868779	0.974486222134727	0.910859240421034	0.967732092068367	0.991312715080492	0.980837204954957	0.980592766713279	0.960886094790229	0.971760863618635	1.02770958300429	1.03962302230593	0.957882551960758	1.02536504410128	0.981011188769845	1.04178978560963	0.99732359147875	1.06164556054853	1.03631062849732	0.529495531150138	0.279805622861093	0.148613334823793	0.210252998275882	0.304319936645167	0.227046324023654	0.384212407942603	0.196219631702433	0.333938216616729	0.0307796634835173	0.0426340326401042	0.0442793703071989
APT2	CSM3	NA	no	Neutral	DNA_repair	NA	NA	NA	NA	NA	0.0121910022358464	0.0147065837317811	0.00477512502136639	-0.00618752095419634	-0.0193385972375704	-0.0237176335241775	-0.0122333580738595	0.0331178873852871	0.0140703998945071	1.04635138663823	1.06214076985639	1.04587407748801	1.05133067404628	1.11743014776535	1.08392907247042	1.06193203851187	1.05276076324698	1.059300431403	0.927990874457877	0.880172415133144	0.85717682247161	0.850878297693845	0.973519156412341	0.916551606308683	0.92941098985793	0.873236068540652	0.907943285132602	0.981982724491961	0.947175462002271	0.897934481535263	0.884775426507055	1.06799744948733	0.968907050731909	0.973116982900873	0.946444001244355	0.971990648767807	0.0214875346078415	0.0306574258079627	0.0328436155061017
CLA4	CSM3	NA	no	DNA_repair	DNA_repair	0.031025	-0.019782	-0.057794287	NEUTRAL	NEUTRAL	-0.0383769658204933	-0.0444459529505317	-0.0416969728174188	-0.377096521266301	-0.0355990329690398	-0.437882178989636	0.0107534320239065	-0.0221816069521614	-0.29156019891923	0.956871366105068	0.920704965920123	0.906449963367479	0.910136775560935	0.971515508943857	0.908595938082211	0.93183829417078	0.853882153740616	0.885249289170801	0.901900111601598	0.843272722759943	0.814354584670581	0.798517813388285	0.93103195089092	0.872482434162615	0.88775501507285	0.793900580661692	0.839791355328835	0.825029169156354	0.732886733597636	0.697647352293866	0.351212690253732	0.867232659973236	0.353127247904	0.837700662592323	0.655016357130701	0.450921841058258	0.0165528715908208	0.0227844299281488	0.0249526397866936
CSM2	CSM3	NA	no	DNA_repair	DNA_repair	-0.030523	0.017655	0.045435107	NEUTRAL	NEUTRAL	-0.00636593565763153	-0.0181539836302863	-0.0218139783890714	-0.0377628167438751	-0.00973338799942044	-0.0487402254736563	0.000182303508482072	-0.0113865659995732	0.00233163329269818	0.999653161101024	0.99628086884272	0.955938779632291	0.986362825843516	1.05130065508442	1.0254046562707	1.00279349431934	0.966828281459525	0.985125421366749	0.97935640828317	0.956140669778706	0.892729617381543	0.921206997920015	0.965342418205965	0.976176894214539	0.95174843456809	0.949867987379093	0.960792461182261	0.973539857223811	0.936255603044281	0.834497221055036	0.872757975190085	1.00608422302596	0.955139177116357	0.955595436122445	0.907627724515483	0.949834762033496	0.0171909315344317	0.0244416464768744	0.0261719664134748
CSM3	CSM3	0	YES	DNA_repair	DNA_repair	NA	NA	NA	NA	NA	-0.385571790402584	-0.581634168554034	-0.57031288024167	-0.602659163776498	-0.768205132670606	-0.797056918200592	-0.580530105003826	-0.584725360207084	-0.514927210869407	1.01039677777443	1.01106961064922	0.987553320679724	0.99973422951263	1.09920656999829	1.05719935097973	1.01969530679478	0.971200590102061	0.994135525777495	0.89452054679946	0.832985994060627	0.799972736071277	0.780954260669076	0.944203397117395	0.884233277065195	0.891040560947724	0.799838846312021	0.848443460696256	0.518273963947358	0.260593059647756	0.219710103410512	0.178145442909344	0.269727628206096	0.13776499221212	0.328071639703836	0.192083921030145	0.328543479139107	0.0204818754411186	0.0290969521379776	0.0318962476129314
APT2	FLO8	NA	no	Neutral	Neutral	NA	NA	NA	NA	NA	-0.00533966266893406	0.0181016818941884	-0.00152415807339281	0.00853423722517888	0.0117947813536072	0.0080110917722786	0.0146634315028525	-0.00598153056810673	0.00905591433946235	1.05985994293712	1.08116497949262	1.07248844738952	1.0756012574742	1.10583923881017	1.08150815278235	1.07694355506593	1.09773828035799	1.08906642684835	0.985363344577137	0.975517139342371	0.972849179129526	0.973532807414725	1.01428620686791	1.00088737903706	1.00141549189895	0.981811055584671	0.984746303531824	1.03972190590628	1.07449355898015	1.04335626586106	1.05695735570483	1.13365820830266	1.09195058700618	1.09390407963199	1.07352357720788	1.08256506698878	0.0249492857510286	0.0362580643166709	0.0386238523390436
CLA4	FLO8	NA	no	DNA_repair	Neutral	NA	NA	NA	NA	NA	0.0105004289534994	0.0165669277124214	0.0136123061208046	0.0161727267957244	0.00128812431075029	-0.014580244127296	0.00927324256267245	0.00873853534944178	0.0165854751214524	0.950856734022462	0.913912272570159	0.907343065777186	0.91002266038742	0.948300376863803	0.888134722721714	0.925882067791461	0.850407462890107	0.87936006389761	0.985242280722101	0.980745830445612	0.976251658156141	0.973813945085966	0.995891353407374	0.995887867969307	0.992119531452759	0.967871999817594	0.97023131328781	0.94611574204456	0.909672424168831	0.895573868106466	0.897984347342694	0.943200213284221	0.864471369531235	0.924660209870283	0.824722195040733	0.865085367315307	0.0179923253031189	0.0249012840624863	0.0272463857734031
CSM2	FLO8	NA	no	DNA_repair	Neutral	NA	NA	NA	NA	NA	0.00964740201118666	-0.00664571888518852	0.00833586583477223	0.00463067267936184	0.012379324353117	0.00194980659323686	0.0267062714397611	0.00707286340353605	0.0152788585444686	1.00028437534003	1.00106356907588	0.96928111251651	1.00200745326759	1.01931201028573	1.00636736716482	1.00677351526716	0.991376185614082	0.998224027470227	1.01541696358654	1.0235698698627	0.982956585874253	1.01643853742439	1.00230086008793	1.03718962576061	1.01007042464852	1.03123093049944	1.01828753788028	1.02560087513752	1.01844385581679	0.959644372945828	1.0234151534277	1.03344881547804	1.04587606150131	1.04328349548535	1.03033414236106	1.03223487669776	0.0208605243606334	0.0300012917485389	0.0319978673936728
CSM3	FLO8	NA	no	DNA_repair	Neutral	NA	NA	NA	NA	NA	0.00930103595161545	-0.00238520894886317	0.00783472561400171	0.0229723658976722	-0.00780594132867933	0.0186970669091407	-0.0123889784858556	-0.0102606757402802	-0.00519208003966928	1.01362830926555	1.01828858777989	1.00454103086187	1.01567471303001	1.08263866113642	1.04887506919975	1.02655345527324	0.993051727271944	1.00680045076116	0.963152347019812	0.940766240063559	0.923223188263507	0.91519331706284	0.990692258958993	0.975253055668104	0.969528428388283	0.930355922101745	0.943154734514607	0.985346490927919	0.954828206441853	0.933158797851792	0.950422778614738	1.0655046529379	1.04238331358407	0.982336867195623	0.910775654168067	0.943183952823037	0.0165951620432677	0.0241644222838731	0.0266903318796637
FLO8	FLO8	0	YES	Neutral	Neutral	NA	NA	NA	NA	NA	-0.454907393867193	-0.697070198156224	-0.676131670919476	-0.750417340416522	-0.815853648117435	-0.921004844968258	-0.714545115267265	-0.783558637346951	-0.65665032462753	1.01922370952862	1.02962373704436	1.02922843685558	1.03822008136268	1.05549865362139	1.03547680240986	1.03706759830129	1.03007789065673	1.02710372425359	1.00292184221495	1.00855459458494	1.00745273835704	1.00815365984021	1.01908960341765	1.03278842503826	1.021093034889	1.00736526606802	1.00178239575866	0.567299266110783	0.341362692332111	0.36076665929173	0.296267272083506	0.259790475172181	0.148422974259961	0.344392039686961	0.254105086743214	0.372284201501352	0.0282111471337107	0.0421072221956119	0.0462142241339542
APT2	GAL2	NA	no	Neutral	Neutral	NA	NA	NA	NA	NA	0.00226420453889835	-0.00373150804971978	-0.00544388412070103	-0.00571928921076783	-0.0159255926001216	-0.0217691227828305	-0.00771515769900647	-0.00541065850695224	0.00915927223802264	1.04920987032905	1.0708308330387	1.0618243704053	1.06008980670287	1.07621565781094	1.06271453226481	1.06225547717034	1.0765757749257	1.06861358082404	0.990332014222579	0.980931881631735	0.979753350512829	0.975092222602555	1.00821496656817	0.991240973539714	0.997616058769993	0.984813892736135	0.987929456345369	1.04250693450371	1.04913662344139	1.03724594680742	1.03010616613932	1.06927326259682	1.03361205409096	1.05311769547139	1.05760166679271	1.06662814408203	0.0251905370096135	0.0362971082091711	0.0384991843514262
CLA4	GAL2	NA	no	DNA_repair	Neutral	NA	NA	NA	NA	NA	0.00576635610692034	0.00552311498187281	0.00131458045079901	0.0175220819879528	0.00688160699308317	0.0115342163395204	0.00570125868425238	-0.0221873103497024	0.00178587973593683	0.945308066712905	0.908695702300693	0.901693430928197	0.903517096819362	0.937147974441599	0.877965595788763	0.917763650077108	0.845136493986524	0.871751382844641	0.991739383315766	0.98763320588703	0.98510107806016	0.975771511857923	0.98550163184784	0.983160543197757	0.987430898357593	0.971002234136545	0.974076227826951	0.942364577211646	0.900181676367335	0.886200580261462	0.895541020744205	0.929228756808358	0.871184954397463	0.90972099163667	0.792240874309259	0.847366326364623	0.0180834714153751	0.0248831710105799	0.0271750402544102
CSM2	GAL2	NA	no	DNA_repair	Neutral	NA	NA	NA	NA	NA	-0.00314046901274006	-0.0138487056881732	-0.00492591809126413	-0.0037344957494357	-0.0109856544441344	-0.00571314979979128	-0.0257862678767224	-0.0172608835504043	-0.000390950939709954	0.986615423547514	0.988372342122773	0.955638749295307	0.984960169911519	0.989486029727175	0.98245325651071	0.988686759427592	0.972186423828859	0.975066302536879	1.01961545122442	1.02800340732873	0.988813417433601	1.01878073001424	0.996072370828547	1.02817417345606	1.0066839081668	1.03684267544547	1.02131840571992	1.0028735889669	1.00236156723081	0.938642958493077	0.999842428838237	0.974658057349949	1.00443033503398	0.969435829951118	0.991039196688651	0.995514225355127	0.0211037244025153	0.0300151092880851	0.031888878301669
CSM3	GAL2	NA	no	DNA_repair	Neutral	NA	NA	NA	NA	NA	-0.000522923528696144	-0.00624679339038116	0.0146800815466975	-0.00849698350139088	0.0114163626008345	0.00771404969852111	-0.0059475898744615	0.00560588145839304	0.00327680240096059	1.00363628940875	1.00808448890935	0.99325969691252	1.00093819544781	1.05278685930738	1.02925913530518	1.01116760298969	0.976820874892293	0.988228712208197	0.96809593832866	0.946180058632571	0.929921988402672	0.914883929452939	0.982461732378909	0.965946387432588	0.965966489904744	0.930189493737186	0.946006467076799	0.971589398613308	0.947920711582033	0.937592238236422	0.907083459493551	1.04749838318915	1.00421065296225	0.971454817957083	0.91350598016483	0.938732575264945	0.0167560020965379	0.0241686624070031	0.0265776224508858
FLO8	GAL2	NA	no	Neutral	Neutral	NA	NA	NA	NA	NA	-0.0098619781508209	-0.0119022400324246	-0.0106699387472522	-0.010541170270749	-0.0179448941018974	-0.00209218261234807	-0.0109689080019437	-0.0114596272958874	-0.0150712020947642	1.00564899987811	1.01645336508825	1.01538617136644	1.0198768610842	1.01892321432187	1.01009015384179	1.01775941236607	1.00657998302099	1.00269175756167	1.00696088733848	1.01291712351091	1.01338305363346	1.01016811846313	1.01460548260753	1.02444687858532	1.01778218112336	1.0110654285057	1.00461730014779	1.00284117286821	1.01773693252384	1.01839697666295	1.01974441944855	1.01572583420586	1.03248181398356	1.02483789493556	1.00634343614165	0.99231817903399	0.020195951244584	0.0298150722048362	0.0325896768341528
GAL2	GAL2	0	YES	Neutral	Neutral	NA	NA	NA	NA	NA	-0.510379157570276	-0.793195870508736	-0.802047360435385	-0.882108438357396	-0.877195675304391	-0.940970104198001	-0.800430902952153	-0.844149623622146	-0.706602919191444	0.992084748886122	1.00328321884544	1.00155465579138	1.00241165376293	0.987410285171506	0.984089751574762	0.998021523532785	0.985243178553988	0.978654738547042	1.01097342061228	1.01725796517265	1.01878850288971	1.01221220410101	1.00962691289964	1.01641224346085	1.01460200070355	1.01534510656373	1.0074526013554	0.492590185624621	0.227402532185416	0.218309871426682	0.13254283966974	0.119698177078301	0.059271470234499	0.212139971615459	0.156220905038554	0.279345630618765	0.028902659390668	0.042190756493405	0.0459130520221005
APT2	HO	1296486	no	Neutral	Neutral	NA	NA	NA	NA	NA	0.0125308720749456	0.00669400697053528	0.0147555126326638	0.0195013230486113	0.0033368768416139	0.0017900523377815	-0.0038213036942925	-0.00301726043258324	0.00353138798181418	1.0384807843706	1.0483626514827	1.04816746698024	1.04665393293851	1.04720516447382	1.03844290979212	1.04005270097748	1.06085819427542	1.05041326955393	0.989498549681998	0.974733123239221	0.969210067944982	0.974996710045226	1.02152290962534	1.01447453263227	0.99890802440653	0.980243773355594	0.997560847433855	1.04159804964717	1.03186362017418	1.0332938185272	1.04282311490456	1.07445438943701	1.05993737645499	1.03688494166491	1.03998918550809	1.05442591940123	0.0219303520445353	0.0312066232163912	0.0332356996803092
CLA4	HO	NA	no	DNA_repair	Neutral	NA	NA	NA	NA	NA	-0.0151673634165843	-0.0253318188413779	-0.0146689371598515	-0.028429300227174	-0.0260614816101547	-0.0186423978700498	-0.0107601077804622	-0.0302069179679637	-0.016323821528544	0.956294167666268	0.925707814641142	0.923216752218958	0.924277245202517	0.944923249148838	0.904512712396056	0.930209442980026	0.873838992583689	0.891853377665442	0.99130045802047	0.983548993188628	0.973129046409507	0.976053978461773	0.989908766568991	1.01287820800409	0.981670748466665	0.953991464178736	0.980763782374131	0.931093051703045	0.880507195198806	0.87809331942414	0.867358034933671	0.907320137201168	0.888702333571977	0.899065459826491	0.792693825629758	0.851304695840993	0.0167675469849745	0.0231324089050705	0.0251696155092057
CSM2	HO	NA	no	DNA_repair	Neutral	NA	NA	NA	NA	NA	-0.00678872952555559	0.0116066935280838	0.00775781058365196	0.0149121837804882	-0.0169432172215225	0.00599697901421599	-0.0107069251389	-0.0136122913588915	-0.0224490268916783	0.994496753569331	0.992515476780817	0.977740595143803	0.995712202674135	0.985762287586138	0.988283860422605	0.987695637496527	0.989228829537886	0.985596452617744	1.02834821718154	1.04143128605315	0.984087553799339	1.03386735486306	1.00221394059419	1.06490095578816	1.01120168114497	1.05244989368627	1.04131407433417	1.01589758818217	1.0452113897227	0.96818642300905	1.0441063496056	0.971131357885938	1.05823268194444	0.987954449366909	1.02776255391444	1.00379711195584	0.0174971854418285	0.0245588863851985	0.0262189295799304
CSM3	HO	NA	no	DNA_repair	Neutral	NA	NA	NA	NA	NA	0.00178197335959243	0.00566771080696823	0.0040322426225023	-0.00679005772508874	0.00280848358500057	-0.0254391020598313	-0.00355669482313641	0.00902882043250454	0.00500299485287358	1.01098987511681	1.01446245353594	1.00727630066138	1.01504658266434	1.04758303996842	1.03399228673762	1.01547270517661	0.996550596657949	1.00207028818576	0.967102923633858	0.938696786011928	0.912232850146603	0.905822627042147	0.995020355805617	0.996763908843272	0.967673341000639	0.920205858591081	0.953824813756241	0.979466238969459	0.957629081525678	0.920742948734761	0.910971597767171	1.04719506141345	1.00724289020648	0.979104771392804	0.9229999436946	0.959914997237419	0.015876231539014	0.0227101986738733	0.0248552551461842
FLO8	HO	NA	no	Neutral	Neutral	NA	NA	NA	NA	NA	-0.00310096279897113	0.00391684720460757	-0.00285107881689352	0.000960297162235916	0.00279416287348327	0.0215842402659499	0.0084202621812694	0.0069402150458429	0.00978720045958375	1.00724110886083	1.0104026984568	1.0161232366061	1.01869500004376	1.00426157973731	1.00418272986405	1.00657645876453	1.01273431763073	1.00421994723534	1.011805134601	1.0200533689087	1.01751279675458	1.02176132223445	1.02593251339036	1.05614752718272	1.02594711667975	1.01614434497519	1.01786343531588	1.0161403761049	1.03480322968026	1.03119564078801	1.04208758718425	1.03344511450742	1.08287592617951	1.04126209791424	1.03617312539317	1.03231223384765	0.0170049943275612	0.0244711888289665	0.0265578532292074
GAL2	HO	NA	no	Neutral	Neutral	NA	NA	NA	NA	NA	0.00282275490630723	0.0102690927584221	-0.00087095308699639	0.00350346290593144	0.0241662204354541	0.0270138471369763	0.0317395422153474	0.00661974479154915	0.0113947984995287	0.998126189519042	1.00207206259296	1.00730008775848	1.00706282272811	0.984536368171211	0.98947801549751	0.99385370840466	0.998659354944508	0.988280662212062	1.01721014145197	1.02597070643394	1.02505244726796	1.02499965661105	1.02026915266117	1.04382395937332	1.02161764270423	1.02208392676538	1.02175629709063	1.01808950259169	1.03837724654974	1.03162959539821	1.0356885530505	1.02869473536028	1.05971455176604	1.04711365931857	1.02723644366953	1.02103953968939	0.0171299639338223	0.0244782591944179	0.0264943332595274
HO	HO	0	YES	Neutral	Neutral	NA	NA	NA	NA	NA	-0.505848035877402	-0.750893700827125	-0.776925713258868	-0.817711326300115	-0.832845031547311	-0.942883155204332	-0.748749408148381	-0.832100565011675	-0.684094736448179	1.00118215832278	1.00141511130485	1.00994913222427	1.00952545715024	0.983109655329368	0.991716255512043	0.991723476033446	1.00514594323039	0.993005178789792	1.02943087256481	1.0447951055431	1.03833088083431	1.05097441138527	1.04262189064076	1.1145854748152	1.03599883324594	1.03603664644002	1.05064759104343	0.52480122788802	0.295380697705021	0.271735708071821	0.243256355006355	0.192173832225321	0.162471370266017	0.278674027937544	0.209264383602032	0.359203719744006	0.0212478485088471	0.029993169236218	0.0324220387979799
APT2	MAG1	NA	no	Neutral	DNA_repair	NA	NA	NA	NA	NA	0.00135401095142309	0.015728947446477	0.00914099719042571	-0.00502993045376515	0.0223371105477957	-0.0171547949825811	-0.0069050553531054	-0.0052229709022484	0.0167457194738136	1.04875860217951	1.07068971186475	0.95337179179542	1.0668243926635	1.0744481199197	1.08454280519066	1.06300607625726	1.07583147157454	1.06785402367195	0.966201688394139	0.941439769280642	0.890430752454474	0.936846281648128	0.993282313515203	0.965873754718969	0.968593521332723	0.95073306555312	0.964087326093724	1.01494825811462	1.02443191143815	0.853936862796166	0.994895693935508	1.08884308626959	1.03079290164691	1.02267248153045	1.0182212767818	1.04647763557492	0.0253883376083287	0.0362736934133918	0.0353248466131814
CLA4	MAG1	NA	no	DNA_repair	DNA_repair	0.057002	-0.040853	-0.098897346	ALLEVIATING	AGGRAVATING	0.0134598172478598	0.0484719024974467	-0.0212859901519792	0.0111524959332137	-0.0127725248312559	-0.87631821645964	-0.892998217757205	-0.801772494079763	-0.836755537869028	0.980915713073667	0.964580362584668	0.884094257786406	0.961044870553876	0.982336593281475	0.953215123680634	0.970660563603614	0.916238838975127	0.934953349943355	0.952502927030927	0.927296892498862	0.837701283732583	0.909291286913019	0.932274567970253	0.928467082407175	0.923324404045208	0.887523587995959	0.90317434363587	0.946140730063161	0.938300655754343	0.719446181069235	0.879442775740414	0.900898327285501	0	0	0	0	0.0209140523840212	0.029051299804981	0.0295975162268242
CSM2	MAG1	NA	no	DNA_repair	DNA_repair	0.036377	-0.240259	-0.262738913	ALLEVIATING	AGGRAVATING	0.00232132934538856	-0.0229220559696709	-0.228000615329309	-0.0575379558548097	0.00763278360829031	-0.0283406791789761	-0.019697428411955	-0.0239988249712782	-0.0237921308089019	1.02142470441877	1.03466187261727	0.896466113033004	1.03281727479994	1.03267234922787	1.05028771511573	1.03117122584085	1.02688366589886	1.02860062008006	1.01834160051537	1.02611287910113	0.928775996767987	1.01243640673321	0.977033437478802	1.03240015295133	0.990060657411408	1.03957952158322	1.02265778029795	1.04286339189275	1.03957607427034	0.604189301404118	0.988960745093418	1.01679088648915	1.05664495283839	1.00158945962886	1.04498035821358	1.02888644527618	0.0194519309693652	0.0276076762932396	0.026717931102786
CSM3	MAG1	NA	no	DNA_repair	DNA_repair	0.033516	-0.031771	-0.058756525	NEUTRAL	NEUTRAL	-0.00968315292609828	0.0226503131984782	-0.0736449687260153	-0.0335998295049208	-0.026512583219747	0.00402781966472158	-0.0382565556038775	-0.00574840891761639	0.00939202557144723	1.02525965016804	1.03966276194145	0.919155818891375	1.03741876000536	1.06276607338489	1.06760972581442	1.03911072236707	1.02493684159099	1.02956624803524	0.924008599851717	0.877639853049168	0.806546316365653	0.836090017559464	0.95056000768008	0.920506896948455	0.912453503966504	0.853590374025258	0.885055406162155	0.937222991100659	0.933833867429921	0.668140852591119	0.831705421587629	0.983972768535791	0.986396794555466	0.909477362124336	0.866245321041943	0.919320791059817	0.017412565439871	0.0249378591374471	0.0246305985124887
FLO8	MAG1	77532	no	Neutral	DNA_repair	NA	NA	NA	NA	NA	0.0157976165501113	0.0147027901444491	0.0147065760141852	0.0118100120297453	0.0100110502855475	0.00210630275101429	0.0223152940483057	0.0117430978348276	0.0235512182515792	1.02962704339933	1.04742859212488	0.921251764157954	1.04928539909886	1.04893655868785	1.0644148130098	1.04480233714369	1.045045289406	1.04066305190684	0.998618155221605	1.00241384908123	0.968666920229864	0.999658377562609	1.00815928075201	1.02600348323272	1.00963198424963	1.00038966525296	0.996076628247599	1.04404736014233	1.06477238729286	0.902897513799514	1.06083222842224	1.06742762285978	1.09439701931892	1.07727138010128	1.0573016931294	1.06020584734108	0.0190724615155857	0.0275115731401999	0.0269590759914888
GAL2	MAG1	NA	no	Neutral	DNA_repair	NA	NA	NA	NA	NA	0.0105164849988134	0.0044136275088977	0.00436002462871071	0.0171750329647537	-0.0081612705179569	0.00834874633109089	0.000423385976400868	0.0124670049753648	-0.00650222502741007	1.02369325815273	1.04188819559106	0.915457492010734	1.041010321758	1.03360031221019	1.05353583219681	1.03672280335258	1.03459870994324	1.03074053266551	1.00518736465908	1.00924955206811	0.977726193837544	1.00257474798274	0.999611659026887	1.01336761123084	1.00473824448175	1.00573280666628	1.00047433630502	1.03970237722566	1.05624837358689	0.895878282257866	1.06123562690466	1.02549549345833	1.0761797567181	1.04244686304521	1.05345683008842	1.0250872777404	0.019170418626168	0.0274851101732152	0.0268984797281143
HO	MAG1	NA	no	Neutral	DNA_repair	NA	NA	NA	NA	NA	-0.00465080637771748	-0.00922258748592724	0.0150311902021182	-0.0218109720406983	-0.0294912469272179	-0.00364951400549801	-0.010018712104614	-0.0234769821663805	-0.0101030769620419	1.03302955612625	1.0523352498738	0.927793630519246	1.05728255120831	1.04464757176165	1.07039066568272	1.04880852321061	1.05192625831588	1.04621175484994	1.01984526626536	1.03078681874882	0.99297332883162	1.03321658853968	1.02524049939191	1.08724153579679	1.02233190005242	1.02253235918808	1.03610664893464	1.0488653587738	1.07551001872344	0.930294751621919	1.0702938720011	1.04169439184472	1.16035889692428	1.06210243250678	1.05201109007927	1.0737728451335	0.0194363548969568	0.027643473383345	0.0269696733558192
MAG1	MAG1	0	YES	DNA_repair	DNA_repair	NA	NA	NA	NA	NA	-0.46894981899051	-0.683433784886108	-0.659145579645173	-0.729119718613195	-0.834994607428224	-0.841017251292975	-0.72021464749248	-0.78904212870745	-0.699171585380593	1.03256590319869	1.05225589363112	0.892295968814208	1.05247891129603	1.04667055370211	1.0724190222136	1.04621013170018	1.0489652999849	1.04401308295831	0.984486182740795	0.98011543757213	0.823188022563762	0.97020097310678	0.965805109503262	1.00219066177131	0.966060431386259	0.973827366498401	0.973768984058207	0.547583275983891	0.347899678414022	0.0753818120712879	0.291990153323483	0.175907874229651	0.233745133766896	0.290488944184874	0.232465464991498	0.317455138826094	0.0307050660957828	0.0437928674627622	0.0414747473506493
APT2	MAL13	NA	no	Neutral	Neutral	NA	NA	NA	NA	NA	-0.0233762634794562	-0.0254644374282736	-0.014513524807198	-0.025829987664091	-0.0191400524957292	-0.0352771826128115	-0.0370119016747365	-0.0269090697719721	-0.0392537460138802	1.02664567682072	1.03589720118302	1.03339371281992	1.02660257030428	1.02828434163489	1.03022333083348	1.02619597000948	1.02852633445372	1.03458516174831	0.966697040642873	0.93912499294913	0.93808115275786	0.938214049266061	1.00727860204164	0.964933998624459	0.981238460529645	0.95266821472864	0.965881452728542	0.969585120064434	0.948454650413976	0.956203750303697	0.938483741080187	1.01678526743419	0.960061249945346	0.970792296849824	0.95420700545564	0.96055211764626	0.0311244784807108	0.0441756198582834	0.047065278446281
CLA4	MAL13	NA	no	DNA_repair	Neutral	NA	NA	NA	NA	NA	-0.0049791030277686	0.00724488740495146	-0.0110540453081031	-0.0226762839839877	0.000665187816510708	-0.0273584873249015	-0.0331436318758235	-0.0214021533957035	-0.0238277012791096	0.947404130764864	0.91220860231889	0.908542642583369	0.907199732147334	0.926952333960006	0.887821361853164	0.920107798946759	0.856062196590776	0.880071096668711	0.957497008679243	0.928318067668976	0.92624937594777	0.919694096577038	0.972612223724315	0.938345181020357	0.95600307062744	0.908305394971578	0.928667195422466	0.901584202812658	0.852460857808717	0.828093398965223	0.809311107264381	0.901969019048998	0.802355715690196	0.844748053363382	0.750518607174509	0.789958741118772	0.0237828745430709	0.0326193447128011	0.035543079101791
CSM2	MAL13	NA	no	DNA_repair	Neutral	NA	NA	NA	NA	NA	-0.0160654304272793	-0.00401954236858295	-0.0202331823931905	-0.0226912888451448	-0.0153104726937801	-0.043154733926189	-0.0236802674460171	-0.00300587485426733	0.0023286805163757	0.978445957853628	0.972079150429376	0.953292053733072	0.968451908379735	0.956145503146232	0.969565219167405	0.970534634272034	0.953641982240711	0.96405889258723	1.01018170439471	1.00882927699337	0.959090940609549	1.00112774203089	0.990190592331207	1.02011843764913	0.996532331027249	1.02804549657782	1.01292369177791	0.972295354058477	0.976572324529526	0.89403153740723	0.946866856115169	0.931880752111737	0.945691526098273	0.943486127935673	0.977155706812931	0.978665010596443	0.0249196375101032	0.0349930588994053	0.0373322076869657
CSM3	MAL13	NA	no	DNA_repair	Neutral	NA	NA	NA	NA	NA	0.00496168848202673	0.0159886393948424	0.00109835916372862	0.00103086735484984	-0.00042911062738579	-0.00375944711099796	0.0147868836893279	-0.0126481486503473	0.00371512227151851	0.992947474767433	0.989265859048486	0.981575499776431	0.982180602949737	1.00815199877438	1.00554055446463	0.988640185500257	0.959081368035385	0.975573036790203	0.934085383653985	0.889562270043121	0.870928354960218	0.85683981734799	0.973399005908912	0.928850417960792	0.936371378839185	0.872768031974073	0.906094821676641	0.933141221224777	0.897243860960718	0.856396936752556	0.843953511007884	0.983514287094572	0.932541915463006	0.941922124261546	0.825300931996767	0.888743079134085	0.0210169340727877	0.0298663016754353	0.0327073066378911
FLO8	MAL13	NA	no	Neutral	Neutral	NA	NA	NA	NA	NA	0.0191021252374196	0.0192635130099854	0.0182117477372023	0.0373516412609075	0.0345700399281369	0.029127938182076	0.0338888163691752	0.0146227507392464	0.0257243077287881	0.991798878169928	0.991400499414047	0.995219219016254	0.992872789624441	0.974223253299226	0.987753625873545	0.989080001596337	0.974564005720229	0.983105130214529	0.993727641755941	0.990021686262223	0.991313788141133	0.990673111388001	1.01549430081372	1.01580421919498	1.01232343729771	0.995425809424492	0.991724985280532	1.00443113216225	1.00006895598248	1.00424187847991	1.02017803064548	1.02364622248215	1.03168438816471	1.03473989288452	0.984058178170742	1.00024840803219	0.024149884130926	0.0347962954716117	0.0379075016864766
GAL2	MAL13	NA	no	Neutral	Neutral	NA	NA	NA	NA	NA	0.0117240540493384	-0.00274039333720334	0.0168041438345987	-0.0126964355467872	-0.019064359384318	0.00168389712995005	-0.0025379367070302	0.0067981148649376	0.0174520153222435	0.982314549537803	0.982140751610989	0.985519835418245	0.980742069609718	0.953649331238622	0.970088790119713	0.975777869090132	0.96142897580474	0.966302462330883	0.99909183809985	0.995681299420021	0.998507268744023	0.99288453612916	1.00916740294469	1.00511690151104	1.00815973694708	0.999967519905367	0.995283406013737	0.993030495962085	0.974700947925006	1.00052241725239	0.960649129418103	0.943296471427485	0.976574592266809	0.981056324969151	0.967832780288323	0.979046506132864	0.024345431903529	0.034780331751606	0.0377774948673209
HO	MAL13	NA	no	Neutral	Neutral	NA	NA	NA	NA	NA	-0.00749914577741832	-0.00390010609989758	0.00229369092187909	0.00735513270596996	0.00219351236068457	0.0216046191066185	0.00890715006100683	0.0154098300809389	0.00262224001180131	0.989501326112431	0.987339850558811	0.994580398163779	0.990405196995101	0.960858868942193	0.979226023781082	0.978526366724681	0.977621042897459	0.977041548364687	1.00227134628421	0.997013279873791	0.996945666106447	1.00163396678459	1.02413677972992	1.04007349888984	1.01520446669788	1.00222546884626	1.01006520256964	0.983932332093596	0.979809785749476	0.993197542848507	0.998438531878884	0.985839917242433	1.03913501455677	1.00203744810483	0.994265254124617	0.98884626332634	0.0213394933666855	0.0302171899415893	0.0326773763364802
MAG1	MAL13	NA	no	DNA_repair	Neutral	NA	NA	NA	NA	NA	0.00227967770605155	0.00251698754866447	-0.011303237481584	-0.00886818160006067	0.0170386819249878	0.00701432223585541	-0.0236892741946144	-0.0026625649308344	0.000335391770696539	1.01350362608482	1.02485056701019	0.92040493783103	1.02322683932013	1.00864291989973	1.03408289852163	1.01872078856142	1.01221347326922	1.01702874110149	0.979351539562194	0.964003251398862	0.91529992910919	0.962206467532239	0.994333694668451	0.989822785613826	0.98513897589099	0.970411983384436	0.973079757790849	0.9947649298042	0.990038483889511	0.828559729481377	0.975456018814784	1.02104353409243	1.03009881578167	0.98042737591869	0.979486379645619	0.989969934475036	0.024989357652181	0.0354906810901162	0.0352559133200954
MAL13	MAL13	0	YES	Neutral	Neutral	NA	NA	NA	NA	NA	-0.528329327288742	-0.790569872409332	-0.811775049516654	-0.882808575999516	-0.916824694141472	-0.946740604169108	-0.834212457165582	-0.865609096596813	-0.760011168057243	0.9770120673459	0.970646067299156	0.976839771470786	0.96881276725258	0.934385613596349	0.962882262586936	0.964673392014478	0.949734518870625	0.9595574791035	0.97679964200756	0.955818383302298	0.961090367527951	0.957915812232586	1.00925953554753	0.983224365447983	0.995210459342919	0.968784774254781	0.972834142395223	0.426014742797308	0.137195531309108	0.127061921840519	0.0452322332443911	0.0261786624310924	0	0.12584668706158	0.0544774511862068	0.173477254026086	0.0429050468573738	0.060515839389175	0.0656381631532482
APT2	MMS1	NA	no	Neutral	DNA_repair	NA	NA	NA	NA	NA	-0.00175500748309147	-0.0199030980415315	-0.0172667705500501	-0.0430061636334446	-0.0441979842827862	-0.0385518442635142	-0.0298578445241328	0.00414168656283571	-0.0201699438586286	0.941492959458746	0.897725330458388	0.814608971986955	0.864580519123038	0.992694019245467	0.960567091616619	0.958701161498731	0.841829069586816	0.940154227706861	0.947735496314751	0.911103910098376	0.876029008544885	0.899312154492486	1.00266987410296	0.955137934783624	0.966560742508426	0.907506033024454	0.955656998811115	0.889034843443015	0.794904556419209	0.684169606844629	0.728946268109548	0.950709571928693	0.879812268144402	0.896291662694878	0.757969881633124	0.877348180138125	0.0244326980989418	0.0326418360596645	0.0353667390328842
CLA4	MMS1	NA	no	DNA_repair	DNA_repair	-0.050101	-0.197221	-0.270330891	AGGRAVATING	AGGRAVATING	-0.0594806744540852	-0.0887995174904645	-0.366448192337038	-0.417236029957251	-0.015274207843705	-0.0574320504936896	0.0242239477581255	0.0737156132631089	0.00731146134853794	0.908263912732255	0.851136098330325	0.789456318719972	0.826710045759005	0.930453383348889	0.881290383621881	0.900526207797199	0.782226023062984	0.860560209036995	0.919573844351442	0.870296405061292	0.80863253885587	0.837796556782318	0.94402497667438	0.903610308623945	0.916954443347904	0.783567971463752	0.882248995294184	0.77580771246224	0.651994292058501	0.268103755662995	0.275124390517783	0.862761342214193	0.737157467284353	0.849853733472363	0.686844802427143	0.765786513996317	0.0203367744558737	0.0270029934731071	0.0295910209750661
CSM2	MMS1	NA	no	DNA_repair	DNA_repair	-0.00431	0.005199	0.009532374	NEUTRAL	NEUTRAL	-0.0132360044841273	0.00520231895855492	-0.0842501136393514	0.0195561591058152	0.042722350480273	0.0256401950136737	0.0320839126537794	-0.024514892301373	0.00626739207502571	0.903545205677907	0.850454833884414	0.748261600221851	0.819467286653125	0.948679268498577	0.922108710787628	0.920033194051403	0.793890436812127	0.893819323737299	1.00639089642637	1.00534839951283	0.918656088073106	0.986310603457583	0.983999098541539	1.02824105141852	0.988848764144904	1.00977907944825	1.01663681121619	0.894398120909414	0.855962894627682	0.596749298630175	0.822000892505004	0.976362555055697	0.972942119096882	0.941344360333431	0.768524472152998	0.913409068554355	0.0186015180242157	0.0245969092359509	0.0266543085904321
CSM3	MMS1	NA	no	DNA_repair	DNA_repair	0.001128	0.063536	0.08239716	NEUTRAL	NEUTRAL	-0.0529177508007467	-0.0752171486199777	-0.011171307292178	-0.0515893261140041	-0.0922263014247509	-0.117882457292044	-0.0116796048849638	-0.060417795534572	-0.17196342516342	0.922337649705068	0.871307204944414	0.780491692671428	0.836854714566971	0.979786111452953	0.946180253161787	0.93466110903179	0.807175487759435	0.907208882940297	0.90272784600874	0.843545205017952	0.79007691267818	0.793702283016047	0.957608271390288	0.906648319378403	0.908819842741753	0.797575592858047	0.874459539919382	0.780467950701425	0.661263456157319	0.603431390675212	0.614791354921556	0.847626701508643	0.742475562155761	0.839271759052803	0.583015896456718	0.623620629755414	0.0167911767893914	0.0224498210196798	0.0246800316849051
FLO8	MMS1	NA	no	Neutral	DNA_repair	NA	NA	NA	NA	NA	0.0142803659818503	0.0161923518989784	0.0206720031058544	0.020461895884312	0.0230731151112545	0.0152497754382565	0.0122153903577904	0.00222932708714096	0.0126385846194214	0.91139610386278	0.859446003204511	0.770208368779779	0.831287825469081	0.958041285413384	0.930495161193473	0.929340047732517	0.798505559522159	0.903235228331986	0.986361318099508	0.982130334354847	0.959654256456019	0.974081392988764	1.01488915451333	1.02182987207242	1.00883931426031	0.972836504115077	0.990198718415346	0.911454482853885	0.855787803263281	0.747355826774809	0.823194424981407	0.994957360387076	0.964899094185466	0.948449774366265	0.771006855541521	0.905563753803232	0.0182751520536434	0.0244707634619934	0.0268639022774082
GAL2	MMS1	NA	no	Neutral	DNA_repair	NA	NA	NA	NA	NA	-0.0164687078905285	-0.0216090763300217	-0.0158796312795098	-0.0122894910679519	0.00143701223255257	0.00129413883839215	-0.00281589144952739	-0.0181356837456002	-0.0161615045237404	0.90593891788757	0.854172221922403	0.765035821084054	0.82542982948211	0.946979116177418	0.920879666576565	0.921527278405482	0.794225137359393	0.894121065996414	0.992774932271126	0.989234460364969	0.9682821098198	0.976485161856193	1.00650800735491	1.00842775154353	1.00374629080061	0.977013968831956	0.994505809232461	0.881365507112739	0.819196874101897	0.71300228112069	0.787429198770135	0.954477920048388	0.929439635572366	0.921348312738667	0.750459863480256	0.871949989637537	0.0183583065734349	0.024453097768256	0.0268194099162311
HO	MMS1	NA	no	Neutral	DNA_repair	NA	NA	NA	NA	NA	0.00477762994212703	0.0105481557874277	0.020720130315431	0.00607218097774929	0.00453272866177835	-0.0248051936549456	-0.00892567714043298	0.0177340801923297	-0.00348498478931523	0.913065620118717	0.864177985818435	0.776155741772122	0.837643237512491	0.956761292657723	0.938157959534983	0.931211291790499	0.804477283126782	0.906008913114699	1.00854665571637	1.01118735110505	0.984509706675835	1.00940433135112	1.0330948528044	1.08608357804833	1.02193498842	0.996313499312986	1.03088376883097	0.923096829010067	0.878062141236551	0.769559542032141	0.841684234332204	0.992200218749516	0.990594985074391	0.940935352285632	0.808981990838029	0.927579731692597	0.0185947973591529	0.0246062635160732	0.026895888073338
MAG1	MMS1	NA	no	DNA_repair	DNA_repair	0.050769	0.129068	0.123120212	ALLEVIATING	ALLEVIATING	0.0120657527989065	0.0200629623372912	0.0383520783907284	0.00972158683009862	0.0855432124791159	-0.00723297248657009	0.0722786874564582	0.0877368884601557	0.0682758101811104	0.954824731356364	0.927332587236934	0.794857524312868	0.905205552114546	0.988319100349632	0.979550438936346	0.971776216095865	0.877469234498003	0.956110895794634	0.954211031801344	0.929662201916866	0.793991341988678	0.90706243445028	0.979073778306961	0.988613093918337	0.961917806272239	0.897025855237212	0.958019452358374	0.920867193333257	0.875878128513984	0.666652448436801	0.82153447048873	1.05398611030757	0.95992955610395	1.00674057499854	0.861782150391634	0.98287545257407	0.0210762718555681	0.0287093213512431	0.0293821432498642
MAL13	MMS1	NA	no	Neutral	DNA_repair	NA	NA	NA	NA	NA	-0.0218701076281803	-0.00704293944285549	-0.0385450398994554	-0.00684609377193259	-0.0125231067235351	0.00511609903598886	0.0121203183740639	0.000229971566129137	0.000882086150936	0.91390113519428	0.865290634501371	0.791272517166834	0.839852215859713	0.935843280430561	0.923840151248482	0.923137746907097	0.812437711475787	0.900198372792592	0.958953667382616	0.930053475312224	0.899138498219039	0.918854697883729	1.00441333084195	0.9798532262501	0.983258907974956	0.916401778579888	0.963096980271618	0.853381777401613	0.795004442373908	0.661453861120814	0.759822849100127	0.927477432727366	0.910201424880213	0.91931179370245	0.737513494678966	0.867274280961444	0.0240408359622281	0.0321200202847771	0.0351690830264272
APT2	MMS4	NA	no	Neutral	DNA_repair	NA	NA	NA	NA	NA	-0.000806454851282683	0.00721535805224224	-0.0147342605837824	-0.0265000449665011	-0.0405493056679916	-0.0186069902080083	-0.0204217185061919	0.00810334928418201	-0.0165546003301552	1.04582311711308	1.05562187297199	0.993381484887417	1.03086921312804	1.13192895466278	1.09837548752291	1.07230248423345	1.01739139325679	1.06737209179406	0.960145692070496	0.931498869670435	0.896985446306753	0.91401882626446	1.00799411943303	0.957249103591182	0.965152968422976	0.912976053681053	0.954901743312558	1.00339937925843	0.990891932193426	0.874025672358634	0.915105016227649	1.10044529074664	1.03289632225293	1.01438220718926	0.933473091770001	1.00231350362492	0.0254709568063462	0.0352309177507734	0.0375344910098878
CLA4	MMS4	NA	no	DNA_repair	DNA_repair	0.051704	0.073286	0.039743804	ALLEVIATING	ALLEVIATING	-0.000814364516927381	0.0252684504632154	0.0180232351330954	0.00496134990399333	0.0143770584869465	0.0105309600328458	0.0328020151034864	0.067488362287768	0.0429021493859691	0.977639749214794	0.955040699640853	0.906702322706436	0.933219586332014	1.01559784929865	0.961156320571798	0.970014702264153	0.879159745106121	0.924174223121373	0.942471806398709	0.909465220489876	0.852407865394012	0.870816495669278	0.960528189531621	0.914410812763785	0.921414242624112	0.816075216273056	0.891297019537362	0.919493395471336	0.891022749484548	0.790927067557792	0.816072037602252	0.983920201678734	0.881545137575529	0.923534096270236	0.782346817459278	0.860804843549438	0.020964152539211	0.028493384486068	0.0308759170563158
CSM2	MMS4	NA	no	DNA_repair	DNA_repair	-0.025999	0.038304	0.061223315	NEUTRAL	NEUTRAL	-0.00998449515767752	-0.00161088798488631	0.0116308358217065	-0.00781269620318976	0.00392217919158674	-0.0126890463493816	-0.00322081562108491	-0.177176842811846	0.00847360022183414	1.01720857554699	1.01838538154703	0.93531169969607	0.991467665373644	1.09289202457095	1.06528874478628	1.03723136583376	0.964268457470703	1.02119813996548	1.01362980261756	1.01873024928626	0.932620325530621	0.992965860046199	0.990066992278895	1.02531312270414	0.986405232272591	1.00650250502673	1.01221795824893	1.0216013485735	1.03677249803755	0.884526469941235	0.977439842092562	1.08507997750956	1.08098592250579	1.02052227705358	0.793535624766348	1.04332710701896	0.0195479214270245	0.0267819984186724	0.0286306715138817
CSM3	MMS4	NA	no	DNA_repair	DNA_repair	-0.028327	0.010122	0.03518538	NEUTRAL	NEUTRAL	-0.0260774636521938	-0.0864845026106568	0.00604099880087917	-0.019936236168172	-0.316550105541622	-0.0631914021890469	0.0236666507111245	0.00202890707103279	-0.0356026043551743	1.02178711280173	1.02508517837189	0.956506356478636	0.99943391310688	1.12072126760573	1.08158672773822	1.04520916924139	0.967163675469106	1.02327264681119	0.918034786757651	0.867230425638777	0.815951639660516	0.816021562540997	0.966128558209752	0.912465584386263	0.912142459660122	0.814378947737229	0.879913728254641	0.911682955848129	0.802023601896288	0.786994164020835	0.795623819635687	0.765772711034229	0.923022969955648	0.976504487465021	0.789725507355384	0.863878668396341	0.0174474301099532	0.0242126288441136	0.0261921819852308
FLO8	MMS4	NA	no	Neutral	DNA_repair	NA	NA	NA	NA	NA	0.0157742730105568	0.000326388383928942	0.0150997442165859	0.0257912539273076	0.021983899978105	0.0211300155786068	0.00377342658928193	0.00999881897725446	0.0156443601303259	1.02567936654523	1.03082443528041	0.962880237913661	1.00826361244832	1.11409162998276	1.07993998042899	1.05261371349442	0.979214990405549	1.03551937284861	0.993984759993654	0.995369461277405	0.971287706681655	0.98136726401424	1.01750504467318	1.01954389146884	1.00547030488004	0.972977073508757	0.987634270178779	1.03534185226878	1.02639641763858	0.947939068713803	1.01447395016059	1.15564900928753	1.12276722951403	1.0623904271931	0.961008107799693	1.03847660188721	0.0191380767764339	0.0266574273046203	0.0289362898454412
GAL2	MMS4	NA	no	Neutral	DNA_repair	NA	NA	NA	NA	NA	-0.00246935212992324	0.002000196354626	-0.00199297876392679	-0.000871234420118304	-0.0146297465726628	-0.00304594136561418	-0.0109707490426284	-0.0190236234490391	-0.00460386142891787	1.01952537630577	1.02524305660483	0.95654353705426	0.999977809938701	1.09503894312031	1.06901128991788	1.04357493585223	0.969944687021352	1.02383489974657	1.00043600498876	1.00221607087597	0.98002141999307	0.983567854722123	1.01041609589607	1.00714156747228	1.00090962844256	0.976117667197907	0.991713471417307	1.01778802757433	1.02984438716186	0.933677775214644	0.982601408376062	1.09174058358276	1.07438467059566	1.03417947090892	0.927159366995616	1.01145369224168	0.0192409254696221	0.0266318435131149	0.0288486130295145
HO	MMS4	NA	no	Neutral	DNA_repair	NA	NA	NA	NA	NA	-0.000576937050032727	-0.0152559411138709	0.00423650854853238	-0.0129070800477869	0.00778911090541093	-0.0304338487984525	-0.019551376553973	-0.006602697937515	-0.00307644881052041	1.01789420718176	1.02027756790546	0.969141225984479	1.00318582593089	1.07016430773047	1.05031400858916	1.03176787941498	0.98038377968265	1.0205228139454	1.00537583337504	1.00873465972048	0.965215287668285	0.98876781153455	1.0302905375315	1.05560768199196	1.00469558211661	0.963906655312929	1.00826188553469	1.02319100737946	1.01461126160543	0.936680638734611	0.97863865706019	1.11146679514693	1.08176701466352	1.01831197299505	0.936634802538487	1.02703977729786	0.0176619101874929	0.0244452495491773	0.0264933598441603
MAG1	MMS4	NA	no	DNA_repair	DNA_repair	-0.007781	-0.075603	-0.076735508	NEUTRAL	AGGRAVATING	-0.0343248110045154	-0.00527623919458628	-0.101463052054335	-0.0518984819874912	-0.0478369492335036	-0.108227607477105	-0.0359057641550553	-0.0831149471981137	-0.0684626947932065	1.03016922698749	1.0416085261762	0.916133325667759	1.02684361350605	1.08658234736688	1.08254704677704	1.05169396046986	1.00755472854138	1.0415468223749	0.97424828561952	0.963474231133818	0.838366661576085	0.930891972503175	0.990614615600212	0.987934582414104	0.960725253144522	0.90936284994975	0.956458285305795	0.969277253643951	0.998111848990499	0.666232657905317	0.902962782267726	1.0276044599754	0.961394879949297	0.974510288209501	0.830452615926835	0.927684687372596	0.0217876663889851	0.0303666799658694	0.0306251215019455
MAL13	MMS4	NA	no	Neutral	DNA_repair	NA	NA	NA	NA	NA	-0.00658580561284616	0.0223279328527766	-0.00603754445118265	0.0108056648159805	-0.0242567487520894	-0.00771675094508018	-0.0208326095359983	-0.000212279517880467	-0.00407660425531448	1.0097819738743	1.01090040786786	0.955121774965048	0.98802371086472	1.05896104711263	1.0464788909647	1.02208488132269	0.95941022509841	1.00899943021874	0.972358311064609	0.952736410083814	0.921658309346893	0.934540440416256	1.01031372903976	0.979930275297238	0.980192159792707	0.922493354505752	0.961399875012868	0.975432104313698	0.985577910013262	0.873395888246056	0.934603077450088	1.04546113520971	1.0180350458433	0.981857495500236	0.885289394102061	0.966540586281532	0.025076019037973	0.0345607692573934	0.0373893907195697
MMS1	MMS4	NA	no	DNA_repair	DNA_repair	-0.011001	-0.034803	-0.039335821	NEUTRAL	NEUTRAL	-0.00349777362510602	-0.00495823210800363	-0.115198746542616	0.0714909675674694	-0.0204953289060735	0.00230349311470306	0.013504582426488	0.102744729114883	0.00334451824992072	0.928235641137002	0.882715040453699	0.775557921410158	0.841885425385116	0.990828770390629	0.957686228379608	0.947295844913877	0.811490826834136	0.920662916025064	0.951070023375694	0.92409275382811	0.825679242097147	0.877018511612192	1.00741303093497	0.973293602384252	0.956520936359188	0.831728731566835	0.941701707690784	0.878025215592595	0.80739706847088	0.520784776752259	0.807141424117703	0.976988752723524	0.934340828600342	0.919656332049012	0.775377264583734	0.870337962277915	0.0241268756863262	0.032176149906397	0.0346880199047127
MMS4	MMS4	0	YES	DNA_repair	DNA_repair	NA	NA	NA	NA	NA	-0.500526453554324	-0.728447245432702	-0.661308358533963	-0.723887037368774	-0.93610212234423	-0.980097491629713	-0.745218313839991	-0.694760967605329	-0.69437335310585	1.0276520114877	1.03113968781624	0.94283554696446	0.999212573110838	1.13082876242781	1.09306731587839	1.05755301794844	0.965416867292826	1.03803036483756	0.96437100628121	0.946579894173474	0.851840456309778	0.894392431330429	1.01238886545077	0.974078395009383	0.956241473336875	0.846378019202352	0.942367597100331	0.49049913288821	0.247610346359981	0.141836379642753	0.169794582917414	0.208756995848402	0.0846277532942195	0.266058233348067	0.12233815893291	0.283847753974488	0.0309002322120635	0.0421193340961517	0.0453891564013853
APT2	MPH1	NA	no	Neutral	DNA_repair	NA	NA	NA	NA	NA	-0.00490667343260268	-0.00570085847594407	0.00367795891536518	-0.0101804025241237	-0.0138828865783219	-0.0352045730200067	0.0207930104548798	0.0237483592744404	-0.00541876235792666	1.02436354135905	1.03775927192562	0.984354797917091	1.02018041342137	1.05596553760751	1.04369303473887	0.981561334818056	1.01624531858327	1.03247365207875	0.95265193054443	0.923757489759851	0.895856415498621	0.902737896782482	0.982801654716751	0.975944818774674	0.932502604669063	0.927086305455794	0.954544959412344	0.970605826709947	0.952813569571117	0.882886049362626	0.909140154426529	1.02214269981309	0.985136285694948	0.93162852798207	0.964119720828475	0.979515297748661	0.024909453158425	0.035437131282952	0.0377658024769741
CLA4	MPH1	NA	no	DNA_repair	DNA_repair	0.011907	-0.284782	-0.351268428	NEUTRAL	AGGRAVATING	0.00408096987472982	0.0241355536169688	-0.532855393566365	0.00916660082228943	0.0147194651834133	-0.872562075497753	0.0842288898822238	-0.038860814399044	-0.769100124716663	0.963912119040655	0.940990027063067	0.90128848698974	0.926681002577208	0.966006656244458	0.933517849366821	0.908705362142754	0.881899528254183	0.910923944672838	0.929370463960215	0.89623050453218	0.849649661980769	0.850902807847298	0.918135965317504	0.94349274036307	0.866675097544587	0.839840170875888	0.885307031126023	0.899568559724368	0.865967904797015	0.232997225074991	0.797310133632579	0.900695561191545	0	0.871931213265914	0.69745418138673	0.0329302585168374	0.0206124504033988	0.0285608756800589	0.0309552539455353
CSM2	MPH1	256914	no	DNA_repair	DNA_repair	-0.032718	0.058414	0.086736105	NEUTRAL	ALLEVIATING	-0.000347502977406072	-0.0214355366226346	0.0410774445212965	0.021922235715166	-0.0078858059859909	-0.019497869252959	0.0223051832890722	-0.00734900515554438	-0.0505900883803956	0.993774908198453	0.997491359741658	0.925790797000888	0.980289248940293	1.01023335151747	1.00908076394974	0.937290611155622	0.965337374401006	0.988611422970114	1.00874858934955	1.01174896619792	0.93190086865331	0.984586439322641	0.969482194431266	1.04184673347225	0.961121688939203	1.02004931747388	1.0141067420518	1.00235981177329	0.988418523816164	0.904220277445505	0.987595460345317	0.971731172247527	1.03183035518582	0.92160233179547	0.977538451203565	0.952345214692207	0.0190529944947632	0.0269845298091929	0.0287648674589702
CSM3	MPH1	NA	no	DNA_repair	DNA_repair	-0.014472	-0.015948	-0.004624232	NEUTRAL	NEUTRAL	0.0174616128473186	0.00661387796924817	-0.00984140285894797	0.00156259594358719	0.0678317642779943	-0.00293263387039339	0.135216556559903	-0.0562188145715137	-0.0253131205454843	1.00204677656694	1.00711886219802	0.954324865212357	0.989503396364946	1.04543897542631	1.02553146418231	0.950678402423423	0.964276794309265	0.990548023668792	0.912019510844186	0.86494132529434	0.81472797009068	0.804491698838801	0.945738527480318	0.943556674611236	0.881646661485539	0.834141841730638	0.882415583051538	0.931509105847406	0.877857341485209	0.768339409688103	0.797926272422614	1.05634005277121	0.966500097972893	0.972515327879697	0.748382099736143	0.848899551153097	0.0185679494285063	0.0265466272197673	0.0288659759322682
FLO8	MPH1	NA	no	Neutral	DNA_repair	NA	NA	NA	NA	NA	0.00669490294985338	0.00164272404421028	0.00665581551444373	-0.00127042313508546	-0.00733359823233304	0.00412317080596381	0.00190482861967465	-0.0155357326712705	0.000399467857421647	1.00213143206585	1.01004803265494	0.953253837471413	0.996697292444832	1.02540175199913	1.02068111985576	0.949558810760528	0.979683487643375	1.00074796510786	0.989006208733423	0.989014258308583	0.970639555948113	0.973320227432131	1.0011685746616	1.03453213583203	0.982542426219932	0.983740773975981	0.988323735384795	0.997569083383168	1.00021577627367	0.929110493834669	0.967393281491439	1.01872705999256	1.06007905367323	0.931536518566076	0.947026188947334	0.989106524929447	0.018671827157521	0.0268455636790552	0.0290465334183002
GAL2	MPH1	NA	no	Neutral	DNA_repair	NA	NA	NA	NA	NA	0.000924110041385737	0.00794807312717966	0.0080269533396638	-0.00307988202740212	0.00774028377725726	0.00977537108292149	-0.0212219786010718	0.00114782768941425	0.00459256255074888	0.996166972397024	1.00422761904407	0.946782426459907	0.988578048984288	1.00988640490924	1.01067889301832	0.940352485896824	0.970831762926705	0.990359301675385	0.995347506280103	0.995814265537359	0.979251058999819	0.975164082376191	0.991892753819333	1.02132548333344	0.97796351439778	0.987966284867545	0.992608900630186	0.992520782773674	1.00799174289763	0.933003349301044	0.960427652123795	1.00982634703742	1.04187340302573	0.896281347044314	0.95990948760135	0.98780690270516	0.0187689844185135	0.0268276302626391	0.0289788155559342
HO	MPH1	NA	no	Neutral	DNA_repair	NA	NA	NA	NA	NA	-0.00201538337984233	-0.0106131564409006	0.00472635540664169	-0.00226158336338062	-0.00608257753357588	-0.00437708359014932	-0.00656882246172418	0.0116589708199253	5.87000649982401e-05	1.00513574078162	1.01511533888469	0.960396806947521	1.00486867884241	1.02168341456622	1.02699772569998	0.952682851862422	0.986819680956413	1.00565368175245	1.01066220538388	1.01710014044133	0.994230785334595	1.00689917899894	1.01703419284678	1.09847669084122	0.99625096886498	1.00571206942656	1.02840500030554	1.01327830525726	1.02082947757065	0.955173449489801	1.00645099835635	1.03263537591804	1.12319503114913	0.938411819086369	1.00182294438696	1.03320169393185	0.019032372087946	0.0269978986491294	0.0290787824505661
MAG1	MPH1	NA	no	DNA_repair	DNA_repair	-0.010536	-0.179167	-0.177709325	NEUTRAL	AGGRAVATING	-0.0360432779083565	-0.0579939593899991	-0.326478528737192	-0.0247270895780175	-0.0788865469786698	-0.0845331732248413	-0.0303253056339418	-0.0632291959043494	0.0158611422991255	1.01996565733836	1.03675998354669	0.908433097068542	1.03017860940816	1.03417414190972	1.04368452254532	0.99514091827733	1.01321049355316	1.02247849603627	0.955065824482237	0.939778682857767	0.839766279690809	0.893572528639866	0.946022187624754	1.02733381494001	0.888456198573869	0.919883583577861	0.950040594984161	0.937723017017772	0.915710908150284	0.436129301719748	0.894085134607603	0.899210975492819	0.988407024450026	0.849847783395636	0.866889401149951	0.986745163415588	0.0245960183935486	0.035306067908009	0.0350035785211168
MAL13	MPH1	NA	no	Neutral	DNA_repair	NA	NA	NA	NA	NA	-0.00240121656639187	-0.014169608939485	-0.0308918761160191	-0.0100378633812504	-0.000624913405219601	-0.0275528427913653	0.0176771213793403	-0.0347568643092186	0.0185933189941872	0.990304782462958	0.992882214847633	0.946925850685267	0.978626869789901	0.987383936355699	0.999603720034319	0.938720698097754	0.960598991642384	0.982215287302212	0.96411939972921	0.943486930192093	0.92044466933622	0.921248847752041	0.983228005328075	1.00199393268651	0.942654331362239	0.940602523498287	0.961441938697973	0.952539775450879	0.922881881416515	0.839490199479796	0.891880679980397	0.971558480928839	0.973360669587325	0.90120940666187	0.86909011647506	0.963190820021104	0.0245209930034777	0.0347594711480018	0.0375416637287625
MMS1	MPH1	NA	no	DNA_repair	DNA_repair	0.000146	0.038943	0.048834193	NEUTRAL	NEUTRAL	-0.0354626642130703	-0.0822084064373748	-0.00294637066385279	-0.0336820006808283	0.00394465781903872	-0.0353020419229466	0.0751501363902522	-0.047961637830173	-0.0904298079851967	0.937860196171558	0.903661578220051	0.807484605319924	0.870837747342439	0.972288344544958	0.958719215820509	0.911971953911798	0.845281054032876	0.930178257546747	0.931135947136379	0.897880582332086	0.808967829481885	0.845996870486968	0.962511808440342	1.00880181102266	0.900673962159406	0.848315267250414	0.940208930245076	0.837313680657745	0.726957817700548	0.645624309970725	0.701810204563598	0.940934873314712	0.929934749829585	0.897026081521246	0.663873955188828	0.784192651964588	0.0208234941648536	0.0282417311425481	0.0307546595712826
MMS4	MPH1	NA	no	DNA_repair	DNA_repair	-0.080646	-0.256879	-0.23374905	AGGRAVATING	AGGRAVATING	-0.255525068754263	-0.486373190233563	-0.460263151235081	0.0169015479283086	-0.0205014762678704	-0.0310823669222311	0.0653970116697011	0.0228485951399953	-0.0198708638161586	1.00777965077381	1.0139160122469	0.934804808503985	0.989600504590903	1.05424092829267	1.03968695339033	0.968795778288271	0.969920782151507	1.00861431641015	0.9563286828763	0.937608755809759	0.850210537745762	0.882413100075253	0.987619009075022	0.994432796304525	0.923562876633648	0.860532346013027	0.941096205681114	0.708072559515661	0.464120382725119	0.334504197979754	0.889997617973472	1.01881332181094	1.00387750611625	0.957049082452988	0.857595598206955	0.929298276763475	0.024606723802861	0.0348553802370103	0.037015180342928
MPH1	MPH1	0	YES	DNA_repair	DNA_repair	NA	NA	NA	NA	NA	-0.407111288526138	-0.611389827265421	-0.539743306742989	-0.630222608194067	-0.785667080296764	-0.941273557455713	-0.502502381132567	-0.718218934844127	-0.627914495404389	0.99552076962114	1.00509948651462	0.945046465133072	0.982505106898281	1.00466567062511	0.99300451672199	0.872982690727642	0.946847846006524	0.976725693223392	0.939910809071816	0.920065717502332	0.8470395636256	0.85719758306962	0.936967622151397	1.04156909359392	0.856053019782854	0.890878023611868	0.938911541981096	0.528607219554336	0.313377490924531	0.260753736441716	0.212000365646495	0.155681051608959	0.0930090037873365	0.244823647226327	0.125300260869659	0.289130354727115	0.0410483973536951	0.0594668435843133	0.065160445285926
APT2	MUS81	96535	no	Neutral	DNA_repair	NA	NA	NA	NA	NA	0.00176158182132808	0.0294694559654986	0.0183871418412151	0.0113385293005561	0.02033063348661	0.0171898506892405	0.0393691276488901	0.0213836920992555	0.0147000801929699	1.04663570030423	1.07476856664106	1.01008746679089	1.02996056233197	1.14981994580953	1.105396181773	1.07453572280588	0.951482450609267	1.06912341117348	0.949125840484785	0.921733723535023	0.886185630679486	0.896313836155917	0.997955546082646	0.944933026049354	0.948810940617667	0.891538765571777	0.939477804277545	0.99479215157378	1.01997333315946	0.910586422176161	0.932612995586628	1.16792658577332	1.06170178472433	1.05831468466214	0.860206132516597	1.01776984034278	0.0242290647857155	0.0352936956495236	0.0369113341417382
CLA4	MUS81	NA	no	DNA_repair	DNA_repair	0.02746	0.004642	-0.020003319	NEUTRAL	NEUTRAL	0.0117969793744051	0.0272353270137542	-0.0104083391306388	0.0199049784517857	-0.0111303882103168	-0.00348617264135695	0.0237483287994212	0.014767126039787	0.0407157195819458	0.979631018233291	0.963503403416049	0.918747302391723	0.933438934171831	1.02644630644373	0.960096655578913	0.975337236206156	0.863174826994928	0.930624905347014	0.923158134279987	0.89329313506188	0.83291496625381	0.839513052200944	0.944719492706814	0.895541038475195	0.890837842814181	0.736675027370752	0.855692747682532	0.91590674687486	0.886027691968875	0.755683405097261	0.803764848607855	0.953522491146258	0.850526934898891	0.891723030993894	0.65270857926646	0.83360766354985	0.0202146756533106	0.0284590812768054	0.030498776993143
CSM2	MUS81	NA	no	DNA_repair	DNA_repair	-0.040624	0.034277	0.068316509	AGGRAVATING	NEUTRAL	-0.0144786000561603	-0.030313473201658	0.000975921288777489	-0.043029060121184	-1.00832532443473	-0.0388394240342571	-0.00115454706708497	-0.287168685848662	-0.0258145625647418	1.01913587671599	1.03690734684637	0.954911155696798	0.991158919059562	1.11181726639949	1.07057549367225	1.04245995888987	0.914543983704085	1.02703697544844	1.00641989332031	1.00936218482183	0.924573411880053	0.979747869936323	0.981967047262138	1.01403500427568	0.974107494348274	0.997482012180074	1.00150553543522	1.0120150251659	1.01819473717506	0.885336684773467	0.929118019863294	0.0833701249808082	1.04928618713429	1.01575471967407	0.622164748459521	1.00469605903348	0.0184771821077377	0.0268991433398082	0.0280561145717906
CSM3	MUS81	NA	no	DNA_repair	DNA_repair	-0.031097	-0.035552	-0.015282385	AGGRAVATING	NEUTRAL	-0.00543956378962291	-0.023939916027881	-0.0333363230302261	-0.0145444032187263	-0.0480100547646416	0.0407932269400392	0.0592237522595654	0.04188108460162	0.0144806897497894	1.02342907832776	1.04213463686527	0.974246699176242	0.99898302894509	1.13913591814913	1.08781198267643	1.04964850080206	0.919310904417959	1.02853019830609	0.905440294964005	0.858784277793704	0.804794497365057	0.797563967563602	0.956929592562541	0.901483323623345	0.894216583145965	0.775821016870146	0.86012393873472	0.921082989677114	0.870237346478359	0.750800448201757	0.782238070886989	1.04158877053991	1.02090936281946	0.997734664467728	0.753840696257445	0.898746042287026	0.0166188145039108	0.0241705109926968	0.0256911331579573
FLO8	MUS81	NA	no	Neutral	DNA_repair	NA	NA	NA	NA	NA	0.00584838592834506	-0.0109980307494882	0.0216297935654086	-0.00151058959214741	0.0149652046825507	0.0100061171325137	0.00626004039516391	-0.013681483807268	0.0115506651170652	1.02737014055616	1.05051932492525	0.982453649534975	1.00767650987088	1.13476811743026	1.08680220923455	1.05688707376974	0.922907817320928	1.04015755302614	0.986687543257942	0.98696120598659	0.963626891356213	0.968732195938876	1.01087042082825	1.00953721259463	0.995140084405239	0.961928997920114	0.97648242403704	1.01967091201588	1.02627704450467	0.966279103122675	0.97345505726428	1.16268938450534	1.10836359318709	1.05851240550474	0.86922044168372	1.02757612300764	0.0180987661101418	0.0267370298776783	0.028324449669378
GAL2	MUS81	NA	no	Neutral	DNA_repair	NA	NA	NA	NA	NA	-0.00916455518144218	-0.00698650023207376	-0.0191156993707711	-0.00899581849165195	-9.89609293382693e-05	-0.000841672718030208	-0.00210771588193488	0.00955858886821593	-0.0112936582738975	1.02145903917309	1.04457035621686	0.97599990210818	0.999458548819627	1.11454014163688	1.07478327548181	1.04832615036264	0.917360179685547	1.02937715881413	0.992980630515212	0.993768539087921	0.972500536935224	0.970515623911097	1.00289241893501	0.997325082095771	0.990001250877684	0.964911456648576	0.980561736087473	1.00565552954511	1.03204532890231	0.928880518050847	0.96087230088919	1.1185492329251	1.07279782372317	1.0369925034721	0.891335702453442	0.999439477422675	0.018196629954566	0.0267162561785805	0.0282648161500284
HO	MUS81	1198053	no	Neutral	DNA_repair	NA	NA	NA	NA	NA	0.000868036089300415	0.00947512434444607	0.0104829938972597	0.0124161024999492	0.021907266581315	0.00590655463722318	0.0129580375642453	0.0181861128243503	0.0168156964173284	1.03066301454578	1.05566561451002	0.989521887287013	1.01577893660055	1.12724414606719	1.09208716425014	1.06118494319393	0.927432842106398	1.0458523488715	1.00850797440403	1.01475207254799	0.987529805150286	1.00241011531372	1.02772239004973	1.06745665721042	1.00844704034687	0.986567654526703	1.01714734903585	1.04021214209063	1.08081642372753	0.984062688207976	1.02778032729518	1.18178064734437	1.17309728763195	1.08321785520347	0.92649403936011	1.08032842319529	0.0184492569825264	0.0269113377841807	0.0283635379289039
MAG1	MUS81	NA	no	DNA_repair	DNA_repair	0.011532	-0.07036	-0.082759195	NEUTRAL	AGGRAVATING	-0.00720100159827543	0.0122515327468008	-0.059021197000933	-0.0344185677084027	-0.0874615370157815	-0.113056150097889	-0.0825990093827734	-0.611175621919834	-0.089188173323931	1.03099570213465	1.05434486484276	0.928235475351654	1.02621081549972	1.09826779337703	1.08662847996082	1.05385547920313	0.959204488771054	1.04380496566515	0.956308220013917	0.945666963413001	0.819238092927831	0.901476153945644	0.975051668266167	0.967134181689975	0.932481107804727	0.86498665848981	0.927942941681633	0.978708819707234	1.00938614148645	0.701567881812999	0.888874356370501	0.982952438816666	0.938370945878752	0.900363604525762	0.208924730783112	0.8794035836717	0.0209849652877309	0.0304471507322258	0.0302092709352905
MAL13	MUS81	NA	no	Neutral	DNA_repair	NA	NA	NA	NA	NA	0.00523779639065081	-0.0140770565998347	-0.0256788545365899	0.00349869994012125	-0.0348289818112627	-0.000603066047131773	-0.00694275635732555	-0.00468941380174797	0.013201165986336	1.01160048970064	1.02631497428281	0.971383969326271	0.987810156850545	1.07384410582996	1.04990802636136	1.02736606102236	0.916942666998986	1.0150463814779	0.96020285414391	0.940920681239918	0.909526209925854	0.913767167564397	0.999182314516421	0.965409108011976	0.961674251646923	0.893734217422656	0.943198748742138	0.977154226332922	0.952435083641572	0.857551775043757	0.906966898580663	1.03952775759221	1.01453942944191	0.983156347733215	0.812361519717613	0.972227259668613	0.0238893269237939	0.0346391278843898	0.0367857600838836
MMS1	MUS81	NA	no	DNA_repair	DNA_repair	-0.021449	-0.021292	-0.014593122	AGGRAVATING	NEUTRAL	-0.0417477142407121	-0.107275244899522	-0.163506845604371	-0.00858720113764663	0.0206109635755686	-0.0323968100074507	0.093346781701851	0.173436363843714	0.0396196485435023	0.953545967781094	0.924969141819272	0.823383716564756	0.877246720253969	1.03158341080926	0.987621087550071	0.976286843632027	0.833522868066773	0.952687088516176	0.924982384127542	0.894913352726752	0.792082715038676	0.83408455606691	0.988277126530274	0.950672689548486	0.927380723079318	0.741865607545095	0.911824667505849	0.840037154086481	0.718030389936213	0.485205376584739	0.722918207181045	1.04071559074057	0.908164242259076	1.00094452379205	0.795620191231721	0.910629705510274	0.0204505594978017	0.0281565702506473	0.0303176939457606
MMS4	MUS81	NA	no	DNA_repair	DNA_repair	0.026855	0.179635	0.177177311	ALLEVIATING	ALLEVIATING	-0.052975657251971	-0.114468846068998	-0.0187041913196088	-0.00530627111544991	-0.309393027164769	-0.276281991272406	-0.00972430363386827	0.0462191994144033	-0.160473675907694	1.02950475930871	1.04821751635403	0.960105321949578	0.999275912917476	1.14861133751424	1.0990049727855	1.06258522083407	0.921748530292166	1.04340182651317	0.952505790416865	0.935125403060959	0.839789985374646	0.875545787598701	1.00242328483053	0.960687497576147	0.939332807036468	0.809190495686028	0.924699008400495	0.927636703031945	0.865928153370147	0.787783361213038	0.869573057860849	0.842194073521332	0.779621953590878	0.988386212689039	0.790074545911801	0.804379672463409	0.0239401882006143	0.0347288432151006	0.0362108697408082
MPH1	MUS81	NA	no	DNA_repair	DNA_repair	-0.071182	-0.204046	-0.17882578	AGGRAVATING	AGGRAVATING	-0.351944618573685	-0.539668650711709	-0.457851868970791	-0.0670420029764083	-0.0572307755587523	-0.024751536504609	0.0178261679771333	0.120215039171808	0.038945984744088	1.01816775743517	1.03889813457579	0.960805962161508	0.993292033133298	1.10490845136634	1.05972721186607	1.00286697142393	0.915603278889505	1.02106029307315	0.93592766332306	0.917857394075221	0.836786730164346	0.850219687405783	0.952906453713965	1.00013750010332	0.870358029899921	0.839751228180583	0.920919565098411	0.601083046900943	0.41396880163794	0.346300782530317	0.777558170305844	0.99405585766545	1.0378918610812	0.888834922118797	0.887492290340408	0.980047893606895	0.0235150070599032	0.0343857542148839	0.0365430230176397
MUS81	MUS81	0	YES	DNA_repair	DNA_repair	NA	NA	NA	NA	NA	-0.449990131903217	-0.708488016189692	-0.570941260319592	-0.643765990348991	-0.877872337318208	-0.857352391646896	-0.647677917637585	-0.355913189113432	-0.54794611940206	1.02965960924415	1.05666659951484	0.968487573027163	0.99857855163152	1.15824675236743	1.10309844120121	1.0623474116535	0.904819930925777	1.04400030059308	0.928146529243887	0.913678420932139	0.815866983673649	0.836011925476656	0.983136675515917	0.936162034678145	0.901575436187702	0.687529988771825	0.886104875090768	0.505688185527051	0.256966432708033	0.21921120773856	0.191060954484988	0.260823132727333	0.175321109440316	0.31009360708937	0.266196949625176	0.377142770213158	0.0286961140169117	0.0421329518111246	0.0441300991010129
APT2	NGL3	NA	no	Neutral	Neutral	NA	NA	NA	NA	NA	0.00387392393581453	0.0022832219218218	-0.00924571730767502	0.0063626572154273	0.0185092135928521	0.0336095774586542	0.0196564134400214	0.00804155784430216	0.0179510039709298	1.02204883545648	1.02754586111905	1.02279560606661	1.01564234226293	1.02065250345914	1.02000780663665	1.02141557657929	1.03268339729104	1.02778348036535	0.983133068734543	0.966622000926147	0.963278394712179	0.968384807360576	1.01492293981797	0.970216855199794	0.990286880802863	0.968169690985148	0.983304523565273	1.01028220831347	0.999149491922559	0.979463052868556	0.993781093754236	1.05543326685207	1.02511201801863	1.03280696938106	1.01076520389424	1.0309586073853	0.0216404744905098	0.0313496646461031	0.0333291648731911
CLA4	NGL3	NA	no	DNA_repair	Neutral	NA	NA	NA	NA	NA	0.00339302221696306	-0.00827099469069936	-0.00166116756478277	0.006665173614116	-0.00569478901995782	-0.00103230680321362	0.00383104999799571	-0.000147776045357437	0.00570381550507742	0.94703259825101	0.912743824795104	0.90735408748881	0.906173484572748	0.922391883791584	0.884066670856372	0.916703047602711	0.85755332225413	0.879212478207656	0.981736381547712	0.97082537392412	0.963909349942416	0.965614657124801	0.983417663743583	0.945549974098171	0.969604785550091	0.934050662893975	0.956047346904839	0.932234297692084	0.875040136483975	0.869498318644738	0.878034544241743	0.901505462156697	0.831667282621791	0.890938027972327	0.793879212200533	0.842045390044727	0.016639814301004	0.0232113883520362	0.0252289469540453
CSM2	NGL3	NA	no	DNA_repair	Neutral	NA	NA	NA	NA	NA	0.00498031323390524	0.0036602190541907	0.0046665494968515	0.00408250405428418	-0.0340293672565844	0.00192349763494285	-0.00896357392935212	-0.00276435647892804	-0.001522344407423	0.975822990667989	0.968201141932558	0.947420188942065	0.96130919972194	0.947179043115061	0.959692195034704	0.964223261831285	0.956981959803586	0.958736215352135	1.02401062881574	1.03464174367705	0.979430869586465	1.02874858086434	0.996275073031797	1.02562819856297	1.00385818623186	1.04092402920366	1.02837080818704	1.00421153262329	1.00537038578703	0.931805348180931	0.99304684701684	0.910417086274513	0.985841207623433	0.959086048445794	0.993289587554322	0.984314614232829	0.0172214094611744	0.0247134820375676	0.0263363906391797
CSM3	NGL3	333130	no	DNA_repair	Neutral	NA	NA	NA	NA	NA	-0.00703364848065284	-0.0201207281628091	0.000239557934257104	-0.0193152441690595	0.00679675397547128	0.0105593546951234	0.00371204620504344	0.00562405531867924	-0.00431707227179358	0.990209153986851	0.984721630042	0.974347264761127	0.974655059826802	1.0001464703977	0.995765475579141	0.98313923864913	0.961900387017487	0.97067477366996	0.949942882197804	0.915044074903119	0.891565621497349	0.882361768733074	0.980493339051607	0.933355290958953	0.945634195246032	0.889733367972996	0.923310036850724	0.93472704731591	0.883105867278274	0.870146769099554	0.843243577179141	0.991012434715253	0.94299596511134	0.935393988511661	0.862298056110057	0.893672492547099	0.0146459569067357	0.0213520666951288	0.0232994820017607
FLO8	NGL3	NA	no	Neutral	Neutral	NA	NA	NA	NA	NA	-0.0147328221837183	-0.00391515697374249	-0.0175373573135962	-0.00817531238360792	-0.0280461388366384	-0.0397905438057841	-0.0312434831278457	-0.0128576178781911	-0.0357247709813202	0.988417447323963	0.985743114232444	0.985860039271669	0.983392689614193	0.964502702372482	0.976745020487994	0.982747803119969	0.978397103828727	0.976915440883114	1.00718304488746	1.0136446001508	1.01273457542037	1.01680661845869	1.0210117103834	1.02066448594489	1.0188708712142	1.00688627362717	1.00616094182412	0.980915677850947	0.995505000266731	0.981098516450372	0.992226428212956	0.956919378695161	0.956426950145602	0.969945109421124	0.972256201928062	0.947423728504113	0.0167354401917368	0.0246230844240889	0.0266892114899214
GAL2	NGL3	NA	no	Neutral	Neutral	NA	NA	NA	NA	NA	0.0114875283610442	0.0136453620017886	0.0229730471223385	0.0148160995344449	0.0249082137243811	0.0308447057377578	0.00445760365971527	0.0126370183588429	-0.00119245754519266	0.979488790143438	0.977295051054545	0.976930113059383	0.972469664842301	0.944551618553398	0.959496409128747	0.969337949888296	0.964943176110338	0.960693414336316	1.01261130975818	1.01953287590882	1.02041416627763	1.01989767754362	1.01497180959703	1.0098743081893	1.01481815224867	1.01186715300091	1.00987501568778	1.00335015584955	1.01009022977968	1.01988446063136	1.00686624488641	0.983839838628749	0.999658849230101	0.988150588987755	0.988967012002445	0.969030431911607	0.0168562567022711	0.0246255777208837	0.0266144229785713
HO	NGL3	NA	no	Neutral	Neutral	NA	NA	NA	NA	NA	0.00532329534963653	0.0020729530335597	0.000866338223170009	0.00460112989204984	-0.0116222662514146	0.0081072247920227	-0.00708036524493243	-0.0020952083304118	0.00950540748403597	0.987033030900734	0.983387453811898	0.987759247448288	0.983597374839598	0.954316589256584	0.972008822903975	0.973739632460865	0.980385908312803	0.972743183289122	1.02277433223656	1.0345884115499	1.03092768664352	1.04348395771028	1.03300223544886	1.0490121215116	1.02514310879496	1.02041201695549	1.0320287159449	1.01474014693911	1.01928946831407	1.01901077602778	1.03077300800084	0.973924730122292	1.02648083932049	0.990949390425665	0.997930343327435	1.01303022059779	0.0148411179919211	0.0213005139796627	0.0229957825806355
MAG1	NGL3	NA	no	DNA_repair	Neutral	NA	NA	NA	NA	NA	0.00694163987001544	-0.00105515764758174	0.00458339499151804	0.016717233851092	-0.0172449773722974	0.00804937887299136	0.0104475235163485	0.0228944135486909	-0.001382957307832	1.01097241406022	1.02024532412955	0.918722553547397	1.01638127469987	1.00365585946	1.02729251311764	1.01559761154739	1.01459705941597	1.01319728772181	1.00429828005625	1.00824592233127	0.951358877712739	1.01075045853689	1.00478805570142	0.998429469537314	0.998485825607118	0.994182045455973	1.00087022991567	1.02269789225829	1.02850534980038	0.875259515720456	1.04549132287544	0.992928204669404	1.03356097522257	1.02552635330882	1.03228063497177	1.01353570980468	0.0174563932027062	0.0251279152356942	0.0250774213093601
MAL13	NGL3	NA	no	Neutral	Neutral	NA	NA	NA	NA	NA	0.0137453959641091	0.0113633928302485	0.0180922643657479	0.015785532799707	0.0406059653097866	0.00729489326822684	0.0221175708539589	0.00828277303163438	0.0156400184421687	0.975060857993953	0.967670872164103	0.9706614320281	0.963074611470258	0.927192874755139	0.95512637508274	0.959730188592699	0.952080205191194	0.955411145129742	0.995459837821639	0.987946312313061	0.990296502297059	0.994172584047146	1.01721568479117	0.989503915298949	1.00511586490154	0.987197268237269	0.993254991363666	0.984415359898259	0.967470206000089	0.979513116674407	0.973456449240664	0.983801082905523	0.952435785216082	0.986802733718003	0.948135723212574	0.964695076978815	0.021079034271425	0.0303603241143198	0.0327818899247157
MMS1	NGL3	NA	no	DNA_repair	Neutral	NA	NA	NA	NA	NA	0.00530743555389507	0.00573439335294574	0.0107129887035849	0.0221108051268634	-0.0173728054405394	-0.0100482097941085	-0.0192735167440968	0.00569330418141923	0.000156525174014053	0.914519409291697	0.868010476560221	0.795237319471608	0.842216051153036	0.931554321901123	0.919778869009063	0.919693183765914	0.813509993418173	0.898201182636667	0.983514312052575	0.973023066771038	0.93432946220047	0.96604932114732	1.01587276794801	0.988542708450122	0.996704977516067	0.941834127179834	0.991059107822901	0.902847081472589	0.845335891003691	0.738566852325107	0.827635272727282	0.929083646594173	0.898985902734264	0.896759305928121	0.762981735869802	0.889098098454827	0.0168358731511834	0.0228331167360995	0.0249192171844301
MMS4	NGL3	NA	no	DNA_repair	Neutral	NA	NA	NA	NA	NA	-0.00713421563038636	-0.0159273682878538	-0.012706118746944	-0.00445057150980425	-0.00548277317606561	0.0112512841334535	0.00933871212103031	0.014373690496963	0.000553677508207252	1.00727054191913	1.00709199583349	0.951527270563755	0.982720392505899	1.05343678406917	1.03926011115186	1.01869481585383	0.961450405200929	1.00527731301021	0.996506735764309	0.996211092632064	0.956698173193514	0.979193039158452	1.02056612027016	0.988097538841843	0.992906007397898	0.946441254535999	0.98721602570177	0.997277950001768	0.988543716964272	0.896706933952903	0.959221694204339	1.07025106738736	1.03888914700312	1.02223334678861	0.924715315991824	0.99444340697832	0.0175146161463522	0.0245349870029276	0.0265837779512684
MPH1	NGL3	NA	no	DNA_repair	Neutral	NA	NA	NA	NA	NA	-0.00893220106476076	-0.0122377361917284	-0.000611654513151049	-0.00715557335537632	0.0188157682762989	0.00709490702899646	0.0290818554603635	-0.00261260650832623	-0.016792330786746	0.988532952897303	0.989677462238906	0.943944515599714	0.973873138944038	0.982159611878335	0.993889244311829	0.935002033353083	0.962463189706616	0.978883069908469	0.988084674912265	0.985387993535359	0.955240550158698	0.965241437150518	0.99350724257428	1.01148943468621	0.955359453292222	0.964667841880525	0.988137794213798	0.968246850632198	0.963945882450429	0.899626277850522	0.933988004277586	0.996568838509496	1.01169464248506	0.92117556053588	0.926168151753534	0.951209669278176	0.0171593727089198	0.0246819290419174	0.0266286114779831
MUS81	NGL3	NA	no	DNA_repair	Neutral	NA	NA	NA	NA	NA	-0.0144647105348458	-0.0143545161969446	-0.00628143047427117	-0.0192811436551341	-0.00712341603204426	-0.0208213382593197	-0.0265747813471788	-0.0181297474667002	-0.0191238441341335	1.00921934693011	1.02138098903901	0.967250246819066	0.982624571379582	1.06823495051417	1.04222984930785	1.02406102037616	0.918545262922217	1.01066466964381	0.984119009849932	0.981882553136318	0.943430734427678	0.957104462204741	1.00936167884329	0.972681425210157	0.97461954372569	0.919513192986431	0.9685420756792	0.97986973843413	0.99092730633107	0.906412042855402	0.923127849787467	1.07348466130602	0.995160428189998	0.974303426182208	0.823375780931124	0.962482579785074	0.0167404726839538	0.0246432577524952	0.0261377337585359
NGL3	NGL3	0	YES	Neutral	Neutral	NA	NA	NA	NA	NA	-0.526546811854543	-0.783966352761029	-0.802202048939993	-0.848760754615512	-0.882771029290913	-0.931134515094265	-0.811643729760586	-0.869814007700406	-0.729471993467627	0.97328472541561	0.96501623039671	0.965185556015491	0.958086677976662	0.920116796467875	0.947665286104376	0.954558689505212	0.954695064389554	0.95142286611604	1.01589849252512	1.02455063231339	1.02362953043175	1.03589707328168	1.02535929491156	0.996258588878511	1.01508542180678	1.00592190748072	1.01455207751643	0.462211640890263	0.204742587319258	0.185792227551316	0.143718697437455	0.0606695578132685	0.0129935078551148	0.157313888348857	0.0905195716148771	0.235790354465258	0.0207355744460834	0.0302846600223421	0.0326456164648906
APT2	PSY3	NA	no	Neutral	DNA_repair	NA	NA	NA	NA	NA	0.00318451238950552	-0.00821929472619907	0.0164037029399001	0.00571961692789181	0.0147116326039471	0.00933621192883398	0.0166457541536565	-0.00597370069401807	-0.017353332715795	1.03961114249271	1.05445681715808	1.00533084748604	1.04268816159059	1.06251154026439	1.04487028201827	1.03659768873427	1.05668550511465	1.05892006959446	0.967805089055948	0.9406881607654	0.899026160626326	0.926160786702234	0.968787738479133	0.961092328282404	0.957374993905131	0.943024583167285	0.970313443294081	1.00976269876724	0.984637482530057	0.918377709297012	0.971604594246344	1.04139996253552	1.01431707903598	1.0082561452665	0.990636375554509	1.01084296177531	0.0216575199415162	0.0312538590417369	0.0317070791373497
CLA4	PSY3	NA	no	DNA_repair	DNA_repair	0.029901	-0.093502	-0.139883623	NEUTRAL	AGGRAVATING	0.00549768736075748	0.00288552999968695	-0.198254403841932	0.00135020265285105	-0.0179516160584928	-0.013365136938114	-0.02157638667745	0.00682678743919124	0.00706067496012354	0.955675096388855	0.92308657511797	0.893020054947595	0.915300754730953	0.948063750754434	0.900396235588486	0.92414833778591	0.866456896980564	0.891704473390858	0.959214129129235	0.931057575792873	0.867718709811864	0.902014475115858	0.91654934210762	0.931150778293054	0.922561603155201	0.895176976963865	0.936487180918271	0.921268604223767	0.859976478944256	0.57637465178684	0.824680418769903	0.850465529461148	0.820799171563121	0.829864702552368	0.776140548601623	0.83695045613529	0.0166567985972093	0.0231451822167159	0.0244695327595166
CSM2	PSY3	NA	no	DNA_repair	DNA_repair	0.010588	0.115853	0.109244714	NEUTRAL	ALLEVIATING	0.0403799554493682	0.0471704163120374	0.0749133872701046	0.0376290778919896	0.176743487642847	0.147133242052937	0.154754806631467	0.0716881828785735	0.0725353228180431	0.994520550060068	0.993929616124185	0.921694727432939	0.985527411626354	0.996720037134308	0.990270537212124	0.980471932998498	0.980697876232937	0.99125101816213	1.01121155622264	1.01038882382582	0.928585363218495	0.990507255367807	0.959592342422419	1.01884825914655	0.976604576972318	1.01734055844043	1.01661833870651	1.04627370728325	1.05199368516533	0.931137109067811	1.01443609549055	1.13331980112851	1.15631986581501	1.11229570407763	1.07030465482069	1.08065119960451	0.0172802719140778	0.024800045675673	0.0249685043499889
CSM3	PSY3	NA	no	DNA_repair	DNA_repair	-0.009143	0.031175	0.041356939	NEUTRAL	NEUTRAL	-0.0161644935075241	0.00389007439138203	-0.0098528701923896	-0.0104592936878386	-0.0178746223025994	-0.0659018211722364	-0.0269119103166954	-0.00749468169523023	-0.0208786717511223	1.00575133211578	1.00797598129594	0.953730556264074	0.997799214798909	1.04412693446267	1.02192597519421	0.998095853444774	0.983309564790959	0.998779967515211	0.93511468173136	0.891594000104611	0.832656710667218	0.847061907626714	0.936556418164302	0.923624406280255	0.914688793505632	0.865462583868163	0.911052843843924	0.924514298039169	0.902764239285262	0.785365654701057	0.834856680660444	0.959537331189403	0.879344514905142	0.886521805760343	0.842732386522764	0.88876392835259	0.014634058447926	0.0211720621436814	0.0219555777614923
FLO8	PSY3	NA	no	Neutral	DNA_repair	NA	NA	NA	NA	NA	0.00770898677981659	0.00466535472365227	0.0144928937370677	-0.00716461101927053	-0.00313172782346139	-0.0133662944833001	0.000587291084621895	0.00222882307496291	0.0178394201201456	1.00764798462085	1.01370015650655	0.962631525253166	1.01073971919811	1.01839151531266	1.00820720691657	1.0002625464754	1.00524068340448	1.01120314974212	0.994677796223298	0.991412332495576	0.961632226578844	0.980656017181434	0.98841155528086	1.01458268667265	0.99374886933133	0.986876230467329	0.995212157382281	1.00990060055715	1.00938172860034	0.937147513766592	0.983270786408769	1.00232427851009	1.00904808610407	0.993587013551299	0.993763507805867	1.02409795894525	0.0167525959345784	0.024622398275093	0.0253446304176894
GAL2	PSY3	580890	no	Neutral	DNA_repair	NA	NA	NA	NA	NA	-0.000370043119411693	-0.000887538828602703	-0.0105730637194495	0.00228145103650427	-0.000924045387420984	-0.00512102776113936	0.00511063327318367	0.00521628764675396	0.0114407550360748	0.99827060493845	1.00451004233535	0.953014426251649	0.998214996625159	0.995564993136915	0.991848097600516	0.986493835186471	0.990305370469868	0.994185278339005	1.00012285740619	0.99711829429756	0.969456646976824	0.982664867061579	0.979321183584941	1.00351063225777	0.989962440832785	0.990775536128156	0.998841513826473	0.998090353253052	1.00075584158399	0.910944243177484	0.983075880712874	0.974325846694177	0.990305325933462	0.981423819514897	0.986521830506561	1.00461052418826	0.0168961146911184	0.0246422148358582	0.025280927747664
HO	PSY3	NA	no	Neutral	DNA_repair	NA	NA	NA	NA	NA	0.00823204473182446	0.00620451464821796	0.0152684581154833	0.0195797635708415	0.0181111529393367	0.000775876559151228	0.0105771223269115	0.00798364763525819	-0.00410243488462881	1.00135997813403	1.00310070061649	0.970999936131681	1.00321620051956	0.990834147658074	0.993395268344919	0.986419574201852	0.999461723775497	0.997652774853286	1.00375841127575	0.999033003008124	0.952150742792853	0.98595473984022	0.97939704020525	1.03992787170676	0.987176539716171	0.988563647850902	1.01526714635134	1.0133600496453	1.00841669364279	0.936454875652503	1.00829170414452	0.989018523963694	1.03394374779206	0.984083356232019	0.995725890070801	1.00894334726291	0.0148944624165707	0.0213996339764788	0.0222603260117839
MAG1	PSY3	NA	no	DNA_repair	DNA_repair	0.014564	-0.153914	-0.167454375	NEUTRAL	AGGRAVATING	0.0012986197001883	-0.00990583179594133	-0.359941990507531	-0.0310689428958815	0.000103657781280575	-0.0174682841644623	-0.00756753755205247	-0.033609691886949	-0.0169665729516222	1.02178774354581	1.03640625044988	0.904225360335508	1.03303746908784	1.0308468526136	1.0436883539437	1.02488487033562	1.02923684952854	1.0309305395154	0.981171887927083	0.966562190542868	0.857330693214953	0.943898572174082	0.939654259244672	0.985612145793743	0.95060401611265	0.95498297481336	0.980029573426664	1.00381074244831	0.991625942192361	0.414872985819098	0.943506319467847	0.968320768640129	1.01074398300376	0.966345367379534	0.948927647305555	0.993457500956407	0.0174897895188439	0.0251871267322004	0.024197630825677
MAL13	PSY3	NA	no	Neutral	DNA_repair	NA	NA	NA	NA	NA	-0.0127676206368125	-0.0115864467838815	-0.0060838271461703	-0.0242802198024434	-0.0242411772226239	0.00443006784876012	-0.0139663202330615	0.00162699865088686	-0.0113414079742947	0.98936889314299	0.988015441723742	0.951857040106293	0.982157578366638	0.966961444285146	0.979899116310155	0.972255134246456	0.970605177177671	0.981082579900161	0.978078577548961	0.957804951800252	0.918550562290534	0.94404059377682	0.967072846046604	0.979633104642649	0.968398927181955	0.956508209582387	0.978022740586048	0.954897445387655	0.934695415340943	0.867208196250707	0.903102129359563	0.91228570475591	0.964448847043447	0.927779808842603	0.930269353612493	0.948064491573844	0.0211546223939682	0.0303649895772787	0.0314927869618892
MMS1	PSY3	NA	no	DNA_repair	DNA_repair	-0.0255	-0.020355	-0.008427126	NEUTRAL	NEUTRAL	-0.0589485372646595	-0.104142968959423	-0.145108068502214	-0.0153838994540058	-0.0276099415776863	-0.0447972969691173	-0.0165803600795393	-0.033917353655519	-0.0326985883828122	0.922365315598519	0.87611226838206	0.776606991401073	0.847244669415213	0.956344671140726	0.935355620499529	0.927110793332549	0.821940219678585	0.913493640832166	0.960467328224216	0.932659039943506	0.839102229320762	0.900356195628808	0.947677500332075	0.97480122349857	0.947860423174169	0.902160032844554	0.970401167735666	0.82546227095242	0.70946528877902	0.501205875590143	0.742952919982578	0.879621431965258	0.86687402851167	0.862423096022266	0.700096733465176	0.852576561043656	0.016855695525607	0.0227846255948677	0.0242219249026721
MMS4	PSY3	NA	no	DNA_repair	DNA_repair	-0.008123	0.050237	0.060475403	NEUTRAL	ALLEVIATING	0.0152087979425319	0.0239801859439019	0.0508301891039966	0.0311928132532467	0.0268938277138903	-0.000837137122146933	0.0127684448739377	0.0515142722581543	0.0115725894288354	1.01831912341795	1.02256064135405	0.937328183017242	0.997972033687682	1.08251700416717	1.05589628710583	1.02936183957778	0.975132438586069	1.02516846776552	0.974082657809208	0.955290040859398	0.866155635895297	0.917243999264246	0.958218212517438	0.975234565521328	0.947883164339868	0.90964881708372	0.968036592949408	1.00722281469611	1.0008916533714	0.862780779750339	0.946604547538427	1.0615264341652	1.02896356392889	0.988244059496511	0.937922696707712	1.00428990666295	0.017554604812914	0.0245334348221894	0.025646147097457
MPH1	PSY3	NA	no	DNA_repair	DNA_repair	-0.04872	0.051748	0.095162178	AGGRAVATING	ALLEVIATING	0.00828379297420275	0.0159045973984139	0.018398934354432	0.00872132942235554	0.0037413364384432	-0.0328155176500321	0.00839817585831151	0.0579406139703372	0.0160660393676291	0.998798442904002	1.00472107467732	0.929378679453103	0.988414049279067	1.01094135975873	1.00956081045777	0.943425304443018	0.975770444642317	0.996609049392187	0.965719805786966	0.946078028635273	0.864794077421001	0.90453865486773	0.930156419951202	0.99842540428391	0.911885254442972	0.92637022481543	0.968234243210155	0.972805641496009	0.966435892487816	0.822143915207434	0.902576299417772	0.944028706621201	0.974849901773819	0.867541199936423	0.961548693004259	0.980931203665634	0.0171768193765149	0.0246577822868603	0.0257403553384279
MUS81	PSY3	NA	no	DNA_repair	DNA_repair	0.003767	0.105445	0.110136125	NEUTRAL	ALLEVIATING	0.0197097476575788	0.0257833536684002	0.0412314838120099	0.028017502667926	0.0343489836472067	0.0219148037052493	0.0200852347307179	0.0717846337981171	0.0489281118268867	1.01993096117742	1.03841663496077	0.953676226028276	0.997623252720754	1.09872081403626	1.05986723622663	1.03416371800396	0.926945972990921	1.0296195471006	0.961749497975736	0.943464013583342	0.853537274770247	0.897037656684977	0.947634690422921	0.960009627045141	0.928865033745732	0.880476187379136	0.949814660961667	1.00095313579897	1.00603042867066	0.855781045516159	0.922974915363572	1.07339450274907	1.04042018241195	0.981457365886087	0.883713837721445	1.02777564788983	0.0167345067291797	0.0245724026211885	0.0251842501790141
NGL3	PSY3	NA	no	Neutral	DNA_repair	NA	NA	NA	NA	NA	-0.000170415755459806	0.00592615666414206	-0.00459213036080231	-0.00276121767491623	-0.0133291988811078	-0.00681073197865609	0.000800751704192874	-0.0199260772942888	0.00571741428080436	0.986879899379785	0.98375683501058	0.94740032816844	0.975411886746968	0.959636538745815	0.972121632805518	0.9671913639816	0.97320342471738	0.976435564762249	0.996928386910659	0.989753639016721	0.945291272967308	0.978590733827368	0.975066248128875	0.98626074665252	0.978299349049255	0.974336427155703	0.998306911396107	0.983936223388961	0.980250328806676	0.889571603983528	0.952754768909882	0.924385867168186	0.95218501711218	0.947463989019643	0.928899110135092	0.980911006198493	0.0147196602973689	0.0215145672109787	0.0223462701512955
PSY3	PSY3	0	YES	DNA_repair	DNA_repair	NA	NA	NA	NA	NA	-0.491959115338489	-0.76905821047481	-0.76782971092248	-0.816898341649807	-0.784966525057313	-0.872727832014232	-0.679796511506847	-0.841215043261422	-0.732323188081758	1.00154534695845	1.00509990346538	0.927578810938446	0.995780154003668	1.00017138942492	0.995339001102889	0.980354118707137	0.993028562208018	1.00266027642537	0.97945770083363	0.959334443338706	0.874556479826081	0.930059074540698	0.926128587073759	0.976064241059981	0.943126294827232	0.944872635633662	0.982887454649492	0.489011741974652	0.195187015264069	0.04341453507171	0.109249281844062	0.141320948808175	0.0988084918029349	0.244823284485067	0.0970770409096718	0.253195920409023	0.020833748369719	0.0303955832891808	0.0301107481729472
APT2	RAD18	NA	no	Neutral	DNA_repair	NA	NA	NA	NA	NA	0.0142413330114607	0.0103190069216962	0.0492226460304329	0.0312749444806405	-0.0119437737559024	0.0415464094085615	0.00856494634293047	0.0188996526589974	0.0330920514513908	1.08598870395711	1.11502868285274	1.10036338450328	1.10112578512207	1.13388847386695	1.11007126641205	1.10174084023861	1.1407732166764	1.13283986901783	0.92113023114387	0.869967995705414	0.661866439042481	0.615658872551059	0.919506923496006	0.84819202962992	0.882131659417873	0.865689738870285	0.862066046761873	1.01455701018614	0.980357807643679	0.777519637147072	0.709181838800061	1.03067725783777	0.98309157402723	0.980442717292068	1.0064797812185	1.00967174682287	0.0319537696878423	0.0455940826900585	0.0475681529518737
CLA4	RAD18	NA	no	DNA_repair	DNA_repair	-0.130869	-0.017214	0.02268046	NEUTRAL	NEUTRAL	-0.242956278364732	-0.348520929050587	0.0213515986435599	0.0174766612287216	-0.0125865998527715	0.0190611383894161	0.0344027730069387	-0.0346970625875705	-0.0333480295803409	0.933073384879265	0.885124684581423	0.876225461823816	0.876309703385681	0.923617760065728	0.852983593543017	0.897350133292689	0.813070132337394	0.849394059706878	0.921172960564856	0.869953816437022	0.661863728752699	0.616107465626509	0.919490520332738	0.848391778480515	0.882278844697767	0.866253478241504	0.862155387022547	0.616582636628568	0.421498634665638	0.601297236003297	0.557418232303616	0.83667344399515	0.742718988225925	0.826118758179967	0.669622034874388	0.698965201964774	0.0201551797535147	0.0273244288798634	0.0298265538983891
CSM2	RAD18	NA	no	DNA_repair	DNA_repair	-0.061733	0.022351	0.045954974	AGGRAVATING	NEUTRAL	0.0108881815800097	0.0273635315609135	0.0298931031588074	0.0332831372073738	0.0544372047242099	0.0496265966662319	0.0164180291447822	0.00831326597605117	0.0238017130714126	0.981055129703642	0.974489148148408	0.910786251926967	0.967929480080104	0.991279198976055	0.981014795712733	0.980542018551116	0.960825009734191	0.971651248078875	0.921233423504494	0.869930370379164	0.661877862451998	0.615397453787015	0.919507299690482	0.848410003535841	0.882181117099975	0.866080261014556	0.862116463496681	0.91465711920244	0.875101329312699	0.63270673846386	0.628878853975706	0.965922811065945	0.881905720381011	0.881435588333771	0.840435281948983	0.861481554932053	0.0307506322604089	0.0426038056354506	0.0441460792087322
CSM3	RAD18	NA	no	DNA_repair	DNA_repair	-0.066261	-0.003121	0.015398057	AGGRAVATING	NEUTRAL	-0.244121176727197	-0.337525483844122	0.047391240412663	0.0720221171327856	0.0258442769974458	0.0268144951522852	0.0742150299162674	0.000866954180738248	0.0166546497269836	1.01036693862933	1.01118317657373	0.987587206432598	0.999823201028629	1.09928563410993	1.05715079226845	1.01972195521592	0.971254813537763	0.994369273149714	0.92104170864274	0.869973882908521	0.661896937271933	0.615516483164969	0.919471340026103	0.84829638287224	0.882211713994935	0.866107995038139	0.86211556202009	0.686481110241305	0.542180881378568	0.701076584929492	0.68749071159517	1.0366106138728	0.923610701639966	0.97381911016326	0.84209460361887	0.873908539493012	0.0204705976292746	0.029124443325339	0.0318480496749657
FLO8	RAD18	NA	no	Neutral	DNA_repair	NA	NA	NA	NA	NA	-0.00231017944672996	0.0311583824348479	0.0116078416963901	0.0341378741810699	0.0205111086208775	0.0395960583582843	0.0278021105860659	-0.00858975283171747	0.00659396431809763	1.01924219609284	1.02961865750825	1.0292274284402	1.03816641987854	1.05549776300823	1.03546292630441	1.0371513716575	1.03010476436024	1.02709878778809	0.921070160556582	0.869976282630175	0.662011694085108	0.616068296985607	0.919431617414532	0.848186017328192	0.882154184036449	0.866267487985156	0.862057488932719	0.936474532205894	0.926904276762392	0.692968698503499	0.673730879495107	0.990969500207655	0.917863034742412	0.942725280492775	0.883761888893393	0.892012457052277	0.0281692661673289	0.0420550622921762	0.0461482801550097
GAL2	RAD18	NA	no	Neutral	DNA_repair	NA	NA	NA	NA	NA	-0.00203489854733325	-0.00937271246444752	-0.0115871900174933	0.00358821692011813	-0.0173515320530781	0.00902760746452129	-0.0168279106135678	-0.0035466920651721	0.0229002112791487	0.992084723966978	1.00326755065878	1.00143300119325	1.00241667552538	0.98756147299399	0.984090473083137	0.997979832386451	0.985261382827593	0.9786271163919	0.920980221830297	0.869952596814054	0.661855863441582	0.615396180309725	0.919478453422079	0.848298221554983	0.882213335023149	0.865947861261063	0.86209603639	0.911651084241998	0.863421919251274	0.651207054391955	0.620433795751496	0.890685065383719	0.843830945438196	0.863609886743838	0.849625155960722	0.866572786739388	0.0288881578706014	0.0422673602959063	0.0459343238350475
HO	RAD18	NA	no	Neutral	DNA_repair	NA	NA	NA	NA	NA	-0.0038060262569063	-0.00502728177987374	0.00107503500703987	-0.0247515449180968	-0.0091706019290101	-5.73898230182959e-05	-0.0303145870602612	-0.027021133680538	-0.0107560527396394	1.01204319214676	1.018644676987	1.02633337976826	1.0310252650352	1.00147798211685	1.01725316875618	1.01466642973261	1.02514963487557	1.01381562132826	0.929213870673523	0.881476421852048	0.67019540448768	0.625835609981539	0.931696254254873	0.872029959489927	0.893267808734383	0.879056760080989	0.874036547767682	0.93625578757514	0.8921701397945	0.688417622170946	0.619753175844571	0.92310042716116	0.885021028363579	0.875211071346665	0.873253491237759	0.874515261863298	0.0247484909866027	0.0348527977615015	0.0375894068974375
MAG1	RAD18	NA	no	DNA_repair	DNA_repair	-0.039077	0.008241	0.020445541	AGGRAVATING	NEUTRAL	-0.0731966292195566	-0.108727458770828	0.0892042020401093	-0.389732942600629	-0.0122962661823629	-0.0259420638909966	-0.0417016282184593	-0.0422485586844382	-0.645472587826585	1.03253832072849	1.05222329727477	0.892168193218872	1.05288695670862	1.04751556554209	1.07194841594439	1.04654572235226	1.0489919908806	1.04409439992116	0.921312452457388	0.869960833235719	0.66195587648462	0.616060167444517	0.919458032262892	0.848241130261677	0.882180346284017	0.866260318422784	0.862059321828222	0.878083146547805	0.806668158861703	0.679782818827936	0.258869379022233	0.95085600645322	0.88332639476257	0.881534835415614	0.866443324250508	0.254597957012022	0.0217064446009072	0.0310053661419763	0.0293385649660744
MAL13	RAD18	NA	no	Neutral	DNA_repair	NA	NA	NA	NA	NA	-0.0191219987469248	-0.0183258958189237	-0.0147894522897421	-0.00831865433140143	-0.00875555220356958	-0.0532644239163077	-0.0573405862268805	-0.0289158666736008	-0.0415250910288635	0.977029767841931	0.970778758700571	0.976738190066431	0.968817273769206	0.934205083559276	0.96293177429048	0.964670842244186	0.949716413841941	0.959640476781138	0.921124245984139	0.869915689954282	0.66180702530796	0.615147689793968	0.919385400267377	0.848201811590057	0.882241247075762	0.86594458803015	0.862139002538567	0.880846760747834	0.826172786741441	0.631614501703389	0.587643967321191	0.850135717593722	0.763485869418812	0.793734773158414	0.793488243586592	0.785815981087352	0.0303176112403554	0.0428551908192412	0.0464642200000994
MMS1	RAD18	NA	no	DNA_repair	DNA_repair	-0.034336	0.048594	0.086269926	AGGRAVATING	ALLEVIATING	-0.04729769767322	-0.101685655483823	0.0695782616149301	0.101876174125678	-0.366898999835033	-0.106489589304289	-0.28518431280033	-0.0429723271726327	-0.0249485604118056	0.883876551991469	0.818729904394711	0.707255290199575	0.781779244767171	0.936754382957867	0.907446190831532	0.903570795656882	0.754603278307656	0.873585353337246	0.920929283408314	0.869907691645501	0.661591344670351	0.615199324479347	0.919440414880328	0.848282063704421	0.882284474683655	0.865869427396071	0.862220496888791	0.766720799738569	0.610536718297624	0.537488587330093	0.582912427800289	0.494391033721745	0.663294091430159	0.51202199368937	0.610446784632159	0.728267015344175	0.0205258210904623	0.0267461285389724	0.0293705185404592
MMS4	RAD18	NA	no	DNA_repair	DNA_repair	-0.052534	0.028016	0.052102871	AGGRAVATING	ALLEVIATING	-0.237884459866838	-0.378999110002548	0.0741815218158076	0.0428732047303359	-0.350236774995175	-0.0524759949940754	-0.0403305115122175	-0.328462315998205	-0.291831201243441	1.02756343325769	1.03118572958124	0.942809571909123	0.999259016086765	1.13098710441092	1.0929320735998	1.0575794479893	0.965342919212323	1.03820100987644	0.921251365261766	0.869980589519187	0.661944754910523	0.616267600402879	0.919489543067301	0.848270907601511	0.882181571157221	0.866362936085864	0.862052587425657	0.708748548063414	0.5181131838735	0.698268735955944	0.658657803997055	0.689696624153078	0.874617104238643	0.89264605696437	0.507864220275181	0.603149270694393	0.0218093069721835	0.0297689024806079	0.03202532827416
MPH1	RAD18	NA	no	DNA_repair	DNA_repair	-0.054811	0.001512	0.016625659	AGGRAVATING	NEUTRAL	-0.00837429299428173	-0.0320996898507578	0.0434199473084393	0.060313880417592	0.0263083277537083	0.117386983167442	0.143268386580256	0.0794498112574923	0.0545843614616252	0.997323646874899	1.0045053454815	0.930420971369795	0.984227105846018	1.01706036651991	1.01703357298061	0.922450809150114	0.966802646661363	0.993546601127406	0.921091970140316	0.869955946108359	0.661790662823761	0.615657295043198	0.919479625285135	0.848294992416206	0.882322009222739	0.866231089716178	0.862114401603954	0.910256125229087	0.84177601685428	0.659161559792354	0.666264874849104	0.961475204906072	0.980123831290108	0.957165244930098	0.916920510397388	0.911134247370184	0.02110999787329	0.0300239147918772	0.0322582505169955
MUS81	RAD18	NA	no	DNA_repair	DNA_repair	-0.050704	0.037049	0.06378231	AGGRAVATING	ALLEVIATING	-0.209038922205447	-0.315734009306985	0.0319342506889106	0.140420160764534	0.0413948663785579	0.0654938019151729	0.122354633809467	-0.0126215293060569	0.0157225898277204	1.02962480419422	1.05666783844212	0.968375831411856	0.99854804857533	1.15812171983486	1.10300467195156	1.06234795628459	0.905097009862295	1.04388439238282	0.921101270238881	0.869991567765113	0.661908160218274	0.615721421719306	0.919470958281609	0.848172356235803	0.882177848213655	0.866196900430745	0.862088245654242	0.739354681400952	0.603558780214447	0.672915087303938	0.755255954579521	1.10625807341854	1.00103977216553	1.05953153707717	0.771359773470854	0.915639483061064	0.0202727797450154	0.0298273769149002	0.0311950708248534
NGL3	RAD18	NA	no	Neutral	DNA_repair	NA	NA	NA	NA	NA	0.0110173952828078	0.0114869369598063	0.0052318515166223	0.012614271414103	0.0274006288893219	-0.0133446482265138	0.0184903469496511	0.00453350863318919	-0.00267089411111566	0.973290243849174	0.965032830717174	0.965229828972223	0.958058991943679	0.920028255834774	0.947744991562811	0.954521122747496	0.954646444889304	0.951321695873467	0.920984929517506	0.869936346486015	0.661901118059011	0.615744121780195	0.919341530177732	0.848277662084327	0.882258922153694	0.866343134028103	0.86205693778148	0.907405625421468	0.851005026489941	0.644121285484452	0.60255056244842	0.873219708239952	0.790613038572483	0.860625268789368	0.8315710571558	0.817426856587172	0.0207434789494902	0.030306325325303	0.0326338349440609
PSY3	RAD18	NA	no	DNA_repair	DNA_repair	-0.026991	0.010341	0.020184447	NEUTRAL	NEUTRAL	0.00665632442279034	0.0101757301974785	0.0496343171408568	-0.410107642112124	-0.0574284016347191	-0.0519245120191605	-0.424414708809036	0.0158231519506941	0.00747085563574961	1.00154938273452	1.00512450946277	0.927601961315519	0.995989782823765	1.0001667320478	0.995376196934157	0.98034336200817	0.993079131665737	1.00258270406118	0.921261575089679	0.869969023271784	0.661996858042554	0.616426862312714	0.919482593389015	0.848398146295506	0.882216115970786	0.866267513380546	0.862043750454631	0.929343643087417	0.884599936749528	0.663697938634045	0.203807086958147	0.862207463090832	0.792542812186373	0.440463490202918	0.876090967489355	0.871746132207521	0.0207853912192547	0.03024530721285	0.0300067502658664
APT2	RAD5	NA	no	Neutral	DNA_repair	NA	NA	NA	NA	NA	-0.00126081692684329	-0.00038741983518627	0.0016796079699086	0.0282293164619759	0.00114695564166706	0.0408999388393642	0.0196087445857033	0.0189192708708626	0.00349139879469972	1.0859512399027	1.11502378704278	1.10037321775802	1.10109421811641	1.13406866307374	1.10996448699578	1.10179239016813	1.14110235431941	1.13279406910453	0.942837385620309	0.910171265447371	0.728952709162265	0.684734829477256	0.990179255626468	0.900784502693095	0.948138203625537	0.887051976367853	0.893128107895237	1.02260568346691	1.01447598532384	0.803793684199701	0.782183044912509	1.12405601335367	1.04076198365198	1.06423961756552	1.03108796415465	1.01520500595623	0.0319569138431704	0.0455632720578028	0.0475910324711376
CLA4	RAD5	NA	no	DNA_repair	DNA_repair	-0.029138	0.012058	0.0265572	NEUTRAL	NEUTRAL	0.0224057818639999	0.017445266511469	0.0301904359781395	0.0350332734328592	0.00465721307871936	0.0699928303622891	0.0405852864084724	0.0584570977043684	0.0511238625545904	0.933103922316393	0.885141691637162	0.876259675677043	0.87639365943695	0.923744686904753	0.85288251561555	0.897351077123415	0.812921832020492	0.849468855830165	0.942868811778188	0.910121041530501	0.728737019808576	0.684836605283636	0.989985246393314	0.900533625070693	0.947689696734874	0.886411912629903	0.893027667441124	0.902207455016816	0.823029121819319	0.668747790125437	0.635234252650668	0.91913684867743	0.838060413722037	0.891024557997578	0.779051110922178	0.809742538638857	0.0201510417554908	0.0273018773057133	0.0298249675980031
CSM2	RAD5	NA	no	DNA_repair	DNA_repair	-0.063879	0.031736	0.054897856	AGGRAVATING	NEUTRAL	-0.00992589102508048	-0.0218089422729256	0.0275009527064953	-0.0109855341667268	-0.0310961701622155	-0.454980336621159	-0.349037137006188	-0.00747856791213159	0.00864664479687845	0.9810346755195	0.97449003226352	0.910714539040735	0.967741211863389	0.991096368329401	0.980734197413514	0.980505239278358	0.960457230780205	0.971702169221819	0.942893369103951	0.910151651032845	0.72867914124687	0.684653531163543	0.989891457039117	0.90016911921514	0.947991032728972	0.886531909126755	0.893122529639734	0.915080296889883	0.865124621873016	0.691147395020689	0.651558727371945	0.950005606469964	0.427908889454938	0.580487252338915	0.844055755733107	0.876513501262144	0.0307433409575343	0.0425786187452959	0.0441528617381001
CSM3	RAD5	NA	no	DNA_repair	DNA_repair	-0.07862	0.007747	0.032058067	AGGRAVATING	NEUTRAL	-0.253400389759085	-0.373122063534648	0.0264682685588498	0.00789435028739057	-0.455073866732756	-0.0876921126701581	-0.0329713884986081	-0.337675816664081	-0.300162286310625	1.01038725901745	1.01122057249139	0.987617589163456	0.999980342617178	1.09959891711319	1.05738853061463	1.01983023144239	0.971439737974808	0.994258388650183	0.942798508163617	0.910216238978036	0.728806153577878	0.684712569082475	0.990204384272314	0.900489797835898	0.948241141290274	0.886495044695862	0.893154057277017	0.699196296891248	0.547301448198752	0.74624303680173	0.692614448040321	0.633713080917681	0.864424266925623	0.934024621142423	0.523468603534228	0.587824816000588	0.0204754188257896	0.029108841884524	0.0318521775570938
FLO8	RAD5	NA	no	Neutral	DNA_repair	NA	NA	NA	NA	NA	0.0225295202237305	0.00740008856801513	0.0173648288593991	0.00335112129357593	0.00880471862384671	0.0118556162625212	0.00637022300945153	0.0417866544677741	0.0357384747498232	1.01922675661276	1.02964025720916	1.02922916088875	1.03819925043757	1.05552300480971	1.03548460281313	1.03722993340758	1.03016854950646	1.02710281035619	0.94280673355397	0.910175523418603	0.728702236810621	0.684890070965636	0.989969800565348	0.900683712059632	0.948215181568677	0.886151633090374	0.892879029799937	0.983459636613628	0.944549982797775	0.76736598489509	0.714407507414205	1.05373710058342	0.944494859878825	0.989854685110615	0.954661678262707	0.952818601102567	0.0281790040953171	0.0420249099990518	0.0461256980622714
GAL2	RAD5	81712	no	Neutral	DNA_repair	NA	NA	NA	NA	NA	-0.00674282749443316	-0.00714928267791664	0.00494460731829738	-0.00458879954507609	0.0301189372972266	0.00816610051786782	0.0190733468353917	0.0167937475777444	0.0185422329280523	0.992077250623591	1.00326181184916	1.00139944944333	1.00230758421057	0.987239421687046	0.984103625685292	0.997882238499845	0.98509633575933	0.978654732601622	0.942767919041608	0.910203168053677	0.72882853701777	0.684693989899022	0.989915156011137	0.900240336118128	0.948174141734069	0.886734541522232	0.893014890937618	0.928553926652647	0.906023786635289	0.734811029835444	0.681672026771634	1.00744616291142	0.894092880878927	0.965289851876656	0.89033879600344	0.892506283393862	0.0288995092793547	0.0422497890272639	0.0459516350650119
HO	RAD5	NA	no	Neutral	DNA_repair	NA	NA	NA	NA	NA	0.00774678661813272	0.00871719358428481	0.0138619800882087	0.0238458263676394	0.0236921841741136	0.0300838836705187	0.0222437255906365	0.010094322125865	0.00940837766582545	1.00118997441711	1.00139939684409	1.0099026711192	1.0093706823438	0.983267085105294	0.991652607141179	0.991787872715159	1.00528499819768	0.993119678896847	0.942784630747678	0.910125892850855	0.728814313434292	0.684796817892879	0.989949176950677	0.900668461958568	0.948029680157944	0.886632669030616	0.893021989053846	0.951652355221714	0.920118757953535	0.749892490982958	0.715077994506195	0.997071510042277	0.923190422152534	0.962480943055793	0.901382848926039	0.896286493205989	0.0212485656301727	0.0299920142975157	0.0324217486357467
MAG1	RAD5	NA	no	DNA_repair	DNA_repair	0.025659	0.020384	0.017660166	NEUTRAL	ALLEVIATING	0.0144535612422089	0.00418800402179165	0.107359788690219	0.0321571353351476	0.0169362410810645	0.0120043609226328	-0.016591488464476	-0.0184844911529616	0.0125552457216483	1.03251624498566	1.05224097170567	0.892368652084759	1.05260911598167	1.04762422282188	1.07191685394711	1.04678925332224	1.04875967164616	1.04418760464808	0.942928522704725	0.910156358743477	0.728696341165448	0.684868601902787	0.989862741235626	0.900397764296898	0.947835814752937	0.886153328981238	0.892919668915314	0.988037986696246	0.961893400497969	0.757628960067324	0.753041502315959	1.05394536530994	0.977163433834095	0.975588598292918	0.910888613051366	0.944934388945062	0.0216988948257216	0.0309826143440315	0.029328622145423
MAL13	RAD5	NA	no	Neutral	DNA_repair	NA	NA	NA	NA	NA	-0.0218990272992199	-0.0419564751303921	-0.0293827712954869	-0.0537763534565683	-0.00341103481660922	-0.0333642394646683	-0.0116924023477752	-0.0446884002061038	-0.0329463473766101	0.977034793114951	0.970807182957473	0.976712107274819	0.968808479722026	0.933997180474431	0.96281457995855	0.964626705301489	0.9497454584969	0.959604720712038	0.9428426803059	0.91016109929119	0.728810814568325	0.684564220220932	0.989357374345544	0.900578166265592	0.948146895095475	0.886794322277975	0.893225032349707	0.899292299685866	0.841629641650133	0.682470557427206	0.609434176248298	0.920678171022639	0.833752708973125	0.902937248524488	0.797535861661141	0.824183723335598	0.0303159807265129	0.0428314572860338	0.0464803682416381
MMS1	RAD5	NA	no	DNA_repair	DNA_repair	-0.085148	0.057967	0.114383745	AGGRAVATING	ALLEVIATING	-0.127282851732155	-0.205783374545919	0.059295954046272	0.039359729564516	-0.42482911682132	-0.112219562654826	-0.31657854080321	-0.0469163126378047	-0.267943340900332	0.883925992936303	0.818755088660255	0.707231665445504	0.782001584949634	0.936760461629353	0.907606349649676	0.903598434169119	0.754950792829438	0.873477820072171	0.942758982115323	0.910147241120648	0.728669513734983	0.684494290113325	0.990084794796594	0.900891950503319	0.948311124640818	0.887229679430603	0.893479934265614	0.706058956287552	0.539400557483295	0.574640959663923	0.574666999066117	0.50264362936779	0.705398277060719	0.540313662343299	0.622834701673967	0.512451273991603	0.0205283725657614	0.0267318502981518	0.029373009144075
MMS4	RAD5	NA	no	DNA_repair	DNA_repair	-0.060136	0.016707	0.035943933	AGGRAVATING	NEUTRAL	-0.213190176314631	-0.347200260393442	0.0832846161315288	0.115741454376174	-0.419924138733993	-0.415813617455632	-0.368687366134738	-0.0766744867516863	-0.0979759337150654	1.02754375538314	1.03119296136859	0.942811669899582	0.99918477565473	1.13115618440071	1.09281676886006	1.05758863149134	0.965199085843605	1.03815819657076	0.942899619113428	0.910160704246155	0.728631223481739	0.684907333059883	0.990046447928936	0.900421934697252	0.94780712913957	0.886028741181246	0.892865661769728	0.755675771569804	0.591349820277518	0.770247985748726	0.800081063676991	0.699951869806711	0.568207932426047	0.633699212450956	0.778540197040813	0.828941634772316	0.0218043268870287	0.0297448572782772	0.0320091477563446
MPH1	RAD5	NA	no	DNA_repair	DNA_repair	-0.083854	0.023236	0.050819201	AGGRAVATING	ALLEVIATING	-0.0140839207759732	0.00481829733332661	0.038719733463018	-0.0122619402815092	0.00463331810397265	-0.0546944751676484	0.0476464127421563	-0.022834456971923	-0.00221407269557932	0.996724286043844	1.00469892205538	0.935208034267786	0.983669348362655	1.01319189843571	1.00961734861012	0.907565767788896	0.960308642036145	0.987928284183615	0.937150121276718	0.902024553614256	0.722042820242186	0.677566012750282	0.975149352067205	0.890809678605922	0.937502338707736	0.881894724337841	0.889104896269134	0.919986059946218	0.911087574111056	0.714119260731545	0.654232333452611	0.992401188520129	0.844401990017477	0.897909603230931	0.823935746617823	0.876052858202587	0.0241517338333994	0.0345518759412276	0.0373973536307638
MUS81	RAD5	NA	no	DNA_repair	DNA_repair	-0.067886	0.065261	0.101914269	AGGRAVATING	ALLEVIATING	-0.214862776869688	-0.308899463831083	0.116846387941152	0.108085364541897	0.00899970707600654	0.0470392492291544	0.0747769575982253	0.127182995133735	0.0480562491217467	1.02963361107089	1.05667441900622	0.968461788053882	0.998569457820734	1.15837743828607	1.10309789149239	1.06240403305516	0.904962815848239	1.04382945085907	0.942824424199432	0.910203725013094	0.728797785005679	0.68478423452025	0.990041991481837	0.900594475714591	0.948214890797725	0.886350315282532	0.893101452722322	0.755903027132832	0.652889158664625	0.822651914890525	0.791893064042052	1.15581024968622	1.04046165136358	1.08214606645189	0.929318705231216	0.980282751314177	0.0202763868751523	0.0298091581896056	0.0311838675443002
NGL3	RAD5	NA	no	Neutral	DNA_repair	NA	NA	NA	NA	NA	-0.000983980719492158	0.00289374067687864	-0.00975607774677424	-0.00853151541509631	0.0249910568165213	-0.0331162998982091	0.0152614428197698	-0.0306704595068258	-0.0162325192627033	0.973294735714909	0.965041098270362	0.965240122502305	0.958101492927398	0.919946430228976	0.94782531196564	0.95453268572666	0.954487305168537	0.951364344036965	0.942774151411331	0.910054856062129	0.728694747514325	0.684741232939161	0.989486332454104	0.900477704848078	0.947816802411623	0.886080319259589	0.892723570198471	0.916614217444922	0.881132623764318	0.693604653800784	0.647526325491617	0.935279607119966	0.820357760172065	0.919985721849209	0.815108806612674	0.833095780610464	0.0207491821056542	0.0302726646091721	0.0326290109695411
PSY3	RAD5	664326	no	DNA_repair	DNA_repair	-0.047156	0.031883	0.050587259	AGGRAVATING	ALLEVIATING	0.0196932438617058	0.0109091876738568	0.0292184268022884	-0.360783617149692	-0.0209640659823847	0.00809266277079775	0.0056800743501704	0.0336477552475004	0.0223688569341829	1.00154652974438	1.0050938974162	0.927566170501012	0.995874840659763	1.0001659566088	0.995279074595052	0.980288466709965	0.993022515649999	1.00265063137993	0.942905524517909	0.910074626190952	0.728678670713152	0.684974863525291	0.989860269849719	0.900407837279477	0.947799971960299	0.886189372480257	0.892747332388849	0.964056316027124	0.92562428503928	0.705126169324653	0.321351484320137	0.969060514928739	0.904272035466453	0.934822633296289	0.913662274132561	0.917510138136114	0.0207800992758315	0.0302120090881741	0.029987782491796
APT2	RAD51	NA	no	Neutral	DNA_repair	NA	NA	NA	NA	NA	-0.00311404355048737	-0.00298480362935482	-0.000389606661694805	-0.00476112949005114	-0.0486928813674929	-0.00280858815749882	-0.0108053515141078	0.014582564513197	-0.0192729472729645	1.00016360612954	0.990521455184396	0.940463087970349	0.966567528931231	1.08713360687703	1.02927483977162	1.0516330097778	0.961947694055136	1.01033936349164	0.93210183930286	0.893752019192575	0.862170965918516	0.876659906544235	0.983522749874785	0.921510058127609	0.954189677504679	0.880470163349233	0.919058666038275	0.926891952526515	0.878357855157564	0.801433484894576	0.836363893293423	1.01948300607648	0.943433036357355	0.991864887735181	0.850620784601868	0.904192990746439	0.0252590349780628	0.0346342259912255	0.0363216839739162
CLA4	RAD51	NA	no	DNA_repair	DNA_repair	0.007916	-0.221307	-0.316552286	NEUTRAL	AGGRAVATING	0.00282091418754258	0.0128362745906902	-0.425856118779498	0.0204051976061582	-0.0036921915575144	0.0297245757918806	0.00644162563243477	0.0763379381372199	0.0510973081830915	0.944668971751252	0.906528363307317	0.869589010072317	0.889455267688379	0.983848367607706	0.914101372941765	0.952813829706697	0.84354539590668	0.888831976556785	0.896311732054699	0.845141122776139	0.794870846369976	0.806826200068306	0.921890269018783	0.853024952225435	0.905055861979283	0.754879233714269	0.824765673027463	0.849798646861328	0.779503839096919	0.264964958799601	0.738525972621525	0.90172528798624	0.808786118086577	0.867377947686455	0.713798202895889	0.783745449803778	0.0208208387997652	0.0281430109708027	0.0301939507738498
CSM2	RAD51	NA	no	DNA_repair	DNA_repair	-0.039356	0.05057	0.090225024	AGGRAVATING	ALLEVIATING	-0.0148521447097376	-0.0148948740923808	0.0181656806927096	-0.0199620571659382	0.000929728836990276	-0.0466086126219037	-0.00211034676164382	-0.0237203162998848	-0.0139910901679542	0.963842088884904	0.943062943865516	0.873455049092528	0.920530557741283	1.04208264797891	0.988306013321609	1.01231298279574	0.904335693045585	0.957136380883745	0.992645377354973	0.986698350378124	0.906042227971658	0.963236528648773	0.970339152297221	0.996409600200187	0.977253601069561	0.977537637964634	0.981777270033828	0.941291044425045	0.913962897178186	0.807634475583573	0.863791713163673	1.01265410559562	0.938519582735511	0.987817401118103	0.855619985392874	0.924916414428591	0.0194017247719817	0.0264335579364352	0.0276032307261626
CSM3	RAD51	NA	no	DNA_repair	DNA_repair	-0.048842	0.016058	0.059720386	AGGRAVATING	NEUTRAL	0.0122832709135025	0.0342506964740758	0.0467041908876062	-0.00653105237627961	-0.0339004005152474	-0.0363393831631586	0.0446911633871114	0.0678399736321348	0.0511025512435041	0.976503356625112	0.958165476842357	0.90134961342902	0.934033881240405	1.07417422223824	1.01218316152865	1.02305081483542	0.912321652796747	0.966659002515651	0.889020865786419	0.830619754973144	0.783588794862303	0.779762666755738	0.943826275635727	0.877219362137683	0.902767776675465	0.780334439335905	0.842723476089136	0.880226846379453	0.830003040798052	0.751570794161877	0.721689828101935	0.979921360922508	0.851224871371544	0.968212268380004	0.778587164764716	0.865552136017207	0.017279320487224	0.0236909892149121	0.0251723180339616
FLO8	RAD51	24033	YES	Neutral	DNA_repair	NA	NA	NA	NA	NA	-0.180716524796331	-0.308927380017361	-0.336139365338985	-0.309693032239754	-0.343608164718624	-0.404690127366629	-0.301368416978682	-0.3893837230329	-0.25082660119449	0.972917920656744	0.95537652920478	0.901928479497151	0.936290248787568	1.06042922850558	1.00108584848403	1.02778327255531	0.916556386678313	0.970645747532724	0.973258619046955	0.965805949648533	0.944714464487292	0.953303654657964	1.00127978866002	0.993822971478842	0.996985203912345	0.94831053839771	0.959382567637184	0.764813562262434	0.610618695495911	0.507916849203042	0.577303358747878	0.718247723471629	0.5888710774613	0.723074784602049	0.473081543780396	0.677994585170256	0.018959602878389	0.0262212314964301	0.0278966822794026
GAL2	RAD51	NA	no	Neutral	DNA_repair	NA	NA	NA	NA	NA	0.014111484051835	0.00676183190570482	0.0171047733409157	0.00829741202098022	0.0326214022033281	0.0177468329271593	0.0292709324461529	0.00711537609685699	0.0139284589077128	0.966519522410698	0.949260130497757	0.895095579774685	0.928671258641883	1.04273154009744	0.989355587239955	1.01792348005865	0.908278528597011	0.95864420302535	0.97944047597697	0.972354700844931	0.953454824252019	0.954505231940057	0.992280263007737	0.981549719900078	0.992798952052423	0.950246444389942	0.963044552558904	0.959951914833294	0.927352892516252	0.863604865591302	0.890465874329032	1.06828793560542	0.989031005223211	1.04032772961428	0.865221484978858	0.936261114684366	0.0190752609672912	0.0262054322805791	0.0278471782528484
HO	RAD51	NA	no	Neutral	DNA_repair	NA	NA	NA	NA	NA	-0.0139486705725955	-0.00941777706257454	-0.00669330285045968	-0.00590953638380017	-0.021421952170197	-0.022980228272611	-0.0116894144705631	0.00904003438456345	-0.0196396381000173	0.975784675901756	0.96097047368766	0.90938267587733	0.944493385041325	1.05531423835692	1.00866136320816	1.03222966334158	0.924391607264076	0.975869119589322	0.995116340159548	0.993259456451735	0.96827740918741	0.986654376221739	1.01706510681758	1.05124668190463	1.00984972547528	0.969602074800218	0.999114298759383	0.95504880628349	0.940360458723621	0.863262184505649	0.917624095086584	1.05239600504487	1.03401502072795	1.03005299691827	0.89615402524161	0.951346325125195	0.0193662782528322	0.0264018005248862	0.0279455316994706
MAG1	RAD51	103964	no	DNA_repair	DNA_repair	0.009276	-0.184353	-0.224476041	NEUTRAL	AGGRAVATING	-0.00735731176685393	-0.0340332167422645	-0.384129697042206	0.00339006956091161	0.0238863220429453	-0.00231815994951493	0.00140209275786838	0.00790641525739209	0.0180793840518219	0.997443655913675	0.995579683220868	0.8781316226001	0.981905002198315	1.05430200514518	1.03268810096466	1.03717987588683	0.968917817099563	1.00405740722034	0.928543173004198	0.898774851145812	0.782367444610015	0.868782215413887	0.952983372108011	0.930151015021527	0.943104588073909	0.852674033211225	0.893526386700321	0.916853797291539	0.856170076467896	0.302316631120286	0.849285463027967	1.02871430730002	0.955401994054768	0.979338430791617	0.824438506260488	0.912005198837364	0.0216632907703649	0.0301449857160257	0.0298376914475895
MAL13	RAD51	NA	no	Neutral	DNA_repair	NA	NA	NA	NA	NA	-0.0187866508566951	-0.00731155836789552	-0.0226011856824568	-0.0190308927663024	-0.0115990662358942	-0.0542547184198519	-0.031715498518292	-0.0312922195096418	-0.0315117667090725	0.965322382864905	0.946418425791964	0.904117715305842	0.928607373088938	1.01387038518421	0.980665591929318	1.00076186239851	0.909526442027766	0.954851216480464	0.940526782009516	0.908632847271552	0.88200041005668	0.890366876658771	0.983853119007708	0.939169555664978	0.967554103036111	0.881009933676869	0.918621481432248	0.888700129475837	0.85149846016444	0.769109339916983	0.80505197006475	0.98793615336131	0.867556555014071	0.937583232947527	0.766480520428083	0.845368177381041	0.0248954937704401	0.0341095053760958	0.0363704552719759
MMS1	RAD51	NA	no	DNA_repair	DNA_repair	-0.029456	-0.053317	-0.063200849	NEUTRAL	NEUTRAL	-0.0476418552069076	-0.0804636135105659	-0.170444745158306	0.018976647304364	-0.0526040923207087	-0.0914167480861168	-0.0456122007338389	0.0531211262508927	-0.166256184307397	0.917595582042107	0.868763823653814	0.774080650635563	0.835221843893074	0.990077636421443	0.943103495147462	0.95441197593553	0.80813573916518	0.906497414584349	0.897703619904636	0.845733090842443	0.754424980425034	0.799988563353591	0.964649430927354	0.908989471651262	0.939150679406515	0.760461469891891	0.878247925671452	0.776900798753847	0.655585642270605	0.414060334881238	0.688845321961989	0.904065146734869	0.768030627918558	0.851649574282009	0.669225415232537	0.631917656958536	0.0210328511477936	0.0277960325096981	0.0300143117851113
MMS4	RAD51	NA	no	DNA_repair	DNA_repair	-0.007728	-0.011084	-0.008886158	NEUTRAL	NEUTRAL	0.0179946408468264	0.028775139012237	0.0640955622474817	0.0747522865264441	-0.0684970369955516	-0.023900451109062	-0.0228790086841366	0.110722393670368	0.0373266098652408	0.994190900028809	0.984753147655085	0.903151981432444	0.952436470225571	1.09710213762695	1.04254328085512	1.04167834523003	0.925609165044176	0.996468325948202	0.919815813947061	0.882518544689419	0.798388435069543	0.834550895128069	0.976593854391301	0.917378655425019	0.940093488838112	0.791154362845476	0.885108709878013	0.93098177234662	0.894870200929312	0.783047302251635	0.866814207297645	1.00170705452897	0.929673744002929	0.956136627410797	0.840860950260056	0.91691269494832	0.0217056180760291	0.0294906999462293	0.0312297515861568
MPH1	RAD51	NA	no	DNA_repair	DNA_repair	-0.035461	0.027277	0.058769069	AGGRAVATING	ALLEVIATING	-0.0530380490396325	-0.00673812593440972	0.0276539050948307	0.0299493744064952	-0.374329118459713	-0.426316223139845	0.0327721301647903	-0.267719341305008	-0.0447161241560091	0.971876322014949	0.958171340717547	0.890033320045171	0.931234938624154	1.04185887981449	0.991687631031422	0.973635907173056	0.90722237210898	0.961335817837962	0.917657956004455	0.88686683802931	0.813121816440498	0.82978535764558	0.93877917508706	0.973625821213574	0.879300585294998	0.835618004880624	0.898141251750664	0.838291505003313	0.841488353398307	0.749489211258377	0.801256672785371	0.603688067772857	0.539125913279599	0.886548391811688	0.488159857566762	0.818054987667748	0.0244535649125571	0.0338015979735408	0.0359499011704782
MUS81	RAD51	NA	no	DNA_repair	DNA_repair	-0.015306	-0.039076	-0.03964102	NEUTRAL	NEUTRAL	0.0223474897014778	0.0354518899374671	0.0634813676208891	0.0844636529990654	-0.0496407966804856	-0.00872957812467465	0.0430821612274486	0.149538058333137	0.045650669861085	0.995943404158883	0.995610335615691	0.916510048872019	0.952372261117096	1.11055094000378	1.04520968051964	1.0451215237301	0.897310639082949	1.00171094337367	0.901846514583942	0.868955237181882	0.780997685724738	0.805530093045693	0.962424183325956	0.900428394677822	0.914490432007035	0.719109876470975	0.856770639647569	0.919650331514595	0.897865661497834	0.777451216399554	0.850216507789563	1.01817368325031	0.930326975576948	0.999051835049211	0.795058457717858	0.902636090790779	0.0208702263504285	0.0293980344902931	0.0307974008564976
NGL3	RAD51	NA	no	Neutral	DNA_repair	NA	NA	NA	NA	NA	0.00619772567831816	-0.0027874203789124	-0.00362463901068112	0.00379206596928756	-0.0011002640753937	0.016447122743939	0.00342806214418612	-0.000627310666826723	0.00482578917880507	0.964270344116607	0.945402435359927	0.903130466445391	0.926385954233482	1.00843832005766	0.974694858243033	0.997008251695194	0.911306687060987	0.951631253084352	0.962272361354122	0.946488571452905	0.91263461443227	0.930771658639652	0.994018985729891	0.945880191406846	0.979782685705122	0.903544640096264	0.94200206344469	0.933605664830827	0.890500039050783	0.813706154779485	0.862713770236417	1.00409012471035	0.939735422930591	0.981783949142338	0.818384008398936	0.901301770149294	0.017414864729194	0.0243622976403164	0.0259403809905918
PSY3	RAD51	NA	no	DNA_repair	DNA_repair	-0.053323	0.014382	0.056918314	NEUTRAL	NEUTRAL	0.011410166702789	0.00901683190638834	0.0615839789619485	0.0209393615932882	0.011539227942537	-0.00592097710651491	0.0143133576569756	0.0302015059640504	0.0042650050921497	0.974467876431919	0.958960203225256	0.8862126784784	0.93785343112257	1.03849323943031	0.992574552782442	1.00759250306769	0.924086710877908	0.971327620841644	0.941940995462241	0.911272668671701	0.826894064993202	0.874275217295116	0.932201939926148	0.9320581048873	0.936193000005275	0.869779341900827	0.924852204251045	0.928287369686188	0.88063860750038	0.792417866605308	0.837632532279168	0.979372066773342	0.919110134460716	0.957813327510652	0.828774640866888	0.900792930286593	0.0174170009154975	0.0242059250314421	0.024794839542463
RAD18	RAD51	NA	no	DNA_repair	DNA_repair	-0.050776	0.023324	0.048026943	AGGRAVATING	ALLEVIATING	-0.0044643724847288	-0.0620769937937557	0.103520357365383	0.119600768865597	-0.0333333678855167	0.012293219332287	0.0321749573466409	0.0190487226286317	0.038857409105031	0.958542218052214	0.932826723504689	0.861286167817067	0.904892066171365	1.06189872871933	0.990902808121154	1.02457989230321	0.884680264485793	0.951888304013263	0.921105806611797	0.869936066078436	0.661848530388751	0.616059380769247	0.919509722095155	0.848402545523489	0.882203994251601	0.866237714056765	0.862090225460498	0.878458920212698	0.749425485969266	0.67356457282883	0.677088751514664	0.943095367141351	0.852978061162001	0.936063078464091	0.785399178901558	0.859468863244079	0.0215310904186002	0.0289801734864479	0.0303051184316909
RAD5	RAD51	NA	no	DNA_repair	DNA_repair	-0.150437	0.036914	0.100168833	AGGRAVATING	ALLEVIATING	-0.331635235197862	-0.490781632498742	0.116452736311959	0.115134756670107	-0.372126753683861	-0.510672381060401	-0.542550316483463	-0.327581774429134	-0.348096817412497	0.95854930315193	0.932853216859649	0.861301254014721	0.904934672941779	1.06205847808399	0.990905239371049	1.02458268861599	0.884765796181075	0.951869987414437	0.94283563665595	0.910117827439572	0.728683035600353	0.68482285306711	0.989970006594784	0.90028655454259	0.947742071476518	0.886338780244931	0.892912834862584	0.572121048740638	0.358220150766811	0.744062286894013	0.734862725243127	0.679259075994896	0.381424870807295	0.428486239449786	0.456606415159399	0.501828848696615	0.0215296965652558	0.0289564643215706	0.0303028765834315
RAD51	RAD51	0	YES	DNA_repair	DNA_repair	NA	NA	NA	NA	NA	-0.413564673087809	-0.558442041172629	-0.539549972646854	-0.610440053808605	-0.886796722416982	-0.836583759583084	-0.761769172426399	-0.55287439417414	-0.54872740372283	0.958536627233119	0.932645156368442	0.861332216453821	0.904918414018062	1.06195868679056	0.9909048616279	1.02459830496388	0.884805372190086	0.95189799757485	0.878158776140031	0.825479575203879	0.748111806597334	0.775724336769819	0.942049640586137	0.861925500448183	0.925020914298038	0.738348128839418	0.831714713221931	0.428185236359767	0.211442646240793	0.104811115010453	0.0915289971705513	0.113600258018854	0.0175003294500887	0.186000936159883	0.100398743581896	0.242964763613183	0.0304527482339218	0.0410102479929686	0.0428658124864907
APT2	RAD52	NA	no	Neutral	DNA_repair	NA	NA	NA	NA	NA	-0.0122506677899255	0.0129494148308558	0.0242321191566836	0.0182451880857252	-0.0600100370619108	-0.0243272886159516	-0.0420930499876798	0.0401755756263849	-0.0139194278707672	1.0859045543264	1.11501765251892	1.10043334969486	1.10108497762393	1.13403541614542	1.11007224873463	1.10173391804337	1.14099512070849	1.13274211556724	0.863851164593437	0.803817354204429	0.722601331401078	0.728751009194601	1.00962022091273	0.946668279857562	0.976879324841589	0.742714611105544	0.845469110809256	0.925796205210833	0.909219736874958	0.819394169795161	0.820657656079133	1.08487973717752	1.02655521725616	1.03415405428688	0.887596494294398	0.943770162275478	0.0451958310737962	0.0644226202264469	0.0674703016172875
CLA4	RAD52	NA	no	DNA_repair	DNA_repair	-0.007964	-0.085992	-0.131282017	NEUTRAL	AGGRAVATING	0.00590544770908235	0.0272596570256	-0.0796025126173236	0.0244015502795575	-0.017668449911167	0.0141523996932434	-0.0142585724144223	0.0592646777254775	0.0820792579368892	0.933083490192415	0.885151675759043	0.876305934878073	0.876445928829376	0.923762531551075	0.853089500853699	0.897511129718043	0.812819602760835	0.849550511343904	0.863890781617716	0.803819599390405	0.722392593269427	0.728921955916209	1.00951514605019	0.946424494494114	0.976604060913458	0.742539454740503	0.845405397481691	0.81199762258824	0.738762636553653	0.553421996434985	0.663278332860769	0.914845444656267	0.821548102679452	0.862273425180148	0.662817973752083	0.800304296581663	0.0284981090752256	0.0385957294537085	0.0422173935519784
CSM2	RAD52	NA	no	DNA_repair	DNA_repair	0.010011	0.019177	0.019521185	NEUTRAL	NEUTRAL	0.0200107522625695	0.08727538922569	0.0995713905848668	0.0587216668289379	-0.269046980631436	-0.265321944079442	0.0338843032084829	0.0367552079965382	0.0177767152489919	0.981023069189902	0.974491102623618	0.910470283867587	0.967706239860558	0.991118244751531	0.980940808055708	0.980541736340329	0.960606673798062	0.971756748276085	0.863941556745688	0.80381161110813	0.722285596053857	0.728638553065337	1.00917787967459	0.946251650227045	0.976761407961712	0.742578751669018	0.845459297101794	0.867550232402419	0.870582693443548	0.757249357219245	0.763803621722713	0.731226809591364	0.66292831943703	0.99164927419033	0.750096792561119	0.839366981371428	0.0434661465324414	0.0602065660566525	0.0625016684269314
CSM3	RAD52	153051	no	DNA_repair	DNA_repair	-0.065576	-0.06532	-0.054192959	AGGRAVATING	AGGRAVATING	-0.226392224071962	-0.346876758807277	0.0887787370333118	0.0643499223419845	-0.0342710049043649	-0.0125795668201392	-0.0175165184041856	-0.338316877325931	-0.0925325671561898	1.01041723309038	1.01126734687186	0.987680740313538	1.00005002768958	1.09953899011054	1.0572164832619	1.01969107766226	0.971342642033893	0.994142271445693	0.863783289289869	0.803808667876631	0.722408493732976	0.728662897683903	1.00989732654334	0.946462676805092	0.976997860992088	0.742574604044839	0.845477503583682	0.646396784100459	0.46599030754029	0.802272423701663	0.793073400262702	1.07605061076921	0.988009084960845	0.978686686989192	0.38296894500695	0.747971616266448	0.0289664334147034	0.0411664226379267	0.0450888086411839
FLO8	RAD52	NA	no	Neutral	DNA_repair	NA	NA	NA	NA	NA	0.0172657030292143	0.00355787434034444	0.0266298681538067	-0.00820555118882337	0.00153683168343715	0.000759171937371591	0.0414649813920887	0.0254813710080803	0.0201348512801788	1.01920007484784	1.02966638067598	1.02923307852391	1.03821327289564	1.05551869753429	1.03546527807391	1.037134221136	1.03013319447785	1.02710737325591	0.863782459763036	0.803816907213869	0.72212455092904	0.728881921961445	1.00970359887887	0.946564771392064	0.976929456267034	0.742495779531497	0.845331923022063	0.897627377569725	0.831222074665314	0.769863407722	0.748533854706338	1.06728939502785	0.980891536398119	1.05464976011465	0.79034812831372	0.88838234129973	0.0398754390300388	0.0594158676227704	0.0651829129065046
GAL2	RAD52	NA	no	Neutral	DNA_repair	NA	NA	NA	NA	NA	-0.021766441998759	-0.0161536160967948	-0.0228473825824148	0.0050734215936705	-0.0097002017443754	-0.0153459133794734	-0.0224103824378008	-0.0635579911373047	-0.0401608181091316	0.992063530732236	1.00325398197259	1.00122890280761	1.0022859193958	0.987293156295689	0.984094542327913	0.998036925972029	0.985157215557616	0.978686139103566	0.863755479195768	0.803806652533182	0.722478856891181	0.728615941826972	1.00940287534236	0.94627125174527	0.976990648335334	0.742627856505615	0.84540417705485	0.835131136216706	0.7902683392979	0.700556955150322	0.735339948956376	0.986983141247993	0.915872861352732	0.952695812383211	0.668054124196013	0.787230320170179	0.0408989671638104	0.0597572025091034	0.0651149509546817
HO	RAD52	NA	no	Neutral	DNA_repair	NA	NA	NA	NA	NA	-0.0120663165305696	0.0122231689938537	0.0396920346438324	0.0389263097509474	-0.00680822098181741	-0.0147494297110153	-0.0467336713829763	-0.0087447525567491	-0.0156615800070705	1.03467050667517	1.052169552203	1.06043047774677	1.07449446556015	1.03621282575674	1.06169386662848	1.05690296077807	1.06277045919198	1.05400290067389	0.863788743380451	0.803818374683704	0.722641701737072	0.728922674307252	1.00999416848251	0.94653874885263	0.976914285841097	0.742620575447977	0.845355221722495	0.881660302035694	0.857975538318329	0.805997444137345	0.822131089061303	1.03974137400061	0.990187807623492	0.985756460831298	0.78048657473091	0.875346944161682	0.0436995899191439	0.0610671592636016	0.0658804321519953
MAG1	RAD52	NA	no	DNA_repair	DNA_repair	0.00972	-0.055203	-0.078026217	NEUTRAL	NEUTRAL	0.037126088983842	-0.00521996522510465	0.0745896066183772	0.0205045496799138	0.040659581328616	0.0630816888633476	0.0412203862149422	0.0818661969869615	0.0627995720403353	1.03236094652213	1.05221151312269	0.892232198674031	1.05265940078169	1.04817116503372	1.07313283054129	1.04713090082777	1.04882871304062	1.04437784049363	0.863961560373012	0.803817815085696	0.722215596639784	0.728897861397692	1.0093436632945	0.946397965494096	0.97665854243627	0.742497498316424	0.845354018017759	0.929039024901601	0.840566601689315	0.718973808004986	0.787770677488195	1.09859649671282	1.07869807023434	1.06390503302637	0.860622192066552	0.945670519287375	0.0306849480512039	0.0438056517108512	0.0414814212736271
MAL13	RAD52	NA	no	Neutral	DNA_repair	NA	NA	NA	NA	NA	-0.0385204255422306	-0.00484873201649621	-0.0469096701068129	-0.0328484255406979	0.0353829449309213	0.0186777408847011	0.00152487953579399	-0.0366701753789987	-0.00762732540811796	0.977039387425835	0.970842472002122	0.976572758100911	0.968807177803271	0.933996046062561	0.96291113123165	0.964689511340709	0.949735018644728	0.959565944360881	0.863872375571316	0.803807353957054	0.722529268182969	0.728539162953287	1.00885777033251	0.94647114942487	0.976962591269893	0.742641481210942	0.845514529862562	0.805518697468764	0.7755229240551	0.658724035271779	0.672964311948438	0.977728623714747	0.930059816687388	0.944004937999588	0.668641220780171	0.803692733996546	0.042865976171985	0.0605670135262433	0.0658716320803135
MMS1	RAD52	NA	no	DNA_repair	DNA_repair	-0.025986	0.057502	0.112392244	NEUTRAL	ALLEVIATING	-0.0600097296237735	-0.0948054827541084	-0.000771092939037026	0.0289688409438125	-0.0735124381322061	-0.0300335386559108	0.0722714573805074	-0.000210952148433164	0.0331983391457862	0.883979227875512	0.818777266773991	0.707181780836568	0.782042615303763	0.936759436433542	0.907446951182633	0.903622028187543	0.754827413812486	0.873366630992308	0.863783958083908	0.803804912089276	0.72271740346256	0.728562289740943	1.00999539940434	0.946662722766903	0.97708774436167	0.742728240261893	0.845647595415254	0.703575922477407	0.563332845254505	0.510335829857524	0.598770413940222	0.872609010621421	0.828992744622525	0.955188522418819	0.560403835757308	0.771737183589782	0.029033099165955	0.0378003870466524	0.0416293422619612
MMS4	RAD52	NA	no	DNA_repair	DNA_repair	-0.023817	-0.010862	-0.002330212	NEUTRAL	NEUTRAL	0.0202900050124239	0.0622602969582815	0.122812125128807	0.0656088849299363	-0.00788190449331242	-0.0312620776775308	0.028859499778069	0.173651035563094	0.0215822742420908	1.02938437214689	1.03240932663323	0.943483885949559	1.00073979664606	1.13070205939858	1.09203482842098	1.06340370186332	0.976415988740496	1.0426857187985	0.863942202976281	0.803815357192825	0.722003644974382	0.728964917490097	1.00950250798266	0.946539020542464	0.976676203789985	0.74252398465486	0.845260238329013	0.909612178015542	0.892127202812882	0.803996393540208	0.795094791786183	1.13347912216671	1.00241406515515	1.06746417736151	0.898676581436639	0.902918068412941	0.0434058309817206	0.0610335967353977	0.0634170460067713
MPH1	RAD52	NA	no	DNA_repair	DNA_repair	-0.042046	-0.038834	-0.029030159	AGGRAVATING	AGGRAVATING	-0.0517698930634328	-0.0633168193216678	-0.195189868415713	-0.56055410061152	-0.221463226928123	-0.455418308815723	-0.124819767194703	-0.583060622520171	-0.309755629316375	0.995535624976701	1.00513484964551	0.945089878256866	0.98266726989626	1.00476004049607	0.993004797266569	0.87296046143366	0.946879345632099	0.976481969743312	0.863823889112938	0.803815522524544	0.722368924901362	0.728673248814679	1.0093462007629	0.946232855771156	0.976762055873579	0.742466977061923	0.845428402562766	0.808206895737498	0.744626857129299	0.487495805892217	0.155505723582356	0.792662117144911	0.484194971741239	0.727866074977304	0.119961450152207	0.51577205011977	0.0410507485209611	0.0594856075400773	0.0651973957348111
MUS81	RAD52	NA	no	DNA_repair	DNA_repair	-0.007197	0.021061	0.03339399	NEUTRAL	NEUTRAL	0.0567811857944235	0.0536901023650305	0.106791677512628	0.150422431815	-0.29922857119157	0.0199578894910655	0.0302024060980669	0.285009867917975	0.0758639789359205	1.02964483297205	1.0566698872859	0.968495937195504	0.998584525552867	1.15834405468833	1.10301495906982	1.06238313903678	0.905009266908653	1.04377177142965	0.863804042025447	0.803814850328456	0.722385523164805	0.728743626228307	1.00953626379841	0.946524184833223	0.976981690961129	0.74252835715543	0.845451206670989	0.9461955335068	0.903057227939593	0.806402323755225	0.878137791224481	0.870082375119394	1.06397692712625	1.06811933177033	0.957010638952183	0.958311880881478	0.0286862048231241	0.0421532403366488	0.0441531147801963
NGL3	RAD52	178664	no	Neutral	DNA_repair	NA	NA	NA	NA	NA	-0.00871751886599054	0.00645094928896369	-0.00516634912656948	-0.00468052933702902	0.0338521796663647	0.0302680294163681	0.019283366090057	-0.0308437065110206	-0.00642746520244191	0.973296837101652	0.965051684264268	0.965284285729339	0.958116628131774	0.919968910654102	0.947692947334473	0.954555880345511	0.954592462907247	0.951420987161276	0.863775542308284	0.803830338384175	0.722274346203039	0.728778066586029	1.00936394175627	0.94640794237488	0.976705892707778	0.742472551259924	0.845249140500252	0.831994038144706	0.782189180558249	0.692023821434646	0.693580624370117	0.962467490656429	0.927160565014091	0.95160495943344	0.677922069773029	0.797772656329963	0.0293557879673352	0.0427853696606828	0.0461532432861016
PSY3	RAD52	NA	no	DNA_repair	DNA_repair	0.00032	0.003662	0.004697283	NEUTRAL	NEUTRAL	-0.000186200017832337	-0.0247591040216265	0.0132024454423695	-0.430851194443256	-0.218414488943704	-0.227744092947358	-0.0527069594523068	0.0237328033228535	-0.00424958919758697	1.00154407912945	1.00506301318996	0.927478008571509	0.995829361327041	1.0001612410794	0.995410212363205	0.980355466714709	0.993042191442155	1.00272902390118	0.863924706754206	0.803833298968656	0.722129698594962	0.729040361105212	1.00923984991487	0.946412376139815	0.976657341177561	0.742502944075205	0.845260879306671	0.865071478285945	0.783142707679392	0.682983340894305	0.295132943427244	0.790988288656713	0.714336336376551	0.904781127341641	0.761071806587394	0.843332844573671	0.0293797541416781	0.0426996929623776	0.0423962640184698
RAD51	RAD52	NA	no	DNA_repair	DNA_repair	0.097295	0.129464	0.131757222	ALLEVIATING	ALLEVIATING	0.122118401380616	0.152261378916883	0.164645125259588	0.188535378797122	0.0539008422674532	0.0678060974834061	0.0726613058658539	0.172874216197083	0.145898502508943	0.958559175871052	0.932887664164144	0.861346961246935	0.904934595258729	1.06204763211068	0.990882009643676	1.02456405195398	0.884742885042507	0.951845845112571	0.863872928372237	0.803818216461227	0.722351945299805	0.72890742188934	1.00923912460993	0.946325246957744	0.976609358878955	0.742528470328916	0.845349345761194	0.950194460261622	0.902134746294211	0.786828099272421	0.848157084376334	1.12571028690022	1.00550207627095	1.07325766893884	0.829817310180897	0.950534716292049	0.0304433226842492	0.0409344783761969	0.0428811689593888
APT2	RAD54	NA	no	Neutral	DNA_repair	NA	NA	NA	NA	NA	0.00181006943908537	0.000491793316674429	0.00699968757753851	-0.00740763427908337	-0.0277687328438079	-0.0228089656386519	-0.0228101811597596	0.0371042958126312	-0.00226361790910822	1.01807721784684	1.02193621525131	0.980680001319255	0.989096230098568	1.10880040031265	1.0521483792031	1.06959863332918	0.97703618067424	1.0382682708984	0.92070316620458	0.874777684328495	0.821195704805787	0.830791666896426	0.993377304412079	0.937242497988342	0.960439425331094	0.826842826236204	0.905129195940593	0.936589371565383	0.889745668114787	0.800694695676178	0.8039974334044	1.07340438811113	0.962593113230392	1.00418402698996	0.826184102245454	0.932260930192668	0.0218032263746395	0.0308326175710948	0.0322516819823112
CLA4	RAD54	NA	no	DNA_repair	DNA_repair	0.036502	-0.208975	-0.314453218	NEUTRAL	AGGRAVATING	0.00600500092388746	0.0156220040904157	-0.16150650776104	0.011668093024307	0.0259384394438231	0.0405004020860594	0.0511722826807973	0.105946853653212	0.0506036459575123	0.939515398525692	0.899072069484416	0.869654092723248	0.876483548468352	0.968644212894862	0.896154822015895	0.936893923548167	0.820667685426622	0.874740616228814	0.891988447208587	0.834929346853969	0.764047042326453	0.768461144007696	0.957272893663375	0.899669265917888	0.931221745081758	0.713202827086918	0.836468564276686	0.844237967340915	0.766769165093146	0.502362108794613	0.685255360629553	0.950443006204638	0.844235263677211	0.921578567276689	0.691765348220679	0.781717180244456	0.0167012857189834	0.0228611645938961	0.0247072274078027
CSM2	RAD54	NA	no	DNA_repair	DNA_repair	-0.022412	0.100841	0.138875736	NEUTRAL	ALLEVIATING	0.00503541031408644	-0.00921803770170116	0.0143738799236066	0.0172247475779107	0.0182876628200424	-0.0154749316237486	0.00930799049415526	0.0314359725107428	0.0193640829393007	0.964381977778115	0.950189248573484	0.876501878752694	0.915154965119729	1.04310760646883	0.99183339417202	1.01207215845858	0.889369352178656	0.960419074274435	0.973100376619753	0.951920774341142	0.863803221387083	0.905075180567234	0.981738031177753	0.995718943169313	0.977717600032329	0.911361045645362	0.95765799987913	0.94254842269212	0.893158919679051	0.76826254730743	0.8391424776683	1.0423068784263	0.972625885075828	0.999440499114979	0.831285862890511	0.938228658233799	0.0175039215428288	0.0246040560383601	0.0256143042532843
CSM3	RAD54	NA	no	DNA_repair	DNA_repair	-0.031227	0.031191	0.063608754	NEUTRAL	NEUTRAL	0.0134179366416603	0.0289409707385295	0.0570067168964103	0.00339426460257864	-0.0231858323425596	0.00230660130739365	0.0572802745764508	0.0939252877554901	0.0224255636589899	0.982768922000453	0.972098543232035	0.919946593318563	0.937236698994087	1.09061056679331	1.02652690119483	1.02766631797813	0.90278650253632	0.97356623463869	0.887475951050165	0.827164424654725	0.765353451737767	0.760418849044454	0.962456953802989	0.903107781529188	0.921346061729363	0.747152523454073	0.846192078138048	0.885424896099161	0.832810519359583	0.758739675123773	0.714801598919278	1.02668905643574	0.929948453840727	1.00387875820928	0.76482894021861	0.846200782453716	0.0146836621830212	0.0207325175785857	0.0220798699163591
FLO8	RAD54	NA	no	Neutral	DNA_repair	NA	NA	NA	NA	NA	0.0184000703392152	0.00413067802505838	0.0160149976066963	0.0259390523015634	0.024075706446994	0.0383015733717513	0.0210451188840057	0.0371657267938458	0.0263787102478716	0.978722717401371	0.97062696270656	0.9243247731046	0.941875057444533	1.07254148220963	1.01208754117982	1.03626852278237	0.907502637399389	0.981441462620038	0.956976776955713	0.936702493642361	0.894650242108854	0.899759677716285	1.00523978489578	0.993310726767326	0.993442926663529	0.895645097785894	0.940596698871948	0.953147562947995	0.909089972773866	0.831132029784344	0.862990086846279	1.1024585300619	1.04270043921652	1.05050278905497	0.836265955360694	0.94672202720566	0.0168897015715752	0.0243361489444164	0.0261384795556075
GAL2	RAD54	NA	no	Neutral	DNA_repair	NA	NA	NA	NA	NA	0.000678731682861123	0.00121174426506793	0.007468406060079	0.00495868550128376	-0.011715117124068	0.00887238226275209	-0.00613618308331414	-0.022279437571726	0.00325036195602501	0.968597981662213	0.960517772191267	0.913154178733556	0.928910875441047	1.04418466050376	0.993636146378208	1.02103841009854	0.894789708304903	0.962786032188503	0.961922661583258	0.941996692024027	0.901241098859533	0.898970046774518	0.998432464061651	0.983501113817997	0.990071178895125	0.893849230048012	0.9434159675664	0.931240836392683	0.9027984149909	0.820036023690724	0.831682839857838	1.03144687259382	0.986424284540554	1.00532339517496	0.76656077849533	0.91054076534121	0.0170558379118819	0.0243554402834887	0.0260378943659744
HO	RAD54	NA	no	Neutral	DNA_repair	NA	NA	NA	NA	NA	-0.000104994857257671	0.00568883293294765	0.0100645345307667	0.00327745382239992	0.00714364201558462	-0.0114918002931315	-0.00979380610418555	0.0189140248783204	0.000452152241703556	0.981328569977958	0.975408466337394	0.942654337087942	0.955578726908611	1.04019763474655	1.0059376023096	1.02419630750281	0.926188316796958	0.981366578168456	0.960153031682721	0.933778776228863	0.876308157043665	0.88903790559065	1.01065656148856	1.01354947116722	0.993836050043258	0.872119255604392	0.950460716068802	0.939979349716925	0.911854786076308	0.822841230609508	0.841038551119796	1.05978117135221	1.00767840388467	1.00863356747245	0.810843912524256	0.930138610657786	0.016119036673923	0.0228248012520123	0.0244853952487734
MAG1	RAD54	NA	no	DNA_repair	DNA_repair	0.01471	-0.170539	-0.212351737	NEUTRAL	AGGRAVATING	-0.0188645651754343	-0.0223251415576154	-0.257322518337816	-0.0173588175835053	0.00473277314764087	-0.0239540512873105	-0.00513472740099648	0.0294699584590934	0.00664254386379617	1.00767698623342	1.01593567221512	0.881090271257686	1.00070276323311	1.05844985884976	1.04833309316895	1.04382177203991	0.980030952028487	1.01791627383642	0.91385073990629	0.869855406370054	0.756821153987108	0.807444132615136	0.97693781918891	0.949874680273948	0.95593339064071	0.782725958227886	0.8812754249923	0.900241042954575	0.857405378334815	0.40874482167538	0.7821649046071	1.03868489870281	0.970549141882026	0.992658218068944	0.783476840088219	0.901263361386766	0.0175782309393228	0.0250073416208145	0.024362055467403
MAL13	RAD54	873890	no	Neutral	DNA_repair	NA	NA	NA	NA	NA	-0.000573145390235616	0.00341254060847878	-0.0163749788759001	-0.0172121890421425	-0.00598449251655743	-0.0241443235986584	-0.00958917490750551	-0.00661120041017634	0.00465206593077857	0.96636639546525	0.953637725638713	0.922101673263311	0.928673785824764	1.00278042326377	0.980122154550211	0.995773778915516	0.900109648792799	0.956398625352807	0.925958468434427	0.883571812926345	0.831832734032852	0.834388229093064	0.994579540433086	0.952301637336905	0.970637476371289	0.816689244814987	0.90279642098713	0.89370126499681	0.844791064782426	0.743587702742198	0.752699092505239	0.992326333696381	0.909762284879125	0.957699105834003	0.720961666823212	0.867862036104074	0.0213148318633956	0.0300330055541909	0.0322296443814655
MMS1	RAD54	NA	no	DNA_repair	DNA_repair	0.001467	0.004979	0.006553182	NEUTRAL	NEUTRAL	0.00873146183097772	-0.0224550034488035	-0.0545079393771489	0.0550682533232375	-0.0228554678727533	-0.0322108234361195	0.00819218413426184	0.12133687924891	0.0460453119905445	0.904972275362891	0.850661180914904	0.745537587031306	0.806663364053603	0.976907538730193	0.932818112754075	0.939132391579035	0.777575789031884	0.895247113562747	0.892676692878652	0.835108399351839	0.739037884962649	0.762740578419207	0.985090455450702	0.937143902673918	0.953188164152695	0.715452499437337	0.87085534678069	0.817231852096674	0.689116108296452	0.497359562520421	0.672121679198034	0.939872010561691	0.842852718241064	0.903510850326472	0.679362457616965	0.82721268899136	0.0169238263387644	0.0225177849593421	0.0244242688508916
MMS4	RAD54	NA	no	DNA_repair	DNA_repair	0.005679	0.031878	0.036430892	NEUTRAL	NEUTRAL	0.0223065676077495	0.0462456735332843	0.102691022258829	0.0714044119308864	-0.061418634335111	-0.050047190926897	0.00244146017456788	0.160682889051519	0.0256896986109464	1.0036885124429	1.00158833490264	0.915142245988701	0.961212602537102	1.11487072906585	1.06135597930346	1.0505418805201	0.923783483341749	1.00992783077128	0.908086977570464	0.859297609206521	0.767733207139542	0.787486205646846	0.991859773433553	0.94087897805385	0.953279945866505	0.741142609198997	0.87637625730212	0.932391145986303	0.904329652590809	0.802947444487635	0.824266953488282	1.04408083166472	0.947503867738839	1.00388186072388	0.840981839623066	0.908903892355919	0.0176229509919987	0.0242916163912744	0.0259034404810354
MPH1	RAD54	NA	no	DNA_repair	DNA_repair	-0.009842	0.044666	0.060570822	NEUTRAL	ALLEVIATING	0.0332084112791127	0.0405978204077179	0.064993920274097	0.0329370383780907	0.0564382005228762	0.0602081280853426	0.139937069104653	-0.160584228866516	0.0453208063261477	0.976716513639165	0.9713211315929	0.894938531844238	0.934910999879731	1.04863514547002	1.00874511781224	0.978097133448245	0.905301923679975	0.974674761562739	0.911039989251447	0.868743500729949	0.780949736559842	0.792995388473467	0.9578959884807	0.96797169416437	0.903483425952581	0.781472547759171	0.888134986597988	0.922450553720873	0.882734027462671	0.761544844490968	0.771141624166976	1.06027397126875	1.03603578067181	1.02101844028041	0.540163559373652	0.910003428839405	0.0211023134477199	0.0298288122451231	0.0316897213399779
MUS81	RAD54	NA	no	DNA_repair	DNA_repair	-0.037139	-0.065479	-0.062972501	AGGRAVATING	AGGRAVATING	0.000499995787530945	0.0130580318440541	-0.00745408572883296	0.00532220676883672	-0.0830865025164777	-0.0850874009011214	0.00207516460406321	0.106008399334342	-0.033337603942151	1.00575168039157	1.01702853857401	0.932996186100487	0.960963694999207	1.13277897826995	1.06573259881352	1.05432872423933	0.889494689205922	1.01575251686776	0.89563278222977	0.851051447664748	0.7566241816512	0.768804029264069	0.982151911251891	0.928311630970743	0.936518217748564	0.688104845039803	0.856876774005371	0.900516022727136	0.876123310813027	0.696377203166149	0.741590362515282	1.02948500349332	0.903959817303861	0.989759232198653	0.718089494961239	0.836217551628525	0.0167611625704346	0.0242648729741567	0.0253878479711742
NGL3	RAD54	NA	no	Neutral	DNA_repair	NA	NA	NA	NA	NA	0.0036388341599907	-0.00134343911567749	0.0152431370141604	0.00660054745508614	0.0220120600127192	0.0273701682792051	0.0154808474776031	0.00519976100596055	0.00605661950554181	0.964826982278234	0.951636481881613	0.919111399961819	0.925390473001449	0.995015095672284	0.971521856258591	0.990451354156838	0.902878054855379	0.951922427216941	0.94117156310151	0.908764976715173	0.850164883606345	0.858635995321693	1.00188451418752	0.957656035833912	0.979823652733617	0.833436643246258	0.919943524902599	0.91107714374157	0.861924267261553	0.788645189343595	0.795392859745304	1.02064948719162	0.958671097208893	0.987217550608565	0.748771969689374	0.881821818831303	0.0148369943183676	0.0214270485891551	0.0230181778699276
PSY3	RAD54	NA	no	DNA_repair	DNA_repair	-0.003461	0.141709	0.174493409	NEUTRAL	ALLEVIATING	-0.00498925566547897	0.000898491845970873	0.0211985311575113	-0.00116306763820126	-0.0453395596034459	-0.0598818082741632	-0.0292598650662522	0.00766820363394938	-0.0100588891060202	0.979520237476387	0.972131689682036	0.894765603068846	0.942785221005795	1.03773970333069	0.996955233363485	1.00551110563613	0.920518520381067	0.979722290251646	0.926992909089492	0.885484049695924	0.793276325756438	0.824686725981381	0.956503436604313	0.947535232351085	0.947851433950887	0.810965568153752	0.907653638701854	0.901864281899152	0.85924387299826	0.728333695674403	0.770709076656063	0.946108621987788	0.884825158739105	0.923688363718426	0.74446721728705	0.877460689428119	0.0148327603309998	0.0212730440579461	0.0215911924138026
RAD18	RAD54	NA	no	DNA_repair	DNA_repair	-0.063921	0.056705	0.105451303	AGGRAVATING	ALLEVIATING	0.00395785575453798	0.0332099945334741	0.155688021753733	0.138671242959093	0.0373077359717545	0.0637932966500251	0.0750353298445434	0.0263800900052499	0.0331933529405514	0.954448851477668	0.933955183241134	0.852053529100882	0.876919274479253	1.08245962039052	0.99888627600354	1.0357744391709	0.841381248359141	0.952456578508897	0.921078984387272	0.869918086580795	0.661855093025751	0.616035313222621	0.919495817999263	0.848367094215845	0.882193213321713	0.866240712021658	0.862082262625245	0.88309186597766	0.845677953764348	0.719620213577092	0.678910777296386	1.03262796967293	0.911202240297758	0.9887877250702	0.755212383621712	0.854289432942076	0.0210639808188852	0.0295450165928773	0.0304687773865876
RAD5	RAD54	NA	no	DNA_repair	DNA_repair	-0.11368	0.042447	0.094227988	AGGRAVATING	NEUTRAL	-0.24392850160988	-0.371596098731526	0.16654271858623	0.155430618170653	-0.0384026540439115	0.00608290809994765	-0.000497693562133153	-0.348477715764369	-0.32598056531517	0.954468157659551	0.933987895655564	0.85207127874441	0.876977827924264	1.08264698241704	0.998724292303256	1.03577748048049	0.841290607064798	0.952488576247786	0.942823030788238	0.910118164667786	0.728630586872214	0.684796561367118	0.990052870320315	0.90033472622324	0.947709418674873	0.886375373218359	0.892862481464431	0.655970729224268	0.478438566658473	0.787395198938712	0.755992141786592	1.03345255023594	0.905304393242586	0.981117054337537	0.397234101159915	0.524461726654607	0.0210637888611044	0.0295226051339152	0.0304648219047005
RAD51	RAD54	NA	no	DNA_repair	DNA_repair	0.093879	0.23091	0.238965893	ALLEVIATING	ALLEVIATING	0.0944807254077506	0.136740441589637	0.175700859814773	0.18000771691772	-0.242553471415709	0.0958667308309971	0.0603524304643201	0.180147567428947	0.116175997139173	0.957139022500569	0.933109268023011	0.858321502740646	0.896068772631364	1.06889204930101	0.993564549375402	1.02836669709307	0.86987268461185	0.9520761943137	0.879828462787552	0.822604176615269	0.73624392954332	0.750626479260258	0.968397517816349	0.902755703726399	0.942723558407119	0.705415329033821	0.839708695519706	0.936609474728139	0.904329445560222	0.807605209152498	0.852413029674105	0.792391798604016	0.992721681440313	1.02975063261113	0.793283097416697	0.915640488027557	0.0174514154802238	0.0238034894542257	0.0248330595581153
RAD52	RAD54	NA	no	DNA_repair	DNA_repair	0.096006	0.153529	0.169261582	ALLEVIATING	ALLEVIATING	0.124627608543477	0.118483958541615	0.12867413261858	0.216557126383822	0.028129393383031	0.0991694465645957	0.0483467903895949	0.267869180991439	0.182370195565926	0.954465352207186	0.93401633198475	0.851981598250412	0.877054461054397	1.08265930136634	0.998896899774831	1.03579577039319	0.841299466350814	0.952521132477011	0.863847949742989	0.803814942663867	0.722277011714991	0.72890812930392	1.00947024841589	0.946358609675991	0.976571255153195	0.742532024680639	0.845321129999367	0.949147209525195	0.869261634416753	0.744055373640483	0.85585946841057	1.12098332304028	1.04450303476078	1.05987488822337	0.892564325460992	0.987556936514274	0.0297876978377029	0.041737478485649	0.0431075694628537
APT2	RAD55	744829	no	Neutral	DNA_repair	NA	NA	NA	NA	NA	-0.0237793221512061	-0.0172482942911819	-0.0446137338005374	-0.033427718771958	-0.0736353821528968	-0.0450164803621315	-0.0536507672863068	-0.00568005186434393	-0.0256524473676163	0.968171064627085	0.947046289624185	0.866855938347581	0.89499899982831	1.02139209177248	0.946678994704252	0.985886960967806	0.813920291897498	0.957240866889094	0.911162457496766	0.865012717684641	0.836859144175792	0.845067137335632	0.95055950779997	0.891068901213749	0.925172952375576	0.84607867335669	0.897165309764246	0.852810016642848	0.791804993026749	0.661736130957319	0.706859512575172	0.891022546715026	0.789032876770133	0.853304829666597	0.651817055276747	0.822000215855873	0.0243694794770428	0.0342905655737641	0.0337753122325065
CLA4	RAD55	NA	no	DNA_repair	DNA_repair	0.012113	-0.208745	-0.290098712	NEUTRAL	AGGRAVATING	0.0257548927921659	0.0184502141808601	-0.415361465803205	0.0324637195392839	-0.00168110486481522	0.0811316917897554	0.0495606826921637	0.149583624036232	0.0580139154032908	0.92240500571251	0.876221421303043	0.822514974854801	0.84082007774186	0.941667311414204	0.860927509985326	0.911860437102235	0.757304802188678	0.862136743670314	0.862149957165464	0.79714246549545	0.748011929043532	0.753790252781453	0.866136649597733	0.799909273731081	0.854516067850157	0.674097940906419	0.776590015615581	0.820450273319045	0.716302054637273	0.194245657040116	0.663121993064932	0.814439236006797	0.770136535734031	0.829143422863151	0.654422573680714	0.728026366382849	0.0203558989875187	0.0279414369964757	0.0287702978041377
CSM2	RAD55	NA	no	DNA_repair	DNA_repair	-0.044117	0.058186	0.101920227	AGGRAVATING	ALLEVIATING	-0.0164861883171561	-0.0122540584882608	0.0104586970205698	-0.0209969366343309	0.00872125764236126	-0.0669905315003578	-0.0109672617419792	-0.361746859320088	-0.0300284176591726	0.926769846791819	0.893167028963152	0.795648491093157	0.841503612838141	0.971256185825487	0.897895829111554	0.942524497450975	0.755806696922991	0.903438613690357	0.977463810126064	0.962678306861599	0.887950499588366	0.937929984029473	0.943595327420174	0.973802671418512	0.955095741338847	0.953450440347691	0.965475789104202	0.886645837736894	0.841330240829465	0.708916306343573	0.757190542267102	0.924467350129498	0.801707136709699	0.88764467411129	0.336741321815359	0.837411446059459	0.018663134824325	0.0261941784389201	0.0254430214209871
CSM3	RAD55	NA	no	DNA_repair	DNA_repair	-0.040512	0.036985	0.07912942	AGGRAVATING	NEUTRAL	0.00104501535849163	-0.01129147796803	0.00943518908432751	0.0128287169536202	-0.0372326347373873	0.0325495145812385	0.0267809847421737	0.104194507901855	0.0377189761293224	0.945063530021018	0.913902899774963	0.828932898855811	0.860873391185777	1.00691933112525	0.929077106519915	0.958046425387352	0.773450279174989	0.91830743115347	0.867056321598261	0.802148227544688	0.756972050404936	0.749152009594284	0.912193523984454	0.846972237643551	0.873121300390228	0.738498116312802	0.816611463107815	0.818680483115897	0.718819151547403	0.630081742168693	0.653386530436971	0.878247661086798	0.81468465061745	0.862133750071972	0.663256243426574	0.785173444317519	0.0166537205802705	0.0233766610209437	0.023330231866686
FLO8	RAD55	NA	no	Neutral	DNA_repair	NA	NA	NA	NA	NA	0.00396493966284882	0.0116627480553952	0.00856067679896014	0.00662161048167854	0.00797700195432233	-0.00417311103375729	0.0163988019465222	-0.0172242048824621	0.0278442484834634	0.936081849247242	0.904959621875534	0.821549285532153	0.855837298955737	0.984250847814474	0.907687208798109	0.954458683241622	0.759465413824348	0.914916099506728	0.957863359295886	0.943616271523291	0.928260452826734	0.929618047166221	0.979766782037466	0.972765594124979	0.977461433526491	0.926788475774028	0.943498996442059	0.896855173643468	0.8575203903303	0.754669030610956	0.787936368404485	0.969521173277789	0.87112039398655	0.945733858565289	0.664819988831483	0.884518394874524	0.0181782091399387	0.0259350828981324	0.0256916188358337
GAL2	RAD55	NA	no	Neutral	DNA_repair	NA	NA	NA	NA	NA	0.0173291494191961	0.000371284076870563	0.0112895605860555	0.01363495431155	0.0458979431711357	0.037459286427632	0.027813148739237	0.0134876122819074	0.00418307411261782	0.929641305081044	0.898658965024551	0.81527841811637	0.848967691007554	0.969750223112154	0.895800923509815	0.945075758814462	0.755337180753521	0.903946716016421	0.96390937102297	0.949952149279814	0.936791030174372	0.929867085217712	0.967958676586964	0.960639854625021	0.973142131057761	0.926773041766951	0.946865299824008	0.910473108405864	0.847014945084575	0.759791217440569	0.790423113876091	0.983867737034723	0.893081310926101	0.945321800557869	0.693130253938537	0.855578348929636	0.0183060950982994	0.0259241973315967	0.0256468827385717
HO	RAD55	550437	no	Neutral	DNA_repair	NA	NA	NA	NA	NA	0.000606247257202615	0.00908995554048272	0.00930859779030819	0.00420269125805943	-7.5165150765881e-05	0.00896852118735301	0.000153629360582906	0.00685000807105467	0.00312379375847209	0.94511572776948	0.920851800650426	0.856160923152577	0.883444635943721	0.971799780458816	0.921140599208026	0.95347134879118	0.801452888726324	0.924140479820297	0.946798692141356	0.920657147438572	0.892160494821043	0.901206177761793	0.96083133849142	0.968841197434329	0.958053303969403	0.880903204584062	0.935420120956887	0.890801879488725	0.846872301800285	0.75068848139213	0.78152595711108	0.932717020803105	0.891132151008982	0.910638594212581	0.681317773554689	0.859626976817601	0.0170370893652325	0.0241555518041563	0.0242817873259856
MAG1	RAD55	NA	no	DNA_repair	DNA_repair	-0.003465	-0.214018	-0.244988122	NEUTRAL	AGGRAVATING	0.00296461536288612	-0.0290721414809477	-0.234137764614721	-0.39166884135986	0.0570590350069972	-0.0435307790591093	0.0281614403492804	-0.580015230548167	0.0311306065298909	0.97486584980922	0.965732893571088	0.829356947978856	0.932169258039178	1.00811141546271	0.972524262793703	0.99229030098411	0.860480148864145	0.969406833928382	0.895312085966724	0.851286055268469	0.736129474634932	0.816952849480575	0.900245177373886	0.882048745161975	0.895027612934145	0.790502364081556	0.853182143575466	0.870622369214791	0.78194241600181	0.370918000509363	0.351396370294049	0.962021837828964	0.802417038237816	0.912423429701306	0.0657588127963935	0.849202570808215	0.0211980329788754	0.0300087048511928	0.0283794655318702
MAL13	RAD55	NA	no	Neutral	DNA_repair	NA	NA	NA	NA	NA	-0.00164520189348883	0.0153551890915542	0.0203821975205781	0.00191646726913521	0.0186451538140021	-0.0262310624832072	0.00797304350665633	-0.00293537670208238	-0.0104960113657971	0.934733537831991	0.904508612289971	0.836977398245645	0.862635785701811	0.952948748510946	0.9038102381501	0.942526077553468	0.782367536495466	0.909588550734164	0.916981788498614	0.875354825336189	0.853708710859237	0.85286491018281	0.9474045345498	0.905012650895572	0.934637185249404	0.837070269975306	0.892251568566419	0.852960399428333	0.801805857647716	0.719938375582551	0.726472874230469	0.922663506595386	0.787110829071944	0.887576013598481	0.629933262481979	0.797051948947294	0.0241230234605249	0.0338256735215458	0.034000296390942
MMS1	RAD55	NA	no	DNA_repair	DNA_repair	-0.000283	0.008677	0.012441329	NEUTRAL	NEUTRAL	0.00484293673328662	-0.0707335799283243	-0.00616753325080987	0.0281558515201967	-0.0729191085752182	-0.0713972464801861	-0.0260694399977789	0.126235740485013	-0.027912487441291	0.895331333222953	0.838422132062734	0.731212361856487	0.789150728513928	0.948581857868354	0.891598470515029	0.914880777260823	0.728390522741325	0.876837584396124	0.863023151136204	0.796460665808178	0.704365429059854	0.743946791928581	0.909067996238878	0.85465158549319	0.888718523923514	0.675781904573139	0.835586480299425	0.778256984189525	0.598531894158008	0.510287339367986	0.615929177737699	0.790423346818113	0.688727291035104	0.787783339593628	0.615414956511689	0.705070768220631	0.0205654444633043	0.0276408204334624	0.0287303637737708
MMS4	RAD55	NA	no	DNA_repair	DNA_repair	-0.014268	0.035711	0.053212325	NEUTRAL	NEUTRAL	0.0759860945194117	0.126568112377973	0.126547275576756	0.137322555921932	0.0141597450872273	0.0925976991170022	0.049615329225179	0.203169329916275	0.12495464917526	0.971160810662279	0.95473643298844	0.850794841661045	0.900526904590358	1.04710378107592	0.981410256456993	0.992980068458299	0.820785543765644	0.959066589229511	0.887140059068133	0.835453187790732	0.755256761749266	0.784772658132859	0.927762426490358	0.870117303268633	0.895512563293331	0.723391373864697	0.847657780372679	0.933174734491225	0.915722596072835	0.760238834033321	0.83322559888721	0.978483913270032	0.934969820768883	0.934913021384793	0.779175557414052	0.930374620879132	0.0212113513445492	0.0292988502073348	0.0295999502709252
MPH1	RAD55	NA	no	DNA_repair	DNA_repair	-0.054417	0.02409	0.070318297	AGGRAVATING	NEUTRAL	0.0228271902735603	0.0337742412738695	0.106876825148567	0.0512876543662775	0.0535365403021937	0.0106817704414835	0.116812653715751	0.0638085765343268	0.0203963857450465	0.95605306210216	0.939082729645119	0.845175453379972	0.893290339860543	0.990864132226279	0.949530166089684	0.925799817771184	0.825063200310736	0.940086075823875	0.874385707676405	0.824946538639272	0.752358115082491	0.765932924503204	0.888961738123084	0.892787478373759	0.84496271710827	0.743401179690611	0.840195659985977	0.856090131763341	0.802267112001765	0.734692071891664	0.727206398946109	0.933112468339525	0.848373268024042	0.899132795562069	0.656237481152161	0.804990514441443	0.0208116034101485	0.0293637406224642	0.0298287107026692
MUS81	RAD55	646396	no	DNA_repair	DNA_repair	-0.050058	-0.0647	-0.046766719	AGGRAVATING	NEUTRAL	0.00930594103089349	0.0327563435773887	-0.0529104428546996	0.0666146304546602	-0.128389281754509	-0.0719033006179498	-0.385021290190849	0.100616953114816	-0.433741452039753	0.973385305808466	0.964472518414037	0.863459037434857	0.900569666543224	1.05956889136202	0.981719495745202	0.998258643431594	0.814572245112469	0.965103225008901	0.868522502578223	0.824054753999647	0.737197372203469	0.755589362313166	0.913802408494082	0.854720537530975	0.866568402085197	0.627069632331912	0.816411093976104	0.85136742361411	0.819284788847958	0.575359438262834	0.739221265747939	0.83297059669464	0.757297773625702	0.477807262627678	0.605954345603545	0.34868494830323	0.0203352471791789	0.0291787656730245	0.0292313900087372
NGL3	RAD55	NA	no	Neutral	DNA_repair	NA	NA	NA	NA	NA	-0.00417924234107345	-0.00789883200385926	-0.0104579682127726	0.00124851134365409	-0.0256593237684219	-0.0102347075103898	-0.0052799541776302	0.0171833010744307	-0.0048869249128741	0.934736343837111	0.905565616227404	0.839125347568901	0.863754052427802	0.947681925584391	0.899276183270113	0.938752874119633	0.784291687013702	0.907530625527903	0.937088651780103	0.909509687383469	0.88304170338756	0.890077692770131	0.957590492935529	0.910530494855643	0.947445381120144	0.86104203908097	0.914988077768531	0.868717934083285	0.808892972239402	0.71279393256808	0.756312958663699	0.883720539459909	0.804421519185253	0.883065121840569	0.667840399850793	0.821140122774115	0.0168898502762098	0.024245820490032	0.0243380150453691
PSY3	RAD55	NA	no	DNA_repair	DNA_repair	-0.0063	0.073991	0.089987428	NEUTRAL	ALLEVIATING	0.0178560949046731	0.016447369942069	0.0457983820943567	0.0234201634813139	0.0274459809343414	-0.010307440810841	0.0181770875645395	0.0293109780273142	-0.00537769294817743	0.944106102212601	0.917376633564203	0.820289697478403	0.870905899546026	0.977253913035745	0.917700735017059	0.947702014507559	0.791471423971326	0.92501970660198	0.918395354211719	0.878181732929861	0.796970912427093	0.838538610117773	0.895274841145828	0.896676090346419	0.903602417317313	0.828470960354246	0.898747993382579	0.881412088952068	0.814885984912431	0.691206002727981	0.742188938548642	0.901649372073381	0.806405993381274	0.873258787781943	0.661457448905162	0.819487474938241	0.0168651660617908	0.024007595834283	0.0231626143873329
RAD18	RAD55	NA	no	DNA_repair	DNA_repair	-0.07406	0.031338	0.066880025	AGGRAVATING	NEUTRAL	-0.305121971277169	-0.365878364492038	0.0409634964358741	0.0774909995218609	-0.113855312845784	-0.02041583301716	-0.00776646925120921	-0.0501144847366905	-0.0231113026134429	0.909764396651928	0.865090848153641	0.760809647532679	0.798696103906003	0.963923434708159	0.870613129368545	0.929298698602566	0.696537234318326	0.880724794725515	0.921128653077038	0.869891177395544	0.661786336993259	0.615428918093464	0.919501507223646	0.848316378452561	0.882248552219652	0.86618333037808	0.86207834958611	0.532900002090088	0.386660780902875	0.544452757115963	0.569096467166377	0.772473302463334	0.718140719347005	0.812108312898501	0.553201284476892	0.736149846415345	0.0203339531864966	0.0284239235172931	0.0271532534296377
RAD5	RAD55	NA	no	DNA_repair	DNA_repair	-0.098936	0.04099	0.084550802	AGGRAVATING	ALLEVIATING	-0.304690145940973	-0.468521945742693	0.121203445944492	0.0823605794081692	-0.0375397332880263	-0.0146160075892229	0.00956828492507323	-0.0267379284080454	-0.374961214835319	0.909783464016721	0.865125204480044	0.760785728259765	0.798860647315115	0.963895437405119	0.870624662964571	0.929240524632507	0.696427650484958	0.880813769074911	0.942848660064242	0.910132301805507	0.728737315993077	0.684593533892189	0.989943102836272	0.900789412905675	0.947733730092678	0.88670661896931	0.892662512577326	0.553102881926272	0.318849914868709	0.675623887683488	0.629279161648883	0.916664209280166	0.769629065873204	0.89025774904616	0.590814655146256	0.411348339446779	0.020331542659321	0.0284068632174506	0.0271602410204938
RAD51	RAD55	NA	no	DNA_repair	DNA_repair	0.074524	0.170775	0.164186716	ALLEVIATING	ALLEVIATING	0.0804634423485665	0.136610166633564	0.195435371049433	0.174972510327426	-0.0170998560960538	0.0356617540181724	0.00370681687218512	0.147692537289933	0.0647670188999865	0.934367728297881	0.899610504086833	0.809278528067407	0.852136028905871	1.01178725717623	0.929924618515233	0.974848060206992	0.782439062875691	0.914919197583642	0.846789568343574	0.782178410540107	0.704102528902965	0.726807465333036	0.893250028220642	0.814715540408129	0.881315398225109	0.666539510374077	0.792947175786759	0.870927184753515	0.838841231159288	0.762952001557863	0.791744415342499	0.884203845279785	0.790361279862242	0.860689792092018	0.661851293029352	0.788849758042808	0.0209743781232516	0.0287135511068553	0.0287044205915814
RAD52	RAD55	NA	no	DNA_repair	DNA_repair	0.056731	0.106545	0.1184766	NEUTRAL	ALLEVIATING	0.00838623831262368	0.0597021886027711	0.0258960427818152	0.0813996717917489	-0.0492622186740632	-0.0465733050604675	0.00470382198858453	0.164120246585913	0.00440674355992818	0.909806072953305	0.865177243192778	0.760724051980495	0.798930372954232	0.963899833648402	0.870628282815309	0.92926691939236	0.696636407265469	0.880926653831107	0.863882230643018	0.803806038661561	0.722521838342376	0.728647959527289	1.00933357605557	0.946585909110455	0.976608380333135	0.742593601202275	0.845211993200781	0.794358772197011	0.755138715840943	0.57555155720074	0.66356457467953	0.923640637789651	0.777548905154472	0.912245091321551	0.681444902159745	0.748998129018992	0.0287474140213729	0.0401660849122796	0.0384856780785008
RAD54	RAD55	NA	no	DNA_repair	DNA_repair	0.079353	0.224942	0.230958662	ALLEVIATING	ALLEVIATING	0.0736153194176136	0.0956631986794108	0.133724793689255	0.131622940105357	-0.00902596561494631	0.0813854634614495	0.00902889704395442	0.0714087959406494	0.098764640081605	0.925142786229377	0.888458539266467	0.788510479293844	0.82365748355192	1.00292137431422	0.913831017479126	0.963458620777694	0.740550332688542	0.904202274731203	0.858374887476831	0.793818900657194	0.708246938233565	0.719334290703936	0.935940522345395	0.870567643090563	0.913971924752095	0.655668134839385	0.8137273394561	0.867105957173154	0.799713316947223	0.690760417681458	0.723134011490808	0.925972434959061	0.872408070653093	0.886857236037728	0.553682505998271	0.833086644970266	0.0168322204404973	0.0235143990794049	0.0230086802662711
APT2	RAD57	887934	no	Neutral	DNA_repair	NA	NA	NA	NA	NA	0.00947147729064151	0.0410804312717242	0.00309232207475637	0.0275824075795582	-0.0204102699152019	0.0294482074977077	0.00580272002437608	0.162742691169239	0.0207807772590857	1.08616757393349	1.1150371780205	1.10034865576792	1.10108864185055	1.13363802844568	1.11017478076853	1.10160753082215	1.1411567812863	1.13266478176411	0.926055723521917	0.888486192675887	0.76534335097104	0.813663009435412	1.00095382392069	0.899385157066056	0.956159539576155	0.633880072649505	0.898225420218477	1.01531354771653	1.03177576832477	0.845219335326572	0.923497724383815	1.11426708674776	1.02792583732179	1.05908275190489	0.886060334648866	1.03815825488334	0.0452044619901396	0.0643970906002562	0.0672329511657684
CLA4	RAD57	NA	no	DNA_repair	DNA_repair	-6.7e-05	-0.264148	-0.359059551	NEUTRAL	AGGRAVATING	-0.000261368327444148	-0.0205271365514955	-0.484019023361439	-0.0263322474288885	0.0084928243483324	0.0218650376516489	0.0537851768000453	0.0328108797152093	0.0389394767729672	0.93292455202232	0.885086924195283	0.876220834111561	0.876413045240238	0.923461690855606	0.853110280573153	0.897589222282567	0.811742831946601	0.849643048435341	0.92609433682863	0.88848311505027	0.764984657137597	0.813653872921964	1.00080209745339	0.899326650775637	0.955460457850285	0.633661568405587	0.898134929271091	0.863722120251801	0.765856995893468	0.186259096545007	0.686763806282151	0.932666571800884	0.789092254866087	0.91144091025442	0.547186074476709	0.802046441341877	0.0285568498702971	0.0386046787965385	0.0421675522253235
CSM2	RAD57	NA	no	DNA_repair	DNA_repair	-0.043267	0.051424	0.09251916	AGGRAVATING	ALLEVIATING	0.0118459746696217	-0.00492047831850781	0.0240531479659628	0.0663957563891094	0.040415326787724	0.0559769582409737	0.0455788996795667	-0.608719229700504	-0.0187597653076365	0.981148481188909	0.974487743256553	0.910810385202517	0.9677231210004	0.99151843672711	0.981255486890795	0.980628256339796	0.960584841378453	0.971840908688269	0.926134256553752	0.888490451932705	0.764833636024704	0.813668479154605	1.00056924551272	0.899292743477442	0.955881174522255	0.633648020554786	0.898216523129854	0.920515917850653	0.860902539382619	0.720753504924814	0.853802878887382	1.03254342849483	0.938420839622245	0.98296546726295	0	0.854175360564821	0.043571520382644	0.0601644500165721	0.0624178668791564
CSM3	RAD57	NA	no	DNA_repair	DNA_repair	-0.035778	0.051927	0.092775891	AGGRAVATING	NEUTRAL	-0.0162538114573481	-0.0515586354190393	-0.00722179537235245	-0.0318856425045359	-0.0851582352899125	0.0090161394204723	-0.0122641644300797	0.150462699239163	-0.0228032529472342	1.01026701137016	1.01111233976998	0.987579751193103	1.00000608676305	1.0988501469969	1.0569258013626	1.01942696363506	0.971190846101765	0.993961027087703	0.926002553462109	0.88849399722404	0.765037875978159	0.813667635516737	1.00113261720483	0.899343798573602	0.956383796381861	0.633751619483901	0.898234829453149	0.919261518241689	0.846807135057588	0.748292764681805	0.781785723521408	1.01486095442974	0.959549380127858	0.962623102301557	0.765930080177537	0.869981859702544	0.0289379301529201	0.0411307265554355	0.0450296980220815
FLO8	RAD57	NA	no	Neutral	DNA_repair	NA	NA	NA	NA	NA	-0.00477720738542628	-0.0186075263263638	0.00987523043088415	-0.0108706227073022	0.00764091536420199	0.0175475181088194	0.0238470272105074	0.0655189851159556	-0.0235855858805016	1.01931934930582	1.02958103206931	1.02922721801542	1.03820857933617	1.05546429378205	1.03544374581819	1.03693606218934	1.0300920165033	1.02711456826464	0.925997623542495	0.888486544573438	0.764639409024103	0.813656588589144	1.00093652303143	0.89936059288239	0.956270865671885	0.633659586665131	0.898055194947524	0.939106061337645	0.896160488272988	0.796861608314144	0.833874399173444	1.06408724193607	0.948784206402839	1.01538720258841	0.718238331384494	0.898821013249251	0.0397963289025537	0.0594060634499742	0.065260465829307
GAL2	RAD57	NA	no	Neutral	DNA_repair	NA	NA	NA	NA	NA	-0.0188364979855766	-0.0116544194733954	0.0251518441424749	-0.00711157256605258	0.00595437677061451	0.0133852791325807	-0.00685027494061295	-0.061060872125783	-0.018589726919645	0.992120954924021	1.00327669503707	1.00146598888386	1.00230001299408	0.987991366562169	0.984079984325849	0.998282230276659	0.985118051880614	0.978734338354734	0.925981217889325	0.888495321175662	0.765139603408241	0.813669953466355	1.00071803384998	0.899295515316213	0.956334909502229	0.633727922840548	0.898138729833104	0.899846863711816	0.879752477532269	0.791465760987229	0.808430590488184	0.994736616424594	0.898363615485676	0.947919642358961	0.563256818803192	0.860456555775442	0.0408030366177647	0.0596748970750488	0.064932996927717
HO	RAD57	407170	no	Neutral	DNA_repair	NA	NA	NA	NA	NA	0.0175883283385009	0.0412168054195442	0.0425233783958154	0.0357118596247816	0.0414110723504206	0.0425694221884105	0.036306943273309	0.0738548687159172	0.00891054148841279	1.00121969861108	1.00134536585602	1.00987460814712	1.00944138587048	0.983338248618137	0.991332776021266	0.991790093555175	1.00432864555052	0.993103240197261	0.926009833460345	0.888481204091521	0.765047790261548	0.813660964897864	1.00087094138999	0.899362140084521	0.95600556014998	0.633779998419898	0.898145951255039	0.944726576887676	0.930893555913486	0.815119412739785	0.857053912534704	1.0255931241527	0.934131478480596	0.984454713304323	0.71035228297039	0.900862589350121	0.0300279581267262	0.0424098782446197	0.0458322036244149
MAG1	RAD57	NA	no	DNA_repair	DNA_repair	-0.01554	-0.195307	-0.218811385	NEUTRAL	AGGRAVATING	-0.0305455706534339	-0.0783699044930838	-0.460899808107908	0.0242523164763153	0.0631868144583476	0.0111423408420418	0.0671795097583563	0.104172873606778	0.0481442479921787	1.0326226564383	1.05206769627125	0.89223420541141	1.05251365755398	1.04755288157935	1.07189967805184	1.04678232421425	1.04718805156314	1.04437398744247	0.926145465901456	0.888485501685649	0.764745776811419	0.813655590881869	1.00067676021275	0.899325589614121	0.955644115584188	0.633639458079489	0.898084239513096	0.925807623431859	0.856376832742467	0.221434012836942	0.880636704387503	1.11143308610932	0.975131297667851	1.06752206914788	0.767721814432255	0.986082874344692	0.0307773116349896	0.0438018058133599	0.0414845776097974
MAL13	RAD57	NA	no	Neutral	DNA_repair	NA	NA	NA	NA	NA	-0.00877956501856459	-0.0164204036607397	-0.0258226321749933	0.00112492194731325	-0.00947078849713026	-0.070682900753635	-0.0494645346948085	-0.319007910334348	-0.0104997080714778	0.977006511493806	0.970734069545842	0.976763184422796	0.968808010928898	0.934431463683793	0.963026244944493	0.964796230452924	0.949741538485957	0.959506626223035	0.926079401208869	0.888494254982133	0.765194411082809	0.813673543807635	1.00020682707692	0.899336251178121	0.956271065447567	0.633774317269941	0.89827892415799	0.896007360806245	0.846070011208489	0.721634876622381	0.789418431881353	0.925212836496299	0.795404942886042	0.87317589380617	0.282910192362274	0.851396480716273	0.0429204501913281	0.0605159355763756	0.0656795873540554
MMS1	RAD57	NA	no	DNA_repair	DNA_repair	-0.016541	0.002013	0.013496083	NEUTRAL	NEUTRAL	-0.00780033338759965	-0.0289738108996577	-0.0572313168150923	-0.397582997035939	-0.479953142169114	0.00779975678237529	-0.0355099441763946	0.0889891861234353	-0.0665341298294778	0.883651929034587	0.818679409785901	0.70724146071796	0.782028604402662	0.936707223050719	0.907289227671562	0.903562301787776	0.754763385980518	0.873183662676429	0.926016947482987	0.888495705351478	0.765357424525777	0.813671877216543	1.00113461012622	0.89938130402278	0.95653984441825	0.633936661659566	0.898435000906638	0.810490021878158	0.698418286480637	0.484081242268721	0.238729923995125	0.45781637771476	0.823794036871546	0.828781877873631	0.567411275620753	0.717938459443299	0.0290309160297609	0.0377700540859202	0.0415108621664207
MMS4	RAD57	NA	no	DNA_repair	DNA_repair	-0.03853	0.015651	0.046332674	AGGRAVATING	NEUTRAL	0.0259087653292204	0.0197412928449864	0.0826644601604943	0.0652361304585979	-0.0601373912072303	-0.000333240929117473	0.0422294803442092	0.287721824147616	0.0469973760411297	1.02765594159658	1.03117388984333	0.942814091681834	0.999153968680797	1.13075897516459	1.0930374216516	1.0575636044929	0.965147278927421	1.03802625715823	0.926121911525608	0.888483373692409	0.764630729523611	0.813650678827758	1.00081334687045	0.89933468958203	0.955613349358449	0.633590585148477	0.898043815774938	0.977638435447216	0.9359218394014	0.803572870900268	0.878198956513728	1.07150123414441	0.982676431732782	1.05284599630652	0.899244077395236	0.979178486517521	0.030904060522716	0.0420585114810527	0.045280488258182
MPH1	RAD57	NA	no	DNA_repair	DNA_repair	-0.043391	0.027261	0.064292307	AGGRAVATING	NEUTRAL	-0.0369311961742779	-0.0386310870873242	-0.0399288254789544	-0.0370298040027711	-0.627625023499325	-0.0429416963224714	-0.048917214799323	0.0666637898969842	-0.0125964325546934	0.997292051267926	1.00449970151262	0.930421906703973	0.984239604309911	1.01704231723969	1.01714862229081	0.92299324092095	0.966643335518107	0.993596135155996	0.926046902314169	0.88848623709002	0.765162136403834	0.813664320896096	1.00079266765006	0.899313349024741	0.955806196496365	0.633663977956574	0.898238648721771	0.88660967170351	0.853852943914159	0.672009577620874	0.763810756790848	0.390216101281962	0.871796469059679	0.833318747858771	0.679192408208132	0.879887505439517	0.0298679346851048	0.0424079793698488	0.0455985605688183
MUS81	RAD57	789501	no	DNA_repair	DNA_repair	0.00606	0.043839	0.048152176	NEUTRAL	ALLEVIATING	-0.000514670346940586	-0.0444607405955244	0.0852768504561146	0.0133432325002778	-0.11109305788326	0.00340511798747158	0.110839281995179	0.00988755174019326	-0.0457520205255549	1.02957725018361	1.05664964824154	0.968430864544342	0.998582668608347	1.15778042646187	1.10292415842317	1.06228050141446	0.904929925477467	1.04367974364801	0.926016030979079	0.888488631253335	0.765005038330481	0.813663515061928	1.00086455992337	0.899353925981222	0.956351932462529	0.63363700980555	0.898204786578187	0.952892574627726	0.894360296886177	0.826108196923742	0.825853352425036	1.04762810887423	0.99532158789098	1.12672538601221	0.58330106728685	0.891673674434513	0.0286674026673891	0.0421276429394257	0.0440838736293024
NGL3	RAD57	NA	no	Neutral	DNA_repair	NA	NA	NA	NA	NA	-0.0112454666689571	-0.000446538770036301	-0.0192884668003256	-0.0128851106438334	0.0144006063253891	0.0285335329924631	0.0060774076449879	-0.0176908267657856	0.00901906614787113	0.973268454976399	0.965020027941808	0.965217968521788	0.95811135672756	0.920131921196515	0.947642890047583	0.95454571649488	0.954751437015763	0.951512581072521	0.926000532793417	0.888473385870157	0.764823729100416	0.81366140762135	1.00056621014287	0.899325080936781	0.955694934692257	0.633594254019887	0.897934725003803	0.890002782557764	0.8569476941576	0.718919194237612	0.766692781444693	0.935078061853817	0.880769822601012	0.918334973876716	0.58725455148804	0.863430365520251	0.0293178385562837	0.0428345405549086	0.0461426804606232
PSY3	RAD57	NA	no	DNA_repair	DNA_repair	-0.031662	0.074994	0.112169024	NEUTRAL	ALLEVIATING	-0.00148957712743563	-0.00890606313057725	0.00933395027747163	0.00085966783035646	-0.00371885074239443	-0.420493260567224	-0.302146105440085	0.0789441871626271	-0.00880959026547921	1.00156281413222	1.00517783976426	0.927607288962437	0.995839409669003	1.00016175681224	0.995469655472092	0.980481130301878	0.993022673522713	1.00285396070644	0.926116104309532	0.888471141295584	0.764632398673264	0.813648238137768	1.00060307305448	0.899330702932081	0.95561509044655	0.633643323144852	0.897965131240432	0.926073137063737	0.884166644839276	0.718642720801409	0.811123442774961	0.997046222870213	0.474766017180599	0.634855679981419	0.708172914636874	0.891736430734751	0.0294581488260365	0.0427495579546174	0.0424242502372816
RAD51	RAD57	NA	no	DNA_repair	DNA_repair	0.060628	0.177705	0.184558001	ALLEVIATING	ALLEVIATING	0.080825657957705	0.117830699485573	0.129732713651366	0.171945870762375	-0.0215551329804696	0.103711417582234	0.0468762783473381	0.283035772831317	0.0910848203457377	0.958510081192501	0.932783470431146	0.861284382316387	0.904932361919355	1.06169509702846	0.990901148086487	1.02454489020404	0.884772835865034	0.951803077822769	0.926082061239277	0.888484443906213	0.764910882899091	0.813654643667694	1.00064321033975	0.899312205055266	0.955514058007487	0.633681803529949	0.898064447664277	0.968486669857765	0.946593133253836	0.788520780174386	0.908247876446408	1.04078424844817	0.994840720850044	1.02583757563641	0.843689688622606	0.945857950433576	0.0304821022588954	0.0409412674196744	0.0428463493836532
RAD54	RAD57	NA	no	DNA_repair	DNA_repair	0.065836	0.217203	0.233741397	ALLEVIATING	ALLEVIATING	0.0201028196184721	0.0535071349415136	0.0912577823558121	0.109255166220254	-0.0575327358534629	0.00755119730792841	-0.016523905260582	0.130792589968839	0.0255863523699259	0.954355647854455	0.933888477327146	0.852092449909878	0.877052026870375	1.0822295102463	0.999025180430897	1.03580829585262	0.841070815849451	0.952530696393192	0.926061308439249	0.888487224225766	0.764796913342345	0.813654434363554	1.00081676670681	0.899317340887713	0.955438148729185	0.633649200060935	0.898035277554339	0.903899568738025	0.883253838890773	0.742956181401972	0.82287192189798	1.02553657728227	0.905996380208545	0.973125839465905	0.663746036541761	0.880993265690337	0.029813795127135	0.0417352203107176	0.043075811510061
RAD55	RAD57	141885	no	DNA_repair	DNA_repair	0.053589	0.187539	0.192193661	ALLEVIATING	ALLEVIATING	0.0576781865942035	0.0937752542347445	0.104339351718262	0.104651857581351	-0.0158372092127375	0.0419718922146338	0.0179663389730888	0.131570466533643	0.0662681023373602	0.909675844216154	0.865037564850915	0.760801892167758	0.798916160559561	0.963950196643762	0.870590669323657	0.929367738055932	0.69714227629949	0.881093771136334	0.926090171948193	0.888494770801111	0.765142550258058	0.813667617515577	1.00068018543983	0.899362380698678	0.955495155012058	0.633668098095482	0.897892885745091	0.900125393983406	0.862354921029753	0.68648331382079	0.754702756377096	0.948773477658575	0.824947869613844	0.905999361578699	0.573349679380462	0.857422433814061	0.0287945995376716	0.040140717875466	0.0383813616893322
APT2	RAD59	999564	no	Neutral	DNA_repair	NA	NA	NA	NA	NA	0.00462064517459917	0.0016309728460916	0.0148837416230554	0.000375023504388614	0.0185593813039208	0.042272458856221	0.0250236043271878	0.0213662083847103	0.0268165066202835	1.01968254618199	1.02511036628173	0.961610916010417	1.01590825188046	1.04134384102614	1.03244969458363	1.02163993424313	1.03007501191818	1.03510459821745	0.965384481836087	0.940234695208202	0.908795398628193	0.933343786252731	0.994475369263215	0.953279517032731	0.967869119439752	0.948301526162021	0.968043351919118	0.989471844836607	0.966807567356437	0.887447395913847	0.949452098609343	1.05311928121668	1.02677400989028	1.01371032917427	0.998978910037832	1.02957319182022	0.0257318354939659	0.0360516384817976	0.0369667326043941
CLA4	RAD59	NA	no	DNA_repair	DNA_repair	0.018912	-0.199961	-0.262064974	NEUTRAL	AGGRAVATING	-0.00906679922583747	-0.00490664495434079	-0.290556486185494	-0.00379278304190926	0.00978571411369842	-0.0110860854054263	0.00581380649157839	0.000946936758183544	-0.0125355709019042	0.961249050116465	0.935251565975973	0.889990187447984	0.928645340551761	0.963832513596198	0.923985401056074	0.944263592046005	0.896956641799772	0.918371748145614	0.950901357709808	0.924757931094308	0.869428515501936	0.902226467405176	0.930978834741974	0.904587631143849	0.921001342671863	0.878078647441774	0.909717737141711	0.904060555563809	0.857192092947893	0.482992151805518	0.830981546565477	0.905677525068929	0.820250099379244	0.87352295561835	0.780041200513392	0.816284488175541	0.0211046564457584	0.0289487943234476	0.0305296276411897
CSM2	RAD59	NA	no	DNA_repair	DNA_repair	-0.011618	-0.020541	-0.013525898	NEUTRAL	NEUTRAL	-0.0144632678154566	-0.0126567909451961	-0.022014088401397	-0.0201034024020455	-0.0180807378014978	-0.0457049462045321	-0.977757031987994	-0.0316683180064383	-0.0213925508304391	0.988968706945126	0.985457751089315	0.905668573631488	0.978950053336654	1.00107127649336	0.996011418807616	0.987825363503711	0.98389587185226	0.995130837819271	1.0180205639026	1.0257472364243	0.942383231062939	1.01052112298125	0.977783807601062	1.02429007179456	0.989751128610256	1.0407209056242	1.02650657794878	0.992404315800071	0.998331474186978	0.831395336833482	0.969307956338985	0.960763798941315	0.974768402287135	0	0.99275607093067	1.00034266263457	0.0197266126922416	0.0274035485650687	0.028046525251784
CSM3	RAD59	NA	no	DNA_repair	DNA_repair	-0.025539	-0.018792	-0.000487824	NEUTRAL	NEUTRAL	-0.0272130803709277	-0.0508439089398652	-0.0437232896694778	-0.045252517031958	0.010911443399512	-0.0229860171284793	0.00340055037406444	-0.026690961697212	-0.00979489314538908	0.99729286120016	0.995281332698374	0.92753082752274	0.987070497967337	1.0295362568154	1.01680450446051	0.997918868899783	0.985161146267303	0.999323972849806	0.922725408508515	0.875677041776925	0.823830943102663	0.831063502486849	0.950464741467189	0.90689792793325	0.911102712871946	0.846973697071361	0.888275408939178	0.893377934477953	0.821393152950407	0.721832813690441	0.775690324039864	0.98988811113912	0.900079774139561	0.91303889078178	0.807071062245167	0.87768293343138	0.0176499289466728	0.0248082491441787	0.0258426587897891
FLO8	RAD59	NA	no	Neutral	DNA_repair	NA	NA	NA	NA	NA	-0.00797622225171893	-0.0013629792912011	-0.00725069793462674	-0.00307082819022587	-0.0196772311904018	-0.0176030401921942	-0.00221996783997288	-0.00205063372221242	6.93139306739014e-05	0.997219093993171	0.997302190205348	0.930494400922826	0.994043629728255	1.01347381397398	1.00754562797664	0.999200921433978	0.997900396501104	1.00637928876892	0.998247177246701	1.00189751847022	0.981967142496186	0.997699442645844	1.00921336143257	1.01845340354486	1.00944994441642	1.00027651492169	0.9994487911247	0.987394331964963	0.99762032648769	0.903940612873499	0.988235437904351	1.00271679308441	1.00813930934866	1.00599982283065	0.995897219808731	1.00584485915066	0.0193586172625788	0.0273136043578367	0.0282975024029264
GAL2	RAD59	NA	no	Neutral	DNA_repair	NA	NA	NA	NA	NA	0.0125280005331435	-0.000163267291222664	0.0032193947050528	0.0083383735234886	0.0129482885350116	0.0141305716692513	-0.00898055331876722	-0.00777217453105185	0.00076822763301854	0.991337706083037	0.991696847867356	0.924682370527393	0.986610847551087	1.00060029294467	0.997171911376683	0.991509425153784	0.989531046707225	0.996832832480297	1.00468984170365	1.00878813649434	0.99080217160782	1.00058501122665	1.00067666922796	1.00570705412697	1.00460136175136	1.0057660014227	1.0039081231643	1.00850769155862	1.00014882862632	0.917235304105989	0.99533897266764	1.01433122197804	1.01712912298189	0.98700294415161	0.98749374873608	1.00155949636652	0.0194475566275764	0.0272918060345613	0.0282242441212946
HO	RAD59	296206	no	Neutral	DNA_repair	NA	NA	NA	NA	NA	-0.0137859669135683	-0.022769175497073	-0.0194626331492522	-0.0213327585174262	-0.0469718587846433	-0.0500272536315043	-0.0392210416739079	-0.0162218879001843	-0.00965433081612166	0.994693904230591	0.993387607563255	0.942387878695055	0.992112764706497	0.996435541709183	0.996905903900669	0.990492179218374	0.995501186825512	0.998576355831825	1.01250588099612	1.02016834122838	0.983093653787808	1.01740508936642	1.01561904675308	1.05526126652126	1.01128544831152	1.0130041063244	1.03039452463569	0.993238665099222	0.990451144497519	0.903264953306647	0.987481372182635	0.96539795227415	1.00230876336472	0.96242545644834	0.99201599027717	1.01938546834152	0.0178007802344287	0.0248889909617881	0.0259521098100184
MAG1	RAD59	NA	no	DNA_repair	DNA_repair	0.012644	-0.105375	-0.118761369	NEUTRAL	NEUTRAL	-0.0159579780523517	-0.00502046829714833	-0.0509782137580955	0.0123604901310133	0.0274270966421839	-0.0035782600665561	0.0148392285904614	-0.000487520239275462	-0.00715990006275463	1.01170922570969	1.01999290901091	0.898342265362543	1.01639614855361	1.02410882520551	1.03467689517965	1.01727044201336	1.01759919990511	1.02220992680241	0.983244917036691	0.978625365196593	0.854105844607877	0.965102216023443	0.96629572831999	0.983500973509446	0.964930158554713	0.971585302736499	0.98153721518691	0.978769580454953	0.993128396307115	0.716110573296106	0.993094939850259	1.01704782862026	1.01331905098574	0.99640115767653	0.988124898620191	0.996346878723433	0.0219099021885664	0.0308220015371587	0.0303334607032792
MAL13	RAD59	NA	no	Neutral	DNA_repair	NA	NA	NA	NA	NA	-0.00271523605067169	-0.00366571042280353	-0.00966402999859225	-0.0203079188206536	0.0181026266156454	-0.0116377135016488	-0.00745591713568824	-0.0140245573957326	-0.00255648075659982	0.986341015766017	0.982689273291269	0.928189888385936	0.977622071255013	0.981761604192969	0.987994708486736	0.981490909219859	0.976833387965851	0.988268283627247	0.978585149538647	0.962848260726798	0.936077694630313	0.958470508626466	0.995689758400252	0.976500666131318	0.984547494044324	0.968523738745658	0.978037448981804	0.962488820088398	0.942435672152758	0.857977389982143	0.916708438366602	0.99625878848542	0.953306270852893	0.959041760606245	0.932062104130902	0.963859788069288	0.0252650796538096	0.0352842818109767	0.0367049985007214
MMS1	RAD59	NA	no	DNA_repair	DNA_repair	-0.03223	0.016499	0.044099013	AGGRAVATING	NEUTRAL	-0.0602673777592217	-0.0965544324567226	-0.0595349368427999	0.00439129939894229	-0.0410156979160135	-0.0288221533235184	-0.0285680325972062	-0.263199775236512	-0.0378673540004355	0.935413103402878	0.899295810363061	0.801475743576843	0.875808745436201	0.969716406706753	0.950126985690763	0.945429288721153	0.861091125906592	0.936954133468714	0.952849310348897	0.927182773358434	0.826388240663642	0.899547326284087	0.980397379699809	0.966690325482536	0.960431274542874	0.888055190456584	0.965533523557212	0.829442348183014	0.732791046484869	0.596763000774445	0.785873859290714	0.910157661685131	0.889887294176139	0.879334003707914	0.491177116998015	0.865274640217611	0.0212841693706786	0.0286157945875173	0.0303029745847061
MMS4	RAD59	NA	no	DNA_repair	DNA_repair	-0.021215	0.033856	0.052982074	NEUTRAL	NEUTRAL	0.0109356072720293	0.0246233923561591	0.0799134619043364	0.0577003010917036	0.0407464671380981	0.0397793888744336	0.0422567262225134	0.0360271540410385	0.0201975965673733	1.00889535438693	1.00965867843496	0.922328198750041	0.990129791557076	1.05972886311879	1.04395700044554	1.0200240879408	0.978949937997854	1.01743586054797	0.972952141247067	0.96170462826137	0.86753623381389	0.924991999401822	0.992306594166268	0.968892897649259	0.959581207838105	0.902724357847157	0.96300247085436	0.992697307027217	0.995946443504463	0.880386956924614	0.97383428697197	1.09091004286146	1.05099216455127	1.02117685792229	0.918972198501915	1.00042573116791	0.0219797019869608	0.0302348207377475	0.031670996998639
MPH1	RAD59	NA	no	DNA_repair	DNA_repair	-0.031176	-0.015236	0.00662251	AGGRAVATING	NEUTRAL	-0.00519926930272435	0.00730552562131465	0.00847123698985877	-0.0197932621237652	0.0026296899549721	-0.0259024749113548	-0.866158646391858	-0.0234879933725968	-0.00439245567565222	0.994185717738956	0.996338902851944	0.916546716718211	0.983125923980114	1.00978110135371	1.00889417985567	0.959252790248319	0.979307362795901	0.997653674962221	0.960744941726281	0.947664732887523	0.865050559855055	0.905742514054376	0.950389579134212	1.0017192706243	0.904829403830181	0.927968770172789	0.962837201743622	0.950024309562032	0.951736915951319	0.801576726739219	0.870714271632718	0.962419896535338	0.984392653863988	0	0.884808741505635	0.956089412327347	0.0216197547416956	0.030373554257852	0.0317712369932365
MUS81	RAD59	901131	no	DNA_repair	DNA_repair	0.02052	0.090396	0.083844921	NEUTRAL	ALLEVIATING	0.00437609920960592	0.0159209711720936	0.0631816433792137	0.0383317408914943	0.0121562602825314	0.00698151723891145	0.0175896413098465	0.0191552850345392	0.0051870269708759	1.01026894673467	1.02089690474834	0.934407430457587	0.98989354152236	1.07085873883792	1.04627735406333	1.02380226359215	0.940678872671792	1.02112100175781	0.954914680920284	0.943717593529392	0.848566266497493	0.894599509935015	0.975937589396561	0.948103964048365	0.930447370616542	0.851987643356038	0.934345094625132	0.969614790746014	0.980438672181499	0.857207457037011	0.924394420575371	1.05664199736664	0.999652849974172	0.971321997496198	0.814732272806858	0.960367035660877	0.0212126898800292	0.0303273323700226	0.0313055401491302
NGL3	RAD59	NA	no	Neutral	DNA_repair	NA	NA	NA	NA	NA	0.00639999599066241	0.00222352916753063	0.00216110406757352	0.00685877823310807	0.00749952628978246	0.0194517062117767	0.015610648076029	0.016347867542366	0.0160367463233858	0.984682775756939	0.980124309360778	0.926162543682082	0.973221091674548	0.976977898788206	0.982353177363271	0.978280996469793	0.978567583410141	0.985175096422405	1.0035697792526	1.00743783978823	0.97398353894331	1.00763344885526	1.00657491498712	0.984853748056857	0.998268128897414	0.993526762680368	1.00650112976878	0.994739261326823	0.989898178863858	0.902290537009823	0.987939100741597	0.991967555464951	0.987321069589032	0.992589733800868	0.988867514590509	1.00788055817492	0.0176497506650804	0.0249631581388714	0.0260061643777841
PSY3	RAD59	NA	no	DNA_repair	DNA_repair	-0.008418	-0.014876	-0.009792325	NEUTRAL	NEUTRAL	0.00666807056791884	0.0100084570216517	0.00213633428964838	-0.000456006670937738	-0.0103642845159257	-0.00954699366479542	-0.0104382122518258	0.00955337467286728	0.00328793006025994	0.994704629842596	0.994131058977746	0.912059376402155	0.986674079045216	1.00271514829877	0.998632230721798	0.986877321619546	0.991451988495102	1.00175257865808	0.98031848951536	0.965386328940716	0.878316153990708	0.939951004218255	0.939085589048289	0.971380779135282	0.949612372539145	0.952686476298978	0.985204236975085	0.981800578427556	0.96977825088034	0.803278639475512	0.927060452191665	0.93122405954415	0.960527021774052	0.926679315579248	0.954096804933791	0.990215831788529	0.0177104048617886	0.0250351309160069	0.0252716007493056
RAD18	RAD59	NA	no	DNA_repair	DNA_repair	-0.074788	0.01777	0.043971195	AGGRAVATING	ALLEVIATING	-0.266917042634425	-0.376145748756296	0.0390711911195242	-0.40813351685805	-0.0061796453238478	0.0286523454835408	0.000170931172208634	0.0180585545765382	-0.0184379165662071	0.991130708628489	0.988686351390301	0.904227281130969	0.98213616724188	1.00389123846438	1.00046989948392	0.989784316726828	0.990584322116917	1.00132771608217	0.921083717865202	0.869922734201412	0.661837327691285	0.615962686592891	0.919496175527425	0.848262766513351	0.882211484781027	0.866129037735484	0.862094658325822	0.645993375550763	0.483938302673366	0.637518195100586	0.196806832567023	0.916895928699078	0.87730377668819	0.873373373657707	0.876041060628277	0.844801724774348	0.0220988959246478	0.030719524355269	0.0313005584061253
RAD5	RAD59	NA	no	DNA_repair	DNA_repair	-0.069257	0.040859	0.069020926	AGGRAVATING	ALLEVIATING	-0.238672432652088	-0.34526673187392	0.0364588280141999	-0.0058614150700514	-0.0585274931877643	-0.0612272611227	-0.0406520092866035	-0.0562125537281996	-0.0267875220041553	0.991123819587142	0.988717130919181	0.904208211467541	0.982066807897067	1.0039805004549	1.00034655892463	0.989716344195725	0.990688134283912	1.00133216279258	0.942822782471995	0.910129712709861	0.728719381720759	0.684806259295363	0.989922448157728	0.90051626334222	0.947718583565319	0.886430154921611	0.893054477562553	0.695780058975012	0.554589084338438	0.69538069523332	0.666656897409864	0.935323536816194	0.839626938565344	0.897343953898225	0.821946281669755	0.867458683652259	0.0220993413502215	0.0306969576607305	0.0312996272282432
RAD51	RAD59	NA	no	DNA_repair	DNA_repair	-0.007629	0.060943	0.080150558	NEUTRAL	ALLEVIATING	0.0220634345349467	0.0168695192374365	0.0684912743159452	0.01482088615512	0.0129201398942173	0.00535243687155075	0.0149350938215301	0.0191552970352182	0.0080186742337068	0.975806846486525	0.96258544016927	0.884663280741616	0.946268006291513	1.02881731343187	0.995950816823211	1.00453385049122	0.942745632696495	0.980391426515514	0.926990855173933	0.896028277199828	0.810544165808638	0.861109383167327	0.952735779216694	0.909028352936938	0.941566254537384	0.842716568375683	0.89867188259801	0.925784807927295	0.877278234159393	0.784100798934545	0.826129565904174	0.993466750506226	0.910484552578336	0.961120834140902	0.807563474650117	0.88716761317718	0.0218899342716026	0.0300395602307887	0.0310312657956333
RAD52	RAD59	NA	no	DNA_repair	DNA_repair	-0.007804	0.040954	0.060669739	NEUTRAL	NEUTRAL	0.0534008016637355	0.0847472586321108	0.0222702958916549	0.0076745752644306	0.0380656234367699	0.0399360512292066	0.0453529082439425	0.0588509775164182	0.0446907437774983	0.991116941365073	0.988751996543177	0.904139626207132	0.982106581403448	1.00397586570458	1.00043042428167	0.989762077561191	0.990634180740747	1.00133772642342	0.863857436828817	0.803814769361168	0.722395183142067	0.72887313513739	1.00927765784717	0.946457315276967	0.976591832077907	0.742559344308532	0.845425054879018	0.909582147356164	0.879522140551212	0.675432833594311	0.723498190402104	1.05132682741704	0.986814683136551	1.0119622787869	0.79445115092915	0.891247835399234	0.0312500699106634	0.0433988603016269	0.0443224121391703
RAD54	RAD59	NA	no	DNA_repair	DNA_repair	-0.016205	0.046601	0.068893013	NEUTRAL	ALLEVIATING	0.0143727260336091	0.0448748762385525	0.0779071765766455	0.0328947492974323	0.0107621493689534	0.0060305849405918	0.0343779366654595	0.0689928389300841	0.0445977716182697	0.979583060863602	0.972320179697899	0.889708197954414	0.952244490892584	1.02582524639022	0.999986904399319	1.00256948822823	0.945666911080824	0.987767802241862	0.912536077934331	0.86774250986955	0.773932844846331	0.801757294198568	0.977612809225749	0.936185206771562	0.955191917864586	0.772845090859242	0.884466748779003	0.907473805932028	0.886821854314599	0.764855212157126	0.791630396171027	1.01340742363624	0.942177255744154	0.992128330602857	0.791026386079718	0.916817010731702	0.0178115822680715	0.0248736426738537	0.0255967207265696
RAD55	RAD59	253515	no	DNA_repair	DNA_repair	-0.083361	0.001635	0.062915545	AGGRAVATING	NEUTRAL	-0.243124969187679	-0.390093295305378	0.0495788896488447	0.036972660053322	-0.072954515174541	-0.0538266744598257	-0.0390530284461491	-0.421584679712758	-0.029588237768214	0.953272471693547	0.932795270523042	0.836239805154815	0.897709876409209	0.986182387228207	0.939382515142315	0.96257396937634	0.843454840092102	0.947631041524368	0.893267413664533	0.847575373052437	0.765043967425509	0.807837804548022	0.897445926589166	0.85835049650413	0.892207648756733	0.774708423390313	0.85775060873478	0.605039034623841	0.39330939917963	0.681175548556446	0.749375128063788	0.810841196260167	0.746130334690964	0.817835209303201	0.203312828491637	0.776137178884609	0.0214222557147935	0.0299307486289638	0.0295664820456073
RAD57	RAD59	110248	no	DNA_repair	DNA_repair	-0.054674	0.008533	0.048336728	AGGRAVATING	NEUTRAL	-0.0347531388113405	-0.0698846942749736	0.00502461245351693	-0.406448418571569	-0.0554990562237246	-0.00102479967361637	-0.00736228133507765	0.0896872745089271	-0.022125736677822	0.991159942728257	0.98863468477852	0.904234318867273	0.982084984436889	1.00378048769982	1.00057665462561	0.989902679802607	0.99057435589921	1.00134695597146	0.926068287341112	0.888487659997589	0.764985303603977	0.813656550910732	1.00064590620813	0.899336709866128	0.955470259778071	0.633719325910053	0.898170015755284	0.883126884408775	0.808503713093	0.696773601970868	0.392631843463	0.948907474036684	0.898833772333794	0.938497217229849	0.71742018104349	0.87725540049967	0.0312732533042198	0.0433911693670739	0.0442425800643203
RAD59	RAD59	0	YES	DNA_repair	DNA_repair	NA	NA	NA	NA	NA	-0.43917977537683	-0.681811404817049	-0.683843440117878	-0.713394845288029	-0.830530438041018	-0.902668735121565	-0.722538422676283	-0.769052273220708	-0.683717751613901	0.991136503083979	0.988692297816015	0.904248595096964	0.982141626359949	1.00374861462635	1.00047626845748	0.99003107616505	0.990576912685573	1.00133310268277	0.981995033032562	0.977098427902924	0.885385669350353	0.959725004893713	0.966810678327755	0.962990161678607	0.963807436927435	0.96876229766958	0.98963535936155	0.534107085253187	0.284242390403306	0.116758683095557	0.229184765329593	0.139920541125134	0.060754824489838	0.231641840322149	0.190601805801284	0.307235523068034	0.0312526164283908	0.0433890997770328	0.0442311517312869
APT2	RAD61	868528	no	Neutral	DNA_repair	NA	NA	NA	NA	NA	0.00533363922879334	0.00160160045270016	0.0110238906936966	-0.00800218543709293	-0.0125328111665384	-0.0539481458359176	-0.0126592753285783	0.00292170635892607	-0.00302224450198258	1.0166486220771	1.02043461334009	1.00194890745259	1.0185968495731	0.998117700461528	0.992333391866141	0.98657104021828	0.991995078519579	1.01153612666911	0.975559094218045	0.959903109841747	0.932614437595429	0.944942653465566	1.03408819677009	1.01947039643065	0.97776282755899	0.975793648327683	0.976014298848152	0.998339880923507	0.984382352568437	0.946845028770357	0.956329851545072	1.02345958630194	0.965949661795641	0.952880844175324	0.976046224184529	0.986122145526547	0.0306413374415432	0.0445626828477666	0.0465659258963464
CLA4	RAD61	NA	no	DNA_repair	DNA_repair	0.048708	-0.002426	-0.056179449	ALLEVIATING	NEUTRAL	-0.059128617272131	-0.0786739169472091	-0.102725730896588	-0.376065338778546	-0.0544251679214133	-0.860178780808375	0.0133228022940497	-0.71666674705404	-0.781167743694253	0.945495148387706	0.90869933808691	0.894718512243911	0.905338549787025	0.919411160268836	0.877741966845325	0.904055666074174	0.847823935244559	0.881720902646346	0.970221707278701	0.959874096714309	0.917149796938702	0.929343150635736	1.00638278093826	1.01924385845737	0.946632947847236	0.943194337593806	0.939551234367728	0.857560376601762	0.79142002776164	0.716669038849493	0.46281214116531	0.871319765936962	0.0300686896007879	0.868696575168213	0.0772269817310306	0.0431813047045292	0.0235836843491774	0.0328829021418751	0.0353803422477448
CSM2	RAD61	NA	no	DNA_repair	DNA_repair	-0.014076	-0.018148	-0.00718157	NEUTRAL	NEUTRAL	-0.0300068008659394	-0.0477490271573294	-0.0399932154758215	-0.0413876242605416	-0.0476439864669061	-1.00252839179647	-0.930236240647521	0.00130280110596182	-0.0226723948720235	0.971681931460438	0.960182606830516	0.923166301125688	0.962187955791429	0.937270888184266	0.936744819532376	0.93486297324425	0.924950651461646	0.952784835136462	1.01901187289435	1.02907664582757	0.95575163547026	1.00823738193134	1.0112968714139	1.0689315816504	0.995154165924425	1.05421442075739	1.02675429274517	0.960064839830273	0.940203483888291	0.842369788839298	0.928626300205295	0.901879741187828	0	0	0.976124436522103	0.955421086232419	0.0243173252143043	0.0350542118014156	0.0367253915694002
CSM3	RAD61	NA	no	DNA_repair	DNA_repair	-0.104236	-0.063592	0.033466214	AGGRAVATING	AGGRAVATING	-0.309774796085311	-0.441881899668404	-0.0502532489386712	-0.426892385409582	-0.0181884382739273	-0.0980499239377743	0.00683309419630214	-0.126834514510297	-0.525043909995281	0.986275313132554	0.97771983530165	0.953122359225573	0.975978248491076	0.980721030430475	0.970903374445997	0.95378747475881	0.932464982726635	0.963944797412833	0.941049781022088	0.907527346802512	0.862105576301551	0.861210424747552	0.993345290912413	0.978068175844473	0.928376539647616	0.890155249203844	0.90864396227866	0.619474659017609	0.447921311562849	0.773568790575457	0.415542706165277	0.961812237245711	0.859669384831322	0.894746412990493	0.706709400185412	0.352665492085838	0.0207843771120838	0.0303049525701388	0.0324952811681828
FLO8	RAD61	NA	no	Neutral	DNA_repair	NA	NA	NA	NA	NA	0.0159315151660228	0.0235354999308489	0.0350128853023456	0.03946424728532	0.0350028846414897	0.0221207406466669	0.0440520801943263	-0.000551798113212233	0.0263227333668673	0.983630890270967	0.977496664597114	0.961453664574215	0.985204751103875	0.949807417600168	0.95037940264258	0.948754751185305	0.940657426750504	0.967860606388874	1.00185194278978	1.00843469811448	0.989381545191409	0.997354719402625	1.03462514171019	1.05988511907594	1.01241400882101	1.01547031851542	1.0024215756685	1.00135241703315	1.00927264533459	0.985033128803343	1.02149928178122	1.01935706857411	1.03172550622334	1.00382133568188	0.955380685241043	0.996565196706098	0.0236984873579432	0.0349683284883596	0.0372244735805087
GAL2	RAD61	NA	no	Neutral	DNA_repair	NA	NA	NA	NA	NA	0.00339641471756961	0.0191908640958302	-0.00123458441320379	0.0140328214997975	-0.000880117980967849	0.0109255628720899	-0.0119837407387473	0.016437504917158	0.0159210702234868	0.975177731917815	0.969030434272005	0.952548629343262	0.973854447896392	0.934503226380771	0.935660743761366	0.937833363868534	0.93030171000608	0.95441168250955	1.00762386392367	1.0143818644676	0.997184356570619	0.999766054774397	1.02970297205992	1.04737480824687	1.00780525182569	1.0215044871233	1.00646977359323	0.985953848049512	1.00206080487531	0.947576614387003	0.987301871682595	0.962439620286522	0.992405873378667	0.932760117296728	0.967097244591495	0.976484027507062	0.0238586481157247	0.0349528168851965	0.0371274471791535
HO	RAD61	426015	no	Neutral	DNA_repair	NA	NA	NA	NA	NA	0.0063135901814383	0.00689592952618274	0.0246241869974116	0.000396994583683166	0.0274155870773648	0.0157053660376338	0.0133497940186051	0.0106944745772561	-0.00208561529498654	0.983478364082376	0.977364553174204	0.969789548192751	0.984899159107376	0.945173001215734	0.954263638329117	0.948840745088141	0.951728575478173	0.96611609252389	1.01531829557618	1.0264438446526	0.994671437619046	1.01236750029998	1.05944652399571	1.12189435046763	1.01560314142883	1.03673202376125	1.03011524683865	1.00460871969043	1.009662975887	0.987495033634612	0.996538667958091	1.02941563009863	1.08656354723398	0.976121564329197	0.997433625702898	0.992570621359396	0.0209845571508329	0.030227921454897	0.0322028739233778
MAG1	RAD61	NA	no	DNA_repair	DNA_repair	0.002503	-0.079668	-0.086582587	NEUTRAL	AGGRAVATING	-0.0532192925738263	-0.0393065390835502	-0.11961431125662	-0.0757661477886274	-0.127069494793916	-0.077037353537418	-0.086907260752094	-0.133380894525254	-0.127911788737171	1.00770228319619	1.01561438949587	0.905580138720957	1.01821982341564	0.990805655991168	1.00785590725581	0.993405188084663	0.989401414938575	1.00467872462512	0.993891370064341	0.997862158933938	0.905187222929899	0.973611395118436	1.03148301104833	1.07592854520822	0.980492383477033	1.01074975124889	0.992065371975182	0.948571360322676	0.974790803477355	0.699012107804743	0.915698761341406	0.898641672533808	1.01215932794933	0.887882291990285	0.868846746875866	0.869514872333209	0.0247046987588637	0.0356097517517997	0.0351464153939602
MAL13	RAD61	NA	no	Neutral	DNA_repair	NA	NA	NA	NA	NA	-0.013734771358848	0.00562055606061954	-0.00478276250868336	-0.000370412716484999	-0.0172840152165894	-0.0115392667152531	-0.035675352924455	0.00350824658034755	-0.0127582663188469	0.971836932788298	0.961246113072334	0.951536198290327	0.963845742615012	0.921847050297863	0.93669496624881	0.936439938321576	0.926807876921767	0.951038127662648	0.987412011701957	0.980252826669365	0.956635613749917	0.966381596572936	1.03811676520878	1.04552065546141	0.993069671948109	0.999190176452059	0.985923391843504	0.945921196502758	0.948115592651765	0.905392277518509	0.931113631979231	0.940044232641849	0.969439659836335	0.894220555924797	0.930275642784386	0.925005404544758	0.0298527867994248	0.04303774325308	0.0458491195734293
MMS1	RAD61	NA	no	DNA_repair	DNA_repair	-0.043613	-0.005525	0.028522003	NEUTRAL	NEUTRAL	-0.0666457412664448	-0.101560784471077	-0.0293344833509733	-0.404956216975499	0.00769587791246675	-0.0213842360447107	0.0352894980616203	-0.00430901981958628	-0.0195224894051693	0.913822192867041	0.863844870392615	0.782014040984132	0.839704774966498	0.927513118302392	0.910870968147556	0.907528766668834	0.807287792385774	0.900727675756599	0.971900411604854	0.962459667137911	0.88786001110417	0.928628938608767	1.04688063422605	1.0727978951205	0.978176876589636	0.952652986358915	0.980085752877801	0.819975052998066	0.725758337492935	0.655591316971284	0.36923047560568	0.979182137969055	0.955464438266058	0.922935436225111	0.75625478306393	0.862216242338442	0.0238083260688794	0.032403696334765	0.0349520477195242
MMS4	RAD61	NA	no	DNA_repair	DNA_repair	0.011748	0.006915	-0.002061216	NEUTRAL	NEUTRAL	-0.0216968497851558	-0.0383038108944768	0.0290387275736818	-0.00258500397638334	-0.00383861697560168	0.0144096213823437	0.0089863255666249	0.0743338242030089	-0.0179023711430215	1.0041621975756	1.00250677437036	0.937555988048262	0.983820120625164	1.03248360297633	1.01829020742222	0.993971291557165	0.941114999667894	0.996525750225758	0.986002204394565	0.985648099761704	0.912671195310452	0.944334920087719	1.04905519138322	1.0632275760737	0.975071762007996	0.955824070119792	0.976526481799266	0.9689245968622	0.950936776152688	0.885040009976686	0.927237574397429	1.08290763574783	1.10373003174445	0.979379148105252	0.976516076500521	0.956660528736249	0.0248190301149789	0.0347424017350348	0.0372262442972361
MPH1	RAD61	NA	no	DNA_repair	DNA_repair	0.000631	-0.022065	-0.023677002	NEUTRAL	NEUTRAL	0.00101520650995986	-0.00293050147780241	-0.0139462929783814	-0.00109152797980665	-0.0168224204584313	-0.0613146772287335	-0.189155380385404	-0.0215511071008055	0.0590358984248308	0.985929094303949	0.985106618212322	0.929955879625186	0.974715458178729	0.971087610201817	0.97827672386592	0.918856773104926	0.942691580814819	0.973484100235257	0.977077117029809	0.975028875684696	0.911318543073739	0.930511621732688	1.01637714500918	1.09524369189178	0.932305458279025	0.977015221243572	0.977191393940445	0.964767314456432	0.958647450888268	0.833575210453697	0.906588199375817	0.97381779187165	1.0122208497172	0.667772443921352	0.901549278054805	1.01108428967256	0.024305331526519	0.0349943618571159	0.0373190525979762
MUS81	RAD61	770095	no	DNA_repair	DNA_repair	0.005895	0.003452	-0.000988724	NEUTRAL	NEUTRAL	0.00761747495332508	0.0107410891373458	0.000459582938878169	-0.0104766807963865	0.0313760694352184	2.67151294147632e-05	0.0218688222862377	0.0768796531702549	0.0311056874201132	1.00600190261783	1.01657920820426	0.953289868137435	0.983640899329641	1.04581872397002	1.01962208505592	1.00068996299241	0.906137031248465	1.00257765282297	0.972691768510984	0.971699969416638	0.89912539952701	0.922592651866097	1.03528180304289	1.04269660020515	0.953423123206785	0.92888385299969	0.954863881805392	0.987196007428513	1.00087992212806	0.858843634114281	0.898316129344863	1.11996124185156	1.07207377057302	0.979142684822753	0.918328860136544	0.991270084522403	0.0237429260523266	0.0349586426070419	0.0366342844275411
NGL3	RAD61	NA	no	Neutral	DNA_repair	NA	NA	NA	NA	NA	0.0051430863633865	0.00561767359798397	-0.00640116503212587	-0.000154488317560472	0.0239063614590046	0.0432518257834316	0.0299752788537753	-0.00168526462944966	0.00596844246853218	0.970257433124011	0.958991514953936	0.947265952168967	0.95863788453547	0.915999251527971	0.930696487107961	0.931753848165344	0.928850759598868	0.947663611081312	1.00818684842074	1.01636964973346	0.987424136075811	1.00473887641864	1.04774795987902	1.05485301602268	1.00420474573343	1.01991904833392	1.00999514005644	0.983319343848581	0.980257899734213	0.928297860700684	0.963045325706868	0.983723117792968	1.02598310313972	0.965399190905597	0.946013071114318	0.963086535791019	0.0207526071017114	0.0303491659027498	0.0323172838519539
PSY3	RAD61	NA	no	DNA_repair	DNA_repair	-0.003203	0.005985	0.009156636	NEUTRAL	NEUTRAL	0.00371878721863972	-0.0124098723631913	-0.0121076452272243	-0.0155100299327569	-0.0220048644020966	-0.0186613245444923	-0.0219921977411482	0.012367336977405	0.00536851335582352	0.983259710872151	0.977264644712291	0.928447865819446	0.976592314958786	0.94920532349313	0.952689037972065	0.94222640102803	0.944403674226881	0.969105137251986	0.988863906222306	0.982301581386022	0.910946453726532	0.951792625672972	0.989968246672816	1.04554782840361	0.963165352408938	0.984579779067834	0.991954411599424	0.976202822865425	0.948188197614314	0.833641555706297	0.91441674858354	0.920936991499457	0.980425662759644	0.886293916884038	0.94413966168042	0.966967945802616	0.0208295668801606	0.0305269615068946	0.031227147349866
RAD18	RAD61	NA	no	DNA_repair	DNA_repair	-0.014501	0.021821	0.032414412	NEUTRAL	NEUTRAL	-0.0225422470049203	-0.00800923233167392	-0.0553770777586444	-0.461752240740677	-0.0393308475509498	-0.115386606085636	-0.034971284788079	-0.0825001741814893	-0.0176704556155274	0.967431666112219	0.952979119534795	0.929206088930157	0.95924746792412	0.913008853120768	0.917294010032862	0.914262603116151	0.908692552866154	0.944856179125468	0.921255929810736	0.869900369579606	0.661886325572714	0.615617121551657	0.919464976264566	0.848244546942371	0.882240531307212	0.8662505258475	0.862105563763983	0.868719461407792	0.820988477514166	0.559649460254502	0.128769718204795	0.800146843931046	0.66268146503575	0.771630022590184	0.70463714755818	0.796894359199823	0.0293097637250275	0.0431082219314375	0.0452364948300745
RAD5	RAD61	NA	no	DNA_repair	DNA_repair	-0.012565	0.000439	0.003818602	NEUTRAL	NEUTRAL	-0.000375665415515921	-0.00340052464578007	-0.0215798736968662	-0.396980507866869	-0.018202633031292	-0.00882481319521885	-0.0107906818725384	0.0267895899571482	0.00936030534022736	0.967448311795479	0.952986662261182	0.929193639273966	0.959227082395603	0.912879206816204	0.917045991369537	0.914234819787045	0.908475068570265	0.944841937414268	0.942906179912065	0.910152375981462	0.728670113324376	0.684707976924634	0.989961855911789	0.900665225935817	0.948191479055843	0.886319549766784	0.892971959242646	0.911841298094968	0.863961248678649	0.655499728871242	0.259807372240229	0.885531639487542	0.817184494263584	0.856092463636866	0.832024312867472	0.853072519217501	0.0293003770590519	0.0430865364402077	0.0452340393757737
RAD51	RAD61	NA	no	DNA_repair	DNA_repair	0.013541	0.007331	-0.001308085	NEUTRAL	NEUTRAL	-0.0617476102097599	-0.0418534252933527	-0.0460033906293631	-0.0707290097610288	-0.115756213122374	-0.141077864058977	-0.0231202507949962	-0.122329045139463	-0.257982210206681	0.962126200316203	0.940766111673649	0.888480583065272	0.925987492680879	0.993357333005534	0.958984079061259	0.973996493410295	0.894997928519031	0.948647951758618	0.950764811528449	0.936126388589349	0.869940435677093	0.898026958648154	1.01624709420656	1.01417001721229	0.960608915934202	0.907616263104473	0.925035939510793	0.852748639715513	0.837941678992686	0.723601022495479	0.758253956111931	0.898829915023894	0.83637062653813	0.914283170544485	0.688264664624772	0.619848817357672	0.0246928309027849	0.0345102525528629	0.0362842452753233
RAD52	RAD61	NA	no	DNA_repair	DNA_repair	-0.029108	-0.044666	-0.044435648	NEUTRAL	NEUTRAL	-0.00469926116673765	0.000392510409123301	0.00150746028713247	0.0439302361953842	0.0604714078782507	0.0144417346453904	0.0320901658843966	-0.577613444480181	-0.538699574698478	0.967456354272102	0.952996098865414	0.929159439998446	0.95922140151342	0.912902514502225	0.917264142376432	0.914274376214944	0.908577911375029	0.944826790042104	0.863936317732147	0.803805671040674	0.722268387286771	0.728726760452448	1.00964062907437	0.946520972239541	0.97695808434209	0.742528097083009	0.845376447658155	0.831127157525502	0.766416541256255	0.672618342752606	0.742937683944566	0.982219710218106	0.882682318497837	0.925306916320283	0.0970406055435768	0.260031988988454	0.041425591668465	0.0609310942185654	0.0639920605765969
RAD54	RAD61	NA	no	DNA_repair	DNA_repair	0.018295	0.036174	0.030986719	NEUTRAL	NEUTRAL	-0.00227646479244539	0.0348817052291635	-0.0256048170799101	-0.0170180854070639	-0.0124518846645936	-0.00202235483298952	0.0204377218481426	-0.725760833798701	0.00880523190608034	0.961810326957226	0.944816043224435	0.897585507534571	0.924728389617842	0.976727237803091	0.950618658256075	0.959907987705641	0.881391957318131	0.947746952708625	0.932424712628548	0.901479259174442	0.821286210752685	0.838170664625883	1.0183464626766	1.00776946446738	0.966128792809047	0.829844663507507	0.905109077405953	0.894167414306059	0.885741332691037	0.707457296512846	0.753314310128672	0.986062669965896	0.960020760400801	0.948923044473951	0	0.866907694490154	0.0210387159064437	0.0304092421003612	0.0320546126494688
RAD55	RAD61	122479	no	DNA_repair	DNA_repair	0.000102	0.053877	0.063419074	NEUTRAL	ALLEVIATING	0.0028850025011314	-0.0114654090903022	-0.0345182562429905	-0.0760558371964158	0.00532347239628417	-0.0232756741020701	0.0322728296787224	-0.0257003293068604	-0.00584560125300042	0.933208692133939	0.900919837914479	0.825024243746536	0.861600434888638	0.94105237714132	0.890542895370109	0.922782930857596	0.778441298259003	0.908625715325056	0.925085357078884	0.89931394213761	0.839115021601547	0.859154978218669	0.973114215471328	0.973760865333636	0.922467503251401	0.861105189742607	0.894371973648276	0.8636354716358	0.793067304448024	0.646064038600805	0.652834163011228	0.924083769691344	0.839777807155056	0.884104068498075	0.621613338537334	0.802819940340421	0.0240262416763693	0.034368601228276	0.0340398490809239
RAD57	RAD61	17463	YES	DNA_repair	DNA_repair	NA	NA	NA	NA	NA	-0.294771660798501	-0.502018462486666	-0.351395402488883	-0.281106006306518	-0.744099029965195	-0.825155321986504	-0.874391772633796	-0.575771390298701	-0.480544969205214	0.96735338040997	0.952967783391832	0.929207898044643	0.95922323852762	0.913183487481321	0.917497971741364	0.91434454756006	0.908642959615487	0.944802241291538	0.926128901406233	0.888495431660907	0.764805802980321	0.81366400943029	1.00087117928204	0.899345873274463	0.956281559768653	0.633629702351017	0.898116358722279	0.601126515451227	0.344688726960052	0.359279969048796	0.499379564540663	0.169914132062511	0	0	0	0.367994021263203	0.041550456369754	0.0608675534590812	0.0639631450211122
RAD59	RAD61	129093	no	DNA_repair	DNA_repair	-0.00392	-0.035885	-0.035977119	NEUTRAL	AGGRAVATING	-0.0726181979904974	-0.127712420579185	-0.0992445421063842	-0.270012014168962	-0.0310895884328647	-1.03156722340449	-0.0225911547146194	-0.139313798603843	-0.978323447058785	0.982209973299459	0.975802319651828	0.913177832143365	0.973997568987065	0.968040708529206	0.96733032223771	0.96050961167502	0.958647856939835	0.979569672669333	0.993191215105611	0.997029493233863	0.927895316512758	0.969929958432444	1.03482534445505	1.0630066811246	0.979729720858526	1.01094691809215	0.998530418700107	0.903008461676212	0.845444686966206	0.7477172088867	0.674778372216237	0.973100638720344	0	0.918930340187057	0.831160760143349	0	0.0249656670638636	0.0353819965059334	0.0364770495227641
RAD61	RAD61	0	YES	DNA_repair	DNA_repair	NA	NA	NA	NA	NA	-0.359210549305077	-0.540834993975235	-0.511182946884028	-0.598002525707001	-0.468398996893726	-0.59336812365514	-0.388204389188573	-0.653723919654649	-0.414292395011848	0.96744501604986	0.952982184464952	0.929213497398326	0.959238563782858	0.912999083406185	0.91731224584016	0.914338739271295	0.908705933194144	0.944843017888226	0.999723403403187	1.0083562511434	0.951414734917054	0.975553093810254	1.07933792602471	1.12928035667859	0.990337380060119	1.03790227959702	1.00407780761284	0.607958662099991	0.420108786365427	0.372891263981449	0.337784235273766	0.517028020150761	0.442522539403865	0.517305534782963	0.289400934000715	0.53440430984194	0.041435374296206	0.0608932930771291	0.0639669230649736
APT2	RTT101	NA	no	Neutral	DNA_repair	NA	NA	NA	NA	NA	-0.0025704912266357	-0.00528712930579291	-0.00726849937325078	-0.0102735405934701	-0.025032184780733	-0.0515903729707554	-0.0216094086674978	0.000834807153698692	-0.0165993380453007	0.971257169971781	0.947698656378752	0.894752125523837	0.921908844419084	0.999695835159672	0.96829614212676	0.982143225849856	0.916961961282893	0.980409161904175	0.902521077816169	0.849377502004303	0.792699177970816	0.804724047456623	0.971740144096924	0.939864912216534	0.942603161522482	0.844261216400251	0.901622979303644	0.867588801312876	0.786946952195191	0.676163632871165	0.710425564732175	0.941839950237847	0.857105845971249	0.900909608171299	0.753226580927535	0.858368660002092	0.0208596598295442	0.0294440410368861	0.0308549206237986
CLA4	RTT101	NA	no	DNA_repair	DNA_repair	-0.043121	-0.282624	-0.37163542	AGGRAVATING	AGGRAVATING	-0.0664576253121075	-0.0571493392240482	-0.565538971746593	-0.430456646291571	-0.108025374198879	-0.0822464326189148	-0.457961142845488	-0.385116702890912	-0.455904976094255	0.913830658817182	0.860721248443552	0.82548614989539	0.841565411036965	0.913014975340852	0.858084007595998	0.892383563116762	0.798018736355337	0.853072924784202	0.862960896368733	0.793150612065527	0.713623059338105	0.724417732822854	0.917665716110979	0.896489025553339	0.899549233856302	0.723763551642098	0.822043208034872	0.721122588284567	0.623692377137407	0.0164498979988089	0.175074654593279	0.730044299738628	0.686747635090756	0.344895286398432	0.191693390548292	0.245339770574951	0.0163028570147928	0.0222797522250438	0.0240574493147924
CSM2	RTT101	NA	no	DNA_repair	DNA_repair	-0.036985	-0.027181	-0.005562248	AGGRAVATING	NEUTRAL	0.00102962201235896	0.0102701883542704	0.0288585244273109	-0.0151976691249671	0.022436132990693	4.46343817699933e-05	-0.778084698711658	-0.66482339211043	0.00071566557747075	0.91157055055338	0.869697078259196	0.786201899846072	0.84271228756393	0.928558311351776	0.90501064604923	0.91886479193652	0.835346223253865	0.903041080481676	0.961219047229698	0.934319296260351	0.842827937950036	0.887551591722704	0.962055683394569	1.00316957360562	0.964816705917011	0.933938069414474	0.958062191462545	0.872598857201568	0.811811590792777	0.677181661444639	0.715494976306515	0.914589218848505	0.905027841641577	0.106456053567103	0.0993857691039323	0.860521033701339	0.0165912036283593	0.0233000647065282	0.0242904843191348
CSM3	RTT101	NA	no	DNA_repair	DNA_repair	-0.009705	0.037948	0.054146532	NEUTRAL	NEUTRAL	-0.0228785116334399	-0.0211435491095283	-0.0458964291547085	-0.427194195322591	-0.0806681165451125	-0.0771661572479865	-0.0458686241624095	-0.0631757120548692	-0.0497760212041638	0.93963088165504	0.901915249477478	0.837646708245787	0.871935923301637	0.979580784300082	0.945343034620145	0.943039906918682	0.85358816504741	0.923919067899987	0.866779067878293	0.798581968717314	0.732322524402119	0.73083160929736	0.938068133688596	0.901489501096732	0.899465295367213	0.757085309855035	0.837765738386668	0.78961142761862	0.695357125569435	0.557338881085461	0.20363587764122	0.837451038766044	0.776962514983391	0.802994386583716	0.578009563500754	0.723482747515928	0.0140804182924075	0.0198371981421451	0.0212079825135029
FLO8	RTT101	NA	no	Neutral	DNA_repair	NA	NA	NA	NA	NA	0.0232715287967255	0.015096924450461	0.028044912905867	0.0208832004142878	0.0357635921892546	0.0241439818958112	0.0303217225864138	0.028599413935789	0.0284147763862904	0.925083387726062	0.886236770240995	0.827346177321138	0.865385546753523	0.942600031190618	0.91857849262065	0.935226492980842	0.847153510476096	0.920094561784179	0.944514365803441	0.919581319655526	0.877416641565372	0.882925955311778	0.991350218193667	1.00010162623428	0.983146736957813	0.913703378683942	0.940035246629198	0.891527895791395	0.817323745694991	0.727778157919116	0.763347146692092	0.967110916845444	0.939005408466914	0.945921284963233	0.785504232840535	0.886717905660752	0.0160029465991883	0.0230241678737986	0.0246864800165357
GAL2	RTT101	NA	no	Neutral	DNA_repair	NA	NA	NA	NA	NA	0.00186105984837137	0.00201338217378802	-0.00362193883323899	0.0149771600860254	-0.0180593501219248	0.00464096412195748	0.000861014268133327	0.00388778183990615	0.00100086667827172	0.915786725164191	0.877081394094567	0.818018157349065	0.854501055333942	0.924898397540319	0.902426431015559	0.921329552728447	0.837668055151486	0.903658533012497	0.949609201876265	0.924810510673311	0.883929419610329	0.881797386556833	0.982292433012388	0.98914060287111	0.979462265079609	0.913097113589226	0.942877856347378	0.866809348525819	0.801489746344307	0.694670257491622	0.749186092140908	0.888740526040642	0.8950254180852	0.900578949074096	0.753719304043749	0.848197664780299	0.0161605541781684	0.0230426118381098	0.024639882372504
HO	RTT101	NA	no	Neutral	DNA_repair	NA	NA	NA	NA	NA	-0.00478884753149845	-0.00587112050314917	0.0286088679928558	0.00372210950713652	-0.00180730686031666	-0.0144291783693397	-0.019775782736575	0.0026329058400502	-0.00989569222800527	0.928485448564016	0.894991117892198	0.838810471639468	0.878165845903858	0.941127885139862	0.932198121973453	0.938874750050481	0.858051510675812	0.926137353299715	0.964199260492508	0.942255197853644	0.89710389656803	0.910785273417828	1.00435359721898	1.05157584412794	0.995224180840819	0.932406707379256	0.975704825841842	0.883516995489138	0.821301123126633	0.749830103063473	0.775986517081791	0.939766597927622	0.957680243707567	0.909800018837927	0.781516831491095	0.884169567298617	0.0165338660676791	0.0232903375027666	0.0247313686118233
MAG1	RTT101	NA	no	DNA_repair	DNA_repair	-0.009653	0.060716	0.0787246	NEUTRAL	NEUTRAL	-0.045330247055259	-0.0578501817992252	0.0375447057955339	0.0152448985700898	-0.0255051553871618	-0.0132372429296007	-0.0159681068237086	-0.0287808019514176	-0.00292727400420562	0.978436270810291	0.970794337455956	0.834311101173953	0.959306432429742	0.991315125610183	0.992531392332043	0.991430131205949	0.941795636937085	0.98573478562216	0.887146371194714	0.832225943419806	0.706458012585985	0.767955409768014	0.942492208831288	0.955702759535282	0.928766572063545	0.802934535693922	0.87313420644319	0.817416896367178	0.738068093826497	0.620193951773859	0.733056230907584	0.907465934843102	0.931613735814216	0.902770157146079	0.709185076355378	0.851861335737396	0.017134542411706	0.0243032676202012	0.023724894429562
MAL13	RTT101	NA	no	Neutral	DNA_repair	NA	NA	NA	NA	NA	-0.0103367657265199	-0.010939995195191	-0.0267310160115303	-0.0340417372109745	0.00581058664150618	-0.00839495526313479	0.00443745504412582	-0.0147510197812686	0.00574414970034078	0.925993906289169	0.890206322328201	0.849291383763066	0.872520665399737	0.912308888832132	0.911094654480605	0.923902249493225	0.856453808127429	0.9115137607265	0.90604638016371	0.855568169785904	0.800192862565283	0.805382109176565	0.971375181524223	0.956919870194457	0.952178998521178	0.836713492465304	0.898446206147671	0.82504790776365	0.742625679988542	0.632380243030606	0.6539791174153	0.891171990931321	0.862114211294408	0.882417188198878	0.689565782356737	0.821115377895391	0.0204925118767241	0.0287938416027644	0.0308876655751749
MMS1	RTT101	NA	no	DNA_repair	DNA_repair	0.105834	0.271337	0.279311996	ALLEVIATING	ALLEVIATING	0.0942922531034897	0.131454521986343	0.107887057947454	0.0847878458147939	-0.0149668737975823	0.002519438613166	-0.0189344664209912	0.00411389036063468	-0.0737571579475271	0.880741114251898	0.815173034053181	0.708384329684119	0.776592793262481	0.922039820992479	0.893971325362609	0.896884253937352	0.758732585500567	0.870006593233642	0.863485997390102	0.792552339986808	0.683804615849286	0.716996558168633	0.950941114208423	0.941238268141647	0.925221421078605	0.72690463916372	0.861251840095066	0.854662694270229	0.777251463023517	0.592387808487715	0.641024652658036	0.861202698429136	0.843554083618103	0.810664379006762	0.555857772785244	0.675246856166253	0.0164857260557058	0.0219608952491327	0.0238466746285354
MMS4	RTT101	NA	no	DNA_repair	DNA_repair	-0.024448	-0.018702	-0.006147463	NEUTRAL	NEUTRAL	-0.0219426295337457	0.00583259250261391	0.0282278278024887	-0.00605115236958999	-0.501375455436858	-0.10991373465343	-0.417549197419063	0.0104071126529502	-0.0789433136185032	0.974007286966937	0.957258882833386	0.863821609152575	0.919525957071081	1.03729643721359	1.00375547858405	0.991778047712138	0.88971750304911	0.974067642556891	0.881201753439835	0.820776031620299	0.719903913129295	0.746865861540021	0.961874136225982	0.945130635354165	0.927222219055155	0.754812026912072	0.868014425175434	0.831887860423751	0.782233932253926	0.639669194057725	0.668960607411392	0.491624229367554	0.8361780853242	0.500139099015056	0.675069100528407	0.761777033653472	0.0171687233791144	0.0236204478105212	0.0251589525157251
MPH1	RTT101	NA	no	DNA_repair	DNA_repair	-0.046863	-0.022049	0.008827188	AGGRAVATING	NEUTRAL	-0.00528696697023643	-0.0719877988125418	-0.0248980420464956	-0.0806355173225296	0.00715012630348939	0.00132878553838947	0.070060382368653	-0.0398033338843467	0.0324491429411276	0.947001984336827	0.924845618121459	0.843496016142211	0.896425745739203	0.958885131458846	0.948544035214918	0.896313282871784	0.877211052145276	0.937626175575958	0.873931944435717	0.817796592030711	0.725747159497867	0.735585827724621	0.929351907400004	0.974483462459878	0.880460282895759	0.781715899835814	0.865048764064241	0.819044659832363	0.676198220913284	0.576234987411976	0.568122062201239	0.897815042303528	0.921583115541075	0.859187162735901	0.636836571122704	0.839693987958424	0.0181699236367721	0.0257616331331847	0.0275075573241418
MUS81	RTT101	NA	no	DNA_repair	DNA_repair	-0.053118	-0.055521	-0.033811368	AGGRAVATING	NEUTRAL	0.0122607475584932	0.0044756785787843	0.0336945671414051	0.112400380082752	0.0282201183262603	0.0319728636919454	0.0666851575877224	0.11926342966539	0.0471171709363807	0.976562028918085	0.969433189120951	0.879600485093082	0.919271769869722	1.05220421017014	1.00432225918525	0.998723940562909	0.866146651153549	0.981537052316596	0.867681600599724	0.813041648484632	0.708312491185772	0.727057507739701	0.950601568189409	0.930345430810786	0.907016236713754	0.695215809291962	0.846241610760268	0.856402598870668	0.783893275420239	0.647188748628908	0.77213485650717	1.02501169630611	0.965773084137664	0.972897461259512	0.721740836326097	0.875249279724498	0.0163056715666838	0.0235637671512438	0.0246756895944453
NGL3	RTT101	NA	no	Neutral	DNA_repair	NA	NA	NA	NA	NA	0.000506635028297517	-0.0034661920637897	0.00332642800914368	-0.00365254294054036	0.0056107934887313	-0.00291920842859743	0.0085149732174907	-0.0211444323424041	-0.0100495433412172	0.926342340458226	0.892520438030292	0.85141463889106	0.873497197934149	0.905663544644155	0.90524879614116	0.918525016975222	0.859104177179239	0.908369665956527	0.921388580628394	0.880600994080467	0.81833346661505	0.829455130116817	0.979842936665741	0.963114127665257	0.96233529839417	0.855354899987784	0.916792469964324	0.849595761283583	0.772060419015344	0.676702695450206	0.703417512609256	0.89235923849247	0.867507593455312	0.890545237747107	0.699315296080796	0.818533963518681	0.0142672428805227	0.0205938189801914	0.0220430061358044
PSY3	RTT101	NA	no	DNA_repair	DNA_repair	-0.01921	0.00427	0.019273574	NEUTRAL	NEUTRAL	0.00406146981153772	-0.00785652889714713	0.0222825671895789	-0.00257257872322726	-0.00215796974644716	0.0144493727044434	0.00211473052648743	0.0125673077837356	0.0272280099272591	0.938590382263334	0.90750694771666	0.823963334189184	0.884717138605531	0.943677706117184	0.928927186635256	0.93030863391934	0.873083602228349	0.932896120445512	0.907332599252848	0.857825189743549	0.758099849244974	0.795394334690969	0.927610708791402	0.951791321073091	0.926913606267892	0.82948662631853	0.903734374116602	0.851132463827413	0.760669053998713	0.634943542492629	0.686095761255742	0.873295768082022	0.897038019846202	0.863618408082705	0.722930470894629	0.864800095806525	0.0142611579101588	0.0204033491011824	0.0207561967206939
RAD18	RTT101	NA	no	DNA_repair	DNA_repair	-0.021166	0.050323	0.077819852	NEUTRAL	ALLEVIATING	0.00179433421464972	0.0173345400851319	0.0541224695387323	0.0390646147717775	-0.0112467095818743	-0.00672485890056123	0.0275978086026626	-0.000689853876774825	0.0212738845801661	0.874427158141941	0.806879848929269	0.711299262912068	0.762755742085227	0.89264533692193	0.867093113920247	0.882440128346981	0.767593006338437	0.862343543896239	0.921235707893318	0.869896815273138	0.661843955824222	0.615802735196147	0.919533951151316	0.848488038436288	0.882285039111378	0.866472017905107	0.862099921483337	0.807373048646311	0.719239641935768	0.524883491107069	0.508859299705655	0.809569232700124	0.728970304378148	0.806161944918585	0.664398491803981	0.764703371031627	0.0193964867387379	0.0271385162857348	0.02838073757526
RAD5	RTT101	NA	no	DNA_repair	DNA_repair	-0.060032	0.065458	0.107501433	AGGRAVATING	ALLEVIATING	0.00513179245548023	-0.0064536962314312	0.100534341546196	0.071077166010136	-0.0229894225733086	-0.0109797185630448	0.00400023950329453	0.0300626301347231	-0.00276076241841843	0.874466792706317	0.806905219114027	0.711256031368881	0.762975503968957	0.892535053122809	0.866827392625565	0.882405923322869	0.767498406732474	0.862407577089485	0.942902586757892	0.91008958431712	0.728418389111607	0.684699141826175	0.989926498098991	0.900295044941632	0.94790322199297	0.886099859105944	0.892725630800107	0.829679165703204	0.727897749327175	0.618640555648762	0.593517910498722	0.860568789857841	0.769481422842152	0.840437068781054	0.710161433729571	0.767150952563407	0.0193887930796808	0.027118259929818	0.0283635225596565
RAD51	RTT101	NA	no	DNA_repair	DNA_repair	-0.030037	-0.053213	-0.055259723	NEUTRAL	NEUTRAL	0.0169897265545549	-0.000539785139681815	-0.263148334016531	0.0548125308205693	-0.0614030131363246	-0.0919624926964744	-0.0712168399307678	0.021594690208773	-0.0268214973296644	0.927899916405094	0.88808865030247	0.808046416543283	0.856402115614738	0.993800195921559	0.940954982236222	0.968972940995959	0.839140388025905	0.917875651039282	0.851554344218934	0.782477955700889	0.685641678772815	0.707334145797102	0.934282367568637	0.90020956618823	0.915804128329665	0.713756799545052	0.827581166251221	0.806340104793103	0.692455255969019	0.287579048419502	0.657268494493161	0.86656337065013	0.757044504969098	0.815644571094791	0.619435733644067	0.732667015899064	0.016971169317417	0.0231229645548152	0.0241796813444069
RAD52	RTT101	NA	no	DNA_repair	DNA_repair	-0.008128	0.022735	0.039116533	NEUTRAL	NEUTRAL	0.0115832625820144	0.0223218994746562	0.0984092543747729	0.0521905985286491	0.05807301338176	0.00416676151330313	0.0373070835235178	-0.0305594995776512	0.0291400107540068	0.874519285494642	0.806941763245434	0.711140346729046	0.763009988591463	0.892550559749397	0.86702495370058	0.882378185371323	0.76759561409802	0.862487688872837	0.863938174312273	0.803813134710667	0.722063717923147	0.728801519293035	1.00919925614921	0.946297361158321	0.976743021917754	0.742462638911699	0.845244038192079	0.767129158057537	0.670953561903498	0.611927908671145	0.608308714567301	0.958869696879765	0.824662663081163	0.899165045891388	0.539356540123684	0.758162470196388	0.0274186007355922	0.0383386761603709	0.040108650922743
RAD54	RTT101	NA	no	DNA_repair	DNA_repair	-0.009977	-0.022532	-0.025225498	NEUTRAL	NEUTRAL	0.0262627152120948	0.0368265690586463	0.0663511379424996	0.0432903749920027	-0.0226775715321514	-0.0245011476596654	0.011379228691819	0.0778341216251724	0.0273607302736609	0.91231910572074	0.866788197590983	0.776329139895048	0.81668881708511	0.974855962187112	0.924840959344583	0.950475852369146	0.800769766200151	0.904008303047553	0.859748270273727	0.791747461515379	0.694133736124917	0.707175183637211	0.959041903486727	0.924926797929634	0.933114915134227	0.692777235738131	0.835294332799643	0.809771907091177	0.721140278201199	0.602452913487619	0.618974362941933	0.909770671636044	0.830979400860897	0.896686729371103	0.632778760165897	0.782057239306025	0.0142878408169462	0.0199791553555157	0.0207835617079392
RAD55	RTT101	NA	no	DNA_repair	DNA_repair	-0.025362	-0.043276	-0.040784223	NEUTRAL	NEUTRAL	0.0299658310021398	0.0162347852527202	0.0767957823021593	0.0352517158191201	-0.0395186068627401	-0.0356605851650528	0.0118845159423019	-4.6257777863673e-05	-0.0184509193883265	0.896620273982486	0.843679015792521	0.743910711886554	0.786360360205188	0.936075620469513	0.869192540590341	0.911873984920722	0.721220585217096	0.874210100064403	0.828957852029941	0.752257540370453	0.653179164108157	0.673918826624409	0.895078976864026	0.862749754343546	0.881608187409845	0.657708879997837	0.798339110583899	0.773422638163816	0.651145568289133	0.562660030392879	0.565184489281903	0.799836683844092	0.714393927774068	0.816635079509364	0.472431502529902	0.679813014630425	0.0163870497240895	0.0228282939572979	0.0225180561641844
RAD57	RTT101	NA	no	DNA_repair	DNA_repair	-0.012638	-0.014557	-0.01092941	NEUTRAL	NEUTRAL	0.00968804829491719	-0.00765200982317939	-0.298427770583773	0.00816311898384063	-0.0182097429038505	-0.0212741134293135	0.00563982484257487	0.0851230313560972	-0.0199196778541666	0.87423952114385	0.806837750915672	0.711298485204022	0.762990503960443	0.892792945998635	0.867316403784398	0.882417066727753	0.767805562565889	0.862571344412857	0.926135528284796	0.888487957450867	0.76443246007223	0.813659626412251	1.00057545434438	0.899299683186062	0.955787027342028	0.633570933656853	0.897935007986143	0.819363685690346	0.709212443757224	0.245354368186731	0.628975899516575	0.875123917498951	0.758710962869627	0.849045260177962	0.571597515069726	0.754625540367349	0.0275037038587499	0.0383342461007116	0.0401134825696798
RAD59	RTT101	NA	no	DNA_repair	DNA_repair	-0.037259	0.025526	0.058108051	AGGRAVATING	NEUTRAL	-0.0269919705723104	-0.0710735690317607	0.00740883896616594	-0.027368445300698	-0.0707515142501088	-0.101982022192498	-0.0412825076655722	-0.551487121823276	-0.0478298786409601	0.951751763172139	0.930004020127975	0.843688225613751	0.914236380300526	0.966198751066372	0.95144156995837	0.954653339318857	0.912960738176078	0.958102745881676	0.885500309106924	0.829233987000022	0.724969106114348	0.76083004615676	0.941900689241727	0.939805453452235	0.927332326806051	0.792716661461711	0.876606145783704	0.811979880667281	0.69145973206077	0.60933396110218	0.654719154403234	0.838363223083794	0.791026016208844	0.842735364474543	0.158502823037061	0.787149990481902	0.017339539025571	0.0241930561355853	0.0248914693232353
RAD61	RTT101	NA	no	DNA_repair	DNA_repair	-0.013481	-0.027352	-0.022272522	NEUTRAL	NEUTRAL	-0.0454333087092994	-0.043266003021628	-0.0523998060652864	-0.380413822628586	-0.0400436873885586	-0.0838310882249795	-0.850195053070797	-0.17568183816634	-0.107564518600116	0.92458630015483	0.886220701020586	0.830669680531293	0.870824038646967	0.90402000725969	0.893823551265512	0.900417136788517	0.843990488444884	0.910062057286362	0.911621136502312	0.872804832298219	0.787026223300878	0.808439722399025	0.995578124511935	1.02126964762237	0.944912041431792	0.853899262409412	0.90076476051664	0.793670483698491	0.721186117094058	0.585194140819067	0.308820465982234	0.859221378876683	0.826474242996945	0	0.533116866451222	0.708590997547125	0.0202801210295686	0.0292105181115321	0.0307064783544403
APT2	RTT107	NA	no	Neutral	DNA_repair	NA	NA	NA	NA	NA	-0.00868589653163646	-0.00616259311834892	0.0190916975461338	-0.0189656054895526	-0.0368122992944808	-0.0285579111345975	-0.0136779291493461	0.0177060725719488	-0.0232622688358753	0.974525746944793	0.948025306629173	0.866793905603796	0.929552790772642	1.0280965815105	1.0035378263525	0.987385665896242	0.892066717324509	0.981036624447392	0.960321657392663	0.932014209758719	0.888699150160075	0.921424213492822	1.01446817338918	0.984239498675948	0.97313201762743	0.908356009596992	0.963568049200252	0.927411962819297	0.878528282028112	0.782456677229852	0.837286611975415	1.0070625065529	0.962868193903832	0.947559671700786	0.819813254702171	0.922482818015062	0.0242482087438502	0.0333846842884171	0.0352180814609351
CLA4	RTT107	NA	no	DNA_repair	DNA_repair	-0.015571	-0.267349	-0.343825897	NEUTRAL	AGGRAVATING	-0.00365646380802095	0.000962809206565099	-0.399148803617467	-0.0311110051540572	0.00782257345718373	0.0149977665712	0.0234656773413221	0.0520383981405877	0.0104310977672542	0.932456091738276	0.887896876986958	0.826298083109648	0.872366839249046	0.954676262232135	0.913115140100337	0.919591679176179	0.8113452675199	0.883758455413827	0.941140662862391	0.908410444342339	0.83191593039569	0.878710890925915	0.964902802972311	0.955992391011231	0.92951706496907	0.792660534298605	0.900910684668575	0.873948989259844	0.807435036089318	0.287191705974705	0.735594565396492	0.926824615410054	0.881059203440965	0.877141857917761	0.695183779761798	0.803639808810854	0.0202465291645291	0.027503989624761	0.0295300299273737
CSM2	RTT107	NA	no	DNA_repair	DNA_repair	-0.05996	-0.120893	-0.09703518	AGGRAVATING	AGGRAVATING	-0.00505196533042225	0.00192578449987362	-0.216001684420089	0.00188828926117978	0.0454842102097347	0.0110839163681105	0.0221364065769918	-0.504428109753384	0.00808574601139297	0.941483836720866	0.90688439510816	0.80514623229455	0.888840649138435	0.98643714582905	0.969410355494183	0.949903923431379	0.841841316115491	0.935904373074004	1.0156322583285	1.02246841251882	0.927917704782223	1.00313699814834	0.993349504397423	1.05013933862695	0.993723378834537	1.00796747364347	1.02221399370703	0.950654604314004	0.928021489741624	0.527974007167654	0.891784065290897	1.02542794950721	1.02921128888088	0.965970085203742	0.337771547295653	0.964273857181053	0.0184327098338894	0.0251828410280489	0.0265503399721077
CSM3	RTT107	NA	no	DNA_repair	DNA_repair	0.022803	0.091821	0.085136582	NEUTRAL	ALLEVIATING	0.0209474377695003	0.0486678057232291	0.0325284573816773	0.0288693049891373	-0.0588150810385644	-0.0632105377753419	-0.00631042961008987	0.0318423197286948	-0.00138230068727143	0.955142213469871	0.922343072296182	0.833527052284134	0.90238955144554	1.01584967333114	0.989675234341739	0.962858653658857	0.852639257905497	0.94575032830692	0.915857563641516	0.864479297449847	0.802658620950529	0.816763203309131	0.96922862648084	0.934979876782995	0.916180159165313	0.802101270638593	0.884417623934621	0.8969139027465	0.848804780358787	0.70194707831188	0.769343254749028	0.927815782933344	0.865537282471978	0.877257002703803	0.716003933171391	0.836787986590725	0.0166790595305462	0.0230557465921761	0.024592935944378
FLO8	RTT107	NA	no	Neutral	DNA_repair	NA	NA	NA	NA	NA	0.00705366860223107	-0.00216678496169365	-0.00135243850214897	0.0029435911243299	-0.00118920918746055	0.00867484317688929	0.0138941066190714	-0.0271174703211647	0.00904162841813596	0.94908420036685	0.916222476702246	0.827898823907374	0.901762057253752	0.997985582116051	0.978707707962131	0.960418202388848	0.848841046194838	0.946390223542028	0.995480143516828	0.997985371542244	0.968374860104165	0.990234967475695	1.02205131010696	1.0418087753403	1.01305465886314	0.972236990148024	0.995744185363624	0.951328057359904	0.911013935164658	0.792508801952194	0.893479927898808	1.01897220747041	1.02881602480833	0.986235246193214	0.791787432185038	0.95091072178054	0.0181196314252102	0.0250788136707207	0.0267516008158885
GAL2	RTT107	NA	no	Neutral	DNA_repair	NA	NA	NA	NA	NA	-0.00612862955969661	-0.00176309971533395	-0.0022761743673094	-0.00311324460639184	-0.00604112337635417	-0.00413976500975344	-0.00351646161557206	-0.0325332604871608	-0.017282549651275	0.943750971399296	0.911251202922297	0.822298949857567	0.895511413895311	0.985592648831425	0.969669892969773	0.952393291688945	0.843251390094281	0.936736784326196	1.00212915576329	1.00508981182852	0.977813889135176	0.993133520034172	1.01505335071419	1.02800372712537	1.00819001424567	0.975891701274015	1.00013379874837	0.939208165203858	0.913010627195348	0.794438136016258	0.884214387705781	0.994428825531087	0.992848292190222	0.956390326066199	0.784821431082859	0.919272672875687	0.0182016041800242	0.0250678791487255	0.0267314099628482
HO	RTT107	NA	no	Neutral	DNA_repair	NA	NA	NA	NA	NA	-0.00547278851934657	-0.00428692318777179	0.00277801434627627	0.0035614968939126	-0.00459184991110873	-0.0186656667403132	-0.0209401314917079	0.022273430201767	-0.0183925617334601	0.951117397215151	0.920619443193189	0.833691940567776	0.908399914799965	0.995614277907655	0.98532817833779	0.962873896371068	0.855451401956178	0.950081886419902	1.0174076445326	1.02742927425298	0.993632314297095	1.02487691334796	1.04142946401241	1.10868310647581	1.02572925644805	0.99491737972765	1.03572127542698	0.961197580518861	0.939298600000296	0.821033957330164	0.930268188955145	1.03221255494939	1.07329830681737	0.965739851123026	0.864899333979559	0.964078326108676	0.0184265687888313	0.025171449919172	0.0267927326148649
MAG1	RTT107	NA	no	DNA_repair	DNA_repair	-0.007489	-0.140162	-0.152536795	NEUTRAL	AGGRAVATING	-0.0512758866699231	-0.0741109048179297	-0.203383464424841	-0.049460663420716	0.0664101493401888	0.010826635968286	0.0300610876432925	0.0792782971798804	0.030207446788974	0.978902206968181	0.963701994445931	0.832732890678407	0.953138555882515	1.01465047313514	1.01263718243356	0.992811515792096	0.916582170801979	0.984982710832169	0.975555403612036	0.967209123920346	0.816635760777922	0.945783524173808	0.998597962481432	1.03751901526185	0.973483300121692	0.899854286758892	0.972726004706483	0.903244346868447	0.856845686816234	0.476264011960069	0.849578845053331	1.08072670963908	1.06359928146862	0.996947030501267	0.894296404514921	0.988265750609317	0.0209640289526559	0.0291479993324335	0.0292852917971954
MAL13	RTT107	NA	no	Neutral	DNA_repair	NA	NA	NA	NA	NA	-0.0244863694776309	-0.0276570327522503	-0.0486947718839583	-0.023689041171454	-0.0366549040686624	-0.02001534710366	-0.023144195155224	-0.0177582953612839	-0.00611081574830412	0.946000330688688	0.914203352918925	0.840308918958317	0.899966589879619	0.969201982891726	0.965567942639949	0.948918392567036	0.854711962580089	0.936778762567944	0.973280728320032	0.954607566001329	0.913844803546966	0.945311540450447	1.01704129635078	1.01228359583364	0.990661133464405	0.917232130735016	0.972459104933683	0.896122734434253	0.844976589024184	0.712809309063106	0.826186871184835	0.948818314065265	0.957344643316978	0.916846675046988	0.761341758791528	0.904858475569041	0.0238836435758427	0.0328348315986681	0.0350741796442383
MMS1	RTT107	NA	no	DNA_repair	DNA_repair	-0.046879	0.071261	0.136947998	AGGRAVATING	NEUTRAL	-0.0854211138257865	-0.107455650873809	0.0422415545401277	-0.0357449949057296	-0.0488746198680246	-0.0595788471593788	0.0366485720410874	0.0185795477422906	-0.222381382806122	0.908548024889871	0.855660389959718	0.7428786549625	0.825460119772089	0.960675899175283	0.937466627291704	0.921940948195284	0.781028393485623	0.898847106084368	0.943192897865928	0.910598042536987	0.786068386952563	0.874586988674971	1.01579055308967	1.02719395241133	0.969973217819561	0.799958177654715	0.957036917512475	0.7709754502035	0.670271022749526	0.625342245499014	0.6843233501553	0.92646013449524	0.901696340480392	0.930674511105257	0.643117578123609	0.63743915514467	0.020419536771201	0.0271993030243097	0.0293333076919796
MMS4	RTT107	NA	no	DNA_repair	DNA_repair	-0.051158	-0.104027	-0.090536726	AGGRAVATING	AGGRAVATING	-0.234296298446464	-0.35479548769382	-0.303830044102306	-0.0230112331670498	-0.0551171448566792	-0.0341125138668622	-0.397874401437641	0.0147432713002293	-0.00934317183536247	0.975617531355318	0.954652966310345	0.852320371568586	0.926344486750826	1.04919247145993	1.02037350064874	0.992963366593032	0.878543769428514	0.976127645080539	0.964893477308084	0.948847978843805	0.83272879529135	0.90437531195241	1.02265042236795	1.02094197996307	0.967380377010177	0.829469678247487	0.9554673332397	0.707118545342162	0.551198415046969	0.404194437067463	0.815484720645453	1.01865154115013	1.01102999323826	0.563419052426476	0.742005095293225	0.924131428558768	0.0210321217656017	0.0286404043672913	0.0305176397325395
MPH1	RTT107	NA	no	DNA_repair	DNA_repair	-0.047325	-0.066767	-0.041284766	AGGRAVATING	AGGRAVATING	-0.0437125274164415	-0.0516975785567933	-0.0846162774058296	-0.043465942647289	-0.0791824481322111	-0.114528250636425	0.0212151758787737	-0.145981949539289	-0.0803073058580943	0.951602436124976	0.923419544809313	0.826135802991017	0.901213004898913	0.990713453056161	0.974610512166023	0.922283599905133	0.851360222841972	0.942073601170537	0.947977918456434	0.929202254537172	0.836396619688447	0.874764627908114	0.965428318318093	1.05437581465714	0.890646372174029	0.865860372010532	0.949351744672239	0.858751045737613	0.807091987544152	0.60508058284926	0.746283710087443	0.877675600047911	0.913314272037621	0.840938596112722	0.588786279210326	0.814405749136053	0.0235549922590271	0.0326429969871252	0.0348673932491654
MUS81	RTT107	NA	no	DNA_repair	DNA_repair	-0.035416	-0.083869	-0.076180612	NEUTRAL	AGGRAVATING	-0.000371308627612721	-0.0165382177110113	-0.0113139852332972	-0.0201231885625246	-0.0713504440080394	-0.0948743954994609	0.0482145748943686	-0.123795833711204	-0.0774023818449927	0.977703967590149	0.96265154144215	0.863550375285964	0.926565698468352	1.06019680740486	1.02146820272879	0.998282502272427	0.862412973238443	0.982056772238293	0.945786535655331	0.930156760096739	0.81305661478762	0.872328165981822	1.00592804679811	0.995702657882242	0.939225238392455	0.754251666370936	0.926865090762572	0.925246886329297	0.880426057406798	0.690501015865927	0.79074895387051	0.99732508730165	0.927062504892739	0.988242380418042	0.529527993105283	0.835342500814104	0.0203414045759434	0.0286777979187417	0.0301810706533893
NGL3	RTT107	NA	no	Neutral	DNA_repair	NA	NA	NA	NA	NA	0.0126189433108206	0.00783701235258757	0.0182511176184657	0.0156720719405493	0.00620971248602783	0.0106819384840822	0.0219581833981593	0.0248793697478564	0.00694772284497808	0.945680155454836	0.91468906252358	0.842338561539843	0.899527599236519	0.964750915916423	0.960994713644017	0.945458259997361	0.856264163453522	0.934324639752964	0.999115587541645	1.00077740379475	0.950464719210419	0.994929744704628	1.02846803804042	1.02270892233384	1.00404831376261	0.942668047547033	1.00035339307884	0.956998596811267	0.922041288880326	0.809865591586575	0.908234991206239	0.998301343859769	0.993140384240638	0.971147852356954	0.825833403326919	0.94136411420254	0.0167152486985022	0.0232487951902817	0.0248659484663654
PSY3	RTT107	NA	no	DNA_repair	DNA_repair	-0.025183	-0.099275	-0.09482778	NEUTRAL	AGGRAVATING	-0.0221193541723829	-0.0406677170689053	-0.365271874029289	-0.0417608401826307	-0.0231689047300117	-0.0323784048194946	-0.396026861657431	-0.00585645358249908	-0.0192524740515648	0.954045248181211	0.924467273569163	0.825746181627159	0.907833240632298	0.989812236851474	0.975618638230184	0.953554121860128	0.865483986015981	0.950586635817347	0.975041942056199	0.957118161169415	0.853616527012677	0.925962175283524	0.960593235800048	1.00967531494293	0.955313373701371	0.903454489596875	0.979391692967156	0.907910456444173	0.843955692451378	0.33751391723055	0.798494646917641	0.927982148927093	0.953361938601003	0.515240743811778	0.770782723296501	0.911550585345732	0.0167358172187064	0.023275591481457	0.0241102465044568
RAD18	RTT107	NA	no	DNA_repair	DNA_repair	-0.044619	0.03266	0.057415011	NEUTRAL	ALLEVIATING	0.00048199689127792	-0.0316568231195097	0.120281696909054	-0.406669296199797	-0.0120979072429697	-0.0443382614392833	0.0155543542110892	0.00827768244490417	0.034120966582013	0.93183896665842	0.890462225843211	0.778539002455196	0.868482559537018	0.985054617095698	0.966682122116247	0.941103504991888	0.810000395858182	0.92594973023367	0.921154449849981	0.869951508087373	0.661853357583553	0.616418970596252	0.919506960314405	0.84839224961944	0.882239812572538	0.866441246048053	0.862104163629261	0.85887323161703	0.743004589562382	0.635560729049222	0.128730481284256	0.893667861842979	0.775782495595095	0.845832016563983	0.710094516296971	0.832384049999913	0.0203153340434218	0.0276261490456816	0.0291733440539523
RAD5	RTT107	NA	no	DNA_repair	DNA_repair	-0.071434	0.04809	0.082978735	AGGRAVATING	ALLEVIATING	-0.0727103560679552	-0.100422202082569	0.0906228190679339	0.0499382390742817	-0.0689423666125925	-0.0122866049651859	-0.0193217835722127	0.0137320095692872	-0.00956441782136998	0.931879131215828	0.890485897027976	0.778543410886513	0.868620872122558	0.985129156974571	0.966625389433129	0.941126876434879	0.809972584975657	0.925923063695195	0.942860541903768	0.910098611746229	0.728542109821723	0.684921377130527	0.989954856706382	0.900344758746958	0.947913587429388	0.886090129819191	0.892923694867464	0.805931513138675	0.710004095434981	0.657823919594144	0.644893645703369	0.906281602779946	0.858022468597913	0.872775507875756	0.731442622784917	0.817203330766484	0.0203117020629307	0.0275998944307738	0.0291653856788805
RAD51	RTT107	NA	no	DNA_repair	DNA_repair	-0.072994	-0.144334	-0.153903923	AGGRAVATING	AGGRAVATING	-0.26000816010446	-0.378756460884651	-0.205410823258612	-0.0456458799339888	-0.521233274781686	-0.14705225544235	-0.0602095038104265	-0.00343979171773128	-0.343946410488448	0.94364201233387	0.908515331633883	0.814537974374798	0.884514439982357	1.01814343505859	0.976770818154669	0.976934501139083	0.842334552274953	0.937123178958723	0.91687401391025	0.87938172958901	0.774748317985261	0.837563601724088	0.982209099102816	0.954986291357335	0.949250003013403	0.768409421494394	0.89214152185498	0.605776929830726	0.421488040427104	0.426897967229621	0.696453495435856	0.480522693678058	0.787072592900413	0.868279753607799	0.645107861113549	0.492978827190158	0.0209323472321797	0.0284261822028412	0.0298665262590339
RAD52	RTT107	NA	no	DNA_repair	DNA_repair	-0.011546	-0.041344	-0.054174353	NEUTRAL	AGGRAVATING	0.0475211299189745	0.0560255645371825	0.0459839899537652	0.0380816649175879	-0.020329504176017	0.0167806377554346	0.0574765108524422	0.19504159992557	0.100501279420599	0.931908839340387	0.890509470781739	0.778546184424297	0.868697416675924	0.985123749778148	0.966677902104165	0.941102359417741	0.809940963398496	0.925893004535812	0.863884474298398	0.803823491664844	0.722191965856977	0.729054553190417	1.00929938264903	0.946353958065271	0.976733485389919	0.742465006354668	0.845352367606586	0.852596955632412	0.771839043454262	0.608242508164375	0.671429343862087	0.973931565920429	0.931606970973455	0.976676184079551	0.796394974553029	0.883201276841955	0.0287252775229995	0.0390124552321062	0.0412467388808322
RAD54	RTT107	NA	no	DNA_repair	DNA_repair	-0.054328	-0.125514	-0.140795624	AGGRAVATING	AGGRAVATING	-0.00479234469229464	-0.0164137005948432	-0.143712603378143	0.00433226037843329	-0.0730934488289306	-0.0864794902855903	-0.0232879775917387	0.074509739494033	-0.0330861434941751	0.938429925523674	0.902086552818393	0.797982907192333	0.870789804299381	1.01230298388059	0.975469729471352	0.967389049800985	0.818814278645993	0.933535326428107	0.905444296232211	0.85606143897297	0.751628797718613	0.786244277473571	0.996895046534201	0.967743878300544	0.959972349922577	0.722397266932196	0.880452864609666	0.845333715884097	0.756944405802619	0.457205376100255	0.689314941064189	0.937116335812841	0.85855319427798	0.905938640008659	0.666786989736998	0.78954302809337	0.016813751869711	0.0231038888763778	0.0243426846035368
RAD55	RTT107	NA	no	DNA_repair	DNA_repair	-0.0406	-0.105454	-0.1088243	NEUTRAL	AGGRAVATING	-0.0048488594251037	-0.00737328206183682	-0.133105494117346	0.0252199631193693	-0.0305364861454592	-0.523239448474826	-0.0147225866757167	0.00109059260037754	-0.379913970062158	0.922058768082447	0.879918714058845	0.770473594376541	0.838349844807448	0.975727766636132	0.925933185583487	0.935797912900313	0.755576189677281	0.905627791185293	0.881646283329053	0.828229297307327	0.725776804728638	0.782150541256426	0.927577865532547	0.900778371944579	0.900339368930119	0.689519635557433	0.851025330761179	0.807305124415493	0.720113358361215	0.425416725151486	0.676882241448807	0.873506659643557	0.303344442760452	0.827379435755684	0.51563873425287	0.388343263443854	0.0205035482077216	0.0283116346816801	0.0285499526878979
RAD57	RTT107	NA	no	DNA_repair	DNA_repair	-0.043557	-0.123631	-0.131814603	AGGRAVATING	AGGRAVATING	0.00544969856719726	-0.0219775700874496	-0.137770224734013	0.00753683727797728	-0.0313071828922154	0.0114457703754334	-0.201285105885662	0.181068764626209	-0.00139386343592772	0.931650457982815	0.890422833743535	0.778539555650063	0.86869224756782	0.984958024211403	0.966729488335074	0.94104787516178	0.809641382488716	0.925844579446042	0.926090139729856	0.888479578896289	0.764647892754317	0.813647012351766	1.00066579139082	0.899316521248495	0.955788003201207	0.633601083972289	0.898074462195086	0.868252544531141	0.769143969769846	0.457536612799012	0.714344683207825	0.954288564157039	0.880843221416967	0.698141982114661	0.694060576210464	0.830076365305977	0.0287765828424565	0.0390384217834729	0.041246408555898
RAD59	RTT107	NA	no	DNA_repair	DNA_repair	-0.021591	-0.030708	-0.021000141	NEUTRAL	NEUTRAL	-0.0138233054390771	-0.00919378005603805	-0.012523477048216	-0.0126216321261226	-0.0180765855341929	-0.0449807624585074	-0.013728908413115	-0.0117109884349547	-0.016960216466027	0.959737540208176	0.935724185044051	0.838731218032976	0.922278754568346	0.994384579277342	0.981940258973435	0.965396686448546	0.896696491437427	0.96442336343241	0.974338174264933	0.96535313611413	0.849145527994443	0.939616161476189	1.00095840047997	1.01800205282275	0.972423219451703	0.891963429195671	0.98052848884954	0.921058073684482	0.893483667200809	0.697317869071462	0.85276400186975	0.977575723134468	0.955649647344327	0.925273390441688	0.780843523878197	0.928349062125197	0.0211608480943178	0.029026911962849	0.030237526584447
RAD61	RTT107	NA	no	DNA_repair	DNA_repair	-0.045221	-0.054233	-0.026471525	NEUTRAL	AGGRAVATING	0.0109572316645168	-0.00639313547228552	-0.379890689705363	-0.0369633306490582	0.0757062566615124	0.0445279477088912	0.0692946293452542	-0.801394945343436	-0.0101900931536104	0.944332637744868	0.910795871447729	0.829562300111061	0.89849342527076	0.95684259539965	0.949321379826353	0.930629270467929	0.846500245143442	0.933388842211081	0.987840587167776	0.9898524657044	0.90326737940334	0.956413098011489	1.06232416908333	1.1135798110972	0.986882755627417	0.95295111007568	0.991280082847519	0.94351522844542	0.894379241493076	0.36464439634587	0.821201629404834	1.09295474140173	1.10219452045912	0.987773057466208	0	0.914913855037297	0.0236327528028191	0.0329516320301178	0.034859285934735
RTT101	RTT107	NA	no	DNA_repair	DNA_repair	-0.118726	-0.045979	0.026420035	AGGRAVATING	NEUTRAL	-0.345610663701571	-0.547597840473389	0.0303829406612254	-0.410861712471363	-0.0825964726747574	-0.112117568711497	-0.0348535484470412	-0.473888122285281	-0.477626798385924	0.91372884605799	0.86619656672713	0.758467764367576	0.838294414443897	0.953855190009585	0.934273087463726	0.921961953495578	0.795966144854487	0.905727479690375	0.87689415432099	0.814760370829649	0.698229695788929	0.74239304444387	0.964929180525684	0.977384792689441	0.933201517233876	0.734301991410702	0.871870410169131	0.454065923414975	0.154836247847141	0.557752211192617	0.206207984932119	0.835624814970223	0.797590239956389	0.82459519287022	0.109567867184302	0.310034777678855	0.0164078563225769	0.0225470299087828	0.0237153867659255
RTT107	RTT107	0	YES	DNA_repair	DNA_repair	NA	NA	NA	NA	NA	-0.269589709902806	-0.388960187062497	-0.33218988233103	-0.352266461645452	-0.639347875821365	-0.58948367412452	-0.40971004566254	-0.292827871143127	-0.369808820152468	0.931187582051802	0.889658054614427	0.772916569625883	0.866463519857399	0.989832680510446	0.972641005274305	0.942506625941734	0.824042313106111	0.924746716065006	0.965742212935697	0.951550567989425	0.809529261806296	0.916741263918636	1.03543429931895	1.08401918987128	0.981225115981105	0.808124499607255	0.971688043012665	0.629684862877607	0.457586261962833	0.293484055581313	0.442031097337028	0.385509785725037	0.46487644543652	0.51509568116176	0.373094890596296	0.528752342846295	0.0401458023931667	0.0551249328015058	0.0585209060079881
APT2	SGS1	NA	no	Neutral	DNA_repair	NA	NA	NA	NA	NA	-0.000367494664651119	0.00432356309664378	0.00455186673048214	-0.0197809024143285	-0.0166630099763831	-0.0357848712718149	-0.0277625946336338	-0.00318753217843697	0.0107480205898543	1.03693432978961	1.05080261929975	0.992735021573841	0.976801414283281	1.16236484215405	1.11579035994161	1.09587281180029	1.04488661959195	1.03460801092618	0.945495544333392	0.915689044385237	0.865156478100439	0.87734477992083	1.00631237634426	0.962599594672231	0.960323415476467	0.904580169081092	0.918697297542951	0.979407028556044	0.965914615006772	0.857700654109069	0.831534987606922	1.153041350386	1.03818069926565	1.02456852938474	0.938486919722386	0.957132066261354	0.0250373630029681	0.0351756852998875	0.0377127891992993
CLA4	SGS1	NA	no	DNA_repair	DNA_repair	0.009066	-0.132432	-0.192787591	NEUTRAL	AGGRAVATING	-0.0106538579554826	0.00299179026389458	-0.266272315794908	-0.0250979161997798	0.00278935915063198	-0.00491374607592486	0.0315201298814742	0.048803021148452	0.0094877393423721	0.971749089727738	0.948852065739666	0.900783316854885	0.895520066672361	1.03354364602862	0.969033906792243	0.981401367447607	0.895577372993326	0.905659785358797	0.91759548593594	0.882339897646152	0.803793297987508	0.809088851989718	0.959023375427727	0.924959565291135	0.915871052068062	0.799360077734869	0.820311272897266	0.881053155528722	0.839362759225885	0.458994630852817	0.700147900147064	0.987019527869884	0.881717285172438	0.92728674884107	0.762823093844696	0.752014512592817	0.0207039772257997	0.0284431345691476	0.0310228812727782
CSM2	SGS1	NA	no	DNA_repair	DNA_repair	0.101864	0.162683	0.125442525	ALLEVIATING	ALLEVIATING	0.0407365272065752	0.0703460124173099	0.0906157058929702	0.105249304055727	0.0211470856940273	0.0456681221415539	-0.00284100933233648	0.0750455062075774	0.0848066852033836	1.00733501621204	1.01128992821617	0.928241816016228	0.931074216779637	1.12525158414643	1.08303106735976	1.0608239427435	0.99411832606532	0.985944762373419	1.00313724726224	1.00515590930087	0.907620864464195	0.963135669779737	0.989029532332583	1.02847357455422	0.982019226246268	0.999969488015798	0.982600526694972	1.05187497160978	1.08812242505113	0.933942743359783	0.999695563813452	1.13304403220519	1.1609377902462	1.04012991893997	1.07118104875034	1.0543529076792	0.0191788179950114	0.0268115377104115	0.02886044786949
CSM3	SGS1	272981	no	DNA_repair	DNA_repair	-0.098577	-0.106551	-0.085148691	AGGRAVATING	AGGRAVATING	-0.309715942876345	-0.47068092586005	-0.0284287900103985	0.00879287231026037	-0.123140129628754	-0.115574513099129	-0.0050778754808154	-0.155916805854041	-0.11743743757773	1.01340702113841	1.01911282683651	0.95215350390629	0.943931734190254	1.15184679522543	1.09852473336897	1.06741185767273	0.994745155476194	0.991977063057903	0.902272755164122	0.852117052661389	0.789113637185335	0.781192716408294	0.965116032826704	0.91873273982801	0.909007315775197	0.804955099233088	0.840531081596793	0.604635754918167	0.397573209216117	0.722542859375986	0.746159388139398	0.98747992218715	0.892251255131743	0.964356537613816	0.644696053485114	0.716343536535511	0.0171608748952942	0.0241349573379286	0.0261798566347592
FLO8	SGS1	NA	no	Neutral	DNA_repair	NA	NA	NA	NA	NA	0.0187399864757054	0.0108349758982572	0.0276575202002491	0.0405193287326399	0.0535377420788995	0.0548955609778103	0.0326178284098565	0.0338202013621553	0.0125428340370472	1.01584122475505	1.02423341250369	0.958698569581331	0.947146149367781	1.14947622941605	1.09903013300928	1.07825276818406	1.01062438420077	0.99947370675278	0.983509664186061	0.982914967567868	0.945675839665386	0.953570227696651	1.01628319946881	1.02245670329487	1.00101967826818	0.967151142022699	0.959809883860795	1.01776200156998	1.01743598761236	0.929922079195436	0.938745630741165	1.22196378736812	1.1792673106501	1.11279839243198	1.01046677747351	0.970685240445205	0.0187794813339045	0.0266471618694893	0.0292398308926602
GAL2	SGS1	NA	no	Neutral	DNA_repair	NA	NA	NA	NA	NA	0.00263704492482995	-0.00228634323741025	-0.0104800388196392	-0.00545751310164308	-0.0173812603890614	0.0068201026568291	-0.00422426758018895	-0.00803269056912583	0.00922200578531032	1.00975249661878	1.01836728003834	0.95176182313624	0.939451323167023	1.12850079257869	1.08777408932597	1.06870568399327	1.00070951924633	0.987890011012445	0.989923488440729	0.989638400041208	0.953817109782408	0.954462447782521	1.00917691281574	1.01024604432904	0.996467321380239	0.969924738685674	0.963300699189503	1.00258661163915	1.00594414283974	0.8940575391853	0.887560227693663	1.12155360831099	1.10637185226894	1.06198905175523	0.963283908328079	0.961261577245819	0.0188857750452911	0.0266286341555985	0.0291214066313829
HO	SGS1	NA	no	Neutral	DNA_repair	NA	NA	NA	NA	NA	-0.00434832100405414	-0.0103200711907432	0.0300125790590911	0.0155097974172671	0.00866208696102776	-0.0117971854365961	0.00277811232059895	-0.003612491708515	-0.00425811285277765	1.00987449529464	1.01455294329119	0.966467588604789	0.955126502395149	1.09548070533418	1.06333294550542	1.05082397554779	1.00523227487537	0.991706007794577	0.988253633599505	0.987095315648516	0.923066974383389	0.941480634340636	1.02786041619133	1.05993949220301	0.997639677671792	0.953759928639948	0.962249812486399	0.994019881537837	0.991899291232659	0.917113349431803	0.90886978171871	1.13635902916547	1.11921143332868	1.05338417843972	0.955167431696822	0.949880921297723	0.0173987109938691	0.0244865668517299	0.0268561261419617
MAG1	SGS1	NA	no	DNA_repair	DNA_repair	0.000601	-0.129287	-0.15645856	NEUTRAL	AGGRAVATING	-0.0232594660750081	-0.00133824643576062	-0.200467958289142	-0.0499592433139936	-0.00778028733784554	-0.0468136855875078	-0.0204615907338779	-0.0665099952167493	-0.130939129371004	1.02380118802535	1.03776932639047	0.910686958035785	0.989160557348697	1.10680468502519	1.09481803698781	1.06670775657894	1.02711288113089	1.01998323875904	0.950345663482516	0.935887907028767	0.791871784914154	0.870284505749031	0.988481493752455	0.995501108052458	0.953143617519103	0.894734369692791	0.892112878044376	0.949398291695292	0.969264103622543	0.521254658640745	0.804515684277674	1.0849583533191	1.04320922670237	0.996522157371924	0.850769921287051	0.777043971616188	0.0215060179502231	0.0303859156186318	0.0307063593891587
MAL13	SGS1	NA	no	Neutral	DNA_repair	NA	NA	NA	NA	NA	0.00165533513973384	0.0166507637766925	-0.00232461686974304	0.0118017317914567	-0.0161094637880031	-0.000837487197639226	-0.0211449809054462	0.023150191417383	0.0241724407235367	1.0015623162183	1.00455698018007	0.951109159810639	0.937512574694253	1.08572849447162	1.06092646631872	1.04090795776425	0.984528199948216	0.979215706878674	0.955736832006881	0.934132604357658	0.884827179714387	0.890803793399197	1.00854144598657	0.985445030701915	0.974118352597262	0.911799014610517	0.917970108549326	0.959403443365636	0.955782638979705	0.837256300675189	0.844834500344977	1.07896096026797	1.04442934122889	0.994415115480781	0.922830208755554	0.924143233574774	0.0246844540275488	0.0345590289713379	0.0377342460768767
MMS1	SGS1	NA	no	DNA_repair	DNA_repair	-0.0411	0.038186	0.081416042	NEUTRAL	ALLEVIATING	-0.0381631431084855	-0.0517630018640905	-0.0320137906377453	0.060432555955356	0.00353105239115637	-0.00844154681363357	0.0354986849417817	0.017646888589368	-0.154691910414967	0.945274969545734	0.910882634710696	0.800769885303094	0.840375646197926	1.03858409493941	0.994964756268542	0.981049184392276	0.857067683757853	0.92429427702182	0.918998386527973	0.883693895665418	0.765068768790647	0.801843436269657	1.0020135455202	0.981665072769524	0.949089874714956	0.805411355677556	0.875184974201983	0.83072812011986	0.752080599254106	0.580328132190278	0.736100928182229	1.04346261086692	0.967414786049888	0.967259586223425	0.706500295184714	0.657624280148269	0.020886210916974	0.0280850592683696	0.030692482964545
MMS4	SGS1	NA	no	DNA_repair	DNA_repair	-0.797101	-0.324162	NA	AGGRAVATING	AGGRAVATING	-0.628424219111049	-0.91776882270959	-0.748360314129803	-0.80044725383141	-0.654058805387197	-0.646435405826412	-0.980513705812522	-0.819451909638187	-0.837617136428676	1.0212191317462	1.02709873114928	0.938850028391835	0.959684123805647	1.15371813663084	1.10565191607505	1.07418772529674	0.985310274890336	1.01447761901135	0.940855473474897	0.919336566732625	0.806786802768995	0.83648319049118	1.00986675681363	0.981966877093355	0.949485806395861	0.831386433541406	0.883511471912148	0.332234244257189	0.0263719934892699	0.00891100191947717	0	0.511129652499043	0.439158023787482	0.0395267519590884	0	0.0573074363861861	0.021567841693177	0.0297696694511819	0.0322477322268367
MPH1	SGS1	NA	no	DNA_repair	DNA_repair	0.024624	-0.033329	-0.051410194	NEUTRAL	NEUTRAL	-0.0139843119472902	-0.0464034272134245	-0.0239930023335529	-0.0544338960662092	-0.0145473060710231	-0.0168750932535947	0.0744515705668716	-0.0328973209794055	-0.0218336363748818	1.00599663260984	1.0135454116396	0.932259407657443	0.952250662559362	1.09421347953363	1.06255453170735	1.00312956466885	0.985474843920359	0.992273874361577	0.928409191110017	0.906820093743084	0.804175665371275	0.81780208043743	0.973586536777572	1.01279038041338	0.902196024630533	0.852657984126645	0.877953350041149	0.920096005598401	0.87282056908402	0.725779214099555	0.723040994561302	1.04795032693463	1.06057462544964	0.975781609589844	0.808097178967683	0.849263121054878	0.0211884864415874	0.0298463400134769	0.032255097024786
MUS81	SGS1	NA	no	DNA_repair	DNA_repair	-0.797045	-0.319382	NA	AGGRAVATING	AGGRAVATING	-0.534315990593591	-0.431385760623756	-0.647462403099926	-0.688966243134356	-0.52610389938144	-0.498073711290944	-0.574462684549061	-0.638991474425971	-0.674592564164802	1.02237735262512	1.03947077233934	0.952542292793714	0.959511922593674	1.16777802980135	1.11087176849166	1.07587611610119	0.941711378438426	1.01871699919761	0.922486648939004	0.903829193992041	0.789814487806606	0.807415768757683	0.995404404950937	0.962319919691428	0.924534992297548	0.769160183458103	0.853892165710745	0.408774938792374	0.507948925477359	0.104464342733258	0.0846326357025706	0.636200102836576	0.57074919124182	0.41990020602361	0.0823396232163538	0.194482609710715	0.0207595031206182	0.0297404627395318	0.0316728159718241
NGL3	SGS1	607064	no	Neutral	DNA_repair	NA	NA	NA	NA	NA	-0.00673000988374995	-0.0167048803646221	-0.0122952254977974	-0.00300788148350331	-0.0285295078926221	0.00118268787391595	-0.00483756069625232	-0.0223315653597974	-0.0149886897588435	0.999404551333731	1.00082879994492	0.947314777330895	0.934751047744743	1.07990867869182	1.0531427774492	1.03758403865903	0.986635410163585	0.975688909992369	0.979006306710157	0.975007942731024	0.915209252420283	0.931199452726234	1.01855069829758	0.993649001285498	0.986454000836975	0.935796063858246	0.941755255198325	0.972658379712549	0.960888548610126	0.852768955362245	0.865001983433802	1.07249283434423	1.04791089430764	1.02106820672678	0.90317095814288	0.905627685053015	0.0172596647511681	0.0245852292975682	0.0269637475090561
PSY3	SGS1	NA	no	DNA_repair	DNA_repair	0.11078	0.210915	0.171859784	ALLEVIATING	ALLEVIATING	0.0424938632320522	0.0658376747929603	0.0930804807326674	0.10304868582848	-0.00750555116067263	0.00586521168899517	-0.0259693967923134	0.0751843314869787	0.0707567285992546	1.01015955315258	1.01666285239201	0.931729454457346	0.94692147347302	1.11010661657292	1.06999689244332	1.04912390894874	1.00083425853728	0.995214290952902	0.957444818741156	0.936729031750701	0.832071222458743	0.875384485030726	0.957247681326769	0.98119819430725	0.943258337550629	0.899447317055087	0.924762497218139	1.00985373173014	1.0184301898594	0.868504594713225	0.929272823331095	1.05170023483475	1.05536596760207	0.963600831510318	0.975749256142687	0.990643603952235	0.0172639294486244	0.0245202759912215	0.0257633751625431
RAD18	SGS1	NA	no	DNA_repair	DNA_repair	0.056121	0.08312	0.10214306	ALLEVIATING	ALLEVIATING	0.0422408071474266	0.0681930686441246	0.151936332125901	0.185461202527145	0.0203520582650908	0.0434973779477177	0.04814520687387	0.0769829440500117	0.123409159940031	1.01488792633165	1.02277128540437	0.934310268456625	0.918737609942357	1.17784105328809	1.11889681134548	1.09267890222099	1.00532756229904	0.990929282416777	0.921296118860513	0.869981321699968	0.661931563717339	0.616430945355398	0.919491516004717	0.848249875672561	0.88216558358691	0.866127361239511	0.862078106465808	0.977250004286824	0.957984021502031	0.770385965394997	0.751789168124864	1.10337018783516	0.992580741209824	1.01206469140779	0.947706932229114	0.977666272118828	0.021280354838684	0.0297165666427156	0.0320710098965605
RAD5	SGS1	NA	no	DNA_repair	DNA_repair	0.056341	0.100412	0.118186189	ALLEVIATING	ALLEVIATING	0.0527246473544889	0.0880203853088188	0.168839477432191	0.194559626328411	-0.00659671463673475	0.0804134861210684	0.0525680932613261	0.125710784521514	0.139805287393118	1.01488089141222	1.0227544640834	0.934295872194646	0.918702094459428	1.17805913933694	1.11864182546707	1.09274596121289	1.00510694244536	0.990880844117883	0.942921950069933	0.910145988259502	0.72862398974581	0.684937403849385	0.990044393628244	0.900385437026328	0.948100920809446	0.886415295962029	0.89292824140909	1.0096768402243	1.01887624408377	0.849589254019957	0.823809310495847	1.15970596620862	1.08767632060134	1.08856943007211	1.01668711617693	1.0245838237995	0.0212730850886548	0.0296900407586563	0.0320577745700908
RAD51	SGS1	NA	no	DNA_repair	DNA_repair	0.067819	0.086282	0.08082167	ALLEVIATING	ALLEVIATING	0.043207031485826	0.0825989570816375	0.0953076092467235	0.135501646055667	-0.0153048930998717	0.0312960228466753	-0.00100389793729941	0.139443740474197	0.134515875301169	0.987660880820109	0.978915795376713	0.896231368712021	0.911711265178003	1.11976564912965	1.05356049091123	1.05833946572332	0.945327979284458	0.971904345650963	0.897002572334183	0.858729165457787	0.758076142551605	0.778052810086161	0.974869918634613	0.926988262002634	0.934536604895305	0.777144096798754	0.828415513959007	0.928598177386993	0.921693230454045	0.774366035440519	0.844857590726562	1.07442074843965	1.00390777352592	0.987727512856192	0.871789107523478	0.939722925298683	0.0214138356368744	0.0293984118225455	0.031180780978669
RAD52	SGS1	426985	no	DNA_repair	DNA_repair	-0.007337	0.073725	0.118967261	NEUTRAL	ALLEVIATING	0.0576175181815325	0.108307623393696	0.198746641170613	0.179314626758898	0.0820680821520016	0.113931526103467	0.0809310568760368	0.145770205954287	0.131183756516166	1.01490741205465	1.02278198753565	0.934306422357112	0.918666627439038	1.17802100328222	1.11877966178496	1.09264670514183	1.00523736112443	0.990841300936255	0.863949961947773	0.803823013135972	0.722153486873605	0.729062062720155	1.00940976699672	0.9464134265186	0.97687596962058	0.742556315182906	0.845359037351623	0.93444501642925	0.9304431604069	0.873458257397329	0.849075645575637	1.27110472075149	1.17278831652134	1.14828983598909	0.892224606048616	0.96879670153841	0.0300794125518985	0.0419735807085351	0.0453211094305715
RAD54	SGS1	NA	no	DNA_repair	DNA_repair	0.089275	0.1178	0.112297414	ALLEVIATING	ALLEVIATING	0.0500067277848117	0.0771676544001328	0.103747815621762	0.138928267779504	-0.0564374077498475	-0.0326200639755132	-0.00116832453158326	0.0714227680521564	0.122790101623896	0.995212202477988	0.994533865133407	0.906749860214711	0.905337974516163	1.1453126244292	1.07679479076962	1.07308784326324	0.949382319138301	0.978137577752051	0.892708340117358	0.844250288695784	0.743080109083104	0.752482366591252	0.990485139025627	0.946999135000524	0.948885988709448	0.731981744424574	0.837664935581576	0.937965843383107	0.915409868933334	0.776861169641014	0.819810363977821	1.07747325524163	0.985299315208714	1.01718364183565	0.761638575801268	0.942302708072228	0.0173237012961283	0.0242229944820222	0.0258208156741303
RAD55	SGS1	NA	no	DNA_repair	DNA_repair	0.064355	0.191692	0.207207338	ALLEVIATING	ALLEVIATING	0.0877560944243749	0.163979393233218	0.131598195282417	0.161969809889485	0.00128882447476707	0.0505414965042704	0.125295391458771	0.0436647025209356	0.101151807548431	0.964544828901752	0.947716889973963	0.840780195001389	0.858391138896853	1.06809335027116	0.990772080620469	1.00655040376968	0.836448535805547	0.935321300071596	0.864590591356831	0.813612765155024	0.716327016849663	0.729403337669638	0.927078695421884	0.880900110436102	0.891833434458178	0.709512000386193	0.788681868597869	0.919054431236315	0.929052848896248	0.729094226860637	0.785089265859978	0.982620340784052	0.909479976695525	1.01849746836481	0.619123400695739	0.836774734531814	0.0209116426942559	0.0291697701057981	0.0293865705629188
RAD57	SGS1	NA	no	DNA_repair	DNA_repair	0.065693	0.170571	0.181173085	ALLEVIATING	ALLEVIATING	0.0557936955665453	0.105677293356286	0.137218889222134	0.137566484956917	0.018045617688745	0.0474811971652157	0.0452243243758511	0.159042540314025	0.119236001006943	1.01491290080263	1.02281168898247	0.934290845660794	0.918662361722049	1.17753647125634	1.11911487662145	1.09247428244836	1.00530458374034	0.99079296956835	0.926136639636285	0.888480924063394	0.764641395715704	0.813646736106374	1.00078675037768	0.899329752994682	0.956130647179489	0.633662457344778	0.898078155798451	0.995740479827356	1.01442610797047	0.851614826431934	0.885033317599931	1.19645569328701	1.05394127216407	1.08972226766841	0.796092985610874	1.00904088264684	0.0301712497712005	0.041991014284989	0.0453457778737652
RAD59	SGS1	NA	no	DNA_repair	DNA_repair	-0.00633	-0.006341	-0.004719922	NEUTRAL	NEUTRAL	-0.0058047525535237	0.0113318691767352	0.0119969303300268	0.00794587735380407	0.00773052224635951	-0.016837863603339	0.0152504100951119	-0.0157459857434565	0.0216567282897822	1.00270819496498	1.00492526229135	0.917336106677262	0.953003799984557	1.07838113029798	1.05429432278224	1.03320371018282	0.997377184423685	0.996741662809672	0.948781559449006	0.933691523331888	0.818524697688426	0.86268700083076	0.990018665625135	0.977394726445898	0.951876621778536	0.886477117059693	0.897167031471257	0.94592783016451	0.950342667357634	0.763720582950608	0.827242518632604	1.07363634190058	1.01281652304512	0.999240645796762	0.868955357522205	0.915475786433247	0.0217224365151562	0.0302598622420372	0.0318817142831771
RAD61	SGS1	NA	no	DNA_repair	DNA_repair	0.03024	-0.011714	-0.031542106	NEUTRAL	NEUTRAL	-0.00180350540754032	-0.00204130840612014	0.000749505123054944	-0.0421332782457548	0.0290066144172763	-0.0604505112255012	0.029371983914906	-0.0287437229250386	-0.0126721574759817	0.9964720474756	0.996098606791312	0.93217344556453	0.93461991437636	1.05510855074303	1.03007866891305	1.00922966984044	0.96421236080025	0.970531246479501	0.967704750291567	0.964501767615367	0.873785152703273	0.898682999874531	1.04598391591399	1.06758595299849	0.968274459309884	0.943667820206301	0.924869529000987	0.963424691338469	0.960588607325114	0.815489544483221	0.795890887069484	1.13736697561521	1.04616948809539	1.00866218345224	0.886353626445469	0.88698114057666	0.0244455339384273	0.0348257817666053	0.0376893806406924
RTT101	SGS1	NA	no	DNA_repair	DNA_repair	-0.061022	-0.030251	-0.011723546	AGGRAVATING	AGGRAVATING	-0.23051620094623	-0.296414756605557	0.0325793435061094	0.0578669681455327	-0.0498758206541891	-0.0728647026969219	-0.0162435875632727	-0.02781752698219	-0.0312322569286579	0.965725863984958	0.948520015106675	0.851282715408478	0.864769632841433	1.0627153523754	1.01565160885767	1.00912734784348	0.912737783843036	0.94379746324849	0.864797827053725	0.805342568860859	0.694770204576207	0.709366088652883	0.960771213656641	0.952163786073881	0.923252079706982	0.744409763722847	0.825165739746889	0.602072443639238	0.460905394357993	0.61796842738344	0.667524205416692	0.965750978989638	0.890332486300492	0.913744518267446	0.644957739321708	0.747552646008347	0.0168784433065976	0.0235385669815798	0.0250963615369318
RTT107	SGS1	NA	no	DNA_repair	DNA_repair	-0.171717	-0.124894	-0.097621301	AGGRAVATING	AGGRAVATING	-0.326341461653103	-0.483844859761684	-0.145393592615993	-0.409746918424039	-0.0337224543085135	-0.0927570279780975	-0.464286468756247	-0.300965426535699	-0.119536039075067	0.970001080374663	0.948696517050126	0.843235451467254	0.890219226123227	1.06770241314949	1.02888979698502	1.00518291728164	0.895337209438424	0.954858819841442	0.939379829615264	0.919226081375564	0.784896668448851	0.839792925003757	1.01956510091673	1.02824413987959	0.959491821141773	0.812955803619113	0.89046431882993	0.585881958670188	0.39011243912516	0.518038870358621	0.339564606880024	1.0561673198685	0.968682231635915	0.501583850012684	0.426500767345632	0.733088472727914	0.020780750596883	0.0286367162035065	0.0306683497751741
APT2	SHU1	NA	no	Neutral	DNA_repair	NA	NA	NA	NA	NA	-0.00640412143963964	-0.0017898170388998	0.0145254650503388	-0.0173402726948511	0.0321358077512058	-0.00330920427214952	0.022904988107286	-0.00685777628187319	-0.0037524838947107	1.03983159074643	1.04998209990537	1.02152033418615	1.03837805768906	1.05473015049287	1.04318378769123	1.03606235311145	1.05531818153542	1.05526260613525	0.981771912422423	0.964015790340868	0.91573724990236	0.925472316974634	1.01546789068344	0.995326025202808	0.984866369709449	0.981423175574855	0.982712542998164	1.01555882982107	1.01292661856322	0.949757296748665	0.943808656851524	1.10395797461935	1.03806338428812	1.04427657393172	1.03226950112577	1.0349780192054	0.0251744680955683	0.0354574367182188	0.037052883139876
CLA4	SHU1	NA	no	DNA_repair	DNA_repair	0.106566	-0.118079	-0.222249947	ALLEVIATING	AGGRAVATING	0.00559871177093525	0.026193681383043	-0.195698138977183	0.00808489873471854	0.0108424222351801	0.0110861465395104	0.00689272219541356	0.0220531342348711	0.0404968607525041	0.940027400636488	0.900216314714539	0.880742091152791	0.888565187264096	0.926238978128872	0.870458179801013	0.906308601607488	0.83954082627819	0.868751820485449	0.98059068911018	0.965496261224672	0.901577097038027	0.910814217680895	0.99461794485705	0.987681911802901	0.969881180189191	0.965068807863417	0.966163345203616	0.926951113837087	0.893894012587403	0.598139503104942	0.816586850212597	0.931850280816363	0.868273027288184	0.88509976862293	0.827321207438442	0.876929040676271	0.0180894604898546	0.0246007656854725	0.0266212925976367
CSM2	SHU1	NA	no	DNA_repair	DNA_repair	-0.018801	0.130111	0.148982128	NEUTRAL	ALLEVIATING	0.0621266936592939	0.0854964859549166	0.0904863972437387	0.0723105387309841	0.184837451120558	0.177182967367174	0.181493583688797	0.0864392199413782	0.113221142223854	0.974075505577924	0.965806046763264	0.904584008936838	0.95428948243428	0.964425553299092	0.960990329667497	0.960027308004866	0.953171220773304	0.96363132826656	1.01223433243331	1.0153111075971	0.935634642512222	0.972792329497632	1.00183918426603	1.0327976222657	0.996123989655569	1.03648690292586	1.01824105102932	1.0480058162477	1.06587773276946	0.936711984928982	0.999906380519177	1.15160660454818	1.16954693667851	1.13777283424376	1.07421622236391	1.09428502772573	0.0211092897750098	0.0291894463275761	0.0304703324747144
CSM3	SHU1	NA	no	DNA_repair	DNA_repair	-0.020689	0.010267	0.028652648	NEUTRAL	NEUTRAL	-0.0204701477626551	-0.00366378618792629	-0.0212067526953414	-0.0186239791941197	-0.0335855228657405	-0.131032142137441	-0.0266840488846557	-0.0948982353545799	-0.0425928138176992	0.994543598977243	0.989453478490722	0.951369370471746	0.975798954020985	1.0302271752542	1.01045639409185	0.985906925994148	0.960471015257845	0.978572040287987	0.95955931385985	0.927728238719126	0.867791455724844	0.869915763332951	0.989192538041658	0.968770024173714	0.951888779065128	0.923658893051565	0.938709371700396	0.934880994232434	0.916331196355523	0.806835300284272	0.832392027374507	0.988612876415116	0.851817973859609	0.913847201499325	0.793577970636985	0.877399811558623	0.0167415974495419	0.0236496501659307	0.025435892367622
FLO8	SHU1	NA	no	Neutral	DNA_repair	NA	NA	NA	NA	NA	0.0216427512202869	0.00363512715376302	0.0230452424765107	0.0168753911601526	0.0143060101449905	0.0303425648170356	0.0133191785120196	0.0221935842623641	0.0242154022562934	0.99337151111784	0.992199332520107	0.963840836295762	0.990457407050323	0.990177613599825	0.986409220963488	0.985786591865552	0.983411001303516	0.989629849554522	0.999665616306393	1.00009457660171	0.960669418306461	0.965999260746562	1.02023014101315	1.0288005209852	1.0084879966394	1.00941275519903	1.00083677316649	1.01460040804237	0.995611595312328	0.945917099935617	0.971651617408875	1.0246046912697	1.0449706758968	1.0068312230354	1.01495148220054	1.01463915297977	0.0201807048879746	0.0289576688559228	0.0311585913391529
GAL2	SHU1	NA	no	Neutral	DNA_repair	NA	NA	NA	NA	NA	-0.00246083106334719	-0.00156745424593532	0.00446337605374253	-0.00106193617270886	-0.0101998183119734	-0.0128929916737562	-0.012590908551094	0.0019716776105681	0.00141370197476319	0.979700517757083	0.97940414051647	0.949802697566455	0.972478099446738	0.961198234083032	0.961107369011663	0.966778253798186	0.964207745441394	0.966671569330964	1.00384854742684	1.00460002492968	0.966504597400562	0.966987241630901	1.0156611300303	1.02025538411472	1.00525425924851	1.01380081488122	1.00380841750963	0.980922763026707	0.982040339917485	0.919741470883988	0.937953160125639	0.966194638310414	0.967763040122627	0.958971603976915	0.979468681665063	0.971725002516125	0.0204338308662719	0.0289878087936533	0.0310586187034559
HO	SHU1	NA	no	Neutral	DNA_repair	NA	NA	NA	NA	NA	-0.00711599356029472	-0.0145101937088907	-0.00260425800887242	-0.0145464667185742	0.0152091613744774	-0.000411466623948637	-0.00711747615367418	-0.00781305111628254	-0.00698451808188109	0.989860562765986	0.986757156751202	0.97424904203749	0.988129376449565	0.967483869875227	0.976403724111343	0.973266313881242	0.984171264268745	0.979878425493344	1.00750769840362	1.00889022862373	0.953760630299314	0.964479912230273	1.02873819318786	1.05098789023351	1.0091239353423	1.02057497749404	1.01777707729856	0.989927173347856	0.980490603302825	0.923572192532411	0.936645787001178	1.01028337666062	1.02479588917789	0.974532343454276	0.996273736335919	0.989879300855245	0.0171269101416024	0.0240153257864317	0.0257819333002321
MAG1	SHU1	NA	no	DNA_repair	DNA_repair	-0.011899	-0.160333	-0.158392697	NEUTRAL	AGGRAVATING	-0.0169438238463292	-0.00987706468500723	-0.240179987913789	-0.0240467322173256	-0.0241816667209327	-0.0121297980660317	-0.0161991033754017	-0.0344742944541895	-0.0170797031686895	1.01839860842062	1.03084750856575	0.893764699648362	1.02886265221131	1.02135965394178	1.042380087388	1.02286315667996	1.02376348991397	1.02489546105375	0.994012120343776	0.988605134388383	0.89483551610372	0.936172882204095	1.00891910650699	1.01948200335823	0.98860076982917	1.0025870388335	0.994136313498542	0.995495966982777	1.00940701320199	0.559505961644213	0.938332913490332	1.00741614337748	1.05107874708183	0.99554706192419	0.992670711314919	1.00220340481721	0.0191769371743948	0.0271434858299272	0.026284416346129
MAL13	SHU1	NA	no	Neutral	DNA_repair	NA	NA	NA	NA	NA	0.00891930701283364	0.00541745801466659	-0.0111183116378266	-0.0103722863943431	0.0250649552963516	0.00758588225121659	0.0212142312715635	0.0306464359115632	0.0251923071323305	0.973564638834797	0.965747041685405	0.949190461131118	0.958894820600466	0.934718570613794	0.954600371680994	0.955341773627702	0.948106075306296	0.958106895455374	0.989770206972535	0.978208031036134	0.930498493045974	0.937140348942957	1.01732139983541	1.00997113831652	0.995023531082053	0.996852984561508	0.989851280261754	0.972568112857121	0.950230476518827	0.871260820702938	0.888040311512569	0.975953114081464	0.97194248406879	0.971797642444605	0.975815992725869	0.97359755151606	0.0243766141995447	0.0340930824192851	0.0365989585401699
MMS1	SHU1	NA	no	DNA_repair	DNA_repair	0.007535	0.042067	0.047536968	NEUTRAL	NEUTRAL	0.00673777968946185	-0.0118290531451817	0.00930673502475336	0.00066379338258192	-0.0131471601264043	-0.327457659949504	0.034612878404433	0.0299405221956538	0.00676703489414444	0.90075425846843	0.846785136101991	0.744931797428694	0.810285897621017	0.936522616256607	0.913391400036507	0.910708621731284	0.790092182820194	0.890694544305101	0.981406476332251	0.966856920706174	0.883934286915294	0.909786506373842	1.0161465631923	1.01487548314465	0.987286684136633	0.971133498577426	0.987683265494056	0.889729802732303	0.804221016813738	0.663184079244631	0.7356506758341	0.938501588267103	0.599261160455434	0.93353160634803	0.790808001959595	0.885677659606322	0.0183364075485956	0.0241778592029104	0.026281735209364
MMS4	SHU1	NA	no	DNA_repair	DNA_repair	-0.050197	-0.016748	0.019299924	AGGRAVATING	NEUTRAL	-0.017184109887309	-0.00708914637063916	-0.0105891384352747	-0.0144370825522468	-0.290366774562876	-0.316796262907887	-0.00644858375174438	-0.0301356247204615	-0.0339722100478823	1.01405358723842	1.01462633937175	0.93249829366151	0.985803666828896	1.08113765693465	1.05737005185223	1.02739929875832	0.960402122720323	1.01691900123941	0.989462943383329	0.981144167921074	0.899553812947621	0.920018994876458	1.01954687395247	1.01290770216482	0.985189590735354	0.970792246663196	0.98505954520487	0.986526220144393	0.988977527813064	0.828735491163304	0.892862414454281	0.812267595756904	0.755601506722481	1.00661004167005	0.902837007488761	0.968657066877841	0.0192592309393526	0.0263113940048356	0.0281618125479456
MPH1	SHU1	NA	no	DNA_repair	DNA_repair	-0.055569	0.032753	0.079778333	AGGRAVATING	NEUTRAL	-0.00235559166602616	-0.00862244730457724	0.0319854392414603	0.0265293014332782	-0.0032762620951296	-0.0105757861801192	0.0522553181788541	0.00231591747633776	0.0180443450146977	0.990726478719658	0.993509716133508	0.923020186575065	0.97428272591007	0.996841442599126	1.00112173846818	0.926766907359989	0.96170858754452	0.984862261034706	0.984337555412039	0.974640503288054	0.898550003465839	0.91195000544228	1.00085617151385	1.02801410905665	0.960532318969638	0.983343365429975	0.985824683353262	0.973147755851156	0.960291129613915	0.861747447042286	0.915573922743626	0.995711969736356	1.01838576790888	0.942048915003714	0.948481411020739	0.98935531097134	0.0187585470631331	0.0264863567842482	0.0283052859292578
MUS81	SHU1	NA	no	DNA_repair	DNA_repair	-0.038049	0.071147	0.107357166	AGGRAVATING	NEUTRAL	-0.00485854965374006	-0.00656096049214059	0.00822351225066374	0.01719735639253	-0.645941201708885	-0.00486952119683114	-0.0338794494517346	0.0133050710568443	-0.705547342292627	1.01613593453639	1.03289932487034	0.952403672498908	0.985596158197759	1.10008234910365	1.06217971312257	1.03350803218215	0.911620205318856	1.0231698133289	0.98192349760242	0.97261482466556	0.891482343968973	0.907438250511991	1.01177075338058	1.00257432674948	0.973223171685299	0.958802444065479	0.973255124313669	0.993633382914455	0.999453497441694	0.858495846902237	0.912496295311175	0.468779607800828	1.06275869722532	0.974024662629041	0.88561017628956	0.292050015092207	0.018175227059622	0.0263702448914841	0.0275755454093353
NGL3	SHU1	NA	no	Neutral	DNA_repair	NA	NA	NA	NA	NA	0.00527777757331574	0.00311275478886244	0.013255823577057	0.00156672473610571	0.0338209878344603	0.0260772842688173	0.0245424036157252	-0.000192810867007659	0.00499093541721986	0.971264069561269	0.962352774091623	0.94363823809515	0.952261318852941	0.925779798323472	0.944954541023106	0.94867459558733	0.951257426043445	0.952926182294104	1.0029290148705	1.00229213089828	0.949317796115855	0.959612459906969	1.02323517965717	1.01493572933096	1.00215063499173	1.00957075421559	1.00512060769082	0.979360375228916	0.967611838773436	0.9074630317489	0.914928523755439	0.981117151034117	0.985182953793705	0.975183444416931	0.96018678335641	0.962816628319404	0.0168625638837976	0.0241616631677624	0.0258987516130388
PSY3	SHU1	NA	no	DNA_repair	DNA_repair	-0.024425	0.095097	0.118939343	NEUTRAL	ALLEVIATING	0.0478696401723691	0.0876098019637333	0.0866581696575997	0.0815577099056858	0.158028287230726	0.161988579418248	0.138113662993242	0.0921790367338944	0.0926814590577843	0.989733925805217	0.98760045695271	0.917466521265694	0.976748838162469	0.976254742700375	0.976857997114474	0.964858932545755	0.975269778618388	0.985163830897495	0.990761823987168	0.97962483762289	0.900433173139659	0.928373543651295	0.986453937050342	1.00840609786228	0.975981554091406	0.987120485648004	0.993566315438582	1.02859477755092	1.05543898400757	0.913040369335664	0.988298005282629	1.12250189183943	1.14769205338355	1.0802995110867	1.05564436563228	1.07169383025556	0.0168921278935729	0.0241368690280731	0.0243989650018744
RAD18	SHU1	NA	no	DNA_repair	DNA_repair	-0.04587	0.037224	0.060383409	AGGRAVATING	NEUTRAL	-0.0600559507782172	-0.0501151526900001	-0.0101639356798896	-0.447334286885197	-0.0069689054163545	-0.796903330845138	-0.0133809979214565	-0.0192489633978818	-0.0279771661653996	0.967099350823719	0.957048179458328	0.898216781011392	0.938540204977239	0.935650319662719	0.939504052518506	0.938229789822637	0.945267661400216	0.955687108389149	0.921304906792892	0.869976142260249	0.661950707014027	0.61566614002419	0.919476344413787	0.848242803985973	0.882232522784617	0.866174430263422	0.862086632724598	0.830950782580426	0.782493368048375	0.584408329073696	0.130521283945707	0.853339592339375	0	0.814354674012491	0.799505159221682	0.795906064874172	0.0289095122178821	0.0399042226560395	0.041813168704012
RAD5	SHU1	NA	no	DNA_repair	DNA_repair	-0.067512	0.041724	0.068656594	AGGRAVATING	ALLEVIATING	-0.00403877593895135	-0.00420063558724535	0.0328434646913701	-0.369328001236346	0.00355980607355331	0.0214888857131382	-0.554887852455835	-0.516420607647591	0.005087889558017	0.967122869178447	0.957042511214685	0.898200374408239	0.938619078653284	0.935660566931073	0.939229847492357	0.938249866789395	0.945113284843599	0.955659851319621	0.942929927441763	0.91016393059114	0.728696437893953	0.684718152458761	0.989750142167226	0.900432328982478	0.948080392522665	0.886410238410743	0.892878826945047	0.907895884927132	0.866865852213458	0.687363943344434	0.273371524273738	0.929628563862152	0.867265846952925	0.334639873610976	0.321362117903113	0.858366340910255	0.0288970362963654	0.0398768989648708	0.0418092737844732
RAD51	SHU1	NA	no	DNA_repair	DNA_repair	-0.032974	0.042974	0.075894076	NEUTRAL	NEUTRAL	0.0121888717813697	0.00645429372207227	0.0665897637437069	0.057611153356542	-0.00953322089031105	-0.00244049134777519	0.0084211116933283	0.00410479717384598	0.0261365205698023	0.960543819289884	0.938739323826093	0.870195344517433	0.912433865616952	1.02879905708562	0.978611762340979	1.00171429675827	0.899890434414267	0.952885099170171	0.968791803299443	0.95053050131972	0.873843059462964	0.893377168806674	1.00102643289044	0.985974491188357	0.976582850072979	0.943000658739484	0.954668320662604	0.942575688159257	0.898010553881377	0.825884235608291	0.871875311660254	1.0222906206204	0.963988683819853	0.987843216734484	0.849594053294747	0.935693026531097	0.0190742642358225	0.0258641544845527	0.0270557493196016
RAD52	SHU1	NA	no	DNA_repair	DNA_repair	-0.00494	0.023598	0.034221978	NEUTRAL	NEUTRAL	0.0711249618064333	0.0599311536001301	0.0511035414980553	0.0375829078612781	0.134571687311913	0.146350297822083	0.0731005533000999	0.118812050280647	0.128846124398987	0.967130688395251	0.957035865917601	0.898156029840516	0.938643675360598	0.935659902282502	0.939443711282643	0.938227343216459	0.945183273297446	0.955630743476927	0.863957752252755	0.803817329629366	0.722219818966862	0.728742445143829	1.00911619239853	0.946376876572267	0.976858883460154	0.742552572280547	0.845326636628936	0.90669302434211	0.829212914388783	0.699780412840599	0.721623544562477	1.07875776791097	1.03545227740206	0.989610510670273	0.82066685501676	0.936660894608718	0.0408559665164676	0.0563801134314399	0.0591345439435988
RAD54	SHU1	NA	no	DNA_repair	DNA_repair	-0.020879	0.10048	0.137556154	NEUTRAL	ALLEVIATING	0.00146604123668652	0.0153384912500996	0.0312413220968237	0.0253559465550301	-0.0119476451153279	-0.0262799459540733	-0.0135799606716221	-0.0305555070508788	0.0107346802684994	0.959162969097026	0.943153101008251	0.870886843230507	0.900801335865068	1.02246113256107	0.976796014220797	0.99539982810817	0.882034034047952	0.953831880762679	0.953518077932805	0.923385284601844	0.839415088721869	0.854473300390733	1.00561194638204	0.987197739332105	0.977108890852186	0.885200253870112	0.935745948228085	0.915713238444938	0.885290472401355	0.760237654888302	0.792332478528787	1.01768287511979	0.939407656359706	0.960058942222831	0.742228509323922	0.903162757919462	0.0170528184443638	0.0238243075022943	0.0248485607680209
RAD55	SHU1	NA	no	DNA_repair	DNA_repair	-0.062937	0.034536	0.089511602	AGGRAVATING	NEUTRAL	0.0228199555915461	0.0222051178112281	0.0401110163958516	-0.358491373743743	0.0272747902428206	0.0557513907638344	0.0346082802937317	0.034948174353276	0.0296750176459184	0.923359308261096	0.888461992858005	0.791980475584487	0.830474405135653	0.956731551996862	0.886740451739738	0.931507856968799	0.750312740784768	0.899583369220588	0.953740223005842	0.927421748555231	0.855536693405899	0.870695221608073	0.976241596748352	0.96393787695737	0.955237160107502	0.918517762939094	0.937652500939626	0.901600827438909	0.841816246220944	0.711476788185919	0.35851769270081	0.962237572381302	0.907327387148674	0.924145375763203	0.705909721092202	0.869692529378224	0.0183208233171943	0.0255736697496826	0.0249044392411238
RAD57	SHU1	NA	no	DNA_repair	DNA_repair	-0.0383	0.06977	0.110516316	AGGRAVATING	ALLEVIATING	0.018964043889571	-0.0110854216211038	0.0577690415235753	0.0130530129375235	0.0843196312462087	-0.845107379943613	0.0497718001871661	-0.59896967445191	0.0243197816037972	0.966987742060355	0.95705769973935	0.898220505240106	0.9386364884895	0.935637635801805	0.939715607175425	0.938179944687945	0.945213520543304	0.955582724719291	0.926145237728255	0.888485740153915	0.764752331738836	0.813663216944793	1.00048309703412	0.89931385535342	0.956072185844649	0.633666440397791	0.898056456219759	0.914541074700656	0.839246930290092	0.744700410591015	0.776786433141435	1.0204066071555	0	0.946726147316795	0	0.882480480048579	0.0410072198033112	0.0563649064434499	0.0591265698177141
RAD59	SHU1	NA	no	DNA_repair	DNA_repair	-0.030441	-0.005508	0.016066739	NEUTRAL	NEUTRAL	-0.00384914535942172	0.0168908209953977	0.00620056813318595	-0.000439876520713469	-0.00212141456645106	-0.0373604063247206	-0.0164788465269176	-0.0249992679228596	-0.00727229122735291	0.985962876044734	0.981668908222447	0.902967716276406	0.973431925177762	0.989281643455582	0.98747039130676	0.978784401914072	0.980723083538462	0.991667284202399	0.993546551485322	0.987992020200106	0.907978464211465	0.933708247333059	1.01020685376802	1.01153809835752	0.988292999050768	1.00259681169699	0.9977515441177	0.975812707271741	0.986847934647936	0.826103227987385	0.908233833294295	0.997899559733126	0.962123560184961	0.951118365533702	0.958590636490093	0.982244421510198	0.0194510255719501	0.0269560189105747	0.0276563055006813
RAD61	SHU1	NA	no	DNA_repair	DNA_repair	-0.02404	-0.018827	0.000628448	NEUTRAL	NEUTRAL	0.00704510899294001	0.00118857391753671	0.00349748864316384	-0.0104981212771901	0.0340333419277348	0.0343247590121444	0.0192973901039407	0.0309026258464933	0.0369884258575197	0.967327123615918	0.954330041229805	0.919194729370372	0.952789000604491	0.919666648208054	0.923588718955784	0.921412049124143	0.91978508703511	0.948069851299997	0.997600136733258	0.996830985094962	0.926050913086613	0.942253851293168	1.03884286580199	1.0546755428913	0.993559237340566	1.0198354156693	1.00113099565591	0.972046889428884	0.952510393396721	0.854467945514027	0.887056335131391	0.989682367247661	1.00890076226002	0.934749048465082	0.969141722177744	0.986139456299789	0.023864016978375	0.0342995571541743	0.0360908731428601
RTT101	SHU1	NA	no	DNA_repair	DNA_repair	-0.023952	-0.015028	-0.000552522	NEUTRAL	NEUTRAL	0.00668982010116438	-0.0177283796650801	-0.0186384430872282	0.0132098618252808	-0.0226787592755591	-0.00564327053881535	-0.0312001555462259	0.0247334367989918	0.00936158762373318	0.90658445079971	0.862667212604382	0.779909964079801	0.825761466780549	0.907466810738702	0.889894305700663	0.902398780869579	0.828161787815812	0.897195929693498	0.940956172753979	0.904825895549844	0.81760933060832	0.835703871539935	0.989972666383739	0.993361615455381	0.964548993031189	0.904714353455332	0.934769213161505	0.856390208267912	0.754693121986722	0.607627626404308	0.692986846254453	0.874776473247781	0.876827708133427	0.838114548274869	0.761482617583411	0.844234894525448	0.0161875614569419	0.0225766447407369	0.0236165601066445
RTT107	SHU1	304171	no	DNA_repair	DNA_repair	-0.05583	-0.104117	-0.080436952	AGGRAVATING	AGGRAVATING	-0.0120830015774934	-0.010621852320826	-0.199311290957709	-0.019160644132335	-0.0442699526186856	-0.0521999567623475	-0.0257596492681598	1.33455664157907e-05	-0.00566809590465164	0.938760686945058	0.903415092754287	0.80216551751619	0.881461767521273	0.97462980092098	0.961746976003398	0.940483994021187	0.837705381033405	0.932429021674109	0.990550432124041	0.983376780593954	0.893294943502431	0.925565052439488	1.0247884216191	1.03525480217111	0.992108586412997	0.970001746144699	0.99365192538203	0.917631520404577	0.877362933863557	0.515280715931309	0.796590875281565	0.954416685293865	0.943226189259292	0.907308465093895	0.808114485827972	0.920694894752669	0.0181884399537311	0.0247910466882643	0.0261646200858898
SGS1	SHU1	NA	no	DNA_repair	DNA_repair	0.100896	0.210033	0.177155651	ALLEVIATING	ALLEVIATING	0.0278718698140448	0.0526373392788347	0.0618280787179864	0.100448247455198	-0.0253941689463182	-0.0309033574280009	-0.0165396035107726	0.0224115925983789	0.0405716133629532	1.00422730111333	1.00732899301755	0.925035613216816	0.923170875787711	1.11384732384124	1.07527072756055	1.05080958404972	0.990667491969116	0.981836330726812	0.978980146297288	0.968265312024205	0.876322715535924	0.893844196670539	1.01818153650149	1.01606750775894	0.980959158216028	0.964461485054723	0.955281008842169	1.01165208623354	1.02914509836436	0.87346126347431	0.925109312493881	1.10939762525241	1.0628008050625	1.01584346684668	0.98004392138278	0.979669657092199	0.0188846982119783	0.0262922445747175	0.0282887995458692
SHU1	SHU1	0	YES	DNA_repair	DNA_repair	NA	NA	NA	NA	NA	-0.470448194340001	-0.738749993180147	-0.739309254975254	-0.77327085544511	-0.815962114530881	-0.853883382106424	-0.690436807017574	-0.818661496333188	-0.710766302660489	0.967088713457653	0.95705482193616	0.898208316916343	0.938565109398948	0.935652110806841	0.939367503920727	0.938222040771941	0.945245781542595	0.955640050841039	0.996651724312769	0.991087980392841	0.913974101123585	0.927161348772684	1.02206442827148	1.02446175300346	0.99496345645762	1.01207090122686	0.999834694837473	0.493402204250811	0.209775503164582	0.0816298255918148	0.0969383242164115	0.140335868027436	0.108485986739353	0.243061007381806	0.138008544441753	0.244712615766041	0.0289193078323326	0.0398632833076058	0.0418101884738684
APT2	SHU2	741648	no	Neutral	DNA_repair	NA	NA	NA	NA	NA	0.00196635015534158	0.00323985313643174	-0.000864095927836342	0.00603317415073484	-0.0116525541150292	-0.0220094531716333	-0.00278857428241875	-0.00782551402989207	0.00890776795960921	1.08608468215236	1.11503644609463	1.10036436201549	1.10110402430805	1.1337605206151	1.11012024384952	1.10160478686105	1.1405948038312	1.13271779506525	0.946511876390164	0.91707157170819	0.832587859893077	0.886210097413867	0.938567790911441	0.962762153126546	0.942569610582067	0.943402587398534	0.938668531992959	1.0299345361819	1.02580842556469	0.915277876960956	0.981840035818245	1.0524428092782	1.0467569349626	1.0355486044556	1.06823852748269	1.07216025145679	0.0319658295421063	0.0455715912707381	0.0477455760681337
CLA4	SHU2	NA	no	DNA_repair	DNA_repair	0.029507	-0.136026	-0.187677917	NEUTRAL	AGGRAVATING	0.00875722027608742	-0.00261841723413881	-0.242634030537964	0.00174993993496213	0.0226338605437904	-0.00277982856701297	0.0266206083960238	0.0132949772553347	0.0182131088616698	0.933012237872308	0.885114786451501	0.876258443933105	0.876365197122985	0.923535288541045	0.8530989280402	0.897603943074986	0.813226385860062	0.849612883256301	0.946570779150352	0.916862320034359	0.832346274804445	0.886392986062383	0.938354742311172	0.963010627163792	0.942495595136145	0.943575625842221	0.938796688457854	0.891938398917237	0.808910377198151	0.486708909504959	0.778564164013332	0.889228527356732	0.81875041747366	0.872611449221718	0.78063264211422	0.8158205817713	0.0201768967327827	0.0273187624181028	0.0299312327007336
CSM2	SHU2	NA	no	DNA_repair	DNA_repair	-0.036334	0.085541	0.118075258	AGGRAVATING	ALLEVIATING	0.0582664798798355	0.095996804393156	0.11291931221005	0.100770519451631	0.0988898688520854	0.115514112074509	0.11314282313667	0.0447791252347686	0.0525812524936249	0.981101612529638	0.974487781968766	0.910743168685482	0.967825690307249	0.991402427107571	0.981086249691116	0.98063057114683	0.961012172590534	0.971784820630358	0.946627836633141	0.916874491781156	0.832233773616783	0.886174886126312	0.938297014381999	0.963229693933687	0.942562824916993	0.943649290212199	0.93876468429415	0.986991277940147	0.989479732832334	0.870907015435492	0.958417854459063	1.02913694186675	1.06048341458685	1.0374500917946	0.951607543198424	0.964852215498631	0.0307881255083845	0.0425822183498001	0.0443183896549188
CSM3	SHU2	NA	no	DNA_repair	DNA_repair	-0.002868	0.010603	0.013619469	NEUTRAL	NEUTRAL	-0.00413197884355111	-0.0155974854313305	0.0100708143783482	-0.0154154437754143	-0.0262720107195109	-0.0232287308733709	-0.0141462743297074	-0.0298577874941991	-0.00405269029441709	1.0103121866147	1.01112438542438	0.987613396739563	0.999916460154639	1.09906376580292	1.05709471972549	1.01941255839572	0.971173973869852	0.994066627687293	0.946426505842008	0.917132195107302	0.832391453968883	0.886433378700598	0.938537512133575	0.962992013028711	0.942568877599649	0.943642937623955	0.938723439979073	0.952067848373941	0.911734758297937	0.832142338765833	0.870958491755284	1.00521139712937	0.994779278564796	0.946715588016125	0.886600576431876	0.929114335741069	0.0204692798131606	0.0291035323778397	0.0319653364776357
FLO8	SHU2	NA	no	Neutral	DNA_repair	NA	NA	NA	NA	NA	-0.0123197494937065	-0.00950349852506933	0.00726013500192047	-0.00388685855514428	-0.000392680315558653	0.000270252440772171	0.00696766011404982	-0.00567805815325305	-0.0211389956515698	1.01928541420339	1.02958533132719	1.02922899491935	1.03819465053739	1.05548064260921	1.03545464660417	1.0369324529794	1.030076917093	1.02710933398216	0.946464158061779	0.917082403973159	0.832200394543268	0.886628899757434	0.938257036944007	0.962847549949158	0.942590616655441	0.943789419818846	0.938821444402981	0.952387500089881	0.934709643139191	0.86378433369408	0.916609400029258	0.9899168972403	0.997258467163991	0.984367270323387	0.966503263507886	0.943132706646062	0.028156827202653	0.0420380989574477	0.0462956566779035
GAL2	SHU2	NA	no	Neutral	DNA_repair	NA	NA	NA	NA	NA	-0.000850556790756564	0.0098509763497553	-0.00716627015796839	0.0124855076408082	0.0116251261066798	0.0237921994814453	-0.0111643455851401	0.0152866622311846	0.00395753439799286	0.992105510909697	1.00327743216961	1.00142420807823	1.00236260698646	0.98778135342985	0.984087432462879	0.998301838468639	0.985346427127939	0.978702034617471	0.94635851186866	0.91703025741802	0.832429263818192	0.886405241546303	0.938280313791144	0.963173806369376	0.942563728022303	0.943480027351688	0.938748813218382	0.938032010408423	0.929887216713225	0.826472435745257	0.900976298711602	0.938472783048158	0.971641456296867	0.929803580523602	0.944928073663291	0.92270907910041	0.0288730585807109	0.042231961079361	0.0461111663964388
HO	SHU2	554167	no	Neutral	DNA_repair	NA	NA	NA	NA	NA	0.00171095515943321	0.0170710956573567	0.0136784800837897	0.0109884122751379	0.00811241408376849	0.0165283411723062	0.00731874939127488	-0.00627546510657213	0.0100119116679681	1.00121362903143	1.00145914947791	1.00991371468395	1.00945938787541	0.983280914635862	0.991619025133741	0.99179502270178	1.0051463035472	0.993098271630696	0.946384714302128	0.916937129182949	0.83239393454005	0.886466598936385	0.938261646075802	0.962882222310647	0.942546408730709	0.943609248553	0.938758736028027	0.949241843220361	0.935352055847401	0.854324667748739	0.905856432467759	0.930685557136489	0.971368657741369	0.942130741548416	0.942206137148376	0.942290336639626	0.0212421593012903	0.0300095030704308	0.0325350383099393
MAG1	SHU2	NA	no	DNA_repair	DNA_repair	0.02418	-0.16853	-0.185347978	NEUTRAL	AGGRAVATING	0.00404703938244653	-0.00444688647193038	-0.372224568186806	-0.0162630628180219	0.0299246596019959	0.0332824743063037	0.0621224096748932	-0.0320476364200086	-0.00110551031674389	1.03262553649729	1.0523049186173	0.892374232456699	1.05255469882967	1.04750451469539	1.07283084274877	1.04681807452844	1.04907781589431	1.04441181081762	0.946718409205671	0.917008141151621	0.832291447029883	0.886439115839627	0.938191801673649	0.963043255821827	0.942515405037039	0.943850406107031	0.938806387925453	0.981640835400948	0.960535847491642	0.370494313315882	0.916752396648762	1.01269865285383	1.0664600701891	1.0487652219141	0.958121126525824	0.979393955056278	0.0217369229087953	0.0309904055317477	0.0294350063927163
MAL13	SHU2	NA	no	Neutral	DNA_repair	NA	NA	NA	NA	NA	0.00325962128528806	-0.00661772450188875	-0.00822443126312552	0.000584549405320549	-0.0129648837805623	0.00278984803853115	-0.0201839535234898	0.0105180415670906	0.0062824496702061	0.97701766593545	0.970734146365094	0.976733927783339	0.968813078049063	0.93432460606757	0.962971841829558	0.964805145240038	0.949701147033616	0.959544361583415	0.946508054022854	0.916850735400961	0.832395897367117	0.886073530354514	0.937607060658251	0.962932944733645	0.94255715535105	0.943483744558832	0.938696966400922	0.928018018187766	0.883398563817427	0.804824758239979	0.859023455274707	0.863088311922191	0.930048963842813	0.889202099630472	0.906547979593549	0.907008352983111	0.0303417096492185	0.04283178182485	0.0466447672936867
MMS1	SHU2	NA	no	DNA_repair	DNA_repair	0.027562	0.002176	-0.015792871	ALLEVIATING	NEUTRAL	0.0247003781099254	0.0055313723364824	0.0083615622625621	0.00631552471961949	-0.0252796844450093	-0.0119139784349732	-0.0090784217029554	-0.00603197461263442	-0.00598677378966199	0.88375586204706	0.818705223245452	0.707230413829713	0.781907033815232	0.936734094252807	0.907367088827526	0.903574841023277	0.754424264671568	0.873295021433691	0.946294089961043	0.916734333193211	0.832295750993026	0.885929458931312	0.938377485847313	0.962743626188124	0.942584308267949	0.943105371936894	0.938602684070018	0.861027681001714	0.756066252847977	0.596994959758657	0.699051346230844	0.853731097009102	0.861672773539694	0.842617027804922	0.705502203240052	0.813704258497825	0.0205331303142889	0.0267335185451745	0.0294783031355994
MMS4	SHU2	NA	no	DNA_repair	DNA_repair	-0.014154	0.056027	0.070888958	NEUTRAL	ALLEVIATING	0.0173422881410581	0.026615375743898	0.0586801116162513	0.0339833962968146	0.00226213209167363	-0.00272419937920913	-0.569132444932546	-0.032525918436679	0.00815152033478782	1.02760996781058	1.03117352931502	0.942815771156342	0.999177749518988	1.13086996374344	1.09297509530708	1.05756198507259	0.965422973918927	1.03809056824448	0.946649130557229	0.917071909214506	0.832117538909616	0.886418387139553	0.938414578135947	0.963023238507174	0.94250547244558	0.943783987824854	0.93880335512034	0.990115795982347	0.97227507582649	0.843215440868585	0.919665973119336	1.06347195564291	1.04981931196141	0.427625197249419	0.878614006012324	0.98272111497154	0.021835465571782	0.0297594798443299	0.0321311623469423
MPH1	SHU2	NA	no	DNA_repair	DNA_repair	-0.078696	0.017077	0.084459327	AGGRAVATING	NEUTRAL	-0.127831386538634	-0.149662658612111	0.0104395879706348	0.00783116229515831	-0.0161523106010522	0.0406708962731547	0.0059971173538431	-0.00136034320788565	-0.048393644918826	0.997305427703465	1.00450053399436	0.930434751179263	0.98423254553012	1.01704851379256	1.01714996118774	0.923046746747128	0.966840177213626	0.993610726416925	0.946475976664936	0.916968220460619	0.83234867169833	0.886420829900009	0.938337778581021	0.963102132270985	0.942476903047819	0.943716107631251	0.938720290358276	0.816098271921606	0.771432205104911	0.784892407553736	0.880276414584774	0.93818045494731	1.0202753115828	0.875951826666289	0.911058849779311	0.884330400588853	0.021119241421978	0.0300118486521708	0.032379511677645
MUS81	SHU2	643215	no	DNA_repair	DNA_repair	-0.020245	0.074075	0.095274331	AGGRAVATING	NEUTRAL	-0.00444677571335297	0.00568694970592678	0.050839961011099	0.00471377285321791	0.0297498150413398	0.0204719164393778	0.0122002177058959	0.029196423793907	-0.0138981203965266	1.02959994703632	1.0566737161294	0.968485327548271	0.998579118857956	1.15794596979201	1.10296756738116	1.06227078303948	0.905164836626699	1.04374033139279	0.946495332614518	0.917178052005116	0.832397055865857	0.886519715253271	0.93838192610208	0.962898071173192	0.942568837715849	0.943439615927117	0.93872974281112	0.970070213312298	0.974845840683393	0.85699554639396	0.889976203606632	1.11632288797114	1.0825314553489	1.013461984098	0.883153640978032	0.96589875130897	0.0202735056521673	0.0298079068059365	0.0312877389396679
NGL3	SHU2	NA	no	Neutral	DNA_repair	NA	NA	NA	NA	NA	-0.000133588709850746	0.00110215530888704	-0.00236939805698232	0.00216684212570147	0.0235843684968911	0.0256745917378408	0.0195948203955196	0.0382561677609368	0.0294147835716115	0.973279671680003	0.965020004613622	0.9652322521508	0.958091347752827	0.920080256444648	0.947652719828726	0.954548740889946	0.954710313884827	0.951440879967035	0.946359369168528	0.916742389362671	0.832201940339003	0.886267831292576	0.937656718830674	0.96301705083964	0.942501042580032	0.943790101282522	0.938813307772125	0.92094163678783	0.885776335742497	0.800892405398696	0.851296686779761	0.886314751919578	0.938294635404846	0.919258280357739	0.939287567464561	0.922631826675274	0.0207408046965585	0.0303087474274503	0.0327531506914189
PSY3	SHU2	NA	no	DNA_repair	DNA_repair	-0.006561	0.106808	0.114638459	NEUTRAL	ALLEVIATING	0.0487618103759968	0.0954855783113374	0.12537794438811	0.0837932083240121	0.137199936609413	0.100749852835933	0.132512949237605	0.0622709646482384	0.0934813663141005	1.00155626578803	1.00516547546071	0.927572038147122	0.995884643498696	1.00016491983236	0.995448506301847	0.980492266951049	0.993110649716485	1.00276093681101	0.946667080229365	0.916882987993367	0.832240761576402	0.886593798766648	0.938227797715893	0.963063832483231	0.942512835155058	0.943834042755094	0.938876409414966	0.996900314005894	1.01710627992058	0.897354436914746	0.966728219053648	1.07558242619496	1.05941548439327	1.05664186110888	0.999598209898228	1.0349399241925	0.020811334266502	0.0302462359482776	0.0300928145860966
RAD51	SHU2	NA	no	DNA_repair	DNA_repair	-0.021555	0.045421	0.069924362	NEUTRAL	ALLEVIATING	0.0428353102655926	0.0456829252941045	0.0935299588163357	0.0669186912759227	0.0344071052334085	0.0201509663248498	0.0400688032045292	0.0316339075296119	0.0432398094935186	0.958524250026321	0.932784383906086	0.861290495973714	0.904903976988548	1.06179292669883	0.990883267017656	1.02454555757119	0.884629986232078	0.951835280432985	0.946485998539527	0.916830140353058	0.83225187661664	0.8863541662247	0.938368809546589	0.963152652186917	0.942494347427401	0.943565024735573	0.938772733936133	0.950070118511114	0.900885873208443	0.810332751011419	0.868988890981249	1.03074620751569	0.974523648014342	1.00569679597663	0.866347053325928	0.936800810621403	0.0215486946051157	0.0289744618743788	0.0304162176978664
RAD54	SHU2	NA	no	DNA_repair	DNA_repair	-0.018728	0.100526	0.135256892	NEUTRAL	ALLEVIATING	0.00186001411667929	0.010361919627774	0.0381753403442681	0.0366014731413157	-0.0440708813013929	-0.0434049901926757	-0.00692556026478868	-0.206951722520557	0.00388130534929098	0.954407182049984	0.933921452268116	0.85208555055487	0.877064693249539	1.08233844639846	0.998964870754922	1.03580028185609	0.841436591719682	0.952568307289166	0.946459587766126	0.916777318247142	0.832174943679327	0.886231566130827	0.938429109044371	0.963109550583755	0.942491736157149	0.943515392445018	0.938831487150564	0.905180447760657	0.866559333573545	0.747269582419559	0.813892478903535	0.971611671735625	0.918683942420833	0.969307630575767	0.58695061467784	0.898183011424126	0.0210779566282872	0.0295372671403626	0.0305813577051264
RAD55	SHU2	2510	YES	DNA_repair	DNA_repair	NA	NA	NA	NA	NA	-0.408499279586245	-0.601151417167995	-0.510591891386961	-0.62956873187591	-0.600079495956046	-0.799653571544474	-0.519008664301016	-0.651818946184368	-0.623469121433428	0.909716512465439	0.865031553860778	0.760784189624167	0.79884938876426	0.963938761918667	0.870611369811612	0.929376132510908	0.69649483945047	0.880967562053909	0.946519096294664	0.91669085869175	0.832460971656281	0.886108037876879	0.938334657789769	0.962823492603203	0.942506343306041	0.943275820762835	0.938915225043917	0.452578121843876	0.19181237584684	0.122740707678393	0.0783152091523334	0.304419084838076	0.0385943462195236	0.356935642655278	0.00515249037582317	0.203670168236369	0.0203529994047013	0.0284131492396657	0.0272515790055603
RAD59	SHU2	257245	no	DNA_repair	DNA_repair	-0.024014	0.007325	0.025399878	NEUTRAL	NEUTRAL	-0.0114163759880872	-0.037853545985265	-0.027808450623854	-0.0392085088881684	0.0134235761629429	-0.00100944908294918	0.00872295875789765	-0.0095709869174726	-0.0141374813819238	0.991146394337305	0.988643236915088	0.904216868657203	0.982129965892469	1.00383349163173	1.00049087555236	0.989910193228945	0.990536185611438	1.00133780903148	0.946458657021804	0.916831675489478	0.832289831701614	0.886275198742737	0.93830534741247	0.962974913503287	0.942499193647538	0.94365045389527	0.938754350508336	0.926658290962828	0.86856418903194	0.724772323580639	0.831225365299503	0.955317517851413	0.96242066969015	0.941714653070328	0.925157943524998	0.925871948363016	0.0221126697482031	0.0307098535541723	0.0314124431183895
RAD61	SHU2	126209	no	DNA_repair	DNA_repair	-0.032237	-0.046639	-0.021686177	NEUTRAL	NEUTRAL	0.000497374664813024	0.00217289965679993	0.00110586406099873	-0.0152377458847243	-0.00522174456272712	-0.0311639878959127	0.0048793911286331	-0.0748247563281322	-0.0478719402476813	0.967393443554478	0.95296718280141	0.929196802701396	0.959233077229762	0.913097626643142	0.917389796103366	0.914348366285666	0.908798948804459	0.944819796262144	0.946659829472622	0.916778209288032	0.832186051373165	0.886232387150976	0.938299622234032	0.962884084917038	0.942588031909213	0.943817508878378	0.938869854791303	0.916300610329145	0.875831893181196	0.774375687556127	0.834863909222962	0.851551061373431	0.852137307635023	0.866734490671754	0.782896918722877	0.83919274117379	0.0293507777017037	0.0430828136562263	0.0454079895865571
RTT101	SHU2	NA	no	DNA_repair	DNA_repair	-0.033428	-0.014692	0.007333653	AGGRAVATING	NEUTRAL	0.00818081051204067	-0.0177913016677189	-0.000639851266931102	-0.0147426311918546	0.00837570490969485	0.00593898014343419	0.00344263283304052	-0.0052610081881725	-0.00402380525739918	0.87432447335029	0.806836137584598	0.711260751601325	0.7628599621967	0.892720996479038	0.867163566220096	0.882416740679715	0.767608212184817	0.862522678807963	0.946645678407605	0.91660347804365	0.831945826296368	0.886235807378377	0.938367185040733	0.96317718050494	0.942534123355466	0.943753895292733	0.938922276372008	0.835884528873899	0.721755507537862	0.591108949614586	0.661352509690396	0.846085807512025	0.84113017003788	0.835150466362432	0.719161685126811	0.805811440593939	0.0194249373121169	0.0271336008141671	0.0284756564132852
RTT107	SHU2	NA	no	DNA_repair	DNA_repair	-0.056803	-0.129613	-0.108138294	NEUTRAL	AGGRAVATING	0.0105044014050907	-0.0107497438534717	-0.226342087638499	-0.0137150971762962	-8.04026326260755e-05	-0.00406647752366483	0.0065288661326511	-0.00594422250674927	0.00785259272914253	0.931743392543542	0.890430935516585	0.7785427437304	0.868656775713983	0.985004635433179	0.966705158430361	0.941045287239483	0.810029701789912	0.92587847560203	0.946548941190799	0.916825476668745	0.832082640081099	0.886438391838745	0.938352271041984	0.963114187983907	0.942534009952374	0.943756254744681	0.938826150411979	0.892471609767808	0.805618823812537	0.42146907089383	0.756309576378078	0.924194300848737	0.926972319339778	0.893495148686587	0.758526173417386	0.877095412411117	0.0203352814286786	0.027624618831943	0.0292806874118037
SGS1	SHU2	NA	no	DNA_repair	DNA_repair	0.089095	0.197963	0.17000104	ALLEVIATING	ALLEVIATING	0.0590206024654446	0.0543952150363668	0.106384962282436	0.102494710762874	0.0414818774498951	0.0680557775700187	0.0565593243694232	0.0914967292776944	0.0714885609814691	1.01489121847319	1.02274922205329	0.93428329516969	0.918654670695396	1.17768606001306	1.11891659156907	1.09246538777236	1.00542107398686	0.990789178384275	0.946702536318886	0.917046094558671	0.832107109339628	0.886417586692725	0.938414650244676	0.963040699728679	0.942548770699105	0.943747650061629	0.938753519363428	1.01981713720517	0.992300769380203	0.883807630730788	0.916802784354218	1.14661945051619	1.14558180399317	1.08625807028647	1.04034229516037	1.00159719087308	0.0213102218465166	0.0297080590139134	0.032181713449789
SHU1	SHU2	NA	no	DNA_repair	DNA_repair	-0.040979	0.088563	0.125757922	NEUTRAL	ALLEVIATING	0.067010685015146	0.125597163504615	0.141784261845376	0.0741562991709323	0.182182053239061	0.112732197074168	0.16382112132662	0.0651457849603349	0.0899520570598667	0.967046135192891	0.957056782831301	0.898204303418824	0.938599963012359	0.935643735914606	0.93958909343413	0.938177587662568	0.945344932136655	0.955618548903641	0.946716619754421	0.917026046200613	0.832285295406397	0.886274406868582	0.938112559156856	0.963038708339932	0.942565090378132	0.943789700633221	0.938918171482423	0.982544341311874	1.00324353603653	0.889353164769806	0.906020407639972	1.05992016739479	1.01754980386383	1.0481137611741	0.957339731764509	0.98720332508394	0.0289568593143295	0.039887841096546	0.0419622411507798
APT2	SLX4	NA	no	Neutral	DNA_repair	NA	NA	NA	NA	NA	-0.00470645823340746	-0.00360357461337591	-0.0169125333587152	-0.0202392337330887	0.0315985768997839	0.0214993348974045	0.0283979393361095	0.00539151001833165	-0.0087592321762327	1.05364880937353	1.08008809225602	1.04592533935265	1.06531113552156	1.07231542896091	1.06022970924167	1.04631107172603	1.06627362049686	1.07090786864712	0.97658468853199	0.959402115527169	0.932332385389789	0.946394262983391	0.980949479411109	0.940930632562224	0.958896889159766	0.944994933150335	0.966616239517255	1.02485704022483	1.03381726806529	0.959001087689697	0.988805107236018	1.08197200499767	1.01867974117	1.0310878956087	1.01327958709952	1.02676818215285	0.0307554379551827	0.0444235307066619	0.0462624216336091
CLA4	SLX4	NA	no	DNA_repair	DNA_repair	0.052009	-0.00643	-0.063418607	ALLEVIATING	NEUTRAL	0.00392945870579845	0.0171834362685325	0.00334327981296261	0.0346528927578401	-0.0361073567040007	0.00754792743237874	-0.861116266620422	-0.775513060798234	-0.829218882025083	0.96545416437871	0.93857176223925	0.915668706627911	0.928440162449347	0.960814032695874	0.906581791810357	0.938885648367518	0.870968725182665	0.897496561206664	0.972126047528636	0.959028149136808	0.91837255851347	0.932616042319164	0.928386730982132	0.901808816059048	0.91893660879042	0.898508519649191	0.930159703299374	0.940718261816857	0.912486897202928	0.841702127457127	0.895881801476547	0.854695772542944	0.821869853636582	0	0	0	0.0235756819239735	0.0327055814548385	0.0351918436140146
CSM2	SLX4	NA	no	DNA_repair	DNA_repair	-0.012032	-0.093026	-0.086554843	NEUTRAL	AGGRAVATING	0.00195971735728609	-0.00753833620596168	-0.151867020593538	-0.12450734352949	-0.245210694979713	-0.248366318462628	0.0175068449303164	-0.00496766718742428	0.0251071695482452	1.01257267718313	1.0238174259291	0.967921014942637	1.01133697984086	1.01490533742752	1.00634078443116	0.99998530468007	0.990680826117403	1.00463748896425	1.01856335676337	1.02584950498261	0.954617707361141	1.00706193642952	0.969515680487338	1.0014972063599	0.979555437542646	1.01878766305272	1.01355766096053	1.03362633157204	1.04342463683917	0.772294597466931	0.894763762285565	0.739014019489785	0.760489770009355	0.997388366008638	1.00563749048365	1.04411442399273	0.0245041496706265	0.0351269158100558	0.0366504019321718
CSM3	SLX4	NA	no	DNA_repair	DNA_repair	-0.012072	-0.098265	-0.095160589	NEUTRAL	AGGRAVATING	-0.0271211500592918	-0.0282204196665301	-0.122734019797421	-0.0883450286677002	-0.00873528551622877	0.0295436413244955	0.0366984164208852	0.0176359565442972	-0.0013799719251958	1.02006650533458	1.0332438171224	0.994368199645283	1.02043228116454	1.05623816164859	1.03672259576387	1.0135360041477	0.992293774722511	1.01009164114077	0.943550001129643	0.909775425508336	0.866058163420192	0.866683180940921	0.945238550678102	0.904392985393932	0.91115764696712	0.867584538838447	0.906815176910253	0.934887112083873	0.910110539349338	0.738002238250613	0.794293352431275	0.989741736026881	0.967569829540445	0.960320761951421	0.877120480146906	0.913651441734862	0.020808826345358	0.0300418382263816	0.0321264088274931
FLO8	SLX4	NA	no	Neutral	DNA_repair	NA	NA	NA	NA	NA	0.0101316890097112	0.00600328702633475	0.00904129843526131	0.00497179084744269	0.0070347344255524	0.0102415082073039	-0.0100126483166967	-0.0159968941005654	-0.0102781234832163	1.02529321327791	1.04414551805212	1.01015013603452	1.03713530062536	1.03579597808202	1.02566779309091	1.01753458050528	1.01626243061475	1.02496654201939	1.00186391233328	1.00616303158174	0.986857910129015	0.99660427570981	0.997926033588362	0.998615305247922	0.998102106150184	0.988290992002064	0.992286795518581	1.03734403523126	1.05661971932053	1.00552754843226	1.03857324398031	1.04024561791401	1.03415260498709	1.00513260573058	0.988095206949677	1.00676220349329	0.0238250877271468	0.0349683641330781	0.0372132253540458
GAL2	SLX4	121345	no	Neutral	DNA_repair	NA	NA	NA	NA	NA	0.00618778254738623	-0.00863348843540461	0.0062082505081881	0.000935663308316123	0.00823091714936488	0.00981108606573471	0.0130947287276884	0.0226463225363163	0.0263307728686129	1.01619707467154	1.03505394784428	1.0003766208489	1.02413012272949	1.01461887522606	1.00858193535682	1.00600910308893	1.00096250058723	1.00792597921795	1.0072957922655	1.01189608695501	0.994309707211959	0.998906883674894	0.989296004339515	0.987937992105105	0.993473943401406	0.992348911342561	0.995840542555128	1.0298864756081	1.03890283761323	1.00085225097645	1.02423535769178	1.01254356342306	1.00692937338752	1.01272744027402	1.01631509951448	1.03040491945982	0.0240072532831706	0.0349489506800217	0.0371099085637049
HO	SLX4	NA	no	Neutral	DNA_repair	NA	NA	NA	NA	NA	-0.00318773818385292	-0.0114916756140363	-0.00417479164839461	-0.00646931954859416	0.00602567881407818	-0.0189000253386785	-0.00811642908120537	-0.00998484821806621	-0.0161953181457592	1.01476355075098	1.02505529364336	1.00522611504184	1.02191864300398	1.00513993518138	1.00442422133628	1.00103703925666	1.00729678677786	1.00773776390419	1.0146508901515	1.02185690087712	0.99036376393318	1.01033854344047	0.994621188096554	1.01262882095415	0.992636136318904	0.990743552414322	1.01087394419655	1.0266457805256	1.03650932360932	0.991138154664348	1.02652365637899	1.00684956048844	0.999558453996453	0.98595762432228	0.988065761908334	1.00308498758156	0.0211098103079793	0.0303010920078934	0.0322667263256211
MAG1	SLX4	NA	no	DNA_repair	DNA_repair	0.026063	-0.223679	-0.24722739	NEUTRAL	AGGRAVATING	-0.00310896951600398	-0.0257055608457472	-0.356647429785451	-0.0133305353806068	-0.0111869188277555	0.0301813493169178	-0.00517101158045892	0.00696890732631034	-0.0205290381638836	1.03095344261925	1.05212401160597	0.927811661919743	1.04703925368464	1.03892414583143	1.05286755421398	1.03174365180418	1.03498690189188	1.03757610757993	0.994371554774247	0.994219129226978	0.907650768566512	0.973754630254631	0.95388638289502	0.95615458224343	0.951495758818935	0.957824078797334	0.974222482405654	1.02205143303565	1.02034262753096	0.482500170837379	1.00624745415504	0.979778179424062	1.03605180640907	0.976329118391371	0.99809482831514	0.990305563792637	0.024735587690076	0.0355704300002773	0.0348525043182645
MAL13	SLX4	NA	no	Neutral	DNA_repair	NA	NA	NA	NA	NA	0.00348301862617576	0.00229120153378272	0.0163528814261361	-0.0124727153784829	0.0173243309739508	0.0221289305007941	0.02555381525199	-0.0114128086616367	0.0218480894891518	1.00346589676838	1.01173896515896	0.988258993140199	1.00211906472026	0.984112616276518	0.99224562528783	0.989008169667917	0.978436472459088	0.991677719081675	0.988067718909213	0.978407976708162	0.954882045699168	0.966925769454682	0.980125732007779	0.957061894415225	0.971150388947204	0.958835644593393	0.973696779774179	0.994680044362401	0.991259603219168	0.960083119499784	0.956203888398836	0.983320075677378	0.972526091267684	0.986611515042392	0.9270237999933	0.987410564114757	0.0299556875398583	0.0429529839377241	0.0457735283285844
MMS1	SLX4	NA	no	DNA_repair	DNA_repair	-0.010393	-0.115641	-0.141532838	NEUTRAL	AGGRAVATING	-0.0438583400079714	-0.0725131985992026	-0.22208373616007	-0.0588684704050748	0.0105843500167497	0.0046111892626937	0.0292299964125444	-0.47890214054521	-0.0335339859869224	0.932416141942416	0.891133936019382	0.797973409419241	0.859090643996046	0.968505865306347	0.942068885094021	0.941720208411909	0.825952523104932	0.920045057311139	0.973668132345231	0.96130125665447	0.890699556446219	0.932012334405884	0.96342583848526	0.94271271337121	0.947955778851791	0.905828802259272	0.964364777290444	0.861493046807656	0.777645948377659	0.476975700079707	0.734083367426722	0.944654626746156	0.893701450986856	0.922298065654258	0.261100871978136	0.85264527994543	0.0238820850346245	0.0322518219031802	0.0347613644949441
MMS4	SLX4	NA	no	DNA_repair	DNA_repair	-0.016373	-0.036137	-0.026127626	NEUTRAL	NEUTRAL	-0.0253168399093958	-0.0245800158183535	-0.0375984251664047	-0.028068919912942	-0.0190501153963275	0.00152477552802504	0.00990010712425865	-0.0264357758912944	-0.0217012516488317	1.02782784208942	1.03811680991735	0.963155773233705	1.01260645553699	1.08810192427768	1.0662371743659	1.0369662977032	0.980800795157072	1.03282316062403	0.986899174997027	0.982906981968477	0.914424405866117	0.946401313398807	0.973952210794696	0.946410064965621	0.948319851469639	0.912739399709323	0.962501844750899	0.989032812687044	0.995541702029334	0.841860490712502	0.929562446659298	1.03908158124569	1.00988289824874	0.993115006005707	0.867748648804338	0.972498830003293	0.0248297566282192	0.0346335463319204	0.0370033507158695
MPH1	SLX4	NA	no	DNA_repair	DNA_repair	-0.016823	-0.097172	-0.086769081	NEUTRAL	AGGRAVATING	0.00860949195447022	-0.000953207451323113	-0.183611315225915	-0.0201503434138984	-0.962792021854916	0.015476468896869	-0.0403957719957802	-0.111194221115168	-0.0228519743396791	1.00845523854082	1.02101772086345	0.955076976609215	1.00280048407096	1.02128718959298	1.0181825903523	0.957196784509153	0.981298471899067	1.00377633300053	0.978466332508415	0.973085807224775	0.912682005614375	0.933638942496895	0.942736084197632	0.967148786703638	0.907169330008176	0.929540489850668	0.962550251013438	0.994918736625216	0.991712947307789	0.686451983012019	0.914687327262694	0	1.00029831457848	0.826095893216881	0.800399803883727	0.943090360986701	0.0243421695628065	0.0348667712520851	0.0370910629545587
MUS81	SLX4	NA	no	DNA_repair	DNA_repair	-0.005782	0.018233	0.024499468	NEUTRAL	NEUTRAL	-0.00210525581843642	-0.0165788123113391	-0.00279324360868872	0.012408802357044	0.0161051813550928	0.0245640972324131	0.0303326289531904	-0.458249655452463	0.00504792089359367	1.0292032153161	1.0549454176728	0.979524912023748	1.01198359856168	1.10365690906765	1.07101037512632	1.04118182071501	0.931003506450866	1.03696802718369	0.974425372100107	0.970079844761511	0.901874147754977	0.92635739373802	0.961953300342489	0.932493024606889	0.926041138787279	0.884382727856355	0.944218947237929	1.0007971621011	1.00690329899963	0.879673798732412	0.948657584688575	1.07662502590365	1.02315891779529	0.995018983386133	0.359985500139659	0.984564314169087	0.02375350905628	0.0347698340839304	0.036310713250936
NGL3	SLX4	NA	no	Neutral	DNA_repair	NA	NA	NA	NA	NA	0.000139721471431438	-0.000536939454462567	0.00132258690184549	0.00318159375869989	0.00780244869087206	0.0366448528165004	0.0188633936671897	0.0101661688125105	0.0180964406976483	1.00043227426619	1.00600735429946	0.981316834778054	0.993938154998903	0.977352123422688	0.983817838044602	0.984394775825257	0.980899589966712	0.986736855344125	1.00778289470029	1.01243471561835	0.983841734814519	1.00315519845492	0.988654947662429	0.962903744179607	0.98210445875403	0.976368981541213	0.993947131766145	1.00857889970381	1.01847637061222	0.967428316873153	1.00142989089325	0.976172698887921	0.985178722847263	0.986637623165038	0.968675947320083	0.999590262314382	0.0208575190822468	0.0304190041308844	0.0323975816992424
PSY3	SLX4	457299	no	DNA_repair	DNA_repair	-0.012712	-0.115031	-0.109859756	NEUTRAL	AGGRAVATING	-0.000104822119270396	-0.0107596914443107	-0.19658443959866	-0.132012883448359	-0.467986844642379	-0.473552975163833	0.032244886727139	0.00869473374326155	0.00435599330488843	1.01523452499037	1.02874446700465	0.963043752048792	1.01618860691858	1.01508621799963	1.00776931435382	0.996572482149248	1.00128721786817	1.01328192564664	0.989473291542712	0.980549140857132	0.91247813989651	0.952992721847587	0.935759115144007	0.952511504376956	0.942882309022571	0.947248490762506	0.97876935291306	1.00430344724177	0.997477314233495	0.68082340053718	0.835944817925074	0.481723384609978	0.486634143738449	0.971885071834459	0.957135312685415	0.996174215694276	0.0208891896936875	0.0304726431781779	0.0309864756798304
RAD18	SLX4	NA	no	DNA_repair	DNA_repair	-0.013004	-0.002217	0.000848178	NEUTRAL	NEUTRAL	-0.0129791832919207	-0.0272026602982742	-0.0552001641103362	0.00633301343494739	-0.0693038229511591	-0.0312658463308053	-0.0324769937821412	-0.0250886448747582	2.64036373761207e-05	1.02839762172212	1.0518339494426	0.999746054674557	1.0365498819754	1.02766740027747	1.02069338287136	1.00945643367523	1.00951556490624	1.02384524055582	0.92111963327199	0.86995718338164	0.662013166121208	0.615827434606306	0.919501544707124	0.84830953057534	0.882188934006366	0.865956242375258	0.862099180840234	0.934290605267272	0.887851014189056	0.606642487589672	0.644670657986748	0.875641323832299	0.834607887240883	0.858049579393063	0.849123790239604	0.882681336219674	0.0296073429553019	0.0432066795881248	0.0451041924096106
RAD5	SLX4	204781	no	DNA_repair	DNA_repair	-0.023832	-0.003726	0.001756931	NEUTRAL	NEUTRAL	0.0114271443505197	0.0180715221639	0.058053847701269	0.0286251389211677	0.0548416444593703	0.0460865981114348	0.0348664670757286	0.0249389267240302	0.0094693346997912	1.02838462837488	1.05186619067165	0.999730321228122	1.03655498218953	1.02788778789851	1.02081088471252	1.00954753471156	1.00971627578511	1.02382769578576	0.94283387402991	0.910244914277078	0.728686017750337	0.684801775299273	0.990113516051121	0.900351958443876	0.948026540492299	0.886709575237735	0.893130364160907	0.981019884680833	0.975521696139281	0.786547331691174	0.738460456157882	1.07253878705778	0.965149531047884	0.991909716097212	0.920232026423466	0.923874450812785	0.0296110461771411	0.04319314600963	0.0450822787805751
RAD51	SLX4	NA	no	DNA_repair	DNA_repair	-0.007154	-0.149762	-0.175990462	NEUTRAL	AGGRAVATING	0.00493524639396216	-0.0142794940814683	-0.350541436818545	0.0161586919516197	0.0953899717178214	0.0912602519041254	0.0700657025864062	-0.00484505953697714	0.0144923647203038	0.985093762636651	0.976372631673122	0.912464683542538	0.952531314311842	1.04752834834299	1.00212612178323	1.01804483924492	0.929850816001812	0.979468536572139	0.953687188954657	0.936985874504561	0.874588100256444	0.90329610697839	0.944834779509431	0.904702145469247	0.93491847315195	0.873533248636363	0.919811504658752	0.942401651803738	0.895707292760158	0.441009032275601	0.870499318659455	1.08517016523323	0.99739329185211	1.02189703798506	0.801319571252753	0.912987663606087	0.0246847045889457	0.0342285131011562	0.0358344567519064
RAD52	SLX4	NA	no	DNA_repair	DNA_repair	-0.010871	-0.063773	-0.079788509	NEUTRAL	AGGRAVATING	-0.0357597773103259	-0.089455533930245	-0.0324103805827207	-0.461699594223455	-0.0353697962475813	0.00455640139061133	-0.0150166267874873	0.00301343608988699	-0.0188110535826817	1.028367543656	1.05191387077819	0.99969487512873	1.03655675500528	1.02785183076862	1.02072247062909	1.00946239322302	1.00963538589757	1.02380806677066	0.863832587974589	0.803800881744069	0.722106560751421	0.728799297547124	1.00960275598599	0.94636022383886	0.976790430103142	0.742625881423783	0.845467011664602	0.852573060084143	0.756075288737774	0.689484380074873	0.293742943607524	1.00228192450247	0.970513619766591	0.970993137565104	0.752786322629808	0.84678142366046	0.0418806035236969	0.0611030806891961	0.0637099626545027
RAD54	SLX4	NA	no	DNA_repair	DNA_repair	-0.004359	-0.118138	-0.141367452	NEUTRAL	AGGRAVATING	0.02303974555052	0.0101994018329575	-0.320504097281163	0.0316354888709669	0.081160473170689	0.0755779905926581	-0.428047865580222	0.0489877444422531	0.0696859227440067	0.994575176040403	0.997682025934746	0.934587747635447	0.965279110089488	1.05018294752649	1.01047679399472	1.01969682787867	0.928793615099433	0.991204556819376	0.935228209904956	0.903969269551352	0.827111434132734	0.844618525631735	0.967267927088405	0.926932551409267	0.948125629915892	0.813748213125911	0.903638117080296	0.950998586601986	0.906794761785086	0.444553199641995	0.837592031125312	1.09654639492631	1.0121859816191	0.538701214610288	0.793819111610478	0.963066865648457	0.0210653989731524	0.0301967995214761	0.0316324205317953
RAD55	SLX4	NA	no	DNA_repair	DNA_repair	-0.017397	-0.142861	-0.154123875	NEUTRAL	AGGRAVATING	0.0275098703262186	-0.023269034176133	-0.366182638038012	0.0207019403844257	0.0733568982415698	0.0865855177640932	-0.725613087064489	-0.538231330067244	0.0330843648470494	0.955398587343739	0.935639400937504	0.844510730192077	0.885601806437855	0.989999779264753	0.925481046921191	0.962708007990123	0.79642154229019	0.932729589062377	0.929273349585195	0.90301316392352	0.846400706033227	0.867077344466681	0.904102721011277	0.869967093188659	0.897340940349092	0.831824903499585	0.893575134396573	0.910166678323306	0.810185413328047	0.332713614664317	0.772208296992938	0.966775428038941	0.885981041732231	0.136127332628858	0.0991373430466392	0.859191103899234	0.0239211335245474	0.0339763919418012	0.0334541007601535
RAD57	SLX4	NA	no	DNA_repair	DNA_repair	-0.000573	-0.148034	-0.170597815	NEUTRAL	AGGRAVATING	0.0273649349921865	0.0300492293116218	-0.34219834671363	0.031729680500763	0.0484501156530204	0.113942977065157	-0.619938528651964	0.0753884019839048	0.03627079838059	1.02846087122667	1.0517817183433	0.999747797659407	1.03655611311785	1.02736597115337	1.02059093843391	1.0092526090024	1.00964596418844	1.02377836401437	0.926040619903019	0.888500930290433	0.764609324528774	0.813660635915486	1.00091099740095	0.899318731952595	0.95594783944528	0.63379235090297	0.898219998677497	0.979758114555005	0.964556863892221	0.422230134246854	0.875134551057707	1.0766985936609	1.03177622106856	0.344799714517213	0.715268786363814	0.955844769242461	0.0418788491820497	0.0609918609087309	0.0637832898176467
RAD59	SLX4	NA	no	DNA_repair	DNA_repair	-0.009173	-0.149586	-0.153156433	NEUTRAL	AGGRAVATING	-0.016190692387743	-0.0174044401652465	-0.432730924556588	-0.0405715263284897	-0.00684416263617666	0.0261090865750199	-0.0293111614759325	-0.0489209700012934	-0.00168412473512988	1.00427061034072	1.009825313286	0.935605292067415	1.00013431795425	1.01226816413739	1.00730865739774	0.996884625203662	0.996707511991323	1.00836953569307	0.993585306780934	0.993390731379113	0.92810525433108	0.970338228598801	0.953828027700202	0.941391663884053	0.95027104742234	0.955515809017585	0.979227583815264	0.981480944618403	0.985401832653233	0.434265185075844	0.929704129215291	0.958814076960392	0.97453518927768	0.918106724526769	0.903530894221148	0.985813845350548	0.025050025250965	0.0353618579430161	0.0363436054664796
RAD61	SLX4	NA	no	DNA_repair	DNA_repair	0.016442	-0.059405	-0.077798715	NEUTRAL	AGGRAVATING	-0.0508654819841374	-0.0383748754019433	-0.101805397125453	-0.051165725954224	-0.0844661983233663	-0.983674899985288	-0.134742916453856	-0.16463725731477	-0.0275567382110057	0.996316639920771	0.999502899992447	0.962119687214164	0.995780133512871	0.965455469414754	0.962301089739393	0.960089797497273	0.951029207680995	0.97809054276707	0.999930637666067	1.00480824263607	0.950081939616408	0.975596713195495	1.00743057383391	1.01695115930571	0.965558524398939	0.986626523386857	0.986930062976152	0.945384834835667	0.966096710753439	0.812326654859564	0.92031364177591	0.891940020716167	0	0.793406320416966	0.775870134550352	0.938319025722054	0.0294628608934338	0.0431683624203842	0.0452790940205672
RTT101	SLX4	NA	no	DNA_repair	DNA_repair	-0.02659	-0.106865	-0.107658203	NEUTRAL	AGGRAVATING	-0.00558638134922936	-0.0265163904518957	-0.328811060174403	0.00436309844380554	0.0473961581561482	0.0683001064273804	0.0558816796923884	-0.0213310794887166	0.0336276662327299	0.953758456030239	0.932333872285831	0.859918957669546	0.905802933956045	0.962577687426885	0.938895254025529	0.952084615979816	0.880169828687853	0.943607230095143	0.915749932045325	0.877287743762166	0.795889719890349	0.816893009295376	0.937620201645218	0.928303214140186	0.9246674782339	0.832591053597406	0.899490016589926	0.861522503472933	0.776564711648617	0.334139662404165	0.723555877535971	0.949321258983559	0.939702505696839	0.935206559522799	0.696372520005169	0.876385942437691	0.0202251849514228	0.0289407980100986	0.0303035869082835
RTT107	SLX4	NA	no	DNA_repair	DNA_repair	-0.024149	0.017835	0.040449051	NEUTRAL	NEUTRAL	0.000537178099066879	0.00452784674762897	0.026161074549633	0.0262889151400516	0.0399083397808356	0.0553495131037821	0.0497597419232805	-0.0330636422503415	-0.0240281765887969	0.963468219516567	0.938923784219297	0.84739267214774	0.920184153490626	1.00023138757029	0.98286524543748	0.966572071111756	0.869863273425124	0.957455625301467	0.988774783335619	0.986614903050997	0.905551364826011	0.957671039334011	0.978376904776452	0.976330953889989	0.956985077616708	0.907001097308562	0.973590149040677	0.952469805020383	0.929185547749107	0.786890734780213	0.905431483067729	1.01935698034568	1.01668941587579	0.975364489248495	0.749989197346202	0.908079759804593	0.0236876274723883	0.0328996913897145	0.0346532423198592
SGS1	SLX4	NA	no	DNA_repair	DNA_repair	-0.825883	-0.405419	NA	AGGRAVATING	AGGRAVATING	-0.553929443031582	-0.714407944151021	-0.840365994658359	-0.86408976436039	-0.816482163822511	-0.806397176147333	-0.6908210033089	-0.678406399659594	-0.685656578778995	1.01977148029297	1.03295065932728	0.959749049408936	0.961851550541689	1.11390071055032	1.0812244833402	1.05502964109974	1.00661174941489	1.00300710354771	0.969848665247678	0.963426409842005	0.87855950629093	0.903930101701811	0.972551274889751	0.952937191224528	0.942846166712492	0.902268195128165	0.919243184222647	0.434829520538685	0.280055745123577	0	0	0.264644178632715	0.222568324017822	0.303897684301965	0.22971432783318	0.235202389619223	0.0244425918517475	0.034647780341437	0.0373032204972711
SHU1	SLX4	NA	no	DNA_repair	DNA_repair	-0.008635	-0.060541	-0.055654905	NEUTRAL	AGGRAVATING	0.00511926535304291	-0.00370310049650807	-0.183803917415314	-0.110189369370423	-0.426779692100968	-0.433558168867078	0.0285900130309576	-0.015492020715494	0.0143204102342331	1.00797063980381	1.01771805739742	0.964021529385471	1.00369640346348	0.997096353290289	0.992565222181845	0.987207317900753	0.985430441591126	0.998535609007442	0.997776749064936	0.99487857002796	0.926321440199377	0.943424041193507	0.996927445934581	0.991839921141203	0.978585980593073	0.988772568325484	0.990475478450686	1.01080490863833	1.00857323296096	0.708374763989514	0.835665231207072	0.568804610946028	0.552632546615254	0.995462438984222	0.95981608243295	1.00374798982422	0.0239711784669579	0.0342621585501362	0.0358716944504208
SHU2	SLX4	NA	no	DNA_repair	DNA_repair	-0.009989	-0.089148	-0.083648338	NEUTRAL	AGGRAVATING	0.00119399236271266	0.0168893856839312	-0.248116148834529	-0.171184821811823	-0.692877729551962	-0.55964437687237	0.00826959582935938	-0.0664031813860579	-0.0153243715042417	1.02843166050588	1.05177460082923	0.999731861055394	1.03655375050232	1.02751337102493	1.02066175165452	1.00924578478763	1.00941524717339	1.02379808115258	0.946509905396967	0.917134300019579	0.832195136881052	0.886428467483318	0.938494585469436	0.96309318794232	0.942552663554258	0.943482540426616	0.938698843642274	0.974606425414449	0.981504977936769	0.583861101124272	0.747646368009131	0.271417708736172	0.4233655268247	0.959533623094319	0.885978872461499	0.945716000780696	0.0296153624103274	0.0431606795424844	0.0452483773228713
SLX4	SLX4	0	YES	DNA_repair	DNA_repair	NA	NA	NA	NA	NA	-0.430482523237594	-0.693013619943974	-0.650001405681946	-0.720553369318453	-0.625554666614556	-0.662205796572267	-0.537268441108226	-0.596869719710835	-0.545724505950542	1.02832737242797	1.05179078676331	0.999748690138695	1.03655313942469	1.02789534906584	1.02071761389449	1.00957578150053	1.00979978368606	1.02381601103482	0.999933864346886	1.00163180086868	0.949166657120687	0.975615316109214	0.946652952405036	0.930250269324993	0.942488382047405	0.949675606292877	0.974540067037009	0.597775211977002	0.360492688726688	0.298920548875711	0.290723829021873	0.347536462450482	0.287322993905866	0.414241080160953	0.362092672103417	0.452022907030108	0.041914275485187	0.0609974240104517	0.0637856100580011
APT2	SRS2	NA	no	Neutral	DNA_repair	NA	NA	NA	NA	NA	-0.013581543199716	-0.015821659689556	-0.0173711634233082	-0.00407686127466568	-0.0614224101382051	-0.0451965938338324	-0.0319192821905592	-0.00617540932976821	-0.0257537401573617	1.01559773773453	1.01878218386497	0.979965418205725	0.95748479562072	1.0536674011124	1.03436928217665	1.00739211580683	1.02938091039249	1.02381079668049	0.963914508878297	0.94450745556933	0.905598762058672	0.897923132602163	1.0179877617578	0.997337286695752	0.969328127787477	0.94796416704695	0.965243962186494	0.965774764854269	0.948252416931662	0.868530126496835	0.85208638091793	1.01216668662683	0.990040233354284	0.944521438133966	0.970372737305376	0.96297402927316	0.0210758611307465	0.0301544492518907	0.0318895482759202
CLA4	SRS2	NA	no	DNA_repair	DNA_repair	0.034259	-0.020651	-0.060351627	NEUTRAL	NEUTRAL	0.0111910020130591	0.0115345484243188	0.0199306671698298	-0.00717424596226632	0.0104436015391126	0.0289443839792171	0.0297390261900101	0.0410884972661512	0.0327098447886209	0.94208814744435	0.906583036354914	0.879348300113854	0.866398612209274	0.947302155843466	0.896760952320682	0.910216903165738	0.852804517780938	0.877472566918858	0.953049593219566	0.935608351409616	0.876874419138085	0.858020863077289	0.985731153295409	0.986140139010361	0.937388891519428	0.902288577993095	0.925874430513632	0.908729744341509	0.858311002396548	0.790918956136966	0.736368285566681	0.942079583406675	0.9069554360688	0.882247794042891	0.805588196889832	0.842007780269883	0.0163596987109566	0.0225704968946727	0.0245000275844801
CSM2	SRS2	NA	no	DNA_repair	DNA_repair	0.009822	0.039772	0.03427415	NEUTRAL	NEUTRAL	0.0145413153289219	0.0258530082409296	0.0463883125227199	0.0792221825745448	-0.00184130567958281	0.0307156174657471	-0.0295571314107503	0.0317921419199481	-0.0126236397868726	0.96674277251276	0.956869693050046	0.893934128101291	0.89004404538782	0.991500231137348	0.979688638181189	0.95066829220601	0.950541619179949	0.955089036374872	1.00888134127094	1.01598917688245	0.93428514853302	0.968226981716624	1.00020315330032	1.04902451583379	0.987050264535724	1.02141018674551	1.01339422853312	0.9895966708905	0.997612449050891	0.881212160404129	0.936535036537241	0.989867006072666	1.05844450937237	0.908499763424051	1.00229139082039	0.954883468542655	0.0167375655835345	0.0236429179276739	0.0250880355876819
CSM3	SRS2	NA	no	DNA_repair	DNA_repair	-0.346549	-0.344627	-0.12675157	AGGRAVATING	AGGRAVATING	-0.39021218208211	-0.590107651229067	-0.445937982504471	-0.260392113150995	-0.465745235075058	-0.139534711725044	0.0147643394497484	-0.212074883395509	-0.129500746639573	0.993374978516179	0.990001155640284	0.946005359077959	0.935099195415217	1.0537008755789	1.02820569348964	0.98594493811211	0.968060669074759	0.979338269088046	0.936245975933385	0.902683122392385	0.842635505316153	0.819903088528133	0.992459283343124	0.977610805736804	0.933884988260244	0.884340676016785	0.914001136809514	0.540555080174	0.305104474427775	0.353285920855628	0.50966997182097	0.581567471007506	0.867749694502788	0.936458395631982	0.644171500746713	0.766478478329251	0.0154314282254782	0.0219917894124866	0.0239738548015033
FLO8	SRS2	NA	no	Neutral	DNA_repair	NA	NA	NA	NA	NA	0.00218779284267182	0.000668568648800857	0.0137653912931808	-0.00602774408554736	0.0104555289910361	0.0160643083912738	0.00835804631433207	-0.0065839880685961	0.0100121483552528	0.979763049905685	0.974505457259298	0.933660368043516	0.912923944949627	1.01080884891742	0.996538368063971	0.967591804912902	0.97249485600045	0.973057114705785	0.992142452476142	0.996139141364398	0.967572760995499	0.958793453475282	1.02348194227909	1.04209724869774	1.00397633735547	0.990586366860147	0.991714405904007	0.973828155372149	0.970722847855337	0.913335029795197	0.863111525344378	1.04519860996867	1.05491830416258	0.978602222351844	0.95578706268032	0.974460817118148	0.016225291828226	0.0235300753000658	0.0254453805278977
GAL2	SRS2	NA	no	Neutral	DNA_repair	NA	NA	NA	NA	NA	0.00502823714459636	0.0117239788779963	0.0157792046512649	0.0174461414556469	0.0212873861999596	0.0360779055667395	0.0086511866050899	0.0229460576921358	0.0115380482136685	0.970576666273374	0.965764241803853	0.924189684389204	0.901653655671648	0.990283452789886	0.980641428521524	0.954673685030894	0.958608742220673	0.956990973046847	0.997540985065168	1.00213517193805	0.975309833610672	0.960351302937829	1.0177385559117	1.03055593465673	0.999826765244668	0.994668013486731	0.995378766961537	0.972930518518311	0.97898208481888	0.913796660189938	0.87813950697104	1.0291347713634	1.04673207490531	0.962526906671105	0.975907600673635	0.963847602781491	0.0163625335295544	0.023511415005568	0.0253952244526918
HO	SRS2	NA	no	Neutral	DNA_repair	NA	NA	NA	NA	NA	-0.00114452961393155	0.0034364288684359	-0.00337518237001156	0.00234091740041404	0.00718458446509136	-0.00579903300476284	-0.0035751309905864	0.00179919654511131	-0.00581007229232188	0.980487771708395	0.975205094851011	0.949774627666631	0.933122866522843	0.98737739068452	0.985871329025346	0.962749169968519	0.976237815897632	0.969820498430656	1.00012080210848	1.00688278605844	0.960967070708672	0.95276585739132	1.03824622577387	1.08729200488179	1.0024732061828	0.99427030387366	1.0106310276995	0.978854205375874	0.984355987483965	0.904674045154933	0.883847517909446	1.03233816030307	1.06596724290886	0.96057912135012	0.971228749016604	0.973391067746603	0.0145337959217469	0.020670322460204	0.0222796552606468
MAG1	SRS2	NA	no	DNA_repair	DNA_repair	0.017023	-0.031705	-0.046273641	NEUTRAL	NEUTRAL	-0.0157261104373612	-0.00514208351461912	-0.0436181040275969	-0.045772538238872	-0.108874202388577	-0.109839260277029	-0.0988645563759033	-0.157901126420957	-0.10376369671678	1.02674058987914	1.0440905612222	0.902888517336468	1.02721397238909	1.04797532115495	1.06671165128505	1.03667310937303	1.04201768202325	1.0370206415928	0.973602486914938	0.9723024537612	0.876329928688871	0.886008887313487	1.01957507362086	1.04949490909469	0.96789036131032	0.959509012158093	0.972006320219089	0.983853466453693	1.00996724375967	0.747049425346652	0.862222098503739	0.959592182758274	1.00998149729928	0.904536250047312	0.841829909845615	0.904215411847886	0.0193401610583188	0.027462953614358	0.0267765509532965
MAL13	SRS2	NA	no	Neutral	DNA_repair	NA	NA	NA	NA	NA	-4.40757222734902e-05	0.0112895459924522	0.00459953466372175	-2.75794404700372e-05	0.0174310286183935	0.00379794267887027	-0.0127516925940902	0.00531686679735675	0.00814201614857363	0.968091720616497	0.958636896697458	0.929445845525215	0.907440253743634	0.964985914910192	0.971656845992595	0.948981991073076	0.947174426851701	0.952614203155232	0.974017335627355	0.962631595985151	0.926284536875638	0.911997454696936	1.02033237619724	1.01988555754031	0.982277528832403	0.962299149785934	0.972298296919674	0.942867237472176	0.93418478841749	0.863906702359103	0.824740267574857	1.00170701585138	0.994455713659535	0.919221599084748	0.91676752109289	0.934360212069303	0.0206104247599389	0.0292180354208171	0.0315757752940287
MMS1	SRS2	NA	no	DNA_repair	DNA_repair	-0.071227	-0.029229	0.014050152	AGGRAVATING	AGGRAVATING	-0.0820249840580606	-0.127264835031786	-0.116706706250307	-0.0133412558850194	-0.016050711350716	-0.0290535155713254	0.03584318598976	-0.405625215004015	-0.0326655343720949	0.909265632968103	0.861524290109486	0.765160164595237	0.80235929809312	0.955308588396837	0.930988057434702	0.913589771804561	0.80885084716742	0.897005820000844	0.954546185176197	0.937799489021299	0.847931864934547	0.855028000471602	1.02084826035852	1.03292274920477	0.965246292964647	0.909487263897802	0.962032614692936	0.785065470012479	0.677843873958141	0.527146892170008	0.672222586854518	0.958693703206471	0.931134618291349	0.917610721255298	0.323564198926169	0.829776996774536	0.0165736485577379	0.022307731481722	0.0242645271509964
MMS4	SRS2	NA	no	DNA_repair	DNA_repair	-0.109697	-0.269203	-0.247982212	AGGRAVATING	AGGRAVATING	-0.120330386761501	-0.199818433257008	-0.438160244383045	-0.00325739341934677	-0.416420445612694	-0.139504430917389	-0.0227277087289856	-0.126281902574996	-0.0933059452955249	1.00283829340109	1.00107547342937	0.921405020576691	0.943007523212474	1.07504921756177	1.0484269719442	1.00900077452234	0.957952698060133	1.0028486315329	0.968519039670563	0.961703253456993	0.874907663720591	0.876031776693995	1.02517374486885	1.02825629862396	0.963549554649111	0.916759889362938	0.960400218798093	0.851050910116836	0.763378683256745	0.368478271027789	0.821840087940902	0.686389753217266	0.940954144795072	0.949848961049789	0.752452188715688	0.87045329662092	0.017217197585358	0.0238537005708897	0.0256723335126991
MPH1	SRS2	NA	no	DNA_repair	DNA_repair	-0.12888	-0.262447	-0.203510858	NEUTRAL	AGGRAVATING	-0.341724209079489	-0.547367925930357	-0.339147525914531	-0.140227126032838	-0.0219516220728017	-0.0763313290884482	0.0648261328850663	-0.0980087062250771	-0.0591185096292424	0.998475855526499	1.00607486595647	0.93397828164751	0.971676295759674	1.02425385853667	1.02247506245611	0.938434194183693	0.975176628655963	0.995806384139824	0.964880086189652	0.959744670991727	0.880398391626754	0.86387392395829	1.01209281619237	1.05866893067642	0.944071496841308	0.944163204287834	0.965302675204658	0.621654786460354	0.418146717625862	0.48301315404714	0.699265113145744	1.0141480244039	1.00604007980359	0.949439106528156	0.822272595719297	0.902076091643811	0.0189214246350905	0.0267750157611139	0.0289328887173736
MUS81	SRS2	NA	no	DNA_repair	DNA_repair	-0.096968	-0.285344	-0.276430603	AGGRAVATING	AGGRAVATING	-0.116914721398799	-0.196694333305621	-0.307905181558128	-0.407873818591745	-0.0305094058002318	-0.0526334958351298	0.0665998878591158	-0.00285389551935637	-0.355160816259907	1.02441008248985	1.0470139233397	0.964210756955315	0.983175422507921	1.13263965307824	1.08860798018904	1.04846621784375	0.919288093274441	1.03599911104723	0.962674059292644	0.958077713185353	0.873844569640703	0.859531808718925	1.02192660029113	1.03213067428568	0.955209356344802	0.920559501183923	0.954552506719307	0.869436504045902	0.806857311482244	0.534905344654879	0.4375623166582	1.12791792033659	1.0723357081146	1.06883066057676	0.840095387918771	0.634280127973062	0.0183237214312711	0.0266582673266199	0.0281678946723087
NGL3	SRS2	NA	no	Neutral	DNA_repair	NA	NA	NA	NA	NA	-0.00418965373563365	-0.00605000503827074	-0.0166121648457749	0.00401014528977767	-0.0213908932924753	0.00575041282090124	0.00635131164492677	-0.010301400054214	0.00391079844465654	0.966571875340471	0.956531110883948	0.92655255990576	0.906138958269351	0.958330423203486	0.964228798270953	0.943910704714747	0.949634102425475	0.948642337811486	0.993068800047336	0.99709159226331	0.954045370617191	0.945011212687501	1.02922089341576	1.02798429614769	0.992510483157802	0.980230906818143	0.993227624557952	0.955528414378899	0.947465218233596	0.864661041055029	0.855596764293385	0.96479963864442	0.99643840121987	0.942949952447831	0.920436562882157	0.946077596936127	0.0143617863532432	0.0207203912086317	0.0223451153218917
PSY3	SRS2	NA	no	DNA_repair	DNA_repair	0.013633	0.097493	0.092500272	NEUTRAL	ALLEVIATING	0.0363605325901401	0.0283597240362702	0.0486004701659402	0.0843102202351788	0.00131121760362983	0.00627449293525668	-0.000107483970754544	0.0311620598601979	0.0257047774540651	0.980232147471049	0.974896169835501	0.905993840672879	0.920116751675887	0.995651166330367	0.987072516658492	0.955956348971051	0.968750295782326	0.973373346704636	0.975295218285345	0.964893926651322	0.8815465089028	0.898503228880732	0.976607874344785	1.01839416665353	0.955165017642025	0.950469171016139	0.977403148290107	0.992288442296082	0.96917160296499	0.847445921738127	0.908608655194224	0.973897450183415	1.01185976958423	0.913294038110203	0.95207107882944	0.976930295819159	0.014368097748114	0.0207273551733195	0.0213843827734386
RAD18	SRS2	NA	no	DNA_repair	DNA_repair	0.146476	0.588229	0.606086231	ALLEVIATING	ALLEVIATING	0.0998329696309262	0.165950232620043	0.305428580150787	0.304496661489214	-0.016096239851759	0.0378427823887674	0.0177313867896784	0.175550895347152	0.115833821699483	0.973204681986714	0.968969892291821	0.905149440444962	0.871839567607783	1.01067550454172	1.00282726137659	0.954758274064941	0.967026168644465	0.966000333739871	0.929767322950404	0.881900994756297	0.670729705896205	0.625446921367509	0.932609244951162	0.872100395489754	0.89356085772426	0.880411963790854	0.874043101993931	1.00426233803444	1.01960593923058	0.911911297812654	0.848950984714482	0.925603711224388	0.910567815243451	0.870090799403194	1.02588625235647	0.95934652792216	0.0234355421766465	0.0331831067301768	0.0358314443877485
RAD5	SRS2	NA	no	DNA_repair	DNA_repair	0.103222	0.583739	0.606018396	ALLEVIATING	ALLEVIATING	0.0381442082094585	0.0609320932710358	0.260563180405914	0.216039657670535	-0.113642936775645	-0.094533751005166	0.115624514731782	0.0272077300504336	0.0270507674694566	0.9596576187618	0.947925481579045	0.885464724521095	0.846619677971231	0.991662503268412	0.979074030965214	0.933955057628201	0.944595130043644	0.946053722200794	0.942825996971417	0.910279910032165	0.728703888836291	0.684537543809126	0.990063272765441	0.900298780120244	0.948138085282786	0.886135841447908	0.892754903837055	0.942936202267518	0.923806664640797	0.905815561069044	0.795608430030738	0.868165120043254	0.786926321389007	1.00115651830939	0.864261823437379	0.871652246719325	0.0198237671179565	0.0283531391081837	0.0303503535164204
RAD51	SRS2	NA	no	DNA_repair	DNA_repair	0.015776	0.039516	0.037339666	NEUTRAL	NEUTRAL	0.0241990926602378	0.0355673012124795	0.0680683702255031	0.0918253951813855	-0.00534562035102644	0.00761729154071467	0.0337361369127695	0.0347773882084234	0.0303477080105903	0.968151579730932	0.950507638501287	0.880107735662156	0.908773270344067	1.05889655891891	1.00308497450028	1.01743661729661	0.910449414332257	0.964048832067321	0.951019261437503	0.938006009236717	0.858267364754567	0.846591209048119	1.01191938378952	1.01653973151133	0.958399713027711	0.912215427631151	0.939361783233308	0.944227850052411	0.925162220523833	0.821362071938892	0.860911977245591	1.06635603698688	1.02540138757116	1.00907129172078	0.860813703988582	0.934619731183219	0.0192286572275799	0.026078068686939	0.0276284105510128
RAD52	SRS2	NA	no	DNA_repair	DNA_repair	0.022368	0.001066	-0.011298518	NEUTRAL	NEUTRAL	-0.02592194175877	0.0355841171037136	0.0644636070825024	0.0504230080496874	-0.043109974306662	-0.0431483800212866	-0.00773949072966452	-0.215084350981411	-0.20140922485804	1.00309552976909	1.01200041490968	0.947553518691779	0.923211516633902	1.04931647796432	1.04368938226864	0.993768230013818	1.01226139815476	1.00485579954571	0.863814317320854	0.803797684039641	0.722401965112056	0.728677302075087	1.00936800064196	0.946329520658025	0.977015088271973	0.742462316218428	0.845234278613625	0.840565217186081	0.849028596961955	0.748997595108006	0.723157798033134	1.01599045879379	0.944519981257512	0.963175629967971	0.536482668469631	0.647932017208509	0.0426870815842007	0.0593565920096263	0.0651518305721669
RAD54	SRS2	NA	no	DNA_repair	DNA_repair	-0.793093	-0.422068	NA	AGGRAVATING	AGGRAVATING	-0.590317256153586	-0.782170772661403	-0.649953290445706	-0.650674669229924	-0.979356162539911	-0.966380615021936	-0.833275231210209	-0.697224901407292	-0.799920158104146	0.957308257337122	0.941869339624943	0.871319062947742	0.859886399235558	1.0302305728246	0.98788895846807	0.977229163021678	0.896155338403001	0.948983675638325	0.922131159186887	0.886133480640443	0.797979717441482	0.793811053113898	1.00381750960456	0.985387107147478	0.958731484391859	0.814825156574081	0.900350838934767	0.292332801429276	0.0519430656858711	0.0440506258489565	0.0329020326285032	0.0559488101469772	0.00774646541923373	0.10403123940534	0.0260555644812797	0.0547008167232486	0.0144381784674281	0.0205098942839799	0.0217585768522999
RAD55	SRS2	NA	no	DNA_repair	DNA_repair	0.063174	0.121524	0.091749949	ALLEVIATING	ALLEVIATING	0.0900905282184753	0.0910129700996728	0.109843982049605	0.159445487564289	0.059167913314168	0.0540646806954	0.103769851922446	-0.0766701135742536	0.117995073974718	0.928895979147541	0.898351574890955	0.806614485420839	0.816867937154923	0.974983348150535	0.913141177329243	0.931154923892882	0.777985170415861	0.905550100633995	0.911647326072555	0.878300181560882	0.803640116534765	0.794728029559235	0.957601695017478	0.946379066167478	0.916509740945017	0.833337021891012	0.888057805883113	0.935086048433962	0.875474671717703	0.751348125741259	0.806556739130055	0.991539525245479	0.910550736034376	0.957049421786931	0.551034414127477	0.918811319394867	0.0165139778269251	0.0233764790556454	0.0233420158958608
RAD59	SRS2	NA	no	DNA_repair	DNA_repair	0.020293	0.133782	0.129338117	NEUTRAL	ALLEVIATING	0.00373182680113854	0.0138570261437992	0.0672938824052773	0.0422238063030765	0.00894041049359041	0.0364670068719524	0.0172747816848396	0.0243421387200934	0.013246735919752	0.980031247324533	0.974245857721496	0.897678368438618	0.936072511212275	0.999657459258692	0.992618500274908	0.970823118905191	0.975839972970824	0.983230843057157	0.974887156147589	0.97271745011044	0.887753534044458	0.897431017058943	1.01054579035702	1.02661483528748	0.966612305908732	0.960447134303209	0.977620941358215	0.959076992960777	0.961454877543433	0.864233233201723	0.879438173684563	1.01931489405089	1.05599695603024	0.955755234770441	0.961444046286578	0.974252107568376	0.0173888112391437	0.0243737098531425	0.0252949073032203
RAD61	SRS2	NA	no	DNA_repair	DNA_repair	-0.05088	-0.147588	-0.124058668	NEUTRAL	AGGRAVATING	-0.0604146328767503	-0.092814650390833	-0.235319861922485	-0.131650263644147	0.017743785975398	-0.0459628198711758	0.0139607261306577	-0.0680754215220393	-0.761226582467211	0.977699510072069	0.971056344871752	0.93460626394295	0.948526172328439	0.949292003297315	0.953384559958111	0.935206200562464	0.933454692197723	0.960289459162544	0.979312957034341	0.982037232624923	0.907241460099846	0.898170205786714	1.04599072661953	1.08197486058465	0.974459621471549	0.9759018633486	0.979993444243073	0.89726763962872	0.861271661327842	0.612844687828474	0.719462545309216	1.01192599195088	0.987291569119074	0.925621966046454	0.844446038666611	0.18022065898299	0.0242120156000887	0.0349858981353264	0.0372329980923806
RTT101	SRS2	88633	no	DNA_repair	DNA_repair	-0.073297	-0.037976	0.009529187	AGGRAVATING	NEUTRAL	-0.313595992406598	-0.467314118224107	0.0145275863197427	-0.374917224480532	-0.0172201045857129	-0.0714044911924118	0.0296379776465413	-0.448823164129016	-0.423005741486682	0.917384107628453	0.880362034715753	0.798566587803611	0.811365224603213	0.942541338596235	0.922265314395634	0.912673829327128	0.845811675707717	0.907099490947365	0.908237311862417	0.868201483855168	0.776628426278562	0.76732702138735	0.985600833069346	1.00501395741038	0.938400452804185	0.853529623849147	0.902297057965801	0.516318815541184	0.288514224635129	0.623176783865242	0.242873589956731	0.908780811091116	0.851079952074108	0.885212740460257	0.260979177263936	0.391855867179791	0.0149665756783733	0.0211362957175128	0.0224383192723642
RTT107	SRS2	NA	no	DNA_repair	DNA_repair	-0.160639	-0.211778	-0.152917334	AGGRAVATING	AGGRAVATING	-0.30978660000192	-0.483124530874447	-0.409748179785685	-0.388884188824955	-0.0636177275268228	-0.539605994287818	-0.00215965625531135	-0.382130979904223	-0.32747510485458	0.944583569401747	0.911797344974336	0.808248222233973	0.878092167540472	0.99724509070719	0.980392081920056	0.950857674975271	0.842553486793711	0.940477907106058	0.970094736825339	0.96701750293849	0.874856460396786	0.874333206796696	1.03403103735459	1.06673804346658	0.970912416148125	0.932305909487148	0.971595900503164	0.606484884420942	0.398266239924418	0.295421371212669	0.379256229226279	0.967561717714419	0.506452466016059	0.921134878266316	0.399346268564162	0.586283630693368	0.0183415134810524	0.0250188331102279	0.0266394213206646
SGS1	SRS2	NA	no	DNA_repair	DNA_repair	-0.796974	-0.353215	NA	AGGRAVATING	AGGRAVATING	-0.621938662440331	-0.90214255018888	-0.746859674575335	-0.730110270348443	-1.03509340151504	-1.085545032404	-0.8463438153451	-0.893595244125975	-0.821989262730552	0.994932751134665	0.994597565235962	0.914546636305067	0.891338516205288	1.1011559563884	1.06195654326826	1.02672763601071	0.983674127752108	0.973632123788582	0.951446119517538	0.941463441127194	0.839422902197094	0.832962425265966	1.02289486009173	1.03310732705135	0.958082540765756	0.906452598933225	0.915260533948621	0.325379490837292	0.0355902278084154	0.0222467616847212	0.0138354388180294	0.0924364522690352	0.0140436980877607	0.138303677527712	0	0.070682831098528	0.0169443591800561	0.0238445300085582	0.0258336323756343
SHU1	SRS2	NA	no	DNA_repair	DNA_repair	0.008181	0.051252	0.047905914	NEUTRAL	NEUTRAL	0.0156661809103928	0.00178293014019384	0.045602163845824	0.0595935374075844	0.0250075226857286	-0.00722041161618023	0.0204424494787326	0.0175056814130452	0.0211224095720709	0.962105481741332	0.950982057467218	0.889613976496761	0.876835854020001	0.972655085636382	0.966568171702975	0.935406296668767	0.944652439644744	0.94944214832802	0.988061765924816	0.984062854106828	0.905496693560731	0.906917986606272	1.02589537326066	1.03667196382032	0.98593216592167	0.991085173850277	0.989706811715045	0.96624046587153	0.937567125451324	0.851075533578618	0.853578588300247	1.02270300956124	0.994465690896173	0.942659924198726	0.95373462904898	0.960728098068781	0.0163532819551136	0.023076294356152	0.0245627140353461
SHU2	SRS2	NA	no	DNA_repair	DNA_repair	0.016593	0.057023	0.046465117	NEUTRAL	ALLEVIATING	-0.0103042915938563	-0.00087859121842216	0.0512669864441787	0.0541138919978145	-0.0475984531030281	-0.0549218203385535	-0.708756851433574	-0.0129284325461342	-0.0333771787511908	0.959614360169608	0.947878355802473	0.885333096872859	0.846726650550829	0.991651878114793	0.979209115114297	0.934122911483219	0.944503429268781	0.946067655246269	0.946488050352718	0.917106333472681	0.832293275749644	0.886047126228508	0.938465521989951	0.963145948840439	0.942581843298248	0.943748206513221	0.938901555035335	0.897964069831532	0.868426744951891	0.78813522827972	0.80437568349041	0.88303098995765	0.888197988353077	0.17173087014768	0.878433493212926	0.854883227378794	0.0198277670880048	0.0283120771886246	0.0304612723406783
SLX4	SRS2	NA	no	DNA_repair	DNA_repair	-0.005752	-0.026576	-0.023738626	NEUTRAL	NEUTRAL	-0.00944201500294079	-0.00722839105948946	-0.0369354603943736	-0.0366528586641205	0.039268764572833	0.0200866082995969	0.00184610414133847	-0.0561506141294254	-0.01788779002576	0.994209432715236	0.997419742294493	0.940487240635195	0.939765227537903	1.01017322132989	0.998725268395768	0.974407197933316	0.976749880674418	0.983666190920673	0.985440781534465	0.986792665826709	0.919869850921464	0.92164561764261	0.991473934106552	0.993156438062784	0.956450463427518	0.952877602898191	0.973116870503032	0.969799618019841	0.976203304748262	0.82646225271116	0.824257865170283	1.04159141609556	1.01336102222513	0.934287971757527	0.874685511623357	0.939281835292572	0.0204007176998127	0.0293807525740968	0.0310755299039224
APT2	YBR259W	NA	no	Neutral	Neutral	NA	NA	NA	NA	NA	-0.0107286160833259	-0.0212536923158915	-0.00722525793564332	-0.0329429656740149	-0.00971274905469929	-0.0333246032393019	-0.026245358475722	-0.0191664466627939	-0.0142879115878062	1.00625646087181	1.00421472837005	1.0084431960755	0.99965006620075	1.03094296634316	1.02711438308854	1.01737702888372	1.00714251909778	1.00657195713929	0.977055517468519	0.951218156599673	0.949143362022774	0.950746122279571	1.0119647861395	0.970954386293981	0.988371621054865	0.960980631242438	0.977142647086914	0.973944163330987	0.936828441737266	0.952747204532095	0.920295289641707	1.03423171362183	0.965742575584324	0.980853727777126	0.951319457284149	0.971370074736507	0.0249483401175984	0.0354136197373867	0.0387038772718042
CLA4	YBR259W	NA	no	DNA_repair	Neutral	NA	NA	NA	NA	NA	-0.0180296511409956	0.00697260216725865	-0.00661836408951079	-0.00824387147223634	-0.0148738209197314	-0.00746733003810361	-0.0323818704103193	0.0157926746797798	-0.0302858707545599	0.954456746072945	0.927836532863392	0.926982162815526	0.923497109015487	0.958584329151097	0.924819025932141	0.94420403189444	0.889652798181575	0.906165939323768	0.970547962303599	0.943761230919229	0.939168418594338	0.931887185952786	0.959659093048593	0.934061177629037	0.954756935649033	0.89983301936027	0.92643435711355	0.907207400185151	0.879441601695042	0.8596067636421	0.848188591309185	0.902824423948001	0.84971413968561	0.865554865717327	0.806913257389849	0.80281179468191	0.0206575009498837	0.0286941407019258	0.0316354259032882
CSM2	YBR259W	NA	no	DNA_repair	Neutral	NA	NA	NA	NA	NA	0.00589978621890242	0.0203428814112933	0.00246082915060823	0.00811838110023104	0.0410640835261856	0.0333345142727598	0.010130407150339	0.0202051145068517	0.0275508386069839	0.97623852544809	0.96783988568468	0.961757558748599	0.965696419657309	0.991283981629668	0.992556189369506	0.984986046096459	0.964277333794371	0.968251001111422	1.02731490344391	1.03712573929653	0.972502572410708	1.02673041602194	0.991403754793498	1.03916722584131	1.00597662992663	1.05413229252296	1.03527288963719	1.00879182191071	1.02410298630975	0.937015361489119	0.999620506732144	1.02379656254036	1.06479347203741	1.00095589803661	1.03669210082284	1.02993958126723	0.0190155456908344	0.0266826899626939	0.0293734865146793
CSM3	YBR259W	NA	no	DNA_repair	Neutral	NA	NA	NA	NA	NA	-0.0109525169713721	-0.00878486368548123	-0.0315609406544659	-0.0166396567040088	-0.0295379476275557	-0.0424401352159062	-0.00411022397369213	-0.0155632980228675	-0.00336731902822047	0.985729959174452	0.978019778829117	0.977702272225099	0.973724392578151	1.01927132214665	1.0123328513764	0.994937471090778	0.966716863637684	0.974380777881229	0.933997562872107	0.883719685647752	0.859719283824248	0.844033885179134	0.965954436757914	0.923100352631384	0.929156756611152	0.857025430440786	0.895946041501444	0.910708391278748	0.857205961360256	0.809588247306923	0.806905957979397	0.956813677755254	0.893802250659599	0.921306144446737	0.81321107875217	0.870575367623643	0.0171514209330644	0.0244452468589135	0.0272148806723646
FLO8	YBR259W	NA	no	Neutral	Neutral	NA	NA	NA	NA	NA	0.0124874546229244	0.0145944057691378	0.00706904143098401	0.0155839155519587	0.00139050898358832	0.0368185275833268	0.0119406110347084	0.0137187079110289	0.0142029489801524	0.983953992534082	0.977937348315944	0.984896600320791	0.979058092650316	1.00263483704846	1.00325492958744	0.995699411829451	0.975912847218289	0.978156875628271	1.00731714916422	1.01190597236689	1.01236992706487	1.01264773701418	1.02068154386353	1.03184953309967	1.02428690182991	1.01032011030465	1.00701587534886	1.0037930743697	1.00435136068781	1.00435458508217	1.00729320738976	1.02483467406866	1.07199733336967	1.03195799311778	0.999856173423171	0.999475937983591	0.0186970237510604	0.0266595227351097	0.0295814464528887
GAL2	YBR259W	NA	no	Neutral	Neutral	NA	NA	NA	NA	NA	-0.0010007061224426	-0.00117620024532555	-0.0079866645965068	-0.00719788340261351	-0.00353209275085512	-0.00742783595736252	0.00741234148276516	0.00338044258092339	0.00726949942781579	0.978474952690201	0.973029583156804	0.979483677022686	0.972323203093244	0.990580502355086	0.993502632828804	0.988392848826121	0.968863423594668	0.969551724472394	1.01388013412796	1.01900987397514	1.02128410504636	1.01617655693374	1.01334084799577	1.01858463770171	1.01899887765445	1.01688352278956	1.01166248351431	0.991099435173018	0.990401851131461	0.992393579645965	0.980977211600756	1.00023176810488	1.00451862561432	1.01463092929163	0.988612589744942	0.988164722441077	0.0187752746029184	0.0266169641879103	0.0295231529053816
HO	YBR259W	NA	no	Neutral	Neutral	NA	NA	NA	NA	NA	0.0026775764494919	0.00175203293536906	0.0197460718612995	0.0020819904950032	0.0153490065352597	0.000634346068736799	0.00720537713687664	0.00396915488943507	-0.00198398990154339	0.983742390916112	0.977812766164536	0.986288498114347	0.979958519930714	0.988492384220327	0.994151673791569	0.987868998655415	0.977598886121746	0.975291744539527	1.02796908869012	1.0390319469051	1.03610356579362	1.04479993310002	1.03770185536789	1.08247355259146	1.0368579420389	1.03236122177868	1.04463240699567	1.01390391054811	1.01759004454148	1.04159131290391	1.02574185552539	1.04114615585975	1.07686935261062	1.03148601075547	1.0131058619987	1.01672753461931	0.0172803494662188	0.0243600465002349	0.0268494566851544
MAG1	YBR259W	NA	no	DNA_repair	Neutral	NA	NA	NA	NA	NA	-0.0313447510439437	-0.0222430788047407	-0.0360678880469468	-0.0341150616822038	-0.0305016965127072	-0.0368176825820211	-0.0313674600332843	-0.0242799029778296	-0.0404597289223109	1.00224516079748	1.00493648456322	0.935726986409384	1.00442194221177	1.01697362830316	1.03050391842879	1.01443130058521	1.00132061742006	1.0027395974443	1.00360023265488	1.00112302763552	0.921544803575104	0.998115417855128	0.994448790519399	1.0139434245921	0.999964972626182	0.995688078012081	1.0000622240251	0.975104240593976	0.984825747509744	0.821992508939105	0.969766393470933	0.981734074217729	1.00854551738669	0.984127423215466	0.973771545999204	0.963439381436472	0.0214009485689415	0.030373849935953	0.0315387474336335
MAL13	YBR259W	NA	no	Neutral	Neutral	NA	NA	NA	NA	NA	-0.00508762411520761	-0.00125640959202045	-0.0188039805630709	-0.00261618969410526	0.0149607805229226	0.000472528660591267	-0.0080772271729241	0.0114954216846917	0.0139250423920085	0.975617974270606	0.967542849766287	0.975015762938467	0.96624223201335	0.973883501223161	0.985462765264625	0.97951414746702	0.960538577053277	0.965154511343408	0.992251554584496	0.976675363572218	0.982619995519277	0.98066824079121	1.01499410693668	0.997171045304571	1.00872410623299	0.985845757730978	0.989524782439367	0.962989533287793	0.94378997375649	0.939292903630779	0.945008562180406	1.00318655907262	0.982828319730182	0.97977078097112	0.958243054089149	0.968875555122565	0.0245122605964686	0.0345903964010406	0.0382086419348062
MMS1	YBR259W	NA	no	DNA_repair	Neutral	NA	NA	NA	NA	NA	0.00559785629931316	0.00758560739184687	-0.00949455981106171	-0.00676852480888185	-0.0105238218155797	-0.00037712620733833	-0.0160883951234797	0.00550296771343647	0.0138879971493816	0.930091587900081	0.894693243763655	0.842825672397308	0.875085411700073	0.964364532997201	0.949946312281499	0.94580410475599	0.856230336511767	0.922868465943252	0.972788467099659	0.947126987766027	0.894767958838401	0.930669327984526	1.01131522834109	1.00069992059666	0.997329111165587	0.911812388926516	0.983665067828094	0.908018327290862	0.849245980709977	0.726666304323758	0.798440708223456	0.964293238317081	0.949000965960842	0.925510330640047	0.773961236642945	0.919602003895805	0.0208420352412475	0.0284004558853639	0.0313805094534601
MMS4	YBR259W	286797	no	DNA_repair	Neutral	NA	NA	NA	NA	NA	0.000363296888171707	-0.000554246330734162	0.00701615797147404	0.00465699736490053	-0.0022422918290709	-0.00760983635210954	0.00922514299042129	0.0112757967541467	0.00194666030869359	0.999292659446291	0.995588571923192	0.960394504378985	0.979746217774594	1.05086492472758	1.03917696967563	1.01625294374654	0.965156058579764	0.996251556572708	0.992444640320886	0.982923048546944	0.931166918396848	0.953816580050007	1.01916268086082	0.998231228577655	0.991088594051798	0.922498487204583	0.978502814140294	0.992911694694211	0.979331880356336	0.899908217711972	0.940319750608528	1.06934480490634	1.03102205582578	1.01786839052126	0.901645576508745	0.978329311964253	0.0214721262159949	0.0298537709250546	0.0329315211896529
MPH1	YBR259W	NA	no	DNA_repair	Neutral	NA	NA	NA	NA	NA	0.0030898657473377	0.00508968481477524	-0.0075646414711169	-0.000334870857913987	0.0411697436779801	0.0322505377767453	0.0608496293596026	0.021334432151788	0.019239182145237	0.98557322097233	0.983202097614112	0.954891255156222	0.973381736440062	1.00251391491674	1.00607257672741	0.958919081233163	0.965917078828024	0.979215510198844	0.980091124703705	0.967221766623461	0.928731944060329	0.933656754203052	0.97680830726623	1.0350816203035	0.934613974835083	0.950124337220131	0.979768230385578	0.969523040812577	0.957081665599433	0.877274164735647	0.909314307131799	1.02102697255875	1.07354002080276	0.954215684753882	0.939114496815666	0.979222922154756	0.021152481878316	0.0300258080948119	0.0330026531066499
MUS81	YBR259W	NA	no	DNA_repair	Neutral	NA	NA	NA	NA	NA	0.00226695319458687	-0.00160984979902491	-0.0271285240596078	0.00949993865918779	-0.0179403534541568	-0.00221880416565254	-0.0307304474719776	0.00809855517724816	-0.0122314850899774	1.00102550755984	1.00531532191036	0.971745367718949	0.979813812612637	1.06167938406846	1.04132305307956	1.02045890674685	0.931877006760806	1.00123715206697	0.974226364538498	0.962515852696592	0.911764292437181	0.922026658392632	1.00218978575619	0.975203171281727	0.963007369424996	0.875304148765564	0.949719470340105	0.978815812361587	0.968537066848405	0.858573239771799	0.914541700096402	1.04793402427221	1.01569678164301	0.954546739741902	0.818720215395531	0.941371249041183	0.020778619127134	0.0300287260668109	0.0325856923797736
NGL3	YBR259W	NA	no	Neutral	Neutral	NA	NA	NA	NA	NA	0.00651982016536899	-0.00382444607229418	0.00666851158146221	0.0014011902935286	-0.00122886139357412	-0.00507383637523436	0.00156720206288786	-0.00907532928048447	0.000939281160218293	0.974427147832803	0.965875653483977	0.971231522067605	0.962749808788591	0.96946623029151	0.980162810189549	0.976364386057216	0.961900575345607	0.962637624507685	1.01903476356574	1.0253096563294	1.02637537581217	1.03471694948381	1.02619687983734	1.00652322247711	1.02222751228868	1.01138211960565	1.01942174704642	0.99949127081385	0.986498802300458	1.00350414957703	0.997579400103548	0.993581411433909	0.981152610038578	0.999484469941352	0.963740646615616	0.982217635756991	0.0171423441594777	0.0244104570171374	0.02690296821853
PSY3	YBR259W	NA	no	DNA_repair	Neutral	NA	NA	NA	NA	NA	-0.0141350658727417	-0.00792129828564866	-0.00680356305042155	-0.0104556555885731	-0.0343153149315231	-0.00920458957426849	-0.024645612066151	-0.00506862032790997	-0.01580163377297	0.983625158409662	0.977752764937529	0.959681203017932	0.974422076112746	0.994012607822956	0.995565736762334	0.984469563370001	0.973554570604457	0.977639429798782	0.994172695903501	0.979542633688941	0.923879466392894	0.960858242196688	0.957568487181594	0.993183797845264	0.971909408913073	0.9685734004513	0.997020154872477	0.964025635507675	0.95035674678957	0.878235013156371	0.926468822081413	0.917693523273358	0.979568218035824	0.932026754906685	0.938319792779084	0.95924652026605	0.017192062229374	0.0245761545733358	0.0264289658955201
RAD18	YBR259W	NA	no	DNA_repair	Neutral	NA	NA	NA	NA	NA	-0.00685887527498843	-0.00658592228183943	-0.0139095039442655	-0.0266698442546195	-0.00470964599237845	-0.0305271942593203	-0.0182678838232429	-0.00587689433661337	-0.00993224792535172	0.975046092318311	0.966340538954865	0.974278822629251	0.96500955201743	0.991283898855801	0.995628373029404	0.986269277606174	0.965210317605019	0.967644671235937	0.921073529472261	0.869927355134773	0.661840571286596	0.615719009460637	0.919460298796035	0.848231016457897	0.882230895857212	0.866019904050489	0.862124460211808	0.891244958176173	0.834062704197716	0.630909539305886	0.567559534198192	0.906738096800948	0.813996626530058	0.85184519059111	0.830035519355028	0.824290820789521	0.0211213696057307	0.0297630048982215	0.0331247166759092
RAD5	YBR259W	NA	no	DNA_repair	Neutral	NA	NA	NA	NA	NA	-0.0145843656669627	-0.0139963878632975	-0.0225214264010618	-0.022707625912301	-0.0251666241864378	-0.0216462778100568	-0.0281599139364976	-0.000411850858266647	-0.0112882665742672	0.975070609910834	0.966365480804234	0.974283748419627	0.965157935550581	0.991388415351833	0.995640118807459	0.986333837535288	0.965466631368747	0.967542379392263	0.942818634086796	0.910181651609195	0.72875586564412	0.684740298834205	0.990026921651978	0.900549241785997	0.948205668781428	0.886664689825291	0.893142478022025	0.904736491940903	0.865567204867515	0.68749039271716	0.638193955333767	0.956319531072058	0.874975115292349	0.907056758601219	0.855591460759833	0.852827193350548	0.0211218909293931	0.0297479786935964	0.0331263380547146
RAD51	YBR259W	NA	no	DNA_repair	Neutral	NA	NA	NA	NA	NA	-0.00933151775603036	0.00154110230327593	-0.00485749993211339	0.000275680098794648	-0.0083744089646704	-0.0120606450496326	-0.018939917272442	0.00521431632391071	0.000671491261993525	0.967672939791395	0.952040632900817	0.926024539007386	0.939327883694096	1.02086154216674	0.993549280946292	1.00203944552085	0.931391585937391	0.96139111925183	0.943778405397676	0.910755649709796	0.869337180655281	0.885572639933119	0.978390617284819	0.935514781127651	0.971928439855555	0.859459388563242	0.910712698884932	0.903343733692006	0.866981340888374	0.792327609297279	0.828338365000772	0.991928112833675	0.917223890121506	0.955989755407914	0.800039455166994	0.875444509120173	0.0214034548533531	0.0297918935690327	0.0324930824929136
RAD52	YBR259W	NA	no	DNA_repair	Neutral	NA	NA	NA	NA	NA	-0.00776677086175224	-0.0061221900640209	-0.00898130016081133	-0.00784583638798698	-0.00670989844681026	-0.0268766415320954	-0.00395448728148261	-0.0169070069372396	-0.00344960638327111	0.975110540040721	0.96640382151585	0.974314375033658	0.965215983349867	0.991367465137897	0.995693232330874	0.986246956691701	0.965358006874331	0.967432509252933	0.863834857434962	0.803805561710925	0.722425939884013	0.728760123799238	1.00970327129339	0.946468443294777	0.976981173970143	0.742615279334399	0.845468975229559	0.834576694940458	0.770679794547001	0.69488201850122	0.695586759289357	0.994241150329502	0.915514795028862	0.959569803275622	0.699971479275441	0.814464397763744	0.0298831771422643	0.0420733133983267	0.0468974452324905
RAD54	YBR259W	NA	no	DNA_repair	Neutral	NA	NA	NA	NA	NA	-0.00371964430637702	-0.00435692004812478	-0.0278992077459412	-0.00873489607604057	-0.0310751024213275	-0.0181956001285492	-0.00297709740874014	-0.00142290326740122	-0.00371871535810552	0.968999865955172	0.957741484399543	0.942872731681537	0.942555006700289	1.01585790917114	0.996599138981272	0.999050188295247	0.931072118170851	0.963655993867056	0.92316949772136	0.875628769563229	0.808098410138557	0.813675808877974	0.994180146204352	0.954466729745155	0.974384282193607	0.781310840333218	0.891814395284314	0.890236140899498	0.832980043245859	0.727007663364742	0.753329237019136	0.979750742592579	0.933088846074443	0.971322023871496	0.717689566760469	0.855149194784279	0.0172933117026386	0.0244919348682003	0.0270313211316
RAD55	YBR259W	NA	no	DNA_repair	Neutral	NA	NA	NA	NA	NA	-0.00273302960616526	0.00111546208201456	-0.0226206123173451	0.00249571008962434	-0.0275766959272801	-0.00381188971584829	-0.0243291739234419	0.0142688224440426	-0.00512002511601253	0.946119989781147	0.924661940147803	0.878912010214228	0.894603737943928	0.979538154441204	0.939653381732011	0.961796543040412	0.838661353886624	0.931360091492657	0.90842332764021	0.858431384167199	0.824226801425568	0.828352332069448	0.922544773786004	0.883041885066074	0.922435386177612	0.789548917839757	0.86870585433418	0.853402626122883	0.787878283137953	0.682010494724046	0.729202084314945	0.874814767855936	0.817836226345678	0.859968970075963	0.646712747046165	0.798003378088917	0.0209708245933122	0.0297495672628057	0.0310950437593135
RAD57	YBR259W	NA	no	DNA_repair	Neutral	NA	NA	NA	NA	NA	0.03113187561564	0.00673305709953803	0.0261185084584155	0.00632942077728266	0.0275166851837364	0.0432897413269175	0.00780858562161919	0.0433516670247713	0.0223151211175782	0.974928388536611	0.966301625472473	0.974270715688562	0.965188785703304	0.991140880505027	0.995623408325487	0.986090081798715	0.965294772110776	0.967257795640507	0.92604895431192	0.888495994255074	0.765039909935987	0.813662441680052	1.00094430615289	0.899338826659695	0.956334052493148	0.633797681977229	0.898228533864151	0.933969944646923	0.865287061634929	0.771465134269589	0.791666186136276	1.01956613406286	0.938692379068214	0.950792627347864	0.655119439883651	0.891109104023354	0.0298863841482633	0.0420272913184121	0.0468303653293585
RAD59	YBR259W	NA	no	DNA_repair	Neutral	NA	NA	NA	NA	NA	-0.00826778956288798	-0.00750867180836411	-0.000313690819598139	-0.0144763658593777	-0.00687842801973971	-0.0142464798035828	0.0018848536038587	-0.00798403632038077	-0.0249688864309931	0.982671708201391	0.976562527179982	0.941170057404715	0.972935520845038	0.99732015206084	0.997922910702746	0.987753010802918	0.977080017044959	0.983458359215745	1.00249946947779	0.999908544148462	0.954529040196648	0.993220487350162	0.996688407556579	0.994027083186305	0.999448398838168	0.99462442965192	1.00905738097118	0.977041903941595	0.969245198469162	0.895498738094025	0.952184321378899	0.987364038678758	0.977788322120003	0.989168959528247	0.964230567004802	0.96775759904407	0.0215917577240635	0.0302318424029783	0.0323560848862487
RAD61	YBR259W	NA	no	DNA_repair	Neutral	NA	NA	NA	NA	NA	-0.0184798899321289	-0.0212990681922475	-0.0332391085787216	-0.0371922530918299	-0.00498757371790804	-0.0423768084120721	-0.022432591916305	-0.0231943363546952	-0.0262330654896993	0.972386761842996	0.962023228713683	0.959244384548313	0.96318625953865	0.961454204872334	0.966094354401065	0.959683915577695	0.944852098963713	0.959376722285556	1.00884071428099	1.01436094789196	0.978333653780858	0.993826664698238	1.05982628007656	1.09105938015511	1.00805459618251	1.0329154999458	1.01372458168268	0.9624512581053	0.954481769067858	0.904410956242757	0.919983276211122	1.0149140837908	1.01354754192878	0.944164708739495	0.952936747244424	0.946175403785955	0.0242343927552102	0.0345934060603825	0.0378013056755658
RTT101	YBR259W	NA	no	DNA_repair	Neutral	NA	NA	NA	NA	NA	-0.013281362569141	-0.00695425213533474	-0.0213732890944508	-0.0100644438302389	0.0019498031238254	0.000481081927015443	-0.00809657460680738	0.0155357108952574	0.00208704251621599	0.943054635919743	0.920420879128198	0.897952355339133	0.90862979337801	0.958984396822226	0.950938109901447	0.954279623649229	0.901668954751896	0.937229271095508	0.896197027798296	0.835985631508968	0.762006481768689	0.772444349372796	0.96169283260891	0.961617104186403	0.949785104966095	0.803575561632741	0.884692196513869	0.827786980775852	0.753752823601894	0.642244038360786	0.677143295024807	0.922020880080888	0.911933847320352	0.895397029265377	0.725976707648454	0.826796592429512	0.0168533432193269	0.0238724287593411	0.0262310784642453
RTT107	YBR259W	NA	no	DNA_repair	Neutral	NA	NA	NA	NA	NA	-0.00614618069870477	0.00574894898437655	0.0108292843454056	-0.00381278023504207	0.00325430040455047	-0.0349540249122928	-0.00788650262504894	-0.00953980493710946	0.00137206240615448	0.953328006051163	0.928586861992391	0.87780065393613	0.91795382291661	0.988243213214898	0.980437317809166	0.964669119370204	0.889391356128376	0.948259984929062	0.995744088176413	0.98914457191392	0.919318042795758	0.973569557587783	1.03230531611581	1.05474667880245	1.00896187246727	0.914161830170773	0.999001685530046	0.942478822931126	0.922822512947501	0.806925015071692	0.887086489903925	1.02342692928984	0.999561986550362	0.964774680643911	0.795095352025474	0.948074380283918	0.0207103140147008	0.0287006593699244	0.0313156065632429
SGS1	YBR259W	NA	no	DNA_repair	Neutral	NA	NA	NA	NA	NA	-0.00640506420657608	0.00236778975613088	-0.00194563543145792	-0.0180195391524615	-0.0188255447841605	-0.0536799012635342	-0.0258640025184769	-0.0345419590157752	-0.0122799348996232	0.993568920326116	0.990905710648424	0.957987082151997	0.9453110279486	1.06880518706882	1.04890999525462	1.0285994053098	0.982513092225107	0.977058086133188	0.967259952120611	0.951858989461206	0.874815739553291	0.886710847331525	1.01609529320209	1.00606016881524	0.981250303113843	0.90590252951277	0.909632308085423	0.955720133337859	0.947433528352018	0.833570361747293	0.817382802750124	1.06818617862702	1.0027481568134	0.985907943443457	0.857578312991028	0.877671800201282	0.0212331514787131	0.0299340132691863	0.0334004358572426
SHU1	YBR259W	NA	no	DNA_repair	Neutral	NA	NA	NA	NA	NA	-0.00128624897811301	0.0104675851131179	-0.0193894338244493	0.00842803092748394	-8.78266682586857e-06	0.00902586353872858	-0.000188979297832465	0.0163213356331604	0.00660686913688778	0.973450863721757	0.964510251883476	0.959582346368268	0.960372763175219	0.97990306441687	0.984564376889505	0.976694332953567	0.961309899896792	0.9651669753114	1.00234951924322	0.998010043938722	0.936753977374785	0.945779144197514	1.02327290469643	1.02527675488306	1.0036193661651	1.01462259862001	1.00594496442669	0.974415858853226	0.973006797733015	0.87810249725317	0.916336147364422	1.00264823062054	1.01843934963573	0.979711226533052	0.991626549822193	0.977446535203465	0.0187640729461788	0.0263341229394369	0.0290556781663355
SHU2	YBR259W	NA	no	DNA_repair	Neutral	NA	NA	NA	NA	NA	0.00720213610599862	-0.00244635033733056	0.00627153894161514	-0.00999008334662854	0.0061541248537012	0.0154101930445029	0.000455819223671347	-0.0107177602321469	-0.000307826909555994	0.974979767545476	0.966292902928756	0.974278233045159	0.965113785088064	0.991211416779674	0.99567574752859	0.98607918458259	0.965081653537985	0.967374568029991	0.94645477254744	0.916914821162504	0.832291479285627	0.886329724525629	0.938351273517192	0.962952030458988	0.942564692073114	0.943615083739445	0.93877115879107	0.92999279652277	0.883559485956783	0.817150720895638	0.845432415121805	0.936247555481098	0.974199304686209	0.929896332921711	0.899969440738075	0.907848864252974	0.0211296764744719	0.0297407783918272	0.0332486300826755
SLX4	YBR259W	NA	no	DNA_repair	Neutral	NA	NA	NA	NA	NA	-0.0188951554261073	-0.000297851455707223	-0.0238362715094733	-0.00306216985458326	-0.0277802203490177	-0.00199569351598056	-0.0227544808631838	-0.00578365092587611	-0.0212715615177157	0.992840834113864	0.991792229521297	0.982038740330443	0.986429875041435	1.0038540652463	1.0036112735829	0.994562869701362	0.978392134861795	0.983757196122562	1.00830954393687	1.00916262905813	0.9743229771016	0.992561763403481	0.974621621360959	0.961443880527003	0.976398157251529	0.971351796020745	0.990797892960756	0.982495333867137	1.00103502630202	0.933437021310064	0.976881677500859	0.951304459815764	0.963458925236276	0.948848985399925	0.945244762074058	0.954076240182334	0.0243304445557096	0.0346529620990679	0.0378988098902697
SRS2	YBR259W	NA	no	DNA_repair	Neutral	NA	NA	NA	NA	NA	-0.00168384850492635	0.000202090981877197	0.0163485858905344	0.00104729018180001	0.00767163393344115	0.000487739467295386	-0.0219180399555886	0.0184708304920441	-0.00826335710089235	0.969946369010892	0.960507775466869	0.945736079265614	0.929025140331641	0.991396370729908	0.989966243661092	0.969341132649422	0.959194083158903	0.961005558971473	0.988960819745293	0.988393350400288	0.934751151948856	0.916647466484406	1.0320455392033	1.05096903678049	0.991247620958296	0.976430094019246	0.989688699668265	0.95736539530048	0.949328894717292	0.897592097338355	0.848432248277032	1.03082406745895	1.04104229760926	0.93811816120307	0.95474182985596	0.942543121744333	0.0169028563221559	0.0239584445157847	0.0263882449524358
[truncated: 252 more rows]
[truncated: 60 more columns]
