# Supplementary material for: Mapping DNA damage‐dependent genetic interactions in yeast via party mating and barcode fusion genetics
Source: Mol Syst Biol. 2018 May 28;14(5):e7985. doi: 10.15252/msb.20177985 (PMC5974512; doi:10.15252/msb.20177985)
Supplement: Supplementary file 8 — Code EV1 [file MSB-14-e7985-s008.zip › BFG_GI_stats-master/data/output/table_ev5.txt]

Gene_x	Gene_y	Condition1	Condition2	Type_of_gene_x	Type_of_gene_y	Z_Condition1	Z_Condition2	GI_Condition1	GI_Condition2	Class_Condition1	Class_Condition2	DeltaZ	DeltaGI	DeltaZ_FDR
CLA4	CSM2	NoDrug	MMS	DNA_repair	DNA_repair	0.489597916765225	-7.28718188223723	0.0130548256915089	-0.259623074241525	Expected	Negative	6.12751861924362	0.272677899933034	1.51733347947307e-161
CSM2	MAG1	NoDrug	MMS	DNA_repair	DNA_repair	0.0808997304846238	-6.43279702223234	0.00232132934538856	-0.228000615329309	Expected	Negative	5.05065326551561	0.230321944674698	3.49380306236805e-110
CLA4	MMS1	NoDrug	MMS	DNA_repair	DNA_repair	-2.16182180495056	-10.5712947340493	-0.0594806744540852	-0.366448192337038	Expected	Negative	6.93607387412809	0.306967517882953	1.46136998579766e-206
MMS1	MMS4	NoDrug	MMS	DNA_repair	DNA_repair	-0.105703811327918	-2.86840943799224	-0.00349777362510602	-0.115198746542616	Expected	Negative	2.14655169886066	0.11170097291751	8.76923677480031e-21
CLA4	MPH1	NoDrug	MMS	DNA_repair	DNA_repair	0.142102193874365	-13.8558730600354	0.00408096987472982	-0.532855393566365	Expected	Negative	11.1869103572556	0.536936363441094	0
MAG1	MPH1	NoDrug	MMS	DNA_repair	DNA_repair	-1.02631640576463	-7.47258557448775	-0.0360432779083565	-0.326478528737192	Expected	Negative	5.18124104981214	0.290435250828835	7.19487019604154e-116
MMS1	MUS81	NoDrug	MMS	DNA_repair	DNA_repair	-1.46865189188351	-4.60629848890237	-0.0417477142407121	-0.163506845604371	Expected	Negative	2.67746589259211	0.121759131363659	9.42577950620897e-32
CLA4	PSY3	NoDrug	MMS	DNA_repair	DNA_repair	0.231928064925537	-6.34014271460888	0.00549768736075748	-0.198254403841932	Expected	Negative	5.19261115091182	0.20375209120269	2.29631176590309e-116
MAG1	PSY3	NoDrug	MMS	DNA_repair	DNA_repair	0.0511797065810236	-11.593683553579	0.0012986197001883	-0.359941990507531	Expected	Negative	9.00935131944357	0.361240610207719	0
CLA4	RAD18	NoDrug	MMS	DNA_repair	DNA_repair	-8.83406884363646	0.672225368744736	-0.242956278364732	0.0213515986435599	Negative	Expected	-6.29085020161911	-0.264307877008292	3.57291475291593e-170
CSM3	RAD18	NoDrug	MMS	DNA_repair	DNA_repair	-8.49506880812784	1.36979642429254	-0.244121176727197	0.047391240412663	Negative	Expected	-6.48161313566039	-0.29151241713986	1.43048924916053e-180
MAG1	RAD18	NoDrug	MMS	DNA_repair	DNA_repair	-2.45576090425035	2.80063212469071	-0.0731966292195566	0.0892042020401093	Expected	Positive	-3.72287289385637	-0.162400831259666	2.28685681071827e-60
MMS4	RAD18	NoDrug	MMS	DNA_repair	DNA_repair	-7.98497014269996	2.19097427013614	-0.237884459866838	0.0741815218158076	Negative	Expected	-6.91963691194197	-0.312065981682646	1.36155135678821e-205
MUS81	RAD18	NoDrug	MMS	DNA_repair	DNA_repair	-7.23585985290405	0.939354905739088	-0.209038922205447	0.0319342506889106	Negative	Expected	-5.40141747615032	-0.240973172894358	8.75331420932407e-126
CSM3	RAD5	NoDrug	MMS	DNA_repair	DNA_repair	-8.64076051562055	0.737741167802911	-0.253400389759085	0.0264682685588498	Negative	Expected	-6.03971547522007	-0.279868658317934	5.67820317941586e-157
MMS1	RAD5	NoDrug	MMS	DNA_repair	DNA_repair	-4.60556233826471	1.97224271430594	-0.127282851732155	0.059295954046272	Negative	Expected	-4.56879939928949	-0.186578805778427	2.31599347406935e-90
MMS4	RAD5	NoDrug	MMS	DNA_repair	DNA_repair	-7.01309959842628	2.36728518936753	-0.213190176314631	0.0832846161315288	Negative	Positive	-6.37642526077838	-0.29647479244616	8.47795163103365e-175
MUS81	RAD5	NoDrug	MMS	DNA_repair	DNA_repair	-7.28828233787083	3.3153115923258	-0.214862776869688	0.116846387941152	Negative	Positive	-7.21913017662856	-0.331709164810839	1.29577468354999e-223
CLA4	RAD51	NoDrug	MMS	DNA_repair	DNA_repair	0.101663731123016	-12.0055166193216	0.00282091418754258	-0.425856118779498	Expected	Negative	9.51871964682302	0.428677032967041	0
MAG1	RAD51	NoDrug	MMS	DNA_repair	DNA_repair	-0.248766063898837	-10.9392647616105	-0.00735731176685393	-0.384129697042206	Expected	Negative	8.20673672318036	0.376772385275352	1.25276003229025e-288
MMS1	RAD51	NoDrug	MMS	DNA_repair	DNA_repair	-1.73748032179995	-5.21353172767032	-0.0476418552069076	-0.170444745158306	Expected	Negative	2.87800845929454	0.122802889951398	1.57790435802539e-36
RAD18	RAD51	NoDrug	MMS	DNA_repair	DNA_repair	-0.155583190097932	3.26615657132131	-0.0044643724847288	0.103520357365383	Expected	Positive	-2.5257014290977	-0.107984729850112	2.39359290301435e-28
RAD5	RAD51	NoDrug	MMS	DNA_repair	DNA_repair	-11.3262319851167	3.53242846988523	-0.331635235197862	0.116452736311959	Negative	Positive	-10.162469658617	-0.448087971509822	0
CSM3	RAD52	NoDrug	MMS	DNA_repair	DNA_repair	-5.64858423692143	1.71869034800763	-0.226392224071962	0.0887787370333118	Negative	Positive	-4.82057654973555	-0.315170961105273	1.83603873190999e-100
MMS4	RAD52	NoDrug	MMS	DNA_repair	DNA_repair	0.346525370960561	1.72370149076319	0.0202900050124239	0.122812125128807	Expected	Positive	-1.11169131625414	-0.102522120116383	2.97680572206223e-06
MPH1	RAD52	NoDrug	MMS	DNA_repair	DNA_repair	-0.919965964664744	-2.70643380626004	-0.0517698930634328	-0.195189868415713	Expected	Negative	1.56781784414196	0.14341997535228	1.61766005283792e-11
CLA4	RAD54	NoDrug	MMS	DNA_repair	DNA_repair	0.269050531892278	-5.83757043011482	0.00600500092388746	-0.16150650776104	Expected	Negative	4.71238201066059	0.167511508684927	4.50063153837488e-96
MAG1	RAD54	NoDrug	MMS	DNA_repair	DNA_repair	-0.788774347717095	-9.35534754983307	-0.0188645651754343	-0.257322518337816	Expected	Negative	6.54221964350984	0.238457953162382	5.82598219948846e-184
RAD18	RAD54	NoDrug	MMS	DNA_repair	DNA_repair	0.13963565934144	4.92716669187077	0.00395785575453798	0.155688021753733	Expected	Positive	-3.57451009350938	-0.151730165999195	9.62988686248519e-56
RAD5	RAD54	NoDrug	MMS	DNA_repair	DNA_repair	-8.43392503855387	5.06405620505246	-0.24392850160988	0.16654271858623	Negative	Positive	-9.37239664716274	-0.41047122019611	0
CLA4	RAD55	NoDrug	MMS	DNA_repair	DNA_repair	0.980227143124136	-12.7298635106092	0.0257548927921659	-0.415361465803205	Expected	Negative	10.5296961608379	0.441116358595371	0
MAG1	RAD55	NoDrug	MMS	DNA_repair	DNA_repair	0.105882426871934	-7.24325178223507	0.00296461536288612	-0.234137764614721	Expected	Negative	5.54429652847389	0.237102379977607	1.80334820143426e-132
RAD18	RAD55	NoDrug	MMS	DNA_repair	DNA_repair	-11.1779926137916	1.43009367555511	-0.305121971277169	0.0409634964358741	Negative	Expected	-8.7467228667272	-0.346085467713043	0
RAD5	RAD55	NoDrug	MMS	DNA_repair	DNA_repair	-10.9412673099213	4.07055482976775	-0.304690145940973	0.121203445944492	Negative	Positive	-10.4465749247791	-0.425893591885465	0
CLA4	RAD57	NoDrug	MMS	DNA_repair	DNA_repair	-0.0066077494132951	-9.82224563500983	-0.000261368327444148	-0.484019023361439	Expected	Negative	7.65568818989127	0.483757655033995	2.49852615302929e-251
MAG1	RAD57	NoDrug	MMS	DNA_repair	DNA_repair	-0.71161358930394	-9.33359415645099	-0.0305455706534339	-0.460899808107908	Expected	Negative	6.57741889983264	0.430354237454474	6.36224191570158e-186
CLA4	RAD59	NoDrug	MMS	DNA_repair	DNA_repair	-0.308418067193127	-7.52641611603204	-0.00906679922583747	-0.290556486185494	Expected	Negative	5.80105616585985	0.281489686959656	6.3074498289161e-145
RAD18	RAD59	NoDrug	MMS	DNA_repair	DNA_repair	-9.05423627891593	1.18851900810598	-0.266917042634425	0.0390711911195242	Negative	Expected	-6.92971648211985	-0.305988233753949	3.57570224531811e-206
RAD5	RAD59	NoDrug	MMS	DNA_repair	DNA_repair	-7.93313077021251	1.06666184670631	-0.238672432652088	0.0364588280141999	Negative	Expected	-6.04219872861369	-0.275131260666288	4.33637510710957e-157
RAD55	RAD59	NoDrug	MMS	DNA_repair	DNA_repair	-8.76091749415436	1.47932062108134	-0.243124969187679	0.0495788896488447	Negative	Expected	-6.72686326643379	-0.292703858836524	2.18934591424007e-194
CSM3	RAD61	NoDrug	MMS	DNA_repair	DNA_repair	-10.3358805152946	-1.23435865062731	-0.309774796085311	-0.0502532489386712	Negative	Expected	-5.13353855917183	-0.25952154714664	9.46007282485988e-114
CLA4	RTT101	NoDrug	MMS	DNA_repair	DNA_repair	-3.09713570107245	-21.4185431598867	-0.0664576253121075	-0.565538971746593	Expected	Negative	14.6686115502663	0.499081346434486	0
RAD51	RTT101	NoDrug	MMS	DNA_repair	DNA_repair	0.78317136373141	-10.3476198288352	0.0169897265545549	-0.263148334016531	Expected	Negative	8.38070660642506	0.280138060571086	6.14487810545501e-301
RAD57	RTT101	NoDrug	MMS	DNA_repair	DNA_repair	0.256308092888786	-6.76999872727593	0.00968804829491719	-0.298427770583773	Expected	Negative	5.30615410940575	0.30811581887869	1.85027074601563e-121
CLA4	RTT107	NoDrug	MMS	DNA_repair	DNA_repair	-0.129142439579324	-11.1642825868064	-0.00365646380802095	-0.399148803617467	Expected	Negative	8.67200021146308	0.395492339809446	0
CSM2	RTT107	NoDrug	MMS	DNA_repair	DNA_repair	-0.187808800664956	-6.39633247464109	-0.00505196533042225	-0.216001684420089	Expected	Negative	4.88606691138772	0.210949719089667	3.44879043481926e-103
MAG1	RTT107	NoDrug	MMS	DNA_repair	DNA_repair	-1.70337198229958	-5.75979640275821	-0.0512758866699231	-0.203383464424841	Expected	Negative	3.27813242785012	0.152107577754918	4.70350823354925e-47
MMS1	RTT107	NoDrug	MMS	DNA_repair	DNA_repair	-3.04969081327858	1.28138309813265	-0.0854211138257865	0.0422415545401277	Negative	Expected	-2.95117431531052	-0.127662668365914	2.47211400750276e-38
PSY3	RTT107	NoDrug	MMS	DNA_repair	DNA_repair	-0.922229287454527	-12.327900362394	-0.0221193541723829	-0.365271874029289	Expected	Negative	9.00175375931152	0.343152519856906	0
RAD18	RTT107	NoDrug	MMS	DNA_repair	DNA_repair	0.0174705892158172	4.03842416059754	0.00048199689127792	0.120281696909054	Expected	Positive	-2.95082024990146	-0.119799700017776	2.49260194597316e-38
RAD5	RTT107	NoDrug	MMS	DNA_repair	DNA_repair	-2.58331401160069	2.91949356086508	-0.0727103560679552	0.0906228190679339	Expected	Positive	-3.89803924010566	-0.163333175135889	4.52469294989842e-66
RAD54	RTT107	NoDrug	MMS	DNA_repair	DNA_repair	-0.212269309434534	-5.47659103057357	-0.00479234469229464	-0.143712603378143	Expected	Negative	4.01310672110859	0.138920258685849	5.63288886379283e-70
RAD55	RTT107	NoDrug	MMS	DNA_repair	DNA_repair	-0.181731383025508	-4.29509304599424	-0.0048488594251037	-0.133105494117346	Expected	Negative	3.1363477389882	0.128256634692242	3.53909922137051e-43
RAD57	RTT107	NoDrug	MMS	DNA_repair	DNA_repair	0.13736400513454	-2.97563688328298	0.00544969856719726	-0.137770224734013	Expected	Negative	2.34893636731413	0.14321992330121	1.10501901986137e-24
RAD61	RTT107	NoDrug	MMS	DNA_repair	DNA_repair	0.313577602716394	-8.51502359914665	0.0109572316645168	-0.379890689705363	Expected	Negative	6.89699252396278	0.39084792136988	2.67897746004054e-204
RTT101	RTT107	NoDrug	MMS	DNA_repair	DNA_repair	-15.9249875194638	1.2189683147528	-0.345610663701571	0.0303829406612254	Negative	Expected	-11.3767468041996	-0.375993604362796	0
CLA4	SGS1	NoDrug	MMS	DNA_repair	DNA_repair	-0.36885521317698	-7.22292127129771	-0.0106538579554826	-0.266272315794908	Expected	Negative	5.45814337858263	0.255618457839425	1.96301800460289e-128
CSM3	SGS1	NoDrug	MMS	DNA_repair	DNA_repair	-12.9253770953616	-0.927607157710989	-0.309715942876345	-0.0284287900103985	Negative	Expected	-7.23049188325554	-0.281287152865947	2.695327775119e-224
MAG1	SGS1	NoDrug	MMS	DNA_repair	DNA_repair	-0.756131700693678	-5.48513058352548	-0.0232594660750081	-0.200467958289142	Expected	Negative	3.70962210041577	0.177208492214134	5.75272538113718e-60
RAD18	SGS1	NoDrug	MMS	DNA_repair	DNA_repair	1.44120393972531	4.50516769706514	0.0422408071474266	0.151936332125901	Expected	Positive	-2.45507141172393	-0.109695524978474	7.49234154576454e-27
RAD5	SGS1	NoDrug	MMS	DNA_repair	DNA_repair	1.7631687716382	4.81589919828746	0.0527246473544889	0.168839477432191	Expected	Positive	-2.51987637613765	-0.116114830077702	3.16694767853254e-28
RAD52	SGS1	NoDrug	MMS	DNA_repair	DNA_repair	1.41267730901615	3.94690246858688	0.0576175181815325	0.198746641170613	Expected	Positive	-2.17789347609745	-0.14112912298908	2.37344696673096e-21
RTT101	SGS1	NoDrug	MMS	DNA_repair	DNA_repair	-10.261531026665	1.22072389161326	-0.23051620094623	0.0325793435061094	Negative	Expected	-7.54194579705897	-0.263095544452339	6.27946687180575e-244
CLA4	SHU1	NoDrug	MMS	DNA_repair	DNA_repair	0.217014426702165	-5.73056916871586	0.00559871177093525	-0.195698138977183	Expected	Negative	4.70326026960733	0.201296850748118	1.03168780960549e-95
MAG1	SHU1	NoDrug	MMS	DNA_repair	DNA_repair	-0.610635124946284	-7.07077826993615	-0.0169438238463292	-0.240179987913789	Expected	Negative	5.08965427532803	0.22323616406746	7.35885570756985e-112
RTT107	SHU1	NoDrug	MMS	DNA_repair	DNA_repair	-0.464385255910411	-6.15784998538229	-0.0120830015774934	-0.199311290957709	Expected	Negative	4.5084098984621	0.187228289380216	4.8597400179785e-88
CLA4	SHU2	NoDrug	MMS	DNA_repair	DNA_repair	0.31303571913582	-6.63838684762638	0.00875722027608742	-0.242634030537964	Expected	Negative	5.46177294934503	0.251391250814052	1.35914443715228e-128
MAG1	SHU2	NoDrug	MMS	DNA_repair	DNA_repair	0.133429209614834	-10.1765861579604	0.00404703938244653	-0.372224568186806	Expected	Negative	7.91876378009964	0.376271607569253	8.45663598548815e-269
MPH1	SHU2	NoDrug	MMS	DNA_repair	DNA_repair	-4.34357061386076	0.268068959432652	-0.127831386538634	0.0104395879706348	Negative	Expected	-2.83265128930108	-0.138270974509269	2.05641352024465e-35
RTT107	SHU2	NoDrug	MMS	DNA_repair	DNA_repair	0.37429166627086	-6.57987662265595	0.0105044014050907	-0.226342087638499	Expected	Negative	5.33496113164745	0.236846489043589	9.21334864250041e-123
CSM2	SLX4	NoDrug	MMS	DNA_repair	DNA_repair	0.0533844774300477	-3.0575647475268	0.00195971735728609	-0.151867020593538	Expected	Negative	2.490611348904	0.153826737950824	1.30870399256803e-27
MAG1	SLX4	NoDrug	MMS	DNA_repair	DNA_repair	-0.0841694359099976	-7.71797261211213	-0.00310896951600398	-0.356647429785451	Expected	Negative	5.97614019318664	0.353538460269447	9.7049032377864e-154
MMS1	SLX4	NoDrug	MMS	DNA_repair	DNA_repair	-1.28656590875559	-5.17327041320324	-0.0438583400079714	-0.22208373616007	Expected	Negative	3.25122889570211	0.178225396152098	2.63434490488139e-46
MPH1	SLX4	NoDrug	MMS	DNA_repair	DNA_repair	0.240041259034256	-3.79721865797945	0.00860949195447022	-0.183611315225915	Expected	Negative	3.192813729086	0.192220807180385	1.07434029299201e-44
PSY3	SLX4	NoDrug	MMS	DNA_repair	DNA_repair	-0.00336711958446944	-4.74853372033019	-0.000104822119270396	-0.19658443959866	Expected	Negative	3.79319804004372	0.196479617479389	1.21237200404934e-62
RAD51	SLX4	NoDrug	MMS	DNA_repair	DNA_repair	0.141451784513305	-7.81628235704695	0.00493524639396216	-0.350541436818545	Expected	Negative	6.25608962645421	0.355476683212507	2.40329581858419e-168
RAD54	SLX4	NoDrug	MMS	DNA_repair	DNA_repair	0.77779655343778	-8.55094789322869	0.02303974555052	-0.320504097281163	Expected	Negative	7.19106054367338	0.343543842831683	6.21534900971611e-222
RAD55	SLX4	NoDrug	MMS	DNA_repair	DNA_repair	0.832428781070465	-8.94118258135475	0.0275098703262186	-0.366182638038012	Expected	Negative	7.48103748696303	0.39369250836423	4.54810794476334e-240
RAD57	SLX4	NoDrug	MMS	DNA_repair	DNA_repair	0.459994178224041	-4.47414572458976	0.0273649349921865	-0.34219834671363	Expected	Negative	3.81403601954783	0.369563281705816	2.5730707546797e-63
RAD59	SLX4	NoDrug	MMS	DNA_repair	DNA_repair	-0.441945036097114	-9.00936075561499	-0.016190692387743	-0.432730924556588	Expected	Negative	6.89544399291132	0.416540232168845	3.19217341964016e-204
RTT101	SLX4	NoDrug	MMS	DNA_repair	DNA_repair	-0.198114740351545	-9.29699462195783	-0.00558638134922936	-0.328811060174403	Expected	Negative	7.14587024474275	0.323224678825174	3.51611266204372e-219
SHU1	SLX4	NoDrug	MMS	DNA_repair	DNA_repair	0.144298032987958	-3.85844001187766	0.00511926535304291	-0.183803917415314	Expected	Negative	3.18073738985459	0.188923182768357	2.26940444464619e-44
SHU2	SLX4	NoDrug	MMS	DNA_repair	DNA_repair	0.0283924123754711	-4.38134860890389	0.00119399236271266	-0.248116148834529	Expected	Negative	3.53446918676751	0.249310141197242	1.52731066514106e-54
RAD5	SRS2	NoDrug	MMS	DNA_repair	DNA_repair	1.3508081294996	7.79426399942411	0.0381442082094585	0.260563180405914	Expected	Positive	-5.08266907104172	-0.222418972196456	1.52605471183231e-111
RAD61	SRS2	NoDrug	MMS	DNA_repair	DNA_repair	-1.73670962432345	-4.87459227172981	-0.0604146328767503	-0.235319861922485	Expected	Negative	2.93944743649269	0.174905229045734	4.64517550760339e-38
RTT101	SRS2	NoDrug	MMS	DNA_repair	DNA_repair	-15.4467715383222	0.570957539109174	-0.313595992406598	0.0145275863197427	Negative	Expected	-10.0802823567473	-0.328123578726341	0
CLA4	CSM3	NoDrug	4NQO	DNA_repair	DNA_repair	-1.67925280798151	-11.3640469747762	-0.0383769658204933	-0.377096521266301	Expected	Negative	8.4066913502044	0.338719555445807	0
CLA4	MMS1	NoDrug	4NQO	DNA_repair	DNA_repair	-2.16182180495056	-10.3653249519208	-0.0594806744540852	-0.417236029957251	Expected	Negative	7.33737624801569	0.357755355503166	1.12004012862976e-249
MMS4	MPH1	NoDrug	4NQO	DNA_repair	DNA_repair	-7.33356085381105	0.316871777984627	-0.255525068754263	0.0169015479283086	Negative	Expected	-4.27598317038127	-0.272426616682572	1.7029701794861e-85
MPH1	MUS81	NoDrug	4NQO	DNA_repair	DNA_repair	-10.3200445477235	-1.2970674750209	-0.351944618573685	-0.0670420029764083	Negative	Expected	-4.6008326076021	-0.284902615597277	7.65630201357488e-99
CLA4	RAD18	NoDrug	4NQO	DNA_repair	DNA_repair	-8.83406884363646	0.535464548077252	-0.242956278364732	0.0174766612287216	Negative	Expected	-6.101909791374	-0.260432939593454	4.90478953589947e-173
CSM3	RAD18	NoDrug	4NQO	DNA_repair	DNA_repair	-8.49506880812784	2.04521763377904	-0.244121176727197	0.0720221171327856	Negative	Expected	-6.95552763231706	-0.316143293859983	2.02522581812421e-224
MAG1	RAD18	NoDrug	4NQO	DNA_repair	DNA_repair	-2.45576090425035	-10.4686769355936	-0.0731966292195566	-0.389732942600629	Expected	Negative	6.63733396085826	0.316536313381072	1.62717121315212e-204
MMS1	RAD18	NoDrug	4NQO	DNA_repair	DNA_repair	-1.74626338997346	3.29354362138718	-0.04729769767322	0.101876174125678	Expected	Positive	-3.6282611839477	-0.149173871798898	7.48966653450367e-62
MMS4	RAD18	NoDrug	4NQO	DNA_repair	DNA_repair	-7.98497014269996	1.18953925352154	-0.237884459866838	0.0428732047303359	Negative	Expected	-6.00415438074858	-0.280757664597174	1.41412678418633e-167
MUS81	RAD18	NoDrug	4NQO	DNA_repair	DNA_repair	-7.23585985290405	4.00785675106045	-0.209038922205447	0.140420160764534	Negative	Positive	-7.69552883351204	-0.349459082969981	1.87562226551332e-274
PSY3	RAD18	NoDrug	4NQO	DNA_repair	DNA_repair	0.231071403058382	-11.5836400269972	0.00665632442279034	-0.410107642112124	Expected	Negative	9.13101937812816	0.416763966534914	0
CSM3	RAD5	NoDrug	4NQO	DNA_repair	DNA_repair	-8.64076051562055	0.201189758470019	-0.253400389759085	0.00789435028739057	Negative	Expected	-5.33402249790713	-0.261294740046475	1.69488179082496e-132
MMS1	RAD5	NoDrug	4NQO	DNA_repair	DNA_repair	-4.60556233826471	1.14983371137986	-0.127282851732155	0.039359729564516	Negative	Expected	-3.7877827400919	-0.166642581296671	2.49841716119838e-67
MMS4	RAD5	NoDrug	4NQO	DNA_repair	DNA_repair	-7.01309959842628	2.88570993172393	-0.213190176314631	0.115741454376174	Negative	Positive	-6.53592163012043	-0.328931630690805	2.42355071386123e-198
MUS81	RAD5	NoDrug	4NQO	DNA_repair	DNA_repair	-7.28828233787083	2.76943234186928	-0.214862776869688	0.108085364541897	Negative	Positive	-6.60276815273239	-0.322948141411585	2.19412470080523e-202
PSY3	RAD5	NoDrug	4NQO	DNA_repair	DNA_repair	0.670074576782951	-9.15903224348306	0.0196932438617058	-0.360783617149692	Expected	Negative	7.74164888935488	0.380476861011398	9.45478639820558e-278
RAD18	RAD51	NoDrug	4NQO	DNA_repair	DNA_repair	-0.155583190097932	3.56115699102556	-0.0044643724847288	0.119600768865597	Expected	Positive	-2.80857888931781	-0.124065141350326	1.96955968475348e-37
RAD5	RAD51	NoDrug	4NQO	DNA_repair	DNA_repair	-11.3262319851167	3.08812917986807	-0.331635235197862	0.115134756670107	Negative	Positive	-9.4242737351073	-0.446769991867969	0
CSM3	RAD52	NoDrug	4NQO	DNA_repair	DNA_repair	-5.64858423692143	1.16070807735208	-0.226392224071962	0.0643499223419845	Negative	Expected	-4.24997016122208	-0.290742146413946	1.68811938669865e-84
MPH1	RAD52	NoDrug	4NQO	DNA_repair	DNA_repair	-0.919965964664744	-7.19178528612998	-0.0517698930634328	-0.56055410061152	Expected	Negative	5.29239121226492	0.508784207548087	1.72662727006449e-130
PSY3	RAD52	NoDrug	4NQO	DNA_repair	DNA_repair	-0.00464245397299366	-7.74149701918305	-0.000186200017832337	-0.430851194443256	Expected	Negative	6.2778135345165	0.430664994425424	4.32185885562771e-183
RAD18	RAD54	NoDrug	4NQO	DNA_repair	DNA_repair	0.13963565934144	4.17525260950257	0.00395785575453798	0.138671242959093	Expected	Positive	-3.08528657849518	-0.134713387204555	5.70641539672052e-45
RAD5	RAD54	NoDrug	4NQO	DNA_repair	DNA_repair	-8.43392503855387	4.21936772354068	-0.24392850160988	0.155430618170653	Negative	Positive	-8.52698104706988	-0.399359119780533	0
MAG1	RAD55	NoDrug	4NQO	DNA_repair	DNA_repair	0.105882426871934	-9.27143896290309	0.00296461536288612	-0.39166884135986	Expected	Negative	7.78661684667385	0.394633456722746	6.07545513569932e-281
RAD18	RAD55	NoDrug	4NQO	DNA_repair	DNA_repair	-11.1779926137916	2.50459624274926	-0.305121971277169	0.0774909995218609	Negative	Positive	-9.27328784636142	-0.38261297079903	0
RAD5	RAD55	NoDrug	4NQO	DNA_repair	DNA_repair	-10.9412673099213	2.4048002371464	-0.304690145940973	0.0823605794081692	Negative	Positive	-8.76845176440877	-0.387050725349142	0
MMS1	RAD57	NoDrug	4NQO	DNA_repair	DNA_repair	-0.200680288890896	-7.34671119755779	-0.00780033338759965	-0.397582997035939	Expected	Negative	5.84999536402165	0.38978266364834	3.64530530820796e-159
RAD5	RAD59	NoDrug	4NQO	DNA_repair	DNA_repair	-7.93313077021251	-0.146926959375804	-0.238672432652088	-0.0058614150700514	Negative	Expected	-4.65936936900044	-0.232811017582037	2.4250215418106e-101
RAD55	RAD59	NoDrug	4NQO	DNA_repair	DNA_repair	-8.76091749415436	0.898156081324708	-0.243124969187679	0.036972660053322	Negative	Expected	-5.64194230908977	-0.280097629241001	4.23517687503094e-148
RAD57	RAD59	NoDrug	4NQO	DNA_repair	DNA_repair	-0.8203934679811	-6.44640761605713	-0.0347531388113405	-0.406448418571569	Expected	Negative	4.89333284599284	0.371695279760229	1.0795691392623e-111
CLA4	RAD61	NoDrug	4NQO	DNA_repair	DNA_repair	-1.71337400333763	-7.12392428758629	-0.059128617272131	-0.376065338778546	Expected	Negative	5.02528167952716	0.316936721506415	9.65941864359215e-118
MMS1	RAD61	NoDrug	4NQO	DNA_repair	DNA_repair	-1.95906351638308	-7.946778419299	-0.0666457412664448	-0.404956216975499	Expected	Negative	5.52158582526571	0.338310475709054	6.3591470656176e-142
RAD18	RAD61	NoDrug	4NQO	DNA_repair	DNA_repair	-0.563013930681368	-9.33228052266214	-0.0225422470049203	-0.461752240740677	Expected	Negative	6.90044725891119	0.439209993735757	5.98698693621514e-221
RAD5	RAD61	NoDrug	4NQO	DNA_repair	DNA_repair	-0.00919698034293857	-7.21075962017484	-0.000375665415515921	-0.396980507866869	Expected	Negative	5.78545901818408	0.396604842451353	1.05187495855212e-155
RAD59	RAD61	NoDrug	4NQO	DNA_repair	DNA_repair	-1.98454598086864	-4.63993133482137	-0.0726181979904974	-0.270012014168962	Expected	Negative	2.87153574002694	0.197393816178465	4.21873267501477e-39
CLA4	RTT101	NoDrug	4NQO	DNA_repair	DNA_repair	-3.09713570107245	-14.4991855334147	-0.0664576253121075	-0.430456646291571	Expected	Negative	9.93690142642721	0.363999020979463	0
CSM3	RTT101	NoDrug	4NQO	DNA_repair	DNA_repair	-1.20983436195164	-16.3048110109268	-0.0228785116334399	-0.427194195322591	Expected	Negative	12.5128290928584	0.404315683689151	0
MUS81	RTT101	NoDrug	4NQO	DNA_repair	DNA_repair	0.550133524714042	3.59325450342587	0.0122607475584932	0.112400380082752	Expected	Positive	-2.60723607274358	-0.100139632524259	2.20578419289057e-32
RAD61	RTT101	NoDrug	4NQO	DNA_repair	DNA_repair	-1.62528722347668	-9.47021398765276	-0.0454333087092994	-0.380413822628586	Expected	Negative	6.84487150055756	0.334980513919286	1.9406314733483e-217
MMS4	RTT107	NoDrug	4NQO	DNA_repair	DNA_repair	-7.86282832330321	-0.509617906718565	-0.234296298446464	-0.0230112331670498	Negative	Expected	-3.9054654023286	-0.211285065279415	1.65539707145395e-71
RAD18	RTT107	NoDrug	4NQO	DNA_repair	DNA_repair	0.0174705892158172	-12.4667473835235	0.00048199689127792	-0.406669296199797	Expected	Negative	9.53006223701779	0.407151293091075	0
RAD51	RTT107	NoDrug	4NQO	DNA_repair	DNA_repair	-9.22346000991812	-1.09340299495974	-0.26000816010446	-0.0456458799339888	Negative	Expected	-4.25549110743396	-0.214362280170471	1.04724246158675e-84
CSM3	SGS1	NoDrug	4NQO	DNA_repair	DNA_repair	-12.9253770953616	0.259920911845217	-0.309715942876345	0.00879287231026037	Negative	Expected	-7.6831161785712	-0.318508815186605	1.33005780671104e-273
RAD18	SGS1	NoDrug	4NQO	DNA_repair	DNA_repair	1.44120393972531	5.44432414716738	0.0422408071474266	0.185461202527145	Expected	Positive	-3.18703145943746	-0.143220395379718	6.33074204053004e-48
RAD5	SGS1	NoDrug	4NQO	DNA_repair	DNA_repair	1.7631687716382	5.14552015770171	0.0527246473544889	0.194559626328411	Expected	Positive	-2.9422060107281	-0.141834978973922	5.47474525812348e-41
RAD52	SGS1	NoDrug	4NQO	DNA_repair	DNA_repair	1.41267730901615	3.3441780412693	0.0576175181815325	0.179314626758898	Expected	Positive	-1.80642251330909	-0.121697108577366	5.61705630758647e-16
RTT101	SGS1	NoDrug	4NQO	DNA_repair	DNA_repair	-10.261531026665	1.92120315588039	-0.23051620094623	0.0578669681455327	Negative	Expected	-7.67492109754633	-0.288383169091763	4.74287809056864e-273
RAD18	SHU1	NoDrug	4NQO	DNA_repair	DNA_repair	-1.50916424872989	-9.22403541815995	-0.0600559507782172	-0.447334286885197	Expected	Negative	6.17338640485888	0.387278336106979	4.30617994475324e-177
RAD5	SHU1	NoDrug	4NQO	DNA_repair	DNA_repair	-0.0994923137442546	-6.8489437197561	-0.00403877593895135	-0.369328001236346	Expected	Negative	5.41199163112114	0.365289225297394	2.17063485545841e-136
RAD55	SHU1	NoDrug	4NQO	DNA_repair	DNA_repair	0.909899530172672	-9.9456130826839	0.0228199555915461	-0.358491373743743	Expected	Negative	8.68357986616751	0.381311329335289	0
MPH1	SHU2	NoDrug	4NQO	DNA_repair	DNA_repair	-4.34357061386076	0.172645688516185	-0.127831386538634	0.00783116229515831	Negative	Expected	-2.50898834794687	-0.135662548833792	4.66554443904138e-30
CSM2	SLX4	NoDrug	4NQO	DNA_repair	DNA_repair	0.0533844774300477	-2.06665015888148	0.00195971735728609	-0.12450734352949	Expected	Negative	1.79261259783615	0.126467060886776	9.27643350403401e-16
PSY3	SLX4	NoDrug	4NQO	DNA_repair	DNA_repair	-0.00336711958446944	-2.65362480797341	-0.000104822119270396	-0.132012883448359	Expected	Negative	2.24770019267822	0.131908061329089	2.76117947352374e-24
RAD52	SLX4	NoDrug	4NQO	DNA_repair	DNA_repair	-0.619914096268907	-5.6746658491985	-0.0357597773103259	-0.461699594223455	Expected	Negative	4.27067338985359	0.425939816913129	2.56471139463851e-85
SHU1	SLX4	NoDrug	4NQO	DNA_repair	DNA_repair	0.144298032987958	-1.97294403293531	0.00511926535304291	-0.110189369370423	Expected	Negative	1.74273172638471	0.115308634723466	5.91392897897259e-15
SHU2	SLX4	NoDrug	4NQO	DNA_repair	DNA_repair	0.0283924123754711	-2.5490519689321	0.00119399236271266	-0.171184821811823	Expected	Negative	2.17549499166597	0.172378814174535	8.15415283587818e-23
MMS4	SRS2	NoDrug	4NQO	DNA_repair	DNA_repair	-4.91846642094949	-0.0896771051679048	-0.120330386761501	-0.00325739341934677	Negative	Expected	-2.67324800420921	-0.117072993342155	5.36007824224088e-34
RAD5	SRS2	NoDrug	4NQO	DNA_repair	DNA_repair	1.3508081294996	6.03095426027022	0.0381442082094585	0.216039657670535	Expected	Positive	-3.90006273409636	-0.177895449461076	2.54125104428973e-71
CSM3	MMS4	NoDrug	BLMC	DNA_repair	DNA_repair	-1.07273410944533	-6.38288236616764	-0.0260774636521938	-0.316550105541622	Expected	Negative	5.25922689020738	0.290472641889428	5.80550807773814e-58
MMS4	MPH1	NoDrug	BLMC	DNA_repair	DNA_repair	-7.33356085381105	-0.299754274873271	-0.255525068754263	-0.0205014762678704	Negative	Expected	-3.06186759172222	-0.235023592486393	2.52446454085986e-20
CSM2	MUS81	NoDrug	BLMC	DNA_repair	DNA_repair	-0.521243922709988	-16.3591047458249	-0.0144786000561603	-1.00832532443473	Expected	Negative	14.7004010875044	0.993846724378568	0
MMS4	MUS81	NoDrug	BLMC	DNA_repair	DNA_repair	-1.5217002845212	-4.08409258915563	-0.052975657251971	-0.309393027164769	Expected	Negative	3.07558068862071	0.256417369912798	2.86765940768239e-20
MPH1	MUS81	NoDrug	BLMC	DNA_repair	DNA_repair	-10.3200445477235	-0.810498798119165	-0.351944618573685	-0.0572307755587523	Negative	Expected	-3.75834663828492	-0.294713843014933	3.07192299473826e-30
CSM2	PSY3	NoDrug	BLMC	DNA_repair	DNA_repair	1.59048046329238	3.51185715986424	0.0403799554493682	0.176743487642847	Expected	Positive	-2.41912864470461	-0.136363532193479	5.73427518294678e-13
CLA4	RAD18	NoDrug	BLMC	DNA_repair	DNA_repair	-8.83406884363646	-0.248042680809491	-0.242956278364732	-0.0125865998527715	Negative	Expected	-3.99134200925235	-0.230369678511961	5.09761238434144e-34
CSM3	RAD18	NoDrug	BLMC	DNA_repair	DNA_repair	-8.49506880812784	0.446053502692683	-0.244121176727197	0.0258442769974458	Negative	Expected	-4.17419764565335	-0.269965453724643	4.00790014305915e-37
MMS1	RAD18	NoDrug	BLMC	DNA_repair	DNA_repair	-1.74626338997346	-7.10360158092846	-0.04729769767322	-0.366898999835033	Expected	Negative	5.48007350539414	0.319601302161813	8.56235127180298e-63
MUS81	RAD18	NoDrug	BLMC	DNA_repair	DNA_repair	-7.23585985290405	0.673108285643835	-0.209038922205447	0.0413948663785579	Negative	Expected	-3.68579816823833	-0.250433788584005	4.06365244274647e-29
MUS81	RAD5	NoDrug	BLMC	DNA_repair	DNA_repair	-7.28828233787083	0.137236855891408	-0.214862776869688	0.00899970707600654	Negative	Expected	-3.11353826953341	-0.223862483945694	5.50178188933362e-21
MPH1	RAD51	NoDrug	BLMC	DNA_repair	DNA_repair	-1.59710740262791	-5.75632189486162	-0.0530380490396325	-0.374329118459713	Expected	Negative	4.40016394873253	0.32129106942008	9.86674932562031e-41
CSM2	RAD52	NoDrug	BLMC	DNA_repair	DNA_repair	0.349813999344367	-2.3909265245692	0.0200107522625695	-0.269046980631436	Expected	Negative	2.28986369539425	0.289057732894006	1.59288981829345e-11
CSM3	RAD52	NoDrug	BLMC	DNA_repair	DNA_repair	-5.64858423692143	-0.399393860996701	-0.226392224071962	-0.0342710049043649	Negative	Expected	-2.02859860391887	-0.192121219167597	2.53312845894211e-09
MPH1	RAD52	NoDrug	BLMC	DNA_repair	DNA_repair	-0.919965964664744	-1.91787859036205	-0.0517698930634328	-0.221463226928123	Expected	Negative	1.32103089011956	0.16969333386469	0.000312687744868604
MUS81	RAD52	NoDrug	BLMC	DNA_repair	DNA_repair	1.40775467182548	-3.28284132373941	0.0567811857944235	-0.29922857119157	Expected	Negative	3.57171268671522	0.356009756985994	4.17295531692267e-27
PSY3	RAD52	NoDrug	BLMC	DNA_repair	DNA_repair	-0.00464245397299366	-2.68469232195416	-0.000186200017832337	-0.218414488943704	Expected	Negative	2.40591532126433	0.218228288925871	1.19542171605598e-12
RAD5	RAD54	NoDrug	BLMC	DNA_repair	DNA_repair	-8.43392503855387	-0.627122556581532	-0.24392850160988	-0.0384026540439115	Negative	Expected	-3.03480891463272	-0.205525847565968	5.20775516541371e-20
RAD51	RAD54	NoDrug	BLMC	DNA_repair	DNA_repair	4.17560993089099	-5.13577033320935	0.0944807254077506	-0.242553471415709	Positive	Negative	6.43579484550489	0.337034196823459	1.99919052046443e-86
MUS81	RAD55	NoDrug	BLMC	DNA_repair	DNA_repair	0.342872182113735	-2.22921964610479	0.00930594103089349	-0.128389281754509	Expected	Negative	2.16268673943646	0.137695222785403	2.46511449093512e-10
RAD5	RAD55	NoDrug	BLMC	DNA_repair	DNA_repair	-10.9412673099213	-0.67221758401658	-0.304690145940973	-0.0375397332880263	Negative	Expected	-4.28105828605349	-0.267150412652946	5.97156655099107e-39
MMS1	RAD57	NoDrug	BLMC	DNA_repair	DNA_repair	-0.200680288890896	-6.17404547512925	-0.00780033338759965	-0.479953142169114	Expected	Negative	5.4324616634445	0.472152808781514	8.99983840763417e-62
MPH1	RAD57	NoDrug	BLMC	DNA_repair	DNA_repair	-0.887644201917089	-7.55446963587715	-0.0369311961742779	-0.627625023499325	Expected	Negative	6.35730935135106	0.590693827325047	2.25146975987775e-84
MUS81	RAD57	NoDrug	BLMC	DNA_repair	DNA_repair	-0.0123920805411349	-1.19646541749159	-0.000514670346940586	-0.11109305788326	Expected	Negative	1.08712378644289	0.110578387536319	0.00491704975097173
RAD51	RAD57	NoDrug	BLMC	DNA_repair	DNA_repair	1.95988069033403	-0.251293750906405	0.080825657957705	-0.0215551329804696	Positive	Expected	1.07570526195255	0.102380790938175	0.00551601379765663
RAD18	RAD59	NoDrug	BLMC	DNA_repair	DNA_repair	-9.05423627891593	-0.113328838544513	-0.266917042634425	-0.0061796453238478	Negative	Expected	-4.20631207889283	-0.260737397310577	1.1786189787656e-37
RAD5	RAD59	NoDrug	BLMC	DNA_repair	DNA_repair	-7.93313077021251	-1.00795928547022	-0.238672432652088	-0.0585274931877643	Negative	Expected	-2.75465078857428	-0.180144939464324	1.24418619610824e-16
RAD55	RAD59	NoDrug	BLMC	DNA_repair	DNA_repair	-8.76091749415436	-1.34392974499026	-0.243124969187679	-0.072954515174541	Negative	Expected	-2.79120779691353	-0.170170454013138	4.73673660295265e-17
CSM3	RAD61	NoDrug	BLMC	DNA_repair	DNA_repair	-10.3358805152946	-0.316497166159928	-0.309774796085311	-0.0181884382739273	Negative	Expected	-4.4988395703851	-0.291586357811384	6.68924816541368e-43
MMS1	RTT101	NoDrug	BLMC	DNA_repair	DNA_repair	4.46217728213027	-0.356314444129576	0.0942922531034897	-0.0149668737975823	Positive	Expected	2.32364688338161	0.109259126901072	7.61050345357757e-12
MMS4	RTT101	NoDrug	BLMC	DNA_repair	DNA_repair	-0.961467971645045	-10.8189739138981	-0.0219426295337457	-0.501375455436858	Expected	Negative	9.28107914838288	0.479432825903113	3.41766975976088e-179
MMS4	RTT107	NoDrug	BLMC	DNA_repair	DNA_repair	-7.86282832330321	-0.911210076684964	-0.234296298446464	-0.0551171448566792	Negative	Expected	-2.65729240383584	-0.179179153589785	1.59034568779178e-15
RTT101	SGS1	NoDrug	BLMC	DNA_repair	DNA_repair	-10.261531026665	-1.04763721603011	-0.23051620094623	-0.0498758206541891	Negative	Expected	-3.4315066408938	-0.180640380292041	2.4600311160028e-25
RTT107	SGS1	NoDrug	BLMC	DNA_repair	DNA_repair	-11.1271935241212	-0.54456599928805	-0.326341461653103	-0.0337224543085135	Negative	Expected	-4.2706044305127	-0.292619007344589	8.81489581369043e-39
CSM2	SHU1	NoDrug	BLMC	DNA_repair	DNA_repair	2.02826536196351	3.06667202855559	0.0621266936592939	0.184837451120558	Expected	Positive	-1.81499043095055	-0.122710757461264	1.41769463482984e-07
MMS4	SHU1	NoDrug	BLMC	DNA_repair	DNA_repair	-0.621961229764151	-5.09332758374981	-0.017184109887309	-0.290366774562876	Expected	Negative	4.31217445740546	0.273182664675567	3.76258330663467e-39
MUS81	SHU1	NoDrug	BLMC	DNA_repair	DNA_repair	-0.180952990693441	-11.0580603693866	-0.00485854965374006	-0.645941201708885	Expected	Negative	9.97190494417447	0.641082652055145	9.10220671514831e-207
PSY3	SHU1	NoDrug	BLMC	DNA_repair	DNA_repair	1.9504003719009	3.29210094093033	0.0478696401723691	0.158028287230726	Expected	Positive	-2.04327089703058	-0.110158647058357	1.92228159447268e-09
MPH1	SHU2	NoDrug	BLMC	DNA_repair	DNA_repair	-4.34357061386076	-0.289096659375209	-0.127831386538634	-0.0161523106010522	Negative	Expected	-1.76850717019179	-0.111679075937582	3.18538123307201e-07
SHU1	SHU2	NoDrug	BLMC	DNA_repair	DNA_repair	1.65483846062879	2.41343592442873	0.067010685015146	0.182182053239061	Expected	Positive	-1.3444865969602	-0.115171368223916	0.000189097567397647
CSM2	SLX4	NoDrug	BLMC	DNA_repair	DNA_repair	0.0533844774300477	-3.3400537905316	0.00195971735728609	-0.245210694979713	Expected	Negative	3.01127923831165	0.247170412336999	1.76199427826427e-19
MPH1	SLX4	NoDrug	BLMC	DNA_repair	DNA_repair	0.240041259034256	-13.8174456966403	0.00860949195447022	-0.962792021854916	Expected	Negative	12.3952800397929	0.971401513809386	0
PSY3	SLX4	NoDrug	BLMC	DNA_repair	DNA_repair	-0.00336711958446944	-7.71597724690944	-0.000104822119270396	-0.467986844642379	Expected	Negative	6.86300132253216	0.467882022523108	3.60169185700963e-98
SHU1	SLX4	NoDrug	BLMC	DNA_repair	DNA_repair	0.144298032987958	-6.12928124963463	0.00511926535304291	-0.426779692100968	Expected	Negative	5.5267712736312	0.431898957454011	7.8565776395171e-64
SHU2	SLX4	NoDrug	BLMC	DNA_repair	DNA_repair	0.0283924123754711	-8.84237699810974	0.00119399236271266	-0.692877729551962	Expected	Negative	7.80468523139178	0.694071721914675	7.96849794947476e-127
MPH1	SRS2	NoDrug	BLMC	DNA_repair	DNA_repair	-12.8165972742468	-0.412043945473853	-0.341724209079489	-0.0219516220728017	Negative	Expected	-5.36761177616456	-0.319772587006688	9.19094738197633e-61
RAD18	SRS2	NoDrug	BLMC	DNA_repair	DNA_repair	3.0696953446881	-0.255848406268105	0.0998329696309262	-0.016096239851759	Positive	Expected	1.63690929878513	0.115929209482685	3.71399709677257e-06
RAD5	SRS2	NoDrug	BLMC	DNA_repair	DNA_repair	1.3508081294996	-2.01219952501286	0.0381442082094585	-0.113642936775645	Expected	Negative	2.40386389147418	0.151787144985103	1.22854477530713e-12
RTT101	SRS2	NoDrug	BLMC	DNA_repair	DNA_repair	-15.4467715383222	-0.42658639421397	-0.313595992406598	-0.0172201045857129	Negative	Expected	-6.55918540356776	-0.296375887820885	3.06889202388745e-90
RTT107	SRS2	NoDrug	BLMC	DNA_repair	DNA_repair	-12.0323462868904	-1.20749481910405	-0.30978660000192	-0.0636177275268228	Negative	Expected	-4.19796897919962	-0.246168872475097	1.59046877080293e-37
RAD52	YCL047C	NoDrug	BLMC	DNA_repair	Neutral	0.0321861228623554	-1.32021843059127	0.00127359760431571	-0.110632779777474	Expected	Negative	1.20755933375551	0.111906377381789	0.00127873938817891
CLA4	CSM2	NoDrug	HYDX	DNA_repair	DNA_repair	0.489597916765225	-22.203945351154	0.0130548256915089	-0.887519320942501	Expected	Negative	18.7428962556967	0.900574146634009	0
CLA4	MAG1	NoDrug	HYDX	DNA_repair	DNA_repair	0.454184866320207	-19.7742662985619	0.0134598172478598	-0.892998217757205	Expected	Negative	16.7815695188243	0.906458035005065	0
CSM3	MPH1	NoDrug	HYDX	DNA_repair	DNA_repair	0.672650152521963	3.51794126622501	0.0174616128473186	0.135216556559903	Expected	Positive	-2.53883694648406	-0.117754943712584	5.01945541392499e-16
MMS1	MPH1	NoDrug	HYDX	DNA_repair	DNA_repair	-1.24859962349527	1.77859348246953	-0.0354626642130703	0.0751501363902522	Expected	Positive	-2.17266154849174	-0.110612800603323	6.3141730068448e-12
MMS4	MPH1	NoDrug	HYDX	DNA_repair	DNA_repair	-7.33356085381105	1.25128640777289	-0.255525068754263	0.0653970116697011	Negative	Expected	-5.10911084587025	-0.320922080423964	1.58105190823918e-62
MMS1	MUS81	NoDrug	HYDX	DNA_repair	DNA_repair	-1.46865189188351	2.08512993983505	-0.0417477142407121	0.093346781701851	Expected	Positive	-2.54750636603496	-0.135094495942563	4.00073687225661e-16
MPH1	MUS81	NoDrug	HYDX	DNA_repair	DNA_repair	-10.3200445477235	0.336904192449423	-0.351944618573685	0.0178261679771333	Negative	Expected	-5.87406968576418	-0.369770786550819	2.41552422828615e-82
CSM2	PSY3	NoDrug	HYDX	DNA_repair	DNA_repair	1.59048046329238	4.09577699653977	0.0403799554493682	0.154754806631467	Expected	Positive	-2.51254550723484	-0.114374851182099	1.01137686836427e-15
CLA4	RAD18	NoDrug	HYDX	DNA_repair	DNA_repair	-8.83406884363646	0.855964132332928	-0.242956278364732	0.0344027730069387	Negative	Expected	-5.69518009960305	-0.277359051371671	1.8519545473944e-77
CSM3	RAD18	NoDrug	HYDX	DNA_repair	DNA_repair	-8.49506880812784	1.70939049724796	-0.244121176727197	0.0742150299162674	Negative	Expected	-6.11421212865449	-0.318336206643465	4.24479897640831e-89
MMS1	RAD18	NoDrug	HYDX	DNA_repair	DNA_repair	-1.74626338997346	-7.19779793185453	-0.04729769767322	-0.28518431280033	Expected	Negative	4.95658472593902	0.23788661512711	9.50372376419734e-59
MMS4	RAD18	NoDrug	HYDX	DNA_repair	DNA_repair	-7.98497014269996	-0.893199136028898	-0.237884459866838	-0.0403305115122175	Negative	Expected	-3.65195141503833	-0.197553948354621	2.29165570015365e-32
MPH1	RAD18	NoDrug	HYDX	DNA_repair	DNA_repair	-0.289294447511102	3.33030751268688	-0.00837429299428173	0.143268386580256	Expected	Positive	-2.92452937885219	-0.151642679574538	5.30554808955936e-21
MUS81	RAD18	NoDrug	HYDX	DNA_repair	DNA_repair	-7.23585985290405	2.7324207330402	-0.209038922205447	0.122354633809467	Negative	Positive	-6.21877806196739	-0.331393556014915	4.05725829162154e-92
PSY3	RAD18	NoDrug	HYDX	DNA_repair	DNA_repair	0.231071403058382	-9.99725307075363	0.00665632442279034	-0.424414708809036	Expected	Negative	8.40233044060251	0.431071033231826	3.78572802516757e-167
CSM2	RAD5	NoDrug	HYDX	DNA_repair	DNA_repair	-0.236135833214651	-5.81589399876557	-0.00992589102508048	-0.349037137006188	Expected	Negative	4.62817960828558	0.339111245981108	2.60560934638883e-51
CSM3	RAD5	NoDrug	HYDX	DNA_repair	DNA_repair	-8.64076051562055	-0.733356953463931	-0.253400389759085	-0.0329713884986081	Negative	Expected	-4.10646535657939	-0.220429001260476	1.14729547376907e-40
MUS81	RAD5	NoDrug	HYDX	DNA_repair	DNA_repair	-7.28828233787083	1.61301165161587	-0.214862776869688	0.0747769575982253	Negative	Expected	-5.27208500942762	-0.289639734467913	1.73538842544524e-66
CSM3	RAD52	NoDrug	HYDX	DNA_repair	DNA_repair	-5.64858423692143	-0.278777459043009	-0.226392224071962	-0.0175165184041856	Negative	Expected	-2.80265522602431	-0.208875705667776	2.29068243878248e-19
MPH1	RAD54	NoDrug	HYDX	DNA_repair	DNA_repair	1.16671075465323	3.15193376761368	0.0332084112791127	0.139937069104653	Expected	Positive	-2.02376198545837	-0.10672865782554	1.9399406553961e-10
RAD5	RAD54	NoDrug	HYDX	DNA_repair	DNA_repair	-8.43392503855387	-0.0107800665663483	-0.24392850160988	-0.000497693562133153	Negative	Expected	-4.46832894850536	-0.243430808047746	5.12156216741248e-48
MUS81	RAD55	NoDrug	HYDX	DNA_repair	DNA_repair	0.342872182113735	-8.87003178380679	0.00930594103089349	-0.385021290190849	Expected	Negative	7.702633422813	0.394327231221742	1.24851376571814e-140
RAD18	RAD55	NoDrug	HYDX	DNA_repair	DNA_repair	-11.1779926137916	-0.190506163211865	-0.305121971277169	-0.00776646925120921	Negative	Expected	-6.06078398652754	-0.29735550202596	1.330400535118e-87
RAD5	RAD55	NoDrug	HYDX	DNA_repair	DNA_repair	-10.9412673099213	0.226622906121352	-0.304690145940973	0.00956828492507323	Negative	Expected	-6.21335096055957	-0.314258430866046	5.64985594432652e-92
MUS81	RAD57	NoDrug	HYDX	DNA_repair	DNA_repair	-0.0123920805411349	1.68769582508978	-0.000514670346940586	0.110839281995179	Expected	Positive	-1.43302851996692	-0.111353952342119	1.43371517805417e-05
PSY3	RAD57	NoDrug	HYDX	DNA_repair	DNA_repair	-0.0359218305689491	-4.83341441524108	-0.00148957712743563	-0.302146105440085	Expected	Negative	4.00794516587895	0.30065652831265	1.15264533060378e-38
CSM2	RAD59	NoDrug	HYDX	DNA_repair	DNA_repair	-0.508485326445036	-22.8265689685991	-0.0144632678154566	-0.977757031987994	Expected	Negative	18.7345410844599	0.963293764172537	0
MPH1	RAD59	NoDrug	HYDX	DNA_repair	DNA_repair	-0.171334388645109	-19.1738945109818	-0.00519926930272435	-0.866158646391858	Expected	Negative	15.820630732118	0.860959377089134	0
RAD18	RAD59	NoDrug	HYDX	DNA_repair	DNA_repair	-9.05423627891593	0.00398520680388646	-0.266917042634425	0.000170931172208634	Negative	Expected	-5.13181865174715	-0.267087973806633	4.68866378327556e-63
RAD5	RAD59	NoDrug	HYDX	DNA_repair	DNA_repair	-7.93313077021251	-0.915247689574852	-0.238672432652088	-0.0406520092866035	Negative	Expected	-3.69120295788922	-0.198020423365485	4.827664441136e-33
RAD55	RAD59	NoDrug	HYDX	DNA_repair	DNA_repair	-8.76091749415436	-0.913246355476538	-0.243124969187679	-0.0390530284461491	Negative	Expected	-4.00311536118012	-0.20407194074153	1.09409879199449e-38
CSM2	RAD61	NoDrug	HYDX	DNA_repair	DNA_repair	-0.830710441417756	-17.9249985534925	-0.0300068008659394	-0.930236240647521	Expected	Negative	14.2374617821324	0.900229439781581	0
CSM3	RAD61	NoDrug	HYDX	DNA_repair	DNA_repair	-10.3358805152946	0.160170080511889	-0.309774796085311	0.00683309419630214	Negative	Expected	-6.07263007056364	-0.316607890281613	6.27667894568409e-88
MPH1	RAD61	NoDrug	HYDX	DNA_repair	DNA_repair	0.0283499939624606	-3.64736109879744	0.00101520650995986	-0.189155380385404	Expected	Negative	3.01748215667752	0.190170586895364	3.23083158024198e-22
CLA4	RTT101	NoDrug	HYDX	DNA_repair	DNA_repair	-3.09713570107245	-14.0935867282012	-0.0664576253121075	-0.457961142845488	Expected	Negative	10.0540479757066	0.39150351753338	5.81812494887025e-239
CSM2	RTT101	NoDrug	HYDX	DNA_repair	DNA_repair	0.0446603671446654	-22.3013753144148	0.00102962201235896	-0.778084698711658	Expected	Negative	18.6308395094551	0.779114320724017	0
MMS1	RTT101	NoDrug	HYDX	DNA_repair	DNA_repair	4.46217728213027	-0.584140457780505	0.0942922531034897	-0.0189344664209912	Positive	Expected	2.92621359373136	0.113226719524481	6.08700538302694e-21
MMS4	RTT101	NoDrug	HYDX	DNA_repair	DNA_repair	-0.961467971645045	-11.8574997014917	-0.0219426295337457	-0.417549197419063	Expected	Negative	9.42758485544634	0.395606567885318	3.44242306637486e-210
RAD61	RTT101	NoDrug	HYDX	DNA_repair	DNA_repair	-1.62528722347668	-20.6812453392478	-0.0454333087092994	-0.850195053070797	Expected	Negative	16.1880456276389	0.804761744361497	0
MMS1	RTT107	NoDrug	HYDX	DNA_repair	DNA_repair	-3.04969081327858	0.87270581825995	-0.0854211138257865	0.0366485720410874	Negative	Expected	-2.41826072800178	-0.122069685866874	1.29504248699122e-14
PSY3	RTT107	NoDrug	HYDX	DNA_repair	DNA_repair	-0.922229287454527	-11.1706174331706	-0.0221193541723829	-0.396026861657431	Expected	Negative	8.73542462847406	0.373907507485048	1.42346801374093e-180
RAD51	RTT107	NoDrug	HYDX	DNA_repair	DNA_repair	-9.22346000991812	-1.39733668379114	-0.26000816010446	-0.0602095038104265	Negative	Expected	-3.88027318701855	-0.199798656294033	2.08519287926936e-36
RAD57	RTT107	NoDrug	HYDX	DNA_repair	DNA_repair	0.13736400513454	-3.36016811499977	0.00544969856719726	-0.201285105885662	Expected	Negative	2.87732214219199	0.206734804452859	2.78328911802955e-20
RTT101	RTT107	NoDrug	HYDX	DNA_repair	DNA_repair	-15.9249875194638	-1.0555406227633	-0.345610663701571	-0.0348535484470412	Negative	Expected	-7.86464819357165	-0.31075711525453	8.70328612814895e-147
CSM3	SGS1	NoDrug	HYDX	DNA_repair	DNA_repair	-12.9253770953616	-0.140059091703136	-0.309715942876345	-0.0050778754808154	Negative	Expected	-7.00991500874466	-0.30463806739553	8.49413500219801e-117
RTT101	SGS1	NoDrug	HYDX	DNA_repair	DNA_repair	-10.261531026665	-0.461856938236508	-0.23051620094623	-0.0162435875632727	Negative	Expected	-5.13446600560672	-0.214272613382957	4.15509594513008e-63
CSM2	SHU1	NoDrug	HYDX	DNA_repair	DNA_repair	2.02826536196351	4.06344068709665	0.0621266936592939	0.181493583688797	Expected	Positive	-2.20401217048421	-0.119366890029503	3.00032815951382e-12
RAD5	SHU1	NoDrug	HYDX	DNA_repair	DNA_repair	-0.0994923137442546	-9.44650755304467	-0.00403877593895135	-0.554887852455835	Expected	Negative	7.71475503921978	0.550849076516884	4.73491276490425e-141
MMS4	SHU2	NoDrug	HYDX	DNA_repair	DNA_repair	0.572131673560167	-12.3122329168197	0.0173422881410581	-0.569132444932546	Expected	Negative	10.609743117767	0.586474733073604	5.48152664421089e-266
MPH1	SHU2	NoDrug	HYDX	DNA_repair	DNA_repair	-4.34357061386076	0.13560068615009	-0.127831386538634	0.0059971173538431	Negative	Expected	-2.51920209776808	-0.133828503892477	8.54146882016663e-16
CLA4	SLX4	NoDrug	HYDX	DNA_repair	DNA_repair	0.113861670297127	-16.2193972280479	0.00392945870579845	-0.861116266620422	Expected	Negative	13.6609677489681	0.865045725326221	0
RAD54	SLX4	NoDrug	HYDX	DNA_repair	DNA_repair	0.77779655343778	-9.10814137846139	0.02303974555052	-0.428047865580222	Expected	Negative	8.12000684005274	0.451087611130742	3.69254423808286e-156
RAD55	SLX4	NoDrug	HYDX	DNA_repair	DNA_repair	0.832428781070465	-13.9129354713506	0.0275098703262186	-0.725613087064489	Expected	Negative	12.1977425452247	0.753122957390707	0
RAD57	SLX4	NoDrug	HYDX	DNA_repair	DNA_repair	0.459994178224041	-7.0269221352019	0.0273649349921865	-0.619938528651964	Expected	Negative	6.08329583114932	0.64730346364415	4.93442139137085e-88
CSM3	SRS2	NoDrug	HYDX	DNA_repair	DNA_repair	-17.8683080458841	0.46003080506977	-0.39021218208211	0.0147643394497484	Negative	Expected	-10.432313799791	-0.404976521531858	1.54790277846574e-257
MMS1	SRS2	NoDrug	HYDX	DNA_repair	DNA_repair	-3.60101467677168	1.06151183340552	-0.0820249840580606	0.03584318598976	Negative	Expected	-2.89382795979932	-0.117868170047821	1.36527562293998e-20
MPH1	SRS2	NoDrug	HYDX	DNA_repair	DNA_repair	-12.8165972742468	1.62380474445662	-0.341724209079489	0.0648261328850663	Negative	Expected	-8.4685280659067	-0.406550341964556	5.0705400208621e-170
MUS81	SRS2	NoDrug	HYDX	DNA_repair	DNA_repair	-4.39364974716318	1.60059878072216	-0.116914721398799	0.0665998878591158	Negative	Expected	-3.71558084417642	-0.183514609257914	1.83415786967307e-33
RTT101	SRS2	NoDrug	HYDX	DNA_repair	DNA_repair	-15.4467715383222	0.970974339326554	-0.313595992406598	0.0296379776465413	Negative	Expected	-9.36292135293112	-0.343233970053139	1.21855180269923e-207
RTT107	SRS2	NoDrug	HYDX	DNA_repair	DNA_repair	-12.0323462868904	-0.0563664974620278	-0.30978660000192	-0.00215965625531135	Negative	Expected	-6.66417042434508	-0.307626943746609	1.17794417842508e-105
SHU2	SRS2	NoDrug	HYDX	DNA_repair	DNA_repair	-0.366367086883693	-17.4479563140341	-0.0103042915938563	-0.708756851433574	Expected	Negative	14.1364841735252	0.698452559839718	0
CLA4	CSM2	NoDrug	DXRB	DNA_repair	DNA_repair	0.489597916765225	-19.2966265661159	0.0130548256915089	-0.780973982612861	Expected	Negative	16.3831339778014	0.79402880830437	0
CLA4	MAG1	NoDrug	DXRB	DNA_repair	DNA_repair	0.454184866320207	-17.7301363637546	0.0134598172478598	-0.801772494079763	Expected	Negative	15.0783729428838	0.815232311327622	0
CSM2	MMS4	NoDrug	DXRB	DNA_repair	DNA_repair	-0.349474195553347	-3.91445649914126	-0.00998449515767752	-0.177176842811846	Expected	Negative	3.12363792305003	0.167192347654169	1.10075225315926e-17
MMS1	MMS4	NoDrug	DXRB	DNA_repair	DNA_repair	-0.105703811327918	2.19715944112796	-0.00349777362510602	0.102744729114883	Expected	Positive	-1.85459297152452	-0.106242502739989	1.1620575759743e-06
MMS4	MPH1	NoDrug	DXRB	DNA_repair	DNA_repair	-7.33356085381105	0.425745763491439	-0.255525068754263	0.0228485951399953	Negative	Expected	-4.35053218857315	-0.278373663894259	2.1496409968001e-33
CSM2	MUS81	NoDrug	DXRB	DNA_repair	DNA_repair	-0.521243922709988	-6.06860772574931	-0.0144786000561603	-0.287168685848662	Expected	Negative	4.96969718681815	0.272690085792502	1.61011025161628e-43
MAG1	MUS81	NoDrug	DXRB	DNA_repair	DNA_repair	-0.235417496908877	-11.2811985519222	-0.00720100159827543	-0.611175621919834	Expected	Negative	9.70783198687878	0.603974620321558	6.02210430387439e-164
MMS1	MUS81	NoDrug	DXRB	DNA_repair	DNA_repair	-1.46865189188351	3.77399875381988	-0.0417477142407121	0.173436363843714	Expected	Positive	-3.98219603700074	-0.215184078084426	4.20641478672284e-28
MPH1	MUS81	NoDrug	DXRB	DNA_repair	DNA_repair	-10.3200445477235	2.10629936768926	-0.351944618573685	0.120215039171808	Negative	Positive	-7.10158029057446	-0.472159657745494	8.32374982083519e-88
CLA4	RAD18	NoDrug	DXRB	DNA_repair	DNA_repair	-8.83406884363646	-0.884551829039483	-0.242956278364732	-0.0346970625875705	Negative	Expected	-4.34721638683454	-0.208259215777162	2.29478291117634e-33
CSM3	RAD18	NoDrug	DXRB	DNA_repair	DNA_repair	-8.49506880812784	0.0197739540142858	-0.244121176727197	0.000866954180738248	Negative	Expected	-4.67341135736124	-0.244988130907936	2.00547137372216e-38
MUS81	RAD18	NoDrug	DXRB	DNA_repair	DNA_repair	-7.23585985290405	-0.283309121902039	-0.209038922205447	-0.0126215293060569	Negative	Expected	-3.69919422897461	-0.19641739289939	2.4214901080921e-24
MUS81	RAD5	NoDrug	DXRB	DNA_repair	DNA_repair	-7.28828233787083	2.74375103863095	-0.214862776869688	0.127182995133735	Negative	Positive	-6.22645998001579	-0.342045772003423	1.23516199580441e-67
MPH1	RAD51	NoDrug	DXRB	DNA_repair	DNA_repair	-1.59710740262791	-5.3242566699322	-0.0530380490396325	-0.267719341305008	Expected	Negative	3.5626164291326	0.214681292265375	9.02653746969371e-23
MUS81	RAD51	NoDrug	DXRB	DNA_repair	DNA_repair	0.779148970358126	3.17306681834948	0.0223474897014778	0.149538058333137	Expected	Positive	-2.30546562109402	-0.127190568631659	6.68669664365272e-10
MMS4	RAD52	NoDrug	DXRB	DNA_repair	DNA_repair	0.346525370960561	2.06817504034736	0.0202900050124239	0.173651035563094	Expected	Positive	-1.49820103223151	-0.15336103055067	0.00013373548345732
MPH1	RAD52	NoDrug	DXRB	DNA_repair	DNA_repair	-0.919965964664744	-7.20465280612755	-0.0517698930634328	-0.583060622520171	Expected	Negative	5.38996136413294	0.531290729456738	4.88783321036144e-51
MUS81	RAD52	NoDrug	DXRB	DNA_repair	DNA_repair	1.40775467182548	4.90550346178121	0.0567811857944235	0.285009867917975	Expected	Positive	-3.22683737633019	-0.228228682123552	1.02198233098978e-18
MMS1	RAD54	NoDrug	DXRB	DNA_repair	DNA_repair	0.39634561842373	4.02574305331267	0.00873146183097772	0.12133687924891	Expected	Positive	-3.01624480368571	-0.112605417417932	1.97431901429793e-16
MMS4	RAD54	NoDrug	DXRB	DNA_repair	DNA_repair	0.93889065813767	4.6348100268525	0.0223065676077495	0.160682889051519	Expected	Positive	-3.29245164353776	-0.138376321443769	1.89615722284425e-19
MPH1	RAD54	NoDrug	DXRB	DNA_repair	DNA_repair	1.16671075465323	-3.77253886461387	0.0332084112791127	-0.160584228866516	Expected	Negative	3.78455395347135	0.193792640145629	1.41536929906233e-25
MUS81	RAD54	NoDrug	DXRB	DNA_repair	DNA_repair	0.0215401123686389	2.93444596298321	0.000499995787530945	0.106008399334342	Expected	Positive	-2.45709814141128	-0.105508403546811	3.75064841134863e-11
CLA4	RAD55	NoDrug	DXRB	DNA_repair	DNA_repair	0.980227143124136	4.17796356137943	0.0257548927921659	0.149583624036232	Expected	Positive	-2.7883417494865	-0.123828731244066	3.78503780491518e-14
CSM2	RAD55	NoDrug	DXRB	DNA_repair	DNA_repair	-0.636227402738182	-9.75479326840354	-0.0164861883171561	-0.361746859320088	Expected	Negative	7.63172030304856	0.345260671002931	1.46992711479622e-101
CSM3	RAD55	NoDrug	DXRB	DNA_repair	DNA_repair	0.047616001661101	3.51059313625543	0.00104501535849163	0.104194507901855	Expected	Positive	-2.7944015141758	-0.103149492543363	3.35711446290358e-14
MAG1	RAD55	NoDrug	DXRB	DNA_repair	DNA_repair	0.105882426871934	-14.1961747355167	0.00296461536288612	-0.580015230548167	Expected	Negative	11.7701489167114	0.582979845911053	1.33485039181925e-240
MMS1	RAD55	NoDrug	DXRB	DNA_repair	DNA_repair	0.186679627779707	3.63048188154201	0.00484293673328662	0.126235740485013	Expected	Positive	-2.79819791680633	-0.121392803751727	3.13408330841042e-14
RAD18	RAD55	NoDrug	DXRB	DNA_repair	DNA_repair	-11.1779926137916	-1.37758408162683	-0.305121971277169	-0.0501144847366905	Negative	Expected	-5.60692276130846	-0.255007486540478	5.54689414010038e-55
RAD5	RAD55	NoDrug	DXRB	DNA_repair	DNA_repair	-10.9412673099213	-0.708008308946766	-0.304690145940973	-0.0267379284080454	Negative	Expected	-5.92368071520633	-0.277952217532927	2.62219215345796e-61
RAD52	RAD55	NoDrug	DXRB	DNA_repair	DNA_repair	0.221231880581117	3.44738317066787	0.00838623831262368	0.164120246585913	Expected	Positive	-2.55908055292544	-0.155734008273289	4.99751346855695e-12
CSM2	RAD57	NoDrug	DXRB	DNA_repair	DNA_repair	0.199865284571117	-4.67813854615924	0.0118459746696217	-0.608719229700504	Expected	Negative	4.34013531488271	0.620565204370125	2.1496409968001e-33
CSM3	RAD57	NoDrug	DXRB	DNA_repair	DNA_repair	-0.393648987629486	1.61508804046393	-0.0162538114573481	0.150462699239163	Expected	Positive	-1.63606575389338	-0.166716510696511	2.38706670696027e-05
MAL13	RAD57	NoDrug	DXRB	Neutral	DNA_repair	-0.149559712005627	-2.47421772655285	-0.00877956501856459	-0.319007910334348	Expected	Negative	2.18983384556857	0.310228345315783	4.36057408633441e-09
MMS4	RAD57	NoDrug	DXRB	DNA_repair	DNA_repair	0.604235829049359	3.0808150985007	0.0259087653292204	0.287721824147616	Expected	Positive	-2.54770016888761	-0.261813058818396	6.22950551832154e-12
RAD54	RAD57	NoDrug	DXRB	DNA_repair	DNA_repair	0.493554474221591	1.5837639951874	0.0201028196184721	0.130792589968839	Expected	Positive	-1.20208460051248	-0.110689770350367	0.00343735035077905
MMS1	RAD59	NoDrug	DXRB	DNA_repair	DNA_repair	-2.07264318038768	-6.04092789290551	-0.0602673777592217	-0.263199775236512	Expected	Negative	3.87413951846899	0.20293239747729	9.15359085970138e-27
RAD18	RAD59	NoDrug	DXRB	DNA_repair	DNA_repair	-9.05423627891593	0.402639697694716	-0.266917042634425	0.0180585545765382	Negative	Expected	-5.30963757065313	-0.284975597210963	2.22973181941752e-49
RAD5	RAD59	NoDrug	DXRB	DNA_repair	DNA_repair	-7.93313077021251	-1.19986716851522	-0.238672432652088	-0.0562125537281996	Negative	Expected	-3.27709412872959	-0.182459878923888	2.79191681008261e-19
CLA4	RAD61	NoDrug	DXRB	DNA_repair	DNA_repair	-1.71337400333763	-14.0834732562724	-0.059128617272131	-0.71666674705404	Expected	Negative	10.6942394078747	0.657538129781909	9.83258812797466e-199
RAD52	RAD61	NoDrug	DXRB	DNA_repair	DNA_repair	-0.0844058051847991	-7.57498726804766	-0.00469926116673765	-0.577613444480181	Expected	Negative	6.06805910504251	0.572914183313443	1.7632840399436e-64
RAD54	RAD61	NoDrug	DXRB	DNA_repair	DNA_repair	-0.0777092041831892	-17.0461713917168	-0.00227646479244539	-0.725760833798701	Expected	Negative	13.999085877244	0.723484369006256	0
CLA4	RTT101	NoDrug	DXRB	DNA_repair	DNA_repair	-3.09713570107245	-12.4667924993251	-0.0664576253121075	-0.385116702890912	Expected	Negative	8.47211559131787	0.318659077578804	5.39107285290996e-125
CSM2	RTT101	NoDrug	DXRB	DNA_repair	DNA_repair	0.0446603671446654	-18.9485177368496	0.00102962201235896	-0.66482339211043	Expected	Negative	15.8602934942364	0.665853014122789	0
MUS81	RTT101	NoDrug	DXRB	DNA_repair	DNA_repair	0.550133524714042	3.33540632486197	0.0122607475584932	0.11926342966539	Expected	Positive	-2.53959600705379	-0.107002682106897	7.25312286141192e-12
RAD59	RTT101	NoDrug	DXRB	DNA_repair	DNA_repair	-1.18712589445191	-15.7424618266709	-0.0269919705723104	-0.551487121823276	Expected	Negative	12.5586220841229	0.524495151250966	8.32279166888482e-274
RAD61	RTT101	NoDrug	DXRB	DNA_repair	DNA_repair	-1.62528722347668	-4.24939848426523	-0.0454333087092994	-0.17568183816634	Expected	Negative	2.60985533762833	0.130248529457041	1.44803438647438e-12
CSM2	RTT107	NoDrug	DXRB	DNA_repair	DNA_repair	-0.187808800664956	-12.4991298354171	-0.00505196533042225	-0.504428109753384	Expected	Negative	10.2963585345558	0.499376144422962	2.71773771280629e-184
MAG1	RTT107	NoDrug	DXRB	DNA_repair	DNA_repair	-1.70337198229958	1.76633711830648	-0.0512758866699231	0.0792782971798804	Expected	Positive	-2.41574963148637	-0.130554183849804	8.26126328432246e-11
MMS1	RTT107	NoDrug	DXRB	DNA_repair	DNA_repair	-3.04969081327858	0.481240089041119	-0.0854211138257865	0.0185795477422906	Negative	Expected	-2.18039974447507	-0.104000661568077	5.98835962662104e-09
MMS4	RTT107	NoDrug	DXRB	DNA_repair	DNA_repair	-7.86282832330321	0.344173174347971	-0.234296298446464	0.0147432713002293	Negative	Expected	-4.77256458608798	-0.249039569746694	4.85939124488966e-40
MPH1	RTT107	NoDrug	DXRB	DNA_repair	DNA_repair	-1.3169171885952	-3.00965766823602	-0.0437125274164415	-0.145981949539289	Expected	Negative	1.74002419206365	0.102269422122848	5.15563271760598e-06
MUS81	RTT107	NoDrug	DXRB	DNA_repair	DNA_repair	-0.0127071478962865	-2.62893831742728	-0.000371308627612721	-0.123795833711204	Expected	Negative	2.22711344273642	0.123424525083592	2.25094153893668e-09
RAD51	RTT107	NoDrug	DXRB	DNA_repair	DNA_repair	-9.22346000991812	-0.0862688777758278	-0.26000816010446	-0.00343979171773128	Negative	Expected	-5.25415377741066	-0.256568368386728	2.24148072016697e-48
RAD52	RTT107	NoDrug	DXRB	DNA_repair	DNA_repair	1.23916133816484	3.79111061184427	0.0475211299189745	0.19504159992557	Expected	Positive	-2.29898668991057	-0.147520470006596	7.33428067273635e-10
RAD57	RTT107	NoDrug	DXRB	DNA_repair	DNA_repair	0.13736400513454	2.27953262136622	0.00544969856719726	0.181068764626209	Expected	Positive	-1.97793715237377	-0.175619066059012	1.72100053648807e-07
RAD61	RTT107	NoDrug	DXRB	DNA_repair	DNA_repair	0.313577602716394	-15.8454790980561	0.0109572316645168	-0.801394945343436	Expected	Negative	13.214863448308	0.812352177007953	5.50848827117259e-303
RTT101	SGS1	NoDrug	DXRB	DNA_repair	DNA_repair	-10.261531026665	-0.822463069319841	-0.23051620094623	-0.02781752698219	Negative	Expected	-4.99224657774451	-0.20269867396404	1.00000219982365e-43
RAD5	SHU1	NoDrug	DXRB	DNA_repair	DNA_repair	-0.0994923137442546	-8.34474157608101	-0.00403877593895135	-0.516420607647591	Expected	Negative	6.92299994789698	0.512381831708639	1.01580380334136e-83
RAD57	SHU1	NoDrug	DXRB	DNA_repair	DNA_repair	0.330921216852445	-4.68972461964599	0.018964043889571	-0.59896967445191	Expected	Negative	4.41422173066104	0.617933718341481	1.73141060657578e-34
MPH1	SHU2	NoDrug	DXRB	DNA_repair	DNA_repair	-4.34357061386076	-0.0292746028759786	-0.127831386538634	-0.00136034320788565	Negative	Expected	-2.29930777197346	-0.126471043330748	7.33428067273635e-10
RAD54	SHU2	NoDrug	DXRB	DNA_repair	DNA_repair	0.0645179273682765	-4.79261245941351	0.00186001411667929	-0.206951722520557	Expected	Negative	4.02173637547728	0.208811736637237	8.84137540540448e-29
CLA4	SLX4	NoDrug	DXRB	DNA_repair	DNA_repair	0.113861670297127	-15.1530886600362	0.00392945870579845	-0.775513060798234	Expected	Negative	12.6272255287558	0.779442519504032	9.80186849356826e-277
MMS1	SLX4	NoDrug	DXRB	DNA_repair	DNA_repair	-1.28656590875559	-9.69503823518487	-0.0438583400079714	-0.47890214054521	Expected	Negative	7.2485983092793	0.435043800537239	1.09986464155622e-91
MPH1	SLX4	NoDrug	DXRB	DNA_repair	DNA_repair	0.240041259034256	-1.98380400046491	0.00860949195447022	-0.111194221115168	Expected	Negative	1.80036158967027	0.119803713069638	2.1944346156734e-06
MUS81	SLX4	NoDrug	DXRB	DNA_repair	DNA_repair	-0.0586260546690611	-7.62169538285615	-0.00210525581843642	-0.458249655452463	Expected	Negative	6.51338418381692	0.456144399634026	3.53470791450956e-74
RAD55	SLX4	NoDrug	DXRB	DNA_repair	DNA_repair	0.832428781070465	-11.5685909675819	0.0275098703262186	-0.538231330067244	Expected	Negative	9.91347017668988	0.565741200393462	6.56275809216159e-171
RAD61	SLX4	NoDrug	DXRB	DNA_repair	DNA_repair	-1.13437939612375	-2.40842167803382	-0.0508654819841374	-0.16463725731477	Expected	Negative	1.39165093137164	0.113771775330633	0.000414775397584796
MAG1	SRS2	NoDrug	DXRB	DNA_repair	DNA_repair	-0.572520254052087	-3.50574689850102	-0.0157261104373612	-0.157901126420957	Expected	Negative	2.69497005115936	0.142175015983596	2.38739968840694e-13
MUS81	SRS2	NoDrug	DXRB	DNA_repair	DNA_repair	-4.39364974716318	-0.0639885216804782	-0.116914721398799	-0.00285389551935637	Negative	Expected	-2.19621673500271	-0.114060825879442	4.57246170545006e-09
RAD52	SRS2	NoDrug	DXRB	DNA_repair	DNA_repair	-0.451617650954593	-2.44863037629332	-0.02592194175877	-0.215084350981411	Expected	Negative	1.8027609238577	0.189162409222641	2.14025675532347e-06
RAD55	SRS2	NoDrug	DXRB	DNA_repair	DNA_repair	4.07839268042823	-2.3982445797193	0.0900905282184753	-0.0766701135742536	Positive	Negative	4.29147536403875	0.166760641792729	1.10139405371611e-32
RAD57	YCL047C	NoDrug	DXRB	DNA_repair	Neutral	-0.5140854668003	1.40108142119886	-0.0209194827048956	0.137777992533283	Expected	Positive	-1.49118353217676	-0.158697475238179	0.000144674111561588
MUS81	YJR037W	NoDrug	DXRB	DNA_repair	Neutral	0.186270208830897	1.37741602402752	0.0111229848762797	0.17104801707646	Expected	Positive	-1.1606289171313	-0.159925032200181	0.00510709122693792
RAD57	YLR356W	NoDrug	DXRB	DNA_repair	Neutral	0.0897488865739349	-2.43667348642422	0.00385088197314519	-0.240987691890944	Expected	Negative	2.27108700404293	0.244838573864089	1.01539148050794e-09
CLA4	CSM2	NoDrug	CSPL	DNA_repair	DNA_repair	0.489597916765225	-24.3639116475243	0.0130548256915089	-0.86424385794209	Expected	Negative	19.7694469456864	0.877298683633599	0
CLA4	CSM3	NoDrug	CSPL	DNA_repair	DNA_repair	-1.67925280798151	-9.6324594662812	-0.0383769658204933	-0.29156019891923	Expected	Negative	6.67551229065665	0.253183233098737	6.26497051920531e-185
CLA4	MAG1	NoDrug	CSPL	DNA_repair	DNA_repair	0.454184866320207	-19.8230548080114	0.0134598172478598	-0.836755537869028	Expected	Negative	16.4848832180992	0.850215355116888	0
CSM3	MMS1	NoDrug	CSPL	DNA_repair	DNA_repair	-2.34664290065503	-5.68897979721045	-0.0529177508007467	-0.17196342516342	Expected	Negative	3.15667723499371	0.119045674362674	5.52538289331695e-42
CLA4	MPH1	NoDrug	CSPL	DNA_repair	DNA_repair	0.142102193874365	-19.3787185075104	0.00408096987472982	-0.769100124716663	Expected	Negative	15.7828784714874	0.773181094591393	0
MMS4	MPH1	NoDrug	CSPL	DNA_repair	DNA_repair	-7.33356085381105	-0.4129118277684	-0.255525068754263	-0.0198708638161586	Negative	Expected	-3.96635075680573	-0.235654204938105	6.70570242217216e-66
MMS4	MUS81	NoDrug	CSPL	DNA_repair	DNA_repair	-1.5217002845212	-3.20638779645221	-0.052975657251971	-0.160473675907694	Expected	Negative	1.76326004466578	0.107498018655723	1.51907146491273e-13
MPH1	MUS81	NoDrug	CSPL	DNA_repair	DNA_repair	-10.3200445477235	0.783552731070002	-0.351944618573685	0.038945984744088	Negative	Expected	-6.48470671243589	-0.390890603317773	1.43526296731172e-174
CLA4	RAD18	NoDrug	CSPL	DNA_repair	DNA_repair	-8.83406884363646	-0.932941942976453	-0.242956278364732	-0.0333480295803409	Negative	Expected	-4.64755619307639	-0.209608248784391	4.00144430239567e-90
CSM3	RAD18	NoDrug	CSPL	DNA_repair	DNA_repair	-8.49506880812784	0.414474259363583	-0.244121176727197	0.0166546497269836	Negative	Expected	-5.27877108845977	-0.260775826454181	6.07252287286546e-116
MAG1	RAD18	NoDrug	CSPL	DNA_repair	DNA_repair	-2.45576090425035	-15.4092492270706	-0.0731966292195566	-0.645472587826585	Expected	Negative	11.1314529623038	0.572275958607029	0
MUS81	RAD18	NoDrug	CSPL	DNA_repair	DNA_repair	-7.23585985290405	0.37617863861161	-0.209038922205447	0.0157225898277204	Negative	Expected	-4.42373739189091	-0.224761512033168	9.44538947813524e-82
MUS81	RAD5	NoDrug	CSPL	DNA_repair	DNA_repair	-7.28828233787083	1.13956572020875	-0.214862776869688	0.0480562491217467	Negative	Expected	-5.10983062037995	-0.262919025991434	1.03182566001654e-108
MMS1	RAD51	NoDrug	CSPL	DNA_repair	DNA_repair	-1.73748032179995	-4.4993278634544	-0.0476418552069076	-0.166256184307397	Expected	Negative	2.57780356507316	0.11861432910049	3.11694027535269e-28
MPH1	RAD52	NoDrug	CSPL	DNA_repair	DNA_repair	-0.919965964664744	-4.13636406256635	-0.0517698930634328	-0.309755629316375	Expected	Negative	2.75410876423065	0.257985736252942	3.96258654013112e-32
MUS81	RAD55	NoDrug	CSPL	DNA_repair	DNA_repair	0.342872182113735	-11.1718267150017	0.00930594103089349	-0.433741452039753	Expected	Negative	9.35276038645415	0.443047393070646	0
RAD18	RAD55	NoDrug	CSPL	DNA_repair	DNA_repair	-11.1779926137916	-0.621557829277552	-0.305121971277169	-0.0231113026134429	Negative	Expected	-6.11382512271926	-0.282010668663726	2.66287334777409e-155
RAD18	RAD59	NoDrug	CSPL	DNA_repair	DNA_repair	-9.05423627891593	-0.455752462740088	-0.266917042634425	-0.0184379165662071	Negative	Expected	-4.963881861591	-0.248479126068218	1.16992707210613e-102
RAD5	RAD59	NoDrug	CSPL	DNA_repair	DNA_repair	-7.93313077021251	-0.656074148641475	-0.238672432652088	-0.0267875220041553	Negative	Expected	-4.17777601448282	-0.211884910647933	5.26564814864687e-73
RAD55	RAD59	NoDrug	CSPL	DNA_repair	DNA_repair	-8.76091749415436	-0.760736933196439	-0.243124969187679	-0.029588237768214	Negative	Expected	-4.46921312360904	-0.213536731419465	2.12529531452495e-83
CLA4	RAD61	NoDrug	CSPL	DNA_repair	DNA_repair	-1.71337400333763	-16.5572593249127	-0.059128617272131	-0.781167743694253	Expected	Negative	12.3522543863351	0.722039126422122	0
RAD51	RAD61	NoDrug	CSPL	DNA_repair	DNA_repair	-1.77428344678253	-5.403574680713	-0.0617476102097599	-0.257982210206681	Expected	Negative	3.32147029768814	0.196234599996921	2.07636697539067e-46
RAD52	RAD61	NoDrug	CSPL	DNA_repair	DNA_repair	-0.0844058051847991	-7.6238879061138	-0.00469926116673765	-0.538699574698478	Expected	Negative	5.9361155601886	0.53400031353174	1.88529778010089e-146
RAD59	RAD61	NoDrug	CSPL	DNA_repair	DNA_repair	-1.98454598086864	-18.9385902650129	-0.0726181979904974	-0.978323447058785	Expected	Negative	14.3070901416339	0.905705249068288	0
CLA4	RTT101	NoDrug	CSPL	DNA_repair	DNA_repair	-3.09713570107245	-15.8810408996233	-0.0664576253121075	-0.455904976094255	Expected	Negative	10.8660615511805	0.389447350782148	0
MMS1	RTT101	NoDrug	CSPL	DNA_repair	DNA_repair	4.46217728213027	-2.57184811105575	0.0942922531034897	-0.0737571579475271	Positive	Expected	4.71743128885763	0.168049411051017	8.12849233562504e-93
MMS4	RTT107	NoDrug	CSPL	DNA_repair	DNA_repair	-7.86282832330321	-0.227579301735187	-0.234296298446464	-0.00934317183536247	Negative	Expected	-4.43443845680198	-0.224953126611102	3.94847506775777e-82
RAD55	RTT107	NoDrug	CSPL	DNA_repair	DNA_repair	-0.181731383025508	-10.4170183785718	-0.0048488594251037	-0.379913970062158	Expected	Negative	8.30001628975548	0.375065110637054	1.47990308813572e-285
MAG1	SGS1	NoDrug	CSPL	DNA_repair	DNA_repair	-0.756131700693678	-2.97749484623152	-0.0232594660750081	-0.130939129371004	Expected	Negative	2.00643637900782	0.107679663295996	2.43013060348647e-17
MMS1	SGS1	NoDrug	CSPL	DNA_repair	DNA_repair	-1.3386560624778	-3.97939638229025	-0.0381631431084855	-0.154691910414967	Expected	Negative	2.41728474772028	0.116528767306481	6.7172696570727e-25
RTT101	SGS1	NoDrug	CSPL	DNA_repair	DNA_repair	-10.261531026665	-1.00691452396242	-0.23051620094623	-0.0312322569286579	Negative	Expected	-5.20350340295131	-0.199283944017572	1.07397157750001e-112
MUS81	SHU1	NoDrug	CSPL	DNA_repair	DNA_repair	-0.180952990693441	-17.9899119387096	-0.00485854965374006	-0.705547342292627	Expected	Negative	14.7422132058504	0.700688792638887	0
CLA4	SLX4	NoDrug	CSPL	DNA_repair	DNA_repair	0.113861670297127	-17.7850349251353	0.00392945870579845	-0.829218882025083	Expected	Negative	14.3628273046789	0.833148340730881	0
MPH1	SRS2	NoDrug	CSPL	DNA_repair	DNA_repair	-12.8165972742468	-1.5749184147846	-0.341724209079489	-0.0591185096292424	Negative	Expected	-6.13786107466428	-0.282605699450247	1.70110152210541e-156
RAD52	SRS2	NoDrug	CSPL	DNA_repair	DNA_repair	-0.451617650954593	-2.61523541540557	-0.02592194175877	-0.20140922485804	Expected	Negative	1.82703583245325	0.17548728309927	1.72023650765426e-14
RAD61	SRS2	NoDrug	CSPL	DNA_repair	DNA_repair	-1.73670962432345	-15.8953375958441	-0.0604146328767503	-0.761226582467211	Expected	Negative	11.8398485547292	0.700811949590461	0
CLA4	CSM3	DMSO	4NQO	DNA_repair	DNA_repair	-1.54934805131729	-11.3640469747762	-0.0444459529505317	-0.377096521266301	Expected	Negative	7.58364651750166	0.332650568315769	0
MMS4	MPH1	DMSO	4NQO	DNA_repair	DNA_repair	-10.2081656067408	0.316871777984627	-0.486373190233563	0.0169015479283086	Negative	Expected	-7.0368343691874	-0.503274738161872	0
MMS4	MUS81	DMSO	4NQO	DNA_repair	DNA_repair	-2.36756455362308	-0.0993942659998156	-0.114468846068998	-0.00530627111544991	Negative	Expected	-1.51560923642011	-0.109162574953548	1.94272720644056e-16
MPH1	MUS81	DMSO	4NQO	DNA_repair	DNA_repair	-11.4938830432564	-1.2970674750209	-0.539668650711709	-0.0670420029764083	Negative	Expected	-6.76830922562999	-0.472626647735301	0
CLA4	RAD18	DMSO	4NQO	DNA_repair	DNA_repair	-10.1272138609775	0.535464548077252	-0.348520929050587	0.0174766612287216	Negative	Expected	-7.71658679199298	-0.365997590279309	0
CSM3	RAD18	DMSO	4NQO	DNA_repair	DNA_repair	-8.93462795472397	2.04521763377904	-0.337525483844122	0.0720221171327856	Negative	Expected	-7.93005093167905	-0.409547600976907	0
MMS1	RAD18	DMSO	4NQO	DNA_repair	DNA_repair	-3.08995507745052	3.29354362138718	-0.101685655483823	0.101876174125678	Negative	Positive	-4.50719922948077	-0.203561829609501	7.40238155366983e-138
MMS4	RAD18	DMSO	4NQO	DNA_repair	DNA_repair	-9.8406096041627	1.18953925352154	-0.378999110002548	0.0428732047303359	Negative	Expected	-7.99791780037588	-0.421872314732883	0
MUS81	RAD18	DMSO	4NQO	DNA_repair	DNA_repair	-8.09104118598068	4.00785675106045	-0.315734009306985	0.140420160764534	Negative	Positive	-8.69803566549033	-0.456154170071519	0
PSY3	RAD18	DMSO	4NQO	DNA_repair	DNA_repair	0.265504716289462	-11.5836400269972	0.0101757301974785	-0.410107642112124	Expected	Negative	8.05512057451323	0.420283372309602	0
CSM3	RAD5	DMSO	4NQO	DNA_repair	DNA_repair	-9.5041012925892	0.201189758470019	-0.373122063534648	0.00789435028739057	Negative	Expected	-6.86441383499201	-0.381016413822038	0
MMS1	RAD5	DMSO	4NQO	DNA_repair	DNA_repair	-6.01810524535878	1.14983371137986	-0.205783374545919	0.039359729564516	Negative	Expected	-5.06664843563873	-0.245143104110435	7.3429228776022e-174
MMS4	RAD5	DMSO	4NQO	DNA_repair	DNA_repair	-8.67539026399756	2.88570993172393	-0.347200260393442	0.115741454376174	Negative	Positive	-8.17047231010614	-0.462941714769616	0
MUS81	RAD5	DMSO	4NQO	DNA_repair	DNA_repair	-7.61729340894748	2.76943234186928	-0.308899463831083	0.108085364541897	Negative	Positive	-7.40882944160869	-0.41698482837298	0
PSY3	RAD5	DMSO	4NQO	DNA_repair	DNA_repair	0.273932253244651	-9.15903224348306	0.0109091876738568	-0.360783617149692	Expected	Negative	6.63564166830579	0.371692804823549	1.9002890947902e-296
RAD18	RAD51	DMSO	4NQO	DNA_repair	DNA_repair	-1.71209953706144	3.56115699102556	-0.0620769937937557	0.119600768865597	Expected	Positive	-3.67602440927461	-0.181677762659353	4.44164883807301e-92
RAD5	RAD51	DMSO	4NQO	DNA_repair	DNA_repair	-13.0253650589897	3.08812917986807	-0.490781632498742	0.115134756670107	Negative	Positive	-11.4309123684669	-0.605916389168849	0
CSM3	RAD52	DMSO	4NQO	DNA_repair	DNA_repair	-6.95116850370972	1.16070807735208	-0.346876758807277	0.0643499223419845	Negative	Expected	-5.51308469107808	-0.411226681149262	1.27895606803499e-205
MMS1	RAD52	DMSO	4NQO	DNA_repair	DNA_repair	-2.17931501090274	0.593423552422286	-0.0948054827541084	0.0289688409438125	Negative	Expected	-1.89293931523032	-0.123774323697921	3.86248026215517e-25
MPH1	RAD52	DMSO	4NQO	DNA_repair	DNA_repair	-0.891714787947237	-7.19178528612998	-0.0633168193216678	-0.56055410061152	Expected	Negative	4.7159527760972	0.497237281289852	3.14958142264622e-150
PSY3	RAD52	DMSO	4NQO	DNA_repair	DNA_repair	-0.489731551345128	-7.74149701918305	-0.0247591040216265	-0.430851194443256	Expected	Negative	5.4009389123531	0.40609209042163	9.82213074162094e-197
RAD18	RAD54	DMSO	4NQO	DNA_repair	DNA_repair	0.906880527067432	4.17525260950257	0.0332099945334741	0.138671242959093	Expected	Positive	-2.13320578480558	-0.105461248425618	1.22234800527615e-31
RAD5	RAD54	DMSO	4NQO	DNA_repair	DNA_repair	-9.76296814157427	4.21936772354068	-0.371596098731526	0.155430618170653	Negative	Positive	-9.94975402184085	-0.527026716902179	0
MAG1	RAD55	DMSO	4NQO	DNA_repair	DNA_repair	-0.786111322368549	-9.27143896290309	-0.0290721414809477	-0.39166884135986	Expected	Negative	6.45818270299252	0.362596699878913	7.47491581003623e-281
RAD18	RAD55	DMSO	4NQO	DNA_repair	DNA_repair	-10.5314954741474	2.50459624274926	-0.365878364492038	0.0774909995218609	Negative	Positive	-9.53049523167932	-0.443369364013899	0
RAD5	RAD55	DMSO	4NQO	DNA_repair	DNA_repair	-12.9750696845947	2.4048002371464	-0.468521945742693	0.0823605794081692	Negative	Positive	-11.0690371034742	-0.550882525150862	0
MAG1	RAD57	DMSO	4NQO	DNA_repair	DNA_repair	-1.33711427021812	0.370390019434671	-0.0783699044930838	0.0242523164763153	Negative	Expected	-1.16777508836441	-0.102622220969399	4.17762018139138e-10
MMS1	RAD57	DMSO	4NQO	DNA_repair	DNA_repair	-0.597490465716292	-7.34671119755779	-0.0289738108996577	-0.397582997035939	Expected	Negative	5.07272660753257	0.368609186136282	1.1444149282181e-173
MMS1	RAD59	DMSO	4NQO	DNA_repair	DNA_repair	-2.62335640530037	0.0991438429229219	-0.0965544324567226	0.00439129939894229	Negative	Expected	-1.75287405958991	-0.100945731855665	1.0569808967159e-21
RAD5	RAD59	DMSO	4NQO	DNA_repair	DNA_repair	-8.67177772523332	-0.146926959375804	-0.34526673187392	-0.0058614150700514	Negative	Expected	-6.02184305175321	-0.339405316803869	4.47856678494987e-245
RAD55	RAD59	DMSO	4NQO	DNA_repair	DNA_repair	-10.8336101093553	0.898156081324708	-0.390093295305378	0.036972660053322	Negative	Expected	-7.80869117168865	-0.4270659553587	0
RAD57	RAD59	DMSO	4NQO	DNA_repair	DNA_repair	-1.23529087534596	-6.44640761605713	-0.0698846942749736	-0.406448418571569	Expected	Negative	3.9730944203371	0.336563724296596	6.80889568314364e-107
RAD18	RAD61	DMSO	4NQO	DNA_repair	DNA_repair	-0.150880800786358	-9.33228052266214	-0.00800923233167392	-0.461752240740677	Expected	Negative	6.25272850927208	0.453743008409003	2.35901279381224e-263
RAD5	RAD61	DMSO	4NQO	DNA_repair	DNA_repair	-0.0616148656958462	-7.21075962017484	-0.00340052464578007	-0.396980507866869	Expected	Negative	5.0488567694445	0.393579983221089	4.68867568644277e-172
CLA4	RTT101	DMSO	4NQO	DNA_repair	DNA_repair	-2.18157595617546	-14.4991855334147	-0.0571493392240482	-0.430456646291571	Expected	Negative	9.42849708334852	0.373307307067523	0
CSM3	RTT101	DMSO	4NQO	DNA_repair	DNA_repair	-0.893684739866591	-16.3048110109268	-0.0211435491095283	-0.427194195322591	Expected	Negative	11.5023104967419	0.406050646213063	0
MUS81	RTT101	DMSO	4NQO	DNA_repair	DNA_repair	0.154794566447707	3.59325450342587	0.0044756785787843	0.112400380082752	Expected	Positive	-2.53362702497522	-0.107924701503968	2.90719190339587e-44
RAD61	RTT101	DMSO	4NQO	DNA_repair	DNA_repair	-1.21005130075052	-9.47021398765276	-0.043266003021628	-0.380413822628586	Expected	Negative	6.26928146954645	0.337147819606958	1.02581958954845e-264
MMS4	RTT107	DMSO	4NQO	DNA_repair	DNA_repair	-9.04136286347612	-0.509617906718565	-0.35479548769382	-0.0230112331670498	Negative	Expected	-5.54612323218959	-0.33178425452677	4.57580061777144e-208
RAD18	RTT107	DMSO	4NQO	DNA_repair	DNA_repair	-0.912479752273279	-12.4667473835235	-0.0316568231195097	-0.406669296199797	Expected	Negative	7.87503920781152	0.375012473080287	0
RAD5	RTT107	DMSO	4NQO	DNA_repair	DNA_repair	-2.78627273938156	1.38142882158708	-0.100422202082569	0.0499382390742817	Negative	Expected	-2.94552158531269	-0.150360441156851	1.71586872539471e-59
RAD51	RTT107	DMSO	4NQO	DNA_repair	DNA_repair	-10.5839893490117	-1.09340299495974	-0.378756460884651	-0.0456458799339888	Negative	Expected	-6.05815501248218	-0.333110580950662	5.17090946656027e-248
CSM3	SGS1	DMSO	4NQO	DNA_repair	DNA_repair	-15.0250873922096	0.259920911845217	-0.47068092586005	0.00879287231026037	Negative	Expected	-10.3994302456459	-0.47947379817031	0
RAD18	SGS1	DMSO	4NQO	DNA_repair	DNA_repair	1.77780204009935	5.44432414716738	0.0681930686441246	0.185461202527145	Expected	Positive	-2.28589374695302	-0.11726813388302	3.3281847389879e-36
RTT101	SGS1	DMSO	4NQO	DNA_repair	DNA_repair	-10.3914991742247	1.92120315588039	-0.296414756605557	0.0578669681455327	Negative	Expected	-8.54029357145806	-0.35428172475109	0
RAD18	SHU1	DMSO	4NQO	DNA_repair	DNA_repair	-0.977934255001383	-9.22403541815995	-0.0501151526900001	-0.447334286885197	Expected	Negative	5.62988956614416	0.397219134195196	1.14754772365138e-213
RAD5	SHU1	DMSO	4NQO	DNA_repair	DNA_repair	-0.0788930599397729	-6.8489437197561	-0.00420063558724535	-0.369328001236346	Expected	Negative	4.81814063122882	0.3651273656491	9.12922610757175e-157
RAD55	SHU1	DMSO	4NQO	DNA_repair	DNA_repair	0.674573173949813	-9.9456130826839	0.0222051178112281	-0.358491373743743	Expected	Negative	7.79892708382459	0.380696491554971	0
MPH1	SHU2	DMSO	4NQO	DNA_repair	DNA_repair	-3.78499897385711	0.172645688516185	-0.149662658612111	0.00783116229515831	Negative	Expected	-2.61727572301008	-0.15749382090727	3.67243794009298e-47
CSM2	SLX4	DMSO	4NQO	DNA_repair	DNA_repair	-0.148155957555472	-2.06665015888148	-0.00753833620596168	-0.12450734352949	Expected	Negative	1.48330108260798	0.116969007323528	1.34449133199466e-15
PSY3	SLX4	DMSO	4NQO	DNA_repair	DNA_repair	-0.251242915824104	-2.65362480797341	-0.0107596914443107	-0.132012883448359	Expected	Negative	1.84717671547723	0.121253192004048	9.11039568741571e-24
SHU1	SLX4	DMSO	4NQO	DNA_repair	DNA_repair	-0.0759651505041686	-1.97294403293531	-0.00370310049650807	-0.110189369370423	Expected	Negative	1.43644142025545	0.106486268873915	1.13052470805023e-14
SHU2	SLX4	DMSO	4NQO	DNA_repair	DNA_repair	0.293087717523763	-2.5490519689321	0.0168893856839312	-0.171184821811823	Expected	Negative	2.12534447475081	0.188074207495754	3.69968296129497e-31
MMS1	SRS2	DMSO	4NQO	DNA_repair	DNA_repair	-4.3630726988496	-0.410429962828461	-0.127264835031786	-0.0133412558850194	Negative	Expected	-2.60849755653978	-0.113923579146766	7.36944604715402e-47
MMS4	SRS2	DMSO	4NQO	DNA_repair	DNA_repair	-6.0078598658631	-0.0896771051679048	-0.199818433257008	-0.00325739341934677	Negative	Expected	-3.99105877285272	-0.196561039837661	2.47054940914063e-108
RAD5	SRS2	DMSO	4NQO	DNA_repair	DNA_repair	1.61775498124694	6.03095426027022	0.0609320932710358	0.216039657670535	Expected	Positive	-2.98403889357206	-0.155107564399499	5.01305735249386e-61
MMS4	MPH1	DMSO	BLMC	DNA_repair	DNA_repair	-10.2081656067408	-0.299754274873271	-0.486373190233563	-0.0205014762678704	Negative	Expected	-5.58908190883263	-0.465871713965693	1.80577861951918e-73
CSM2	MUS81	DMSO	BLMC	DNA_repair	DNA_repair	-0.779757114263822	-16.3591047458249	-0.030313473201658	-1.00832532443473	Expected	Negative	13.420838632979	0.97801185123307	0
MMS1	MUS81	DMSO	BLMC	DNA_repair	DNA_repair	-2.94993370288739	0.342280595388794	-0.107275244899522	0.0206109635755686	Negative	Expected	-1.81797623173348	-0.12788620847509	1.94274728803343e-08
MPH1	MUS81	DMSO	BLMC	DNA_repair	DNA_repair	-11.4938830432564	-0.810498798119165	-0.539668650711709	-0.0572307755587523	Negative	Expected	-5.68930779196305	-0.482437875152957	4.38992434895254e-76
CSM2	PSY3	DMSO	BLMC	DNA_repair	DNA_repair	1.34877266501536	3.51185715986424	0.0471704163120374	0.176743487642847	Expected	Positive	-2.11423675999196	-0.12957307133081	3.64563253961692e-11
CLA4	RAD18	DMSO	BLMC	DNA_repair	DNA_repair	-10.1272138609775	-0.248042680809491	-0.348520929050587	-0.0125865998527715	Negative	Expected	-5.47902011258565	-0.335934329197815	1.13586775891646e-70
CSM3	RAD18	DMSO	BLMC	DNA_repair	DNA_repair	-8.93462795472397	0.446053502692683	-0.337525483844122	0.0258442769974458	Negative	Expected	-5.25347365870227	-0.363369760841568	4.87372369767666e-65
MUS81	RAD18	DMSO	BLMC	DNA_repair	DNA_repair	-8.09104118598068	0.673108285643835	-0.315734009306985	0.0413948663785579	Negative	Expected	-4.90333070239158	-0.357128875685543	9.09299720148209e-57
MUS81	RAD5	DMSO	BLMC	DNA_repair	DNA_repair	-7.61729340894748	0.137236855891408	-0.308899463831083	0.00899970707600654	Negative	Expected	-4.12301525915812	-0.31789917090709	1.97197657303454e-40
MPH1	RAD51	DMSO	BLMC	DNA_repair	DNA_repair	-0.155266666072601	-5.75632189486162	-0.00673812593440972	-0.374329118459713	Expected	Negative	4.70185580517286	0.367590992525303	9.77211678358226e-52
CSM2	RAD52	DMSO	BLMC	DNA_repair	DNA_repair	1.24009269185969	-2.3909265245692	0.08727538922569	-0.269046980631436	Positive	Negative	2.68468333277795	0.356322369857126	3.15494899988947e-17
CSM3	RAD52	DMSO	BLMC	DNA_repair	DNA_repair	-6.95116850370972	-0.399393860996701	-0.346876758807277	-0.0342710049043649	Negative	Expected	-3.14926860768684	-0.312605753902913	6.41369251787144e-24
MPH1	RAD52	DMSO	BLMC	DNA_repair	DNA_repair	-0.891714787947237	-1.91787859036205	-0.0633168193216678	-0.221463226928123	Expected	Negative	1.16663743708493	0.158146407606455	0.000971668035811491
MUS81	RAD52	DMSO	BLMC	DNA_repair	DNA_repair	1.04196229708164	-3.28284132373941	0.0536901023650305	-0.29922857119157	Expected	Negative	3.37057338348596	0.352918673556601	6.72223498843668e-27
PSY3	RAD52	DMSO	BLMC	DNA_repair	DNA_repair	-0.489731551345128	-2.68469232195416	-0.0247591040216265	-0.218414488943704	Expected	Negative	2.02178153163971	0.193655384922077	4.88032909866871e-10
RAD5	RAD54	DMSO	BLMC	DNA_repair	DNA_repair	-9.76296814157427	-0.627122556581532	-0.371596098731526	-0.0384026540439115	Negative	Expected	-4.62119159255967	-0.333193444687615	1.48810933304834e-50
RAD51	RAD54	DMSO	BLMC	DNA_repair	DNA_repair	4.78372855968617	-5.13577033320935	0.136740441589637	-0.242553471415709	Positive	Negative	6.87065645423247	0.379293913005346	1.32295051239024e-109
MMS4	RAD55	DMSO	BLMC	DNA_repair	DNA_repair	3.50966800182056	0.251323972731354	0.126568112377973	0.0141597450872273	Positive	Expected	1.68040001411041	0.112408367290746	4.28375298885911e-07
MUS81	RAD55	DMSO	BLMC	DNA_repair	DNA_repair	0.914876633439331	-2.22921964610479	0.0327563435773887	-0.128389281754509	Expected	Negative	2.37622538068847	0.161145625331898	1.23810190052734e-13
RAD5	RAD55	DMSO	BLMC	DNA_repair	DNA_repair	-12.9750696845947	-0.67221758401658	-0.468521945742693	-0.0375397332880263	Negative	Expected	-6.48074517650196	-0.430982212454666	2.27803755141914e-98
RAD51	RAD55	DMSO	BLMC	DNA_repair	DNA_repair	4.14205358228534	-0.322796573680286	0.136610166633564	-0.0170998560960538	Positive	Expected	2.46321988568006	0.153710022729618	1.38379896230473e-14
RAD54	RAD55	DMSO	BLMC	DNA_repair	DNA_repair	3.52656091679423	-0.205059101822198	0.0956631986794108	-0.00902596561494631	Positive	Expected	2.02478377594213	0.104689164294357	4.64743060939322e-10
MAG1	RAD57	DMSO	BLMC	DNA_repair	DNA_repair	-1.33711427021812	0.726474499195266	-0.0783699044930838	0.0631868144583476	Negative	Expected	-1.34966998504858	-0.141556718951431	6.39605385285766e-05
MMS1	RAD57	DMSO	BLMC	DNA_repair	DNA_repair	-0.597490465716292	-6.17404547512925	-0.0289738108996577	-0.479953142169114	Expected	Negative	4.92217060470247	0.450979331269456	1.23992046019718e-56
MPH1	RAD57	DMSO	BLMC	DNA_repair	DNA_repair	-0.684596313343341	-7.55446963587715	-0.0386310870873242	-0.627625023499325	Expected	Negative	5.86462601977254	0.588993936412001	4.6336667678371e-80
RAD51	RAD57	DMSO	BLMC	DNA_repair	DNA_repair	2.20050839860443	-0.251293750906405	0.117830699485573	-0.0215551329804696	Positive	Expected	1.37844279883698	0.139385832466042	6.16907823710347e-05
RAD55	RAD57	DMSO	BLMC	DNA_repair	DNA_repair	1.8312939238693	-0.200053218801311	0.0937752542347445	-0.0158372092127375	Positive	Expected	1.16259137999348	0.109612463447482	0.00100695024459818
RAD18	RAD59	DMSO	BLMC	DNA_repair	DNA_repair	-9.82063208957858	-0.113328838544513	-0.376145748756296	-0.0061796453238478	Negative	Expected	-5.55204173261036	-0.369966103432449	1.57292324832331e-72
RAD5	RAD59	DMSO	BLMC	DNA_repair	DNA_repair	-8.67177772523332	-1.00795928547022	-0.34526673187392	-0.0585274931877643	Negative	Expected	-4.07273085698864	-0.286739238686156	1.76586998090599e-39
RAD55	RAD59	DMSO	BLMC	DNA_repair	DNA_repair	-10.8336101093553	-1.34392974499026	-0.390093295305378	-0.072954515174541	Negative	Expected	-4.86849279795997	-0.317138780130837	5.22764967233804e-56
CSM3	RAD61	DMSO	BLMC	DNA_repair	DNA_repair	-11.1727804373849	-0.316497166159928	-0.441881899668404	-0.0181884382739273	Negative	Expected	-6.0734019774068	-0.423693461394477	1.5218840453844e-86
MMS1	RAD61	DMSO	BLMC	DNA_repair	DNA_repair	-2.35973935271911	0.115732890791413	-0.101560784471077	0.00769587791246675	Negative	Expected	-1.37933276875019	-0.109256662383544	4.21955850767782e-05
MMS1	RTT101	DMSO	BLMC	DNA_repair	DNA_repair	5.21520695814777	-0.356314444129576	0.131454521986343	-0.0149668737975823	Positive	Expected	2.9889788541479	0.146421395783925	2.961839914509e-21
MMS4	RTT101	DMSO	BLMC	DNA_repair	DNA_repair	0.201403177878249	-10.8189739138981	0.00583259250261391	-0.501375455436858	Expected	Negative	9.28157017440953	0.507208047939472	1.09782838197958e-199
MMS4	RTT107	DMSO	BLMC	DNA_repair	DNA_repair	-9.04136286347612	-0.911210076684964	-0.35479548769382	-0.0551171448566792	Negative	Expected	-4.15632398706792	-0.29967834283714	4.75331351976924e-41
RAD54	SGS1	DMSO	BLMC	DNA_repair	DNA_repair	2.52839983789537	-1.09545951307433	0.0771676544001328	-0.0564374077498475	Positive	Expected	2.23117449724001	0.13360506214998	4.42521754087414e-12
RAD55	SGS1	DMSO	BLMC	DNA_repair	DNA_repair	4.63530731089031	0.0223210367472007	0.163979393233218	0.00128882447476707	Positive	Expected	2.40255184661044	0.162690568758451	6.67304486993386e-14
RTT101	SGS1	DMSO	BLMC	DNA_repair	DNA_repair	-10.3914991742247	-1.04763721603011	-0.296414756605557	-0.0498758206541891	Negative	Expected	-4.44219793927797	-0.246538935951368	8.96049609035525e-47
RTT107	SGS1	DMSO	BLMC	DNA_repair	DNA_repair	-12.600842844946	-0.54456599928805	-0.483844859761684	-0.0337224543085135	Negative	Expected	-6.17757967582786	-0.45012240545317	1.86868388650542e-89
MMS4	SHU1	DMSO	BLMC	DNA_repair	DNA_repair	-0.19087557881609	-5.09332758374981	-0.00708914637063916	-0.290366774562876	Expected	Negative	4.1633970701203	0.283277628192237	1.05011414654092e-40
MUS81	SHU1	DMSO	BLMC	DNA_repair	DNA_repair	-0.176248605448977	-11.0580603693866	-0.00656096049214059	-0.645941201708885	Expected	Negative	9.23068305729655	0.639380241216744	1.35195075425543e-197
MPH1	SHU2	DMSO	BLMC	DNA_repair	DNA_repair	-3.78499897385711	-0.289096659375209	-0.149662658612111	-0.0161523106010522	Negative	Expected	-1.95053587642011	-0.133510348011059	1.28178477770866e-09
CSM2	SLX4	DMSO	BLMC	DNA_repair	DNA_repair	-0.148155957555472	-3.3400537905316	-0.00753833620596168	-0.245210694979713	Expected	Negative	2.66080636501394	0.237672358773752	6.13531141630891e-17
MPH1	SLX4	DMSO	BLMC	DNA_repair	DNA_repair	-0.0194935697666038	-13.8174456966403	-0.000953207451323113	-0.962792021854916	Expected	Negative	11.2991116547526	0.961838814403593	8.63114759366566e-296
PSY3	SLX4	DMSO	BLMC	DNA_repair	DNA_repair	-0.251242915824104	-7.71597724690944	-0.0107596914443107	-0.467986844642379	Expected	Negative	6.15815645893217	0.457227153198068	3.37103694740274e-88
RAD51	SLX4	DMSO	BLMC	DNA_repair	DNA_repair	-0.311668410445261	1.34657111701259	-0.0142794940814683	0.0953899717178214	Expected	Positive	-1.29995243496956	-0.10966946579929	0.000123268004718329
SHU1	SLX4	DMSO	BLMC	DNA_repair	DNA_repair	-0.0759651505041686	-6.12928124963463	-0.00370310049650807	-0.426779692100968	Expected	Negative	4.97751191783291	0.42307659160446	7.1973198916537e-58
SHU2	SLX4	DMSO	BLMC	DNA_repair	DNA_repair	0.293087717523763	-8.84237699810974	0.0168893856839312	-0.692877729551962	Expected	Negative	7.29712090811281	0.709767115235894	1.37601865162542e-123
MAG1	SRS2	DMSO	BLMC	DNA_repair	DNA_repair	-0.134574557805434	-1.93324815157633	-0.00514208351461912	-0.108874202388577	Expected	Negative	1.52422491734309	0.103732118873958	6.48664053956635e-06
MMS1	SRS2	DMSO	BLMC	DNA_repair	DNA_repair	-4.3630726988496	-0.348046417982977	-0.127264835031786	-0.016050711350716	Negative	Expected	-2.03812381990464	-0.11121412368107	1.99542959501181e-10
MPH1	SRS2	DMSO	BLMC	DNA_repair	DNA_repair	-14.9156836870185	-0.412043945473853	-0.547367925930357	-0.0219516220728017	Negative	Expected	-8.12193833758958	-0.525416303857555	4.96704990963407e-154
MUS81	SRS2	DMSO	BLMC	DNA_repair	DNA_repair	-5.27140185173222	-0.515605622471603	-0.196694333305621	-0.0305094058002318	Negative	Expected	-2.37561774999079	-0.16618492750539	6.77726436980676e-14
RAD18	SRS2	DMSO	BLMC	DNA_repair	DNA_repair	3.87163853507531	-0.255848406268105	0.165950232620043	-0.016096239851759	Positive	Expected	2.3913541962883	0.182046472471802	8.55495273201886e-14
RAD5	SRS2	DMSO	BLMC	DNA_repair	DNA_repair	1.61775498124694	-2.01219952501286	0.0609320932710358	-0.113642936775645	Expected	Negative	2.57165761021336	0.17457503004668	7.42498405969226e-16
RAD61	SRS2	DMSO	BLMC	DNA_repair	DNA_repair	-1.93653424644249	0.263818210690402	-0.092814650390833	0.017743785975398	Negative	Expected	-1.33868169609777	-0.110558436366231	7.41278057017879e-05
RTT101	SRS2	DMSO	BLMC	DNA_repair	DNA_repair	-17.7729613831082	-0.42658639421397	-0.467314118224107	-0.0172201045857129	Negative	Expected	-9.34283199417787	-0.450094013638394	2.55418079533006e-203
RTT107	SRS2	DMSO	BLMC	DNA_repair	DNA_repair	-14.1842230725582	-1.20749481910405	-0.483124530874447	-0.0636177275268228	Negative	Expected	-6.68676587501303	-0.419506803347624	1.18178678014318e-104
CLA4	CSM2	DMSO	CSPL	DNA_repair	DNA_repair	0.909331266423391	-24.3639116475243	0.0318226265455455	-0.86424385794209	Expected	Negative	17.9826533768877	0.896066484487635	0
CLA4	CSM3	DMSO	CSPL	DNA_repair	DNA_repair	-1.54934805131729	-9.6324594662812	-0.0444459529505317	-0.29156019891923	Expected	Negative	5.92561011468984	0.247114245968698	1.07255942250463e-141
CLA4	MAG1	DMSO	CSPL	DNA_repair	DNA_repair	1.24175384944252	-19.8230548080114	0.0484719024974467	-0.836755537869028	Expected	Negative	15.3969555323647	0.885227440366475	0
CLA4	MPH1	DMSO	CSPL	DNA_repair	DNA_repair	0.647313763970613	-19.3787185075104	0.0241355536169688	-0.769100124716663	Expected	Negative	14.566799750744	0.793235678333632	0
MMS4	MPH1	DMSO	CSPL	DNA_repair	DNA_repair	-10.2081656067408	-0.4129118277684	-0.486373190233563	-0.0198708638161586	Negative	Expected	-6.88870066628486	-0.466502326417405	1.16498554848298e-191
MAG1	MUS81	DMSO	CSPL	DNA_repair	DNA_repair	0.288693243940097	-1.94941736811062	0.0122515327468008	-0.089188173323931	Expected	Negative	1.6255556409638	0.101439706070732	3.1288182194396e-11
MMS1	MUS81	DMSO	CSPL	DNA_repair	DNA_repair	-2.94993370288739	0.979791493414302	-0.107275244899522	0.0396196485435023	Negative	Expected	-2.70109003251533	-0.146894893443024	4.24147750006499e-30
MPH1	MUS81	DMSO	CSPL	DNA_repair	DNA_repair	-11.4938830432564	0.783552731070002	-0.539668650711709	0.038945984744088	Negative	Expected	-8.46242832213914	-0.578614635455797	8.70945351591262e-289
CLA4	RAD18	DMSO	CSPL	DNA_repair	DNA_repair	-10.1272138609775	-0.932941942976453	-0.348520929050587	-0.0333480295803409	Negative	Expected	-6.35185256578984	-0.315172899470246	3.54204665520827e-163
CSM3	RAD18	DMSO	CSPL	DNA_repair	DNA_repair	-8.93462795472397	0.414474259363583	-0.337525483844122	0.0166546497269836	Negative	Expected	-6.42187355863611	-0.354180133571105	9.72248452096223e-167
MUS81	RAD18	DMSO	CSPL	DNA_repair	DNA_repair	-8.09104118598068	0.37617863861161	-0.315734009306985	0.0157225898277204	Negative	Expected	-5.79664864443779	-0.331456599134705	4.20505083244056e-136
MUS81	RAD5	DMSO	CSPL	DNA_repair	DNA_repair	-7.61729340894748	1.13956572020875	-0.308899463831083	0.0480562491217467	Negative	Expected	-6.10126172021487	-0.35695571295283	1.19644168087066e-150
MMS1	RAD52	DMSO	CSPL	DNA_repair	DNA_repair	-2.17931501090274	0.683018779313932	-0.0948054827541084	0.0331983391457862	Negative	Expected	-1.96234957455096	-0.128003821899895	3.33742304144276e-16
MPH1	RAD52	DMSO	CSPL	DNA_repair	DNA_repair	-0.891714787947237	-4.13636406256635	-0.0633168193216678	-0.309755629316375	Expected	Negative	2.3880317579816	0.246438809994707	1.8436202866597e-23
MUS81	RAD55	DMSO	CSPL	DNA_repair	DNA_repair	0.914876633439331	-11.1718267150017	0.0327563435773887	-0.433741452039753	Expected	Negative	8.83290125589755	0.466497795617141	0
RAD18	RAD55	DMSO	CSPL	DNA_repair	DNA_repair	-10.5314954741474	-0.621557829277552	-0.365878364492038	-0.0231113026134429	Negative	Expected	-6.735794954022	-0.342767061878595	2.53234530060684e-183
MAG1	RAD57	DMSO	CSPL	DNA_repair	DNA_repair	-1.33711427021812	0.823431120922997	-0.0783699044930838	0.0481442479921787	Negative	Expected	-1.52817995650736	-0.126514152485263	4.0252840378455e-10
RAD18	RAD59	DMSO	CSPL	DNA_repair	DNA_repair	-9.82063208957858	-0.455752462740088	-0.376145748756296	-0.0184379165662071	Negative	Expected	-6.42079351648313	-0.357707832190089	1.05539783856066e-166
RAD5	RAD59	DMSO	CSPL	DNA_repair	DNA_repair	-8.67177772523332	-0.656074148641475	-0.34526673187392	-0.0267875220041553	Negative	Expected	-5.58449855851129	-0.318479209869765	2.15596658521553e-126
RAD55	RAD59	DMSO	CSPL	DNA_repair	DNA_repair	-10.8336101093553	-0.760736933196439	-0.390093295305378	-0.029588237768214	Negative	Expected	-6.80160574468065	-0.360505057537164	6.93223794947394e-187
RAD51	RAD61	DMSO	CSPL	DNA_repair	DNA_repair	-0.923681044717618	-5.403574680713	-0.0418534252933527	-0.257982210206681	Expected	Negative	3.28354026175021	0.216128784913328	6.5799721444013e-44
RAD52	RAD61	DMSO	CSPL	DNA_repair	DNA_repair	0.00559998861413046	-7.6238879061138	0.000392510409123301	-0.538699574698478	Expected	Negative	5.41656300480201	0.539092085107601	1.58188479313485e-118
CLA4	RTT101	DMSO	CSPL	DNA_repair	DNA_repair	-2.18157595617546	-15.8810408996233	-0.0571493392240482	-0.455904976094255	Expected	Negative	10.2604219463951	0.398755636870207	0
MMS1	RTT101	DMSO	CSPL	DNA_repair	DNA_repair	5.21520695814777	-2.57184811105575	0.131454521986343	-0.0737571579475271	Positive	Expected	5.37467107847259	0.20521167993387	1.00647585107076e-116
MMS4	RTT107	DMSO	CSPL	DNA_repair	DNA_repair	-9.04136286347612	-0.227579301735187	-0.35479548769382	-0.00934317183536247	Negative	Expected	-6.08273324466153	-0.345452315858457	9.33012879307645e-150
RAD55	RTT107	DMSO	CSPL	DNA_repair	DNA_repair	-0.218205852971278	-10.4170183785718	-0.00737328206183682	-0.379913970062158	Expected	Negative	7.49305109573176	0.372540688000321	5.22591348808131e-226
MAG1	SGS1	DMSO	CSPL	DNA_repair	DNA_repair	-0.0318576575214002	-2.97749484623152	-0.00133824643576062	-0.130939129371004	Expected	Negative	2.13105581571739	0.129600882935244	7.93198877959685e-19
MMS1	SGS1	DMSO	CSPL	DNA_repair	DNA_repair	-1.44006762339716	-3.97939638229025	-0.0517630018640905	-0.154691910414967	Expected	Negative	1.94407750823458	0.102928908550876	9.22948656308617e-16
RTT101	SGS1	DMSO	CSPL	DNA_repair	DNA_repair	-10.3914991742247	-1.00691452396242	-0.296414756605557	-0.0312322569286579	Negative	Expected	-6.29292144591913	-0.265182499676899	3.39582202624757e-160
MUS81	SHU1	DMSO	CSPL	DNA_repair	DNA_repair	-0.176248605448977	-17.9899119387096	-0.00656096049214059	-0.705547342292627	Expected	Negative	12.9267384757717	0.698986381800486	0
MPH1	SHU2	DMSO	CSPL	DNA_repair	DNA_repair	-3.78499897385711	-1.19807158718218	-0.149662658612111	-0.048393644918826	Negative	Expected	-1.79157758922132	-0.101269013693285	1.26453300250297e-13
CLA4	SLX4	DMSO	CSPL	DNA_repair	DNA_repair	0.381862706398958	-17.7850349251353	0.0171834362685325	-0.829218882025083	Expected	Negative	13.0622061058166	0.846402318293615	0
MPH1	SRS2	DMSO	CSPL	DNA_repair	DNA_repair	-14.9156836870185	-1.5749184147846	-0.547367925930357	-0.0591185096292424	Negative	Expected	-9.30080043518655	-0.488249416301114	0
RAD52	SRS2	DMSO	CSPL	DNA_repair	DNA_repair	0.499367137345148	-2.61523541540557	0.0355841171037136	-0.20140922485804	Expected	Negative	2.25873037095062	0.236993341961753	4.64178470981035e-21
CLA4	CSM2	MMS	DMSO	DNA_repair	DNA_repair	-7.28718188223723	0.909331266423391	-0.259623074241525	0.0318226265455455	Negative	Expected	-5.83591714451483	-0.291445700787071	3.08876376322968e-130
CSM2	MAG1	MMS	DMSO	DNA_repair	DNA_repair	-6.43279702223234	-0.574686899937885	-0.228000615329309	-0.0229220559696709	Negative	Expected	-3.84339873969306	-0.205078559359638	3.68698242875136e-57
MMS1	MMS4	MMS	DMSO	DNA_repair	DNA_repair	-2.86840943799224	-0.117686338087081	-0.115198746542616	-0.00495823210800363	Negative	Expected	-1.89397269046779	-0.110240514434613	1.19688559883811e-14
CLA4	MPH1	MMS	DMSO	DNA_repair	DNA_repair	-13.8558730600354	0.647313763970613	-0.532855393566365	0.0241355536169688	Negative	Expected	-10.3984913540507	-0.556990947183333	0
MAG1	MPH1	MMS	DMSO	DNA_repair	DNA_repair	-7.47258557448775	-1.20109004742389	-0.326478528737192	-0.0579939593899991	Negative	Expected	-4.12311302179019	-0.268484569347193	1.39459326380465e-65
CLA4	PSY3	MMS	DMSO	DNA_repair	DNA_repair	-6.34014271460888	0.0937067270639579	-0.198254403841932	0.00288552999968695	Negative	Expected	-4.58319554555443	-0.201139933841619	9.25670791867039e-81
MAG1	PSY3	MMS	DMSO	DNA_repair	DNA_repair	-11.593683553579	-0.283716930362433	-0.359941990507531	-0.00990583179594133	Negative	Expected	-7.49196972886952	-0.350036158711589	7.24767475459173e-214
CLA4	RAD18	MMS	DMSO	DNA_repair	DNA_repair	0.672225368744736	-10.1272138609775	0.0213515986435599	-0.348520929050587	Expected	Negative	7.89791700947985	0.369872527694147	4.50387302082134e-238
CSM3	RAD18	MMS	DMSO	DNA_repair	DNA_repair	1.36979642429254	-8.93462795472397	0.047391240412663	-0.337525483844122	Expected	Negative	7.51410588571914	0.384916724256785	1.25780384811462e-215
MAG1	RAD18	MMS	DMSO	DNA_repair	DNA_repair	2.80063212469071	-2.74404805377369	0.0892042020401093	-0.108727458770828	Positive	Negative	3.89338305161481	0.197931660810937	6.5705639788061e-59
MMS1	RAD18	MMS	DMSO	DNA_repair	DNA_repair	2.42141575907612	-3.08995507745052	0.0695782616149301	-0.101685655483823	Expected	Negative	3.92016040364571	0.171263917098753	1.06250686004486e-59
MMS4	RAD18	MMS	DMSO	DNA_repair	DNA_repair	2.19097427013614	-9.8406096041627	0.0741815218158076	-0.378999110002548	Expected	Negative	8.83733832689316	0.453180631818355	1.15770294715336e-297
MUS81	RAD18	MMS	DMSO	DNA_repair	DNA_repair	0.939354905739088	-8.09104118598068	0.0319342506889106	-0.315734009306985	Expected	Negative	6.71768815845793	0.347668259995895	1.19051875958243e-172
CSM3	RAD5	MMS	DMSO	DNA_repair	DNA_repair	0.737741167802911	-9.5041012925892	0.0264682685588498	-0.373122063534648	Expected	Negative	7.51345324758046	0.399590332093498	1.30532114935932e-215
MAG1	RAD5	MMS	DMSO	DNA_repair	DNA_repair	3.25032215433267	0.101690208535032	0.107359788690219	0.00418800402179165	Positive	Expected	1.95425932061988	0.103171784668427	1.12789752596713e-15
MMS1	RAD5	MMS	DMSO	DNA_repair	DNA_repair	1.97224271430594	-6.01810524535878	0.059295954046272	-0.205783374545919	Expected	Negative	5.82184084635326	0.265079328592191	4.65221769956672e-130
MMS4	RAD5	MMS	DMSO	DNA_repair	DNA_repair	2.36728518936753	-8.67539026399756	0.0832846161315288	-0.347200260393442	Positive	Negative	8.07870084605268	0.430484876524971	5.29018839462505e-249
MUS81	RAD5	MMS	DMSO	DNA_repair	DNA_repair	3.3153115923258	-7.61729340894748	0.116846387941152	-0.308899463831083	Positive	Negative	7.92413638159099	0.425745851772235	1.26226210171479e-239
CLA4	RAD51	MMS	DMSO	DNA_repair	DNA_repair	-12.0055166193216	0.369373538276626	-0.425856118779498	0.0128362745906902	Negative	Expected	-8.83429288285935	-0.438692393370188	7.78716636328505e-297
MAG1	RAD51	MMS	DMSO	DNA_repair	DNA_repair	-10.9392647616105	-0.86969100359377	-0.384129697042206	-0.0340332167422645	Negative	Expected	-6.65866443902765	-0.350096480299942	3.50061738478327e-169
RAD18	RAD51	MMS	DMSO	DNA_repair	DNA_repair	3.26615657132131	-1.71209953706144	0.103520357365383	-0.0620769937937557	Positive	Expected	3.43862584118285	0.165597351159139	3.16176584716427e-46
RAD5	RAD51	MMS	DMSO	DNA_repair	DNA_repair	3.53242846988523	-13.0253650589897	0.116452736311959	-0.490781632498742	Positive	Negative	12.1289100882759	0.607234368810701	0
CLA4	RAD52	MMS	DMSO	DNA_repair	DNA_repair	-1.67875457698678	0.599653576730603	-0.0796025126173236	0.0272596570256	Negative	Expected	-1.62680722569345	-0.106862169642924	4.57846912685056e-11
CSM3	RAD52	MMS	DMSO	DNA_repair	DNA_repair	1.71869034800763	-6.95116850370972	0.0887787370333118	-0.346876758807277	Positive	Negative	6.06574926010329	0.435655495840589	4.95411587752137e-141
MPH1	RAD52	MMS	DMSO	DNA_repair	DNA_repair	-2.70643380626004	-0.891714787947237	-0.195189868415713	-0.0633168193216678	Negative	Expected	-1.30298135556156	-0.131873049094046	1.99635070780937e-07
CLA4	RAD54	MMS	DMSO	DNA_repair	DNA_repair	-5.83757043011482	0.55829314814631	-0.16150650776104	0.0156220040904157	Negative	Expected	-4.5013562988489	-0.177128511851455	5.97819237298388e-78
MAG1	RAD54	MMS	DMSO	DNA_repair	DNA_repair	-9.35534754983307	-0.702622488785712	-0.257322518337816	-0.0223251415576154	Negative	Expected	-5.59179260643367	-0.2349973767802	1.10998940124145e-119
RAD18	RAD54	MMS	DMSO	DNA_repair	DNA_repair	4.92716669187077	0.906880527067432	0.155688021753733	0.0332099945334741	Positive	Expected	2.53221768531469	0.122478027220259	1.36762786254881e-25
RAD5	RAD54	MMS	DMSO	DNA_repair	DNA_repair	5.06405620505246	-9.76296814157427	0.16654271858623	-0.371596098731526	Positive	Negative	10.6982056090663	0.538138817317756	0
CLA4	RAD55	MMS	DMSO	DNA_repair	DNA_repair	-12.7298635106092	0.562440019636964	-0.415361465803205	0.0184502141808601	Negative	Expected	-9.37603695753117	-0.433811679984065	0
MAG1	RAD55	MMS	DMSO	DNA_repair	DNA_repair	-7.24325178223507	-0.786111322368549	-0.234137764614721	-0.0290721414809477	Negative	Expected	-4.1749508234054	-0.205065623133773	3.27869414003312e-67
RAD18	RAD55	MMS	DMSO	DNA_repair	DNA_repair	1.43009367555511	-10.5314954741474	0.0409634964358741	-0.365878364492038	Expected	Negative	9.03549759535803	0.406841860927913	0
RAD5	RAD55	MMS	DMSO	DNA_repair	DNA_repair	4.07055482976775	-12.9750696845947	0.121203445944492	-0.468521945742693	Positive	Negative	12.6002843423676	0.589725391687185	0
CLA4	RAD57	MMS	DMSO	DNA_repair	DNA_repair	-9.82224563500983	-0.403931914981588	-0.484019023361439	-0.0205271365514955	Negative	Expected	-6.54769369519317	-0.463491886809943	1.24750002181302e-163
MUS81	RAD57	MMS	DMSO	DNA_repair	DNA_repair	1.6174545559292	-0.769610199417404	0.0852768504561146	-0.0444607405955244	Positive	Expected	1.65879241376249	0.129737591051639	1.39724843301512e-11
CLA4	RAD59	MMS	DMSO	DNA_repair	DNA_repair	-7.52641611603204	-0.128949452634453	-0.290556486185494	-0.00490664495434079	Negative	Expected	-5.26978100465557	-0.285649841231153	2.11886368216799e-106
RAD18	RAD59	MMS	DMSO	DNA_repair	DNA_repair	1.18851900810598	-9.82063208957858	0.0390711911195242	-0.376145748756296	Expected	Negative	8.22622978480952	0.415216939875821	4.04116176068354e-258
RAD5	RAD59	MMS	DMSO	DNA_repair	DNA_repair	1.06666184670631	-8.67177772523332	0.0364588280141999	-0.34526673187392	Expected	Negative	7.27455783384542	0.38172555988812	3.10399985697085e-202
RAD55	RAD59	MMS	DMSO	DNA_repair	DNA_repair	1.47932062108134	-10.8336101093553	0.0495788896488447	-0.390093295305378	Expected	Negative	8.9380059246566	0.439672184954222	1.99403832202998e-304
CSM3	RAD61	MMS	DMSO	DNA_repair	DNA_repair	-1.23435865062731	-11.1727804373849	-0.0502532489386712	-0.441881899668404	Expected	Negative	6.89976880912042	0.391628650729733	4.58235615324524e-182
CLA4	RTT101	MMS	DMSO	DNA_repair	DNA_repair	-21.4185431598867	-2.18157595617546	-0.565538971746593	-0.0571493392240482	Negative	Expected	-13.6684153029209	-0.508389632522545	0
RAD5	RTT101	MMS	DMSO	DNA_repair	DNA_repair	3.39745216136112	-0.188494247895781	0.100534341546196	-0.0064536962314312	Positive	Expected	2.36419051210133	0.106988037777627	1.85914274797213e-22
RAD51	RTT101	MMS	DMSO	DNA_repair	DNA_repair	-10.3476198288352	-0.0202238199466013	-0.263148334016531	-0.000539785139681815	Negative	Expected	-7.12329962300872	-0.262608548876849	1.93686906927109e-193
RAD57	RTT101	MMS	DMSO	DNA_repair	DNA_repair	-6.76999872727593	-0.157649078663402	-0.298427770583773	-0.00765200982317939	Negative	Expected	-4.43475865849121	-0.290775760760594	1.05530813961943e-75
CLA4	RTT107	MMS	DMSO	DNA_repair	DNA_repair	-11.1642825868064	0.0268630542878462	-0.399148803617467	0.000962809206565099	Negative	Expected	-7.90352912924425	-0.400111612824032	7.61551520920459e-238
CSM2	RTT107	MMS	DMSO	DNA_repair	DNA_repair	-6.39633247464109	0.0540198972152322	-0.216001684420089	0.00192578449987362	Negative	Expected	-4.43801185643527	-0.217927468919963	8.35070681911714e-76
MAG1	RTT107	MMS	DMSO	DNA_repair	DNA_repair	-5.75979640275821	-1.84248384076026	-0.203383464424841	-0.0741109048179297	Negative	Expected	-2.41524343305687	-0.129272559606911	3.29974073124009e-23
MMS1	RTT107	MMS	DMSO	DNA_repair	DNA_repair	1.28138309813265	-3.09857069872256	0.0422415545401277	-0.107455650873809	Expected	Negative	3.12864040844246	0.149697205413937	1.7559644453918e-38
PSY3	RTT107	MMS	DMSO	DNA_repair	DNA_repair	-12.327900362394	-1.29179230296916	-0.365271874029289	-0.0406677170689053	Negative	Expected	-7.50841273104809	-0.324604156960383	8.76631895764699e-215
RAD18	RTT107	MMS	DMSO	DNA_repair	DNA_repair	4.03842416059754	-0.912479752273279	0.120281696909054	-0.0316568231195097	Positive	Expected	3.3229188899811	0.151938520028564	2.99721466683951e-43
RAD5	RTT107	MMS	DMSO	DNA_repair	DNA_repair	2.91949356086508	-2.78627273938156	0.0906228190679339	-0.100422202082569	Positive	Negative	4.01641669318346	0.191045021150503	1.36057351013258e-62
RAD54	RTT107	MMS	DMSO	DNA_repair	DNA_repair	-5.47659103057357	-0.574088171075299	-0.143712603378143	-0.0164137005948432	Negative	Expected	-3.28024250175255	-0.1272989027833	6.12516892497352e-42
RAD55	RTT107	MMS	DMSO	DNA_repair	DNA_repair	-4.29509304599424	-0.218205852971278	-0.133105494117346	-0.00737328206183682	Negative	Expected	-2.74227540328561	-0.125732212055509	1.28743900252135e-29
RAD57	RTT107	MMS	DMSO	DNA_repair	DNA_repair	-2.97563688328298	-0.428952156414136	-0.137770224734013	-0.0219775700874496	Negative	Expected	-1.67679731534933	-0.115792654646563	1.10547574286244e-11
RAD61	RTT107	MMS	DMSO	DNA_repair	DNA_repair	-8.51502359914665	-0.139741864174328	-0.379890689705363	-0.00639313547228552	Negative	Expected	-5.84485997887182	-0.373497554233077	1.27291952518596e-130
RTT101	RTT107	MMS	DMSO	DNA_repair	DNA_repair	1.2189683147528	-20.4274673113166	0.0303829406612254	-0.547597840473389	Expected	Negative	15.7899748009341	0.577980781134614	0
CLA4	SGS1	MMS	DMSO	DNA_repair	DNA_repair	-7.22292127129771	0.0801976252761618	-0.266272315794908	0.00299179026389458	Negative	Expected	-5.13401077061719	-0.269264106058803	4.62031313653163e-101
CSM3	SGS1	MMS	DMSO	DNA_repair	DNA_repair	-0.927607157710989	-15.0250873922096	-0.0284287900103985	-0.47068092586005	Expected	Negative	10.0913875999221	0.442252135849651	0
MAG1	SGS1	MMS	DMSO	DNA_repair	DNA_repair	-5.48513058352548	-0.0318576575214002	-0.200467958289142	-0.00133824643576062	Negative	Expected	-3.5762937571868	-0.199129711853381	1.25361997772322e-49
RTT101	SGS1	MMS	DMSO	DNA_repair	DNA_repair	1.22072389161326	-10.3914991742247	0.0325793435061094	-0.296414756605557	Expected	Negative	8.42208345961538	0.328994100111667	1.7411576424439e-270
CLA4	SHU1	MMS	DMSO	DNA_repair	DNA_repair	-5.73056916871586	0.781617736431746	-0.195698138977183	0.026193681383043	Negative	Expected	-4.63758817292202	-0.221891820360226	1.16997415271897e-82
MAG1	SHU1	MMS	DMSO	DNA_repair	DNA_repair	-7.07077826993615	-0.258728463866606	-0.240179987913789	-0.00987706468500723	Negative	Expected	-4.5069282663531	-0.230302923228782	3.92760294258761e-78
RTT107	SHU1	MMS	DMSO	DNA_repair	DNA_repair	-6.15784998538229	-0.311372592853501	-0.199311290957709	-0.010621852320826	Negative	Expected	-4.01256151318596	-0.188689438636883	3.50086217829923e-62
CLA4	SHU2	MMS	DMSO	DNA_repair	DNA_repair	-6.63838684762638	-0.0734327652967727	-0.242634030537964	-0.00261841723413881	Negative	Expected	-4.70044569437173	-0.240015613303825	7.00462601676465e-85
MAG1	SHU2	MMS	DMSO	DNA_repair	DNA_repair	-10.1765861579604	-0.108339980026556	-0.372224568186806	-0.00444688647193038	Negative	Expected	-6.68953034184655	-0.367777681714876	9.87329073979093e-171
MPH1	SHU2	MMS	DMSO	DNA_repair	DNA_repair	0.268068959432652	-3.78499897385711	0.0104395879706348	-0.149662658612111	Expected	Negative	2.88479536598675	0.160102246582746	6.88860898876563e-33
RTT107	SHU2	MMS	DMSO	DNA_repair	DNA_repair	-6.57987662265595	-0.298967854684734	-0.226342087638499	-0.0107497438534717	Negative	Expected	-4.3325644226376	-0.215592343785027	2.64850615745661e-72
CSM2	SLX4	MMS	DMSO	DNA_repair	DNA_repair	-3.0575647475268	-0.148155957555472	-0.151867020593538	-0.00753833620596168	Negative	Expected	-2.02979640403295	-0.144328684387577	1.13074808836475e-16
MAG1	SLX4	MMS	DMSO	DNA_repair	DNA_repair	-7.71797261211213	-0.503664086521199	-0.356647429785451	-0.0257055608457472	Negative	Expected	-4.80679580674599	-0.330941868939703	1.02433959215798e-88
MMS1	SLX4	MMS	DMSO	DNA_repair	DNA_repair	-5.17327041320324	-1.67232007225385	-0.22208373616007	-0.0725131985992026	Negative	Expected	-2.45129492622454	-0.149570537560867	7.28950574169586e-24
MPH1	SLX4	MMS	DMSO	DNA_repair	DNA_repair	-3.79721865797945	-0.0194935697666038	-0.183611315225915	-0.000953207451323113	Negative	Expected	-2.65610600804802	-0.182658107774592	7.59839916388464e-28
PSY3	SLX4	MMS	DMSO	DNA_repair	DNA_repair	-4.74853372033019	-0.251242915824104	-0.19658443959866	-0.0107596914443107	Negative	Expected	-3.11972352468762	-0.185824748154349	4.84663469783471e-38
RAD51	SLX4	MMS	DMSO	DNA_repair	DNA_repair	-7.81628235704695	-0.311668410445261	-0.350541436818545	-0.0142794940814683	Negative	Expected	-5.24485590902536	-0.336261942737077	2.05078946750449e-105
RAD54	SLX4	MMS	DMSO	DNA_repair	DNA_repair	-8.55094789322869	0.25873861715249	-0.320504097281163	0.0101994018329575	Negative	Expected	-6.07969207721214	-0.330703499114121	3.28955497781424e-141
RAD55	SLX4	MMS	DMSO	DNA_repair	DNA_repair	-8.94118258135475	-0.534845069021989	-0.366182638038012	-0.023269034176133	Negative	Expected	-5.73913976741426	-0.342913603861879	5.15384060725097e-126
RAD57	SLX4	MMS	DMSO	DNA_repair	DNA_repair	-4.47414572458976	0.364964310569823	-0.34219834671363	0.0300492293116218	Negative	Expected	-3.31247060218925	-0.372247576025251	9.62629807241416e-43
RAD59	SLX4	MMS	DMSO	DNA_repair	DNA_repair	-9.00936075561499	-0.350707390946941	-0.432730924556588	-0.0174044401652465	Negative	Expected	-6.01366417715466	-0.415326484391341	3.34484737328151e-138
RTT101	SLX4	MMS	DMSO	DNA_repair	DNA_repair	-9.29699462195783	-0.725808159252609	-0.328811060174403	-0.0265163904518957	Negative	Expected	-5.94501633070822	-0.302294669722507	4.27251393168611e-135
SHU1	SLX4	MMS	DMSO	DNA_repair	DNA_repair	-3.85844001187766	-0.0759651505041686	-0.183803917415314	-0.00370310049650807	Negative	Expected	-2.64238429254315	-0.180100816918806	1.422669666995e-27
SHU2	SLX4	MMS	DMSO	DNA_repair	DNA_repair	-4.38134860890389	0.293087717523763	-0.248116148834529	0.0168893856839312	Negative	Expected	-3.28001055327336	-0.26500553451846	6.12516892497352e-42
RAD5	SRS2	MMS	DMSO	DNA_repair	DNA_repair	7.79426399942411	1.61775498124694	0.260563180405914	0.0609320932710358	Positive	Expected	3.96402927970837	0.199631087134878	5.17560690308741e-61
RTT101	SRS2	MMS	DMSO	DNA_repair	DNA_repair	0.570957539109174	-17.7729613831082	0.0145275863197427	-0.467314118224107	Expected	Negative	13.1690056424925	0.48184170454385	0
CLA4	CSM2	MMS	4NQO	DNA_repair	DNA_repair	-7.28718188223723	-0.54835521006724	-0.259623074241525	-0.0230835641029238	Negative	Expected	-4.28911960984329	-0.236539510138601	1.03604583061474e-82
CLA4	CSM3	MMS	4NQO	DNA_repair	DNA_repair	-1.38246737319045	-11.3640469747762	-0.0416969728174188	-0.377096521266301	Expected	Negative	7.47953222954949	0.335399548448882	4.78116183679005e-249
CSM2	MAG1	MMS	4NQO	DNA_repair	DNA_repair	-6.43279702223234	-1.20057010557301	-0.228000615329309	-0.0575379558548097	Negative	Expected	-2.85973522665531	-0.170462659474499	2.36025127603879e-37
CSM2	MMS1	MMS	4NQO	DNA_repair	DNA_repair	-2.56912446545767	0.483152263778875	-0.0842501136393514	0.0195561591058152	Negative	Expected	-1.99269504413548	-0.103806272745167	1.34572219243971e-18
MMS1	MMS4	MMS	4NQO	DNA_repair	DNA_repair	-2.86840943799224	1.46346951702647	-0.115198746542616	0.0714909675674694	Negative	Expected	-2.95209069336893	-0.186689714110086	9.63036983383117e-40
CLA4	MPH1	MMS	4NQO	DNA_repair	DNA_repair	-13.8558730600354	0.213198195749715	-0.532855393566365	0.00916660082228943	Negative	Expected	-9.39622347768055	-0.542021994388654	0
MAG1	MPH1	MMS	4NQO	DNA_repair	DNA_repair	-7.47258557448775	-0.44428576044171	-0.326478528737192	-0.0247270895780175	Negative	Expected	-4.26468061129491	-0.301751439159174	8.47436298333875e-82
MMS4	MPH1	MMS	4NQO	DNA_repair	DNA_repair	-10.131027957067	0.316871777984627	-0.460263151235081	0.0169015479283086	Negative	Expected	-6.81038496730086	-0.477164699163389	1.24131828298595e-206
MMS1	MUS81	MMS	4NQO	DNA_repair	DNA_repair	-4.60629848890237	-0.205404530981012	-0.163506845604371	-0.00858720113764663	Negative	Expected	-2.824782896202	-0.154919644466725	1.7694543332686e-36
MPH1	MUS81	MMS	4NQO	DNA_repair	DNA_repair	-9.97698448065754	-1.2970674750209	-0.457851868970791	-0.0670420029764083	Negative	Expected	-5.65409230055648	-0.390809865994383	7.15935555846155e-143
CLA4	PSY3	MMS	4NQO	DNA_repair	DNA_repair	-6.34014271460888	0.0371151504081845	-0.198254403841932	0.00135020265285105	Negative	Expected	-4.16095140549454	-0.199604606494783	6.43539619009159e-78
MAG1	PSY3	MMS	4NQO	DNA_repair	DNA_repair	-11.593683553579	-0.754286952649165	-0.359941990507531	-0.0310689428958815	Negative	Expected	-6.37600042729802	-0.328873047611649	2.80672109543857e-181
MMS1	PSY3	MMS	4NQO	DNA_repair	DNA_repair	-5.04805212413669	-0.43821079926	-0.145108068502214	-0.0153838994540058	Negative	Expected	-2.85904063656746	-0.129724169048208	2.42445926607332e-37
MAG1	RAD18	MMS	4NQO	DNA_repair	DNA_repair	2.80063212469071	-10.4686769355936	0.0892042020401093	-0.389732942600629	Positive	Negative	9.77529651029331	0.478937144640738	0
MUS81	RAD18	MMS	4NQO	DNA_repair	DNA_repair	0.939354905739088	4.00785675106045	0.0319342506889106	0.140420160764534	Expected	Positive	-2.22222262570484	-0.108485910075624	6.31251026265585e-23
PSY3	RAD18	MMS	4NQO	DNA_repair	DNA_repair	1.51470402713608	-11.5836400269972	0.0496343171408568	-0.410107642112124	Expected	Negative	9.53007736695123	0.45974195925298	0
PSY3	RAD5	MMS	4NQO	DNA_repair	DNA_repair	0.860268348973949	-9.15903224348306	0.0292184268022884	-0.360783617149692	Expected	Negative	7.49833790773997	0.390002043951981	2.87425208595304e-250
CLA4	RAD51	MMS	4NQO	DNA_repair	DNA_repair	-12.0055166193216	0.49807356149065	-0.425856118779498	0.0204051976061582	Negative	Expected	-8.23500753544925	-0.446261316385656	1.12351747575835e-301
MAG1	RAD51	MMS	4NQO	DNA_repair	DNA_repair	-10.9392647616105	0.0734265438377735	-0.384129697042206	0.00339006956091161	Negative	Expected	-6.68070723751708	-0.387519766603118	6.92911993587015e-199
MMS1	RAD51	MMS	4NQO	DNA_repair	DNA_repair	-5.21353172767032	0.478336894788969	-0.170444745158306	0.018976647304364	Negative	Expected	-3.68472848881464	-0.18942139246267	2.35148601064778e-61
CLA4	RAD52	MMS	4NQO	DNA_repair	DNA_repair	-1.67875457698678	0.475370185302502	-0.0796025126173236	0.0244015502795575	Negative	Expected	-1.48830000506594	-0.104004062896881	1.04162416311218e-10
PSY3	RAD52	MMS	4NQO	DNA_repair	DNA_repair	0.270297302966165	-7.74149701918305	0.0132024454423695	-0.430851194443256	Expected	Negative	5.99678102354452	0.444053639885626	1.48853304626098e-160
CLA4	RAD54	MMS	4NQO	DNA_repair	DNA_repair	-5.83757043011482	0.367494335110813	-0.16150650776104	0.011668093024307	Negative	Expected	-4.11210470291257	-0.173174600785347	3.96852740580813e-76
MAG1	RAD54	MMS	4NQO	DNA_repair	DNA_repair	-9.35534754983307	-0.482369334933074	-0.257322518337816	-0.0173588175835053	Negative	Expected	-5.29787047859185	-0.239963700754311	1.43243401591602e-125
CLA4	RAD55	MMS	4NQO	DNA_repair	DNA_repair	-12.7298635106092	0.865946433506355	-0.415361465803205	0.0324637195392839	Negative	Expected	-9.01056288402024	-0.447825185342489	0
CLA4	RAD57	MMS	4NQO	DNA_repair	DNA_repair	-9.82224563500983	-0.461384180852862	-0.484019023361439	-0.0263322474288885	Negative	Expected	-6.069907947032	-0.45768677593255	1.84189180757925e-164
MAG1	RAD57	MMS	4NQO	DNA_repair	DNA_repair	-9.33359415645099	0.370390019434671	-0.460899808107908	0.0242523164763153	Negative	Expected	-5.91569867462806	-0.485152124584224	2.70614798856306e-156
MMS1	RAD57	MMS	4NQO	DNA_repair	DNA_repair	-1.27993240580316	-7.34671119755779	-0.0572313168150923	-0.397582997035939	Expected	Negative	4.84831654582235	0.340351680220847	2.33376079983118e-105
CLA4	RAD59	MMS	4NQO	DNA_repair	DNA_repair	-7.52641611603204	-0.0832405272738013	-0.290556486185494	-0.00379278304190926	Negative	Expected	-4.80183699748316	-0.286763703143585	2.13764397010204e-103
RAD18	RAD59	MMS	4NQO	DNA_repair	DNA_repair	1.18851900810598	-11.3843131512139	0.0390711911195242	-0.40813351685805	Expected	Negative	9.19398189216764	0.447204707977574	0
RAD57	RAD59	MMS	4NQO	DNA_repair	DNA_repair	0.0984021972719988	-6.44640761605713	0.00502461245351693	-0.406448418571569	Expected	Negative	5.07154285993569	0.411473031025086	3.50120133709775e-115
CSM3	RAD61	MMS	4NQO	DNA_repair	DNA_repair	-1.23435865062731	-9.40220858674727	-0.0502532489386712	-0.426892385409582	Expected	Negative	6.17612214253599	0.376639136470911	3.77920043561317e-170
MMS1	RAD61	MMS	4NQO	DNA_repair	DNA_repair	-0.678875072701308	-7.946778419299	-0.0293344833509733	-0.404956216975499	Expected	Negative	5.62202546952544	0.375621733624526	2.74047202389064e-141
RAD18	RAD61	MMS	4NQO	DNA_repair	DNA_repair	-1.16574401735779	-9.33228052266214	-0.0553770777586444	-0.461752240740677	Expected	Negative	5.9245851540473	0.406375162982033	9.59243968955391e-157
RAD5	RAD61	MMS	4NQO	DNA_repair	DNA_repair	-0.436926333876481	-7.21075962017484	-0.0215798736968662	-0.396980507866869	Expected	Negative	5.07561290062975	0.375400634170003	2.35444666537993e-115
CSM3	RTT101	MMS	4NQO	DNA_repair	DNA_repair	-1.96273741599791	-16.3048110109268	-0.0458964291547085	-0.427194195322591	Expected	Negative	10.8576232089423	0.381297766167883	0
RAD51	RTT101	MMS	4NQO	DNA_repair	DNA_repair	-10.3476198288352	1.84031398586121	-0.263148334016531	0.0548125308205693	Negative	Expected	-8.11866598568203	-0.3179608648371	2.91555332250133e-293
RAD57	RTT101	MMS	4NQO	DNA_repair	DNA_repair	-6.76999872727593	0.15621125437658	-0.298427770583773	0.00816311898384063	Negative	Expected	-4.48455057918147	-0.306590889567614	2.59953686594121e-90
RAD61	RTT101	MMS	4NQO	DNA_repair	DNA_repair	-1.49179854494846	-9.47021398765276	-0.0523998060652864	-0.380413822628586	Expected	Negative	6.14709932210162	0.328014016563299	1.34497407281063e-168
CLA4	RTT107	MMS	4NQO	DNA_repair	DNA_repair	-11.1642825868064	-0.734844781651895	-0.399148803617467	-0.0311110051540572	Negative	Expected	-6.64168575952163	-0.36803779846341	1.33839479837754e-196
CSM2	RTT107	MMS	4NQO	DNA_repair	DNA_repair	-6.39633247464109	0.0444299313237948	-0.216001684420089	0.00188828926117978	Negative	Expected	-4.01394588817814	-0.217889973681269	1.38181886509793e-72
MAG1	RTT107	MMS	4NQO	DNA_repair	DNA_repair	-5.75979640275821	-1.04004873976829	-0.203383464424841	-0.049460663420716	Negative	Expected	-2.59863855954045	-0.153922801004125	5.17989520591214e-31
MMS4	RTT107	MMS	4NQO	DNA_repair	DNA_repair	-8.31093417937582	-0.509617906718565	-0.303830044102306	-0.0230112331670498	Negative	Expected	-4.83355497420031	-0.280818810935256	9.79802974349094e-105
PSY3	RTT107	MMS	4NQO	DNA_repair	DNA_repair	-12.327900362394	-1.13439295867433	-0.365271874029289	-0.0417608401826307	Negative	Expected	-6.84590350475563	-0.323511033846658	9.23779075987045e-209
RAD18	RTT107	MMS	4NQO	DNA_repair	DNA_repair	4.03842416059754	-12.4667473835235	0.120281696909054	-0.406669296199797	Positive	Negative	11.9294484678894	0.526950993108851	0
RAD51	RTT107	MMS	4NQO	DNA_repair	DNA_repair	-6.09568115158272	-1.09340299495974	-0.205410823258612	-0.0456458799339888	Negative	Expected	-2.97791283489177	-0.159764943324623	2.05590070846604e-40
RAD54	RTT107	MMS	4NQO	DNA_repair	DNA_repair	-5.47659103057357	0.134829370109207	-0.143712603378143	0.00433226037843329	Negative	Expected	-3.56860818279973	-0.148044863756577	1.30490433019196e-57
RAD55	RTT107	MMS	4NQO	DNA_repair	DNA_repair	-4.29509304599424	0.658948652534868	-0.133105494117346	0.0252199631193693	Negative	Expected	-3.21496159561733	-0.158325457236715	6.00868237500242e-47
RAD57	RTT107	MMS	4NQO	DNA_repair	DNA_repair	-2.97563688328298	0.13216786007372	-0.137770224734013	0.00753683727797728	Negative	Expected	-1.9782112158993	-0.14530706201199	2.41026741666923e-18
RAD61	RTT107	MMS	4NQO	DNA_repair	DNA_repair	-8.51502359914665	-0.689491537190213	-0.379890689705363	-0.0369633306490582	Negative	Expected	-4.91685215363929	-0.342927359056305	2.517221876655e-108
RTT101	RTT107	MMS	4NQO	DNA_repair	DNA_repair	1.2189683147528	-13.6662205855219	0.0303829406612254	-0.410861712471363	Expected	Negative	11.2987173355838	0.441244653132589	0
CLA4	SGS1	MMS	4NQO	DNA_repair	DNA_repair	-7.22292127129771	-0.606332745087176	-0.266272315794908	-0.0250979161997798	Negative	Expected	-4.35103271739953	-0.241174399595128	4.40935957803464e-85
MAG1	SGS1	MMS	4NQO	DNA_repair	DNA_repair	-5.48513058352548	-1.07087904483544	-0.200467958289142	-0.0499592433139936	Negative	Expected	-2.53964552933733	-0.150508714975148	1.15743854746274e-29
CLA4	SHU1	MMS	4NQO	DNA_repair	DNA_repair	-5.73056916871586	0.208645482440531	-0.195698138977183	0.00808489873471854	Negative	Expected	-3.94545260580068	-0.203783037711902	3.62292275777527e-70
MAG1	SHU1	MMS	4NQO	DNA_repair	DNA_repair	-7.07077826993615	-0.546080771164276	-0.240179987913789	-0.0240467322173256	Negative	Expected	-3.88631158127503	-0.216133255696464	3.9613835338099e-68
RAD18	SHU1	MMS	4NQO	DNA_repair	DNA_repair	-0.224313015353949	-9.22403541815995	-0.0101639356798896	-0.447334286885197	Expected	Negative	6.58681814110591	0.437170351205307	2.14461177203989e-193
RAD5	SHU1	MMS	4NQO	DNA_repair	DNA_repair	0.69886623851486	-6.8489437197561	0.0328434646913701	-0.369328001236346	Expected	Negative	5.62246750716348	0.402171465927716	2.68349131165464e-141
RAD55	SHU1	MMS	4NQO	DNA_repair	DNA_repair	1.32245849088951	-9.9456130826839	0.0401110163958516	-0.358491373743743	Expected	Negative	8.46138430508832	0.398602390139595	0
RTT107	SHU1	MMS	4NQO	DNA_repair	DNA_repair	-6.15784998538229	-0.490073216341943	-0.199311290957709	-0.019160644132335	Negative	Expected	-3.54929969945706	-0.180150646825374	5.25817356864599e-57
CLA4	SHU2	MMS	4NQO	DNA_repair	DNA_repair	-6.63838684762638	0.0413642293338439	-0.242634030537964	0.00174993993496213	Negative	Expected	-4.37119776285984	-0.244383970472926	7.43092575203646e-86
MAG1	SHU2	MMS	4NQO	DNA_repair	DNA_repair	-10.1765861579604	-0.335456906128014	-0.372224568186806	-0.0162630628180219	Negative	Expected	-5.86133461234723	-0.355961505368785	1.83305002882857e-153
RTT107	SHU2	MMS	4NQO	DNA_repair	DNA_repair	-6.57987662265595	-0.32423346295042	-0.226342087638499	-0.0137150971762962	Negative	Expected	-3.89987259147276	-0.212626990462203	1.36569039006374e-68
MAG1	SLX4	MMS	4NQO	DNA_repair	DNA_repair	-7.71797261211213	-0.221502812845364	-0.356647429785451	-0.0133305353806068	Negative	Expected	-4.5246715921889	-0.343316894404844	6.55591573111933e-92
MMS1	SLX4	MMS	4NQO	DNA_repair	DNA_repair	-5.17327041320324	-1.14787712848318	-0.22208373616007	-0.0588684704050748	Negative	Expected	-2.44039612540798	-0.163215265754995	1.85422577014169e-27
MPH1	SLX4	MMS	4NQO	DNA_repair	DNA_repair	-3.79721865797945	-0.36175601097159	-0.183611315225915	-0.0201503434138984	Negative	Expected	-2.21607029706689	-0.163460971812016	8.26463150201007e-23
RAD51	SLX4	MMS	4NQO	DNA_repair	DNA_repair	-7.81628235704695	0.303143599334778	-0.350541436818545	0.0161586919516197	Negative	Expected	-5.2640979818518	-0.366700128770165	5.36370047629402e-124
RAD52	SLX4	MMS	4NQO	DNA_repair	DNA_repair	-0.441134868842564	-5.6746658491985	-0.0324103805827207	-0.461699594223455	Expected	Negative	3.91598421543051	0.429289213640734	3.83761090062695e-69
RAD54	SLX4	MMS	4NQO	DNA_repair	DNA_repair	-8.55094789322869	0.715603145664223	-0.320504097281163	0.0316354888709669	Negative	Expected	-6.07567365652049	-0.35213958615213	9.71698345040187e-165
RAD55	SLX4	MMS	4NQO	DNA_repair	DNA_repair	-8.94118258135475	0.423983653356657	-0.366182638038012	0.0207019403844257	Negative	Expected	-6.0707839484949	-0.386884578422438	1.71553108648983e-164
RAD57	SLX4	MMS	4NQO	DNA_repair	DNA_repair	-4.47414572458976	0.349586336466836	-0.34219834671363	0.031729680500763	Negative	Expected	-3.15041200868172	-0.373928027214393	4.0202080470624e-45
RAD59	SLX4	MMS	4NQO	DNA_repair	DNA_repair	-9.00936075561499	-0.692842862652831	-0.432730924556588	-0.0405715263284897	Negative	Expected	-5.17793131228696	-0.392159398228098	5.2158569887037e-120
RTT101	SLX4	MMS	4NQO	DNA_repair	DNA_repair	-9.29699462195783	0.10659327179265	-0.328811060174403	0.00436309844380554	Negative	Expected	-6.15902064393267	-0.333174158618208	3.11075183739824e-169
MMS1	SRS2	MMS	4NQO	DNA_repair	DNA_repair	-4.06031327020116	-0.410429962828461	-0.116706706250307	-0.0133412558850194	Negative	Expected	-2.38218102956445	-0.103365450365288	3.30127081071478e-26
MMS4	SRS2	MMS	4NQO	DNA_repair	DNA_repair	-13.5396073922252	-0.0896771051679048	-0.438160244383045	-0.00325739341934677	Negative	Expected	-8.93972703861266	-0.434902850963698	0
RTT101	SRS2	MMS	4NQO	DNA_repair	DNA_repair	0.570957539109174	-13.5361091763817	0.0145275863197427	-0.374917224480532	Expected	Negative	10.3546279250351	0.389444810800274	0
CLA4	CSM2	MMS	BLMC	DNA_repair	DNA_repair	-7.28718188223723	0.026049345752853	-0.259623074241525	0.00135919116176679	Negative	Expected	-4.13072489594435	-0.260982265403292	8.59845916966878e-45
CSM2	MAG1	MMS	BLMC	DNA_repair	DNA_repair	-6.43279702223234	0.13031849830614	-0.228000615329309	0.00763278360829031	Negative	Expected	-3.44193601396321	-0.235633398937599	2.03857821567861e-31
CLA4	MMS1	MMS	BLMC	DNA_repair	DNA_repair	-10.5712947340493	-0.287992243730065	-0.366448192337038	-0.015274207843705	Negative	Expected	-5.54248776708283	-0.351173984493333	9.409430048146e-80
CSM2	MMS1	MMS	BLMC	DNA_repair	DNA_repair	-2.56912446545767	0.800908652173187	-0.0842501136393514	0.042722350480273	Negative	Expected	-2.02778429959875	-0.126972464119624	1.74137793863976e-11
CSM3	MMS4	MMS	BLMC	DNA_repair	DNA_repair	0.192138873951114	-6.38288236616764	0.00604099880087917	-0.316550105541622	Expected	Negative	5.49370962505093	0.322591104342501	7.41003922788097e-78
CLA4	MPH1	MMS	BLMC	DNA_repair	DNA_repair	-13.8558730600354	0.276251508103165	-0.532855393566365	0.0147194651834133	Negative	Expected	-8.33301295972001	-0.547574858749778	1.33956351043704e-178
MMS4	MPH1	MMS	BLMC	DNA_repair	DNA_repair	-10.131027957067	-0.299754274873271	-0.460263151235081	-0.0205014762678704	Negative	Expected	-5.35588016374984	-0.43976167496721	1.46544700059126e-74
CSM2	MUS81	MMS	BLMC	DNA_repair	DNA_repair	0.026103895519292	-16.3591047458249	0.000975921288777489	-1.00832532443473	Expected	Negative	14.0007586568625	1.00930124572351	0
MMS1	MUS81	MMS	BLMC	DNA_repair	DNA_repair	-4.60629848890237	0.342280595388794	-0.163506845604371	0.0206109635755686	Negative	Expected	-2.63401266907768	-0.18411780917994	8.73324717893296e-19
MMS4	MUS81	MMS	BLMC	DNA_repair	DNA_repair	-0.410391430203311	-4.08409258915563	-0.0187041913196088	-0.309393027164769	Expected	Negative	3.28800486022182	0.290688835845161	1.90407235273001e-28
MPH1	MUS81	MMS	BLMC	DNA_repair	DNA_repair	-9.97698448065754	-0.810498798119165	-0.457851868970791	-0.0572307755587523	Negative	Expected	-4.75718124201666	-0.400621093412039	4.73198755590026e-59
CLA4	PSY3	MMS	BLMC	DNA_repair	DNA_repair	-6.34014271460888	-0.40341062156611	-0.198254403841932	-0.0179516160584928	Negative	Expected	-3.3151457101782	-0.180302787783439	3.25854869122799e-29
CSM2	PSY3	MMS	BLMC	DNA_repair	DNA_repair	2.25864794772089	3.51185715986424	0.0749133872701046	0.176743487642847	Expected	Positive	-1.68945546973054	-0.101830100372742	3.24569370061549e-08
MAG1	PSY3	MMS	BLMC	DNA_repair	DNA_repair	-11.593683553579	0.00208566310084983	-0.359941990507531	0.000103657781280575	Negative	Expected	-6.14410251996844	-0.360045648288811	1.16747894947622e-97
MMS1	PSY3	MMS	BLMC	DNA_repair	DNA_repair	-5.04805212413669	-0.605180075931501	-0.145108068502214	-0.0276099415776863	Negative	Expected	-2.1789850878339	-0.117498126924528	3.95785854026303e-13
MAG1	RAD18	MMS	BLMC	DNA_repair	DNA_repair	2.80063212469071	-0.213671957069513	0.0892042020401093	-0.0122962661823629	Positive	Expected	1.54317015226934	0.101500468222472	7.37771135988035e-07
MMS1	RAD18	MMS	BLMC	DNA_repair	DNA_repair	2.42141575907612	-7.10360158092846	0.0695782616149301	-0.366898999835033	Expected	Negative	7.38481352695249	0.436477261449963	8.80870129108684e-140
MMS4	RAD18	MMS	BLMC	DNA_repair	DNA_repair	2.19097427013614	-5.85589707816268	0.0741815218158076	-0.350236774995175	Expected	Negative	6.17536138189339	0.424418296810983	4.90271384514239e-98
CSM3	RAD5	MMS	BLMC	DNA_repair	DNA_repair	0.737741167802911	-7.36363817292988	0.0264682685588498	-0.455073866732756	Expected	Negative	6.73867983077551	0.481542135291605	1.40227131758652e-116
MMS1	RAD5	MMS	BLMC	DNA_repair	DNA_repair	1.97224271430594	-7.71415739511859	0.059295954046272	-0.42482911682132	Expected	Negative	7.71591401330495	0.484125070867592	1.73166709117758e-152
MMS4	RAD5	MMS	BLMC	DNA_repair	DNA_repair	2.36728518936753	-6.58707983988396	0.0832846161315288	-0.419924138733993	Positive	Negative	6.91095839742542	0.503208754865522	1.63793497126464e-122
MUS81	RAD5	MMS	BLMC	DNA_repair	DNA_repair	3.3153115923258	0.137236855891408	0.116846387941152	0.00899970707600654	Positive	Expected	1.44860047220826	0.107846680865145	3.88182326322916e-06
CLA4	RAD51	MMS	BLMC	DNA_repair	DNA_repair	-12.0055166193216	-0.0685620778955176	-0.425856118779498	-0.0036921915575144	Negative	Expected	-6.54674433549889	-0.422163927221984	1.06914694682987e-110
MAG1	RAD51	MMS	BLMC	DNA_repair	DNA_repair	-10.9392647616105	0.399092903865266	-0.384129697042206	0.0238863220429453	Negative	Expected	-5.87986935327066	-0.408016019085151	1.57362562162152e-89
MMS1	RAD51	MMS	BLMC	DNA_repair	DNA_repair	-5.21353172767032	-0.950712173813941	-0.170444745158306	-0.0526040923207087	Negative	Expected	-1.8335847549065	-0.117840652837597	1.53676556220278e-09
MPH1	RAD51	MMS	BLMC	DNA_repair	DNA_repair	0.651225948347137	-5.75632189486162	0.0276539050948307	-0.374329118459713	Expected	Negative	5.17578497745336	0.401983023554544	3.20549496579652e-69
RAD18	RAD51	MMS	BLMC	DNA_repair	DNA_repair	3.26615657132131	-0.587147658688905	0.103520357365383	-0.0333333678855167	Positive	Expected	2.10479709274553	0.1368537252509	4.21343240931841e-12
RAD5	RAD51	MMS	BLMC	DNA_repair	DNA_repair	3.53242846988523	-6.15524730602745	0.116452736311959	-0.372126753683861	Positive	Negative	7.09515622444338	0.48857948999582	4.47290647359659e-129
CSM2	RAD52	MMS	BLMC	DNA_repair	DNA_repair	1.43110868393281	-2.3909265245692	0.0995713905848668	-0.269046980631436	Positive	Negative	2.78621423178097	0.368618371216303	1.19108177638956e-20
CSM3	RAD52	MMS	BLMC	DNA_repair	DNA_repair	1.71869034800763	-0.399393860996701	0.0887787370333118	-0.0342710049043649	Positive	Expected	1.22858475868027	0.123049741937677	0.000127257785118309
MMS4	RAD52	MMS	BLMC	DNA_repair	DNA_repair	1.72370149076319	-0.0633290473674322	0.122812125128807	-0.00788190449331242	Positive	Expected	0.911327361424185	0.13069402962212	0.00751354545555767
MUS81	RAD52	MMS	BLMC	DNA_repair	DNA_repair	2.10470099182664	-3.28284132373941	0.106791677512628	-0.29922857119157	Positive	Negative	3.89205944793969	0.406020248704199	1.58866761797806e-39
PSY3	RAD52	MMS	BLMC	DNA_repair	DNA_repair	0.270297302966165	-2.68469232195416	0.0132024454423695	-0.218414488943704	Expected	Negative	2.44085081873251	0.231616934386073	4.87643835070851e-16
RAD51	RAD52	MMS	BLMC	DNA_repair	DNA_repair	3.4778705968447	0.641138014433849	0.164645125259588	0.0539008422674532	Positive	Expected	1.14780873886359	0.110744282992135	0.000396558369402916
CLA4	RAD54	MMS	BLMC	DNA_repair	DNA_repair	-5.83757043011482	0.589358012970702	-0.16150650776104	0.0259384394438231	Negative	Expected	-3.60574629425181	-0.187444947204863	2.25004481949163e-34
MAG1	RAD54	MMS	BLMC	DNA_repair	DNA_repair	-9.35534754983307	0.0960128315905372	-0.257322518337816	0.00473277314764087	Negative	Expected	-4.64243194304164	-0.262055291485457	2.6472396762655e-56
MMS4	RAD54	MMS	BLMC	DNA_repair	DNA_repair	3.56139203801815	-1.2266929148662	0.102691022258829	-0.061418634335111	Positive	Expected	2.84035550523168	0.16410965659394	2.02848744049023e-21
RAD18	RAD54	MMS	BLMC	DNA_repair	DNA_repair	4.92716669187077	0.649190319254906	0.155688021753733	0.0373077359717545	Positive	Expected	1.80507069608144	0.118380285781979	4.24728028468362e-09
RAD5	RAD54	MMS	BLMC	DNA_repair	DNA_repair	5.06405620505246	-0.627122556581532	0.16654271858623	-0.0384026540439115	Positive	Expected	2.94848763117578	0.204945372630142	5.13498544473517e-23
RAD51	RAD54	MMS	BLMC	DNA_repair	DNA_repair	6.55876993044985	-5.13577033320935	0.175700859814773	-0.242553471415709	Positive	Negative	7.70311258684393	0.418254331230482	4.8572610450519e-152
RAD52	RAD54	MMS	BLMC	DNA_repair	DNA_repair	2.72607563246506	0.330543040754706	0.12867413261858	0.028129393383031	Positive	Expected	1.03319667391855	0.100544739235549	0.00177187801464284
CLA4	RAD55	MMS	BLMC	DNA_repair	DNA_repair	-12.7298635106092	-0.0333652331466185	-0.415361465803205	-0.00168110486481522	Negative	Expected	-6.89152800679563	-0.41368036093839	1.63793497126464e-122
MAG1	RAD55	MMS	BLMC	DNA_repair	DNA_repair	-7.24325178223507	1.0211147625882	-0.234137764614721	0.0570590350069972	Negative	Expected	-4.51081368370304	-0.291196799621718	3.22417673365298e-53
MMS4	RAD55	MMS	BLMC	DNA_repair	DNA_repair	3.78561052090471	0.251323972731354	0.126547275576756	0.0141597450872273	Positive	Expected	1.71554458772126	0.112387530489529	2.80807751828979e-08
RAD18	RAD55	MMS	BLMC	DNA_repair	DNA_repair	1.43009367555511	-2.17061512336741	0.0409634964358741	-0.113855312845784	Expected	Negative	2.59048184007093	0.154818809281658	5.91796665820738e-18
RAD5	RAD55	MMS	BLMC	DNA_repair	DNA_repair	4.07055482976775	-0.67221758401658	0.121203445944492	-0.0375397332880263	Positive	Expected	2.50831672970939	0.158743179232519	6.91083420405934e-17
RAD51	RAD55	MMS	BLMC	DNA_repair	DNA_repair	6.31739808338327	-0.322796573680286	0.195435371049433	-0.0170998560960538	Positive	Expected	3.46455007340457	0.212535227145487	1.75782843910583e-31
RAD54	RAD55	MMS	BLMC	DNA_repair	DNA_repair	5.46703506515536	-0.205059101822198	0.133724793689255	-0.00902596561494631	Positive	Expected	2.83482042843713	0.142750759304201	2.41172844127314e-21
CLA4	RAD57	MMS	BLMC	DNA_repair	DNA_repair	-9.82224563500983	0.110973262815914	-0.484019023361439	0.0084928243483324	Negative	Expected	-5.41084545068978	-0.492511847709771	4.53139322607463e-76
MAG1	RAD57	MMS	BLMC	DNA_repair	DNA_repair	-9.33359415645099	0.726474499195266	-0.460899808107908	0.0631868144583476	Negative	Expected	-5.23994560208028	-0.524086622566256	2.00672871066787e-71
MMS1	RAD57	MMS	BLMC	DNA_repair	DNA_repair	-1.27993240580316	-6.17404547512925	-0.0572313168150923	-0.479953142169114	Expected	Negative	4.71368519573844	0.422721825354022	1.46619573519841e-57
MMS4	RAD57	MMS	BLMC	DNA_repair	DNA_repair	1.57063509874972	-0.666069070087619	0.0826644601604943	-0.0601373912072303	Positive	Expected	1.36642839267136	0.142801851367724	1.54089657638061e-05
MPH1	RAD57	MMS	BLMC	DNA_repair	DNA_repair	-0.761603423434132	-7.55446963587715	-0.0399288254789544	-0.627625023499325	Expected	Negative	5.98230980663631	0.587696198020371	4.60964787661314e-92
MUS81	RAD57	MMS	BLMC	DNA_repair	DNA_repair	1.6174545559292	-1.19646541749159	0.0852768504561146	-0.11109305788326	Positive	Negative	1.83909068040088	0.196369908339374	2.03491390135014e-09
RAD51	RAD57	MMS	BLMC	DNA_repair	DNA_repair	2.63520397102694	-0.251293750906405	0.129732713651366	-0.0215551329804696	Positive	Expected	1.52969935500615	0.151287846631835	9.40264616787854e-07
RAD54	RAD57	MMS	BLMC	DNA_repair	DNA_repair	1.85840266239183	-0.663372096275974	0.0912577823558121	-0.0575327358534629	Positive	Expected	1.49291158372871	0.148790518209275	1.78614992859942e-06
RAD55	RAD57	MMS	BLMC	DNA_repair	DNA_repair	2.35190219226255	-0.200053218801311	0.104339351718262	-0.0158372092127375	Positive	Expected	1.32428537873352	0.120176560930999	3.03557948310205e-05
CLA4	RAD59	MMS	BLMC	DNA_repair	DNA_repair	-7.52641611603204	0.176295764461086	-0.290556486185494	0.00978571411369842	Negative	Expected	-4.44213211699075	-0.300342200299192	1.21407031829931e-51
MMS1	RTT101	MMS	BLMC	DNA_repair	DNA_repair	4.48538337703701	-0.356314444129576	0.107887057947454	-0.0149668737975823	Positive	Expected	2.53809783779145	0.122853931745036	2.85811656626039e-17
MMS4	RTT101	MMS	BLMC	DNA_repair	DNA_repair	1.02800628315335	-10.8189739138981	0.0282278278024887	-0.501375455436858	Expected	Negative	9.83179267017801	0.529603283239347	4.30538713193645e-247
RAD5	RTT101	MMS	BLMC	DNA_repair	DNA_repair	3.39745216136112	-0.442921313391815	0.100534341546196	-0.0229894225733086	Positive	Expected	2.06745800977799	0.123523764119504	1.05889150328124e-11
RAD51	RTT101	MMS	BLMC	DNA_repair	DNA_repair	-10.3476198288352	-1.40564682353315	-0.263148334016531	-0.0614030131363246	Negative	Expected	-3.99128896395649	-0.201745320880206	6.79323556897861e-42
RAD55	RTT101	MMS	BLMC	DNA_repair	DNA_repair	3.30653449029237	-0.969494005237549	0.0767957823021593	-0.0395186068627401	Positive	Expected	2.47928439740553	0.116314389164899	1.61789460543723e-16
RAD57	RTT101	MMS	BLMC	DNA_repair	DNA_repair	-6.76999872727593	-0.24731955447474	-0.298427770583773	-0.0182097429038505	Negative	Expected	-3.26536143956304	-0.280218027679922	2.19514091069137e-28
CLA4	RTT107	MMS	BLMC	DNA_repair	DNA_repair	-11.1642825868064	0.14369147565873	-0.399148803617467	0.00782257345718373	Negative	Expected	-6.24857806009227	-0.40697137707465	6.48352922044147e-101
CSM2	RTT107	MMS	BLMC	DNA_repair	DNA_repair	-6.39633247464109	0.825775266520692	-0.216001684420089	0.0454842102097347	Negative	Expected	-4.04723535041575	-0.261485894629824	4.87560066430153e-43
MAG1	RTT107	MMS	BLMC	DNA_repair	DNA_repair	-5.75979640275821	1.10067536954967	-0.203383464424841	0.0664101493401888	Negative	Expected	-3.85921115124076	-0.26979361376503	3.003713379808e-39
MMS4	RTT107	MMS	BLMC	DNA_repair	DNA_repair	-8.31093417937582	-0.911210076684964	-0.303830044102306	-0.0551171448566792	Negative	Expected	-3.51900043109923	-0.248712899245627	8.62537949323799e-33
PSY3	RTT107	MMS	BLMC	DNA_repair	DNA_repair	-12.327900362394	-0.492980103600665	-0.365271874029289	-0.0231689047300117	Negative	Expected	-6.15757653185322	-0.342102969299277	4.88895466219587e-98
RAD18	RTT107	MMS	BLMC	DNA_repair	DNA_repair	4.03842416059754	-0.226909679363272	0.120281696909054	-0.0120979072429697	Positive	Expected	2.16762577334886	0.132379604152024	8.55413217259395e-13
RAD5	RTT107	MMS	BLMC	DNA_repair	DNA_repair	2.91949356086508	-1.21458368141321	0.0906228190679339	-0.0689423666125925	Positive	Expected	2.46641754661873	0.159565185680526	2.33601258180898e-16
RAD55	RTT107	MMS	BLMC	DNA_repair	DNA_repair	-4.29509304599424	-0.574090239473565	-0.133105494117346	-0.0305364861454592	Negative	Expected	-1.66615294598462	-0.102569007971887	5.13106537123926e-08
RAD57	RTT107	MMS	BLMC	DNA_repair	DNA_repair	-2.97563688328298	-0.388931176471043	-0.137770224734013	-0.0313071828922154	Negative	Expected	-1.14647848563139	-0.106463041841798	0.000313932142087578
RAD61	RTT107	MMS	BLMC	DNA_repair	DNA_repair	-8.51502359914665	1.10830310324773	-0.379890689705363	0.0757062566615124	Negative	Positive	-5.58418396378795	-0.455596946366875	6.46413268621827e-81
RTT101	RTT107	MMS	BLMC	DNA_repair	DNA_repair	1.2189683147528	-1.91217093328	0.0303829406612254	-0.0825964726747574	Expected	Negative	2.26544919569169	0.112979413335983	6.55688894624857e-14
CLA4	SGS1	MMS	BLMC	DNA_repair	DNA_repair	-7.22292127129771	0.0475363213190919	-0.266272315794908	0.00278935915063198	Negative	Expected	-3.88268694182174	-0.26906167494554	1.05681563390533e-39
MAG1	SGS1	MMS	BLMC	DNA_repair	DNA_repair	-5.48513058352548	-0.119136162430316	-0.200467958289142	-0.00778028733784554	Negative	Expected	-2.57476520615791	-0.192687670951296	5.48153405460672e-18
PSY3	SGS1	MMS	BLMC	DNA_repair	DNA_repair	2.95061264731547	-0.144118405810107	0.0930804807326674	-0.00750555116067263	Positive	Expected	1.65197562368284	0.10058603189334	9.659816336216e-08
RAD18	SGS1	MMS	BLMC	DNA_repair	DNA_repair	4.50516769706514	0.328325858625531	0.151936332125901	0.0203520582650908	Positive	Expected	1.86465237941293	0.13158427386081	1.17513719408472e-09
RAD5	SGS1	MMS	BLMC	DNA_repair	DNA_repair	4.81589919828746	-0.0998348095119777	0.168839477432191	-0.00659671463673475	Positive	Expected	2.34537132538574	0.175436192068926	7.35343060451648e-15
RAD51	SGS1	MMS	BLMC	DNA_repair	DNA_repair	2.71851161001393	-0.247723484927877	0.0953076092467235	-0.0153048930998717	Positive	Expected	1.55712713314167	0.110612502346595	5.77429064809252e-07
RAD52	SGS1	MMS	BLMC	DNA_repair	DNA_repair	3.94690246858688	0.894076297868579	0.198746641170613	0.0820680821520016	Positive	Expected	1.11445324991468	0.116678559018611	0.000616484196494677
RAD54	SGS1	MMS	BLMC	DNA_repair	DNA_repair	3.69114462935707	-1.09545951307433	0.103747815621762	-0.0564374077498475	Positive	Expected	2.72944446763332	0.16018522337161	7.56359524313045e-20
RAD55	SGS1	MMS	BLMC	DNA_repair	DNA_repair	4.09452817082038	0.0223210367472007	0.131598195282417	0.00128882447476707	Positive	Expected	1.97191233717086	0.13030937080765	1.0356590003666e-10
RAD57	SGS1	MMS	BLMC	DNA_repair	DNA_repair	2.61683230273233	0.1927559734937	0.137218889222134	0.018045617688745	Positive	Expected	1.11061320671376	0.119173271533389	0.000645802149548612
RTT107	SGS1	MMS	BLMC	DNA_repair	DNA_repair	-4.1500821213102	-0.54456599928805	-0.145393592615993	-0.0337224543085135	Negative	Expected	-1.56954738033893	-0.11167113830748	3.28302632756811e-07
CLA4	SHU1	MMS	BLMC	DNA_repair	DNA_repair	-5.73056916871586	0.218981771124276	-0.195698138977183	0.0108424222351801	Negative	Expected	-3.43389229918429	-0.206540561212363	2.78925806269846e-31
MAG1	SHU1	MMS	BLMC	DNA_repair	DNA_repair	-7.07077826993615	-0.434693850872984	-0.240179987913789	-0.0241816667209327	Negative	Expected	-3.31387523612754	-0.215998321192857	3.37362428784773e-29
MMS4	SHU1	MMS	BLMC	DNA_repair	DNA_repair	-0.295504384176808	-5.09332758374981	-0.0105891384352747	-0.290366774562876	Expected	Negative	4.15494824777919	0.279777636127601	6.66110100912099e-45
MUS81	SHU1	MMS	BLMC	DNA_repair	DNA_repair	0.229437226391874	-11.0580603693866	0.00822351225066374	-0.645941201708885	Expected	Negative	9.54521715557325	0.654164713959548	4.86237022024075e-233
RTT107	SHU1	MMS	BLMC	DNA_repair	DNA_repair	-6.15784998538229	-0.847759865534483	-0.199311290957709	-0.0442699526186856	Negative	Expected	-2.5235693055228	-0.155041338339023	2.55754957756658e-17
CLA4	SHU2	MMS	BLMC	DNA_repair	DNA_repair	-6.63838684762638	0.439573347207623	-0.242634030537964	0.0226338605437904	Negative	Expected	-4.20098735932006	-0.265267891081755	2.76565564291572e-46
MAG1	SHU2	MMS	BLMC	DNA_repair	DNA_repair	-10.1765861579604	0.512123045059332	-0.372224568186806	0.0299246596019959	Negative	Expected	-5.83363797110619	-0.402149227788802	3.71542076545946e-88
RTT107	SHU2	MMS	BLMC	DNA_repair	DNA_repair	-6.57987662265595	-0.00148551095177271	-0.226342087638499	-8.04026326260755e-05	Negative	Expected	-3.52812407435131	-0.226261685005873	5.98102435422157e-33
CSM3	SLX4	MMS	BLMC	DNA_repair	DNA_repair	-3.00299754074929	-0.144915351350277	-0.122734019797421	-0.00873528551622877	Negative	Expected	-1.56531720731709	-0.113998734281192	3.52934625442239e-07
MAG1	SLX4	MMS	BLMC	DNA_repair	DNA_repair	-7.71797261211213	-0.151032207505163	-0.356647429785451	-0.0111869188277555	Negative	Expected	-3.95706073748413	-0.345460510957695	3.3596178884805e-41
MMS1	SLX4	MMS	BLMC	DNA_repair	DNA_repair	-5.17327041320324	0.155259322239203	-0.22208373616007	0.0105843500167497	Negative	Expected	-2.88803981237436	-0.232668086176819	2.16906500154671e-22
RAD51	SLX4	MMS	BLMC	DNA_repair	DNA_repair	-7.81628235704695	1.34657111701259	-0.350541436818545	0.0953899717178214	Negative	Positive	-5.31870672474405	-0.445931408536367	1.49357512824206e-73
RAD54	SLX4	MMS	BLMC	DNA_repair	DNA_repair	-8.55094789322869	1.33859467371243	-0.320504097281163	0.081160473170689	Negative	Expected	-5.63493027590673	-0.401664570451852	2.29958154315771e-82
RAD55	SLX4	MMS	BLMC	DNA_repair	DNA_repair	-8.94118258135475	1.11154297034346	-0.366182638038012	0.0733568982415698	Negative	Expected	-5.65903408663027	-0.439539536279582	4.76536573102837e-83
RAD57	SLX4	MMS	BLMC	DNA_repair	DNA_repair	-4.47414572458976	0.416084573448762	-0.34219834671363	0.0484501156530204	Negative	Expected	-2.80406474152683	-0.39064846236665	3.5799583954587e-21
RAD59	SLX4	MMS	BLMC	DNA_repair	DNA_repair	-9.00936075561499	-0.0955250235927176	-0.432730924556588	-0.00684416263617666	Negative	Expected	-4.93736831916597	-0.425886761920411	1.61761462483189e-63
RTT101	SLX4	MMS	BLMC	DNA_repair	DNA_repair	-9.29699462195783	0.856759816817435	-0.328811060174403	0.0473961581561482	Negative	Expected	-5.72965863464371	-0.376207218330551	4.41043092637484e-85
MMS1	SRS2	MMS	BLMC	DNA_repair	DNA_repair	-4.06031327020116	-0.348046417982977	-0.116706706250307	-0.016050711350716	Negative	Expected	-1.85231210289836	-0.100655994899591	1.03135145955309e-09
MPH1	SRS2	MMS	BLMC	DNA_repair	DNA_repair	-9.3241009446359	-0.412043945473853	-0.339147525914531	-0.0219516220728017	Negative	Expected	-4.91718598677215	-0.31719590384173	5.12107156089437e-63
MUS81	SRS2	MMS	BLMC	DNA_repair	DNA_repair	-8.44958700902101	-0.515605622471603	-0.307905181558128	-0.0305094058002318	Negative	Expected	-3.99173335375741	-0.277395775757897	6.78187986846874e-42
RAD18	SRS2	MMS	BLMC	DNA_repair	DNA_repair	8.03677991893864	-0.255848406268105	0.305428580150787	-0.016096239851759	Positive	Expected	4.37444186752486	0.321524820002546	1.07853253589869e-49
RAD5	SRS2	MMS	BLMC	DNA_repair	DNA_repair	7.79426399942411	-2.01219952501286	0.260563180405914	-0.113642936775645	Positive	Negative	5.70180406015662	0.374206117181559	9.78457249607896e-84
RAD61	SRS2	MMS	BLMC	DNA_repair	DNA_repair	-4.87459227172981	0.263818210690402	-0.235319861922485	0.017743785975398	Negative	Expected	-3.05672505772171	-0.253063647897883	5.58219454786388e-25
RTT107	SRS2	MMS	BLMC	DNA_repair	DNA_repair	-12.5230735621332	-1.20749481910405	-0.409748179785685	-0.0636177275268228	Negative	Expected	-5.5810453650624	-0.346130452258863	7.6719865722228e-81
CLA4	MAG1	MMS	HYDX	DNA_repair	DNA_repair	-0.572836170713828	-19.7742662985619	-0.0212859901519792	-0.892998217757205	Expected	Negative	14.9055763208078	0.871712227605226	0
CSM2	MAG1	MMS	HYDX	DNA_repair	DNA_repair	-6.43279702223234	-0.445720815050646	-0.228000615329309	-0.019697428411955	Negative	Expected	-3.67703372186541	-0.208303186917354	7.92231273494372e-31
CLA4	MMS1	MMS	HYDX	DNA_repair	DNA_repair	-10.5712947340493	0.587584005600758	-0.366448192337038	0.0242239477581255	Negative	Expected	-7.25305270219136	-0.390672140095164	1.0607226885262e-116
CSM2	MMS1	MMS	HYDX	DNA_repair	DNA_repair	-2.56912446545767	0.809881298244181	-0.0842501136393514	0.0320839126537794	Negative	Expected	-2.26209438046837	-0.116334026293131	2.83967970267693e-12
MMS1	MMS4	MMS	HYDX	DNA_repair	DNA_repair	-2.86840943799224	0.272406259507355	-0.115198746542616	0.013504582426488	Negative	Expected	-2.01724959515903	-0.128703328969104	5.85076355167111e-10
CLA4	MPH1	MMS	HYDX	DNA_repair	DNA_repair	-13.8558730600354	2.00429976658221	-0.532855393566365	0.0842288898822238	Negative	Positive	-10.8327669884736	-0.617084283448588	7.55575694730202e-259
CSM3	MPH1	MMS	HYDX	DNA_repair	DNA_repair	-0.285151568284229	3.51794126622501	-0.00984140285894797	0.135216556559903	Expected	Positive	-2.80807738752948	-0.145057959418851	2.19257951205567e-18
MAG1	MPH1	MMS	HYDX	DNA_repair	DNA_repair	-7.47258557448775	-0.569337315766263	-0.326478528737192	-0.0303253056339418	Negative	Expected	-4.29889487939898	-0.29615322310325	9.8073765630456e-42
MMS4	MPH1	MMS	HYDX	DNA_repair	DNA_repair	-10.131027957067	1.25128640777289	-0.460263151235081	0.0653970116697011	Negative	Expected	-7.59082042620695	-0.525660162904782	1.12118217548579e-127
MMS1	MUS81	MMS	HYDX	DNA_repair	DNA_repair	-4.60629848890237	2.08512993983505	-0.163506845604371	0.093346781701851	Negative	Positive	-4.4957329867488	-0.256853627306222	1.51356938299475e-45
MPH1	MUS81	MMS	HYDX	DNA_repair	DNA_repair	-9.97698448065754	0.336904192449423	-0.457851868970791	0.0178261679771333	Negative	Expected	-6.7915121779406	-0.475678036947925	1.72012960584661e-102
CLA4	PSY3	MMS	HYDX	DNA_repair	DNA_repair	-6.34014271460888	-0.618721837576767	-0.198254403841932	-0.02157638667745	Negative	Expected	-3.77203228416945	-0.176678017164482	2.24510535524398e-32
MAG1	PSY3	MMS	HYDX	DNA_repair	DNA_repair	-11.593683553579	-0.196901600838581	-0.359941990507531	-0.00756753755205247	Negative	Expected	-7.13217896033554	-0.352374452955478	6.69424342414962e-113
MMS1	PSY3	MMS	HYDX	DNA_repair	DNA_repair	-5.04805212413669	-0.47749674586518	-0.145108068502214	-0.0165803600795393	Negative	Expected	-2.85123528951692	-0.128527708422675	6.34719602963713e-19
MAG1	RAD18	MMS	HYDX	DNA_repair	DNA_repair	2.80063212469071	-0.937910048665646	0.0892042020401093	-0.0417016282184593	Positive	Expected	2.39343149227018	0.130905830258569	1.51292363944099e-13
MMS1	RAD18	MMS	HYDX	DNA_repair	DNA_repair	2.42141575907612	-7.19779793185453	0.0695782616149301	-0.28518431280033	Expected	Negative	7.24835735646612	0.35476257441526	2.3680676535078e-116
PSY3	RAD18	MMS	HYDX	DNA_repair	DNA_repair	1.51470402713608	-9.99725307075363	0.0496343171408568	-0.424414708809036	Expected	Negative	8.83947399785848	0.474049025949893	1.94267415792932e-172
CSM2	RAD5	MMS	HYDX	DNA_repair	DNA_repair	0.568038603075356	-5.81589399876557	0.0275009527064953	-0.349037137006188	Expected	Negative	4.88326275384078	0.376538089712684	2.31130054307933e-53
MAG1	RAD5	MMS	HYDX	DNA_repair	DNA_repair	3.25032215433267	-0.360583792917831	0.107359788690219	-0.016591488464476	Positive	Expected	2.18836872629353	0.123951277154695	1.76214027540165e-11
MMS1	RAD5	MMS	HYDX	DNA_repair	DNA_repair	1.97224271430594	-7.71055839117046	0.059295954046272	-0.31657854080321	Expected	Negative	7.38620507023336	0.375874494849482	9.24924301536321e-121
MMS4	RAD5	MMS	HYDX	DNA_repair	DNA_repair	2.36728518936753	-7.88634028254464	0.0832846161315288	-0.368687366134738	Positive	Negative	7.72481944995591	0.451971982266266	6.26760195626796e-132
CLA4	RAD51	MMS	HYDX	DNA_repair	DNA_repair	-12.0055166193216	0.152079970611314	-0.425856118779498	0.00644162563243477	Negative	Expected	-7.82467508497521	-0.432297744411933	1.55554894092463e-135
MAG1	RAD51	MMS	HYDX	DNA_repair	DNA_repair	-10.9392647616105	0.0301433520740759	-0.384129697042206	0.00140209275786838	Negative	Expected	-6.61511051710097	-0.385531789800074	2.56485907042225e-97
MMS1	RAD51	MMS	HYDX	DNA_repair	DNA_repair	-5.21353172767032	-1.0753762456016	-0.170444745158306	-0.0456122007338389	Negative	Expected	-2.33103607613275	-0.124832544424467	5.72827312026807e-13
RAD5	RAD51	MMS	HYDX	DNA_repair	DNA_repair	3.53242846988523	-11.8102178619829	0.116452736311959	-0.542550316483463	Positive	Negative	11.6547294150269	0.659003052795423	3.89667180350905e-299
CSM3	RAD52	MMS	HYDX	DNA_repair	DNA_repair	1.71869034800763	-0.278777459043009	0.0887787370333118	-0.0175165184041856	Positive	Expected	1.30679593336518	0.106295255437497	0.000113794926667054
CLA4	RAD54	MMS	HYDX	DNA_repair	DNA_repair	-5.83757043011482	1.48788654949703	-0.16150650776104	0.0511722826807973	Negative	Expected	-4.8183283122679	-0.212678790441837	3.91693453038482e-52
MAG1	RAD54	MMS	HYDX	DNA_repair	DNA_repair	-9.35534754983307	-0.135882335273213	-0.257322518337816	-0.00513472740099648	Negative	Expected	-5.39572418560111	-0.252187790936819	4.25745938332201e-65
MMS4	RAD54	MMS	HYDX	DNA_repair	DNA_repair	3.56139203801815	0.0652368393393247	0.102691022258829	0.00244146017456788	Positive	Expected	2.12193820856023	0.100249562084261	7.55449009658176e-11
RAD5	RAD54	MMS	HYDX	DNA_repair	DNA_repair	5.06405620505246	-0.0107800665663483	0.16654271858623	-0.000497693562133153	Positive	Expected	2.94688308784985	0.167040412148364	4.59055461109564e-20
RAD51	RAD54	MMS	HYDX	DNA_repair	DNA_repair	6.55876993044985	1.660384202494	0.175700859814773	0.0603524304643201	Positive	Expected	2.55458014353905	0.115348429350453	2.61366216368111e-15
CLA4	RAD55	MMS	HYDX	DNA_repair	DNA_repair	-12.7298635106092	1.24430425926043	-0.415361465803205	0.0495606826921637	Negative	Expected	-9.02961158607035	-0.464922148495369	3.75491905933513e-180
MAG1	RAD55	MMS	HYDX	DNA_repair	DNA_repair	-7.24325178223507	0.64292359805778	-0.234137764614721	0.0281614403492804	Negative	Expected	-4.81828187540626	-0.262299204964001	3.91693453038482e-52
MUS81	RAD55	MMS	HYDX	DNA_repair	DNA_repair	-1.57481806128546	-8.87003178380679	-0.0529104428546996	-0.385021290190849	Expected	Negative	6.05041289383523	0.332110847336149	2.14994248476265e-81
RAD5	RAD55	MMS	HYDX	DNA_repair	DNA_repair	4.07055482976775	0.226622906121352	0.121203445944492	0.00956828492507323	Positive	Expected	2.16077250014608	0.111635161019419	3.23716337396808e-11
RAD51	RAD55	MMS	HYDX	DNA_repair	DNA_repair	6.31739808338327	0.0899008250252111	0.195435371049433	0.00370681687218512	Positive	Expected	3.71945648015064	0.191728554177248	2.12632605584327e-31
RAD54	RAD55	MMS	HYDX	DNA_repair	DNA_repair	5.46703506515536	0.266199429504973	0.133724793689255	0.00902889704395442	Positive	Expected	2.98189428188597	0.124695896645301	1.63180250397852e-20
CLA4	RAD57	MMS	HYDX	DNA_repair	DNA_repair	-9.82224563500983	0.907270706226027	-0.484019023361439	0.0537851768000453	Negative	Expected	-6.97641046844796	-0.537804200161484	4.50374330067075e-108
MAG1	RAD57	MMS	HYDX	DNA_repair	DNA_repair	-9.33359415645099	1.02651913165677	-0.460899808107908	0.0671795097583563	Negative	Expected	-6.44124969086291	-0.528079317866265	2.51542075429512e-92
PSY3	RAD57	MMS	HYDX	DNA_repair	DNA_repair	0.183676619125347	-4.83341441524108	0.00933395027747163	-0.302146105440085	Expected	Negative	3.86636800400534	0.311480055717557	7.66221402714803e-34
RAD54	RAD57	MMS	HYDX	DNA_repair	DNA_repair	1.85840266239183	-0.251373879056824	0.0912577823558121	-0.016523905260582	Positive	Expected	1.31359468165971	0.107781687616394	0.000105061820108082
CLA4	RAD59	MMS	HYDX	DNA_repair	DNA_repair	-7.52641611603204	0.131758498839697	-0.290556486185494	0.00581380649157839	Negative	Expected	-5.05503487260548	-0.296370292677072	2.94036926000012e-57
CSM2	RAD59	MMS	HYDX	DNA_repair	DNA_repair	-0.597535161087332	-22.8265689685991	-0.022014088401397	-0.977757031987994	Expected	Negative	16.9163038893871	0.955742943586597	0
MPH1	RAD59	MMS	HYDX	DNA_repair	DNA_repair	0.214143662056407	-19.1738945109818	0.00847123698985877	-0.866158646391858	Expected	Negative	14.5659116257457	0.874629883381717	0
CLA4	RAD61	MMS	HYDX	DNA_repair	DNA_repair	-2.18183853907599	0.265518525512545	-0.102725730896588	0.0133228022940497	Negative	Expected	-1.68657769907299	-0.116048533190637	3.13971876060755e-07
CSM2	RAD61	MMS	HYDX	DNA_repair	DNA_repair	-0.812140339262458	-17.9249985534925	-0.0399932154758215	-0.930236240647521	Expected	Negative	12.4437233062814	0.890243025171699	0
MPH1	RAD61	MMS	HYDX	DNA_repair	DNA_repair	-0.285890689521878	-3.64736109879744	-0.0139462929783814	-0.189155380385404	Expected	Negative	2.46085373237257	0.175209087407022	2.88265611444799e-14
CSM2	RTT101	MMS	HYDX	DNA_repair	DNA_repair	1.01210823401444	-22.3013753144148	0.0288585244273109	-0.778084698711658	Expected	Negative	17.9087082908587	0.806943223138969	0
MMS1	RTT101	MMS	HYDX	DNA_repair	DNA_repair	4.48538337703701	-0.584140457780505	0.107887057947454	-0.0189344664209912	Positive	Expected	3.14196723071191	0.126821524368445	1.13760451848682e-22
MMS4	RTT101	MMS	HYDX	DNA_repair	DNA_repair	1.02800628315335	-11.8574997014917	0.0282278278024887	-0.417549197419063	Expected	Negative	9.98284474732299	0.445777025221552	1.01181618995754e-219
RAD51	RTT101	MMS	HYDX	DNA_repair	DNA_repair	-10.3476198288352	-2.08330128471573	-0.263148334016531	-0.0712168399307678	Negative	Expected	-4.50474722015029	-0.191931494085763	1.02043982300953e-45
RAD57	RTT101	MMS	HYDX	DNA_repair	DNA_repair	-6.76999872727593	0.0983302446937736	-0.298427770583773	0.00563982484257487	Negative	Expected	-4.20340959976371	-0.304067595426348	6.01798926678492e-40
RAD61	RTT101	MMS	HYDX	DNA_repair	DNA_repair	-1.49179854494846	-20.6812453392478	-0.0523998060652864	-0.850195053070797	Expected	Negative	14.7543362598447	0.79779524700551	0
CLA4	RTT107	MMS	HYDX	DNA_repair	DNA_repair	-11.1642825868064	0.55958704689559	-0.399148803617467	0.0234656773413221	Negative	Expected	-7.66910736575908	-0.422614480958789	2.73777165204441e-130
CSM2	RTT107	MMS	HYDX	DNA_repair	DNA_repair	-6.39633247464109	0.545643272545273	-0.216001684420089	0.0221364065769918	Negative	Expected	-4.51146885224702	-0.238138090997081	7.64021613057311e-46
MAG1	RTT107	MMS	HYDX	DNA_repair	DNA_repair	-5.75979640275821	0.65315496556004	-0.203383464424841	0.0300610876432925	Negative	Expected	-4.02424423519072	-0.233444552068133	1.06188588182737e-36
MPH1	RTT107	MMS	HYDX	DNA_repair	DNA_repair	-2.0313574533117	0.429626667621643	-0.0846162774058296	0.0212151758787737	Negative	Expected	-1.63817627436399	-0.105831453284603	7.10560018670083e-07
RAD18	RTT107	MMS	HYDX	DNA_repair	DNA_repair	4.03842416059754	0.381934734666909	0.120281696909054	0.0155543542110892	Positive	Expected	2.07568393846356	0.104727342697965	2.01625895402642e-10
RAD5	RTT107	MMS	HYDX	DNA_repair	DNA_repair	2.91949356086508	-0.458346941403075	0.0906228190679339	-0.0193217835722127	Positive	Expected	2.10015620687494	0.109944602640147	1.20182730349627e-10
RAD51	RTT107	MMS	HYDX	DNA_repair	DNA_repair	-6.09568115158272	-1.39733668379114	-0.205410823258612	-0.0602095038104265	Negative	Expected	-2.65446297831136	-0.145201319448185	1.56720481252676e-16
RAD54	RTT107	MMS	HYDX	DNA_repair	DNA_repair	-5.47659103057357	-0.668114401278857	-0.143712603378143	-0.0232879775917387	Negative	Expected	-2.76014359272372	-0.120424625786405	8.51356254403603e-18
RAD55	RTT107	MMS	HYDX	DNA_repair	DNA_repair	-4.29509304599424	-0.362514894006137	-0.133105494117346	-0.0147225866757167	Negative	Expected	-2.31733787722441	-0.118382907441629	7.86697125726252e-13
RAD61	RTT107	MMS	HYDX	DNA_repair	DNA_repair	-8.51502359914665	1.35809342526423	-0.379890689705363	0.0692946293452542	Negative	Expected	-6.6273312016714	-0.449185319050617	1.1613130652678e-97
CLA4	SGS1	MMS	HYDX	DNA_repair	DNA_repair	-7.22292127129771	0.723219350794005	-0.266272315794908	0.0315201298814742	Negative	Expected	-5.21680228657346	-0.297792445676382	6.45543939245962e-61
MAG1	SGS1	MMS	HYDX	DNA_repair	DNA_repair	-5.48513058352548	-0.427392046647745	-0.200467958289142	-0.0204615907338779	Negative	Expected	-2.98859671270951	-0.180006367555264	1.09773542310376e-20
PSY3	SGS1	MMS	HYDX	DNA_repair	DNA_repair	2.95061264731547	-0.686040850331562	0.0930804807326674	-0.0259693967923134	Positive	Expected	2.41600001997364	0.119049877524981	8.76256220147017e-14
RAD18	SGS1	MMS	HYDX	DNA_repair	DNA_repair	4.50516769706514	1.04842022568526	0.151936332125901	0.04814520687387	Positive	Expected	1.82169087426171	0.103791125252031	3.05249737570461e-08
RAD5	SGS1	MMS	HYDX	DNA_repair	DNA_repair	4.81589919828746	1.10590721838402	0.168839477432191	0.0525680932613261	Positive	Expected	1.96855660493311	0.116271384170865	1.78458349179446e-09
RAD54	SGS1	MMS	HYDX	DNA_repair	DNA_repair	3.69114462935707	-0.0312469076603364	0.103747815621762	-0.00116832453158326	Positive	Expected	2.24292753559103	0.104916140153345	5.12559173269083e-12
CLA4	SHU1	MMS	HYDX	DNA_repair	DNA_repair	-5.73056916871586	0.180082211791377	-0.195698138977183	0.00689272219541356	Negative	Expected	-3.94949174189204	-0.202590861172597	2.17833214301181e-35
MAG1	SHU1	MMS	HYDX	DNA_repair	DNA_repair	-7.07077826993615	-0.384222331326645	-0.240179987913789	-0.0161991033754017	Negative	Expected	-4.13691837110503	-0.223980884538388	9.97031272658788e-39
RAD5	SHU1	MMS	HYDX	DNA_repair	DNA_repair	0.69886623851486	-9.44650755304467	0.0328434646913701	-0.554887852455835	Expected	Negative	7.81287504682156	0.587731317147205	6.41593138141666e-135
RTT107	SHU1	MMS	HYDX	DNA_repair	DNA_repair	-6.15784998538229	-0.664147482694466	-0.199311290957709	-0.0257596492681598	Negative	Expected	-3.43550037260198	-0.173551641689549	4.80928504070506e-27
CLA4	SHU2	MMS	HYDX	DNA_repair	DNA_repair	-6.63838684762638	0.645588506239089	-0.242634030537964	0.0266206083960238	Negative	Expected	-4.8864940876275	-0.269254638933988	1.44144129471556e-53
MAG1	SHU2	MMS	HYDX	DNA_repair	DNA_repair	-10.1765861579604	1.3656509150743	-0.372224568186806	0.0621224096748932	Negative	Expected	-7.44120710347552	-0.4343469778617	9.28613036904724e-123
MMS4	SHU2	MMS	HYDX	DNA_repair	DNA_repair	1.50324935788427	-12.3122329168197	0.0586801116162513	-0.569132444932546	Expected	Negative	10.3766870656895	0.627812556548798	2.51673717150841e-237
RTT107	SHU2	MMS	HYDX	DNA_repair	DNA_repair	-6.57987662265595	0.156725537104739	-0.226342087638499	0.0065288661326511	Negative	Expected	-4.31044003958305	-0.23287095377115	6.01965157436574e-42
CLA4	SLX4	MMS	HYDX	DNA_repair	DNA_repair	0.0717938383179032	-16.2193972280479	0.00334327981296261	-0.861116266620422	Expected	Negative	12.2408687726566	0.864459546433385	0
CSM2	SLX4	MMS	HYDX	DNA_repair	DNA_repair	-3.0575647475268	0.313099630019408	-0.151867020593538	0.0175068449303164	Negative	Expected	-2.26467206532559	-0.169373865523855	2.7030390339604e-12
CSM3	SLX4	MMS	HYDX	DNA_repair	DNA_repair	-3.00299754074929	0.802271268767375	-0.122734019797421	0.0366984164208852	Negative	Expected	-2.59907705829079	-0.159432436218306	6.90411094334681e-16
MAG1	SLX4	MMS	HYDX	DNA_repair	DNA_repair	-7.71797261211213	-0.0878069673683551	-0.356647429785451	-0.00517101158045892	Negative	Expected	-4.69534474211392	-0.351476418204992	1.44219913397045e-49
MMS1	SLX4	MMS	HYDX	DNA_repair	DNA_repair	-5.17327041320324	0.549928413879917	-0.22208373616007	0.0292299964125444	Negative	Expected	-3.67829943787916	-0.251313732572614	7.67101222512352e-31
MPH1	SLX4	MMS	HYDX	DNA_repair	DNA_repair	-3.79721865797945	-0.736752298537017	-0.183611315225915	-0.0403957719957802	Negative	Expected	-1.95902805329595	-0.143215543230135	1.87159496749205e-09
PSY3	SLX4	MMS	HYDX	DNA_repair	DNA_repair	-4.74853372033019	0.681252817247093	-0.19658443959866	0.032244886727139	Negative	Expected	-3.63901654630857	-0.228829326325799	3.22628601573721e-30
RAD51	SLX4	MMS	HYDX	DNA_repair	DNA_repair	-7.81628235704695	1.25764705185971	-0.350541436818545	0.0700657025864062	Negative	Expected	-5.88097589572125	-0.420607139404951	3.98211535604338e-77
RAD59	SLX4	MMS	HYDX	DNA_repair	DNA_repair	-9.00936075561499	-0.512767050561115	-0.432730924556588	-0.0293111614759325	Negative	Expected	-5.40320125265308	-0.403419763080655	2.89349661910899e-65
RTT101	SLX4	MMS	HYDX	DNA_repair	DNA_repair	-9.29699462195783	1.27474452854382	-0.328811060174403	0.0558816796923884	Negative	Expected	-6.829786863022	-0.384692739866791	1.25998082590794e-103
SHU1	SLX4	MMS	HYDX	DNA_repair	DNA_repair	-3.85844001187766	0.535156394220693	-0.183803917415314	0.0285900130309576	Negative	Expected	-2.96732290201315	-0.212393930446272	2.04465484344801e-20
SHU2	SLX4	MMS	HYDX	DNA_repair	DNA_repair	-4.38134860890389	0.134828060667064	-0.248116148834529	0.00826959582935938	Negative	Expected	-3.07123179913561	-0.256385744663889	8.56957299917689e-22
CSM3	SRS2	MMS	HYDX	DNA_repair	DNA_repair	-15.0845154147048	0.46003080506977	-0.445937982504471	0.0147643394497484	Negative	Expected	-10.5581572021052	-0.46070232195422	5.85821882657862e-246
MMS1	SRS2	MMS	HYDX	DNA_repair	DNA_repair	-4.06031327020116	1.06151183340552	-0.116706706250307	0.03584318598976	Negative	Expected	-3.44020010797191	-0.152549892240067	4.13662822811651e-27
MMS4	SRS2	MMS	HYDX	DNA_repair	DNA_repair	-13.5396073922252	-0.619482731549381	-0.438160244383045	-0.0227277087289856	Negative	Expected	-8.49187353012552	-0.415432535654059	1.84236157434244e-159
MPH1	SRS2	MMS	HYDX	DNA_repair	DNA_repair	-9.3241009446359	1.62380474445662	-0.339147525914531	0.0648261328850663	Negative	Expected	-7.47995957524736	-0.403973658799598	5.14898634197929e-124
MUS81	SRS2	MMS	HYDX	DNA_repair	DNA_repair	-8.44958700902101	1.60059878072216	-0.307905181558128	0.0665998878591158	Negative	Expected	-6.77097995082237	-0.374505069417244	6.85354335542286e-102
RAD18	SRS2	MMS	HYDX	DNA_repair	DNA_repair	8.03677991893864	0.370713352751784	0.305428580150787	0.0177313867896784	Positive	Expected	4.70936345437611	0.287697193361109	1.03816869156126e-49
RAD61	SRS2	MMS	HYDX	DNA_repair	DNA_repair	-4.87459227172981	0.282719236001196	-0.235319861922485	0.0139607261306577	Negative	Expected	-3.6097850960102	-0.249280588053142	9.37378884424361e-30
RTT107	SRS2	MMS	HYDX	DNA_repair	DNA_repair	-12.5230735621332	-0.0563664974620278	-0.409748179785685	-0.00215965625531135	Negative	Expected	-8.08961138479096	-0.407588523530374	8.49525472950261e-145
SHU2	SRS2	MMS	HYDX	DNA_repair	DNA_repair	1.38376383786296	-17.4479563140341	0.0512669864441787	-0.708756851433574	Expected	Negative	13.823858614891	0.760023837877753	0
CLA4	MAG1	MMS	DXRB	DNA_repair	DNA_repair	-0.572836170713828	-17.7301363637546	-0.0212859901519792	-0.801772494079763	Expected	Negative	13.3348984093294	0.780486503927783	0
CSM2	MAG1	MMS	DXRB	DNA_repair	DNA_repair	-6.43279702223234	-0.512085452914394	-0.228000615329309	-0.0239988249712782	Negative	Expected	-3.47187101855019	-0.204001790358031	1.2945461321389e-22
CLA4	MMS1	MMS	DXRB	DNA_repair	DNA_repair	-10.5712947340493	1.89825716512406	-0.366448192337038	0.0737156132631089	Negative	Expected	-8.45585780200281	-0.440163805600147	8.46383369255781e-129
CSM2	MMS4	MMS	DXRB	DNA_repair	DNA_repair	0.311004017451032	-3.91445649914126	0.0116308358217065	-0.177176842811846	Expected	Negative	3.21575574707695	0.188807678633553	1.2597472897598e-19
MMS1	MMS4	MMS	DXRB	DNA_repair	DNA_repair	-2.86840943799224	2.19715944112796	-0.115198746542616	0.102744729114883	Negative	Positive	-3.5356703264388	-0.217943475657499	2.03739825474933e-23
CLA4	MPH1	MMS	DXRB	DNA_repair	DNA_repair	-13.8558730600354	-0.900435303731191	-0.532855393566365	-0.038860814399044	Negative	Expected	-8.54572666189042	-0.493994579167321	1.63828026700212e-131
MAG1	MPH1	MMS	DXRB	DNA_repair	DNA_repair	-7.47258557448775	-1.12846285539948	-0.326478528737192	-0.0632291959043494	Negative	Expected	-3.70504324541529	-0.263249332832842	1.30334631603234e-25
MMS4	MPH1	MMS	DXRB	DNA_repair	DNA_repair	-10.131027957067	0.425745763491439	-0.460263151235081	0.0228485951399953	Negative	Expected	-6.87071187707952	-0.483111746375076	2.17837985918025e-85
CSM2	MUS81	MMS	DXRB	DNA_repair	DNA_repair	0.026103895519292	-6.06860772574931	0.000975921288777489	-0.287168685848662	Expected	Negative	4.77796420807046	0.28814460713744	4.85497825223655e-42
MAG1	MUS81	MMS	DXRB	DNA_repair	DNA_repair	-1.54511540549061	-11.2811985519222	-0.059021197000933	-0.611175621919834	Expected	Negative	8.32951242839813	0.552154424918901	2.63652676810317e-125
MMS1	MUS81	MMS	DXRB	DNA_repair	DNA_repair	-4.60629848890237	3.77399875381988	-0.163506845604371	0.173436363843714	Negative	Positive	-5.80254886893589	-0.336943209448085	3.16187125935403e-61
MPH1	MUS81	MMS	DXRB	DNA_repair	DNA_repair	-9.97698448065754	2.10629936768926	-0.457851868970791	0.120215039171808	Negative	Positive	-7.89327922247603	-0.578066908142599	2.18716663336832e-112
CLA4	PSY3	MMS	DXRB	DNA_repair	DNA_repair	-6.34014271460888	0.192296309147263	-0.198254403841932	0.00682678743919124	Negative	Expected	-4.33492760609728	-0.205081191281123	1.09187098969475e-34
MAG1	PSY3	MMS	DXRB	DNA_repair	DNA_repair	-11.593683553579	-0.827159309874517	-0.359941990507531	-0.033609691886949	Negative	Expected	-6.38165281939603	-0.326332298620582	8.04978641411944e-74
MMS1	PSY3	MMS	DXRB	DNA_repair	DNA_repair	-5.04805212413669	-0.992357412494278	-0.145108068502214	-0.033917353655519	Negative	Expected	-2.48974439943581	-0.111190714846695	4.55114364840282e-12
MAG1	RAD18	MMS	DXRB	DNA_repair	DNA_repair	2.80063212469071	-0.905524806417911	0.0892042020401093	-0.0422485586844382	Positive	Expected	2.32692998243298	0.131452760724548	9.8662692486021e-11
MMS4	RAD18	MMS	DXRB	DNA_repair	DNA_repair	2.19097427013614	-7.28492251328167	0.0741815218158076	-0.328462315998205	Expected	Negative	7.14096832899655	0.402643837814012	2.33145388062173e-92
CSM3	RAD5	MMS	DXRB	DNA_repair	DNA_repair	0.737741167802911	-7.37140364053803	0.0264682685588498	-0.337675816664081	Expected	Negative	6.2582444124011	0.36414408522293	2.96965937639334e-71
MAG1	RAD5	MMS	DXRB	DNA_repair	DNA_repair	3.25032215433267	-0.379314646404768	0.107359788690219	-0.0184844911529616	Positive	Expected	2.13764059785616	0.12584427984318	3.1550464137046e-09
MMS4	RAD5	MMS	DXRB	DNA_repair	DNA_repair	2.36728518936753	-1.63283391918342	0.0832846161315288	-0.0766744867516863	Positive	Negative	2.72617734031087	0.159959102883215	2.23433523364805e-14
CLA4	RAD51	MMS	DXRB	DNA_repair	DNA_repair	-12.0055166193216	1.90288293731244	-0.425856118779498	0.0763379381372199	Negative	Positive	-9.37802033969087	-0.502194056916718	3.46830063598936e-158
MAG1	RAD51	MMS	DXRB	DNA_repair	DNA_repair	-10.9392647616105	0.173279317800723	-0.384129697042206	0.00790641525739209	Negative	Expected	-6.80904094143752	-0.392036112299598	6.86941268311716e-84
MMS1	RAD51	MMS	DXRB	DNA_repair	DNA_repair	-5.21353172767032	1.36653753307314	-0.170444745158306	0.0531211262508927	Negative	Expected	-4.40152523613337	-0.223565871409198	1.02284483902023e-35
MPH1	RAD51	MMS	DXRB	DNA_repair	DNA_repair	0.651225948347137	-5.3242566699322	0.0276539050948307	-0.267719341305008	Expected	Negative	4.48794008538679	0.295373246399838	3.26311477575949e-37
RAD5	RAD51	MMS	DXRB	DNA_repair	DNA_repair	3.53242846988523	-7.40912640426612	0.116452736311959	-0.327581774429134	Positive	Negative	8.05126522540534	0.444034510741093	3.87969795092473e-117
CLA4	RAD52	MMS	DXRB	DNA_repair	DNA_repair	-1.67875457698678	1.15040548622518	-0.0796025126173236	0.0592646777254775	Negative	Expected	-1.98333907071139	-0.138867190342801	5.12856101070317e-08
CSM3	RAD52	MMS	DXRB	DNA_repair	DNA_repair	1.71869034800763	-5.854279326296	0.0887787370333118	-0.338316877325931	Positive	Negative	5.51016703855969	0.427095614359243	1.59101009637999e-55
CLA4	RAD54	MMS	DXRB	DNA_repair	DNA_repair	-5.83757043011482	3.38141986765208	-0.16150650776104	0.105946853653212	Negative	Positive	-6.39857750600169	-0.267453361414251	3.40204203780282e-74
MAG1	RAD54	MMS	DXRB	DNA_repair	DNA_repair	-9.35534754983307	0.809769801333169	-0.257322518337816	0.0294699584590934	Negative	Expected	-6.28683346619319	-0.286792476796909	1.0885685798511e-71
MMS1	RAD54	MMS	DXRB	DNA_repair	DNA_repair	-2.14197215604604	4.02574305331267	-0.0545079393771489	0.12133687924891	Expected	Positive	-4.45782587646938	-0.175844818626059	1.35614519781797e-36
MPH1	RAD54	MMS	DXRB	DNA_repair	DNA_repair	1.84769954371222	-3.77253886461387	0.064993920274097	-0.160584228866516	Expected	Negative	4.08508671172708	0.225578149140613	4.63158724883037e-31
MUS81	RAD54	MMS	DXRB	DNA_repair	DNA_repair	-0.258302989541441	2.93444596298321	-0.00745408572883296	0.106008399334342	Expected	Positive	-2.45394839565574	-0.113462485063175	9.37616622563077e-12
RAD18	RAD54	MMS	DXRB	DNA_repair	DNA_repair	4.92716669187077	0.642284733744414	0.155688021753733	0.0263800900052499	Positive	Expected	2.4953078904389	0.129307931748483	3.41135333016842e-12
RAD5	RAD54	MMS	DXRB	DNA_repair	DNA_repair	5.06405620505246	-8.15518369867764	0.16654271858623	-0.348477715764369	Positive	Negative	9.55135900612741	0.5150204343506	2.47967955014529e-164
CLA4	RAD55	MMS	DXRB	DNA_repair	DNA_repair	-12.7298635106092	4.17796356137943	-0.415361465803205	0.149583624036232	Negative	Positive	-11.6626156673984	-0.564945089839437	3.491692673299e-244
CSM2	RAD55	MMS	DXRB	DNA_repair	DNA_repair	0.331215228895419	-9.75479326840354	0.0104586970205698	-0.361746859320088	Expected	Negative	7.64181878726766	0.372205556340657	1.18418118875066e-105
MMS1	RAD55	MMS	DXRB	DNA_repair	DNA_repair	-0.205576826403249	3.63048188154201	-0.00616753325080987	0.126235740485013	Expected	Positive	-2.88304057656379	-0.132403273735823	7.2588006618768e-16
MUS81	RAD55	MMS	DXRB	DNA_repair	DNA_repair	-1.57481806128546	2.42331006116724	-0.0529104428546996	0.100616953114816	Expected	Positive	-2.87443921005372	-0.153527395969515	8.82634526856735e-16
RAD5	RAD55	MMS	DXRB	DNA_repair	DNA_repair	4.07055482976775	-0.708008308946766	0.121203445944492	-0.0267379284080454	Positive	Expected	3.07625315461071	0.147941374352538	4.83980514398789e-18
RAD52	RAD55	MMS	DXRB	DNA_repair	DNA_repair	0.605732150331682	3.44738317066787	0.0258960427818152	0.164120246585913	Expected	Positive	-2.1602416580362	-0.138224203804098	2.47118919330517e-09
CLA4	RAD57	MMS	DXRB	DNA_repair	DNA_repair	-9.82224563500983	0.41219423936748	-0.484019023361439	0.0328108797152093	Negative	Expected	-5.520556167897	-0.516829903076648	1.5057534028274e-55
CSM2	RAD57	MMS	DXRB	DNA_repair	DNA_repair	0.332469732873122	-4.67813854615924	0.0240531479659628	-0.608719229700504	Expected	Negative	4.25021533658881	0.632772377666466	1.59635201147825e-33
CSM3	RAD57	MMS	DXRB	DNA_repair	DNA_repair	-0.134542183038635	1.61508804046393	-0.00722179537235245	0.150462699239163	Expected	Positive	-1.46658745084618	-0.157684494611515	8.93307164834691e-05
MAG1	RAD57	MMS	DXRB	DNA_repair	DNA_repair	-9.33359415645099	1.04048929570932	-0.460899808107908	0.104172873606778	Negative	Expected	-5.06180347155942	-0.565072681714686	7.05127975440201e-47
MAL13	RAD57	MMS	DXRB	Neutral	DNA_repair	-0.337695853985408	-2.47421772655285	-0.0258226321749933	-0.319007910334348	Expected	Negative	1.95583378513881	0.293185278159355	6.9136877390067e-08
MMS1	RAD57	MMS	DXRB	DNA_repair	DNA_repair	-1.27993240580316	1.19189199278138	-0.0572313168150923	0.0889891861234353	Expected	Positive	-1.68016236575691	-0.146220502938528	5.41166126838088e-06
CLA4	RAD59	MMS	DXRB	DNA_repair	DNA_repair	-7.52641611603204	0.0210467238861248	-0.290556486185494	0.000946936758183544	Negative	Expected	-4.9170421500076	-0.291503422943677	2.65260469193732e-44
MMS1	RAD59	MMS	DXRB	DNA_repair	DNA_repair	-1.67008631604736	-6.04092789290551	-0.0595349368427999	-0.263199775236512	Expected	Negative	3.61785099995875	0.203664838393712	1.3924329441391e-24
RAD55	RAD59	MMS	DXRB	DNA_repair	DNA_repair	1.47932062108134	-10.4181299318221	0.0495788896488447	-0.421584679712758	Expected	Negative	8.96720445732772	0.471163569361603	5.63256959769871e-145
RAD52	RAD61	MMS	DXRB	DNA_repair	DNA_repair	0.0212431051859121	-7.57498726804766	0.00150746028713247	-0.577613444480181	Expected	Negative	5.55970500304504	0.579120904767313	1.75519064649229e-56
RAD54	RAD61	MMS	DXRB	DNA_repair	DNA_repair	-0.686450076201148	-17.0461713917168	-0.0256048170799101	-0.725760833798701	Expected	Negative	12.369309666401	0.700156016718791	5.8441482277044e-275
CSM2	RTT101	MMS	DXRB	DNA_repair	DNA_repair	1.01210823401444	-18.9485177368496	0.0288585244273109	-0.66482339211043	Expected	Negative	15.3432710490542	0.693681916537741	0
MMS1	RTT101	MMS	DXRB	DNA_repair	DNA_repair	4.48538337703701	0.138325055483931	0.107887057947454	0.00411389036063468	Positive	Expected	2.71302612034605	0.103773167586819	2.95911722515368e-14
RAD51	RTT101	MMS	DXRB	DNA_repair	DNA_repair	-10.3476198288352	0.680961568662708	-0.263148334016531	0.021594690208773	Negative	Expected	-7.0048377099836	-0.284743024225304	1.02846037530074e-88
RAD52	RTT101	MMS	DXRB	DNA_repair	DNA_repair	2.3250478069128	-0.618427891773621	0.0984092543747729	-0.0305594995776512	Positive	Expected	1.98219144128251	0.128968753952424	4.55501422593531e-08
RAD57	RTT101	MMS	DXRB	DNA_repair	DNA_repair	-6.76999872727593	1.12442603830371	-0.298427770583773	0.0851230313560972	Negative	Positive	-4.37832157752081	-0.38355080193987	2.34478409336561e-35
RAD59	RTT101	MMS	DXRB	DNA_repair	DNA_repair	0.27238927735149	-15.7424618266709	0.00740883896616594	-0.551487121823276	Expected	Negative	12.6015659278621	0.558895960789442	2.82890328533654e-285
RAD61	RTT101	MMS	DXRB	DNA_repair	DNA_repair	-1.49179854494846	-4.24939848426523	-0.0523998060652864	-0.17568183816634	Expected	Negative	2.27250129383625	0.123282032101054	2.73463562776314e-10
CLA4	RTT107	MMS	DXRB	DNA_repair	DNA_repair	-11.1642825868064	1.30726076542124	-0.399148803617467	0.0520383981405877	Negative	Expected	-8.4325355086653	-0.451187201758054	4.04294739808121e-128
MAG1	RTT107	MMS	DXRB	DNA_repair	DNA_repair	-5.75979640275821	1.76633711830648	-0.203383464424841	0.0792782971798804	Negative	Positive	-4.94959452450888	-0.282661761604721	7.13911218403569e-45
MMS4	RTT107	MMS	DXRB	DNA_repair	DNA_repair	-8.31093417937582	0.344173174347971	-0.303830044102306	0.0147432713002293	Negative	Expected	-5.65690973253123	-0.318573315402535	3.08983545396712e-58
MUS81	RTT107	MMS	DXRB	DNA_repair	DNA_repair	-0.309066219986533	-2.62893831742728	-0.0113139852332972	-0.123795833711204	Expected	Negative	1.88585999789412	0.112481848477907	2.09079138363057e-07
PSY3	RTT107	MMS	DXRB	DNA_repair	DNA_repair	-12.327900362394	-0.165998681850207	-0.365271874029289	-0.00585645358249908	Negative	Expected	-7.80121169302528	-0.35941542044679	8.17416735408578e-110
RAD18	RTT107	MMS	DXRB	DNA_repair	DNA_repair	4.03842416059754	0.211102407918608	0.120281696909054	0.00827768244490417	Positive	Expected	2.27461538786264	0.11200401446415	2.6509259777927e-10
RAD51	RTT107	MMS	DXRB	DNA_repair	DNA_repair	-6.09568115158272	-0.0862688777758278	-0.205410823258612	-0.00343979171773128	Negative	Expected	-3.86878733249427	-0.20197103154088	7.60291014856167e-28
RAD52	RTT107	MMS	DXRB	DNA_repair	DNA_repair	1.03383327410029	3.79111061184427	0.0459839899537652	0.19504159992557	Expected	Positive	-2.19174058514357	-0.149057609971805	1.41053574043363e-09
RAD54	RTT107	MMS	DXRB	DNA_repair	DNA_repair	-5.47659103057357	2.38746799118985	-0.143712603378143	0.074509739494033	Negative	Expected	-5.35189069217114	-0.218222342872176	2.80368505129255e-52
RAD55	RTT107	MMS	DXRB	DNA_repair	DNA_repair	-4.29509304599424	0.0305546522386821	-0.133105494117346	0.00109059260037754	Negative	Expected	-2.83896644849757	-0.134196086717724	2.03685051458191e-15
RAD57	RTT107	MMS	DXRB	DNA_repair	DNA_repair	-2.97563688328298	2.27953262136622	-0.137770224734013	0.181068764626209	Negative	Positive	-3.46786615988766	-0.318838989360222	1.43546359684787e-22
RTT101	RTT107	MMS	DXRB	DNA_repair	DNA_repair	1.2189683147528	-15.416800453209	0.0303829406612254	-0.473888122285281	Expected	Negative	12.7424388388396	0.504271062946507	1.46911640101853e-291
CLA4	SGS1	MMS	DXRB	DNA_repair	DNA_repair	-7.22292127129771	1.14195566309242	-0.266272315794908	0.048803021148452	Negative	Expected	-5.58253231801728	-0.31507533694336	9.60085414974573e-57
CSM3	SGS1	MMS	DXRB	DNA_repair	DNA_repair	-0.927607157710989	-4.37676846217596	-0.0284287900103985	-0.155916805854041	Expected	Negative	2.7129311065222	0.127488015843643	2.95911722515368e-14
MAG1	SGS1	MMS	DXRB	DNA_repair	DNA_repair	-5.48513058352548	-1.38083602460839	-0.200467958289142	-0.0665099952167493	Negative	Expected	-2.21554947421289	-0.133957963072393	9.14233212636009e-10
CLA4	SHU1	MMS	DXRB	DNA_repair	DNA_repair	-5.73056916871586	0.568248920919909	-0.195698138977183	0.0220531342348711	Negative	Expected	-4.21225193325634	-0.217751273212054	8.11495651738153e-33
MAG1	SHU1	MMS	DXRB	DNA_repair	DNA_repair	-7.07077826993615	-0.768730382541407	-0.240179987913789	-0.0344742944541895	Negative	Expected	-3.65646880016418	-0.2057056934596	5.69418277959611e-25
RAD5	SHU1	MMS	DXRB	DNA_repair	DNA_repair	0.69886623851486	-8.34474157608101	0.0328434646913701	-0.516420607647591	Expected	Negative	7.06838043010767	0.549264072338961	1.59769385116294e-90
RAD57	SHU1	MMS	DXRB	DNA_repair	DNA_repair	0.822204293282037	-4.68972461964599	0.0577690415235753	-0.59896967445191	Expected	Negative	4.50530438420639	0.656738715975485	1.73467995440724e-37
RTT107	SHU1	MMS	DXRB	DNA_repair	DNA_repair	-6.15784998538229	0.000345061324574043	-0.199311290957709	1.33455664157907e-05	Negative	Expected	-3.95229394002527	-0.199324636524125	5.17403397778987e-29
CLA4	SHU2	MMS	DXRB	DNA_repair	DNA_repair	-6.63838684762638	0.322994432883006	-0.242634030537964	0.0132949772553347	Negative	Expected	-4.64926557762554	-0.255929007793299	1.03129971572897e-39
MAG1	SHU2	MMS	DXRB	DNA_repair	DNA_repair	-10.1765861579604	-0.654964591413136	-0.372224568186806	-0.0320476364200086	Negative	Expected	-5.56842941214745	-0.340176931766798	1.75519064649229e-56
RAD54	SHU2	MMS	DXRB	DNA_repair	DNA_repair	1.04685197206289	-4.79261245941351	0.0381753403442681	-0.206951722520557	Expected	Negative	4.33703050071468	0.245127062864825	7.51832370498009e-35
RTT107	SHU2	MMS	DXRB	DNA_repair	DNA_repair	-6.57987662265595	-0.144289167558117	-0.226342087638499	-0.00594422250674927	Negative	Expected	-4.10654363033014	-0.22039786513175	3.0401320888256e-31
CLA4	SLX4	MMS	DXRB	DNA_repair	DNA_repair	0.0717938383179032	-15.1530886600362	0.00334327981296261	-0.775513060798234	Expected	Negative	11.2561343725021	0.778856340611196	6.06063754503266e-228
CSM2	SLX4	MMS	DXRB	DNA_repair	DNA_repair	-3.0575647475268	-0.0843791988668277	-0.151867020593538	-0.00496766718742428	Negative	Expected	-1.90712746215954	-0.146899353406114	1.73334525814548e-07
CSM3	SLX4	MMS	DXRB	DNA_repair	DNA_repair	-3.00299754074929	0.382758507181451	-0.122734019797421	0.0176359565442972	Negative	Expected	-2.27908480029946	-0.140369976341718	2.82029445223849e-10
MAG1	SLX4	MMS	DXRB	DNA_repair	DNA_repair	-7.71797261211213	0.118641635199654	-0.356647429785451	0.00696890732631034	Negative	Expected	-4.86526558850897	-0.363616337111761	2.12611234253612e-43
MUS81	SLX4	MMS	DXRB	DNA_repair	DNA_repair	-0.0576348805153066	-7.62169538285615	-0.00279324360868872	-0.458249655452463	Expected	Negative	5.89776284597981	0.455456411843774	2.10987512461878e-63
PSY3	SLX4	MMS	DXRB	DNA_repair	DNA_repair	-4.74853372033019	0.176389048082017	-0.19658443959866	0.00869473374326155	Negative	Expected	-3.18898428132147	-0.205279173341921	3.21305313762758e-19
RAD51	SLX4	MMS	DXRB	DNA_repair	DNA_repair	-7.81628235704695	-0.0916814991127751	-0.350541436818545	-0.00484505953697714	Negative	Expected	-4.98758114178671	-0.345696377281568	1.52213732192939e-45
RAD54	SLX4	MMS	DXRB	DNA_repair	DNA_repair	-8.55094789322869	1.10701200208732	-0.320504097281163	0.0489877444422531	Negative	Expected	-6.37136576517689	-0.369491841723416	1.34073154287879e-73
RAD57	SLX4	MMS	DXRB	DNA_repair	DNA_repair	-4.47414572458976	0.550672558869944	-0.34219834671363	0.0753884019839048	Negative	Expected	-2.6628690419255	-0.417586748697534	1.10159717422983e-13
RAD59	SLX4	MMS	DXRB	DNA_repair	DNA_repair	-9.00936075561499	-0.845764893350167	-0.432730924556588	-0.0489209700012934	Negative	Expected	-5.10489804227498	-0.383809954555294	1.17051307891857e-47
RTT101	SLX4	MMS	DXRB	DNA_repair	DNA_repair	-9.29699462195783	-0.500448386852749	-0.328811060174403	-0.0213310794887166	Negative	Expected	-5.55153976846513	-0.307479980685686	3.72266417085845e-56
SHU1	SLX4	MMS	DXRB	DNA_repair	DNA_repair	-3.85844001187766	-0.274153785600316	-0.183803917415314	-0.015492020715494	Negative	Expected	-2.27729801533596	-0.16831189669982	2.89144628394214e-10
SHU2	SLX4	MMS	DXRB	DNA_repair	DNA_repair	-4.38134860890389	-0.981557636613813	-0.248116148834529	-0.0664031813860579	Negative	Expected	-2.05966056586536	-0.181712967448471	1.44792345305747e-08
MAG1	SRS2	MMS	DXRB	DNA_repair	DNA_repair	-1.26561153352089	-3.50574689850102	-0.0436181040275969	-0.157901126420957	Expected	Negative	2.01509058693617	0.11428302239336	2.66982014327213e-08
MUS81	SRS2	MMS	DXRB	DNA_repair	DNA_repair	-8.44958700902101	-0.0639885216804782	-0.307905181558128	-0.00285389551935637	Negative	Expected	-5.29658547340493	-0.305051286038772	3.14841588657134e-51
RAD5	SRS2	MMS	DXRB	DNA_repair	DNA_repair	7.79426399942411	0.591842198447972	0.260563180405914	0.0272077300504336	Positive	Expected	4.10538804173058	0.233355450355481	2.38518212371811e-31
RAD52	SRS2	MMS	DXRB	DNA_repair	DNA_repair	0.892948022539714	-2.44863037629332	0.0644636070825024	-0.215084350981411	Expected	Negative	2.45868273967758	0.279547958063913	7.17796185334169e-12
RAD55	SRS2	MMS	DXRB	DNA_repair	DNA_repair	4.0056995456197	-2.3982445797193	0.109843982049605	-0.0766701135742536	Positive	Negative	4.42828315582823	0.186514095623858	2.83311307356913e-36
RAD61	SRS2	MMS	DXRB	DNA_repair	DNA_repair	-4.87459227172981	-1.26573869660759	-0.235319861922485	-0.0680754215220393	Negative	Expected	-2.31413272689566	-0.167244440400445	1.48763184379372e-10
RTT101	SRS2	MMS	DXRB	DNA_repair	DNA_repair	0.570957539109174	-14.3725751838917	0.0145275863197427	-0.448823164129016	Expected	Negative	11.5028783209031	0.463350750448759	5.71333351462046e-238
RAD57	YCL047C	MMS	DXRB	DNA_repair	Neutral	-0.598460992562523	1.40108142119886	-0.0320345770809278	0.137777992533283	Expected	Positive	-1.51670249908905	-0.169812569614211	4.88885344065367e-05
RAD57	YLR356W	MMS	DXRB	DNA_repair	Neutral	-0.218364812471025	-2.43667348642422	-0.0121951997525482	-0.240987691890944	Expected	Negative	2.01438643815832	0.228792492138396	2.67914860809641e-08
CLA4	CSM3	MMS	CSPL	DNA_repair	DNA_repair	-1.38246737319045	-9.6324594662812	-0.0416969728174188	-0.29156019891923	Expected	Negative	5.84743813443656	0.249863226101811	6.99019548658924e-94
CLA4	MAG1	MMS	CSPL	DNA_repair	DNA_repair	-0.572836170713828	-19.8230548080114	-0.0212859901519792	-0.836755537869028	Expected	Negative	14.5006442207915	0.815469547717049	0
CSM2	MAG1	MMS	CSPL	DNA_repair	DNA_repair	-6.43279702223234	-0.586636012573813	-0.228000615329309	-0.0237921308089019	Negative	Expected	-3.7913371634505	-0.204208484520407	3.93536498319034e-40
CLA4	MMS1	MMS	CSPL	DNA_repair	DNA_repair	-10.5712947340493	0.195419999437292	-0.366448192337038	0.00731146134853794	Negative	Expected	-7.32800272838963	-0.373759653685576	9.40657288226681e-147
CSM3	MMS1	MMS	CSPL	DNA_repair	DNA_repair	-0.40333873301374	-5.68897979721045	-0.011171307292178	-0.17196342516342	Expected	Negative	3.92195957727685	0.160792117871242	7.27145008546316e-43
MMS1	MMS4	MMS	CSPL	DNA_repair	DNA_repair	-2.86840943799224	0.0746873090761591	-0.115198746542616	0.00334451824992072	Negative	Expected	-1.97074724888566	-0.118543264792537	1.53294644186848e-11
MAG1	MPH1	MMS	CSPL	DNA_repair	DNA_repair	-7.47258557448775	0.313742795882369	-0.326478528737192	0.0158611422991255	Negative	Expected	-5.12349142927379	-0.342339671036317	2.25568616036992e-72
MMS4	MPH1	MMS	CSPL	DNA_repair	DNA_repair	-10.131027957067	-0.4129118277684	-0.460263151235081	-0.0198708638161586	Negative	Expected	-6.65439956465861	-0.440392287418922	3.01124748648573e-121
MMS1	MUS81	MMS	CSPL	DNA_repair	DNA_repair	-4.60629848890237	0.979791493414302	-0.163506845604371	0.0396196485435023	Negative	Expected	-3.77513679731189	-0.203126494147874	8.38004398682324e-40
MMS4	MUS81	MMS	CSPL	DNA_repair	DNA_repair	-0.410391430203311	-3.20638779645221	-0.0187041913196088	-0.160473675907694	Expected	Negative	2.09437222278599	0.141769484588085	6.72812736718908e-13
MPH1	MUS81	MMS	CSPL	DNA_repair	DNA_repair	-9.97698448065754	0.783552731070002	-0.457851868970791	0.038945984744088	Negative	Expected	-7.34367563768207	-0.496797853714879	2.32596312704305e-147
CLA4	PSY3	MMS	CSPL	DNA_repair	DNA_repair	-6.34014271460888	0.218027891616919	-0.198254403841932	0.00706067496012354	Negative	Expected	-4.56082816813365	-0.205315078802056	1.38561804038983e-57
MAG1	PSY3	MMS	CSPL	DNA_repair	DNA_repair	-11.593683553579	-0.462926920708743	-0.359941990507531	-0.0169665729516222	Negative	Expected	-7.14044421567481	-0.342975417555909	2.0819301697803e-139
MMS1	PSY3	MMS	CSPL	DNA_repair	DNA_repair	-5.04805212413669	-1.01257725873938	-0.145108068502214	-0.0326985883828122	Negative	Expected	-2.60008171070341	-0.112409480119402	2.20507771886961e-19
MAG1	RAD18	MMS	CSPL	DNA_repair	DNA_repair	2.80063212469071	-15.4092492270706	0.0892042020401093	-0.645472587826585	Positive	Negative	13.9611508241795	0.734676789866695	0
MMS4	RAD18	MMS	CSPL	DNA_repair	DNA_repair	2.19097427013614	-6.90700837080191	0.0741815218158076	-0.291831201243441	Expected	Negative	6.7600300263202	0.366012723059248	4.53611176856693e-125
CSM3	RAD5	MMS	CSPL	DNA_repair	DNA_repair	0.737741167802911	-7.40319433396168	0.0264682685588498	-0.300162286310625	Expected	Negative	6.0331282273884	0.326630554869475	7.11835121043788e-100
MMS1	RAD5	MMS	CSPL	DNA_repair	DNA_repair	1.97224271430594	-7.25927944910452	0.059295954046272	-0.267943340900332	Expected	Negative	6.87395481505222	0.327239294946604	2.89805590669476e-129
MMS4	RAD5	MMS	CSPL	DNA_repair	DNA_repair	2.36728518936753	-2.29463758217257	0.0832846161315288	-0.0979759337150654	Positive	Negative	3.27629610749809	0.181260549846594	3.3554805879773e-30
CLA4	RAD51	MMS	CSPL	DNA_repair	DNA_repair	-12.0055166193216	1.37261042006182	-0.425856118779498	0.0510973081830915	Negative	Expected	-9.27559090250323	-0.47695342696259	2.1480844903046e-234
MAG1	RAD51	MMS	CSPL	DNA_repair	DNA_repair	-10.9392647616105	0.434241586126759	-0.384129697042206	0.0180793840518219	Negative	Expected	-7.38468463476607	-0.402209081094028	5.53915798563525e-149
RAD5	RAD51	MMS	CSPL	DNA_repair	DNA_repair	3.53242846988523	-8.6372392637031	0.116452736311959	-0.348096817412497	Positive	Negative	8.92202590107699	0.464549553724457	6.47241668431819e-217
CLA4	RAD52	MMS	CSPL	DNA_repair	DNA_repair	-1.67875457698678	1.7239282249873	-0.0796025126173236	0.0820792579368892	Negative	Positive	-2.40612032534454	-0.161681770554213	9.49503901533511e-17
CSM3	RAD52	MMS	CSPL	DNA_repair	DNA_repair	1.71869034800763	-1.73661910537315	0.0887787370333118	-0.0925325671561898	Positive	Negative	2.44317535788529	0.181311304189502	3.15904814365951e-17
MMS4	RAD52	MMS	CSPL	DNA_repair	DNA_repair	1.72370149076319	0.273311133636017	0.122812125128807	0.0215822742420908	Positive	Expected	0.951782926371959	0.101229850886717	0.00251501145148174
CLA4	RAD54	MMS	CSPL	DNA_repair	DNA_repair	-5.83757043011482	1.72099076729887	-0.16150650776104	0.0506036459575123	Negative	Expected	-5.25367914719202	-0.212110153718552	5.02876186985664e-76
MAG1	RAD54	MMS	CSPL	DNA_repair	DNA_repair	-9.35534754983307	0.199137225811477	-0.257322518337816	0.00664254386379617	Negative	Expected	-6.10544529962934	-0.263965062201612	2.957635108018e-102
RAD18	RAD54	MMS	CSPL	DNA_repair	DNA_repair	4.92716669187077	0.844998308358591	0.155688021753733	0.0331933529405514	Positive	Expected	2.4298024806965	0.122494668813182	4.71888975771552e-17
RAD5	RAD54	MMS	CSPL	DNA_repair	DNA_repair	5.06405620505246	-8.21177935515362	0.16654271858623	-0.32598056531517	Positive	Negative	9.55429224616971	0.4925232839014	1.34819322496297e-248
CLA4	RAD55	MMS	CSPL	DNA_repair	DNA_repair	-12.7298635106092	1.62806556707871	-0.415361465803205	0.0580139154032908	Negative	Expected	-9.79755781796876	-0.473375381206496	2.23026979024322e-261
MAG1	RAD55	MMS	CSPL	DNA_repair	DNA_repair	-7.24325178223507	0.781845000923199	-0.234137764614721	0.0311306065298909	Negative	Expected	-5.17230507850366	-0.265268371144612	1.00600571675779e-73
MUS81	RAD55	MMS	CSPL	DNA_repair	DNA_repair	-1.57481806128546	-11.1718267150017	-0.0529104428546996	-0.433741452039753	Expected	Negative	7.41730862253496	0.380831009185053	2.95352597997278e-150
RAD5	RAD55	MMS	CSPL	DNA_repair	DNA_repair	4.07055482976775	-9.96907334142446	0.121203445944492	-0.374961214835319	Positive	Negative	10.3428578565101	0.496164660779811	4.15450770179447e-291
RAD51	RAD55	MMS	CSPL	DNA_repair	DNA_repair	6.31739808338327	1.81917875557911	0.195435371049433	0.0647670188999865	Positive	Expected	2.77043372582731	0.130668352149447	7.26592199104671e-22
CLA4	RAD57	MMS	CSPL	DNA_repair	DNA_repair	-9.82224563500983	0.778844218975102	-0.484019023361439	0.0389394767729672	Negative	Expected	-7.44961612306775	-0.522958500134406	1.46417918508241e-151
MAG1	RAD57	MMS	CSPL	DNA_repair	DNA_repair	-9.33359415645099	0.823431120922997	-0.460899808107908	0.0481442479921787	Negative	Expected	-6.65150179383143	-0.509044056100087	3.71401484164185e-121
MUS81	RAD57	MMS	CSPL	DNA_repair	DNA_repair	1.6174545559292	-0.785804111267991	0.0852768504561146	-0.0457520205255549	Positive	Expected	1.66815750936819	0.131028870981669	1.61466417614663e-08
CLA4	RAD59	MMS	CSPL	DNA_repair	DNA_repair	-7.52641611603204	-0.303481021358865	-0.290556486185494	-0.0125355709019042	Negative	Expected	-4.9174372371137	-0.27802091528359	9.18854874435628e-67
CSM3	RAD61	MMS	CSPL	DNA_repair	DNA_repair	-1.23435865062731	-12.9061313165621	-0.0502532489386712	-0.525043909995281	Expected	Negative	8.24946809497248	0.47479066105661	1.48630864547911e-185
RAD51	RAD61	MMS	CSPL	DNA_repair	DNA_repair	-1.01845465533163	-5.403574680713	-0.0460033906293631	-0.257982210206681	Expected	Negative	3.22526960898677	0.211978819577318	2.67374829779575e-29
RAD52	RAD61	MMS	CSPL	DNA_repair	DNA_repair	0.0212431051859121	-7.6238879061138	0.00150746028713247	-0.538699574698478	Expected	Negative	5.3944136515996	0.54020703498561	4.73003566483411e-80
MMS1	RTT101	MMS	CSPL	DNA_repair	DNA_repair	4.48538337703701	-2.57184811105575	0.107887057947454	-0.0737571579475271	Positive	Expected	4.85288915269265	0.181644215894981	4.8546171115755e-65
MMS4	RTT101	MMS	CSPL	DNA_repair	DNA_repair	1.02800628315335	-2.48620804427154	0.0282278278024887	-0.0789433136185032	Expected	Negative	2.55299147985631	0.107171141420992	1.01521800509908e-18
RAD5	RTT101	MMS	CSPL	DNA_repair	DNA_repair	3.39745216136112	-0.075404609525691	0.100534341546196	-0.00276076241841843	Positive	Expected	2.19423525711667	0.103295103964614	4.46911609807413e-14
RAD51	RTT101	MMS	CSPL	DNA_repair	DNA_repair	-10.3476198288352	-0.905108239811187	-0.263148334016531	-0.0268214973296644	Negative	Expected	-6.05197108036496	-0.236326836686866	1.69093698890873e-100
RAD57	RTT101	MMS	CSPL	DNA_repair	DNA_repair	-6.76999872727593	-0.392100678053634	-0.298427770583773	-0.0199196778541666	Negative	Expected	-4.14071842603306	-0.278508092729606	1.14432391978776e-47
CLA4	RTT107	MMS	CSPL	DNA_repair	DNA_repair	-11.1642825868064	0.270447366568659	-0.399148803617467	0.0104310977672542	Negative	Expected	-7.78796296998663	-0.409579901384721	1.75432076705834e-165
CSM2	RTT107	MMS	CSPL	DNA_repair	DNA_repair	-6.39633247464109	0.218568818460511	-0.216001684420089	0.00808574601139297	Negative	Expected	-4.47375069869286	-0.224087430431482	1.83447800222921e-55
MAG1	RTT107	MMS	CSPL	DNA_repair	DNA_repair	-5.75979640275821	0.70631085132008	-0.203383464424841	0.030207446788974	Negative	Expected	-4.21178393170418	-0.233590911213815	2.79495807895423e-49
MMS1	RTT107	MMS	CSPL	DNA_repair	DNA_repair	1.28138309813265	-5.86376057333685	0.0422415545401277	-0.222381382806122	Expected	Negative	5.26617917927706	0.264622937346249	2.32818962618911e-76
MMS4	RTT107	MMS	CSPL	DNA_repair	DNA_repair	-8.31093417937582	-0.227579301735187	-0.303830044102306	-0.00934317183536247	Negative	Expected	-5.35700273575536	-0.294486872266943	5.43747928567408e-79
PSY3	RTT107	MMS	CSPL	DNA_repair	DNA_repair	-12.327900362394	-0.575307067722566	-0.365271874029289	-0.0192524740515648	Negative	Expected	-7.74147984260712	-0.346019399977724	1.51515638388882e-163
RAD5	RTT107	MMS	CSPL	DNA_repair	DNA_repair	2.91949356086508	-0.248095204771766	0.0906228190679339	-0.00956441782136998	Positive	Expected	2.02419974719327	0.100187236889304	4.10376123813861e-12
RAD54	RTT107	MMS	CSPL	DNA_repair	DNA_repair	-5.47659103057357	-1.08475229851388	-0.143712603378143	-0.0330861434941751	Negative	Expected	-2.74945255380724	-0.110626459883968	1.46557914592519e-21
RAD57	RTT107	MMS	CSPL	DNA_repair	DNA_repair	-2.97563688328298	-0.026111540769569	-0.137770224734013	-0.00139386343592772	Negative	Expected	-1.92996974336475	-0.136376361298085	4.18681973700091e-11
RAD61	RTT107	MMS	CSPL	DNA_repair	DNA_repair	-8.51502359914665	-0.211122900488655	-0.379890689705363	-0.0101900931536104	Negative	Expected	-5.62478497353323	-0.369700596551752	5.89589737346159e-87
RTT101	RTT107	MMS	CSPL	DNA_repair	DNA_repair	1.2189683147528	-16.0622280969471	0.0303829406612254	-0.477626798385924	Expected	Negative	13.0928036193931	0.50800973904715	0
CLA4	SGS1	MMS	CSPL	DNA_repair	DNA_repair	-7.22292127129771	0.241863435000299	-0.266272315794908	0.0094877393423721	Negative	Expected	-5.12265126676605	-0.27576005513728	2.33319313293017e-72
MMS1	SGS1	MMS	CSPL	DNA_repair	DNA_repair	-0.944806375418339	-3.97939638229025	-0.0320137906377453	-0.154691910414967	Expected	Negative	2.37896219116321	0.122678119777222	2.17159990919688e-16
CLA4	SHU1	MMS	CSPL	DNA_repair	DNA_repair	-5.73056916871586	1.16497708772238	-0.195698138977183	0.0404968607525041	Negative	Expected	-4.84702192227353	-0.236194999729687	6.60830760582838e-65
MAG1	SHU1	MMS	CSPL	DNA_repair	DNA_repair	-7.07077826993615	-0.42986062140615	-0.240179987913789	-0.0170797031686895	Negative	Expected	-4.26792286730721	-0.2231002847451	1.42918963835874e-50
MUS81	SHU1	MMS	CSPL	DNA_repair	DNA_repair	0.229437226391874	-17.9899119387096	0.00822351225066374	-0.705547342292627	Expected	Negative	13.4344375659843	0.713770854543291	0
RTT107	SHU1	MMS	CSPL	DNA_repair	DNA_repair	-6.15784998538229	-0.156458917997775	-0.199311290957709	-0.00566809590465164	Negative	Expected	-3.98604232988442	-0.193643195053057	2.98311950507511e-44
CLA4	SHU2	MMS	CSPL	DNA_repair	DNA_repair	-6.63838684762638	0.502850823306425	-0.242634030537964	0.0182131088616698	Negative	Expected	-5.06926609331329	-0.260847139399634	6.93911034662969e-71
MAG1	SHU2	MMS	CSPL	DNA_repair	DNA_repair	-10.1765861579604	-0.0261234195315917	-0.372224568186806	-0.00110551031674389	Negative	Expected	-6.63483030959136	-0.371119057870063	1.44219354286766e-120
RTT107	SHU2	MMS	CSPL	DNA_repair	DNA_repair	-6.57987662265595	0.203190229311808	-0.226342087638499	0.00785259272914253	Negative	Expected	-4.52652311228026	-0.234194680367641	9.46587891089353e-57
CLA4	SLX4	MMS	CSPL	DNA_repair	DNA_repair	0.0717938383179032	-17.7850349251353	0.00334327981296261	-0.829218882025083	Expected	Negative	12.6343092667162	0.832562161838045	0
CSM2	SLX4	MMS	CSPL	DNA_repair	DNA_repair	-3.0575647475268	0.491592120215518	-0.151867020593538	0.0251071695482452	Negative	Expected	-2.48410683525797	-0.176974190141783	8.77528120740197e-18
CSM3	SLX4	MMS	CSPL	DNA_repair	DNA_repair	-3.00299754074929	-0.0329404802786884	-0.122734019797421	-0.0013799719251958	Negative	Expected	-2.07347041488662	-0.121354047872225	1.14388433574725e-12
MAG1	SLX4	MMS	CSPL	DNA_repair	DNA_repair	-7.71797261211213	-0.388407455480843	-0.356647429785451	-0.0205290381638836	Negative	Expected	-4.78756957456571	-0.336118391621567	2.35948211107791e-63
MMS1	SLX4	MMS	CSPL	DNA_repair	DNA_repair	-5.17327041320324	-0.721194248276642	-0.22208373616007	-0.0335339859869224	Negative	Expected	-2.97938799557253	-0.188549750173147	3.82975164688972e-25
MPH1	SLX4	MMS	CSPL	DNA_repair	DNA_repair	-3.79721865797945	-0.4575010549421	-0.183611315225915	-0.0228519743396791	Negative	Expected	-2.31240606162903	-0.160759340886236	1.53258106854723e-15
PSY3	SLX4	MMS	CSPL	DNA_repair	DNA_repair	-4.74853372033019	0.0986276126808482	-0.19658443959866	0.00435599330488843	Negative	Expected	-3.31939548545338	-0.200940432903548	5.56650625076639e-31
RAD51	SLX4	MMS	CSPL	DNA_repair	DNA_repair	-7.81628235704695	0.301359461091477	-0.350541436818545	0.0144923647203038	Negative	Expected	-5.5512745879259	-0.365033801538849	9.91606546249516e-85
RAD54	SLX4	MMS	CSPL	DNA_repair	DNA_repair	-8.55094789322869	1.70872132964687	-0.320504097281163	0.0696859227440067	Negative	Expected	-7.04436896755798	-0.39019002002517	1.01961610227553e-135
RAD55	SLX4	MMS	CSPL	DNA_repair	DNA_repair	-8.94118258135475	0.725488494302987	-0.366182638038012	0.0330843648470494	Negative	Expected	-6.51401038662906	-0.399267002885061	2.93583474304252e-116
RAD57	SLX4	MMS	CSPL	DNA_repair	DNA_repair	-4.47414572458976	0.443325804984663	-0.34219834671363	0.03627079838059	Negative	Expected	-3.37926196379521	-0.37846914509422	4.52077757910888e-32
RAD59	SLX4	MMS	CSPL	DNA_repair	DNA_repair	-9.00936075561499	-0.0327589341548786	-0.432730924556588	-0.00168412473512988	Negative	Expected	-6.12666220392768	-0.431046799821458	5.98368403867095e-103
RTT101	SLX4	MMS	CSPL	DNA_repair	DNA_repair	-9.29699462195783	0.85838016080037	-0.328811060174403	0.0336276662327299	Negative	Expected	-6.86713590459548	-0.362438726407133	4.82315374039512e-129
SHU1	SLX4	MMS	CSPL	DNA_repair	DNA_repair	-3.85844001187766	0.286540691648849	-0.183803917415314	0.0143204102342331	Negative	Expected	-2.86957213789511	-0.198124327649548	2.17536848167662e-23
SHU2	SLX4	MMS	CSPL	DNA_repair	DNA_repair	-4.38134860890389	-0.258477887842478	-0.248116148834529	-0.0153243715042417	Negative	Expected	-2.83936504525758	-0.232791777330287	6.37640977165926e-23
MPH1	SRS2	MMS	CSPL	DNA_repair	DNA_repair	-9.3241009446359	-1.5749184147846	-0.339147525914531	-0.0591185096292424	Negative	Expected	-5.35743261072635	-0.280029016285289	5.40555791880365e-79
RAD5	SRS2	MMS	CSPL	DNA_repair	DNA_repair	7.79426399942411	0.690305668646406	0.260563180405914	0.0270507674694566	Positive	Expected	4.53343835494736	0.233512412936458	6.68478062779445e-57
RAD52	SRS2	MMS	CSPL	DNA_repair	DNA_repair	0.892948022539714	-2.61523541540557	0.0644636070825024	-0.20140922485804	Expected	Negative	2.51870259368621	0.265872831940542	3.01507798824142e-18
RTT101	SRS2	MMS	CSPL	DNA_repair	DNA_repair	0.570957539109174	-14.8632766301659	0.0145275863197427	-0.423005741486682	Expected	Negative	11.4610998401795	0.437533327806425	0
CLA4	CSM3	BLMC	4NQO	DNA_repair	DNA_repair	-0.817448483655059	-11.3640469747762	-0.0355990329690398	-0.377096521266301	Expected	Negative	6.23731313992463	0.341497488297261	1.21740531975986e-95
CLA4	MMS1	BLMC	4NQO	DNA_repair	DNA_repair	-0.287992243730065	-10.3653249519208	-0.015274207843705	-0.417236029957251	Expected	Negative	6.03705644708034	0.401961822113546	1.13160413270379e-89
CSM3	MMS4	BLMC	4NQO	DNA_repair	DNA_repair	-6.38288236616764	-0.553531551289697	-0.316550105541622	-0.019936236168172	Negative	Expected	-4.83935717227608	-0.29661386937345	1.20288533783172e-57
CSM2	MUS81	BLMC	4NQO	DNA_repair	DNA_repair	-16.3591047458249	-0.966130445024683	-1.00832532443473	-0.043029060121184	Negative	Expected	-12.6939011237416	-0.965296264313544	0
MMS4	MUS81	BLMC	4NQO	DNA_repair	DNA_repair	-4.08409258915563	-0.0993942659998156	-0.309393027164769	-0.00530627111544991	Negative	Expected	-3.28115267735081	-0.30408675604932	7.73901329633098e-27
CSM2	PSY3	BLMC	4NQO	DNA_repair	DNA_repair	3.51185715986424	0.912892045919336	0.176743487642847	0.0376290778919896	Positive	Expected	2.13846863969401	0.139114409750857	6.13375666662567e-12
MAG1	RAD18	BLMC	4NQO	DNA_repair	DNA_repair	-0.213671957069513	-10.4686769355936	-0.0122962661823629	-0.389732942600629	Expected	Negative	5.50684880165678	0.377436676418266	8.90774365539476e-75
MMS1	RAD18	BLMC	4NQO	DNA_repair	DNA_repair	-7.10360158092846	3.29354362138718	-0.366898999835033	0.101876174125678	Negative	Positive	-7.78648279522902	-0.468775173960711	2.03492982779329e-147
MMS4	RAD18	BLMC	4NQO	DNA_repair	DNA_repair	-5.85589707816268	1.18953925352154	-0.350236774995175	0.0428732047303359	Negative	Expected	-5.62956767789321	-0.393109979725511	1.3171800159963e-77
PSY3	RAD18	BLMC	4NQO	DNA_repair	DNA_repair	-1.0471310228712	-11.5836400269972	-0.0574284016347191	-0.410107642112124	Expected	Negative	5.4026984763569	0.352679240477405	5.16774753745901e-72
CSM3	RAD5	BLMC	4NQO	DNA_repair	DNA_repair	-7.36363817292988	0.201189758470019	-0.455073866732756	0.00789435028739057	Negative	Expected	-6.32431066078843	-0.462968217020146	1.04568122560963e-97
MMS1	RAD5	BLMC	4NQO	DNA_repair	DNA_repair	-7.71415739511859	1.14983371137986	-0.42482911682132	0.039359729564516	Negative	Expected	-7.15866842061717	-0.464188846385836	8.12389532633084e-125
MMS4	RAD5	BLMC	4NQO	DNA_repair	DNA_repair	-6.58707983988396	2.88570993172393	-0.419924138733993	0.115741454376174	Negative	Positive	-7.11210961977859	-0.535665593110166	3.03892231579558e-123
PSY3	RAD5	BLMC	4NQO	DNA_repair	DNA_repair	-0.358918951447872	-9.15903224348306	-0.0209640659823847	-0.360783617149692	Expected	Negative	4.82353161510182	0.339819551167307	1.13059893935958e-57
MPH1	RAD51	BLMC	4NQO	DNA_repair	DNA_repair	-5.75632189486162	0.606814343737827	-0.374329118459713	0.0299493744064952	Negative	Expected	-4.9521017132003	-0.404278492866208	2.8559042728773e-60
MUS81	RAD51	BLMC	4NQO	DNA_repair	DNA_repair	-0.805214874662209	1.97786653464261	-0.0496407966804856	0.0844636529990654	Expected	Positive	-1.7881732718728	-0.134104449679551	2.03086082823377e-08
RAD18	RAD51	BLMC	4NQO	DNA_repair	DNA_repair	-0.587147658688905	3.56115699102556	-0.0333333678855167	0.119600768865597	Expected	Positive	-2.31852434715885	-0.152934136751114	1.04134473609484e-13
RAD5	RAD51	BLMC	4NQO	DNA_repair	DNA_repair	-6.15524730602745	3.08812917986807	-0.372126753683861	0.115134756670107	Negative	Positive	-6.86008194914133	-0.487261510353967	1.04876935729163e-114
CSM2	RAD52	BLMC	4NQO	DNA_repair	DNA_repair	-2.3909265245692	0.745374366847821	-0.269046980631436	0.0587216668289379	Negative	Expected	-2.38611481361236	-0.327768647460374	1.79567036497189e-14
MUS81	RAD52	BLMC	4NQO	DNA_repair	DNA_repair	-3.28284132373941	2.72965358406462	-0.29922857119157	0.150422431815	Negative	Positive	-4.22157343920206	-0.44965100300657	5.15732515000257e-44
RAD51	RAD52	BLMC	4NQO	DNA_repair	DNA_repair	0.641138014433849	3.5655071048702	0.0539008422674532	0.188535378797122	Expected	Positive	-1.35560183934919	-0.134634536529669	3.94024970868909e-05
RAD18	RAD54	BLMC	4NQO	DNA_repair	DNA_repair	0.649190319254906	4.17525260950257	0.0373077359717545	0.138671242959093	Expected	Positive	-1.52712983675671	-0.101363506987338	2.54488653511436e-06
RAD5	RAD54	BLMC	4NQO	DNA_repair	DNA_repair	-0.627122556581532	4.21936772354068	-0.0384026540439115	0.155430618170653	Expected	Positive	-2.71238039194192	-0.193833272214565	1.58167808417061e-18
RAD51	RAD54	BLMC	4NQO	DNA_repair	DNA_repair	-5.13577033320935	5.63991048263402	-0.242553471415709	0.18000771691772	Negative	Positive	-7.4131394938235	-0.422561188333429	9.67134426494088e-134
RAD52	RAD54	BLMC	4NQO	DNA_repair	DNA_repair	0.330543040754706	4.13636280155324	0.028129393383031	0.216557126383822	Expected	Positive	-1.88587207083435	-0.188427733000791	2.80718774845501e-09
MAG1	RAD55	BLMC	4NQO	DNA_repair	DNA_repair	1.0211147625882	-9.27143896290309	0.0570590350069972	-0.39166884135986	Expected	Negative	6.40576403373664	0.448727876366858	1.06436159505057e-100
MMS4	RAD55	BLMC	4NQO	DNA_repair	DNA_repair	0.251323972731354	3.41844122793482	0.0141597450872273	0.137322555921932	Expected	Positive	-1.7799317907088	-0.123162810834705	2.37491673299235e-08
MUS81	RAD55	BLMC	4NQO	DNA_repair	DNA_repair	-2.22921964610479	1.70405321468301	-0.128389281754509	0.0666146304546602	Negative	Expected	-2.80147301100728	-0.19500391220917	1.00121301756531e-19
RAD18	RAD55	BLMC	4NQO	DNA_repair	DNA_repair	-2.17061512336741	2.50459624274926	-0.113855312845784	0.0774909995218609	Negative	Positive	-3.14207605798285	-0.191346312367645	1.14852835199878e-24
RAD5	RAD55	BLMC	4NQO	DNA_repair	DNA_repair	-0.67221758401658	2.4048002371464	-0.0375397332880263	0.0823605794081692	Expected	Positive	-1.83025659309656	-0.119900312696195	8.70195029077116e-09
RAD51	RAD55	BLMC	4NQO	DNA_repair	DNA_repair	-0.322796573680286	4.70986660219588	-0.0170998560960538	0.174972510327426	Expected	Positive	-2.96855377658138	-0.192072366423479	4.39678934946801e-22
RAD52	RAD55	BLMC	4NQO	DNA_repair	DNA_repair	-0.633799212835081	1.67008023584491	-0.0492622186740632	0.0813996717917489	Expected	Positive	-1.42421427542292	-0.130661890465812	1.3372688180369e-05
RAD54	RAD55	BLMC	4NQO	DNA_repair	DNA_repair	-0.205059101822198	4.50028347839921	-0.00902596561494631	0.131622940105357	Expected	Positive	-2.66140406005627	-0.140648905720304	7.32195334151715e-18
MPH1	RAD57	BLMC	4NQO	DNA_repair	DNA_repair	-7.55446963587715	-0.60377271753579	-0.627625023499325	-0.0370298040027711	Negative	Expected	-5.71919978695912	-0.590595219496554	4.54431947338906e-80
MUS81	RAD57	BLMC	4NQO	DNA_repair	DNA_repair	-1.19646541749159	0.217257465491266	-0.11109305788326	0.0133432325002778	Negative	Expected	-1.1177718002515	-0.124436290383538	0.00114747201878247
RAD51	RAD57	BLMC	4NQO	DNA_repair	DNA_repair	-0.251293750906405	2.92248775184693	-0.0215551329804696	0.171945870762375	Expected	Positive	-1.86030785297622	-0.193501003742845	4.73069507015019e-09
RAD54	RAD57	BLMC	4NQO	DNA_repair	DNA_repair	-0.663372096275974	1.8766708773592	-0.0575327358534629	0.109255166220254	Expected	Positive	-1.59673462751737	-0.166787902073717	7.57564707020122e-07
RAD55	RAD57	BLMC	4NQO	DNA_repair	DNA_repair	-0.200053218801311	1.93605943252957	-0.0158372092127375	0.104651857581351	Expected	Positive	-1.25694147658236	-0.120489066794089	0.000168229507757347
RAD18	RAD59	BLMC	4NQO	DNA_repair	DNA_repair	-0.113328838544513	-11.3843131512139	-0.0061796453238478	-0.40813351685805	Expected	Negative	6.15945427392752	0.401953871534202	2.65567257195022e-93
RAD57	RAD59	BLMC	4NQO	DNA_repair	DNA_repair	-0.673802078188395	-6.44640761605713	-0.0554990562237246	-0.406448418571569	Expected	Negative	3.38333443727776	0.350949362347845	8.72801331128584e-29
CLA4	RAD61	BLMC	4NQO	DNA_repair	DNA_repair	-0.841715374292532	-7.12392428758629	-0.0544251679214133	-0.376065338778546	Expected	Negative	3.8532691096776	0.321640170857133	4.08384706410872e-37
CSM3	RAD61	BLMC	4NQO	DNA_repair	DNA_repair	-0.316497166159928	-9.40220858674727	-0.0181884382739273	-0.426892385409582	Expected	Negative	5.58037117802474	0.408703947135655	9.38520780113115e-77
MMS1	RAD61	BLMC	4NQO	DNA_repair	DNA_repair	0.115732890791413	-7.946778419299	0.00769587791246675	-0.404956216975499	Expected	Negative	4.92559280608097	0.412652094887966	4.60177488189671e-60
RAD18	RAD61	BLMC	4NQO	DNA_repair	DNA_repair	-0.549714342630183	-9.33228052266214	-0.0393308475509498	-0.461752240740677	Expected	Negative	4.8559760096895	0.422421393189728	1.97403532316685e-58
RAD5	RAD61	BLMC	4NQO	DNA_repair	DNA_repair	-0.238818873811282	-7.21075962017484	-0.018202633031292	-0.396980507866869	Expected	Negative	4.02856466883526	0.378777874835577	1.7714861804401e-40
RAD59	RAD61	BLMC	4NQO	DNA_repair	DNA_repair	-0.446212271875969	-4.63993133482137	-0.0310895884328647	-0.270012014168962	Expected	Negative	2.63189095423426	0.238922425736098	1.03548047484455e-17
MMS4	RTT101	BLMC	4NQO	DNA_repair	DNA_repair	-10.8189739138981	-0.188243547165379	-0.501375455436858	-0.00605115236958999	Negative	Expected	-8.78239318096535	-0.495324303067268	1.64429710819867e-187
RAD61	RTT101	BLMC	4NQO	DNA_repair	DNA_repair	-0.752741990472284	-9.47021398765276	-0.0400436873885586	-0.380413822628586	Expected	Negative	5.10608297325344	0.340370135240027	2.04256393566339e-64
RAD18	RTT107	BLMC	4NQO	DNA_repair	DNA_repair	-0.226909679363272	-12.4667473835235	-0.0120979072429697	-0.406669296199797	Expected	Negative	6.31279733231854	0.394571388956827	7.27928853989954e-98
RAD51	RTT107	BLMC	4NQO	DNA_repair	DNA_repair	-9.17602997990838	-1.09340299495974	-0.521233274781686	-0.0456458799339888	Negative	Expected	-6.74646290675426	-0.475587394847697	5.6190326747829e-111
RAD61	RTT107	BLMC	4NQO	DNA_repair	DNA_repair	1.10830310324773	-0.689491537190213	0.0757062566615124	-0.0369633306490582	Positive	Expected	1.29754063513509	0.112669587310571	7.35067992093196e-05
CSM3	SGS1	BLMC	4NQO	DNA_repair	DNA_repair	-2.41219301874544	0.259920911845217	-0.123140129628754	0.00879287231026037	Negative	Expected	-2.1543398788096	-0.131933001939014	6.28129683755895e-12
PSY3	SGS1	BLMC	4NQO	DNA_repair	DNA_repair	-0.144118405810107	2.79184210558057	-0.00750555116067263	0.10304868582848	Expected	Positive	-1.73193512000889	-0.110554236989153	5.9588011031579e-08
RAD18	SGS1	BLMC	4NQO	DNA_repair	DNA_repair	0.328325858625531	5.44432414716738	0.0203520582650908	0.185461202527145	Expected	Positive	-2.33432775878199	-0.165109144262054	7.07479383021295e-14
RAD5	SGS1	BLMC	4NQO	DNA_repair	DNA_repair	-0.0998348095119777	5.14552015770171	-0.00659671463673475	0.194559626328411	Expected	Positive	-2.64227274559168	-0.201156340965146	1.25739534082901e-17
RAD51	SGS1	BLMC	4NQO	DNA_repair	DNA_repair	-0.247723484927877	3.30306874314134	-0.0153048930998717	0.135501646055667	Expected	Positive	-2.03348996465596	-0.150806539155539	1.08999407579753e-10
RAD54	SGS1	BLMC	4NQO	DNA_repair	DNA_repair	-1.09545951307433	4.30031671439319	-0.0564374077498475	0.138928267779504	Expected	Positive	-3.21267815485448	-0.195365675529352	9.31699748218301e-26
RAD55	SGS1	BLMC	4NQO	DNA_repair	DNA_repair	0.0223210367472007	4.3168100879951	0.00128882447476707	0.161969809889485	Expected	Positive	-2.33343150882584	-0.160680985414718	7.13331290009693e-14
RAD57	SGS1	BLMC	4NQO	DNA_repair	DNA_repair	0.1927559734937	2.30442516617485	0.018045617688745	0.137566484956917	Expected	Positive	-1.0764498910898	-0.119520867268172	0.00188525573769825
RTT107	SGS1	BLMC	4NQO	DNA_repair	DNA_repair	-0.54456599928805	-9.71906453550118	-0.0337224543085135	-0.409746918424039	Expected	Negative	5.019400049925	0.376024464115526	2.61222787173021e-62
CSM2	SHU1	BLMC	4NQO	DNA_repair	DNA_repair	3.06667202855559	1.49081853954756	0.184837451120558	0.0723105387309841	Positive	Expected	1.4544794037075	0.112526912389574	6.30382671171721e-06
MMS4	SHU1	BLMC	4NQO	DNA_repair	DNA_repair	-5.09332758374981	-0.341022227728126	-0.290366774562876	-0.0144370825522468	Negative	Expected	-3.88583908458794	-0.275929692010629	2.15290812485023e-37
MUS81	SHU1	BLMC	4NQO	DNA_repair	DNA_repair	-11.0580603693866	0.420043586730233	-0.645941201708885	0.01719735639253	Negative	Expected	-9.29639045169208	-0.663138558101415	5.14435174966647e-210
RAD18	SHU1	BLMC	4NQO	DNA_repair	DNA_repair	-0.0937770262478066	-9.22403541815995	-0.0069689054163545	-0.447334286885197	Expected	Negative	4.96253657757199	0.440365381468842	6.21532199255371e-61
RAD5	SHU1	BLMC	4NQO	DNA_repair	DNA_repair	0.0449992080234073	-6.8489437197561	0.00355980607355331	-0.369328001236346	Expected	Negative	3.89482952805794	0.372887807309899	6.90404524377301e-38
RAD55	SHU1	BLMC	4NQO	DNA_repair	DNA_repair	0.546015054858708	-9.9456130826839	0.0272747902428206	-0.358491373743743	Expected	Negative	6.26248553358842	0.385766163986563	2.2905248351897e-96
SGS1	SHU1	BLMC	4NQO	DNA_repair	DNA_repair	-0.43227494508728	2.52342858075515	-0.0253941689463182	0.100448247455198	Expected	Positive	-1.77338529829158	-0.125842416401516	2.68163568654723e-08
SHU1	SHU2	BLMC	4NQO	DNA_repair	DNA_repair	2.41343592442873	1.1761560701597	0.182182053239061	0.0741562991709323	Positive	Expected	1.09833716379015	0.108025754068129	0.00115883440432614
MPH1	SLX4	BLMC	4NQO	DNA_repair	DNA_repair	-13.8174456966403	-0.36175601097159	-0.962792021854916	-0.0201503434138984	Negative	Expected	-10.5669083706799	-0.942641678441018	2.72565305585137e-271
RAD52	SLX4	BLMC	4NQO	DNA_repair	DNA_repair	-0.309336158478328	-5.6746658491985	-0.0353697962475813	-0.461699594223455	Expected	Negative	3.03797074656739	0.426329797975873	2.33671085143454e-23
MMS4	SRS2	BLMC	4NQO	DNA_repair	DNA_repair	-8.188558020861	-0.0896771051679048	-0.416420445612694	-0.00325739341934677	Negative	Expected	-6.61122179230327	-0.413163052193347	1.21484726508372e-106
MPH1	SRS2	BLMC	4NQO	DNA_repair	DNA_repair	-0.412043945473853	-3.55994024305444	-0.0219516220728017	-0.140227126032838	Expected	Negative	1.78513726141785	0.118275503960037	1.52923492925234e-08
MUS81	SRS2	BLMC	4NQO	DNA_repair	DNA_repair	-0.515605622471603	-10.3448544851996	-0.0305094058002318	-0.407873818591745	Expected	Negative	5.30717160252503	0.377364412791513	1.58839726944839e-69
RAD18	SRS2	BLMC	4NQO	DNA_repair	DNA_repair	-0.255848406268105	7.97575981843128	-0.016096239851759	0.304496661489214	Expected	Positive	-4.35642420087775	-0.320592901340973	8.0938878322784e-47
RAD5	SRS2	BLMC	4NQO	DNA_repair	DNA_repair	-2.01219952501286	6.03095426027022	-0.113642936775645	0.216039657670535	Negative	Positive	-4.92951114111947	-0.329682594446179	9.46641566885378e-60
RAD55	SRS2	BLMC	4NQO	DNA_repair	DNA_repair	1.32379655504996	5.16585390987581	0.059167913314168	0.159445487564289	Expected	Positive	-1.84614594316917	-0.100277574250121	6.30743025248347e-09
RAD61	SRS2	BLMC	4NQO	DNA_repair	DNA_repair	0.263818210690402	-2.49963702160837	0.017743785975398	-0.131650263644147	Expected	Negative	1.7488269612658	0.149394049619545	3.02829983770876e-08
RTT101	SRS2	BLMC	4NQO	DNA_repair	DNA_repair	-0.42658639421397	-13.5361091763817	-0.0172201045857129	-0.374917224480532	Expected	Negative	7.30653716550774	0.357697119894819	1.34655096554107e-130
RTT107	SRS2	BLMC	4NQO	DNA_repair	DNA_repair	-1.20749481910405	-10.3720991731916	-0.0636177275268228	-0.388884188824955	Expected	Negative	5.03004166517137	0.325266461298132	1.47438802290843e-62
CLA4	CSM2	ZEOC	NoDrug	DNA_repair	DNA_repair	-16.2542587804542	0.489597916765225	-0.875435083615399	0.0130548256915089	Negative	Expected	-14.7840355730474	-0.888489909306908	0
CLA4	CSM3	ZEOC	NoDrug	DNA_repair	DNA_repair	-9.79142052691274	-1.67925280798151	-0.437882178989636	-0.0383769658204933	Negative	Expected	-7.95477557962581	-0.399505213169143	1.51056048723805e-119
CLA4	MAG1	ZEOC	NoDrug	DNA_repair	DNA_repair	-14.4290738786634	0.454184866320207	-0.87631821645964	0.0134598172478598	Negative	Expected	-13.1667860024733	-0.889778033707499	0
CLA4	MPH1	ZEOC	NoDrug	DNA_repair	DNA_repair	-14.4731625957972	0.142102193874365	-0.872562075497753	0.00408096987472982	Negative	Expected	-13.1275297463954	-0.876643045372483	0
MMS4	MPH1	ZEOC	NoDrug	DNA_repair	DNA_repair	-0.399412078574243	-7.33356085381105	-0.0310823669222311	-0.255525068754263	Expected	Negative	2.63230841222442	0.224442701832032	8.19840216555947e-14
MAG1	MUS81	ZEOC	NoDrug	DNA_repair	DNA_repair	-1.64051901194415	-0.235417496908877	-0.113056150097889	-0.00720100159827543	Negative	Expected	-1.4039467880701	-0.105855148499614	0.00028325642218627
MMS4	MUS81	ZEOC	NoDrug	DNA_repair	DNA_repair	-3.5019217129224	-1.5217002845212	-0.276281991272406	-0.052975657251971	Negative	Expected	-2.58953934401806	-0.223306334020435	2.83449231714768e-13
MPH1	MUS81	ZEOC	NoDrug	DNA_repair	DNA_repair	-0.309206594905547	-10.3200445477235	-0.024751536504609	-0.351944618573685	Expected	Negative	3.76039681625506	0.327193082069076	2.08936389224254e-27
CSM2	PSY3	ZEOC	NoDrug	DNA_repair	DNA_repair	2.78622604653907	1.59048046329238	0.147133242052937	0.0403799554493682	Positive	Expected	1.82193150960286	0.106753286603569	6.08958452188757e-07
CLA4	RAD18	ZEOC	NoDrug	DNA_repair	DNA_repair	0.369623751377464	-8.83406884363646	0.0190611383894161	-0.242956278364732	Expected	Negative	4.48319923542563	0.262017416754148	1.22372026906508e-38
CSM3	RAD18	ZEOC	NoDrug	DNA_repair	DNA_repair	0.454500630314478	-8.49506880812784	0.0268144951522852	-0.244121176727197	Expected	Negative	4.12859482192258	0.270935671879482	6.91048855717128e-33
MMS4	RAD18	ZEOC	NoDrug	DNA_repair	DNA_repair	-0.854859587020561	-7.98497014269996	-0.0524759949940754	-0.237884459866838	Expected	Negative	2.7172919214791	0.185408464872763	1.14808602515751e-14
MPH1	RAD18	ZEOC	NoDrug	DNA_repair	DNA_repair	1.97485838112227	-0.289294447511102	0.117386983167442	-0.00837429299428173	Positive	Expected	1.90217020545236	0.125761276161723	1.6457506637573e-07
MUS81	RAD18	ZEOC	NoDrug	DNA_repair	DNA_repair	1.04345350078062	-7.23585985290405	0.0654938019151729	-0.209038922205447	Expected	Negative	3.97322665582494	0.27453272412062	1.59613548072743e-30
CSM2	RAD5	ZEOC	NoDrug	DNA_repair	DNA_repair	-5.35584973514159	-0.236135833214651	-0.454980336621159	-0.00992589102508048	Negative	Expected	-4.69560659413709	-0.445054445596078	4.89389263946915e-42
MUS81	RAD5	ZEOC	NoDrug	DNA_repair	DNA_repair	0.709812691248181	-7.28828233787083	0.0470392492291544	-0.214862776869688	Expected	Negative	3.61087568025601	0.261902026098842	2.39458413764772e-25
MPH1	RAD51	ZEOC	NoDrug	DNA_repair	DNA_repair	-5.86829717276014	-1.59710740262791	-0.426316223139845	-0.0530380490396325	Negative	Expected	-4.6731154558512	-0.373278174100212	1.17218039987142e-41
CSM2	RAD52	ZEOC	NoDrug	DNA_repair	DNA_repair	-2.24189393895357	0.349813999344367	-0.265321944079442	0.0200107522625695	Negative	Expected	-2.17070221003445	-0.285332696342011	1.70783560648869e-09
CSM3	RAD52	ZEOC	NoDrug	DNA_repair	DNA_repair	-0.145972318648855	-5.64858423692143	-0.0125795668201392	-0.226392224071962	Expected	Negative	2.24966655651489	0.213812657251822	2.87157032076874e-10
MPH1	RAD52	ZEOC	NoDrug	DNA_repair	DNA_repair	-3.70208961769001	-0.919965964664744	-0.455418308815723	-0.0517698930634328	Negative	Expected	-2.98387105071969	-0.40364841575229	2.27462026499818e-17
PSY3	RAD52	ZEOC	NoDrug	DNA_repair	DNA_repair	-2.79757138570023	-0.00464245397299366	-0.227744092947358	-0.000186200017832337	Negative	Expected	-2.50747551690987	-0.227557892929525	1.75293083279214e-12
RAD5	RAD54	ZEOC	NoDrug	DNA_repair	DNA_repair	0.101009961341194	-8.43392503855387	0.00608290809994765	-0.24392850160988	Expected	Negative	3.74234487932092	0.250011409709827	3.66773978192115e-27
RAD18	RAD55	ZEOC	NoDrug	DNA_repair	DNA_repair	-0.394606610632587	-11.1779926137916	-0.02041583301716	-0.305121971277169	Expected	Negative	4.86706037187198	0.284706138260009	2.59950090934565e-45
RAD5	RAD55	ZEOC	NoDrug	DNA_repair	DNA_repair	-0.267895741599414	-10.9412673099213	-0.0146160075892229	-0.304690145940973	Expected	Negative	4.73554189297478	0.29007413835175	5.84196270105722e-43
PSY3	RAD57	ZEOC	NoDrug	DNA_repair	DNA_repair	-5.07042773048101	-0.0359218305689491	-0.420493260567224	-0.00148957712743563	Negative	Expected	-4.51902115126273	-0.419003683439788	5.16438133121644e-39
RAD18	RAD59	ZEOC	NoDrug	DNA_repair	DNA_repair	0.491813610297425	-9.05423627891593	0.0286523454835408	-0.266917042634425	Expected	Negative	4.52684737395567	0.295569388117966	2.37708651531687e-39
RAD5	RAD59	ZEOC	NoDrug	DNA_repair	DNA_repair	-0.996153638913125	-7.93313077021251	-0.0612272611227	-0.238672432652088	Expected	Negative	2.59301912789503	0.177445171529388	1.99049005495501e-13
RAD55	RAD59	ZEOC	NoDrug	DNA_repair	DNA_repair	-0.964206348722853	-8.76091749415436	-0.0538266744598257	-0.243124969187679	Expected	Negative	3.0364443214224	0.189298294727853	4.13255574163449e-18
CLA4	RAD61	ZEOC	NoDrug	DNA_repair	DNA_repair	-12.3084409519419	-1.71337400333763	-0.860178780808375	-0.059128617272131	Negative	Expected	-10.2775672072534	-0.801050163536244	3.39500187774896e-199
CSM2	RAD61	ZEOC	NoDrug	DNA_repair	DNA_repair	-13.0383757132826	-0.830710441417756	-1.00252839179647	-0.0300068008659394	Negative	Expected	-11.4478089499259	-0.97252159093053	5.92818942604408e-247
RAD59	RAD61	ZEOC	NoDrug	DNA_repair	DNA_repair	-13.2454325809119	-1.98454598086864	-1.03156722340449	-0.0726181979904974	Negative	Expected	-11.1442361140919	-0.958949025413997	4.03614069453243e-234
RAD51	RTT101	ZEOC	NoDrug	DNA_repair	DNA_repair	-1.98303818076167	0.78317136373141	-0.0919624926964744	0.0169897265545549	Negative	Expected	-2.12806791000524	-0.108952219251029	3.77791627177765e-09
MMS4	RTT107	ZEOC	NoDrug	DNA_repair	DNA_repair	-0.518372014558053	-7.86282832330321	-0.0341125138668622	-0.234296298446464	Expected	Negative	2.77112942313147	0.200183784579602	3.18470206594009e-15
RAD55	RTT107	ZEOC	NoDrug	DNA_repair	DNA_repair	-9.40943514980405	-0.181731383025508	-0.523239448474826	-0.0048488594251037	Negative	Expected	-8.40482285896271	-0.518390589049722	2.43837842186524e-133
RTT101	SGS1	ZEOC	NoDrug	DNA_repair	DNA_repair	-1.41138284012403	-10.261531026665	-0.0728647026969219	-0.23051620094623	Expected	Negative	2.80009911017184	0.157651498249308	1.59795895292073e-15
CSM2	SHU1	ZEOC	NoDrug	DNA_repair	DNA_repair	2.64549870027686	2.02826536196351	0.177182967367174	0.0621266936592939	Positive	Expected	1.5622626380312	0.11505627370788	3.0303604074184e-05
CSM3	SHU1	ZEOC	NoDrug	DNA_repair	DNA_repair	-2.49130541720045	-0.851596570329527	-0.131032142137441	-0.0204701477626551	Negative	Expected	-1.91190148863476	-0.110561994374786	1.70709696301804e-07
MMS1	SHU1	ZEOC	NoDrug	DNA_repair	DNA_repair	-6.00316524942336	0.264623026324321	-0.327457659949504	0.00673777968946185	Negative	Expected	-5.55165418875367	-0.334195439638965	1.7537707419957e-58
MMS4	SHU1	ZEOC	NoDrug	DNA_repair	DNA_repair	-5.12041310737502	-0.621961229764151	-0.316796262907887	-0.017184109887309	Negative	Expected	-4.42178899489737	-0.299612153020578	2.11346276069297e-37
PSY3	SHU1	ZEOC	NoDrug	DNA_repair	DNA_repair	3.09443485320448	1.9504003719009	0.161988579418248	0.0478696401723691	Positive	Expected	1.97381682128266	0.114118939245879	4.82531985708428e-08
RAD18	SHU1	ZEOC	NoDrug	DNA_repair	DNA_repair	-9.72916981293639	-1.50916424872989	-0.796903330845138	-0.0600559507782172	Negative	Expected	-8.09155553053762	-0.736847380066921	1.21432388865969e-123
RAD57	SHU1	ZEOC	NoDrug	DNA_repair	DNA_repair	-6.93132750559675	0.330921216852445	-0.845107379943613	0.018964043889571	Negative	Expected	-6.41374616338908	-0.864071423833184	6.60194667980015e-78
MPH1	SHU2	ZEOC	NoDrug	DNA_repair	DNA_repair	0.637706597630265	-4.34357061386076	0.0406708962731547	-0.127831386538634	Expected	Negative	2.39896242157632	0.168502282811789	1.34234931509291e-11
CSM2	SLX4	ZEOC	NoDrug	DNA_repair	DNA_repair	-3.17173687108377	0.0533844774300477	-0.248366318462628	0.00195971735728609	Negative	Expected	-2.89448787755051	-0.250326035819914	2.22420520832836e-16
PSY3	SLX4	ZEOC	NoDrug	DNA_repair	DNA_repair	-7.33791438615782	-0.00336711958446944	-0.473552975163833	-0.000104822119270396	Negative	Expected	-6.60766090874534	-0.473448153044563	1.21567959686053e-82
RAD61	SLX4	ZEOC	NoDrug	DNA_repair	DNA_repair	-10.3980582845345	-1.13437939612375	-0.983674899985288	-0.0508654819841374	Negative	Expected	-8.91015653140079	-0.932809418001151	8.74028742992721e-150
SHU1	SLX4	ZEOC	NoDrug	DNA_repair	DNA_repair	-5.59755523881454	0.144298032987958	-0.433558168867078	0.00511926535304291	Negative	Expected	-5.14920638462146	-0.438677434220121	2.27368223351439e-50
SHU2	SLX4	ZEOC	NoDrug	DNA_repair	DNA_repair	-6.27470531167792	0.0283924123754711	-0.55964437687237	0.00119399236271266	Negative	Expected	-5.68758700482597	-0.560838369235082	2.42939644685726e-61
RAD5	SRS2	ZEOC	NoDrug	DNA_repair	DNA_repair	-1.59652205193684	1.3508081294996	-0.094533751005166	0.0381442082094585	Negative	Expected	-2.02250039344848	-0.132677959214624	2.59362329051649e-08
RTT101	SRS2	ZEOC	NoDrug	DNA_repair	DNA_repair	-1.57766241041995	-15.4467715383222	-0.0714044911924118	-0.313595992406598	Expected	Negative	4.88245845895173	0.242191501214186	1.42464725604875e-45
CLA4	CSM2	ZEOC	DMSO	DNA_repair	DNA_repair	-16.2542587804542	0.909331266423391	-0.875435083615399	0.0318226265455455	Negative	Expected	-14.1251850126739	-0.907257710160945	0
CLA4	CSM3	ZEOC	DMSO	DNA_repair	DNA_repair	-9.79142052691274	-1.54934805131729	-0.437882178989636	-0.0444459529505317	Negative	Expected	-7.40501941004851	-0.393436226039104	6.71143552154244e-119
CLA4	MAG1	ZEOC	DMSO	DNA_repair	DNA_repair	-14.4290738786634	1.24175384944252	-0.87631821645964	0.0484719024974467	Negative	Expected	-12.8095037782611	-0.924790118957086	0
MAG1	MMS4	ZEOC	DMSO	DNA_repair	DNA_repair	-1.56971655674549	-0.123142014534928	-0.108227607477105	-0.00527623919458628	Negative	Expected	-1.2682465081976	-0.102951368282519	0.000498008809301508
CLA4	MPH1	ZEOC	DMSO	DNA_repair	DNA_repair	-14.4731625957972	0.647313763970613	-0.872562075497753	0.0241355536169688	Negative	Expected	-12.6497595846053	-0.896697629114722	0
MMS4	MPH1	ZEOC	DMSO	DNA_repair	DNA_repair	-0.399412078574243	-10.2081656067408	-0.0310823669222311	-0.486373190233563	Expected	Negative	4.98962921975748	0.455290823311332	7.94817483646797e-55
MAG1	MUS81	ZEOC	DMSO	DNA_repair	DNA_repair	-1.64051901194415	0.288693243940097	-0.113056150097889	0.0122515327468008	Negative	Expected	-1.5482792875083	-0.12530768284469	9.42776561769527e-06
MPH1	MUS81	ZEOC	DMSO	DNA_repair	DNA_repair	-0.309206594905547	-11.4938830432564	-0.024751536504609	-0.539668650711709	Expected	Negative	5.54852012852402	0.5149171142071	1.68294630395993e-67
CLA4	RAD18	ZEOC	DMSO	DNA_repair	DNA_repair	0.369623751377464	-10.1272138609775	0.0190611383894161	-0.348520929050587	Expected	Negative	5.92896775518121	0.367582067440003	6.66900323015181e-77
CSM3	RAD18	ZEOC	DMSO	DNA_repair	DNA_repair	0.454500630314478	-8.93462795472397	0.0268144951522852	-0.337525483844122	Expected	Negative	5.20069345628942	0.364339978996407	1.92173294585239e-59
MMS4	RAD18	ZEOC	DMSO	DNA_repair	DNA_repair	-0.854859587020561	-9.8406096041627	-0.0524759949940754	-0.378999110002548	Expected	Negative	4.50580654972572	0.326523115008472	6.6739295718937e-45
MPH1	RAD18	ZEOC	DMSO	DNA_repair	DNA_repair	1.97485838112227	-0.840991961977877	0.117386983167442	-0.0320996898507578	Positive	Expected	2.11616564010632	0.149486673018199	1.99763226730995e-10
MUS81	RAD18	ZEOC	DMSO	DNA_repair	DNA_repair	1.04345350078062	-8.09104118598068	0.0654938019151729	-0.315734009306985	Expected	Negative	5.15814239765721	0.381227811222158	1.68199741900706e-58
CSM2	RAD5	ZEOC	DMSO	DNA_repair	DNA_repair	-5.35584973514159	-0.393600160323528	-0.454980336621159	-0.0218089422729256	Negative	Expected	-4.27092818067732	-0.433171394348233	4.58739090913998e-40
MUS81	RAD5	ZEOC	DMSO	DNA_repair	DNA_repair	0.709812691248181	-7.61729340894748	0.0470392492291544	-0.308899463831083	Expected	Negative	4.58134853754094	0.355938713060237	2.19359048501217e-46
MPH1	RAD51	ZEOC	DMSO	DNA_repair	DNA_repair	-5.86829717276014	-0.155266666072601	-0.426316223139845	-0.00673812593440972	Negative	Expected	-4.95824040057723	-0.419578097205435	9.48545781368076e-54
CSM2	RAD52	ZEOC	DMSO	DNA_repair	DNA_repair	-2.24189393895357	1.24009269185969	-0.265321944079442	0.08727538922569	Negative	Positive	-2.56076441985968	-0.352597333305132	9.07983159724895e-15
CSM3	RAD52	ZEOC	DMSO	DNA_repair	DNA_repair	-0.145972318648855	-6.95116850370972	-0.0125795668201392	-0.346876758807277	Expected	Negative	3.35696459494515	0.334297191987138	2.73574898204977e-25
MPH1	RAD52	ZEOC	DMSO	DNA_repair	DNA_repair	-3.70208961769001	-0.891714787947237	-0.455418308815723	-0.0633168193216678	Negative	Expected	-2.76053344058531	-0.392101489494055	4.4892741489842e-17
PSY3	RAD52	ZEOC	DMSO	DNA_repair	DNA_repair	-2.79757138570023	-0.489731551345128	-0.227744092947358	-0.0247591040216265	Negative	Expected	-2.11820137289249	-0.202984988925731	2.87447882174673e-10
RAD5	RAD54	ZEOC	DMSO	DNA_repair	DNA_repair	0.101009961341194	-9.76296814157427	0.00608290809994765	-0.371596098731526	Expected	Negative	5.30144132307408	0.377679006831474	9.98350673002507e-62
RAD18	RAD55	ZEOC	DMSO	DNA_repair	DNA_repair	-0.394606610632587	-10.5314954741474	-0.02041583301716	-0.365878364492038	Expected	Negative	5.5434262742045	0.345462531474878	2.13178492485509e-67
RAD5	RAD55	ZEOC	DMSO	DNA_repair	DNA_repair	-0.267895741599414	-12.9750696845947	-0.0146160075892229	-0.468521945742693	Expected	Negative	6.93772862975655	0.45390593815347	5.14083273339474e-105
RAD51	RAD55	ZEOC	DMSO	DNA_repair	DNA_repair	0.682833059671562	4.14205358228534	0.0356617540181724	0.136610166633564	Expected	Positive	-1.63430486431299	-0.100948412615392	2.5232441663859e-06
PSY3	RAD57	ZEOC	DMSO	DNA_repair	DNA_repair	-5.07042773048101	-0.157103800460134	-0.420493260567224	-0.00890606313057725	Negative	Expected	-4.0972472968364	-0.411587197436647	6.22531384197438e-37
RAD18	RAD59	ZEOC	DMSO	DNA_repair	DNA_repair	0.491813610297425	-9.82063208957858	0.0286523454835408	-0.376145748756296	Expected	Negative	5.80594012257684	0.404798094239837	8.66214927037809e-74
RAD5	RAD59	ZEOC	DMSO	DNA_repair	DNA_repair	-0.996153638913125	-8.67177772523332	-0.0612272611227	-0.34526673187392	Expected	Negative	3.87859232167314	0.28403947075122	1.68406197303946e-33
RAD55	RAD59	ZEOC	DMSO	DNA_repair	DNA_repair	-0.964206348722853	-10.8336101093553	-0.0538266744598257	-0.390093295305378	Expected	Negative	5.06195621691831	0.336266620845552	2.15304844813921e-56
CSM2	RAD61	ZEOC	DMSO	DNA_repair	DNA_repair	-13.0383757132826	-0.962084979097123	-1.00252839179647	-0.0477490271573294	Negative	Expected	-10.4327990569092	-0.954779364639139	2.80969677393677e-235
RAD18	RAD61	ZEOC	DMSO	DNA_repair	DNA_repair	-1.47373046327434	-0.150880800786358	-0.115386606085636	-0.00800923233167392	Negative	Expected	-1.13513941188273	-0.107377373753962	0.00232496241853719
MMS1	RTT101	ZEOC	DMSO	DNA_repair	DNA_repair	0.0551346807041718	5.21520695814777	0.002519438613166	0.131454521986343	Expected	Positive	-2.470640098942	-0.128935083373177	8.58179788835487e-14
MMS4	RTT101	ZEOC	DMSO	DNA_repair	DNA_repair	-2.16532529212631	0.201403177878249	-0.10991373465343	0.00583259250261391	Negative	Expected	-1.98057250672506	-0.115746327156044	4.76802378971733e-09
MMS4	RTT107	ZEOC	DMSO	DNA_repair	DNA_repair	-0.518372014558053	-9.04136286347612	-0.0341125138668622	-0.35479548769382	Expected	Negative	4.1854318017367	0.320682973826957	7.23315693377118e-39
RAD55	RTT107	ZEOC	DMSO	DNA_repair	DNA_repair	-9.40943514980405	-0.218205852971278	-0.523239448474826	-0.00737328206183682	Negative	Expected	-7.92792402472235	-0.515866166412989	4.26340195904862e-136
RAD54	SGS1	ZEOC	DMSO	DNA_repair	DNA_repair	-0.618664512856832	2.52839983789537	-0.0326200639755132	0.0771676544001328	Expected	Positive	-1.80208015036454	-0.109787718375646	1.43272937509422e-07
RAD55	SGS1	ZEOC	DMSO	DNA_repair	DNA_repair	0.872689479688546	4.63530731089031	0.0505414965042704	0.163979393233218	Expected	Positive	-1.67153730310486	-0.113437896728948	1.36371273563977e-06
RTT101	SGS1	ZEOC	DMSO	DNA_repair	DNA_repair	-1.41138284012403	-10.3914991742247	-0.0728647026969219	-0.296414756605557	Expected	Negative	3.79009901460552	0.223550053908635	4.98929811371839e-32
CSM3	SHU1	ZEOC	DMSO	DNA_repair	DNA_repair	-2.49130541720045	-0.114591888959746	-0.131032142137441	-0.00366378618792629	Negative	Expected	-2.06930619667647	-0.127368355949515	7.97017026250499e-10
MMS1	SHU1	ZEOC	DMSO	DNA_repair	DNA_repair	-6.00316524942336	-0.367222627847348	-0.327457659949504	-0.0118290531451817	Negative	Expected	-4.98240154307062	-0.315628606804322	2.9546802492973e-54
MMS4	SHU1	ZEOC	DMSO	DNA_repair	DNA_repair	-5.12041310737502	-0.19087557881609	-0.316796262907887	-0.00708914637063916	Negative	Expected	-4.29189556651694	-0.309707116537248	1.92195613519696e-40
RAD18	SHU1	ZEOC	DMSO	DNA_repair	DNA_repair	-9.72916981293639	-0.977934255001383	-0.796903330845138	-0.0501151526900001	Negative	Expected	-7.72922936131132	-0.746788178155138	1.89249609460521e-129
RAD57	SHU1	ZEOC	DMSO	DNA_repair	DNA_repair	-6.93132750559675	-0.146310710039041	-0.845107379943613	-0.0110854216211038	Negative	Expected	-5.81000051065794	-0.83402195832251	1.94080376895907e-73
MPH1	SHU2	ZEOC	DMSO	DNA_repair	DNA_repair	0.637706597630265	-3.78499897385711	0.0406708962731547	-0.149662658612111	Expected	Negative	2.53643436123618	0.190333554885266	1.0011480603962e-14
CSM2	SLX4	ZEOC	DMSO	DNA_repair	DNA_repair	-3.17173687108377	-0.148155957555472	-0.248366318462628	-0.00753833620596168	Negative	Expected	-2.5788765339318	-0.240827982256667	5.79699678754148e-15
PSY3	SLX4	ZEOC	DMSO	DNA_repair	DNA_repair	-7.33791438615782	-0.251242915824104	-0.473552975163833	-0.0107596914443107	Negative	Expected	-5.97521749264778	-0.462793283719523	1.46700341576452e-77
RAD51	SLX4	ZEOC	DMSO	DNA_repair	DNA_repair	1.26558080391964	-0.311668410445261	0.0912602519041254	-0.0142794940814683	Positive	Expected	1.23534264438697	0.105539745985594	0.0005849017474762
RAD55	SLX4	ZEOC	DMSO	DNA_repair	DNA_repair	1.30580775083826	-0.534845069021989	0.0865855177640932	-0.023269034176133	Positive	Expected	1.38518819523609	0.109854551940226	8.04240255113825e-05
RAD61	SLX4	ZEOC	DMSO	DNA_repair	DNA_repair	-10.3980582845345	-0.625298229258513	-0.983674899985288	-0.0383748754019433	Negative	Expected	-8.38295562632155	-0.945300024583345	4.71694589027765e-152
SHU1	SLX4	ZEOC	DMSO	DNA_repair	DNA_repair	-5.59755523881454	-0.0759651505041686	-0.433558168867078	-0.00370310049650807	Negative	Expected	-4.69693868834796	-0.42985506837057	2.72162569809757e-48
SHU2	SLX4	ZEOC	DMSO	DNA_repair	DNA_repair	-6.27470531167792	0.293087717523763	-0.55964437687237	0.0168893856839312	Negative	Expected	-5.42942048197732	-0.576533762556301	3.13646756750056e-64
MAG1	SRS2	ZEOC	DMSO	DNA_repair	DNA_repair	-1.74908310935885	-0.134574557805434	-0.109839260277029	-0.00514208351461912	Negative	Expected	-1.42427193480512	-0.104697176762409	6.14352047558643e-05
MUS81	SRS2	ZEOC	DMSO	DNA_repair	DNA_repair	-0.839182169592833	-5.27140185173222	-0.0526334958351298	-0.196694333305621	Expected	Negative	1.97397469996614	0.144060837470492	3.71867195288945e-09
RAD18	SRS2	ZEOC	DMSO	DNA_repair	DNA_repair	0.5613375510915	3.87163853507531	0.0378427823887674	0.165950232620043	Expected	Positive	-1.60359048405811	-0.128107450231276	4.07784466588436e-06
RAD5	SRS2	ZEOC	DMSO	DNA_repair	DNA_repair	-1.59652205193684	1.61775498124694	-0.094533751005166	0.0609320932710358	Negative	Expected	-2.21535972597742	-0.155465844276202	3.53918597873186e-11
RTT101	SRS2	ZEOC	DMSO	DNA_repair	DNA_repair	-1.57766241041995	-17.7729613831082	-0.0714044911924118	-0.467314118224107	Expected	Negative	7.56375622012401	0.395909627031695	1.17251641351972e-124
CLA4	CSM3	ZEOC	MMS	DNA_repair	DNA_repair	-9.79142052691274	-1.38246737319045	-0.437882178989636	-0.0416969728174188	Negative	Expected	-7.34473848868602	-0.396185206172217	1.01901863338309e-116
CLA4	MAG1	ZEOC	MMS	DNA_repair	DNA_repair	-14.4290738786634	-0.572836170713828	-0.87631821645964	-0.0212859901519792	Negative	Expected	-12.0090906164802	-0.85503222630766	0
CSM2	MAG1	ZEOC	MMS	DNA_repair	DNA_repair	-0.445955951238129	-6.43279702223234	-0.0283406791789761	-0.228000615329309	Expected	Negative	2.74386254500572	0.199659936150333	3.94362668460737e-17
CLA4	MMS1	ZEOC	MMS	DNA_repair	DNA_repair	-1.04537498989271	-10.5712947340493	-0.0574320504936896	-0.366448192337038	Expected	Negative	4.7569446200608	0.309016141843348	9.22253080210679e-50
CSM2	MMS1	ZEOC	MMS	DNA_repair	DNA_repair	0.463401491291817	-2.56912446545767	0.0256401950136737	-0.0842501136393514	Expected	Negative	1.70853621523296	0.109890308653025	3.97135715597695e-07
CSM3	MMS1	ZEOC	MMS	DNA_repair	DNA_repair	-2.56229521216401	-0.40333873301374	-0.117882457292044	-0.011171307292178	Negative	Expected	-1.98715689654057	-0.106711149999866	2.99406288488243e-09
MMS1	MMS4	ZEOC	MMS	DNA_repair	DNA_repair	0.0329963488342018	-2.86840943799224	0.00230349311470306	-0.115198746542616	Expected	Negative	1.45895921529259	0.117502239657319	2.07388701951406e-05
MMS4	MPH1	ZEOC	MMS	DNA_repair	DNA_repair	-0.399412078574243	-10.131027957067	-0.0310823669222311	-0.460263151235081	Expected	Negative	4.76280537542168	0.42918078431285	7.17630146074483e-50
MMS1	MUS81	ZEOC	MMS	DNA_repair	DNA_repair	-0.524073383286015	-4.60629848890237	-0.0323968100074507	-0.163506845604371	Expected	Negative	1.83926972945952	0.131110035596921	3.93218274507627e-08
MMS4	MUS81	ZEOC	MMS	DNA_repair	DNA_repair	-3.5019217129224	-0.410391430203311	-0.276281991272406	-0.0187041913196088	Negative	Expected	-2.82702145595226	-0.257577799952798	5.62432868575976e-18
MPH1	MUS81	ZEOC	MMS	DNA_repair	DNA_repair	-0.309206594905547	-9.97698448065754	-0.024751536504609	-0.457851868970791	Expected	Negative	4.69384187123602	0.433100332466182	1.72503912827741e-48
CLA4	PSY3	ZEOC	MMS	DNA_repair	DNA_repair	-0.28622999552068	-6.34014271460888	-0.013365136938114	-0.198254403841932	Expected	Negative	3.29002378421456	0.184889266903818	2.96692915689579e-24
MAG1	PSY3	ZEOC	MMS	DNA_repair	DNA_repair	-0.321294472703576	-11.593683553579	-0.0174682841644623	-0.359941990507531	Expected	Negative	5.47009522216058	0.342473706343068	2.13050525263157e-65
MMS1	PSY3	ZEOC	MMS	DNA_repair	DNA_repair	-0.930752528285795	-5.04805212413669	-0.0447972969691173	-0.145108068502214	Expected	Negative	1.7893217604062	0.100310771533097	9.56396837648977e-08
MAG1	RAD18	ZEOC	MMS	DNA_repair	DNA_repair	-0.419143762400157	2.80063212469071	-0.0259420638909966	0.0892042020401093	Expected	Positive	-1.65421287270927	-0.115146265931106	1.23857015294912e-06
MMS1	RAD18	ZEOC	MMS	DNA_repair	DNA_repair	-2.02429084152371	2.42141575907612	-0.106489589304289	0.0695782616149301	Negative	Expected	-2.9373001944431	-0.176067850919219	2.42301104339636e-19
CSM2	RAD5	ZEOC	MMS	DNA_repair	DNA_repair	-5.35584973514159	0.568038603075356	-0.454980336621159	0.0275009527064953	Negative	Expected	-4.93448294708549	-0.482481289327654	3.53559845204992e-53
CSM3	RAD5	ZEOC	MMS	DNA_repair	DNA_repair	-1.40903429858236	0.737741167802911	-0.0876921126701581	0.0264682685588498	Negative	Expected	-1.58917269474123	-0.114160381229008	3.58673808961926e-06
MMS1	RAD5	ZEOC	MMS	DNA_repair	DNA_repair	-2.02207584381604	1.97224271430594	-0.112219562654826	0.059295954046272	Negative	Expected	-2.71738671121436	-0.171515516701098	1.12431521346091e-16
MMS4	RAD5	ZEOC	MMS	DNA_repair	DNA_repair	-6.41974884675889	2.36728518936753	-0.415813617455632	0.0832846161315288	Negative	Positive	-6.77119539374963	-0.499098233587161	2.74412017925985e-99
CLA4	RAD51	ZEOC	MMS	DNA_repair	DNA_repair	0.545350859392953	-12.0055166193216	0.0297245757918806	-0.425856118779498	Expected	Negative	7.00555023782776	0.455580694571379	1.2377814825044e-106
MAG1	RAD51	ZEOC	MMS	DNA_repair	DNA_repair	-0.0368826336944603	-10.9392647616105	-0.00231815994951493	-0.384129697042206	Expected	Negative	5.30321235437787	0.381811537092691	1.39240491841879e-61
MPH1	RAD51	ZEOC	MMS	DNA_repair	DNA_repair	-5.86829717276014	0.651225948347137	-0.426316223139845	0.0276539050948307	Negative	Expected	-5.39491065989001	-0.453970128234676	2.36032730065838e-63
RAD5	RAD51	ZEOC	MMS	DNA_repair	DNA_repair	-8.59149350070455	3.53242846988523	-0.510672381060401	0.116452736311959	Negative	Positive	-9.22658127177275	-0.627125117372361	7.61206691237687e-184
CSM2	RAD52	ZEOC	MMS	DNA_repair	DNA_repair	-2.24189393895357	1.43110868393281	-0.265321944079442	0.0995713905848668	Negative	Positive	-2.65794182882841	-0.364893334664308	5.52667835278334e-16
CSM3	RAD52	ZEOC	MMS	DNA_repair	DNA_repair	-0.145972318648855	1.71869034800763	-0.0125795668201392	0.0887787370333118	Expected	Positive	-1.00881095696375	-0.101358303853451	0.00607038249482441
MMS4	RAD52	ZEOC	MMS	DNA_repair	DNA_repair	-0.245993858915283	1.72370149076319	-0.0312620776775308	0.122812125128807	Expected	Positive	-1.05751343154065	-0.154074202806338	0.00377377615390254
PSY3	RAD52	ZEOC	MMS	DNA_repair	DNA_repair	-2.79757138570023	0.270297302966165	-0.227744092947358	0.0132024454423695	Negative	Expected	-2.53797003869145	-0.240946538389727	1.17366359314781e-14
CLA4	RAD54	ZEOC	MMS	DNA_repair	DNA_repair	0.900087789921815	-5.83757043011482	0.0405004020860594	-0.16150650776104	Expected	Negative	3.82434317664653	0.202006909847099	1.82501646881804e-32
MAG1	RAD54	ZEOC	MMS	DNA_repair	DNA_repair	-0.455822564404123	-9.35534754983307	-0.0239540512873105	-0.257322518337816	Expected	Negative	3.93444092738088	0.233368467050505	2.57506903544821e-34
MMS4	RAD54	ZEOC	MMS	DNA_repair	DNA_repair	-0.966980079604853	3.56139203801815	-0.050047190926897	0.102691022258829	Expected	Positive	-2.57801852796977	-0.152738213185726	4.23912333405266e-15
RAD5	RAD54	ZEOC	MMS	DNA_repair	DNA_repair	0.101009961341194	5.06405620505246	0.00608290809994765	0.16654271858623	Expected	Positive	-2.33852700441687	-0.160459810486283	1.54021995420187e-12
CLA4	RAD55	ZEOC	MMS	DNA_repair	DNA_repair	1.6144109097609	-12.7298635106092	0.0811316917897554	-0.415361465803205	Positive	Negative	8.28619818205587	0.49649315759296	6.56611311250122e-149
MAG1	RAD55	ZEOC	MMS	DNA_repair	DNA_repair	-0.750116459502452	-7.24325178223507	-0.0435307790591093	-0.234137764614721	Expected	Negative	2.86939680850292	0.190606985555612	1.17911341322356e-18
RAD5	RAD55	ZEOC	MMS	DNA_repair	DNA_repair	-0.267895741599414	4.07055482976775	-0.0146160075892229	0.121203445944492	Expected	Positive	-2.18517824772396	-0.135819453533715	4.87892239693739e-11
RAD51	RAD55	ZEOC	MMS	DNA_repair	DNA_repair	0.682833059671562	6.31739808338327	0.0356617540181724	0.195435371049433	Expected	Positive	-2.63214118984563	-0.159773617031261	1.06794316326394e-15
CLA4	RAD57	ZEOC	MMS	DNA_repair	DNA_repair	0.285218907528014	-9.82224563500983	0.0218650376516489	-0.484019023361439	Expected	Negative	5.55107878458853	0.505884061013088	2.70321077175989e-67
MAG1	RAD57	ZEOC	MMS	DNA_repair	DNA_repair	0.12090957494882	-9.33359415645099	0.0111423408420418	-0.460899808107908	Expected	Negative	4.51495318034985	0.47204214894995	6.2207912135491e-45
PSY3	RAD57	ZEOC	MMS	DNA_repair	DNA_repair	-5.07042773048101	0.183676619125347	-0.420493260567224	0.00933395027747163	Negative	Expected	-4.4192777433568	-0.429827210844695	7.83663247716013e-43
CLA4	RAD59	ZEOC	MMS	DNA_repair	DNA_repair	-0.189593727393662	-7.52641611603204	-0.0110860854054263	-0.290556486185494	Expected	Negative	3.98860552090139	0.279470400780068	3.06466775982316e-35
CSM2	RAD61	ZEOC	MMS	DNA_repair	DNA_repair	-13.0383757132826	-0.812140339262458	-1.00252839179647	-0.0399932154758215	Negative	Expected	-10.5416272258851	-0.962535176320647	1.57930797324204e-239
MMS1	RTT101	ZEOC	MMS	DNA_repair	DNA_repair	0.0551346807041718	4.48538337703701	0.002519438613166	0.107887057947454	Expected	Positive	-2.04043019949567	-0.105367619334288	1.04303459895519e-09
MMS4	RTT101	ZEOC	MMS	DNA_repair	DNA_repair	-2.16532529212631	1.02800628315335	-0.10991373465343	0.0282278278024887	Negative	Expected	-2.39364595959953	-0.138141562455919	4.18405116477218e-13
RAD5	RTT101	ZEOC	MMS	DNA_repair	DNA_repair	-0.201815071972114	3.39745216136112	-0.0109797185630448	0.100534341546196	Expected	Positive	-1.80060089275452	-0.111514060109241	9.80655890030965e-08
RAD55	RTT101	ZEOC	MMS	DNA_repair	DNA_repair	-0.833672082365772	3.30653449029237	-0.0356605851650528	0.0767957823021593	Expected	Positive	-2.31040343522259	-0.112456367467212	2.94276884240643e-12
RAD57	RTT101	ZEOC	MMS	DNA_repair	DNA_repair	-0.276864804349456	-6.76999872727593	-0.0212741134293135	-0.298427770583773	Expected	Negative	3.12865247684974	0.277153657154459	4.89969595711585e-22
RAD59	RTT101	ZEOC	MMS	DNA_repair	DNA_repair	-2.06871269012346	0.27238927735149	-0.101982022192498	0.00740883896616594	Negative	Expected	-1.94289284473291	-0.109390861158663	7.00866192983434e-09
CLA4	RTT107	ZEOC	MMS	DNA_repair	DNA_repair	0.256080065026353	-11.1642825868064	0.0149977665712	-0.399148803617467	Expected	Negative	6.03563029016032	0.414146570188667	2.23499975230947e-79
CSM2	RTT107	ZEOC	MMS	DNA_repair	DNA_repair	0.18897797197992	-6.39633247464109	0.0110839163681105	-0.216001684420089	Expected	Negative	3.35533885816498	0.2270856007882	3.40962903105202e-25
MAG1	RTT107	ZEOC	MMS	DNA_repair	DNA_repair	0.161390181552807	-5.75979640275821	0.010826635968286	-0.203383464424841	Expected	Negative	2.82563946664579	0.214210100393127	4.080666419498e-18
MMS4	RTT107	ZEOC	MMS	DNA_repair	DNA_repair	-0.518372014558053	-8.31093417937582	-0.0341125138668622	-0.303830044102306	Expected	Negative	3.58286963690531	0.269717530235444	1.29980588499111e-28
PSY3	RTT107	ZEOC	MMS	DNA_repair	DNA_repair	-0.634505899805589	-12.327900362394	-0.0323784048194946	-0.365271874029289	Expected	Negative	5.64152475417269	0.332893469209794	1.80866710015758e-69
RAD18	RTT107	ZEOC	MMS	DNA_repair	DNA_repair	-0.797752433502384	4.03842416059754	-0.0443382614392833	0.120281696909054	Expected	Positive	-2.61067207836977	-0.164619958348337	1.84927486811518e-15
RAD5	RTT107	ZEOC	MMS	DNA_repair	DNA_repair	-0.20973946906938	2.91949356086508	-0.0122866049651859	0.0906228190679339	Expected	Positive	-1.55226974780864	-0.10290942403312	6.27268796893888e-06
RAD57	RTT107	ZEOC	MMS	DNA_repair	DNA_repair	0.138388571069498	-2.97563688328298	0.0114457703754334	-0.137770224734013	Expected	Negative	1.57426040129064	0.149215995109446	3.620399049917e-06
RAD61	RTT107	ZEOC	MMS	DNA_repair	DNA_repair	0.579009542579193	-8.51502359914665	0.0445279477088912	-0.379890689705363	Expected	Negative	4.7736945013816	0.424418637414254	4.39482099152464e-50
RTT101	RTT107	ZEOC	MMS	DNA_repair	DNA_repair	-2.30839951966564	1.2189683147528	-0.112117568711497	0.0303829406612254	Negative	Expected	-2.61029868215175	-0.142500509372722	1.84927486811518e-15
CLA4	SGS1	ZEOC	MMS	DNA_repair	DNA_repair	-0.081228121201386	-7.22292127129771	-0.00491374607592486	-0.266272315794908	Expected	Negative	3.68936984312687	0.261358569718983	2.83204915154141e-30
MAG1	SGS1	ZEOC	MMS	DNA_repair	DNA_repair	-0.669909577869131	-5.48513058352548	-0.0468136855875078	-0.200467958289142	Expected	Negative	1.94842479624685	0.153654272701634	4.94116989138198e-09
RAD18	SGS1	ZEOC	MMS	DNA_repair	DNA_repair	0.688385584453442	4.50516769706514	0.0434973779477177	0.151936332125901	Expected	Positive	-1.51399799507387	-0.108438954178183	1.12737642885405e-05
RAD54	SGS1	ZEOC	MMS	DNA_repair	DNA_repair	-0.618664512856832	3.69114462935707	-0.0326200639755132	0.103747815621762	Expected	Positive	-2.28229303750732	-0.136367879597275	5.57837552501854e-12
CLA4	SHU1	ZEOC	MMS	DNA_repair	DNA_repair	0.209000575065221	-5.73056916871586	0.0110861465395104	-0.195698138977183	Expected	Negative	3.2778178521812	0.206784285516694	4.36049425600959e-24
CSM3	SHU1	ZEOC	MMS	DNA_repair	DNA_repair	-2.49130541720045	-0.661406411829811	-0.131032142137441	-0.0212067526953414	Negative	Expected	-1.78292685192305	-0.1098253894421	1.34118160680916e-07
MAG1	SHU1	ZEOC	MMS	DNA_repair	DNA_repair	-0.193403687435345	-7.07077826993615	-0.0121297980660317	-0.240179987913789	Expected	Negative	3.19732192574454	0.228050189847757	5.69311668249959e-23
MMS1	SHU1	ZEOC	MMS	DNA_repair	DNA_repair	-6.00316524942336	0.29566477475978	-0.327457659949504	0.00930673502475336	Negative	Expected	-5.34731835582685	-0.336764394974257	2.793073905783e-62
MMS4	SHU1	ZEOC	MMS	DNA_repair	DNA_repair	-5.12041310737502	-0.295504384176808	-0.316796262907887	-0.0105891384352747	Negative	Expected	-4.28276730899357	-0.306207124472613	2.87508510892975e-40
RAD18	SHU1	ZEOC	MMS	DNA_repair	DNA_repair	-9.72916981293639	-0.224313015353949	-0.796903330845138	-0.0101639356798896	Negative	Expected	-8.40476354041685	-0.786739395165249	1.16120335994053e-152
RAD57	SHU1	ZEOC	MMS	DNA_repair	DNA_repair	-6.93132750559675	0.822204293282037	-0.845107379943613	0.0577690415235753	Negative	Expected	-6.41605436915375	-0.902876421467189	3.41426717559909e-89
RTT107	SHU1	ZEOC	MMS	DNA_repair	DNA_repair	-0.902413173922222	-6.15784998538229	-0.0521999567623475	-0.199311290957709	Expected	Negative	2.21938854596797	0.147111334195361	1.71270765554571e-11
CLA4	SHU2	ZEOC	MMS	DNA_repair	DNA_repair	-0.050226780782381	-6.63838684762638	-0.00277982856701297	-0.242634030537964	Expected	Negative	3.61633153024676	0.239854201970951	4.03735069343327e-29
MAG1	SHU2	ZEOC	MMS	DNA_repair	DNA_repair	0.501564848870795	-10.1765861579604	0.0332824743063037	-0.372224568186806	Expected	Negative	5.35179682160585	0.40550704249311	1.12903821317337e-62
RTT107	SHU2	ZEOC	MMS	DNA_repair	DNA_repair	-0.0683861159952495	-6.57987662265595	-0.00406647752366483	-0.226342087638499	Expected	Negative	3.23561803947217	0.222275610114834	1.67725449754167e-23
CSM3	SLX4	ZEOC	MMS	DNA_repair	DNA_repair	0.466375716074375	-3.00299754074929	0.0295436413244955	-0.122734019797421	Expected	Negative	2.01993196763138	0.152277661121916	1.19898784581047e-09
MAG1	SLX4	ZEOC	MMS	DNA_repair	DNA_repair	0.377149475327584	-7.71797261211213	0.0301813493169178	-0.356647429785451	Expected	Negative	4.18606941159965	0.386828779102368	9.64015753032031e-39
MMS1	SLX4	ZEOC	MMS	DNA_repair	DNA_repair	0.0651829012046069	-5.17327041320324	0.0046111892626937	-0.22208373616007	Expected	Negative	2.73955205398185	0.226694925422764	4.37816546081181e-17
MPH1	SLX4	ZEOC	MMS	DNA_repair	DNA_repair	0.197289009035152	-3.79721865797945	0.015476468896869	-0.183611315225915	Expected	Negative	2.1604464330312	0.199087784122784	6.21744793781851e-11
RAD51	SLX4	ZEOC	MMS	DNA_repair	DNA_repair	1.26558080391964	-7.81628235704695	0.0912602519041254	-0.350541436818545	Positive	Negative	5.2026849223767	0.441801688722671	2.46282683861147e-59
RAD54	SLX4	ZEOC	MMS	DNA_repair	DNA_repair	1.1983775408023	-8.55094789322869	0.0755779905926581	-0.320504097281163	Positive	Negative	5.39884206679413	0.396082087873821	9.77535804869043e-64
RAD55	SLX4	ZEOC	MMS	DNA_repair	DNA_repair	1.30580775083826	-8.94118258135475	0.0865855177640932	-0.366182638038012	Positive	Negative	5.80948070343664	0.452768155802105	1.35612012620187e-73
RAD57	SLX4	ZEOC	MMS	DNA_repair	DNA_repair	0.919203979466151	-4.47414572458976	0.113942977065157	-0.34219834671363	Expected	Negative	3.13165493662798	0.456141323778787	4.53171916521918e-22
RAD59	SLX4	ZEOC	MMS	DNA_repair	DNA_repair	0.341565905291392	-9.00936075561499	0.0261090865750199	-0.432730924556588	Expected	Negative	5.08256557400765	0.458840011131608	1.14592152348145e-56
RTT101	SLX4	ZEOC	MMS	DNA_repair	DNA_repair	1.12681307300864	-9.29699462195783	0.0683001064273804	-0.328811060174403	Expected	Negative	5.65868266417827	0.397111166601783	7.22980496693732e-70
MUS81	SRS2	ZEOC	MMS	DNA_repair	DNA_repair	-0.839182169592833	-8.44958700902101	-0.0526334958351298	-0.307905181558128	Expected	Negative	3.51916821967154	0.255271685722999	1.23571717370634e-27
RAD18	SRS2	ZEOC	MMS	DNA_repair	DNA_repair	0.5613375510915	8.03677991893864	0.0378427823887674	0.305428580150787	Expected	Positive	-3.45765253233979	-0.26758579776202	1.6536479136331e-26
RAD5	SRS2	ZEOC	MMS	DNA_repair	DNA_repair	-1.59652205193684	7.79426399942411	-0.094533751005166	0.260563180405914	Negative	Positive	-5.22220004219044	-0.35509693141108	1.83170716428757e-59
RAD61	SRS2	ZEOC	MMS	DNA_repair	DNA_repair	-0.601520438638692	-4.87459227172981	-0.0459628198711758	-0.235319861922485	Expected	Negative	2.09504908380101	0.189357042051309	2.53577456067815e-10
CLA4	CSM2	ZEOC	4NQO	DNA_repair	DNA_repair	-16.2542587804542	-0.54835521006724	-0.875435083615399	-0.0230835641029238	Negative	Expected	-12.4688968310475	-0.852351519512475	0
CLA4	MAG1	ZEOC	4NQO	DNA_repair	DNA_repair	-14.4290738786634	0.239151266750832	-0.87631821645964	0.0111524959332137	Negative	Expected	-11.5901146864744	-0.887470712392853	0
CLA4	MMS1	ZEOC	4NQO	DNA_repair	DNA_repair	-1.04537498989271	-10.3653249519208	-0.0574320504936896	-0.417236029957251	Expected	Negative	5.28288835580362	0.359803979463562	3.2477783840741e-84
CLA4	MPH1	ZEOC	4NQO	DNA_repair	DNA_repair	-14.4731625957972	0.213198195749715	-0.872562075497753	0.00916660082228943	Negative	Expected	-11.907312898773	-0.881728676320042	0
MMS4	MUS81	ZEOC	4NQO	DNA_repair	DNA_repair	-3.5019217129224	-0.0993942659998156	-0.276281991272406	-0.00530627111544991	Negative	Expected	-2.84460141963458	-0.270975720156956	6.78392821782385e-25
CSM2	PSY3	ZEOC	4NQO	DNA_repair	DNA_repair	2.78622604653907	0.912892045919336	0.147133242052937	0.0376290778919896	Positive	Expected	1.63463164886517	0.109504164160948	8.22607389387775e-09
MAG1	RAD18	ZEOC	4NQO	DNA_repair	DNA_repair	-0.419143762400157	-10.4686769355936	-0.0259420638909966	-0.389732942600629	Expected	Negative	5.03678892242675	0.363790878709632	1.10496498223855e-76
MMS1	RAD18	ZEOC	4NQO	DNA_repair	DNA_repair	-2.02429084152371	3.29354362138718	-0.106489589304289	0.101876174125678	Negative	Positive	-3.41437721920205	-0.208365763429967	1.44349900785664e-35
PSY3	RAD18	ZEOC	4NQO	DNA_repair	DNA_repair	-0.931161363682073	-11.5836400269972	-0.0519245120191605	-0.410107642112124	Expected	Negative	5.42267585839696	0.358183130092963	1.12483828827433e-88
CSM2	RAD5	ZEOC	4NQO	DNA_repair	DNA_repair	-5.35584973514159	-0.197809402844914	-0.454980336621159	-0.0109855341667268	Negative	Expected	-4.37464653641648	-0.443994802454432	8.98878340572632e-58
MMS1	RAD5	ZEOC	4NQO	DNA_repair	DNA_repair	-2.02207584381604	1.14983371137986	-0.112219562654826	0.039359729564516	Negative	Expected	-2.32465865073529	-0.151579292219342	7.67396543912746e-17
MMS4	RAD5	ZEOC	4NQO	DNA_repair	DNA_repair	-6.41974884675889	2.88570993172393	-0.415813617455632	0.115741454376174	Negative	Positive	-6.97726992128644	-0.531555071831806	1.4492625184543e-145
PSY3	RAD5	ZEOC	4NQO	DNA_repair	DNA_repair	0.137663998397702	-9.15903224348306	0.00809266277079775	-0.360783617149692	Expected	Negative	5.21284182793066	0.36887627992049	4.72141154908092e-82
MMS1	RAD51	ZEOC	4NQO	DNA_repair	DNA_repair	-1.61816601335842	0.478336894788969	-0.0914167480861168	0.018976647304364	Negative	Expected	-1.59915610581796	-0.110393395390481	2.29127456675655e-08
MPH1	RAD51	ZEOC	4NQO	DNA_repair	DNA_repair	-5.86829717276014	0.606814343737827	-0.426316223139845	0.0299493744064952	Negative	Expected	-5.19505616294017	-0.45626559754634	3.78642817118171e-81
RAD18	RAD51	ZEOC	4NQO	DNA_repair	DNA_repair	0.217969672581478	3.56115699102556	0.012293219332287	0.119600768865597	Expected	Positive	-1.63476057410916	-0.10730754953331	1.0625883528566e-08
RAD5	RAD51	ZEOC	4NQO	DNA_repair	DNA_repair	-8.59149350070455	3.08812917986807	-0.510672381060401	0.115134756670107	Negative	Positive	-8.91914507290553	-0.625807137730508	2.05898528101644e-237
CSM2	RAD52	ZEOC	4NQO	DNA_repair	DNA_repair	-2.24189393895357	0.745374366847821	-0.265321944079442	0.0587216668289379	Negative	Expected	-2.27925310353794	-0.32404361090838	3.2168817132984e-16
MUS81	RAD52	ZEOC	4NQO	DNA_repair	DNA_repair	0.216895025981782	2.72965358406462	0.0199578894910655	0.150422431815	Expected	Positive	-1.21638891784701	-0.130464542323934	3.27775064172381e-05
RAD51	RAD52	ZEOC	4NQO	DNA_repair	DNA_repair	0.82141494650889	3.5655071048702	0.0678060974834061	0.188535378797122	Expected	Positive	-1.23153413274037	-0.120729281313716	2.53837763195143e-05
RAD5	RAD54	ZEOC	4NQO	DNA_repair	DNA_repair	0.101009961341194	4.21936772354068	0.00608290809994765	0.155430618170653	Expected	Positive	-2.11557876355136	-0.149347710070706	4.37656841295304e-14
MAG1	RAD55	ZEOC	4NQO	DNA_repair	DNA_repair	-0.750116459502452	-9.27143896290309	-0.0435307790591093	-0.39166884135986	Expected	Negative	4.85008953047223	0.348138062300751	3.47361542467338e-71
RAD51	RAD55	ZEOC	4NQO	DNA_repair	DNA_repair	0.682833059671562	4.70986660219588	0.0356617540181724	0.174972510327426	Expected	Positive	-2.17362561665694	-0.139310756309253	8.01304673332173e-15
RAD52	RAD55	ZEOC	4NQO	DNA_repair	DNA_repair	-0.61247647750806	1.67008023584491	-0.0465733050604675	0.0813996717917489	Expected	Positive	-1.41687443263177	-0.127972976852216	9.21977641224612e-07
MMS1	RAD57	ZEOC	4NQO	DNA_repair	DNA_repair	0.0998925412925528	-7.34671119755779	0.00779975678237529	-0.397582997035939	Expected	Negative	4.26709674866147	0.405382753818315	2.5300968232467e-55
PSY3	RAD57	ZEOC	4NQO	DNA_repair	DNA_repair	-5.07042773048101	0.0138513712724996	-0.420493260567224	0.00085966783035646	Negative	Expected	-4.0677916735016	-0.42135292839758	4.21933261828527e-50
RAD54	RAD57	ZEOC	4NQO	DNA_repair	DNA_repair	0.0888275103403265	1.8766708773592	0.00755119730792841	0.109255166220254	Expected	Positive	-0.987095010350763	-0.101703968912326	0.00113601722752347
RAD18	RAD59	ZEOC	4NQO	DNA_repair	DNA_repair	0.491813610297425	-11.3843131512139	0.0286523454835408	-0.40813351685805	Expected	Negative	6.38524119480548	0.436785862341591	1.65374581428761e-122
RAD57	RAD59	ZEOC	4NQO	DNA_repair	DNA_repair	-0.0118247062574639	-6.44640761605713	-0.00102479967361637	-0.406448418571569	Expected	Negative	3.78284197345116	0.405423618897953	9.9182909509725e-44
CSM2	RAD61	ZEOC	4NQO	DNA_repair	DNA_repair	-13.0383757132826	-0.702371001976549	-1.00252839179647	-0.0413876242605416	Negative	Expected	-9.92165289274311	-0.961140767535927	1.09409125639065e-293
MMS1	RAD61	ZEOC	4NQO	DNA_repair	DNA_repair	-0.295755351422546	-7.946778419299	-0.0213842360447107	-0.404956216975499	Expected	Negative	4.33626146572023	0.383571980930788	4.2852259416596e-57
RAD5	RAD61	ZEOC	4NQO	DNA_repair	DNA_repair	-0.10682956766288	-7.21075962017484	-0.00882481319521885	-0.396980507866869	Expected	Negative	3.91005534871139	0.388155694671651	1.20021097252406e-46
MMS4	RTT101	ZEOC	4NQO	DNA_repair	DNA_repair	-2.16532529212631	-0.188243547165379	-0.10991373465343	-0.00605115236958999	Negative	Expected	-1.72864721097663	-0.10386258228384	1.19244830005865e-09
RAD51	RTT101	ZEOC	4NQO	DNA_repair	DNA_repair	-1.98303818076167	1.84031398586121	-0.0919624926964744	0.0548125308205693	Negative	Expected	-2.66305020701404	-0.146775023517044	6.6003266746801e-22
RAD18	RTT107	ZEOC	4NQO	DNA_repair	DNA_repair	-0.797752433502384	-12.4667473835235	-0.0443382614392833	-0.406669296199797	Expected	Negative	5.62236377489084	0.362331034760514	3.2941750388741e-95
RAD51	RTT107	ZEOC	4NQO	DNA_repair	DNA_repair	-2.4527606485679	-1.09340299495974	-0.14705225544235	-0.0456458799339888	Negative	Expected	-1.38805632036575	-0.101406375508361	1.58144354130128e-06
RAD55	RTT107	ZEOC	4NQO	DNA_repair	DNA_repair	-9.40943514980405	0.658948652534868	-0.523239448474826	0.0252199631193693	Negative	Expected	-8.12459382167612	-0.548459411594195	4.52577182279321e-197
CSM3	SGS1	ZEOC	4NQO	DNA_repair	DNA_repair	-2.19853465198465	0.259920911845217	-0.115574513099129	0.00879287231026037	Negative	Expected	-1.98946037090573	-0.124367385409389	1.50989196588402e-12
RAD18	SGS1	ZEOC	4NQO	DNA_repair	DNA_repair	0.688385584453442	5.44432414716738	0.0434973779477177	0.185461202527145	Expected	Positive	-1.97762433952135	-0.141963824579427	2.06209165604509e-12
RAD51	SGS1	ZEOC	4NQO	DNA_repair	DNA_repair	0.499512236572534	3.30306874314134	0.0312960228466753	0.135501646055667	Expected	Positive	-1.39147514865639	-0.104205623208992	1.49454990545036e-06
RAD54	SGS1	ZEOC	4NQO	DNA_repair	DNA_repair	-0.618664512856832	4.30031671439319	-0.0326200639755132	0.138928267779504	Expected	Positive	-2.77420606655103	-0.171548331755017	1.02610514724513e-23
RAD55	SGS1	ZEOC	4NQO	DNA_repair	DNA_repair	0.872689479688546	4.3168100879951	0.0505414965042704	0.161969809889485	Expected	Positive	-1.61474883857722	-0.111428313385215	1.6326915009719e-08
CSM2	SHU1	ZEOC	4NQO	DNA_repair	DNA_repair	2.64549870027686	1.49081853954756	0.177182967367174	0.0723105387309841	Positive	Expected	1.26819709647568	0.10487242863619	1.13910837465359e-05
CSM3	SHU1	ZEOC	4NQO	DNA_repair	DNA_repair	-2.49130541720045	-0.513155025095914	-0.131032142137441	-0.0186239791941197	Negative	Expected	-1.75906291242223	-0.112408162943321	5.83837555192059e-10
MMS1	SHU1	ZEOC	4NQO	DNA_repair	DNA_repair	-6.00316524942336	0.0178459497250222	-0.327457659949504	0.00066379338258192	Negative	Expected	-4.96985276533159	-0.328121453332086	2.42892154460923e-74
MMS4	SHU1	ZEOC	4NQO	DNA_repair	DNA_repair	-5.12041310737502	-0.341022227728126	-0.316796262907887	-0.0144370825522468	Negative	Expected	-4.03323555748675	-0.30235918035564	2.75133096827225e-49
RAD5	SHU1	ZEOC	4NQO	DNA_repair	DNA_repair	0.248704943468222	-6.8489437197561	0.0214888857131382	-0.369328001236346	Expected	Negative	3.83718771438165	0.390816886949484	5.79988086374045e-45
RAD55	SHU1	ZEOC	4NQO	DNA_repair	DNA_repair	1.0706864187749	-9.9456130826839	0.0557513907638344	-0.358491373743743	Expected	Negative	6.54108182961848	0.414242764507577	1.83698729845004e-128
RAD57	SHU1	ZEOC	4NQO	DNA_repair	DNA_repair	-6.93132750559675	0.153381158273997	-0.845107379943613	0.0130530129375235	Negative	Expected	-5.77153982940582	-0.858160392881137	7.80835052262223e-100
SGS1	SHU1	ZEOC	4NQO	DNA_repair	DNA_repair	-0.488249069123189	2.52342858075515	-0.0309033574280009	0.100448247455198	Expected	Positive	-1.75671897979119	-0.131351604883199	6.09558205777656e-10
CSM3	SLX4	ZEOC	4NQO	DNA_repair	DNA_repair	0.466375716074375	-1.90893909260153	0.0295436413244955	-0.0883450286677002	Expected	Negative	1.5026890458436	0.117888669992196	1.35627928770084e-07
RAD52	SLX4	ZEOC	4NQO	DNA_repair	DNA_repair	0.0372957847773362	-5.6746658491985	0.00455640139061133	-0.461699594223455	Expected	Negative	3.17651336908473	0.466255995614066	4.12513099203773e-31
RAD61	SLX4	ZEOC	4NQO	DNA_repair	DNA_repair	-10.3980582845345	-0.714771478532362	-0.983674899985288	-0.051165725954224	Negative	Expected	-7.86048603722524	-0.932509174031064	1.5533736882661e-184
MMS4	SRS2	ZEOC	4NQO	DNA_repair	DNA_repair	-2.54236746125127	-0.0896771051679048	-0.139504430917389	-0.00325739341934677	Negative	Expected	-2.07046027490059	-0.136247037498042	1.57662784308809e-13
MUS81	SRS2	ZEOC	4NQO	DNA_repair	DNA_repair	-0.839182169592833	-10.3448544851996	-0.0526334958351298	-0.407873818591745	Expected	Negative	4.7951448881474	0.355240322756615	1.29774546646194e-69
RAD18	SRS2	ZEOC	4NQO	DNA_repair	DNA_repair	0.5613375510915	7.97575981843128	0.0378427823887674	0.304496661489214	Expected	Positive	-3.44180579017474	-0.266653879100447	4.03039170586149e-36
RAD5	SRS2	ZEOC	4NQO	DNA_repair	DNA_repair	-1.59652205193684	6.03095426027022	-0.094533751005166	0.216039657670535	Negative	Positive	-4.48774640114895	-0.310573408675701	9.3432332376827e-61
RAD55	SRS2	ZEOC	4NQO	DNA_repair	DNA_repair	1.16572984483051	5.16585390987581	0.0540646806954	0.159445487564289	Expected	Positive	-1.8915908359796	-0.105380806868889	2.0107313617797e-11
RTT101	SRS2	ZEOC	4NQO	DNA_repair	DNA_repair	-1.57766241041995	-13.5361091763817	-0.0714044911924118	-0.374917224480532	Expected	Negative	5.71994632188972	0.30351273328812	1.70035798744631e-98
CLA4	CSM2	ZEOC	BLMC	DNA_repair	DNA_repair	-16.2542587804542	0.026049345752853	-0.875435083615399	0.00135919116176679	Negative	Expected	-11.6923895956542	-0.876794274777166	0
CLA4	CSM3	ZEOC	BLMC	DNA_repair	DNA_repair	-9.79142052691274	-0.817448483655059	-0.437882178989636	-0.0355990329690398	Negative	Expected	-6.44459432347584	-0.402283146020596	5.43554269334127e-160
CLA4	MAG1	ZEOC	BLMC	DNA_repair	DNA_repair	-14.4290738786634	-0.224106358646113	-0.87631821645964	-0.0127725248312559	Negative	Expected	-10.3683371132552	-0.863545691628384	0
CSM3	MMS4	ZEOC	BLMC	DNA_repair	DNA_repair	-1.22497895441695	-6.38288236616764	-0.0631914021890469	-0.316550105541622	Expected	Negative	3.54058464498846	0.253358703352575	1.04490148613613e-48
CLA4	MPH1	ZEOC	BLMC	DNA_repair	DNA_repair	-14.4731625957972	0.276251508103165	-0.872562075497753	0.0147194651834133	Negative	Expected	-11.0276733368208	-0.887281540681166	0
CSM2	MUS81	ZEOC	BLMC	DNA_repair	DNA_repair	-0.612299557823375	-16.3591047458249	-0.0388394240342571	-1.00832532443473	Expected	Negative	10.9612994673912	0.969485900400471	0
MMS4	RAD18	ZEOC	BLMC	DNA_repair	DNA_repair	-0.854859587020561	-5.85589707816268	-0.0524759949940754	-0.350236774995175	Expected	Negative	3.47425689630312	0.2977607800011	6.03907834633272e-47
CSM2	RAD5	ZEOC	BLMC	DNA_repair	DNA_repair	-5.35584973514159	-0.384558155122415	-0.454980336621159	-0.0310961701622155	Negative	Expected	-3.61421215516293	-0.423884166458943	8.04535192014039e-51
MUS81	RAD52	ZEOC	BLMC	DNA_repair	DNA_repair	0.216895025981782	-3.28284132373941	0.0199578894910655	-0.29922857119157	Expected	Negative	2.46439680230846	0.319186460682636	7.99333317297703e-24
RAD51	RAD54	ZEOC	BLMC	DNA_repair	DNA_repair	2.02525449358331	-5.13577033320935	0.0958667308309971	-0.242553471415709	Positive	Negative	5.06110812865428	0.338420202246706	8.61768621554864e-99
MMS1	RAD57	ZEOC	BLMC	DNA_repair	DNA_repair	0.0998925412925528	-6.17404547512925	0.00779975678237529	-0.479953142169114	Expected	Negative	4.42684417132296	0.487752898951489	9.45149350865175e-76
MPH1	RAD57	ZEOC	BLMC	DNA_repair	DNA_repair	-0.48515482710956	-7.55446963587715	-0.0429416963224714	-0.627625023499325	Expected	Negative	4.8164053886661	0.584683327176854	1.50061454924005e-89
MUS81	RAD57	ZEOC	BLMC	DNA_repair	DNA_repair	0.0364647985124906	-1.19646541749159	0.00340511798747158	-0.11109305788326	Expected	Negative	0.869475791930758	0.114498175870731	0.0030658411776078
PSY3	RAD57	ZEOC	BLMC	DNA_repair	DNA_repair	-5.07042773048101	-0.0448742614004479	-0.420493260567224	-0.00371885074239443	Negative	Expected	-3.55486453636238	-0.416774409824829	3.38307172488965e-49
RAD51	RAD57	ZEOC	BLMC	DNA_repair	DNA_repair	1.23526872625204	-0.251293750906405	0.103711417582234	-0.0215551329804696	Positive	Expected	1.04364602726475	0.125266550562703	0.000159818988476798
CLA4	RAD61	ZEOC	BLMC	DNA_repair	DNA_repair	-12.3084409519419	-0.841715374292532	-0.860178780808375	-0.0544251679214133	Negative	Expected	-8.46295598832262	-0.805753612886962	2.19478356409037e-275
CSM2	RAD61	ZEOC	BLMC	DNA_repair	DNA_repair	-13.0383757132826	-0.685759033798482	-1.00252839179647	-0.0476439864669061	Negative	Expected	-9.21438874322407	-0.954884405329563	0
RAD59	RAD61	ZEOC	BLMC	DNA_repair	DNA_repair	-13.2454325809119	-0.446212271875969	-1.03156722340449	-0.0310895884328647	Negative	Expected	-9.57406984742768	-1.00047763497163	0
RAD55	RTT107	ZEOC	BLMC	DNA_repair	DNA_repair	-9.40943514980405	-0.574090239473565	-0.523239448474826	-0.0305364861454592	Negative	Expected	-6.40277079953437	-0.492702962329367	5.82260094024256e-158
MMS1	SHU1	ZEOC	BLMC	DNA_repair	DNA_repair	-6.00316524942336	-0.259328807588228	-0.327457659949504	-0.0131471601264043	Negative	Expected	-4.22070018393018	-0.314310499823099	4.71904492851784e-69
MUS81	SHU1	ZEOC	BLMC	DNA_repair	DNA_repair	-0.0777375346911477	-11.0580603693866	-0.00486952119683114	-0.645941201708885	Expected	Negative	7.48475033823239	0.641071680512054	2.77182730097665e-215
RAD18	SHU1	ZEOC	BLMC	DNA_repair	DNA_repair	-9.72916981293639	-0.0937770262478066	-0.796903330845138	-0.0069689054163545	Negative	Expected	-7.14250477964659	-0.789934425428784	2.42049629173368e-196
RAD57	SHU1	ZEOC	BLMC	DNA_repair	DNA_repair	-6.93132750559675	0.750337218299578	-0.845107379943613	0.0843196312462087	Negative	Expected	-5.60524918386684	-0.929427011189822	3.02680205715906e-121
MPH1	SLX4	ZEOC	BLMC	DNA_repair	DNA_repair	0.197289009035152	-13.8174456966403	0.015476468896869	-0.962792021854916	Expected	Negative	9.32363214109857	0.978268490751785	0
RAD61	SLX4	ZEOC	BLMC	DNA_repair	DNA_repair	-10.3980582845345	-0.983121469226093	-0.983674899985288	-0.0844661983233663	Negative	Expected	-7.03643327458717	-0.899208701661922	1.31797268222864e-190
RTT107	SRS2	ZEOC	BLMC	DNA_repair	DNA_repair	-9.34379572209767	-1.20749481910405	-0.539605994287818	-0.0636177275268228	Negative	Expected	-6.08898289813686	-0.475988266760995	6.24840445842779e-143
CLA4	CSM3	ZEOC	HYDX	DNA_repair	DNA_repair	-9.79142052691274	0.322557930165977	-0.437882178989636	0.0107534320239065	Negative	Expected	-8.04297157115393	-0.448635611013543	7.81245936580087e-211
CSM3	MMS1	ZEOC	HYDX	DNA_repair	DNA_repair	-2.56229521216401	-0.352348212444861	-0.117882457292044	-0.0116796048849638	Negative	Expected	-1.87292065595291	-0.10620285240708	4.10161394596972e-12
CLA4	MPH1	ZEOC	HYDX	DNA_repair	DNA_repair	-14.4731625957972	2.00429976658221	-0.872562075497753	0.0842288898822238	Negative	Positive	-13.0194302426303	-0.956790965379977	0
CSM3	MPH1	ZEOC	HYDX	DNA_repair	DNA_repair	-0.0519510326064148	3.51794126622501	-0.00293263387039339	0.135216556559903	Expected	Positive	-2.02288693412393	-0.138149190430296	5.05193377301308e-14
MMS1	MPH1	ZEOC	HYDX	DNA_repair	DNA_repair	-0.563580511474737	1.77859348246953	-0.0353020419229466	0.0751501363902522	Expected	Positive	-1.46183322627812	-0.110452178313199	1.1824696584928e-07
MMS1	MUS81	ZEOC	HYDX	DNA_repair	DNA_repair	-0.524073383286015	2.08512993983505	-0.0323968100074507	0.093346781701851	Expected	Positive	-1.64747083559597	-0.125743591709302	1.54863657974075e-09
MMS4	MUS81	ZEOC	HYDX	DNA_repair	DNA_repair	-3.5019217129224	-0.177621305533535	-0.276281991272406	-0.00972430363386827	Negative	Expected	-2.7757989786364	-0.266557687638538	8.42214557025733e-26
PSY3	RAD18	ZEOC	HYDX	DNA_repair	DNA_repair	-0.931161363682073	-9.99725307075363	-0.0519245120191605	-0.424414708809036	Expected	Negative	5.31489286571846	0.372490196789875	7.39710742155737e-93
MPH1	RAD51	ZEOC	HYDX	DNA_repair	DNA_repair	-5.86829717276014	0.636346515936274	-0.426316223139845	0.0327721301647903	Negative	Expected	-5.155389851408	-0.459088353304635	3.39457628149651e-87
CSM2	RAD52	ZEOC	HYDX	DNA_repair	DNA_repair	-2.24189393895357	0.404427441589477	-0.265321944079442	0.0338843032084829	Negative	Expected	-2.06345581141066	-0.299206247287925	1.46793715015621e-14
PSY3	RAD52	ZEOC	HYDX	DNA_repair	DNA_repair	-2.79757138570023	-0.856101518725793	-0.227744092947358	-0.0527069594523068	Negative	Expected	-1.71492730014909	-0.175037133495051	2.79042426163700e-10
MPH1	RAD55	ZEOC	HYDX	DNA_repair	DNA_repair	0.185950429105075	2.85027096461742	0.0106817704414835	0.116812653715751	Expected	Positive	-1.50401272168194	-0.106130883274267	4.68176270834669e-08
MUS81	RAD55	ZEOC	HYDX	DNA_repair	DNA_repair	-1.25815920841534	-8.87003178380679	-0.0719033006179498	-0.385021290190849	Expected	Negative	4.36308982179514	0.313117989572899	6.25716836669666e-63
MUS81	RAD57	ZEOC	HYDX	DNA_repair	DNA_repair	0.0364647985124906	1.68769582508978	0.00340511798747158	0.110839281995179	Expected	Positive	-0.941059100089813	-0.107434164007707	0.00135095821091617
CSM2	RAD59	ZEOC	HYDX	DNA_repair	DNA_repair	-0.756672923462158	-22.8265689685991	-0.0457049462045321	-0.977757031987994	Expected	Negative	12.5869926275638	0.932052085783462	0
MPH1	RAD59	ZEOC	HYDX	DNA_repair	DNA_repair	-0.387323428235626	-19.1738945109818	-0.0259024749113548	-0.866158646391858	Expected	Negative	10.4116737676462	0.840256171480503	0
CLA4	RAD61	ZEOC	HYDX	DNA_repair	DNA_repair	-12.3084409519419	0.265518525512545	-0.860178780808375	0.0133228022940497	Negative	Expected	-10.153126451598	-0.873501583102425	0
CSM3	RAD61	ZEOC	HYDX	DNA_repair	DNA_repair	-1.56731807881357	0.160170080511889	-0.0980499239377743	0.00683309419630214	Negative	Expected	-1.38512855299712	-0.104883018134076	6.24636451361964e-07
MPH1	RAD61	ZEOC	HYDX	DNA_repair	DNA_repair	-0.764798024050949	-3.64736109879744	-0.0613146772287335	-0.189155380385404	Expected	Negative	1.33888818588456	0.12784070315667	1.32620314695852e-06
RAD51	RAD61	ZEOC	HYDX	DNA_repair	DNA_repair	-1.93430003530603	-0.440750746515021	-0.141077864058977	-0.0231202507949962	Negative	Expected	-1.31297823480811	-0.117957613263981	2.51533648443541e-06
RAD59	RAD61	ZEOC	HYDX	DNA_repair	DNA_repair	-13.2454325809119	-0.41977444376375	-1.03156722340449	-0.0225911547146194	Negative	Expected	-10.658211251225	-1.00897606868987	0
CSM2	RTT101	ZEOC	HYDX	DNA_repair	DNA_repair	0.000900404210851895	-22.3013753144148	4.46343817699933e-05	-0.778084698711658	Expected	Negative	12.8364811872139	0.778129333093428	0
MMS4	RTT107	ZEOC	HYDX	DNA_repair	DNA_repair	-0.518372014558053	-8.90583095686642	-0.0341125138668622	-0.397874401437641	Expected	Negative	4.57336673167807	0.363761887570779	4.74534016529731e-69
MPH1	RTT107	ZEOC	HYDX	DNA_repair	DNA_repair	-1.50848038159552	0.429626667621643	-0.114528250636425	0.0212151758787737	Negative	Expected	-1.49878642911104	-0.135743426515199	5.19016246652946e-08
MUS81	RTT107	ZEOC	HYDX	DNA_repair	DNA_repair	-1.44557967034664	1.0599580461133	-0.0948743954994609	0.0482145748943686	Negative	Expected	-1.79190812525895	-0.14308897039383	3.77510350776467e-11
PSY3	RTT107	ZEOC	HYDX	DNA_repair	DNA_repair	-0.634505899805589	-11.1706174331706	-0.0323784048194946	-0.396026861657431	Expected	Negative	5.85246589728825	0.363648456837936	2.2776299269422e-112
RAD55	RTT107	ZEOC	HYDX	DNA_repair	DNA_repair	-9.40943514980405	-0.362514894006137	-0.523239448474826	-0.0147225866757167	Negative	Expected	-7.38486396938626	-0.508516861799109	6.51840946652119e-178
RAD57	RTT107	ZEOC	HYDX	DNA_repair	DNA_repair	0.138388571069498	-3.36016811499977	0.0114457703754334	-0.201285105885662	Expected	Negative	2.08310244107916	0.212730876261095	6.3912782489817e-15
CSM3	SGS1	ZEOC	HYDX	DNA_repair	DNA_repair	-2.19853465198465	-0.140059091703136	-0.115574513099129	-0.0050778754808154	Negative	Expected	-1.73033102069954	-0.110496637618313	1.89700576735312e-10
CSM3	SHU1	ZEOC	HYDX	DNA_repair	DNA_repair	-2.49130541720045	-0.748124834227156	-0.131032142137441	-0.0266840488846557	Negative	Expected	-1.64200185634191	-0.104348093252785	1.74466315723685e-09
MMS1	SHU1	ZEOC	HYDX	DNA_repair	DNA_repair	-6.00316524942336	0.912394977217845	-0.327457659949504	0.034612878404433	Negative	Expected	-5.44939029726922	-0.362070538353937	2.70440184752799e-97
MMS4	SHU1	ZEOC	HYDX	DNA_repair	DNA_repair	-5.12041310737502	-0.153701113051021	-0.316796262907887	-0.00644858375174438	Negative	Expected	-4.15162402640276	-0.310347679156143	7.32461373254456e-57
RAD18	SHU1	ZEOC	HYDX	DNA_repair	DNA_repair	-9.72916981293639	-0.235669270113682	-0.796903330845138	-0.0133809979214565	Negative	Expected	-7.86166252483167	-0.783522332923682	1.71559209156105e-201
RAD5	SHU1	ZEOC	HYDX	DNA_repair	DNA_repair	0.248704943468222	-9.44650755304467	0.0214888857131382	-0.554887852455835	Expected	Negative	5.51666863300543	0.576376738168973	6.04337488994177e-100
RAD57	SHU1	ZEOC	HYDX	DNA_repair	DNA_repair	-6.93132750559675	0.597236235350672	-0.845107379943613	0.0497718001871661	Negative	Expected	-6.0593683842866	-0.894879180130779	4.37876294528453e-120
MMS4	SHU2	ZEOC	HYDX	DNA_repair	DNA_repair	-0.0415185062793826	-12.3122329168197	-0.00272419937920913	-0.569132444932546	Expected	Negative	7.05700892547503	0.566408245553337	6.55831592091576e-163
CLA4	SLX4	ZEOC	HYDX	DNA_repair	DNA_repair	0.110515894359668	-16.2193972280479	0.00754792743237874	-0.861116266620422	Expected	Negative	10.0416939127775	0.868664194052801	0
CSM2	SLX4	ZEOC	HYDX	DNA_repair	DNA_repair	-3.17173687108377	0.313099630019408	-0.248366318462628	0.0175068449303164	Negative	Expected	-2.7631798828753	-0.265873163392945	1.38994848694391e-25
PSY3	SLX4	ZEOC	HYDX	DNA_repair	DNA_repair	-7.33791438615782	0.681252817247093	-0.473552975163833	0.032244886727139	Negative	Expected	-6.31996928876999	-0.505797861890972	1.46117470468058e-130
RAD54	SLX4	ZEOC	HYDX	DNA_repair	DNA_repair	1.1983775408023	-9.10814137846139	0.0755779905926581	-0.428047865580222	Positive	Negative	6.40324772589283	0.50362585617288	2.68626181961885e-134
RAD55	SLX4	ZEOC	HYDX	DNA_repair	DNA_repair	1.30580775083826	-13.9129354713506	0.0865855177640932	-0.725613087064489	Positive	Negative	9.62765642791122	0.812198604828582	2.78936076629167e-302
RAD57	SLX4	ZEOC	HYDX	DNA_repair	DNA_repair	0.919203979466151	-7.0269221352019	0.113942977065157	-0.619938528651964	Expected	Negative	4.82347047722434	0.733881505717121	1.08750218449124e-76
SHU1	SLX4	ZEOC	HYDX	DNA_repair	DNA_repair	-5.59755523881454	0.535156394220693	-0.433558168867078	0.0285900130309576	Negative	Expected	-4.91164985173143	-0.462148181898036	3.09051250530058e-79
SHU2	SLX4	ZEOC	HYDX	DNA_repair	DNA_repair	-6.27470531167792	0.134828060667064	-0.55964437687237	0.00826959582935938	Negative	Expected	-5.24658777241825	-0.567913972701729	2.875387974149e-90
CSM3	SRS2	ZEOC	HYDX	DNA_repair	DNA_repair	-2.93719857220927	0.46003080506977	-0.139534711725044	0.0147643394497484	Negative	Expected	-2.69136311658298	-0.154299051174792	2.53621603801002e-24
MMS4	SRS2	ZEOC	HYDX	DNA_repair	DNA_repair	-2.54236746125127	-0.619482731549381	-0.139504430917389	-0.0227277087289856	Negative	Expected	-1.76915232326969	-0.116776722188403	6.86350540885607e-11
MPH1	SRS2	ZEOC	HYDX	DNA_repair	DNA_repair	-1.24843488159002	1.62380474445662	-0.0763313290884482	0.0648261328850663	Negative	Expected	-1.93310293474478	-0.141157461973514	7.33957565429309e-13
RAD5	SRS2	ZEOC	HYDX	DNA_repair	DNA_repair	-1.59652205193684	2.80693873621538	-0.094533751005166	0.115624514731782	Negative	Positive	-2.91355564022659	-0.210158265736948	2.35442103471372e-28
RTT107	SRS2	ZEOC	HYDX	DNA_repair	DNA_repair	-9.34379572209767	-0.0563664974620278	-0.539605994287818	-0.00215965625531135	Negative	Expected	-7.75487529786649	-0.537446338032506	4.20755044432973e-196
SHU2	SRS2	ZEOC	HYDX	DNA_repair	DNA_repair	-0.913735425868585	-17.4479563140341	-0.0549218203385535	-0.708756851433574	Expected	Negative	9.01269493613053	0.653835031095021	5.08728116083435e-265
CLA4	CSM3	ZEOC	DXRB	DNA_repair	DNA_repair	-9.79142052691274	-0.681240726890709	-0.437882178989636	-0.0221816069521614	Negative	Expected	-7.51464515413274	-0.415700572037475	2.55670208027942e-110
CSM2	MMS4	ZEOC	DXRB	DNA_repair	DNA_repair	-0.202354492665833	-3.91445649914126	-0.0126890463493816	-0.177176842811846	Expected	Negative	2.12692792893967	0.164487796462464	1.30518967711752e-09
MMS1	MMS4	ZEOC	DXRB	DNA_repair	DNA_repair	0.0329963488342018	2.19715944112796	0.00230349311470306	0.102744729114883	Expected	Positive	-1.19536937022162	-0.10044123600018	0.00185238665200788
CLA4	MPH1	ZEOC	DXRB	DNA_repair	DNA_repair	-14.4731625957972	-0.900435303731191	-0.872562075497753	-0.038860814399044	Negative	Expected	-11.2444133371905	-0.833701261098709	1.2294375281838e-245
CSM2	MUS81	ZEOC	DXRB	DNA_repair	DNA_repair	-0.612299557823375	-6.06860772574931	-0.0388394240342571	-0.287168685848662	Expected	Negative	3.13792198325371	0.248329261814405	5.11968079048642e-20
MMS1	MUS81	ZEOC	DXRB	DNA_repair	DNA_repair	-0.524073383286015	3.77399875381988	-0.0323968100074507	0.173436363843714	Expected	Positive	-2.67218985741054	-0.205833173851165	1.53653053338073e-14
MMS4	MUS81	ZEOC	DXRB	DNA_repair	DNA_repair	-3.5019217129224	0.813163775348712	-0.276281991272406	0.0462191994144033	Negative	Expected	-3.31666274236825	-0.32250119068681	5.02645604400728e-22
MPH1	MUS81	ZEOC	DXRB	DNA_repair	DNA_repair	-0.309206594905547	2.10629936768926	-0.024751536504609	0.120215039171808	Expected	Positive	-1.47455879825429	-0.144966575676417	6.63039129220966e-05
MMS4	RAD18	ZEOC	DXRB	DNA_repair	DNA_repair	-0.854859587020561	-7.28492251328167	-0.0524759949940754	-0.328462315998205	Expected	Negative	3.62353255630575	0.275986321004129	1.92982481345966e-26
CSM2	RAD5	ZEOC	DXRB	DNA_repair	DNA_repair	-5.35584973514159	-0.117433901231755	-0.454980336621159	-0.00747856791213159	Negative	Expected	-4.21495242927863	-0.447501768709027	3.28117684888722e-35
MMS1	RAD51	ZEOC	DXRB	DNA_repair	DNA_repair	-1.61816601335842	1.36653753307314	-0.0914167480861168	0.0531211262508927	Negative	Expected	-2.10770271523229	-0.144537874337009	2.54653790971671e-09
MMS4	RAD51	ZEOC	DXRB	DNA_repair	DNA_repair	-0.386447380750152	2.54545954829465	-0.023900451109062	0.110722393670368	Expected	Positive	-1.78045819641405	-0.13462284477943	7.64352517537076e-07
MUS81	RAD51	ZEOC	DXRB	DNA_repair	DNA_repair	-0.141150641284452	3.17306681834948	-0.00872957812467465	0.149538058333137	Expected	Positive	-2.03545758496934	-0.158267636457812	9.88058282208652e-09
CSM2	RAD52	ZEOC	DXRB	DNA_repair	DNA_repair	-2.24189393895357	0.457087366300621	-0.265321944079442	0.0367552079965382	Negative	Expected	-2.11123439048973	-0.30207715207598	2.451898133025e-09
CSM3	RAD52	ZEOC	DXRB	DNA_repair	DNA_repair	-0.145972318648855	-5.854279326296	-0.0125795668201392	-0.338316877325931	Expected	Negative	3.13931750908847	0.325737310505792	5.03676614106142e-20
MMS4	RAD52	ZEOC	DXRB	DNA_repair	DNA_repair	-0.245993858915283	2.06817504034736	-0.0312620776775308	0.173651035563094	Expected	Positive	-1.34530894680086	-0.204913113240624	0.000332890484057635
MUS81	RAD52	ZEOC	DXRB	DNA_repair	DNA_repair	0.216895025981782	4.90550346178121	0.0199578894910655	0.285009867917975	Expected	Positive	-2.43560643861562	-0.26505197842691	3.34158726636605e-12
PSY3	RAD52	ZEOC	DXRB	DNA_repair	DNA_repair	-2.79757138570023	0.404340409192054	-0.227744092947358	0.0237328033228535	Negative	Expected	-2.50572170619103	-0.251476896270211	7.42836627080887e-13
RAD51	RAD52	ZEOC	DXRB	DNA_repair	DNA_repair	0.82141494650889	3.10775229236326	0.0678060974834061	0.172874216197083	Expected	Positive	-1.05552146093978	-0.105068118713677	0.00754909754137932
MMS1	RAD54	ZEOC	DXRB	DNA_repair	DNA_repair	-0.69589394398861	4.02574305331267	-0.0322108234361195	0.12133687924891	Expected	Positive	-2.77989279941088	-0.153547702685029	1.11338111091103e-15
MMS4	RAD54	ZEOC	DXRB	DNA_repair	DNA_repair	-0.966980079604853	4.6348100268525	-0.050047190926897	0.160682889051519	Expected	Positive	-3.38279674137821	-0.210730079978416	6.96173415829924e-23
MPH1	RAD54	ZEOC	DXRB	DNA_repair	DNA_repair	0.952820498418353	-3.77253886461387	0.0602081280853426	-0.160584228866516	Expected	Negative	2.89794333882837	0.220792356951859	3.43321123254185e-17
MUS81	RAD54	ZEOC	DXRB	DNA_repair	DNA_repair	-1.63139770695795	2.93444596298321	-0.0850874009011214	0.106008399334342	Negative	Positive	-3.01197352375016	-0.191095800235464	2.68343065989479e-18
RAD5	RAD54	ZEOC	DXRB	DNA_repair	DNA_repair	0.101009961341194	-8.15518369867764	0.00608290809994765	-0.348477715764369	Expected	Negative	4.80168411909131	0.354560623864317	8.14661500019573e-46
CSM2	RAD55	ZEOC	DXRB	DNA_repair	DNA_repair	-1.26871103164129	-9.75479326840354	-0.0669905315003578	-0.361746859320088	Expected	Negative	4.56820264140598	0.29475632781973	1.54509624520149e-41
MAG1	RAD55	ZEOC	DXRB	DNA_repair	DNA_repair	-0.750116459502452	-14.1961747355167	-0.0435307790591093	-0.580015230548167	Expected	Negative	7.55910152309358	0.536484451489058	3.96641462448732e-112
MMS1	RAD55	ZEOC	DXRB	DNA_repair	DNA_repair	-1.36462961853169	3.63048188154201	-0.0713972464801861	0.126235740485013	Expected	Positive	-3.14600267232309	-0.1976329869652	6.54622205155272e-20
MUS81	RAD55	ZEOC	DXRB	DNA_repair	DNA_repair	-1.25815920841534	2.42331006116724	-0.0719033006179498	0.100616953114816	Expected	Positive	-2.4422419333952	-0.172520253732766	2.93530207441114e-12
RAD51	RAD55	ZEOC	DXRB	DNA_repair	DNA_repair	0.682833059671562	4.10048604399351	0.0356617540181724	0.147692537289933	Expected	Positive	-1.76587652916742	-0.112030783271761	9.57894606832606e-07
RAD52	RAD55	ZEOC	DXRB	DNA_repair	DNA_repair	-0.61247647750806	3.44738317066787	-0.0465733050604675	0.164120246585913	Expected	Positive	-2.34849192711322	-0.21069355164638	2.19187454598817e-11
CSM2	RAD57	ZEOC	DXRB	DNA_repair	DNA_repair	0.466251176542515	-4.67813854615924	0.0559769582409737	-0.608719229700504	Expected	Negative	3.75438634837992	0.664696187941477	2.48785810606946e-28
CSM3	RAD57	ZEOC	DXRB	DNA_repair	DNA_repair	0.102720522135615	1.61508804046393	0.0090161394204723	0.150462699239163	Expected	Positive	-1.10508163681336	-0.14144655981869	0.0047414113658671
MAL13	RAD57	ZEOC	DXRB	Neutral	DNA_repair	-0.576660069216674	-2.47421772655285	-0.070682900753635	-0.319007910334348	Expected	Negative	1.39588210805041	0.248325009580713	0.000145129198231793
MMS4	RAD57	ZEOC	DXRB	DNA_repair	DNA_repair	-0.00364787096789933	3.0808150985007	-0.000333240929117473	0.287721824147616	Expected	Positive	-2.20492885257257	-0.288055065076733	4.11330234370066e-10
PSY3	RAD57	ZEOC	DXRB	DNA_repair	DNA_repair	-5.07042773048101	0.830308250331304	-0.420493260567224	0.0789441871626271	Negative	Expected	-3.95863974625966	-0.499437447729851	4.01879736972341e-31
RAD54	RAD57	ZEOC	DXRB	DNA_repair	DNA_repair	0.0888275103403265	1.5837639951874	0.00755119730792841	0.130792589968839	Expected	Positive	-1.03984851068807	-0.123241392660911	0.00877708572174062
MMS1	RAD59	ZEOC	DXRB	DNA_repair	DNA_repair	-0.473803703273929	-6.04092789290551	-0.0288221533235184	-0.263199775236512	Expected	Negative	3.13235034985603	0.234377621912993	5.86536425945112e-20
RAD55	RAD59	ZEOC	DXRB	DNA_repair	DNA_repair	-0.964206348722853	-10.4181299318221	-0.0538266744598257	-0.421584679712758	Expected	Negative	5.33377839110079	0.367758005252932	2.53257473517888e-56
CSM2	RAD61	ZEOC	DXRB	DNA_repair	DNA_repair	-13.0383757132826	0.0235723290611427	-1.00252839179647	0.00130280110596182	Negative	Expected	-10.6009155814667	-1.00383119290243	1.02584055282055e-218
RAD52	RAD61	ZEOC	DXRB	DNA_repair	DNA_repair	0.125090195133846	-7.57498726804766	0.0144417346453904	-0.577613444480181	Expected	Negative	4.27911178327974	0.592055179125571	1.47596066178155e-36
RAD54	RAD61	ZEOC	DXRB	DNA_repair	DNA_repair	-0.0322741389827505	-17.0461713917168	-0.00202235483298952	-0.725760833798701	Expected	Negative	9.55333234381138	0.723738478965712	2.28273633360729e-178
CSM2	RTT101	ZEOC	DXRB	DNA_repair	DNA_repair	0.000900404210851895	-18.9485177368496	4.46343817699933e-05	-0.66482339211043	Expected	Negative	10.947619916415	0.6648680264922	6.98678250268657e-234
MMS4	RTT101	ZEOC	DXRB	DNA_repair	DNA_repair	-2.16532529212631	0.306163657417857	-0.10991373465343	0.0104071126529502	Negative	Expected	-1.96953255422334	-0.12032084730638	3.17606777154978e-08
RAD51	RTT101	ZEOC	DXRB	DNA_repair	DNA_repair	-1.98303818076167	0.680961568662708	-0.0919624926964744	0.021594690208773	Negative	Expected	-2.02129043683613	-0.113557182905247	1.26719220779936e-08
RAD54	RTT101	ZEOC	DXRB	DNA_repair	DNA_repair	-0.609382751724852	2.964121795294	-0.0245011476596654	0.0778341216251724	Expected	Positive	-2.13102104258389	-0.102335269284838	1.69616180800124e-09
CSM2	RTT107	ZEOC	DXRB	DNA_repair	DNA_repair	0.18897797197992	-12.4991298354171	0.0110839163681105	-0.504428109753384	Expected	Negative	7.24083948300748	0.515512026121495	5.04901734844275e-103
RAD51	RTT107	ZEOC	DXRB	DNA_repair	DNA_repair	-2.4527606485679	-0.0862688777758278	-0.14705225544235	-0.00343979171773128	Negative	Expected	-1.99455900428179	-0.143612463724618	2.04348209761605e-08
RAD52	RTT107	ZEOC	DXRB	DNA_repair	DNA_repair	0.20602995359078	3.79111061184427	0.0167806377554346	0.19504159992557	Expected	Positive	-1.8504202014677	-0.178260962170136	2.50074283447911e-07
RAD54	RTT107	ZEOC	DXRB	DNA_repair	DNA_repair	-1.76111607997906	2.38746799118985	-0.0864794902855903	0.074509739494033	Negative	Expected	-2.76693995873497	-0.160989229779623	1.51149774111161e-15
RAD55	RTT107	ZEOC	DXRB	DNA_repair	DNA_repair	-9.40943514980405	0.0305546522386821	-0.523239448474826	0.00109059260037754	Negative	Expected	-7.93506637313065	-0.524330041075204	8.25304058134816e-123
RAD57	RTT107	ZEOC	DXRB	DNA_repair	DNA_repair	0.138388571069498	2.27953262136622	0.0114457703754334	0.181068764626209	Expected	Positive	-1.47918082670144	-0.169622994250775	6.29067150318694e-05
RAD61	RTT107	ZEOC	DXRB	DNA_repair	DNA_repair	0.579009542579193	-15.8454790980561	0.0445279477088912	-0.801394945343436	Expected	Negative	9.19043652599482	0.845922893052327	2.93930678002998e-165
RAD51	SGS1	ZEOC	DXRB	DNA_repair	DNA_repair	0.499512236572534	3.23156167217978	0.0312960228466753	0.139443740474197	Expected	Positive	-1.42159517136426	-0.108147717627522	0.000132937054845673
MMS1	SHU1	ZEOC	DXRB	DNA_repair	DNA_repair	-6.00316524942336	0.805444849005668	-0.327457659949504	0.0299405221956538	Negative	Expected	-5.41435588643867	-0.357398182145157	1.29563495842782e-57
MMS4	SHU1	ZEOC	DXRB	DNA_repair	DNA_repair	-5.12041310737502	-0.694893975189953	-0.316796262907887	-0.0301356247204615	Negative	Expected	-3.79407707816176	-0.286660638187426	1.23190051992619e-28
RAD18	SHU1	ZEOC	DXRB	DNA_repair	DNA_repair	-9.72916981293639	-0.325132051372472	-0.796903330845138	-0.0192489633978818	Negative	Expected	-7.69461398973311	-0.777654367447257	1.40810729162782e-115
RAD5	SHU1	ZEOC	DXRB	DNA_repair	DNA_repair	0.248704943468222	-8.34474157608101	0.0214888857131382	-0.516420607647591	Expected	Negative	5.06126894102902	0.537909493360729	8.68398278967419e-51
RAD54	SHU2	ZEOC	DXRB	DNA_repair	DNA_repair	-0.7102978573511	-4.79261245941351	-0.0434049901926757	-0.206951722520557	Expected	Negative	2.1857115673946	0.163546732327882	4.12268780543342e-10
CLA4	SLX4	ZEOC	DXRB	DNA_repair	DNA_repair	0.110515894359668	-15.1530886600362	0.00754792743237874	-0.775513060798234	Expected	Negative	9.17525174618213	0.783060988230613	8.83181027262317e-165
CSM2	SLX4	ZEOC	DXRB	DNA_repair	DNA_repair	-3.17173687108377	-0.0843791988668277	-0.248366318462628	-0.00496766718742428	Negative	Expected	-2.48445026440848	-0.243398651275204	1.18161808813715e-12
MMS1	SLX4	ZEOC	DXRB	DNA_repair	DNA_repair	0.0651829012046069	-9.69503823518487	0.0046111892626937	-0.47890214054521	Expected	Negative	5.6039034914583	0.483513329807904	4.49242298750237e-62
MPH1	SLX4	ZEOC	DXRB	DNA_repair	DNA_repair	0.197289009035152	-1.98380400046491	0.015476468896869	-0.111194221115168	Expected	Negative	1.31383605291172	0.126670690012037	0.00038913519993929
MUS81	SLX4	ZEOC	DXRB	DNA_repair	DNA_repair	0.309369620824965	-7.62169538285615	0.0245640972324131	-0.458249655452463	Expected	Negative	4.84771898744351	0.482813752684876	1.13588293297339e-46
PSY3	SLX4	ZEOC	DXRB	DNA_repair	DNA_repair	-7.33791438615782	0.176389048082017	-0.473552975163833	0.00869473374326155	Negative	Expected	-5.93850171725549	-0.482247708907095	3.77974132216627e-69
RAD55	SLX4	ZEOC	DXRB	DNA_repair	DNA_repair	1.30580775083826	-11.5685909675819	0.0865855177640932	-0.538231330067244	Positive	Negative	7.71358282539833	0.624816847831337	1.18379888331362e-116
SHU1	SLX4	ZEOC	DXRB	DNA_repair	DNA_repair	-5.59755523881454	-0.274153785600316	-0.433558168867078	-0.015492020715494	Negative	Expected	-4.36042449473138	-0.418066148151584	1.30493162333952e-37
SHU2	SLX4	ZEOC	DXRB	DNA_repair	DNA_repair	-6.27470531167792	-0.981557636613813	-0.55964437687237	-0.0664031813860579	Negative	Expected	-4.40611986928382	-0.493241195486312	2.21962242315294e-38
MMS1	SRS2	ZEOC	DXRB	DNA_repair	DNA_repair	-0.587882318258145	-11.9987881563292	-0.0290535155713254	-0.405625215004015	Expected	Negative	6.28912571135986	0.37657169943269	6.07505102819033e-78
RAD18	SRS2	ZEOC	DXRB	DNA_repair	DNA_repair	0.5613375510915	3.32022466419132	0.0378427823887674	0.175550895347152	Expected	Positive	-1.60730918296756	-0.137708112958385	1.03272657123534e-05
RAD5	SRS2	ZEOC	DXRB	DNA_repair	DNA_repair	-1.59652205193684	0.591842198447972	-0.094533751005166	0.0272077300504336	Negative	Expected	-1.62402060934994	-0.1217414810556	8.30192129109332e-06
RAD52	SRS2	ZEOC	DXRB	DNA_repair	DNA_repair	-0.354095057567634	-2.44863037629332	-0.0431483800212866	-0.215084350981411	Expected	Negative	1.14460408547512	0.171935970960124	0.00262081332298768
RAD55	SRS2	ZEOC	DXRB	DNA_repair	DNA_repair	1.16572984483051	-2.3982445797193	0.0540646806954	-0.0766701135742536	Expected	Negative	2.3209023727876	0.130734794269654	2.62797121113145e-11
RTT101	SRS2	ZEOC	DXRB	DNA_repair	DNA_repair	-1.57766241041995	-14.3725751838917	-0.0714044911924118	-0.448823164129016	Expected	Negative	6.86373409326867	0.377418672936605	1.11568836927672e-92
RAD57	YCL047C	ZEOC	DXRB	DNA_repair	Neutral	-0.299640388427806	1.40108142119886	-0.0259227613533628	0.137777992533283	Expected	Positive	-1.24985615194001	-0.163700753886646	0.00101150125179516
RAD57	YLR356W	ZEOC	DXRB	DNA_repair	Neutral	-0.352746660819127	-2.43667348642422	-0.0305076835058011	-0.240987691890944	Expected	Negative	1.60205151193745	0.210480008385143	8.59482099192047e-06
MAG1	MPH1	ZEOC	CSPL	DNA_repair	DNA_repair	-1.04481622194749	0.313742795882369	-0.0845331732248413	0.0158611422991255	Negative	Expected	-1.05231745841598	-0.100394315523967	0.00240199072995959
MAG1	RAD18	ZEOC	CSPL	DNA_repair	DNA_repair	-0.419143762400157	-15.4092492270706	-0.0259420638909966	-0.645472587826585	Expected	Negative	8.28963669221515	0.619530523935589	1.89811799939988e-178
MMS4	RAD18	ZEOC	CSPL	DNA_repair	DNA_repair	-0.854859587020561	-6.90700837080191	-0.0524759949940754	-0.291831201243441	Expected	Negative	3.21191968677468	0.239355206249365	2.10602698135501e-27
CSM2	RAD5	ZEOC	CSPL	DNA_repair	DNA_repair	-5.35584973514159	0.155899062939753	-0.454980336621159	0.00864664479687845	Negative	Expected	-4.5698751623135	-0.463626981418037	1.58538595067442e-54
MPH1	RAD51	ZEOC	CSPL	DNA_repair	DNA_repair	-5.86829717276014	-0.970511380685185	-0.426316223139845	-0.0447161241560091	Negative	Expected	-4.43585373067094	-0.381600098983836	2.05854561449876e-51
CSM2	RAD52	ZEOC	CSPL	DNA_repair	DNA_repair	-2.24189393895357	0.243931191114909	-0.265321944079442	0.0177767152489919	Negative	Expected	-2.03689342131472	-0.283098659328434	2.99708622188728e-11
PSY3	RAD52	ZEOC	CSPL	DNA_repair	DNA_repair	-2.79757138570023	-0.0785164041254026	-0.227744092947358	-0.00424958919758697	Negative	Expected	-2.28620605432223	-0.223494503749771	4.98817442315062e-14
RAD5	RAD54	ZEOC	CSPL	DNA_repair	DNA_repair	0.101009961341194	-8.21177935515362	0.00608290809994765	-0.32598056531517	Expected	Negative	4.60383759065983	0.332063473415118	1.37090870625065e-55
MUS81	RAD55	ZEOC	CSPL	DNA_repair	DNA_repair	-1.25815920841534	-11.1718267150017	-0.0719033006179498	-0.433741452039753	Expected	Negative	5.23720171561528	0.361838151421803	1.05463622707519e-71
RAD5	RAD55	ZEOC	CSPL	DNA_repair	DNA_repair	-0.267895741599414	-9.96907334142446	-0.0146160075892229	-0.374961214835319	Expected	Negative	5.43776654540306	0.360345207246096	3.06228764995813e-77
PSY3	RAD57	ZEOC	CSPL	DNA_repair	DNA_repair	-5.07042773048101	-0.154597039076742	-0.420493260567224	-0.00880959026547921	Negative	Expected	-4.09141125023351	-0.411683670301745	7.3961070616631e-44
CSM2	RAD61	ZEOC	CSPL	DNA_repair	DNA_repair	-13.0383757132826	-0.465591340913615	-1.00252839179647	-0.0226723948720235	Negative	Expected	-10.7660528700722	-0.979855996924445	1.66782854458595e-299
RAD52	RAD61	ZEOC	CSPL	DNA_repair	DNA_repair	0.125090195133846	-7.6238879061138	0.0144417346453904	-0.538699574698478	Expected	Negative	4.08652834932808	0.553141309343868	5.80032742067216e-44
MMS1	RTT107	ZEOC	CSPL	DNA_repair	DNA_repair	-0.980242378344601	-5.86376057333685	-0.0595788471593788	-0.222381382806122	Expected	Negative	2.27247197531716	0.162802535646743	5.16332834929252e-14
MMS1	SGS1	ZEOC	CSPL	DNA_repair	DNA_repair	-0.134903333194068	-3.97939638229025	-0.00844154681363357	-0.154691910414967	Expected	Negative	1.98530780762501	0.146250363601333	7.80088863015164e-11
RAD51	SGS1	ZEOC	CSPL	DNA_repair	DNA_repair	0.499512236572534	3.42588556508522	0.0312960228466753	0.134515875301169	Expected	Positive	-1.39599464341052	-0.103219852454493	1.72691120365842e-05
RAD54	SGS1	ZEOC	CSPL	DNA_repair	DNA_repair	-0.618664512856832	3.84064609389332	-0.0326200639755132	0.122790101623896	Expected	Positive	-2.52033958517485	-0.155410165599409	6.09372493200254e-17
MMS1	SHU1	ZEOC	CSPL	DNA_repair	DNA_repair	-6.00316524942336	0.194108151152027	-0.327457659949504	0.00676703489414444	Negative	Expected	-5.16285543985939	-0.334224694843648	2.06803041736344e-69
MMS4	SHU1	ZEOC	CSPL	DNA_repair	DNA_repair	-5.12041310737502	-0.866723163713309	-0.316796262907887	-0.0339722100478823	Negative	Expected	-3.86158910319993	-0.282824052860005	3.86508392402097e-39
MUS81	SHU1	ZEOC	CSPL	DNA_repair	DNA_repair	-0.0777375346911477	-17.9899119387096	-0.00486952119683114	-0.705547342292627	Expected	Negative	9.48077090964849	0.700677821095796	3.8756379866427e-233
RAD18	SHU1	ZEOC	CSPL	DNA_repair	DNA_repair	-9.72916981293639	-0.521679955948434	-0.796903330845138	-0.0279771661653996	Negative	Expected	-7.853918084102	-0.768926164679739	7.17077292741952e-160
RAD57	SHU1	ZEOC	CSPL	DNA_repair	DNA_repair	-6.93132750559675	0.325294855018531	-0.845107379943613	0.0243197816037972	Negative	Expected	-6.07897564548504	-0.869427161547411	5.31214287512791e-96
CLA4	SLX4	ZEOC	CSPL	DNA_repair	DNA_repair	0.110515894359668	-17.7850349251353	0.00754792743237874	-0.829218882025083	Expected	Negative	10.1187903275122	0.836766809457461	2.14778549648144e-265
CSM2	SLX4	ZEOC	CSPL	DNA_repair	DNA_repair	-3.17173687108377	0.491592120215518	-0.248366318462628	0.0251071695482452	Negative	Expected	-2.92517421286907	-0.273473488010874	1.19392521518111e-22
PSY3	SLX4	ZEOC	CSPL	DNA_repair	DNA_repair	-7.33791438615782	0.0986276126808482	-0.473552975163833	0.00435599330488843	Negative	Expected	-6.1112783967654	-0.477908968468722	5.51980254336377e-97
RAD61	SLX4	ZEOC	CSPL	DNA_repair	DNA_repair	-10.3980582845345	-0.444201386552378	-0.983674899985288	-0.0275567382110057	Negative	Expected	-8.45161874147597	-0.956118161774283	6.99773201847122e-185
SHU1	SLX4	ZEOC	CSPL	DNA_repair	DNA_repair	-5.59755523881454	0.286540691648849	-0.433558168867078	0.0143204102342331	Negative	Expected	-4.85879630427793	-0.447878579101311	1.48968868696546e-61
SHU2	SLX4	ZEOC	CSPL	DNA_repair	DNA_repair	-6.27470531167792	-0.258477887842478	-0.55964437687237	-0.0153243715042417	Negative	Expected	-5.08246638295097	-0.544320005368128	2.67049599141762e-67
MUS81	SRS2	ZEOC	CSPL	DNA_repair	DNA_repair	-0.839182169592833	-9.08868745298581	-0.0526334958351298	-0.355160816259907	Expected	Negative	4.0938824535889	0.302527320424777	4.22634113059019e-44
RAD5	SRS2	ZEOC	CSPL	DNA_repair	DNA_repair	-1.59652205193684	0.690305668646406	-0.094533751005166	0.0270507674694566	Negative	Expected	-1.71234069767755	-0.121584518474623	4.68704901190478e-08
RAD52	SRS2	ZEOC	CSPL	DNA_repair	DNA_repair	-0.354095057567634	-2.61523541540557	-0.0431483800212866	-0.20140922485804	Expected	Negative	1.09787332344485	0.158260844836753	0.00118647341461597
RAD61	SRS2	ZEOC	CSPL	DNA_repair	DNA_repair	-0.601520438638692	-15.8953375958441	-0.0459628198711758	-0.761226582467211	Expected	Negative	7.93167579486708	0.715263762596035	1.84864641636568e-163
RTT101	SRS2	ZEOC	CSPL	DNA_repair	DNA_repair	-1.57766241041995	-14.8632766301659	-0.0714044911924118	-0.423005741486682	Expected	Negative	6.57641266710268	0.351601250294271	1.36028593832557e-112
CLA4	CSM2	HYDX	DMSO	DNA_repair	DNA_repair	-22.203945351154	0.909331266423391	-0.887519320942501	0.0318226265455455	Negative	Expected	-17.3048637403771	-0.919341947488046	0
CLA4	MAG1	HYDX	DMSO	DNA_repair	DNA_repair	-19.7742662985619	1.24175384944252	-0.892998217757205	0.0484719024974467	Negative	Expected	-15.7721552923344	-0.941470120254652	0
CLA4	MMS1	HYDX	DMSO	DNA_repair	DNA_repair	0.587584005600758	-2.64595708306427	0.0242239477581255	-0.0887995174904645	Expected	Negative	2.12612580494751	0.11302346524859	1.79760543560985e-12
CSM3	MMS4	HYDX	DMSO	DNA_repair	DNA_repair	0.652875828991871	-2.72406930789554	0.0236666507111245	-0.0864845026106568	Expected	Negative	2.28590149135138	0.110151153321781	2.66887683284223e-14
CSM3	MPH1	HYDX	DMSO	DNA_repair	DNA_repair	3.51794126622501	0.192726088738304	0.135216556559903	0.00661387796924817	Positive	Expected	2.49582787302786	0.128602678590655	6.63762558239504e-17
MMS1	MPH1	HYDX	DMSO	DNA_repair	DNA_repair	1.77859348246953	-2.28258357283066	0.0751501363902522	-0.0822084064373748	Positive	Negative	2.83430189179116	0.157358542827627	1.42976018179548e-21
MMS4	MPH1	HYDX	DMSO	DNA_repair	DNA_repair	1.25128640777289	-10.2081656067408	0.0653970116697011	-0.486373190233563	Expected	Negative	7.80195985767427	0.551770201903265	1.18741911601639e-157
MMS1	MUS81	HYDX	DMSO	DNA_repair	DNA_repair	2.08512993983505	-2.94993370288739	0.093346781701851	-0.107275244899522	Positive	Negative	3.47839255914218	0.200622026601373	4.19890804617063e-32
MMS4	MUS81	HYDX	DMSO	DNA_repair	DNA_repair	-0.177621305533535	-2.36756455362308	-0.00972430363386827	-0.114468846068998	Expected	Negative	1.43406562777459	0.104744542435129	4.18964661541201e-06
MPH1	MUS81	HYDX	DMSO	DNA_repair	DNA_repair	0.336904192449423	-11.4938830432564	0.0178261679771333	-0.539668650711709	Expected	Negative	7.88085750692527	0.557494818688843	8.05809294777866e-161
CSM2	PSY3	HYDX	DMSO	DNA_repair	DNA_repair	4.09577699653977	1.34877266501536	0.154754806631467	0.0471704163120374	Positive	Expected	2.08961618681941	0.10758439031943	4.49178209947653e-12
CLA4	RAD18	HYDX	DMSO	DNA_repair	DNA_repair	0.855964132332928	-10.1272138609775	0.0344027730069387	-0.348520929050587	Expected	Negative	7.23692968449555	0.382923702057526	7.42935704065128e-136
CSM3	RAD18	HYDX	DMSO	DNA_repair	DNA_repair	1.70939049724796	-8.93462795472397	0.0742150299162674	-0.337525483844122	Expected	Negative	7.15440523438808	0.411740513760389	8.26517676449122e-133
MMS4	RAD18	HYDX	DMSO	DNA_repair	DNA_repair	-0.893199136028898	-9.8406096041627	-0.0403305115122175	-0.378999110002548	Expected	Negative	5.70656100453472	0.33866859849033	6.71228395644601e-85
MPH1	RAD18	HYDX	DMSO	DNA_repair	DNA_repair	3.33030751268688	-0.840991961977877	0.143268386580256	-0.0320996898507578	Positive	Expected	3.04928308308204	0.175368076431014	7.59202564439062e-25
MUS81	RAD18	HYDX	DMSO	DNA_repair	DNA_repair	2.7324207330402	-8.09104118598068	0.122354633809467	-0.315734009306985	Positive	Negative	7.37569671122481	0.438088643116452	4.56940262411001e-141
PSY3	RAD18	HYDX	DMSO	DNA_repair	DNA_repair	-9.99725307075363	0.265504716289462	-0.424414708809036	0.0101757301974785	Negative	Expected	-7.5985365634869	-0.434590439006514	4.9609356050853e-149
CSM2	RAD5	HYDX	DMSO	DNA_repair	DNA_repair	-5.81589399876557	-0.393600160323528	-0.349037137006188	-0.0218089422729256	Negative	Expected	-4.00614849154693	-0.327228194733263	5.52385143047821e-42
CSM3	RAD5	HYDX	DMSO	DNA_repair	DNA_repair	-0.733356953463931	-9.5041012925892	-0.0329713884986081	-0.373122063534648	Expected	Negative	5.69883078662314	0.34015067503604	1.10445028599086e-84
MUS81	RAD5	HYDX	DMSO	DNA_repair	DNA_repair	1.61301165161587	-7.61729340894748	0.0747769575982253	-0.308899463831083	Expected	Negative	6.22928824125184	0.383676421429308	5.80386795561232e-101
CSM3	RAD52	HYDX	DMSO	DNA_repair	DNA_repair	-0.278777459043009	-6.95116850370972	-0.0175165184041856	-0.346876758807277	Expected	Negative	4.10476100535166	0.329360240403092	2.35395004722619e-44
MMS1	RAD52	HYDX	DMSO	DNA_repair	DNA_repair	1.25772046829043	-2.17931501090274	0.0722714573805074	-0.0948054827541084	Expected	Negative	2.31819516848688	0.167076940134616	1.12504440591991e-14
RAD5	RAD54	HYDX	DMSO	DNA_repair	DNA_repair	-0.0107800665663483	-9.76296814157427	-0.000497693562133153	-0.371596098731526	Expected	Negative	6.20207008139977	0.371098405169393	4.21055369575055e-100
MUS81	RAD55	HYDX	DMSO	DNA_repair	DNA_repair	-8.87003178380679	0.914876633439331	-0.385021290190849	0.0327563435773887	Negative	Expected	-7.42476751284447	-0.417777633768237	2.3765728763657e-142
RAD18	RAD55	HYDX	DMSO	DNA_repair	DNA_repair	-0.190506163211865	-10.5314954741474	-0.00776646925120921	-0.365878364492038	Expected	Negative	6.68585457983797	0.358111895240829	3.92956698804649e-116
RAD5	RAD55	HYDX	DMSO	DNA_repair	DNA_repair	0.226622906121352	-12.9750696845947	0.00956828492507323	-0.468521945742693	Expected	Negative	8.60548994824068	0.478090230667766	1.40278357252441e-191
RAD51	RAD55	HYDX	DMSO	DNA_repair	DNA_repair	0.0899008250252111	4.14205358228534	0.00370681687218512	0.136610166633564	Expected	Positive	-2.51709735761615	-0.132903349761379	5.58396979384908e-17
MAG1	RAD57	HYDX	DMSO	DNA_repair	DNA_repair	1.02651913165677	-1.33711427021812	0.0671795097583563	-0.0783699044930838	Expected	Negative	1.65673360471815	0.14554941425144	7.37214914566581e-08
MUS81	RAD57	HYDX	DMSO	DNA_repair	DNA_repair	1.68769582508978	-0.769610199417404	0.110839281995179	-0.0444607405955244	Positive	Expected	1.77551015751278	0.155300022590703	6.45121644147836e-09
PSY3	RAD57	HYDX	DMSO	DNA_repair	DNA_repair	-4.83341441524108	-0.157103800460134	-0.302146105440085	-0.00890606313057725	Negative	Expected	-3.47488876944587	-0.293240042309508	8.84573942129256e-32
CSM2	RAD59	HYDX	DMSO	DNA_repair	DNA_repair	-22.8265689685991	-0.326668475908978	-0.977757031987994	-0.0126567909451961	Negative	Expected	-16.709480107222	-0.965100241042798	0
MPH1	RAD59	HYDX	DMSO	DNA_repair	DNA_repair	-19.1738945109818	0.178615180000203	-0.866158646391858	0.00730552562131465	Negative	Expected	-14.3334172135336	-0.873464172013173	0
RAD18	RAD59	HYDX	DMSO	DNA_repair	DNA_repair	0.00398520680388646	-9.82063208957858	0.000170931172208634	-0.376145748756296	Expected	Negative	6.54420743996697	0.376316679928505	2.59254192315138e-111
RAD5	RAD59	HYDX	DMSO	DNA_repair	DNA_repair	-0.915247689574852	-8.67177772523332	-0.0406520092866035	-0.34526673187392	Expected	Negative	5.10675309818724	0.304614722587317	3.3852923022373e-68
RAD55	RAD59	HYDX	DMSO	DNA_repair	DNA_repair	-0.913246355476538	-10.8336101093553	-0.0390530284461491	-0.390093295305378	Expected	Negative	6.27938188483162	0.351040266859229	1.44518494043794e-102
CSM2	RAD61	HYDX	DMSO	DNA_repair	DNA_repair	-17.9249985534925	-0.962084979097123	-0.930236240647521	-0.0477490271573294	Negative	Expected	-12.2895113337221	-0.882487213490191	0
CSM3	RAD61	HYDX	DMSO	DNA_repair	DNA_repair	0.160170080511889	-11.1727804373849	0.00683309419630214	-0.441881899668404	Expected	Negative	7.71334844057136	0.448714993864706	3.96586159599199e-154
MMS1	RAD61	HYDX	DMSO	DNA_repair	DNA_repair	0.705433374367391	-2.35973935271911	0.0352894980616203	-0.101560784471077	Expected	Negative	2.07375521591668	0.136850282532698	6.59863185882471e-12
MPH1	RAD61	HYDX	DMSO	DNA_repair	DNA_repair	-3.64736109879744	-0.0605216238822432	-0.189155380385404	-0.00293050147780241	Negative	Expected	-2.62467755980336	-0.186224878907601	2.08300260141364e-18
RAD59	RAD61	HYDX	DMSO	DNA_repair	DNA_repair	-0.41977444376375	-2.59512524989168	-0.0225911547146194	-0.127712420579185	Expected	Negative	1.44148254101647	0.105121265864565	3.71259039378737e-06
CLA4	RTT101	HYDX	DMSO	DNA_repair	DNA_repair	-14.0935867282012	-2.18157595617546	-0.457961142845488	-0.0571493392240482	Negative	Expected	-9.60285683120279	-0.40081180362144	1.51491216118445e-237
CSM2	RTT101	HYDX	DMSO	DNA_repair	DNA_repair	-22.3013753144148	0.343630770202206	-0.778084698711658	0.0102701883542704	Negative	Expected	-17.1603472251288	-0.788354887065929	0
MMS1	RTT101	HYDX	DMSO	DNA_repair	DNA_repair	-0.584140457780505	5.21520695814777	-0.0189344664209912	0.131454521986343	Expected	Positive	-3.66255369441928	-0.150388988407334	3.33512008676832e-35
MMS4	RTT101	HYDX	DMSO	DNA_repair	DNA_repair	-11.8574997014917	0.201403177878249	-0.417549197419063	0.00583259250261391	Negative	Expected	-9.28618424673954	-0.423381789921677	3.26008111910064e-222
RAD61	RTT101	HYDX	DMSO	DNA_repair	DNA_repair	-20.6812453392478	-1.21005130075052	-0.850195053070797	-0.043266003021628	Negative	Expected	-14.8105379596945	-0.806929050049169	0
MMS1	RTT107	HYDX	DMSO	DNA_repair	DNA_repair	0.87270581825995	-3.09857069872256	0.0366485720410874	-0.107455650873809	Expected	Negative	2.64594010715708	0.144104222914897	6.88086663635936e-19
PSY3	RTT107	HYDX	DMSO	DNA_repair	DNA_repair	-11.1706174331706	-1.29179230296916	-0.396026861657431	-0.0406677170689053	Negative	Expected	-7.49500081021284	-0.355359144588526	4.9836672037893e-145
RAD51	RTT107	HYDX	DMSO	DNA_repair	DNA_repair	-1.39733668379114	-10.5839893490117	-0.0602095038104265	-0.378756460884651	Expected	Negative	5.68719230496527	0.318546957074225	2.36689157116097e-84
RAD57	RTT107	HYDX	DMSO	DNA_repair	DNA_repair	-3.36016811499977	-0.428952156414136	-0.201285105885662	-0.0219775700874496	Negative	Expected	-2.27473683381176	-0.179307535798212	5.29160012992754e-14
RTT101	RTT107	HYDX	DMSO	DNA_repair	DNA_repair	-1.0555406227633	-20.4274673113166	-0.0348535484470412	-0.547597840473389	Expected	Negative	12.0557075339262	0.512744292026348	0
CSM3	SGS1	HYDX	DMSO	DNA_repair	DNA_repair	-0.140059091703136	-15.0250873922096	-0.0050778754808154	-0.47068092586005	Expected	Negative	9.71741041471255	0.465603050379234	5.86251615745715e-244
RTT101	SGS1	HYDX	DMSO	DNA_repair	DNA_repair	-0.461856938236508	-10.3914991742247	-0.0162435875632727	-0.296414756605557	Expected	Negative	6.1870384468895	0.280171169042285	1.23839312598703e-99
RAD5	SHU1	HYDX	DMSO	DNA_repair	DNA_repair	-9.44650755304467	-0.0788930599397729	-0.554887852455835	-0.00420063558724535	Negative	Expected	-6.94606927414211	-0.550687216868589	9.92369693103977e-125
MMS4	SHU2	HYDX	DMSO	DNA_repair	DNA_repair	-12.3122329168197	0.667299279532336	-0.569132444932546	0.026615375743898	Negative	Expected	-9.75773775926636	-0.595747820676444	3.34506695158804e-245
MPH1	SHU2	HYDX	DMSO	DNA_repair	DNA_repair	0.13560068615009	-3.78499897385711	0.0059971173538431	-0.149662658612111	Expected	Negative	2.62384735178509	0.155659775965955	1.36000686552489e-18
CLA4	SLX4	HYDX	DMSO	DNA_repair	DNA_repair	-16.2193972280479	0.381862706398958	-0.861116266620422	0.0171834362685325	Negative	Expected	-12.6199212728437	-0.878299702888955	0
RAD54	SLX4	HYDX	DMSO	DNA_repair	DNA_repair	-9.10814137846139	0.25873861715249	-0.428047865580222	0.0101994018329575	Negative	Expected	-7.14459804448209	-0.43824726741318	6.519674112977e-132
RAD55	SLX4	HYDX	DMSO	DNA_repair	DNA_repair	-13.9129354713506	-0.534845069021989	-0.725613087064489	-0.023269034176133	Negative	Expected	-10.3411135641437	-0.702344052888356	2.54804882853348e-275
RAD57	SLX4	HYDX	DMSO	DNA_repair	DNA_repair	-7.0269221352019	0.364964310569823	-0.619938528651964	0.0300492293116218	Negative	Expected	-5.3862843470892	-0.649987757963585	2.40202157375155e-75
CSM3	SRS2	HYDX	DMSO	DNA_repair	DNA_repair	0.46003080506977	-20.1992217504528	0.0147643394497484	-0.590107651229067	Expected	Negative	13.9372904948968	0.604871990678815	0
MMS1	SRS2	HYDX	DMSO	DNA_repair	DNA_repair	1.06151183340552	-4.3630726988496	0.03584318598976	-0.127264835031786	Expected	Negative	3.65547441246743	0.163108021021546	2.41776761682457e-35
MMS4	SRS2	HYDX	DMSO	DNA_repair	DNA_repair	-0.619482731549381	-6.0078598658631	-0.0227277087289856	-0.199818433257008	Expected	Negative	3.57615391571189	0.177090724528022	7.11433702846411e-34
MPH1	SRS2	HYDX	DMSO	DNA_repair	DNA_repair	1.62380474445662	-14.9156836870185	0.0648261328850663	-0.547367925930357	Expected	Negative	11.2895986092379	0.612194058815423	0
MUS81	SRS2	HYDX	DMSO	DNA_repair	DNA_repair	1.60059878072216	-5.27140185173222	0.0665998878591158	-0.196694333305621	Expected	Negative	4.71097975340376	0.263294221164737	3.62394186229099e-58
RAD18	SRS2	HYDX	DMSO	DNA_repair	DNA_repair	0.370713352751784	3.87163853507531	0.0177313867896784	0.165950232620043	Expected	Positive	-2.30776625657396	-0.148218845830365	2.24117168158684e-14
RAD61	SRS2	HYDX	DMSO	DNA_repair	DNA_repair	0.282719236001196	-1.93653424644249	0.0139607261306577	-0.092814650390833	Expected	Negative	1.5516273351073	0.106775376521491	5.34030600819986e-07
RTT101	SRS2	HYDX	DMSO	DNA_repair	DNA_repair	0.970974339326554	-17.7729613831082	0.0296379776465413	-0.467314118224107	Expected	Negative	12.3352210863667	0.496952095870649	0
RTT107	SRS2	HYDX	DMSO	DNA_repair	DNA_repair	-0.0563664974620278	-14.1842230725582	-0.00215965625531135	-0.483124530874447	Expected	Negative	9.38187272588439	0.480964874619135	1.66474938545205e-227
SHU2	SRS2	HYDX	DMSO	DNA_repair	DNA_repair	-17.4479563140341	-0.0234373585317938	-0.708756851433574	-0.00087859121842216	Negative	Expected	-12.8064500313047	-0.707878260215152	0
CLA4	CSM2	HYDX	4NQO	DNA_repair	DNA_repair	-22.203945351154	-0.54835521006724	-0.887519320942501	-0.0230835641029238	Negative	Expected	-14.8912903382215	-0.864435756839577	0
CLA4	CSM3	HYDX	4NQO	DNA_repair	DNA_repair	0.322557930165977	-11.3640469747762	0.0107534320239065	-0.377096521266301	Expected	Negative	8.24549929619566	0.387849953290207	6.08957434409892e-186
CLA4	MAG1	HYDX	4NQO	DNA_repair	DNA_repair	-19.7742662985619	0.239151266750832	-0.892998217757205	0.0111524959332137	Negative	Expected	-13.9280090765328	-0.904150713690419	0
CLA4	MMS1	HYDX	4NQO	DNA_repair	DNA_repair	0.587584005600758	-10.3653249519208	0.0242239477581255	-0.417236029957251	Expected	Negative	7.66174070553318	0.441459977715377	9.24400319091932e-161
CSM3	MPH1	HYDX	4NQO	DNA_repair	DNA_repair	3.51794126622501	0.0408475660618037	0.135216556559903	0.00156259594358719	Positive	Expected	2.46463999807339	0.133653960616316	2.0971200829473e-17
MMS1	MPH1	HYDX	4NQO	DNA_repair	DNA_repair	1.77859348246953	-0.806636930885514	0.0751501363902522	-0.0336820006808283	Positive	Expected	1.83206367332661	0.108832137071081	5.4072313053911e-10
MMS1	MUS81	HYDX	4NQO	DNA_repair	DNA_repair	2.08512993983505	-0.205404530981012	0.093346781701851	-0.00858720113764663	Positive	Expected	1.66414765785207	0.101933982839498	2.2013083485566e-08
CSM2	PSY3	HYDX	4NQO	DNA_repair	DNA_repair	4.09577699653977	0.912892045919336	0.154754806631467	0.0376290778919896	Positive	Expected	2.09464292766586	0.117125728739478	8.37086524666618e-13
MAG1	RAD18	HYDX	4NQO	DNA_repair	DNA_repair	-0.937910048665646	-10.4686769355936	-0.0417016282184593	-0.389732942600629	Expected	Negative	6.00156135156252	0.34803131438217	4.44433372137625e-99
MMS1	RAD18	HYDX	4NQO	DNA_repair	DNA_repair	-7.19779793185453	3.29354362138718	-0.28518431280033	0.101876174125678	Negative	Positive	-7.70031941713072	-0.387060486926008	4.02398515476958e-162
CSM2	RAD5	HYDX	4NQO	DNA_repair	DNA_repair	-5.81589399876557	-0.197809402844914	-0.349037137006188	-0.0109855341667268	Negative	Expected	-4.13429001659061	-0.338051602839462	2.20734732266145e-47
MMS1	RAD5	HYDX	4NQO	DNA_repair	DNA_repair	-7.71055839117046	1.14983371137986	-0.31657854080321	0.039359729564516	Negative	Expected	-6.65859025539476	-0.355938270367726	1.626678075997e-121
MMS4	RAD5	HYDX	4NQO	DNA_repair	DNA_repair	-7.88634028254464	2.88570993172393	-0.368687366134738	0.115741454376174	Negative	Positive	-7.86441050574307	-0.484428820510911	4.88205192719546e-169
PSY3	RAD5	HYDX	4NQO	DNA_repair	DNA_repair	0.129210416664761	-9.15903224348306	0.0056800743501704	-0.360783617149692	Expected	Negative	6.20846427757766	0.366463691499862	6.21742822492744e-106
RAD5	RAD51	HYDX	4NQO	DNA_repair	DNA_repair	-11.8102178619829	3.08812917986807	-0.542550316483463	0.115134756670107	Negative	Positive	-11.1162393628089	-0.65768507315357	0
MUS81	RAD52	HYDX	4NQO	DNA_repair	DNA_repair	0.46650468732977	2.72965358406462	0.0302024060980669	0.150422431815	Expected	Positive	-1.41403298861021	-0.120220025716933	3.08694583144761e-06
PSY3	RAD52	HYDX	4NQO	DNA_repair	DNA_repair	-0.856101518725793	-7.74149701918305	-0.0527069594523068	-0.430851194443256	Expected	Negative	4.55633301452825	0.37814423499095	1.64286116751989e-57
RAD51	RAD52	HYDX	4NQO	DNA_repair	DNA_repair	1.1289296242733	3.5655071048702	0.0726613058658539	0.188535378797122	Expected	Positive	-1.39107085888705	-0.115874072931268	4.64423616032069e-06
MPH1	RAD54	HYDX	4NQO	DNA_repair	DNA_repair	3.15193376761368	0.807940619616537	0.139937069104653	0.0329370383780907	Positive	Expected	1.77520800816615	0.107000030726562	1.9483017784159e-09
RAD5	RAD54	HYDX	4NQO	DNA_repair	DNA_repair	-0.0107800665663483	4.21936772354068	-0.000497693562133153	0.155430618170653	Expected	Positive	-2.64001972232445	-0.155928311732786	9.18930430611957e-20
RAD51	RAD54	HYDX	4NQO	DNA_repair	DNA_repair	1.660384202494	5.63991048263402	0.0603524304643201	0.18000771691772	Expected	Positive	-2.47362591086099	-0.1196552864534	1.9165749894558e-17
RAD52	RAD54	HYDX	4NQO	DNA_repair	DNA_repair	0.747660180613772	4.13636280155324	0.0483467903895949	0.216557126383822	Expected	Positive	-2.02172956134594	-0.168210335994227	6.240156898417e-12
MAG1	RAD55	HYDX	4NQO	DNA_repair	DNA_repair	0.64292359805778	-9.27143896290309	0.0281614403492804	-0.39166884135986	Expected	Negative	6.89894665735408	0.419830281709141	1.36365141471864e-130
MUS81	RAD55	HYDX	4NQO	DNA_repair	DNA_repair	-8.87003178380679	1.70405321468301	-0.385021290190849	0.0666146304546602	Negative	Expected	-7.73147408282605	-0.451635920645509	2.06614795192537e-163
RAD51	RAD55	HYDX	4NQO	DNA_repair	DNA_repair	0.0899008250252111	4.70986660219588	0.00370681687218512	0.174972510327426	Expected	Positive	-3.08587362843359	-0.17126569345524	1.00539082354074e-26
RAD54	RAD55	HYDX	4NQO	DNA_repair	DNA_repair	0.266199429504973	4.50028347839921	0.00902889704395442	0.131622940105357	Expected	Positive	-2.73728946761858	-0.122594043061403	3.41435743281423e-21
MMS1	RAD57	HYDX	4NQO	DNA_repair	DNA_repair	-0.611120567414841	-7.34671119755779	-0.0355099441763946	-0.397582997035939	Expected	Negative	4.55988081219747	0.362073052859545	1.37143590175052e-57
PSY3	RAD57	HYDX	4NQO	DNA_repair	DNA_repair	-4.83341441524108	0.0138513712724996	-0.302146105440085	0.00085966783035646	Negative	Expected	-3.43977350821691	-0.303005773270442	4.92969559030704e-33
RAD51	RAD57	HYDX	4NQO	DNA_repair	DNA_repair	0.717002988345916	2.92248775184693	0.0468762783473381	0.171945870762375	Expected	Positive	-1.42198896713871	-0.125069592415037	2.69279855770457e-06
RAD54	RAD57	HYDX	4NQO	DNA_repair	DNA_repair	-0.251373879056824	1.8766708773592	-0.016523905260582	0.109255166220254	Expected	Positive	-1.43242869813677	-0.125779071480836	2.24166888620597e-06
CSM2	RAD59	HYDX	4NQO	DNA_repair	DNA_repair	-22.8265689685991	-0.432316167347338	-0.977757031987994	-0.0201034024020455	Negative	Expected	-15.1471993877558	-0.957653629585948	0
MPH1	RAD59	HYDX	4NQO	DNA_repair	DNA_repair	-19.1738945109818	-0.418975990312156	-0.866158646391858	-0.0197932621237652	Negative	Expected	-12.9484481493061	-0.846365384268093	0
RAD18	RAD59	HYDX	4NQO	DNA_repair	DNA_repair	0.00398520680388646	-11.3843131512139	0.000170931172208634	-0.40813351685805	Expected	Negative	7.30404988233686	0.408304448030259	3.34466338025076e-146
RAD57	RAD59	HYDX	4NQO	DNA_repair	DNA_repair	-0.11647194913058	-6.44640761605713	-0.00736228133507765	-0.406448418571569	Expected	Negative	4.47004168602716	0.399086137236492	2.16354243641319e-55
CLA4	RAD61	HYDX	4NQO	DNA_repair	DNA_repair	0.265518525512545	-7.12392428758629	0.0133228022940497	-0.376065338778546	Expected	Negative	5.34645295592665	0.389388141072596	7.81402148237033e-79
CSM2	RAD61	HYDX	4NQO	DNA_repair	DNA_repair	-17.9249985534925	-0.702371001976549	-0.930236240647521	-0.0413876242605416	Negative	Expected	-11.3199985572359	-0.888848616386979	0
CSM3	RAD61	HYDX	4NQO	DNA_repair	DNA_repair	0.160170080511889	-9.40220858674727	0.00683309419630214	-0.426892385409582	Expected	Negative	6.96172173181055	0.433725479605884	6.19152006630563e-133
MMS1	RAD61	HYDX	4NQO	DNA_repair	DNA_repair	0.705433374367391	-7.946778419299	0.0352894980616203	-0.404956216975499	Expected	Negative	6.16509572211914	0.440245715037119	1.75534016357762e-104
MPH1	RAD61	HYDX	4NQO	DNA_repair	DNA_repair	-3.64736109879744	-0.0197419636660126	-0.189155380385404	-0.00109152797980665	Negative	Expected	-2.48086638128152	-0.188063852405597	1.55178060736473e-17
RAD18	RAD61	HYDX	4NQO	DNA_repair	DNA_repair	-0.631901722218172	-9.33228052266214	-0.034971284788079	-0.461752240740677	Expected	Negative	5.7489601144039	0.426780955952598	5.15799933448446e-91
RAD5	RAD61	HYDX	4NQO	DNA_repair	DNA_repair	-0.188492861391343	-7.21075962017484	-0.0107906818725384	-0.396980507866869	Expected	Negative	4.86238234470028	0.386189825994331	2.33669277396123e-65
RAD55	RAD61	HYDX	4NQO	DNA_repair	DNA_repair	0.65636909148121	-1.57362813496843	0.0322728296787224	-0.0760558371964158	Expected	Negative	1.5712189122503	0.108328666875138	1.46836670065766e-07
RAD59	RAD61	HYDX	4NQO	DNA_repair	DNA_repair	-0.41977444376375	-4.63993133482137	-0.0225911547146194	-0.270012014168962	Expected	Negative	3.1214871166636	0.247420859454343	2.03539438919814e-27
CSM2	RTT101	HYDX	4NQO	DNA_repair	DNA_repair	-22.3013753144148	-0.445901304230137	-0.778084698711658	-0.0151976691249671	Negative	Expected	-15.6411657125889	-0.762887029586691	0
CSM3	RTT101	HYDX	4NQO	DNA_repair	DNA_repair	-1.61018007779159	-16.3048110109268	-0.0458686241624095	-0.427194195322591	Expected	Negative	9.85250238727972	0.381325571160182	5.26023827453491e-265
MMS1	RTT101	HYDX	4NQO	DNA_repair	DNA_repair	-0.584140457780505	2.97373473083738	-0.0189344664209912	0.0847878458147939	Expected	Positive	-2.402659724429	-0.103722312235785	1.64073632482122e-16
MMS4	RTT101	HYDX	4NQO	DNA_repair	DNA_repair	-11.8574997014917	-0.188243547165379	-0.417549197419063	-0.00605115236958999	Negative	Expected	-8.63048530790546	-0.411498045049473	2.66129161993703e-203
MPH1	RTT101	HYDX	4NQO	DNA_repair	DNA_repair	1.89296021832652	-2.37953365219714	0.070060382368653	-0.0806355173225296	Expected	Negative	3.0030357609617	0.150695899691183	1.92713889751774e-25
MMS4	RTT107	HYDX	4NQO	DNA_repair	DNA_repair	-8.90583095686642	-0.509617906718565	-0.397874401437641	-0.0230112331670498	Negative	Expected	-5.90149556938637	-0.374863168270591	1.16493898901485e-95
PSY3	RTT107	HYDX	4NQO	DNA_repair	DNA_repair	-11.1706174331706	-1.13439295867433	-0.396026861657431	-0.0417608401826307	Negative	Expected	-6.93160673035388	-0.3542660214748	1.34680217910315e-131
RAD18	RTT107	HYDX	4NQO	DNA_repair	DNA_repair	0.381934734666909	-12.4667473835235	0.0155543542110892	-0.406669296199797	Expected	Negative	8.09186645353185	0.422223650410886	3.78116660115667e-179
RAD57	RTT107	HYDX	4NQO	DNA_repair	DNA_repair	-3.36016811499977	0.13216786007372	-0.201285105885662	0.00753683727797728	Negative	Expected	-2.52488133903931	-0.208821943163639	3.90476439649523e-18
RTT101	RTT107	HYDX	4NQO	DNA_repair	DNA_repair	-1.0555406227633	-13.6662205855219	-0.0348535484470412	-0.410861712471363	Expected	Negative	8.42013996755082	0.376008164024322	8.05879875470604e-194
CSM2	SGS1	HYDX	4NQO	DNA_repair	DNA_repair	-0.0645047919245674	2.43929757011047	-0.00284100933233648	0.105249304055727	Expected	Positive	-1.75310670034346	-0.108090313388063	3.60718732768452e-09
PSY3	SGS1	HYDX	4NQO	DNA_repair	DNA_repair	-0.686040850331562	2.79184210558057	-0.0259693967923134	0.10304868582848	Expected	Positive	-2.44025210829271	-0.129018082620794	5.2517027122907e-17
RAD18	SGS1	HYDX	4NQO	DNA_repair	DNA_repair	1.04842022568526	5.44432414716738	0.04814520687387	0.185461202527145	Expected	Positive	-2.40158822517283	-0.137315995653275	1.66951530078772e-16
RAD5	SGS1	HYDX	4NQO	DNA_repair	DNA_repair	1.10590721838402	5.14552015770171	0.0525680932613261	0.194559626328411	Expected	Positive	-2.33774741559284	-0.141991533067085	1.1053020682626e-15
RAD51	SGS1	HYDX	4NQO	DNA_repair	DNA_repair	-0.0222283892931796	3.30306874314134	-0.00100389793729941	0.135501646055667	Expected	Positive	-2.23732441703222	-0.136505543992967	1.95939858125187e-14
RAD54	SGS1	HYDX	4NQO	DNA_repair	DNA_repair	-0.0312469076603364	4.30031671439319	-0.00116832453158326	0.138928267779504	Expected	Positive	-2.83516788114507	-0.140096592311087	1.14425133395826e-22
CSM2	SHU1	HYDX	4NQO	DNA_repair	DNA_repair	4.06344068709665	1.49081853954756	0.181493583688797	0.0723105387309841	Positive	Expected	1.65588737912994	0.109183044957813	2.5694426988809e-08
RAD18	SHU1	HYDX	4NQO	DNA_repair	DNA_repair	-0.235669270113682	-9.22403541815995	-0.0133809979214565	-0.447334286885197	Expected	Negative	5.81154571376639	0.43395328896374	5.6151994292024e-93
RAD55	SHU1	HYDX	4NQO	DNA_repair	DNA_repair	0.910183133730913	-9.9456130826839	0.0346082802937317	-0.358491373743743	Expected	Negative	7.50289162020402	0.393099654037475	3.27089962083039e-154
SGS1	SHU1	HYDX	4NQO	DNA_repair	DNA_repair	-0.392799540885792	2.52342858075515	-0.0165396035107726	0.100448247455198	Expected	Positive	-2.01897255894933	-0.116987850965971	6.61363101340772e-12
MMS4	SHU2	HYDX	4NQO	DNA_repair	DNA_repair	-12.3122329168197	0.723961369185495	-0.569132444932546	0.0339833962968146	Negative	Expected	-9.15474258092018	-0.603115841229361	1.15959416257471e-228
CLA4	SLX4	HYDX	4NQO	DNA_repair	DNA_repair	-16.2193972280479	0.652142337963121	-0.861116266620422	0.0346528927578401	Negative	Expected	-11.9252897131084	-0.895769159378263	0
CSM2	SLX4	HYDX	4NQO	DNA_repair	DNA_repair	0.313099630019408	-2.06665015888148	0.0175068449303164	-0.12450734352949	Expected	Negative	1.72777124732701	0.142014188459806	5.54407920226182e-09
CSM3	SLX4	HYDX	4NQO	DNA_repair	DNA_repair	0.802271268767375	-1.90893909260153	0.0366984164208852	-0.0883450286677002	Expected	Negative	1.92164476317497	0.125043445088585	6.41517839197334e-11
PSY3	SLX4	HYDX	4NQO	DNA_repair	DNA_repair	0.681252817247093	-2.65362480797341	0.032244886727139	-0.132012883448359	Expected	Negative	2.39208819490662	0.164257770175498	1.85177925591947e-16
RAD52	SLX4	HYDX	4NQO	DNA_repair	DNA_repair	-0.173041976977824	-5.6746658491985	-0.0150166267874873	-0.461699594223455	Expected	Negative	3.75502891672864	0.446682967435967	2.50166017989845e-39
RAD54	SLX4	HYDX	4NQO	DNA_repair	DNA_repair	-9.10814137846139	0.715603145664223	-0.428047865580222	0.0316354888709669	Negative	Expected	-7.12451825755812	-0.459683354451189	5.91279454624625e-139
RAD55	SLX4	HYDX	4NQO	DNA_repair	DNA_repair	-13.9129354713506	0.423983653356657	-0.725613087064489	0.0207019403844257	Negative	Expected	-10.4462816738518	-0.746315027448914	1.75591993957963e-297
RAD57	SLX4	HYDX	4NQO	DNA_repair	DNA_repair	-7.0269221352019	0.349586336466836	-0.619938528651964	0.031729680500763	Negative	Expected	-5.14845235141384	-0.651668209152726	5.1754025842763e-73
SHU1	SLX4	HYDX	4NQO	DNA_repair	DNA_repair	0.535156394220693	-1.97294403293531	0.0285900130309576	-0.110189369370423	Expected	Negative	1.79562858633368	0.13877938240138	1.24846878736039e-09
SHU2	SLX4	HYDX	4NQO	DNA_repair	DNA_repair	0.134828060667064	-2.5490519689321	0.00826959582935938	-0.171184821811823	Expected	Negative	1.97311444648546	0.179454417641182	1.82262854169011e-11
CSM2	SRS2	HYDX	4NQO	DNA_repair	DNA_repair	-0.819284345842824	2.0898903950365	-0.0295571314107503	0.0792221825745448	Expected	Positive	-2.07869122013035	-0.108779313985295	1.46557605426058e-12
CSM3	SRS2	HYDX	4NQO	DNA_repair	DNA_repair	0.46003080506977	-8.23901236844014	0.0147643394497484	-0.260392113150995	Expected	Negative	6.10870526674716	0.275156452600743	1.31780087571776e-102
MPH1	SRS2	HYDX	4NQO	DNA_repair	DNA_repair	1.62380474445662	-3.55994024305444	0.0648261328850663	-0.140227126032838	Expected	Negative	3.65619471177845	0.205053258917905	2.48701738032151e-37
MUS81	SRS2	HYDX	4NQO	DNA_repair	DNA_repair	1.60059878072216	-10.3448544851996	0.0665998878591158	-0.407873818591745	Expected	Negative	8.27725157666416	0.474473706450861	2.40420061819475e-187
RAD18	SRS2	HYDX	4NQO	DNA_repair	DNA_repair	0.370713352751784	7.97575981843128	0.0177313867896784	0.304496661489214	Expected	Positive	-4.68579871277401	-0.286765274699536	1.2846642071378e-60
RAD61	SRS2	HYDX	4NQO	DNA_repair	DNA_repair	0.282719236001196	-2.49963702160837	0.0139607261306577	-0.131650263644147	Expected	Negative	2.01687832133846	0.145610989774804	6.2009058323755e-12
RTT101	SRS2	HYDX	4NQO	DNA_repair	DNA_repair	0.970974339326554	-13.5361091763817	0.0296379776465413	-0.374917224480532	Expected	Negative	9.81517672892231	0.404555202127073	4.8229410411447e-263
RTT107	SRS2	HYDX	4NQO	DNA_repair	DNA_repair	-0.0563664974620278	-10.3720991731916	-0.00215965625531135	-0.388884188824955	Expected	Negative	7.21401686938496	0.386724532569644	1.17856188673159e-142
SHU2	SRS2	HYDX	4NQO	DNA_repair	DNA_repair	-17.4479563140341	1.28969196306917	-0.708756851433574	0.0541138919978145	Negative	Expected	-13.0627399740212	-0.762870743431389	0
CLA4	CSM2	HYDX	BLMC	DNA_repair	DNA_repair	-22.203945351154	0.026049345752853	-0.887519320942501	0.00135919116176679	Negative	Expected	-13.5235466504985	-0.888878512104267	0
CLA4	MAG1	HYDX	BLMC	DNA_repair	DNA_repair	-19.7742662985619	-0.224106358646113	-0.892998217757205	-0.0127725248312559	Negative	Expected	-12.1049888279078	-0.88022569292595	0
CSM3	MMS4	HYDX	BLMC	DNA_repair	DNA_repair	0.652875828991871	-6.38288236616764	0.0236666507111245	-0.316550105541622	Expected	Negative	5.53833361708367	0.340216756252746	2.94487375053889e-135
CSM2	MUS81	HYDX	BLMC	DNA_repair	DNA_repair	-0.0261666801314993	-16.3591047458249	-0.00115454706708497	-1.00832532443473	Expected	Negative	13.2868726995237	1.00717077736764	0
MMS4	MUS81	HYDX	BLMC	DNA_repair	DNA_repair	-0.177621305533535	-4.08409258915563	-0.00972430363386827	-0.309393027164769	Expected	Negative	3.20612387493	0.299668723530901	7.24998073988781e-46
MMS4	RAD18	HYDX	BLMC	DNA_repair	DNA_repair	-0.893199136028898	-5.85589707816268	-0.0403305115122175	-0.350236774995175	Expected	Negative	4.13541965972953	0.309906263482958	8.36671232671547e-76
MPH1	RAD18	HYDX	BLMC	DNA_repair	DNA_repair	3.33030751268688	0.47784100722341	0.143268386580256	0.0263083277537083	Positive	Expected	1.67394936785879	0.116960058826548	5.32624360394242e-13
PSY3	RAD18	HYDX	BLMC	DNA_repair	DNA_repair	-9.99725307075363	-1.0471310228712	-0.424414708809036	-0.0574284016347191	Negative	Expected	-5.29143500100727	-0.366986307174317	4.01851677051906e-124
CSM2	RAD5	HYDX	BLMC	DNA_repair	DNA_repair	-5.81589399876557	-0.384558155122415	-0.349037137006188	-0.0310961701622155	Negative	Expected	-3.1573228170599	-0.317940966843973	7.66123462205476e-45
CSM3	RAD5	HYDX	BLMC	DNA_repair	DNA_repair	-0.733356953463931	-7.36363817292988	-0.0329713884986081	-0.455073866732756	Expected	Negative	5.52317154812678	0.422102478234147	1.48563221412613e-134
MPH1	RAD51	HYDX	BLMC	DNA_repair	DNA_repair	0.636346515936274	-5.75632189486162	0.0327721301647903	-0.374329118459713	Expected	Negative	4.90765069893912	0.407101248624503	2.00088406729559e-106
CSM2	RAD52	HYDX	BLMC	DNA_repair	DNA_repair	0.404427441589477	-2.3909265245692	0.0338843032084829	-0.269046980631436	Expected	Negative	2.15926720492566	0.302931283839919	3.47108424057125e-21
MUS81	RAD52	HYDX	BLMC	DNA_repair	DNA_repair	0.46650468732977	-3.28284132373941	0.0302024060980669	-0.29922857119157	Expected	Negative	2.94655515617816	0.329430977289637	7.22689870189884e-39
PSY3	RAD52	HYDX	BLMC	DNA_repair	DNA_repair	-0.856101518725793	-2.68469232195416	-0.0527069594523068	-0.218414488943704	Expected	Negative	1.62418398026471	0.165707529491397	2.81098815402934e-12
RAD51	RAD54	HYDX	BLMC	DNA_repair	DNA_repair	1.660384202494	-5.13577033320935	0.0603524304643201	-0.242553471415709	Expected	Negative	5.08262889293259	0.302905901880029	4.36014938048046e-114
RAD18	RAD55	HYDX	BLMC	DNA_repair	DNA_repair	-0.190506163211865	-2.17061512336741	-0.00776646925120921	-0.113855312845784	Expected	Negative	1.5969355817586	0.106088843594575	6.79151473537401e-12
MMS1	RAD57	HYDX	BLMC	DNA_repair	DNA_repair	-0.611120567414841	-6.17404547512925	-0.0355099441763946	-0.479953142169114	Expected	Negative	4.57935468726145	0.444443197992719	8.96112210633098e-93
MPH1	RAD57	HYDX	BLMC	DNA_repair	DNA_repair	-0.76957898674188	-7.55446963587715	-0.048917214799323	-0.627625023499325	Expected	Negative	5.53221251008872	0.578707808700002	5.61715026016005e-135
MUS81	RAD57	HYDX	BLMC	DNA_repair	DNA_repair	1.68769582508978	-1.19646541749159	0.110839281995179	-0.11109305788326	Positive	Negative	1.95139684489967	0.221932339878439	2.01434791283613e-17
PSY3	RAD57	HYDX	BLMC	DNA_repair	DNA_repair	-4.83341441524108	-0.0448742614004479	-0.302146105440085	-0.00371885074239443	Negative	Expected	-2.87486360954972	-0.298427254697691	2.42354591434247e-37
CSM2	RAD59	HYDX	BLMC	DNA_repair	DNA_repair	-22.8265689685991	-0.321287952581182	-0.977757031987994	-0.0180807378014978	Negative	Expected	-13.5695224998482	-0.959676294186496	0
MPH1	RAD59	HYDX	BLMC	DNA_repair	DNA_repair	-19.1738945109818	0.0457903461770165	-0.866158646391858	0.0026296899549721	Negative	Expected	-11.8903296907705	-0.86878833634683	0
CSM2	RAD61	HYDX	BLMC	DNA_repair	DNA_repair	-17.9249985534925	-0.685759033798482	-0.930236240647521	-0.0476439864669061	Negative	Expected	-10.1776338803775	-0.882592254180615	0
MPH1	RAD61	HYDX	BLMC	DNA_repair	DNA_repair	-3.64736109879744	-0.248853261246008	-0.189155380385404	-0.0168224204584313	Negative	Expected	-2.02265403126079	-0.172332959926972	6.9951743650289e-19
CSM2	RTT101	HYDX	BLMC	DNA_repair	DNA_repair	-22.3013753144148	0.491996838244084	-0.778084698711658	0.022436132990693	Negative	Expected	-13.9419566940626	-0.800520831702351	0
RAD61	RTT101	HYDX	BLMC	DNA_repair	DNA_repair	-20.6812453392478	-0.752741990472284	-0.850195053070797	-0.0400436873885586	Negative	Expected	-12.0503820552204	-0.810151365682238	0
MMS4	RTT107	HYDX	BLMC	DNA_repair	DNA_repair	-8.90583095686642	-0.911210076684964	-0.397874401437641	-0.0551171448566792	Negative	Expected	-4.55807897733588	-0.342757256580962	2.06688322628224e-92
MPH1	RTT107	HYDX	BLMC	DNA_repair	DNA_repair	0.429626667621643	-1.23948953718952	0.0212151758787737	-0.0791824481322111	Expected	Negative	1.24341698504349	0.100397624010985	1.71453810541537e-07
PSY3	RTT107	HYDX	BLMC	DNA_repair	DNA_repair	-11.1706174331706	-0.492980103600665	-0.396026861657431	-0.0231689047300117	Negative	Expected	-6.33359533259206	-0.372857956927419	2.75358040475755e-177
RAD51	RTT107	HYDX	BLMC	DNA_repair	DNA_repair	-1.39733668379114	-9.17602997990838	-0.0602095038104265	-0.521233274781686	Expected	Negative	6.46621216328665	0.461023770971259	4.72662139677299e-184
RAD57	RTT107	HYDX	BLMC	DNA_repair	DNA_repair	-3.36016811499977	-0.388931176471043	-0.201285105885662	-0.0313071828922154	Negative	Expected	-1.69403618988449	-0.169977922993446	1.79225898413742e-13
CSM3	SGS1	HYDX	BLMC	DNA_repair	DNA_repair	-0.140059091703136	-2.41219301874544	-0.0050778754808154	-0.123140129628754	Expected	Negative	1.88557284912333	0.118062254147938	2.59909239322617e-16
RAD55	SGS1	HYDX	BLMC	DNA_repair	DNA_repair	2.95155406493997	0.0223210367472007	0.125295391458771	0.00128882447476707	Positive	Expected	1.73034193177364	0.124006566984004	7.89632826834887e-14
RTT107	SGS1	HYDX	BLMC	DNA_repair	DNA_repair	-10.5027472332336	-0.54456599928805	-0.464286468756247	-0.0337224543085135	Negative	Expected	-5.65898076088962	-0.430564014447734	9.19373491865826e-142
MMS4	SHU1	HYDX	BLMC	DNA_repair	DNA_repair	-0.153701113051021	-5.09332758374981	-0.00644858375174438	-0.290366774562876	Expected	Negative	4.01107803124133	0.283918190811132	2.23648385471988e-71
MUS81	SHU1	HYDX	BLMC	DNA_repair	DNA_repair	-0.80447862354034	-11.0580603693866	-0.0338794494517346	-0.645941201708885	Expected	Negative	8.49946371994259	0.61206175225715	0
RAD5	SHU1	HYDX	BLMC	DNA_repair	DNA_repair	-9.44650755304467	0.0449992080234073	-0.554887852455835	0.00355980607355331	Negative	Expected	-5.66769593363329	-0.558447658529388	3.52966308505604e-142
MMS4	SHU2	HYDX	BLMC	DNA_repair	DNA_repair	-12.3122329168197	0.0372668641752227	-0.569132444932546	0.00226213209167363	Negative	Expected	-7.48901019123735	-0.57139457702422	2.39225802577538e-247
CLA4	SLX4	HYDX	BLMC	DNA_repair	DNA_repair	-16.2193972280479	-0.543506401642506	-0.861116266620422	-0.0361073567040007	Negative	Expected	-9.70113873269686	-0.825008909916422	0
CSM2	SLX4	HYDX	BLMC	DNA_repair	DNA_repair	0.313099630019408	-3.3400537905316	0.0175068449303164	-0.245210694979713	Expected	Negative	2.84685441656959	0.26271753991003	2.36365739965086e-36
MPH1	SLX4	HYDX	BLMC	DNA_repair	DNA_repair	-0.736752298537017	-13.8174456966403	-0.0403957719957802	-0.962792021854916	Expected	Negative	10.4031479268937	0.922396249859136	0
PSY3	SLX4	HYDX	BLMC	DNA_repair	DNA_repair	0.681252817247093	-7.71597724690944	0.032244886727139	-0.467986844642379	Expected	Negative	6.50204629462007	0.500231731369518	4.54300979521673e-186
RAD54	SLX4	HYDX	BLMC	DNA_repair	DNA_repair	-9.10814137846139	1.33859467371243	-0.428047865580222	0.081160473170689	Negative	Expected	-6.63789977822995	-0.509208338750911	1.41702097455824e-194
RAD55	SLX4	HYDX	BLMC	DNA_repair	DNA_repair	-13.9129354713506	1.11154297034346	-0.725613087064489	0.0733568982415698	Negative	Expected	-9.4984736687503	-0.798969985306058	0
RAD57	SLX4	HYDX	BLMC	DNA_repair	DNA_repair	-7.0269221352019	0.416084573448762	-0.619938528651964	0.0484501156530204	Negative	Expected	-4.57518085847363	-0.668388644304984	4.50612301303594e-93
SHU1	SLX4	HYDX	BLMC	DNA_repair	DNA_repair	0.535156394220693	-6.12928124963463	0.0285900130309576	-0.426779692100968	Expected	Negative	5.18861921203708	0.455369705131925	7.48544388116448e-119
SHU2	SLX4	HYDX	BLMC	DNA_repair	DNA_repair	0.134828060667064	-8.84237699810974	0.00826959582935938	-0.692877729551962	Expected	Negative	7.04608324989174	0.701147325381322	2.4306271039219e-218
CSM3	SRS2	HYDX	BLMC	DNA_repair	DNA_repair	0.46003080506977	-10.4315122199923	0.0147643394497484	-0.465745235075058	Expected	Negative	8.73873885541783	0.480509574524806	0
MMS4	SRS2	HYDX	BLMC	DNA_repair	DNA_repair	-0.619482731549381	-8.188558020861	-0.0227277087289856	-0.416420445612694	Expected	Negative	6.27830625433683	0.393692736883708	1.39153523479658e-173
RAD5	SRS2	HYDX	BLMC	DNA_repair	DNA_repair	2.80693873621538	-2.01219952501286	0.115624514731782	-0.113642936775645	Positive	Negative	3.27978343570731	0.229267451507427	5.87766780559428e-48
SHU2	SRS2	HYDX	BLMC	DNA_repair	DNA_repair	-17.4479563140341	-0.884692353750746	-0.708756851433574	-0.0475984531030281	Negative	Expected	-9.80730735801263	-0.661158398330546	0
CSM2	MMS4	HYDX	DXRB	DNA_repair	DNA_repair	-0.0733707026394651	-3.91445649914126	-0.00322081562108491	-0.177176842811846	Expected	Negative	2.7588840852446	0.173956027190761	4.87455584997074e-13
CLA4	MPH1	HYDX	DXRB	DNA_repair	DNA_repair	2.00429976658221	-0.900435303731191	0.0842288898822238	-0.038860814399044	Positive	Expected	2.04338832906157	0.123089704281268	1.79827451192521e-07
CSM3	MPH1	HYDX	DXRB	DNA_repair	DNA_repair	3.51794126622501	-1.43928734707225	0.135216556559903	-0.0562188145715137	Positive	Expected	3.49334361883808	0.191435371131417	1.5877973358261e-20
MMS1	MPH1	HYDX	DXRB	DNA_repair	DNA_repair	1.77859348246953	-1.14896447691802	0.0751501363902522	-0.047961637830173	Positive	Expected	2.07275700466183	0.123111774220425	1.14152557835779e-07
CSM2	MUS81	HYDX	DXRB	DNA_repair	DNA_repair	-0.0261666801314993	-6.06860772574931	-0.00115454706708497	-0.287168685848662	Expected	Negative	4.42064822766916	0.286014138781577	1.96362594573193e-32
MPH1	MUS81	HYDX	DXRB	DNA_repair	DNA_repair	0.336904192449423	2.10629936768926	0.0178261679771333	0.120215039171808	Expected	Positive	-1.31559014506285	-0.102388871194675	0.00212703286675683
MMS1	RAD18	HYDX	DXRB	DNA_repair	DNA_repair	-7.19779793185453	-1.15188267076534	-0.28518431280033	-0.0429723271726327	Negative	Expected	-4.45075884975792	-0.242211985627697	1.15492534165666e-32
MMS4	RAD18	HYDX	DXRB	DNA_repair	DNA_repair	-0.893199136028898	-7.28492251328167	-0.0403305115122175	-0.328462315998205	Expected	Negative	4.51546989929853	0.288131804485987	8.53763327452422e-34
MUS81	RAD18	HYDX	DXRB	DNA_repair	DNA_repair	2.7324207330402	-0.283309121902039	0.122354633809467	-0.0126215293060569	Positive	Expected	2.13686509121032	0.134976163115524	4.35481113615521e-08
PSY3	RAD18	HYDX	DXRB	DNA_repair	DNA_repair	-9.99725307075363	0.355291487371689	-0.424414708809036	0.0158231519506941	Negative	Expected	-7.15508022361398	-0.44023786075973	1.55813845771672e-83
CSM2	RAD5	HYDX	DXRB	DNA_repair	DNA_repair	-5.81589399876557	-0.117433901231755	-0.349037137006188	-0.00747856791213159	Negative	Expected	-3.90326539200775	-0.341558569094057	2.76500899849232e-25
CSM3	RAD5	HYDX	DXRB	DNA_repair	DNA_repair	-0.733356953463931	-7.37140364053803	-0.0329713884986081	-0.337675816664081	Expected	Negative	4.74722642731058	0.304704428165472	2.71212993200186e-37
MMS1	RAD5	HYDX	DXRB	DNA_repair	DNA_repair	-7.71055839117046	-1.20658704193895	-0.31657854080321	-0.0469163126378047	Negative	Expected	-4.76873744008499	-0.269662228165405	2.08993139476279e-37
MMS4	RAD51	HYDX	DXRB	DNA_repair	DNA_repair	-0.503331174254628	2.54545954829465	-0.0228790086841366	0.110722393670368	Expected	Positive	-2.12353515459302	-0.133601402354505	6.48208015186794e-08
MPH1	RAD51	HYDX	DXRB	DNA_repair	DNA_repair	0.636346515936274	-5.3242566699322	0.0327721301647903	-0.267719341305008	Expected	Negative	4.17483322513047	0.300491471469798	4.96639575776121e-29
MUS81	RAD51	HYDX	DXRB	DNA_repair	DNA_repair	0.933794382753188	3.17306681834948	0.0430821612274486	0.149538058333137	Expected	Positive	-1.6141591645317	-0.106455897105688	8.0070889881131e-05
CSM3	RAD52	HYDX	DXRB	DNA_repair	DNA_repair	-0.278777459043009	-5.854279326296	-0.0175165184041856	-0.338316877325931	Expected	Negative	3.75785797249482	0.320800358921745	1.17253688177966e-23
MMS4	RAD52	HYDX	DXRB	DNA_repair	DNA_repair	0.310175490670147	2.06817504034736	0.028859499778069	0.173651035563094	Expected	Positive	-1.15531357551755	-0.144791535785025	0.00912025184380997
MUS81	RAD52	HYDX	DXRB	DNA_repair	DNA_repair	0.46650468732977	4.90550346178121	0.0302024060980669	0.285009867917975	Expected	Positive	-2.92918362793756	-0.254807461819908	1.73306407099228e-14
RAD51	RAD52	HYDX	DXRB	DNA_repair	DNA_repair	1.1289296242733	3.10775229236326	0.0726613058658539	0.172874216197083	Expected	Positive	-1.17800291979916	-0.100212910331229	0.00767203500946571
MMS1	RAD54	HYDX	DXRB	DNA_repair	DNA_repair	0.240204970918614	4.02574305331267	0.00819218413426184	0.12133687924891	Expected	Positive	-2.48589608893166	-0.113144695114648	1.3245231102081e-10
MMS4	RAD54	HYDX	DXRB	DNA_repair	DNA_repair	0.0652368393393247	4.6348100268525	0.00244146017456788	0.160682889051519	Expected	Positive	-3.10186844608416	-0.158241428876951	3.49850427746462e-16
MPH1	RAD54	HYDX	DXRB	DNA_repair	DNA_repair	3.15193376761368	-3.77253886461387	0.139937069104653	-0.160584228866516	Positive	Negative	4.88602169803744	0.30052129797117	1.94548267359902e-39
MUS81	RAD54	HYDX	DXRB	DNA_repair	DNA_repair	0.0552044911077676	2.93444596298321	0.00207516460406321	0.106008399334342	Expected	Positive	-1.99352539581531	-0.103933234730279	4.75058560061033e-07
RAD5	RAD54	HYDX	DXRB	DNA_repair	DNA_repair	-0.0107800665663483	-8.15518369867764	-0.000497693562133153	-0.348477715764369	Expected	Negative	5.53157982389248	0.347980022202236	2.16445760933859e-50
RAD51	RAD54	HYDX	DXRB	DNA_repair	DNA_repair	1.660384202494	5.56652477047863	0.0603524304643201	0.180147567428947	Expected	Positive	-2.46148725333111	-0.119795136964627	2.06558723129938e-10
RAD52	RAD54	HYDX	DXRB	DNA_repair	DNA_repair	0.747660180613772	4.98213716901554	0.0483467903895949	0.267869180991439	Expected	Positive	-2.61036269303981	-0.219522390601844	1.20614587676171e-11
CLA4	RAD55	HYDX	DXRB	DNA_repair	DNA_repair	1.24430425926043	4.17796356137943	0.0495606826921637	0.149583624036232	Expected	Positive	-1.86761933705819	-0.100022941344068	2.8805945523996e-06
CSM2	RAD55	HYDX	DXRB	DNA_repair	DNA_repair	-0.276142002218391	-9.75479326840354	-0.0109672617419792	-0.361746859320088	Expected	Negative	6.45554674206	0.350779597578108	2.00824894742631e-68
MAG1	RAD55	HYDX	DXRB	DNA_repair	DNA_repair	0.64292359805778	-14.1961747355167	0.0281614403492804	-0.580015230548167	Expected	Negative	10.1533051141188	0.608176670897448	5.13389673289677e-168
MMS1	RAD55	HYDX	DXRB	DNA_repair	DNA_repair	-0.652439938028793	3.63048188154201	-0.0260694399977789	0.126235740485013	Expected	Positive	-2.87543536469356	-0.152305180482792	5.5471114921391e-14
MMS4	RAD55	HYDX	DXRB	DNA_repair	DNA_repair	1.1610288676414	5.25059316230935	0.049615329225179	0.203169329916275	Expected	Positive	-2.66358218382461	-0.153554000691096	4.35845063340416e-12
MUS81	RAD55	HYDX	DXRB	DNA_repair	DNA_repair	-8.87003178380679	2.42331006116724	-0.385021290190849	0.100616953114816	Negative	Positive	-8.08486392753471	-0.485638243305664	1.78279723946912e-106
RAD51	RAD55	HYDX	DXRB	DNA_repair	DNA_repair	0.0899008250252111	4.10048604399351	0.00370681687218512	0.147692537289933	Expected	Positive	-2.62993882819451	-0.143985720417748	8.29871886509788e-12
RAD52	RAD55	HYDX	DXRB	DNA_repair	DNA_repair	0.0794708136787338	3.44738317066787	0.00470382198858453	0.164120246585913	Expected	Positive	-2.09870784211542	-0.159416424597328	9.56426620717201e-08
CSM2	RAD57	HYDX	DXRB	DNA_repair	DNA_repair	0.53485194285464	-4.67813854615924	0.0455788996795667	-0.608719229700504	Expected	Negative	4.20657202271854	0.65429812938007	1.86656199905145e-29
CSM3	RAD57	HYDX	DXRB	DNA_repair	DNA_repair	-0.192519464937904	1.61508804046393	-0.0122641644300797	0.150462699239163	Expected	Positive	-1.44186583601524	-0.162726863669242	0.000587696319433232
MAL13	RAD57	HYDX	DXRB	Neutral	DNA_repair	-0.568172021551773	-2.47421772655285	-0.0494645346948085	-0.319007910334348	Expected	Negative	1.7325844798954	0.269543375639539	1.52555137111176e-05
MMS1	RAD57	HYDX	DXRB	DNA_repair	DNA_repair	-0.611120567414841	1.19189199278138	-0.0355099441763946	0.0889891861234353	Expected	Positive	-1.31593990244061	-0.12449913029983	0.00212703286675683
MMS4	RAD57	HYDX	DXRB	DNA_repair	DNA_repair	0.635004544479256	3.0808150985007	0.0422294803442092	0.287721824147616	Expected	Positive	-2.1412373866885	-0.245492343803407	4.98201652401815e-08
PSY3	RAD57	HYDX	DXRB	DNA_repair	DNA_repair	-4.83341441524108	0.830308250331304	-0.302146105440085	0.0789441871626271	Negative	Expected	-3.34913953118029	-0.381090292602713	8.96878747043691e-19
RAD51	RAD57	HYDX	DXRB	DNA_repair	DNA_repair	0.717002988345916	3.2768056904307	0.0468762783473381	0.283035772831317	Expected	Positive	-2.18003490131518	-0.236159494483979	2.69317836775366e-08
RAD54	RAD57	HYDX	DXRB	DNA_repair	DNA_repair	-0.251373879056824	1.5837639951874	-0.016523905260582	0.130792589968839	Expected	Positive	-1.39568956528966	-0.147316495229421	0.000932049629895013
RAD55	RAD57	HYDX	DXRB	DNA_repair	DNA_repair	0.29906315611628	1.87371010375745	0.0179663389730888	0.131570466533643	Expected	Positive	-1.22933554621263	-0.113604127560554	0.00481434025879384
CSM2	RAD59	HYDX	DXRB	DNA_repair	DNA_repair	-22.8265689685991	-0.691247293253055	-0.977757031987994	-0.0316683180064383	Negative	Expected	-15.0846570426644	-0.946088713981555	0
MMS1	RAD59	HYDX	DXRB	DNA_repair	DNA_repair	-0.647066199216928	-6.04092789290551	-0.0285680325972062	-0.263199775236512	Expected	Negative	3.78264859726776	0.234631742639306	5.91428647373645e-24
MPH1	RAD59	HYDX	DXRB	DNA_repair	DNA_repair	-19.1738945109818	-0.485642567241103	-0.866158646391858	-0.0234879933725968	Negative	Expected	-12.7329587117838	-0.842670653019261	1.04206338271843e-262
RAD55	RAD59	HYDX	DXRB	DNA_repair	DNA_repair	-0.913246355476538	-10.4181299318221	-0.0390530284461491	-0.421584679712758	Expected	Negative	6.49741854212894	0.382531651266609	2.72763792959168e-69
CLA4	RAD61	HYDX	DXRB	DNA_repair	DNA_repair	0.265518525512545	-14.0834732562724	0.0133228022940497	-0.71666674705404	Expected	Negative	10.2147104522184	0.72998954934809	5.22090603794982e-170
CSM2	RAD61	HYDX	DXRB	DNA_repair	DNA_repair	-17.9249985534925	0.0235723290611427	-0.930236240647521	0.00130280110596182	Negative	Expected	-12.2871495490727	-0.931539041753483	8.97723689995495e-245
CSM3	RAD61	HYDX	DXRB	DNA_repair	DNA_repair	0.160170080511889	-2.88478557922736	0.00683309419630214	-0.126834514510297	Expected	Negative	2.18188887736227	0.133667608706599	2.11607043896381e-08
MPH1	RAD61	HYDX	DXRB	DNA_repair	DNA_repair	-3.64736109879744	-0.390349918516707	-0.189155380385404	-0.0215511071008055	Negative	Expected	-2.21267450066122	-0.167604273284598	1.59951631098029e-08
RAD52	RAD61	HYDX	DXRB	DNA_repair	DNA_repair	0.401171139005947	-7.57498726804766	0.0320901658843966	-0.577613444480181	Expected	Negative	5.51704208183282	0.609703610364577	3.82189594520031e-50
RAD54	RAD61	HYDX	DXRB	DNA_repair	DNA_repair	0.465381058564914	-17.0461713917168	0.0204377218481426	-0.725760833798701	Expected	Negative	12.1994414814262	0.746198555646844	6.10499578715556e-242
RAD59	RAD61	HYDX	DXRB	DNA_repair	DNA_repair	-0.41977444376375	-2.44065092464893	-0.0225911547146194	-0.139313798603843	Expected	Negative	1.48784822179116	0.116722643889224	0.000304526214842459
MMS4	RTT101	HYDX	DXRB	DNA_repair	DNA_repair	-11.8574997014917	0.306163657417857	-0.417549197419063	0.0104071126529502	Negative	Expected	-8.74386549446278	-0.427956310072014	1.92405112568708e-124
RAD59	RTT101	HYDX	DXRB	DNA_repair	DNA_repair	-1.18756066924422	-15.7424618266709	-0.0412825076655722	-0.551487121823276	Expected	Negative	10.3379974097858	0.510204614157704	4.39161728280225e-174
CSM2	RTT107	HYDX	DXRB	DNA_repair	DNA_repair	0.545643272545273	-12.4991298354171	0.0221364065769918	-0.504428109753384	Expected	Negative	9.20184033677863	0.526564516330376	3.64310782578855e-138
MMS4	RTT107	HYDX	DXRB	DNA_repair	DNA_repair	-8.90583095686642	0.344173174347971	-0.397874401437641	0.0147432713002293	Negative	Expected	-6.66648434016136	-0.41261767273787	1.30724907615125e-72
MPH1	RTT107	HYDX	DXRB	DNA_repair	DNA_repair	0.429626667621643	-3.00965766823602	0.0212151758787737	-0.145981949539289	Expected	Negative	2.41551809159309	0.167197125418063	3.67914302367529e-10
MUS81	RTT107	HYDX	DXRB	DNA_repair	DNA_repair	1.0599580461133	-2.62893831742728	0.0482145748943686	-0.123795833711204	Expected	Negative	2.62725340819413	0.172010408605573	6.80946717468308e-12
PSY3	RTT107	HYDX	DXRB	DNA_repair	DNA_repair	-11.1706174331706	-0.165998681850207	-0.396026861657431	-0.00585645358249908	Negative	Expected	-7.8009587841271	-0.390170408074932	3.60045948476836e-99
RAD52	RTT107	HYDX	DXRB	DNA_repair	DNA_repair	0.973917733126638	3.79111061184427	0.0574765108524422	0.19504159992557	Expected	Positive	-1.75707328634911	-0.137565089073128	1.34091989248167e-05
RAD57	RTT107	HYDX	DXRB	DNA_repair	DNA_repair	-3.36016811499977	2.27953262136622	-0.201285105885662	0.181068764626209	Negative	Positive	-3.84320651137894	-0.382353870511871	1.55677946693861e-24
RAD61	RTT107	HYDX	DXRB	DNA_repair	DNA_repair	1.35809342526423	-15.8454790980561	0.0692946293452542	-0.801394945343436	Expected	Negative	12.1194896360453	0.87068957468869	7.07014812146806e-239
RTT101	RTT107	HYDX	DXRB	DNA_repair	DNA_repair	-1.0555406227633	-15.416800453209	-0.0348535484470412	-0.473888122285281	Expected	Negative	9.73197441901781	0.43903457383824	1.99441417204521e-154
CSM3	SGS1	HYDX	DXRB	DNA_repair	DNA_repair	-0.140059091703136	-4.37676846217596	-0.0050778754808154	-0.155916805854041	Expected	Negative	2.96763083128192	0.150838930373226	5.53892164687154e-15
PSY3	SGS1	HYDX	DXRB	DNA_repair	DNA_repair	-0.686040850331562	1.94750018909066	-0.0259693967923134	0.0751843314869787	Expected	Positive	-1.87087200709208	-0.101153728279292	2.77979586127823e-06
RAD51	SGS1	HYDX	DXRB	DNA_repair	DNA_repair	-0.0222283892931796	3.23156167217978	-0.00100389793729941	0.139443740474197	Expected	Positive	-2.24848444519276	-0.140447638411497	8.93364649803741e-09
RAD57	SHU1	HYDX	DXRB	DNA_repair	DNA_repair	0.597236235350672	-4.68972461964599	0.0497718001871661	-0.59896967445191	Expected	Negative	4.25394401758948	0.648741474639076	4.22334851948977e-30
MMS4	SHU2	HYDX	DXRB	DNA_repair	DNA_repair	-12.3122329168197	-0.685978515014891	-0.569132444932546	-0.032525918436679	Negative	Expected	-8.10350639160162	-0.536606526495867	6.12307004667558e-107
RAD54	SHU2	HYDX	DXRB	DNA_repair	DNA_repair	-0.151578494541922	-4.79261245941351	-0.00692556026478868	-0.206951722520557	Expected	Negative	3.18177047524811	0.200026162255769	3.95111985591334e-17
MMS1	SLX4	HYDX	DXRB	DNA_repair	DNA_repair	0.549928413879917	-9.69503823518487	0.0292299964125444	-0.47890214054521	Expected	Negative	7.00275953944102	0.508132136957755	2.367052037014e-80
MUS81	SLX4	HYDX	DXRB	DNA_repair	DNA_repair	0.517254810025206	-7.62169538285615	0.0303326289531904	-0.458249655452463	Expected	Negative	5.81737396677372	0.488582284405653	1.14408370001009e-55
RAD54	SLX4	HYDX	DXRB	DNA_repair	DNA_repair	-9.10814137846139	1.10701200208732	-0.428047865580222	0.0489877444422531	Negative	Expected	-7.38999651874231	-0.477035610022475	4.79627252422782e-89
RAD57	SLX4	HYDX	DXRB	DNA_repair	DNA_repair	-7.0269221352019	0.550672558869944	-0.619938528651964	0.0753884019839048	Negative	Expected	-4.26929546964331	-0.695326930635868	4.06698726467637e-30
CSM3	SRS2	HYDX	DXRB	DNA_repair	DNA_repair	0.46003080506977	-6.19688177663848	0.0147643394497484	-0.212074883395509	Expected	Negative	4.83486286839735	0.226839222845258	1.22362028293865e-38
MMS1	SRS2	HYDX	DXRB	DNA_repair	DNA_repair	1.06151183340552	-11.9987881563292	0.03584318598976	-0.405625215004015	Expected	Negative	9.23952864366056	0.441468400993775	2.90337904473144e-139
MMS4	SRS2	HYDX	DXRB	DNA_repair	DNA_repair	-0.619482731549381	-3.25957793694286	-0.0227277087289856	-0.126281902574996	Expected	Negative	1.94078618941015	0.10355419384601	8.33577193338803e-07
MPH1	SRS2	HYDX	DXRB	DNA_repair	DNA_repair	1.62380474445662	-2.28659324963292	0.0648261328850663	-0.0980087062250771	Expected	Negative	2.77996019548633	0.162834839110143	3.17944070435651e-13
RAD18	SRS2	HYDX	DXRB	DNA_repair	DNA_repair	0.370713352751784	3.32022466419132	0.0177313867896784	0.175550895347152	Expected	Positive	-2.21353635780459	-0.157819508557474	1.59855648277083e-08
RAD52	SRS2	HYDX	DXRB	DNA_repair	DNA_repair	-0.0889967676505823	-2.44863037629332	-0.00773949072966452	-0.215084350981411	Expected	Negative	1.67747297113626	0.207344860251746	3.11361945040397e-05
RAD55	SRS2	HYDX	DXRB	DNA_repair	DNA_repair	3.11092389897349	-2.3982445797193	0.103769851922446	-0.0766701135742536	Positive	Negative	3.90539207107687	0.1804399654967	1.79410568494991e-25
RTT101	SRS2	HYDX	DXRB	DNA_repair	DNA_repair	0.970974339326554	-14.3725751838917	0.0296379776465413	-0.448823164129016	Expected	Negative	10.9568197744965	0.478461141775558	1.84095628476504e-195
RTT107	SRS2	HYDX	DXRB	DNA_repair	DNA_repair	-0.0563664974620278	-9.93652518142032	-0.00215965625531135	-0.382130979904223	Expected	Negative	6.9994461664774	0.379971323648912	2.694552476143e-80
SHU2	SRS2	HYDX	DXRB	DNA_repair	DNA_repair	-17.4479563140341	-0.278890165833521	-0.708756851433574	-0.0129284325461342	Negative	Expected	-11.2892732331596	-0.69582841888744	6.14279765372268e-207
RAD57	YCL047C	HYDX	DXRB	DNA_repair	Neutral	-0.600182453772362	1.40108142119886	-0.0382949109251639	0.137777992533283	Expected	Positive	-1.50203114019163	-0.176072903458447	0.000304526214842459
RAD57	YLR356W	HYDX	DXRB	DNA_repair	Neutral	-0.15981261532922	-2.43667348642422	-0.0100673110249346	-0.240987691890944	Expected	Negative	1.96932650414473	0.230920380866009	5.47422389025914e-07
CLA4	CSM3	HYDX	CSPL	DNA_repair	DNA_repair	0.322557930165977	-9.6324594662812	0.0107534320239065	-0.29156019891923	Expected	Negative	6.7137652344926	0.302313630943136	3.23747840603963e-167
CSM3	MMS1	HYDX	CSPL	DNA_repair	DNA_repair	-0.352348212444861	-5.68897979721045	-0.0116796048849638	-0.17196342516342	Expected	Negative	3.57292225658257	0.160283820278457	5.95364246653645e-48
CLA4	MPH1	HYDX	CSPL	DNA_repair	DNA_repair	2.00429976658221	-19.3787185075104	0.0842288898822238	-0.769100124716663	Positive	Negative	14.7627882054218	0.853329014598887	0
CSM3	MPH1	HYDX	CSPL	DNA_repair	DNA_repair	3.51794126622501	-0.712786985121859	0.135216556559903	-0.0253131205454843	Positive	Expected	3.06759488482162	0.160529677105387	1.42501480531276e-35
MMS1	MPH1	HYDX	CSPL	DNA_repair	DNA_repair	1.77859348246953	-2.31571882017683	0.0751501363902522	-0.0904298079851967	Positive	Negative	2.87792603144963	0.165579944375449	2.15776187050984e-31
MMS4	MUS81	HYDX	CSPL	DNA_repair	DNA_repair	-0.177621305533535	-3.20638779645221	-0.00972430363386827	-0.160473675907694	Expected	Negative	2.03231777301302	0.150749372273825	5.43199741809737e-16
MAG1	RAD18	HYDX	CSPL	DNA_repair	DNA_repair	-0.937910048665646	-15.4092492270706	-0.0417016282184593	-0.645472587826585	Expected	Negative	9.88387768838218	0.603770959608126	0
MMS1	RAD18	HYDX	CSPL	DNA_repair	DNA_repair	-7.19779793185453	-0.681833699501883	-0.28518431280033	-0.0249485604118056	Negative	Expected	-4.8252372987576	-0.260235752388524	1.29497111362975e-86
MMS4	RAD18	HYDX	CSPL	DNA_repair	DNA_repair	-0.893199136028898	-6.90700837080191	-0.0403305115122175	-0.291831201243441	Expected	Negative	4.06707360393053	0.251500689731223	6.2976902258855e-62
MUS81	RAD18	HYDX	CSPL	DNA_repair	DNA_repair	2.7324207330402	0.37617863861161	0.122354633809467	0.0157225898277204	Positive	Expected	1.74082707053829	0.106632043981747	6.7923659197555e-12
PSY3	RAD18	HYDX	CSPL	DNA_repair	DNA_repair	-9.99725307075363	0.183474705938655	-0.424414708809036	0.00747085563574961	Negative	Expected	-7.34197481049236	-0.431885564444785	1.91670868731085e-199
CSM2	RAD5	HYDX	CSPL	DNA_repair	DNA_repair	-5.81589399876557	0.155899062939753	-0.349037137006188	0.00864664479687845	Negative	Expected	-4.37703485631397	-0.357683781803067	2.07156710318776e-71
CSM3	RAD5	HYDX	CSPL	DNA_repair	DNA_repair	-0.733356953463931	-7.40319433396168	-0.0329713884986081	-0.300162286310625	Expected	Negative	4.41336245394792	0.267190897812017	9.18790092258507e-73
MMS1	RAD51	HYDX	CSPL	DNA_repair	DNA_repair	-1.0753762456016	-4.4993278634544	-0.0456122007338389	-0.166256184307397	Expected	Negative	2.14465303017856	0.120643983573559	9.89123365035142e-18
RAD5	RAD54	HYDX	CSPL	DNA_repair	DNA_repair	-0.0107800665663483	-8.21177935515362	-0.000497693562133153	-0.32598056531517	Expected	Negative	5.34562908329031	0.325482871753037	2.32080607153528e-106
RAD52	RAD54	HYDX	CSPL	DNA_repair	DNA_repair	0.747660180613772	3.48942042695187	0.0483467903895949	0.182370195565926	Expected	Positive	-1.61194043609875	-0.134023405176331	3.1716754064538e-10
RAD5	RAD55	HYDX	CSPL	DNA_repair	DNA_repair	0.226622906121352	-9.96907334142446	0.00956828492507323	-0.374961214835319	Expected	Negative	6.80043007436796	0.384529499760392	1.59238895507291e-171
MUS81	RAD57	HYDX	CSPL	DNA_repair	DNA_repair	1.68769582508978	-0.785804111267991	0.110839281995179	-0.0457520205255549	Positive	Expected	1.784160430016	0.156591302520734	1.83983349965257e-12
PSY3	RAD57	HYDX	CSPL	DNA_repair	DNA_repair	-4.83341441524108	-0.154597039076742	-0.302146105440085	-0.00880959026547921	Negative	Expected	-3.46787189883957	-0.293336515174606	4.4844725429175e-45
CSM2	RAD59	HYDX	CSPL	DNA_repair	DNA_repair	-22.8265689685991	-0.543728097408216	-0.977757031987994	-0.0213925508304391	Negative	Expected	-16.4433241991699	-0.956364481157555	0
MPH1	RAD59	HYDX	CSPL	DNA_repair	DNA_repair	-19.1738945109818	-0.102020827571553	-0.866158646391858	-0.00439245567565222	Negative	Expected	-13.8092798059088	-0.861766190716206	0
CLA4	RAD61	HYDX	CSPL	DNA_repair	DNA_repair	0.265518525512545	-16.5572593249127	0.0133228022940497	-0.781167743694253	Expected	Negative	11.5354339978296	0.794490545988303	0
CSM2	RAD61	HYDX	CSPL	DNA_repair	DNA_repair	-17.9249985534925	-0.465591340913615	-0.930236240647521	-0.0226723948720235	Negative	Expected	-12.7529114370717	-0.907563845775497	0
CSM3	RAD61	HYDX	CSPL	DNA_repair	DNA_repair	0.160170080511889	-12.9061313165621	0.00683309419630214	-0.525043909995281	Expected	Negative	9.02263484879357	0.531877004191583	3.40099641343198e-301
MPH1	RAD61	HYDX	CSPL	DNA_repair	DNA_repair	-3.64736109879744	1.18104702149843	-0.189155380385404	0.0590358984248308	Negative	Expected	-3.44571926264396	-0.248191278810234	1.61532548197019e-44
RAD51	RAD61	HYDX	CSPL	DNA_repair	DNA_repair	-0.440750746515021	-5.403574680713	-0.0231202507949962	-0.257982210206681	Expected	Negative	3.31117809632817	0.234861959411685	2.66366892786444e-41
RAD52	RAD61	HYDX	CSPL	DNA_repair	DNA_repair	0.401171139005947	-7.6238879061138	0.0320901658843966	-0.538699574698478	Expected	Negative	5.3479652485723	0.570789740582874	1.93675499451451e-106
RAD59	RAD61	HYDX	CSPL	DNA_repair	DNA_repair	-0.41977444376375	-18.9385902650129	-0.0225911547146194	-0.978323447058785	Expected	Negative	12.8118119235864	0.955732292344166	0
CSM2	RTT101	HYDX	CSPL	DNA_repair	DNA_repair	-22.3013753144148	0.0226919581361229	-0.778084698711658	0.00071566557747075	Negative	Expected	-16.5591908119631	-0.778800364289129	0
MMS1	RTT107	HYDX	CSPL	DNA_repair	DNA_repair	0.87270581825995	-5.86376057333685	0.0366485720410874	-0.222381382806122	Expected	Negative	4.57776222402829	0.259029954847209	3.20608277217702e-78
MMS4	RTT107	HYDX	CSPL	DNA_repair	DNA_repair	-8.90583095686642	-0.227579301735187	-0.397874401437641	-0.00934317183536247	Negative	Expected	-6.40353134520593	-0.388531229602278	5.97461329665256e-152
MPH1	RTT107	HYDX	CSPL	DNA_repair	DNA_repair	0.429626667621643	-1.74004025542698	0.0212151758787737	-0.0803073058580943	Expected	Negative	1.50202036648144	0.101522481736868	4.74059177436749e-09
MUS81	RTT107	HYDX	CSPL	DNA_repair	DNA_repair	1.0599580461133	-1.85886231888972	0.0482145748943686	-0.0774023818449927	Expected	Negative	2.03698548183403	0.125616956739361	4.69400675087091e-16
PSY3	RTT107	HYDX	CSPL	DNA_repair	DNA_repair	-11.1706174331706	-0.575307067722566	-0.396026861657431	-0.0192524740515648	Negative	Expected	-7.72836985245168	-0.376774387605866	6.92805690385433e-221
RAD51	RTT107	HYDX	CSPL	DNA_repair	DNA_repair	-1.39733668379114	-9.01823279598244	-0.0602095038104265	-0.343946410488448	Expected	Negative	4.93084670189403	0.283736906678021	1.29636678056318e-90
RAD55	RTT107	HYDX	CSPL	DNA_repair	DNA_repair	-0.362514894006137	-10.4170183785718	-0.0147225866757167	-0.379913970062158	Expected	Negative	6.69039231990935	0.365191383386441	4.47058654250523e-166
RAD57	RTT107	HYDX	CSPL	DNA_repair	DNA_repair	-3.36016811499977	-0.026111540769569	-0.201285105885662	-0.00139386343592772	Negative	Expected	-2.49126561598401	-0.199891242449734	1.39890848649822e-23
RTT101	RTT107	HYDX	CSPL	DNA_repair	DNA_repair	-1.0555406227633	-16.0622280969471	-0.0348535484470412	-0.477626798385924	Expected	Negative	9.96437154571781	0.442773249938883	0
CSM3	SGS1	HYDX	CSPL	DNA_repair	DNA_repair	-0.140059091703136	-3.57065769909549	-0.0050778754808154	-0.11743743757773	Expected	Negative	2.29536375691659	0.112359562096915	3.37874087389736e-20
MAG1	SGS1	HYDX	CSPL	DNA_repair	DNA_repair	-0.427392046647745	-2.97749484623152	-0.0204615907338779	-0.130939129371004	Expected	Negative	1.6994588977813	0.110477538637126	2.25780447395281e-11
MMS1	SGS1	HYDX	CSPL	DNA_repair	DNA_repair	0.818271212272729	-3.97939638229025	0.0354986849417817	-0.154691910414967	Expected	Negative	3.26502222328363	0.190190595356749	3.48078197191588e-40
RAD51	SGS1	HYDX	CSPL	DNA_repair	DNA_repair	-0.0222283892931796	3.42588556508522	-0.00100389793729941	0.134515875301169	Expected	Positive	-2.26452347536553	-0.135519773238468	1.33167656055154e-19
RAD54	SGS1	HYDX	CSPL	DNA_repair	DNA_repair	-0.0312469076603364	3.84064609389332	-0.00116832453158326	0.122790101623896	Expected	Positive	-2.51972134921424	-0.123958426155479	4.21248324233029e-24
MUS81	SHU1	HYDX	CSPL	DNA_repair	DNA_repair	-0.80447862354034	-17.9899119387096	-0.0338794494517346	-0.705547342292627	Expected	Negative	11.6715910885276	0.671667892840892	0
RAD5	SHU1	HYDX	CSPL	DNA_repair	DNA_repair	-9.44650755304467	0.0940559584869431	-0.554887852455835	0.005087889558017	Negative	Expected	-7.01253986862904	-0.559975742013852	4.92743037683683e-182
MMS4	SHU2	HYDX	CSPL	DNA_repair	DNA_repair	-12.3122329168197	0.190457872359993	-0.569132444932546	0.00815152033478782	Negative	Expected	-9.16375441379276	-0.577283965267334	0
RAD54	SLX4	HYDX	CSPL	DNA_repair	DNA_repair	-9.10814137846139	1.70872132964687	-0.428047865580222	0.0696859227440067	Negative	Expected	-7.99903661719931	-0.497733788324229	1.44085345554682e-236
RAD55	SLX4	HYDX	CSPL	DNA_repair	DNA_repair	-13.9129354713506	0.725488494302987	-0.725613087064489	0.0330843648470494	Negative	Expected	-10.9512579707615	-0.758697451911538	0
RAD57	SLX4	HYDX	CSPL	DNA_repair	DNA_repair	-7.0269221352019	0.443325804984663	-0.619938528651964	0.03627079838059	Negative	Expected	-5.45383251153195	-0.656209327032554	2.00479963233492e-110
RAD61	SLX4	HYDX	CSPL	DNA_repair	DNA_repair	-2.01040323216432	-0.444201386552378	-0.134742916453856	-0.0275567382110057	Negative	Expected	-1.17365428572579	-0.10718617824285	9.72443002757251e-06
CSM3	SRS2	HYDX	CSPL	DNA_repair	DNA_repair	0.46003080506977	-4.25946196811141	0.0147643394497484	-0.129500746639573	Expected	Negative	3.26329187332888	0.144265086089322	3.74828643483016e-40
MUS81	SRS2	HYDX	CSPL	DNA_repair	DNA_repair	1.60059878072216	-9.08868745298581	0.0665998878591158	-0.355160816259907	Expected	Negative	7.38866470885141	0.421760704119023	2.86650910926918e-202
RAD52	SRS2	HYDX	CSPL	DNA_repair	DNA_repair	-0.0889967676505823	-2.61523541540557	-0.00773949072966452	-0.20140922485804	Expected	Negative	1.66722558427787	0.193669734128375	5.69700579845664e-11
RAD61	SRS2	HYDX	CSPL	DNA_repair	DNA_repair	0.282719236001196	-15.8953375958441	0.0139607261306577	-0.761226582467211	Expected	Negative	11.2691535640298	0.775187308597869	0
RTT101	SRS2	HYDX	CSPL	DNA_repair	DNA_repair	0.970974339326554	-14.8632766301659	0.0296379776465413	-0.423005741486682	Expected	Negative	10.8460941346078	0.452643719133224	0
RTT107	SRS2	HYDX	CSPL	DNA_repair	DNA_repair	-0.0563664974620278	-9.06595758285463	-0.00215965625531135	-0.32747510485458	Expected	Negative	6.1780097292538	0.325315448599269	9.44913886961925e-142
SHU2	SRS2	HYDX	CSPL	DNA_repair	DNA_repair	-17.4479563140341	-0.849685023290117	-0.708756851433574	-0.0333771787511908	Negative	Expected	-11.9519502401306	-0.675379672682384	0
CLA4	CSM2	DXRB	DMSO	DNA_repair	DNA_repair	-19.2966265661159	0.909331266423391	-0.780973982612861	0.0318226265455455	Negative	Expected	-15.1913157590732	-0.812796609158406	0
CLA4	MAG1	DXRB	DMSO	DNA_repair	DNA_repair	-17.7301363637546	1.24175384944252	-0.801772494079763	0.0484719024974467	Negative	Expected	-14.2328228592005	-0.850244396577209	0
CLA4	MMS1	DXRB	DMSO	DNA_repair	DNA_repair	1.89825716512406	-2.64595708306427	0.0737156132631089	-0.0887995174904645	Expected	Negative	3.16634842082729	0.162515130753573	1.05585562244914e-20
CSM2	MMS4	DXRB	DMSO	DNA_repair	DNA_repair	-3.91445649914126	-0.0415231949658097	-0.177176842811846	-0.00161088798488631	Negative	Expected	-2.94509543024835	-0.17556595482696	5.43969942157989e-18
MMS1	MMS4	DXRB	DMSO	DNA_repair	DNA_repair	2.19715944112796	-0.117686338087081	0.102744729114883	-0.00495823210800363	Positive	Expected	1.71113494311842	0.107702961222886	1.65096838778715e-06
MMS4	MPH1	DXRB	DMSO	DNA_repair	DNA_repair	0.425745763491439	-10.2081656067408	0.0228485951399953	-0.486373190233563	Expected	Negative	7.09564975032332	0.509221785373559	4.35604768882163e-101
CSM2	MUS81	DXRB	DMSO	DNA_repair	DNA_repair	-6.06860772574931	-0.779757114263822	-0.287168685848662	-0.030313473201658	Negative	Expected	-4.19413545340552	-0.256855212647004	8.48939375968479e-36
MAG1	MUS81	DXRB	DMSO	DNA_repair	DNA_repair	-11.2811985519222	0.288693243940097	-0.611175621919834	0.0122515327468008	Negative	Expected	-9.05892907575166	-0.623427154666634	2.7622831999058e-164
MMS1	MUS81	DXRB	DMSO	DNA_repair	DNA_repair	3.77399875381988	-2.94993370288739	0.173436363843714	-0.107275244899522	Positive	Negative	4.79002681566372	0.280711608743236	1.61893695658348e-46
MMS4	MUS81	DXRB	DMSO	DNA_repair	DNA_repair	0.813163775348712	-2.36756455362308	0.0462191994144033	-0.114468846068998	Expected	Negative	2.1533983323789	0.160688045483401	6.3997249294021e-10
MPH1	MUS81	DXRB	DMSO	DNA_repair	DNA_repair	2.10629936768926	-11.4938830432564	0.120215039171808	-0.539668650711709	Positive	Negative	8.92876663844511	0.659883689883518	1.16971053686927e-159
CLA4	RAD18	DXRB	DMSO	DNA_repair	DNA_repair	-0.884551829039483	-10.1272138609775	-0.0346970625875705	-0.348520929050587	Expected	Negative	6.01399314516338	0.313823866463016	6.31100784424999e-73
CSM3	RAD18	DXRB	DMSO	DNA_repair	DNA_repair	0.0197739540142858	-8.93462795472397	0.000866954180738248	-0.337525483844122	Expected	Negative	5.84709938724924	0.33839243802486	5.62706627211952e-69
MPH1	RAD18	DXRB	DMSO	DNA_repair	DNA_repair	1.79424593551346	-0.840991961977877	0.0794498112574923	-0.0320996898507578	Positive	Expected	1.90812345006645	0.11154950110825	6.08610483991727e-08
MUS81	RAD18	DXRB	DMSO	DNA_repair	DNA_repair	-0.283309121902039	-8.09104118598068	-0.0126215293060569	-0.315734009306985	Expected	Negative	5.11805168744902	0.303112480000928	5.19739589876414e-53
MMS1	RAD5	DXRB	DMSO	DNA_repair	DNA_repair	-1.20658704193895	-6.01810524535878	-0.0469163126378047	-0.205783374545919	Expected	Negative	3.06812196714298	0.158867061908115	1.78482807386182e-19
MUS81	RAD5	DXRB	DMSO	DNA_repair	DNA_repair	2.74375103863095	-7.61729340894748	0.127182995133735	-0.308899463831083	Positive	Negative	7.08056572829627	0.436082458964818	1.10525467570512e-100
MMS1	RAD51	DXRB	DMSO	DNA_repair	DNA_repair	1.36653753307314	-2.40024450257614	0.0531211262508927	-0.0804636135105659	Expected	Negative	2.60240863094345	0.133584739761459	3.47644977739871e-14
MPH1	RAD51	DXRB	DMSO	DNA_repair	DNA_repair	-5.3242566699322	-0.155266666072601	-0.267719341305008	-0.00673812593440972	Negative	Expected	-3.92922586449066	-0.260981215370598	1.62768775979502e-31
MUS81	RAD51	DXRB	DMSO	DNA_repair	DNA_repair	3.17306681834948	0.93693556679303	0.149538058333137	0.0354518899374671	Positive	Expected	1.88766806964409	0.11408616839567	8.68293920586081e-08
MPH1	RAD52	DXRB	DMSO	DNA_repair	DNA_repair	-7.20465280612755	-0.891714787947237	-0.583060622520171	-0.0633168193216678	Negative	Expected	-4.82753066994756	-0.519743803198503	3.20832966775559e-47
MUS81	RAD52	DXRB	DMSO	DNA_repair	DNA_repair	4.90550346178121	1.04196229708164	0.285009867917975	0.0536901023650305	Positive	Expected	2.97870596428395	0.231319765552945	2.16634903745715e-18
MMS1	RAD54	DXRB	DMSO	DNA_repair	DNA_repair	4.02574305331267	-0.834199776538549	0.12133687924891	-0.0224550034488035	Positive	Expected	3.55827429327314	0.143791882697713	5.8055995929843e-26
MMS4	RAD54	DXRB	DMSO	DNA_repair	DNA_repair	4.6348100268525	1.49402566643158	0.160682889051519	0.0462456735332843	Positive	Expected	2.46226651875125	0.114437215518235	8.99529358186433e-13
MPH1	RAD54	DXRB	DMSO	DNA_repair	DNA_repair	-3.77253886461387	1.08767651552186	-0.160584228866516	0.0405978204077179	Negative	Expected	-3.55360302358159	-0.201182049274234	6.72970511861404e-26
CLA4	RAD55	DXRB	DMSO	DNA_repair	DNA_repair	4.17796356137943	0.562440019636964	0.149583624036232	0.0184502141808601	Positive	Expected	2.70051214272836	0.131133409855372	3.1187356205311e-15
CSM2	RAD55	DXRB	DMSO	DNA_repair	DNA_repair	-9.75479326840354	-0.356873529721257	-0.361746859320088	-0.0122540584882608	Negative	Expected	-6.9151998369386	-0.349492800831827	4.39998762000786e-96
CSM3	RAD55	DXRB	DMSO	DNA_repair	DNA_repair	3.51059313625543	-0.405751000221877	0.104194507901855	-0.01129147796803	Positive	Expected	2.83848365588561	0.115485985869885	9.15700522573731e-17
MAG1	RAD55	DXRB	DMSO	DNA_repair	DNA_repair	-14.1961747355167	-0.786111322368549	-0.580015230548167	-0.0290721414809477	Negative	Expected	-9.99735174232607	-0.550943089067219	6.836955454278e-200
MMS1	RAD55	DXRB	DMSO	DNA_repair	DNA_repair	3.63048188154201	-2.23323896318022	0.126235740485013	-0.0707335799283243	Positive	Expected	4.18779308542197	0.196969320413338	1.04089412998266e-35
RAD18	RAD55	DXRB	DMSO	DNA_repair	DNA_repair	-1.37758408162683	-10.5314954741474	-0.0501144847366905	-0.365878364492038	Expected	Negative	6.27727841259834	0.315763879755348	2.51012413039951e-79
RAD5	RAD55	DXRB	DMSO	DNA_repair	DNA_repair	-0.708008308946766	-12.9750696845947	-0.0267379284080454	-0.468521945742693	Expected	Negative	8.45516441582056	0.441784017334647	3.12277422693338e-143
RAD52	RAD55	DXRB	DMSO	DNA_repair	DNA_repair	3.44738317066787	1.30087125183711	0.164120246585913	0.0597021886027711	Positive	Expected	1.57906694484328	0.104418057983142	1.25666529007763e-05
CSM2	RAD57	DXRB	DMSO	DNA_repair	DNA_repair	-4.67813854615924	-0.0625044537435069	-0.608719229700504	-0.00492047831850781	Negative	Expected	-3.9702672148463	-0.603798751381996	3.80265334480262e-32
CSM3	RAD57	DXRB	DMSO	DNA_repair	DNA_repair	1.61508804046393	-0.922653318457072	0.150462699239163	-0.0515586354190393	Positive	Expected	1.85963266261404	0.202021334658202	1.39470629925643e-07
MAG1	RAD57	DXRB	DMSO	DNA_repair	DNA_repair	1.04048929570932	-1.33711427021812	0.104172873606778	-0.0783699044930838	Expected	Negative	1.57346258358292	0.182542778099862	1.3532629651213e-05
MAL13	RAD57	DXRB	DMSO	Neutral	DNA_repair	-2.47421772655285	-0.208408211456967	-0.319007910334348	-0.0164204036607397	Negative	Expected	-2.00255270677217	-0.302587506673608	1.11308780907384e-08
MMS1	RAD57	DXRB	DMSO	DNA_repair	DNA_repair	1.19189199278138	-0.597490465716292	0.0889891861234353	-0.0289738108996577	Positive	Expected	1.32501249503955	0.117962997023093	0.000375485653703235
MMS4	RAD57	DXRB	DMSO	DNA_repair	DNA_repair	3.0808150985007	0.346351906319104	0.287721824147616	0.0197412928449864	Positive	Expected	2.44930706193639	0.26798053130263	1.19313846631178e-12
RAD18	RAD59	DXRB	DMSO	DNA_repair	DNA_repair	0.402639697694716	-9.82063208957858	0.0180585545765382	-0.376145748756296	Expected	Negative	6.68376189572412	0.394204303332835	8.11632933236972e-90
RAD5	RAD59	DXRB	DMSO	DNA_repair	DNA_repair	-1.19986716851522	-8.67177772523332	-0.0562125537281996	-0.34526673187392	Expected	Negative	4.7014290545434	0.289054178145721	7.6673677984667e-45
RAD52	RAD61	DXRB	DMSO	DNA_repair	DNA_repair	-7.57498726804766	0.00559998861413046	-0.577613444480181	0.000392510409123301	Negative	Expected	-5.58068830128064	-0.578005954889304	6.78839848916817e-63
RAD54	RAD61	DXRB	DMSO	DNA_repair	DNA_repair	-17.0461713917168	0.904683860265798	-0.725760833798701	0.0348817052291635	Negative	Expected	-13.2423772385918	-0.760642539027865	0
CLA4	RTT101	DXRB	DMSO	DNA_repair	DNA_repair	-12.4667924993251	-2.18157595617546	-0.385116702890912	-0.0571493392240482	Negative	Expected	-8.09727398554847	-0.327967363666864	1.96345130291695e-131
CSM2	RTT101	DXRB	DMSO	DNA_repair	DNA_repair	-18.9485177368496	0.343630770202206	-0.66482339211043	0.0102701883542704	Negative	Expected	-14.6473835979688	-0.6750935804647	0
MMS1	RTT101	DXRB	DMSO	DNA_repair	DNA_repair	0.138325055483931	5.21520695814777	0.00411389036063468	0.131454521986343	Expected	Positive	-3.26637455212512	-0.127340631625708	5.71291849733966e-22
MUS81	RTT101	DXRB	DMSO	DNA_repair	DNA_repair	3.33540632486197	0.154794566447707	0.11926342966539	0.0044756785787843	Positive	Expected	2.49624231620765	0.114787751086606	4.15541899270847e-13
RAD59	RTT101	DXRB	DMSO	DNA_repair	DNA_repair	-15.7424618266709	-2.46282740660263	-0.551487121823276	-0.0710735690317607	Negative	Expected	-10.5846645422529	-0.480413552791516	5.43199831918397e-224
RAD61	RTT101	DXRB	DMSO	DNA_repair	DNA_repair	-4.24939848426523	-1.21005130075052	-0.17568183816634	-0.043266003021628	Negative	Expected	-2.42255077572334	-0.132415835144712	2.12163518337977e-12
CSM2	RTT107	DXRB	DMSO	DNA_repair	DNA_repair	-12.4991298354171	0.0540198972152322	-0.504428109753384	0.00192578449987362	Negative	Expected	-9.4034337048163	-0.506353894253258	5.86699056365061e-177
MAG1	RTT107	DXRB	DMSO	DNA_repair	DNA_repair	1.76633711830648	-1.84248384076026	0.0792782971798804	-0.0741109048179297	Positive	Expected	2.54506230691193	0.15338920199781	1.33628115889588e-13
MMS1	RTT107	DXRB	DMSO	DNA_repair	DNA_repair	0.481240089041119	-3.09857069872256	0.0185795477422906	-0.107455650873809	Expected	Negative	2.42861294281048	0.1260351986161	1.85711519131796e-12
MMS4	RTT107	DXRB	DMSO	DNA_repair	DNA_repair	0.344173174347971	-9.04136286347612	0.0147432713002293	-0.35479548769382	Expected	Negative	6.36108407776726	0.369538758994049	1.98157450058672e-81
MUS81	RTT107	DXRB	DMSO	DNA_repair	DNA_repair	-2.62893831742728	-0.426531041539887	-0.123795833711204	-0.0165382177110113	Negative	Expected	-1.7583588268705	-0.107257616000193	7.71861376419587e-07
RAD5	RTT107	DXRB	DMSO	DNA_repair	DNA_repair	0.336983531188481	-2.78627273938156	0.0137320095692872	-0.100422202082569	Expected	Negative	2.09835389766673	0.114154211651856	1.8007175392407e-09
RAD51	RTT107	DXRB	DMSO	DNA_repair	DNA_repair	-0.0862688777758278	-10.5839893490117	-0.00343979171773128	-0.378756460884651	Expected	Negative	7.0052100210256	0.37531666916692	1.3964851541997e-98
RAD52	RTT107	DXRB	DMSO	DNA_repair	DNA_repair	3.79111061184427	1.22289596095742	0.19504159992557	0.0560255645371825	Positive	Expected	2.01796788275047	0.139016035388388	8.34323290799333e-09
RAD57	RTT107	DXRB	DMSO	DNA_repair	DNA_repair	2.27953262136622	-0.428952156414136	0.181068764626209	-0.0219775700874496	Positive	Expected	2.14811751737349	0.203046334713658	6.83986637821232e-10
RAD61	RTT107	DXRB	DMSO	DNA_repair	DNA_repair	-15.8454790980561	-0.139741864174328	-0.801394945343436	-0.00639313547228552	Negative	Expected	-11.6573189847616	-0.795001809871151	1.61482248489912e-271
RAD55	SGS1	DXRB	DMSO	DNA_repair	DNA_repair	1.13337927111237	4.63530731089031	0.0436647025209356	0.163979393233218	Expected	Positive	-2.30028511535924	-0.120314690712282	3.12503183584635e-11
RTT101	SGS1	DXRB	DMSO	DNA_repair	DNA_repair	-0.822463069319841	-10.3914991742247	-0.02781752698219	-0.296414756605557	Expected	Negative	6.07070614427492	0.268597229623367	2.76954776231913e-74
RAD5	SHU1	DXRB	DMSO	DNA_repair	DNA_repair	-8.34474157608101	-0.0788930599397729	-0.516420607647591	-0.00420063558724535	Negative	Expected	-6.27424650167766	-0.512219972060345	2.95180011350006e-79
RAD57	SHU1	DXRB	DMSO	DNA_repair	DNA_repair	-4.68972461964599	-0.146310710039041	-0.59896967445191	-0.0110854216211038	Negative	Expected	-3.95876493561106	-0.587884252830806	5.66479065192541e-32
MPH1	SHU2	DXRB	DMSO	DNA_repair	DNA_repair	-0.0292746028759786	-3.78499897385711	-0.00136034320788565	-0.149662658612111	Expected	Negative	2.43059741853697	0.148302315404226	1.80167483493167e-12
RAD54	SHU2	DXRB	DMSO	DNA_repair	DNA_repair	-4.79261245941351	0.272956397938112	-0.206951722520557	0.010361919627774	Negative	Expected	-3.77966341744912	-0.217313642148331	3.24053906807591e-29
CLA4	SLX4	DXRB	DMSO	DNA_repair	DNA_repair	-15.1530886600362	0.381862706398958	-0.775513060798234	0.0171834362685325	Negative	Expected	-11.6319811075166	-0.792696497066766	2.03232546026717e-270
MMS1	SLX4	DXRB	DMSO	DNA_repair	DNA_repair	-9.69503823518487	-1.67232007225385	-0.47890214054521	-0.0725131985992026	Negative	Expected	-6.18287596382257	-0.406388941946008	5.20695964303215e-77
MPH1	SLX4	DXRB	DMSO	DNA_repair	DNA_repair	-1.98380400046491	-0.0194935697666038	-0.111194221115168	-0.000953207451323113	Negative	Expected	-1.48207883606647	-0.110241013663845	4.98838685772577e-05
MUS81	SLX4	DXRB	DMSO	DNA_repair	DNA_repair	-7.62169538285615	-0.334332476179943	-0.458249655452463	-0.0165788123113391	Negative	Expected	-5.66715721578556	-0.441670843141124	7.8852643553406e-65
RAD55	SLX4	DXRB	DMSO	DNA_repair	DNA_repair	-11.5685909675819	-0.534845069021989	-0.538231330067244	-0.023269034176133	Negative	Expected	-8.08448992506283	-0.514962295891111	4.77171157007874e-131
RAD61	SLX4	DXRB	DMSO	DNA_repair	DNA_repair	-2.40842167803382	-0.625298229258513	-0.16463725731477	-0.0383748754019433	Negative	Expected	-1.37442485065407	-0.126262381912827	0.000201522654203267
[truncated: 336 more rows]
