# Supplementary material for: Mapping DNA damage‐dependent genetic interactions in yeast via party mating and barcode fusion genetics
Source: Mol Syst Biol. 2018 May 28;14(5):e7985. doi: 10.15252/msb.20177985 (PMC5974512; doi:10.15252/msb.20177985)
Supplement: Supplementary file 8 — Code EV1 [file MSB-14-e7985-s008.zip › BFG_GI_stats-master/data/output/table_ev6.tsv]

Gene_x	Gene_y	Condition1	Condition2	Type_of_gene_x	Type_of_gene_y	Z_Condition1	Z_Condition2	GI_Condition1	GI_Condition2	Class_Condition1	Class_Condition2	DeltaZ	DeltaGI	DeltaZ_FDR
APT2	CLA4	NoDrug	DMSO	Neutral	DNA_repair	0.513021825507075	0.1927399009677	0.0173410635949493	0.00846514722146652	Expected	Expected	0.160153187454207	0.00887591637348275	0.597336455656354
APT2	CSM2	NoDrug	DMSO	Neutral	DNA_repair	-0.43332823225118	-0.173529923107567	-0.016203209829515	-0.00892954264271026	Expected	Expected	-0.114349078165447	-0.00727366718680474	0.70082576971427
CLA4	CSM2	NoDrug	DMSO	DNA_repair	DNA_repair	0.489597916765225	0.909331266423391	0.0130548256915089	0.0318226265455455	Expected	Expected	-0.426575762411256	-0.0187678008540366	0.109147934776836
APT2	CSM3	NoDrug	DMSO	Neutral	DNA_repair	0.40212223988855	0.363258087763504	0.0121910022358464	0.0147065837317811	Expected	Expected	-0.0497364921006428	-0.00251558149593476	0.823906184531682
CLA4	CSM3	NoDrug	DMSO	DNA_repair	DNA_repair	-1.67925280798151	-1.54934805131729	-0.0383769658204933	-0.0444459529505317	Expected	Expected	0.165469888041779	0.00606898713003846	0.588916668954818
CSM2	CSM3	NoDrug	DMSO	DNA_repair	DNA_repair	-0.256045956122584	-0.544593410017153	-0.00636593565763153	-0.0181539836302863	Expected	Expected	0.283464820464036	0.0117880479726548	0.340550909062977
APT2	FLO8	NoDrug	DMSO	Neutral	Neutral	-0.145271348720983	0.352260246364374	-0.00533966266893406	0.0181016818941884	Expected	Expected	-0.371025948882337	-0.0234413445631224	0.197377629763248
CLA4	FLO8	NoDrug	DMSO	DNA_repair	Neutral	0.400107899744841	0.477683258464348	0.0105004289534994	0.0165669277124214	Expected	Expected	-0.139484576573882	-0.00606649875892206	0.651427713784736
CSM2	FLO8	NoDrug	DMSO	DNA_repair	Neutral	0.310283932263484	-0.153705759656936	0.00964740201118666	-0.00664571888518852	Expected	Expected	0.305943522143521	0.0162931208963752	0.290068022782222
CSM3	FLO8	NoDrug	DMSO	DNA_repair	Neutral	0.379796702580931	-0.0715827269339468	0.00930103595161545	-0.00238520894886317	Expected	Expected	0.282600948649177	0.0116862449004786	0.341567818035409
APT2	GAL2	NoDrug	DMSO	Neutral	Neutral	0.0616610612965373	-0.0734142650311744	0.00226420453889835	-0.00373150804971978	Expected	Expected	0.0956183819871532	0.00599571258861813	0.721391607792921
CLA4	GAL2	NoDrug	DMSO	DNA_repair	Neutral	0.219876018505961	0.160936356718046	0.00576635610692034	0.00552311498187281	Expected	Expected	0.00563163106077608	0.000243241125047532	0.860567222601659
CSM2	GAL2	NoDrug	DMSO	DNA_repair	Neutral	-0.101061909982105	-0.323670967026259	-0.00314046901274006	-0.0138487056881732	Expected	Expected	0.202500102818354	0.0107082366754331	0.499431390025362
CSM3	GAL2	NoDrug	DMSO	DNA_repair	Neutral	-0.0213898585116469	-0.189749681039974	-0.000522923528696144	-0.00624679339038116	Expected	Expected	0.139586807932083	0.00572386986168502	0.628993553556706
FLO8	GAL2	NoDrug	DMSO	Neutral	Neutral	-0.323347510118857	-0.277730474760858	-0.0098619781508209	-0.0119022400324246	Expected	Expected	0.0387879035313621	0.00204026188160373	0.823906184531682
APT2	HO	NoDrug	DMSO	Neutral	Neutral	0.394828731878331	0.152995759097781	0.0125308720749456	0.00669400697053528	Expected	Expected	0.107986754452341	0.00583686510441037	0.689117376767417
CLA4	HO	NoDrug	DMSO	DNA_repair	Neutral	-0.624073954495303	-0.787933508125946	-0.0151673634165843	-0.0253318188413779	Expected	Expected	0.252205224103542	0.0101644554247936	0.421381258918601
CSM2	HO	NoDrug	DMSO	DNA_repair	Neutral	-0.262572004991494	0.325336724382365	-0.00678872952555559	0.0116066935280838	Expected	Expected	-0.417513153808017	-0.0183954230536394	0.120184397819295
CSM3	HO	NoDrug	DMSO	DNA_repair	Neutral	0.0776522961065354	0.1830530076565	0.00178197335959243	0.00566771080696823	Expected	Expected	-0.100825613939059	-0.0038857374473758	0.735727977079996
FLO8	HO	NoDrug	DMSO	Neutral	Neutral	-0.122061483491669	0.110378017673176	-0.00310096279897113	0.00391684720460757	Expected	Expected	-0.160802995697575	-0.0070178100035787	0.61272867955693
GAL2	HO	NoDrug	DMSO	Neutral	Neutral	0.111187796309742	0.292359398268158	0.00282275490630723	0.0102690927584221	Expected	Expected	-0.171815967431088	-0.00744633785211488	0.597336455656354
APT2	MAG1	NoDrug	DMSO	Neutral	DNA_repair	0.0373624818324324	0.314996554252802	0.00135401095142309	0.015728947446477	Expected	Expected	-0.232986870785453	-0.0143749364950539	0.475982263072312
CLA4	MAG1	NoDrug	DMSO	DNA_repair	DNA_repair	0.454184866320207	1.24175384944252	0.0134598172478598	0.0484719024974467	Expected	Expected	-0.714387557214849	-0.0350120852495869	0.00148801305193292
CSM2	MAG1	NoDrug	DMSO	DNA_repair	DNA_repair	0.0808997304846238	-0.574686899937885	0.00232132934538856	-0.0229220559696709	Expected	Expected	0.513755875490656	0.0252433853150594	0.0338141900191387
CSM3	MAG1	NoDrug	DMSO	DNA_repair	DNA_repair	-0.395518513493261	0.695131521788087	-0.00968315292609828	0.0226503131984782	Expected	Expected	-0.793329061434675	-0.0323334661245765	0.000304089396553243
FLO8	MAG1	NoDrug	DMSO	Neutral	DNA_repair	0.559715099877325	0.371644094500204	0.0157976165501113	0.0147027901444491	Expected	Expected	0.0225284046414853	0.00109482640566213	0.839641128603746
GAL2	MAG1	NoDrug	DMSO	Neutral	DNA_repair	0.372824299234534	0.112833374660525	0.0105164849988134	0.0044136275088977	Expected	Expected	0.126546771012823	0.00610285748991572	0.651483465447397
HO	MAG1	NoDrug	DMSO	Neutral	DNA_repair	-0.16105292533829	-0.226958670786241	-0.00465080637771748	-0.00922258748592724	Expected	Expected	0.0917082713478215	0.00457178110820976	0.733181655765356
APT2	MAL13	NoDrug	DMSO	Neutral	Neutral	-0.531872387727229	-0.42913142545292	-0.0233762634794562	-0.0254644374282736	Expected	Expected	0.0282783915126448	0.00208817394881739	0.831098614625753
CLA4	MAL13	NoDrug	DMSO	DNA_repair	Neutral	-0.148787134531402	0.169048997023889	-0.0049791030277686	0.00724488740495146	Expected	Expected	-0.224811349384338	-0.0122239904327201	0.487333074756691
CSM2	MAL13	NoDrug	DMSO	DNA_repair	Neutral	-0.446862226189324	-0.0825938594597117	-0.0160654304272793	-0.00401954236858295	Expected	Expected	-0.199086960880744	-0.0120458880586963	0.53760529250525
CSM3	MAL13	NoDrug	DMSO	DNA_repair	Neutral	0.168486684049402	0.414839860550353	0.00496168848202673	0.0159886393948424	Expected	Expected	-0.227338994763711	-0.0110269509128157	0.487333074756691
FLO8	MAL13	NoDrug	DMSO	Neutral	Neutral	0.541112827732884	0.397237918849077	0.0191021252374196	0.0192635130099854	Expected	Expected	-0.00269060608143467	-0.000161387772565885	0.860567222601659
GAL2	MAL13	NoDrug	DMSO	Neutral	Neutral	0.332355837276494	-0.0571229682690315	0.0117240540493384	-0.00274039333720334	Expected	Expected	0.242908499301784	0.0144644473865417	0.436722917079585
HO	MAL13	NoDrug	DMSO	Neutral	Neutral	-0.242256592153921	-0.0926064852354177	-0.00749914577741832	-0.00390010609989758	Expected	Expected	-0.0688580433935229	-0.00359903967752075	0.791038529760779
MAG1	MAL13	NoDrug	DMSO	DNA_repair	Neutral	0.0635742466979506	0.0518074380200132	0.00227967770605155	0.00251698754866447	Expected	Expected	-0.00393003171780198	-0.000237309842612918	0.862089526541716
APT2	MMS1	NoDrug	DMSO	Neutral	DNA_repair	-0.05256540275432	-0.471025129332837	-0.00175500748309147	-0.0199030980415315	Expected	Expected	0.336991555616051	0.01814809055844	0.232462495517537
CLA4	MMS1	NoDrug	DMSO	DNA_repair	DNA_repair	-2.16182180495056	-2.64595708306427	-0.0594806744540852	-0.0887995174904645	Expected	Negative	0.675590259526852	0.0293188430363793	0.00248250024775539
CSM2	MMS1	NoDrug	DMSO	DNA_repair	DNA_repair	-0.502854622461011	0.154663335577789	-0.0132360044841273	0.00520231895855492	Expected	Expected	-0.431698229831939	-0.0184383234426823	0.103196213602595
CSM3	MMS1	NoDrug	DMSO	DNA_repair	DNA_repair	-2.34664290065503	-2.72870030074787	-0.0529177508007467	-0.0752171486199777	Expected	Negative	0.626140441440557	0.022299397819231	0.0059746280558758
FLO8	MMS1	NoDrug	DMSO	Neutral	DNA_repair	0.551182891674429	0.486043091409325	0.0142803659818503	0.0161923518989784	Expected	Expected	-0.0453041626654969	-0.00191198591712801	0.827845721435563
GAL2	MMS1	NoDrug	DMSO	Neutral	DNA_repair	-0.635761810496947	-0.65489749036114	-0.0164687078905285	-0.0216090763300217	Expected	Expected	0.122537226923952	0.00514036843949324	0.65749568067089
HO	MMS1	NoDrug	DMSO	Neutral	DNA_repair	0.180322004569292	0.308073877329611	0.00477762994212703	0.0105481557874277	Expected	Expected	-0.133289580541628	-0.00577052584530065	0.65749568067089
MAG1	MMS1	NoDrug	DMSO	DNA_repair	DNA_repair	0.412160513608837	0.532302009726657	0.0120657527989065	0.0200629623372912	Expected	Expected	-0.167571434365962	-0.00799720953838471	0.604441324167671
MAL13	MMS1	NoDrug	DMSO	Neutral	DNA_repair	-0.662179903074052	-0.17057023369187	-0.0218701076281803	-0.00704293944285549	Expected	Expected	-0.280421459236084	-0.0148271681853248	0.377627210046886
APT2	MMS4	NoDrug	DMSO	Neutral	DNA_repair	-0.0223953645695199	0.14840442883409	-0.000806454851282683	0.00721535805224224	Expected	Expected	-0.132586070523246	-0.00802181290352493	0.65749568067089
CLA4	MMS4	NoDrug	DMSO	DNA_repair	DNA_repair	-0.027761177463132	0.663411562338944	-0.000814364516927381	0.0252684504632154	Expected	Expected	-0.542537037350781	-0.0260828149801428	0.0262105494350592
CSM2	MMS4	NoDrug	DMSO	DNA_repair	DNA_repair	-0.349474195553347	-0.0415231949658097	-0.00998449515767752	-0.00161088798488631	Expected	Expected	-0.173799183540445	-0.00837360717279121	0.59588697864175
CSM3	MMS4	NoDrug	DMSO	DNA_repair	DNA_repair	-1.07273410944533	-2.72406930789554	-0.0260774636521938	-0.0864845026106568	Expected	Negative	1.5106966640507	0.060407038958463	1.66929525996434e-14
FLO8	MMS4	NoDrug	DMSO	Neutral	DNA_repair	0.56160506370048	0.00848010046365141	0.0157742730105568	0.000326388383928942	Expected	Expected	0.324210032058127	0.0154478846266278	0.253193656272846
GAL2	MMS4	NoDrug	DMSO	Neutral	DNA_repair	-0.0879695711935753	0.0525848675863113	-0.00246935212992324	0.002000196354626	Expected	Expected	-0.094546146245661	-0.00446954848454924	0.748134304369149
HO	MMS4	NoDrug	DMSO	Neutral	DNA_repair	-0.0223441717824407	-0.430213364430723	-0.000576937050032727	-0.0152559411138709	Expected	Expected	0.334634819019074	0.0146790040638382	0.236018909862596
MAG1	MMS4	NoDrug	DMSO	DNA_repair	DNA_repair	-1.09829187103633	-0.123142014534928	-0.0343248110045154	-0.00527623919458628	Expected	Expected	-0.547736274581502	-0.0290485718099291	0.0248151089091562
MAL13	MMS4	NoDrug	DMSO	Neutral	DNA_repair	-0.184999705428437	0.472078767292911	-0.00658580561284616	0.0223279328527766	Expected	Expected	-0.488431428888008	-0.0289137384656228	0.0538720832084978
MMS1	MMS4	NoDrug	DMSO	DNA_repair	DNA_repair	-0.105703811327918	-0.117686338087081	-0.00349777362510602	-0.00495823210800363	Expected	Expected	0.0272614878292945	0.0014604584828976	0.831098614625753
APT2	MPH1	NoDrug	DMSO	Neutral	DNA_repair	-0.139514607782394	-0.119101991269088	-0.00490667343260268	-0.00570085847594407	Expected	Expected	0.0133708145004227	0.000794185043341392	0.846155143103378
CLA4	MPH1	NoDrug	DMSO	DNA_repair	DNA_repair	0.142102193874365	0.647313763970613	0.00408096987472982	0.0241355536169688	Expected	Expected	-0.426116918428873	-0.020054583742239	0.109147934776836
CSM2	MPH1	NoDrug	DMSO	DNA_repair	DNA_repair	-0.0124845484133066	-0.559961809920845	-0.000347502977406072	-0.0214355366226346	Expected	Expected	0.445550815227802	0.0210880336452285	0.0775625214653676
CSM3	MPH1	NoDrug	DMSO	DNA_repair	DNA_repair	0.672650152521963	0.192726088738304	0.0174616128473186	0.00661387796924817	Expected	Expected	0.252096891107569	0.0108477348780704	0.421381258918601
FLO8	MPH1	NoDrug	DMSO	Neutral	DNA_repair	0.244336505118709	0.0432581452714213	0.00669490294985338	0.00164272404421028	Expected	Expected	0.107887733339449	0.0050521789056431	0.689117376767417
GAL2	MPH1	NoDrug	DMSO	Neutral	DNA_repair	0.0337524328634475	0.211618750335977	0.000924110041385737	0.00794807312717966	Expected	Expected	-0.151122854249831	-0.00702396308579393	0.628993553556706
HO	MPH1	NoDrug	DMSO	Neutral	DNA_repair	-0.0719179553475466	-0.272093667429489	-0.00201538337984233	-0.0106131564409006	Expected	Expected	0.179013851044647	0.00859777306105822	0.569028679639975
MAG1	MPH1	NoDrug	DMSO	DNA_repair	DNA_repair	-1.02631640576463	-1.20109004742389	-0.0360432779083565	-0.0579939593899991	Expected	Expected	0.367649781301083	0.0219506814816426	0.185262305154555
MAL13	MPH1	NoDrug	DMSO	Neutral	DNA_repair	-0.0691218689050491	-0.30440479322464	-0.00240121656639187	-0.014169608939485	Expected	Expected	0.202615626387628	0.0117683923730932	0.499431390025362
MMS1	MPH1	NoDrug	DMSO	DNA_repair	DNA_repair	-1.24859962349527	-2.28258357283066	-0.0354626642130703	-0.0822084064373748	Expected	Negative	1.01915706009713	0.0467457422243045	6.97768436893288e-07
MMS4	MPH1	NoDrug	DMSO	DNA_repair	DNA_repair	-7.33356085381105	-10.2081656067408	-0.255525068754263	-0.486373190233563	Negative	Negative	3.91091324795489	0.2308481214793	1.40724525106679e-93
APT2	MUS81	NoDrug	DMSO	Neutral	DNA_repair	0.0501056411331695	0.606002475050175	0.00176158182132808	0.0294694559654986	Expected	Expected	-0.461743702005457	-0.0277078741441705	0.0729746798765139
CLA4	MUS81	NoDrug	DMSO	DNA_repair	DNA_repair	0.410293003945381	0.722748960641205	0.0117969793744051	0.0272353270137542	Expected	Expected	-0.325706681232851	-0.0154383476393491	0.272275104024796
CSM2	MUS81	NoDrug	DMSO	DNA_repair	DNA_repair	-0.521243922709988	-0.779757114263822	-0.0144786000561603	-0.030313473201658	Expected	Expected	0.33141643217077	0.0158348731454977	0.239107238003058
CSM3	MUS81	NoDrug	DMSO	DNA_repair	DNA_repair	-0.228514928223787	-0.754121553991741	-0.00543956378962291	-0.023939916027881	Expected	Expected	0.46625360554603	0.0185003522382581	0.0601424389055765
FLO8	MUS81	NoDrug	DMSO	Neutral	DNA_repair	0.213638665956875	-0.284850959568199	0.00584838592834506	-0.0109980307494882	Expected	Expected	0.355936604684238	0.0168464166778332	0.20393828246574
GAL2	MUS81	NoDrug	DMSO	Neutral	DNA_repair	-0.335246433660561	-0.183158970884695	-0.00916455518144218	-0.00698650023207376	Expected	Expected	-0.0464120436919202	-0.00217805494936842	0.826363030760533
HO	MUS81	NoDrug	DMSO	Neutral	DNA_repair	0.0310307844301829	0.238966857681682	0.000868036089300415	0.00947512434444607	Expected	Expected	-0.177374815322059	-0.00860708825514565	0.588256747142088
MAG1	MUS81	NoDrug	DMSO	DNA_repair	DNA_repair	-0.235417496908877	0.288693243940097	-0.00720100159827543	0.0122515327468008	Expected	Expected	-0.371851415742927	-0.0194525343450763	0.196560551146243
MAL13	MUS81	NoDrug	DMSO	Neutral	DNA_repair	0.15091074444883	-0.298399270294761	0.00523779639065081	-0.0140770565998347	Expected	Expected	0.32978838460078	0.0193148529904855	0.242392785771298
MMS1	MUS81	NoDrug	DMSO	DNA_repair	DNA_repair	-1.46865189188351	-2.94993370288739	-0.0417477142407121	-0.107275244899522	Expected	Negative	1.41966707179734	0.0655275306588095	7.32967426259094e-13
MMS4	MUS81	NoDrug	DMSO	DNA_repair	DNA_repair	-1.5217002845212	-2.36756455362308	-0.052975657251971	-0.114468846068998	Expected	Negative	1.03213962491762	0.0614931888170266	4.83162865600887e-07
MPH1	MUS81	NoDrug	DMSO	DNA_repair	DNA_repair	-10.3200445477235	-11.4938830432564	-0.351944618573685	-0.539668650711709	Negative	Negative	3.23490519824878	0.187724032138024	3.10245732228916e-64
APT2	NGL3	NoDrug	DMSO	Neutral	Neutral	0.124195173345841	0.053011892025855	0.00387392393581453	0.0022832219218218	Expected	Expected	0.0299123619444461	0.00159070201399272	0.831098614625753
CLA4	NGL3	NoDrug	DMSO	DNA_repair	Neutral	0.141537062150458	-0.261520346906093	0.00339302221696306	-0.00827099469069936	Expected	Expected	0.293912140024623	0.0116640169076624	0.313445718541433
CSM2	NGL3	NoDrug	DMSO	DNA_repair	Neutral	0.19631391134604	0.103982495834201	0.00498031323390524	0.0036602190541907	Expected	Expected	0.0304242134305047	0.00132009417971454	0.831098614625753
CSM3	NGL3	NoDrug	DMSO	DNA_repair	Neutral	-0.335989962317283	-0.717674296398888	-0.00703364848065284	-0.0201207281628091	Expected	Expected	0.374030335225279	0.0130870796821563	0.173169706200017
FLO8	NGL3	NoDrug	DMSO	Neutral	Neutral	-0.591072392030126	-0.111887459188735	-0.0147328221837183	-0.00391515697374249	Expected	Expected	-0.251797114099259	-0.0108176652099758	0.441871778505398
GAL2	NGL3	NoDrug	DMSO	Neutral	Neutral	0.461233767272756	0.393710296570703	0.0114875283610442	0.0136453620017886	Expected	Expected	-0.0505593390491579	-0.00215783364074438	0.823824351486986
HO	NGL3	NoDrug	DMSO	Neutral	Neutral	0.24172817029656	0.0674148629276687	0.00532329534963653	0.0020729530335597	Expected	Expected	0.0859387670772722	0.00325034231607682	0.740530747468605
MAG1	NGL3	NoDrug	DMSO	DNA_repair	Neutral	0.270523315675325	-0.0294589265748974	0.00694163987001544	-0.00105515764758174	Expected	Expected	0.18149425434659	0.00799679751759718	0.562529201768985
MAL13	NGL3	NoDrug	DMSO	Neutral	Neutral	0.45152241706551	0.273842739424885	0.0137453959641091	0.0113633928302485	Expected	Expected	0.046283839574492	0.00238200313386061	0.806774086290696
MMS1	NGL3	NoDrug	DMSO	DNA_repair	Neutral	0.22399696461351	0.188274940924427	0.00530743555389507	0.00573439335294574	Expected	Expected	-0.0110643550305048	-0.000426957799050663	0.860567222601659
MMS4	NGL3	NoDrug	DMSO	DNA_repair	Neutral	-0.280225633131434	-0.456434330909348	-0.00713421563038636	-0.0159273682878538	Expected	Expected	0.203567728654161	0.00879315265746741	0.499431390025362
MPH1	NGL3	NoDrug	DMSO	DNA_repair	Neutral	-0.358993877358693	-0.356927216113636	-0.00893220106476076	-0.0122377361917284	Expected	Expected	0.0780287076764624	0.00330553512696761	0.761223619798914
MUS81	NGL3	NoDrug	DMSO	DNA_repair	Neutral	-0.58171262206488	-0.413311569164633	-0.0144647105348458	-0.0143545161969446	Expected	Expected	-0.00257979922732708	-0.000110194337901258	0.860567222601659
APT2	PSY3	NoDrug	DMSO	Neutral	DNA_repair	0.102425338905295	-0.192960163078652	0.00318451238950552	-0.00821929472619907	Expected	Expected	0.216244416899167	0.0114038071157046	0.487333074756691
CLA4	PSY3	NoDrug	DMSO	DNA_repair	DNA_repair	0.231928064925537	0.0937067270639579	0.00549768736075748	0.00288552999968695	Expected	Expected	0.0672193753741609	0.00261215736107053	0.776850558369531
CSM2	PSY3	NoDrug	DMSO	DNA_repair	DNA_repair	1.59048046329238	1.34877266501536	0.0403799554493682	0.0471704163120374	Expected	Expected	-0.15712610757486	-0.00679046086266919	0.617113486299078
CSM3	PSY3	NoDrug	DMSO	DNA_repair	DNA_repair	-0.774802676407635	0.14026315158455	-0.0161644935075241	0.00389007439138203	Expected	Expected	-0.577858815838889	-0.0200545678989061	0.0156668620748505
FLO8	PSY3	NoDrug	DMSO	Neutral	DNA_repair	0.308823892677292	0.133980040481253	0.00770898677981659	0.00466535472365227	Expected	Expected	0.0710392110162208	0.00304363205616432	0.773189231638168
GAL2	PSY3	NoDrug	DMSO	Neutral	DNA_repair	-0.0148371625821959	-0.0257459063863686	-0.000370043119411693	-0.000887538828602703	Expected	Expected	0.0121623845705746	0.000517495709191009	0.846155143103378
HO	PSY3	NoDrug	DMSO	Neutral	DNA_repair	0.375693567472219	0.20534608229573	0.00823204473182446	0.00620451464821796	Expected	Expected	0.054322848953567	0.0020275300836065	0.798177345240022
MAG1	PSY3	NoDrug	DMSO	DNA_repair	DNA_repair	0.0511797065810236	-0.283716930362433	0.0012986197001883	-0.00990583179594133	Expected	Expected	0.259598369766224	0.0112044514961296	0.399928929493997
MAL13	PSY3	NoDrug	DMSO	Neutral	DNA_repair	-0.421018389157242	-0.28344337693811	-0.0127676206368125	-0.0115864467838815	Expected	Expected	-0.0232066820058047	-0.00118117385293104	0.846155143103378
MMS1	PSY3	NoDrug	DMSO	DNA_repair	DNA_repair	-2.51855607774883	-3.51516498417984	-0.0589485372646595	-0.104142968959423	Expected	Negative	1.19698975563491	0.0451944316947631	2.5907595694346e-09
MMS4	PSY3	NoDrug	DMSO	DNA_repair	DNA_repair	0.603469651836251	0.70490641368734	0.0152087979425319	0.0239801859439019	Expected	Expected	-0.207178916277292	-0.00877138800136994	0.514424410839785
MPH1	PSY3	NoDrug	DMSO	DNA_repair	DNA_repair	0.336536274616155	0.475599832612531	0.00828379297420275	0.0159045973984139	Expected	Expected	-0.183529934589105	-0.0076208044242112	0.582580527418176
MUS81	PSY3	NoDrug	DMSO	DNA_repair	DNA_repair	0.800886698626257	0.760208850806929	0.0197097476575788	0.0257833536684002	Expected	Expected	-0.144940662034235	-0.00607360601082139	0.639536679137712
NGL3	PSY3	NoDrug	DMSO	Neutral	DNA_repair	-0.00790533851964801	0.199001208954617	-0.000170415755459806	0.00592615666414206	Expected	Expected	-0.165834048390287	-0.00609657241960186	0.60847344427625
APT2	RAD18	NoDrug	DMSO	Neutral	DNA_repair	0.324156118227289	0.175797138404379	0.0142413330114607	0.0103190069216962	Expected	Expected	0.0534968118906044	0.0039223260897645	0.798177345240022
CLA4	RAD18	NoDrug	DMSO	DNA_repair	DNA_repair	-8.83406884363646	-10.1272138609775	-0.242956278364732	-0.348520929050587	Negative	Negative	2.39628074756995	0.105564650685855	1.40411633720151e-35
CSM2	RAD18	NoDrug	DMSO	DNA_repair	DNA_repair	0.264295392053701	0.513344641174677	0.0108881815800097	0.0273635315609135	Expected	Expected	-0.244554635137431	-0.0164753499809038	0.44638824951818
CSM3	RAD18	NoDrug	DMSO	DNA_repair	DNA_repair	-8.49506880812784	-8.93462795472397	-0.244121176727197	-0.337525483844122	Negative	Negative	1.96785776490317	0.0934043071169244	3.48850298938292e-24
FLO8	RAD18	NoDrug	DMSO	Neutral	DNA_repair	-0.0572532730759996	0.572873627787757	-0.00231017944672996	0.0311583824348479	Expected	Expected	-0.494199849786871	-0.0334685618815779	0.0505617173508645
GAL2	RAD18	NoDrug	DMSO	Neutral	DNA_repair	-0.0505438000981759	-0.17405167360029	-0.00203489854733325	-0.00937271246444752	Expected	Expected	0.109134746596093	0.00733781391711427	0.689117376767417
HO	RAD18	NoDrug	DMSO	Neutral	DNA_repair	-0.112176428657545	-0.112091078450702	-0.0038060262569063	-0.00502728177987374	Expected	Expected	0.0217159116599746	0.00122125552296743	0.839984569731218
MAG1	RAD18	NoDrug	DMSO	DNA_repair	DNA_repair	-2.45576090425035	-2.74404805377369	-0.0731966292195566	-0.108727458770828	Expected	Negative	0.716605737227932	0.0355308295512712	0.0011396396174768
MAL13	RAD18	NoDrug	DMSO	Neutral	DNA_repair	-0.468271059895997	-0.343389600798809	-0.0191219987469248	-0.0183258958189237	Expected	Expected	-0.0118470460264289	-0.000796102928001082	0.860567222601659
MMS1	RAD18	NoDrug	DMSO	DNA_repair	DNA_repair	-1.74626338997346	-3.08995507745052	-0.04729769767322	-0.101685655483823	Expected	Negative	1.27607691992452	0.0543879578106029	1.74003899571992e-10
MMS4	RAD18	NoDrug	DMSO	DNA_repair	DNA_repair	-7.98497014269996	-9.8406096041627	-0.237884459866838	-0.378999110002548	Negative	Negative	2.89814673306451	0.141114650135709	1.14170570860675e-51
MPH1	RAD18	NoDrug	DMSO	DNA_repair	DNA_repair	-0.289294447511102	-0.840991961977877	-0.00837429299428173	-0.0320996898507578	Expected	Expected	0.495268186264777	0.023725396856476	0.0426734032175979
MUS81	RAD18	NoDrug	DMSO	DNA_repair	DNA_repair	-7.23585985290405	-8.09104118598068	-0.209038922205447	-0.315734009306985	Negative	Negative	2.19751298074193	0.106695087101537	5.16535840147442e-30
NGL3	RAD18	NoDrug	DMSO	Neutral	DNA_repair	0.38790988156319	0.3051363279587	0.0110173952828078	0.0114869369598063	Expected	Expected	-0.00995686789177351	-0.000469541676998466	0.860567222601659
PSY3	RAD18	NoDrug	DMSO	DNA_repair	DNA_repair	0.231071403058382	0.265504716289462	0.00665632442279034	0.0101757301974785	Expected	Expected	-0.0734056351963399	-0.00351940577468818	0.786515769064835
APT2	RAD5	NoDrug	DMSO	Neutral	DNA_repair	-0.0281166282839359	-0.00634927733048228	-0.00126081692684329	-0.00038741983518627	Expected	Expected	-0.0115340486346361	-0.000873397091657021	0.860567222601659
CLA4	RAD5	NoDrug	DMSO	DNA_repair	DNA_repair	0.798590077566929	0.487950673669523	0.0224057818639999	0.017445266511469	Expected	Expected	0.109150497751835	0.00496051535253084	0.689117376767417
CSM2	RAD5	NoDrug	DMSO	DNA_repair	DNA_repair	-0.236135833214651	-0.393600160323528	-0.00992589102508048	-0.0218089422729256	Expected	Expected	0.170858811830245	0.0118830512478451	0.587260750544826
CSM3	RAD5	NoDrug	DMSO	DNA_repair	DNA_repair	-8.64076051562055	-9.5041012925892	-0.253400389759085	-0.373122063534648	Negative	Negative	2.44314799160463	0.119721673775563	5.96787881609939e-37
FLO8	RAD5	NoDrug	DMSO	Neutral	DNA_repair	0.54714486472512	0.130925406329686	0.0225295202237305	0.00740008856801513	Expected	Expected	0.2163517416267	0.0151294316557153	0.487333074756691
GAL2	RAD5	NoDrug	DMSO	Neutral	DNA_repair	-0.16410773750035	-0.127723340890851	-0.00674282749443316	-0.00714928267791664	Expected	Expected	0.0058536523774943	0.000406455183483476	0.860567222601659
HO	RAD5	NoDrug	DMSO	Neutral	DNA_repair	0.260926902573819	0.220073443203984	0.00774678661813272	0.00871719358428481	Expected	Expected	-0.0196033878015958	-0.000970406966152084	0.858419125025164
MAG1	RAD5	NoDrug	DMSO	DNA_repair	DNA_repair	0.475265575438392	0.101690208535032	0.0144535612422089	0.00418800402179165	Expected	Expected	0.200516775307251	0.0102655572204172	0.503048293409803
MAL13	RAD5	NoDrug	DMSO	Neutral	DNA_repair	-0.525544788937604	-0.756245170913865	-0.0218990272992199	-0.0419564751303921	Expected	Expected	0.289072510798068	0.0200574478311723	0.323533125141049
MMS1	RAD5	NoDrug	DMSO	DNA_repair	DNA_repair	-4.60556233826471	-6.01810524535878	-0.127282851732155	-0.205783374545919	Negative	Negative	1.78547575007036	0.0785005228137646	4.73528549127709e-20
MMS4	RAD5	NoDrug	DMSO	DNA_repair	DNA_repair	-7.01309959842628	-8.67539026399756	-0.213190176314631	-0.347200260393442	Negative	Negative	2.66648145628602	0.134010084078811	7.82525757698547e-44
MPH1	RAD5	NoDrug	DMSO	DNA_repair	DNA_repair	-0.415783158819234	0.105685749826351	-0.0140839207759732	0.00481829733332661	Expected	Expected	-0.332802208556517	-0.0189022181092998	0.258782175496262
MUS81	RAD5	NoDrug	DMSO	DNA_repair	DNA_repair	-7.28828233787083	-7.61729340894748	-0.214862776869688	-0.308899463831083	Negative	Negative	1.87563857168831	0.0940366869613955	4.79615325418232e-22
NGL3	RAD5	NoDrug	DMSO	Neutral	DNA_repair	-0.0339479593780598	0.0739669671000866	-0.000983980719492158	0.00289374067687864	Expected	Expected	-0.0796418830774273	-0.0038777213963708	0.776850558369531
PSY3	RAD5	NoDrug	DMSO	DNA_repair	DNA_repair	0.670074576782951	0.273932253244651	0.0196932438617058	0.0109091876738568	Expected	Expected	0.1774743977987	0.00878405618784896	0.572862629982938
APT2	RAD51	NoDrug	DMSO	Neutral	DNA_repair	-0.0907125010106238	-0.066418319368427	-0.00311404355048737	-0.00298480362935482	Expected	Expected	-0.00228536918756133	-0.00012923992113255	0.860567222601659
CLA4	RAD51	NoDrug	DMSO	DNA_repair	DNA_repair	0.101663731123016	0.369373538276626	0.00282091418754258	0.0128362745906902	Expected	Expected	-0.225215674978859	-0.0100153604031476	0.487333074756691
CSM2	RAD51	NoDrug	DMSO	DNA_repair	DNA_repair	-0.543750506149023	-0.413031163485757	-0.0148521447097376	-0.0148948740923808	Expected	Expected	0.000944526530156869	4.2729382643188e-05	0.860567222601659
CSM3	RAD51	NoDrug	DMSO	DNA_repair	DNA_repair	0.530586612009694	1.16852740083692	0.0122832709135025	0.0342506964740758	Expected	Expected	-0.588139895334929	-0.0219674255605733	0.0133400898681833
GAL2	RAD51	NoDrug	DMSO	Neutral	DNA_repair	0.525444760064918	0.190988001829153	0.014111484051835	0.00676183190570482	Expected	Expected	0.165391124015351	0.00734965214613021	0.588916668954818
HO	RAD51	NoDrug	DMSO	Neutral	DNA_repair	-0.507185188787093	-0.256263949910609	-0.0139486705725955	-0.00941777706257454	Expected	Expected	-0.0987089633608613	-0.00453089351002097	0.739993260521611
MAG1	RAD51	NoDrug	DMSO	DNA_repair	DNA_repair	-0.248766063898837	-0.86969100359377	-0.00735731176685393	-0.0340332167422645	Expected	Expected	0.543834673551518	0.0266759049754105	0.0223877334218204
MAL13	RAD51	NoDrug	DMSO	Neutral	DNA_repair	-0.554735487349597	-0.167475125353796	-0.0187866508566951	-0.00731155836789552	Expected	Expected	-0.207682926214626	-0.0114750924887995	0.513741764562055
MMS1	RAD51	NoDrug	DMSO	DNA_repair	DNA_repair	-1.73748032179995	-2.40024450257614	-0.0476418552069076	-0.0804636135105659	Expected	Negative	0.757852959916749	0.0328217583036583	0.000501064174726427
MMS4	RAD51	NoDrug	DMSO	DNA_repair	DNA_repair	0.614277200414941	0.753801007660795	0.0179946408468264	0.028775139012237	Expected	Expected	-0.224042718723597	-0.0107804981654106	0.487525473630166
MPH1	RAD51	NoDrug	DMSO	DNA_repair	DNA_repair	-1.59710740262791	-0.155266666072601	-0.0530380490396325	-0.00673812593440972	Expected	Expected	-0.847277189326747	-0.0462999231052228	8.63662324065743e-05
MUS81	RAD51	NoDrug	DMSO	DNA_repair	DNA_repair	0.779148970358126	0.93693556679303	0.0223474897014778	0.0354518899374671	Expected	Expected	-0.275996708721957	-0.0131044002359893	0.385203001687982
NGL3	RAD51	NoDrug	DMSO	Neutral	DNA_repair	0.255810756276363	-0.0867011533008623	0.00619772567831816	-0.0027874203789124	Expected	Expected	0.223197002826269	0.00898514605723056	0.474452708983909
PSY3	RAD51	NoDrug	DMSO	DNA_repair	DNA_repair	0.475668323744335	0.28723930164155	0.011410166702789	0.00901683190638834	Expected	Expected	0.0605795948060499	0.00239333479640066	0.787719044913115
RAD18	RAD51	NoDrug	DMSO	DNA_repair	DNA_repair	-0.155583190097932	-1.71209953706144	-0.0044643724847288	-0.0620769937937557	Expected	Expected	1.24598771076405	0.0576126213090269	5.05538557322952e-10
RAD5	RAD51	NoDrug	DMSO	DNA_repair	DNA_repair	-11.3262319851167	-13.0253650589897	-0.331635235197862	-0.490781632498742	Negative	Negative	3.33512346779894	0.15914639730088	3.44015814311689e-68
APT2	RAD52	NoDrug	DMSO	Neutral	DNA_repair	-0.200244814087793	0.167189776442984	-0.0122506677899255	0.0129494148308558	Expected	Expected	-0.255318144610736	-0.0252000826207814	0.435458438373624
CLA4	RAD52	NoDrug	DMSO	DNA_repair	DNA_repair	0.154423483862745	0.599653576730603	0.00590544770908235	0.0272596570256	Expected	Expected	-0.359467681243547	-0.0213542093165176	0.215696727011161
CSM2	RAD52	NoDrug	DMSO	DNA_repair	DNA_repair	0.349813999344367	1.24009269185969	0.0200107522625695	0.08727538922569	Expected	Positive	-0.741667010905185	-0.0672646369631204	0.000863537018833174
CSM3	RAD52	NoDrug	DMSO	DNA_repair	DNA_repair	-5.64858423692143	-6.95116850370972	-0.226392224071962	-0.346876758807277	Negative	Negative	1.88244068666488	0.120484534735316	3.44594846817787e-22
FLO8	RAD52	NoDrug	DMSO	Neutral	DNA_repair	0.306326633524265	0.0495473549467487	0.0172657030292143	0.00355787434034444	Expected	Expected	0.15016301656297	0.0137078286888699	0.61272867955693
GAL2	RAD52	NoDrug	DMSO	Neutral	DNA_repair	-0.387799404606646	-0.227110299965182	-0.021766441998759	-0.0161536160967948	Expected	Expected	-0.0619478841533005	-0.00561282590196418	0.801516090818274
HO	RAD52	NoDrug	DMSO	Neutral	DNA_repair	-0.204910632273181	0.16636306677614	-0.0120663165305696	0.0122231689938537	Expected	Expected	-0.257964268474265	-0.0242894855244234	0.428971663938392
MAG1	RAD52	NoDrug	DMSO	DNA_repair	DNA_repair	0.895283543674826	-0.0998203785611083	0.037126088983842	-0.00521996522510465	Expected	Expected	0.634490744884318	0.0423460542089467	0.00521066467258096
MAL13	RAD52	NoDrug	DMSO	Neutral	DNA_repair	-0.67885923189481	-0.0688094164250677	-0.0385204255422306	-0.00484873201649621	Expected	Expected	-0.372177057608437	-0.0336716935257344	0.196560551146243
MMS1	RAD52	NoDrug	DMSO	DNA_repair	DNA_repair	-1.59715069415407	-2.17931501090274	-0.0600097296237735	-0.0948054827541084	Expected	Negative	0.605332098227487	0.0347957531303348	0.00835246476378067
MMS4	RAD52	NoDrug	DMSO	DNA_repair	DNA_repair	0.346525370960561	0.855479665993474	0.0202900050124239	0.0622602969582815	Expected	Expected	-0.449321258727426	-0.0419702919458576	0.0835837877225119
MPH1	RAD52	NoDrug	DMSO	DNA_repair	DNA_repair	-0.919965964664744	-0.891714787947237	-0.0517698930634328	-0.0633168193216678	Expected	Expected	0.127448141984017	0.011546926258235	0.651427713784736
MUS81	RAD52	NoDrug	DMSO	DNA_repair	DNA_repair	1.40775467182548	1.04196229708164	0.0567811857944235	0.0536901023650305	Expected	Expected	0.0472375547625943	0.00309108342939308	0.806774086290696
NGL3	RAD52	NoDrug	DMSO	Neutral	DNA_repair	-0.220498864370095	0.129908550251777	-0.00871751886599054	0.00645094928896369	Expected	Expected	-0.238971918631968	-0.0151684681549542	0.463340733208559
PSY3	RAD52	NoDrug	DMSO	DNA_repair	DNA_repair	-0.00464245397299366	-0.489731551345128	-0.000186200017832337	-0.0247591040216265	Expected	Expected	0.380775429034183	0.0245729040037942	0.161996536392961
RAD51	RAD52	NoDrug	DMSO	DNA_repair	DNA_repair	3.06555514544381	3.18074576634597	0.122118401380616	0.152261378916883	Positive	Positive	-0.484016852879542	-0.0301429775362665	0.0562255345686801
APT2	RAD54	NoDrug	DMSO	Neutral	DNA_repair	0.0609685947569844	0.0124880353809636	0.00181006943908537	0.000491793316674429	Expected	Expected	0.0267300065644589	0.00131827612241094	0.831098614625753
CLA4	RAD54	NoDrug	DMSO	DNA_repair	DNA_repair	0.269050531892278	0.55829314814631	0.00600500092388746	0.0156220040904157	Expected	Expected	-0.268685374871665	-0.00961700316652824	0.405708779659521
CSM2	RAD54	NoDrug	DMSO	DNA_repair	DNA_repair	0.206186912316493	-0.28365131774917	0.00503541031408644	-0.00921803770170116	Expected	Expected	0.350628067075262	0.0142534480157876	0.212474946781253
CSM3	RAD54	NoDrug	DMSO	DNA_repair	DNA_repair	0.674706114072668	1.13069056288649	0.0134179366416603	0.0289409707385295	Expected	Expected	-0.478904636413951	-0.0155230340968693	0.0593018275426568
FLO8	RAD54	NoDrug	DMSO	Neutral	DNA_repair	0.765952279349956	0.1273601795963	0.0184000703392152	0.00413067802505838	Expected	Expected	0.353547193905572	0.0142693923141568	0.207501837294421
GAL2	RAD54	NoDrug	DMSO	Neutral	DNA_repair	0.0282831877949709	0.0377498814877299	0.000678731682861123	0.00121174426506793	Expected	Expected	-0.0132993472004604	-0.000533012582206805	0.860567222601659
HO	RAD54	NoDrug	DMSO	Neutral	DNA_repair	-0.00466686781486441	0.189091554049269	-0.000104994857257671	0.00568883293294765	Expected	Expected	-0.154227134082461	-0.00579382779020532	0.621880464986169
MAG1	RAD54	NoDrug	DMSO	DNA_repair	DNA_repair	-0.788774347717095	-0.702622488785712	-0.0188645651754343	-0.0223251415576154	Expected	Expected	0.0870168080929319	0.00346057638218112	0.739993260521611
MAL13	RAD54	NoDrug	DMSO	Neutral	DNA_repair	-0.019863579630741	0.0907638650317444	-0.000573145390235616	0.00341254060847878	Expected	Expected	-0.0840972746984513	-0.00398568599871439	0.770426124482993
MMS1	RAD54	NoDrug	DMSO	DNA_repair	DNA_repair	0.39634561842373	-0.834199776538549	0.00873146183097772	-0.0224550034488035	Expected	Expected	0.89658602195651	0.0311864652797812	1.95760374304898e-05
MMS4	RAD54	NoDrug	DMSO	DNA_repair	DNA_repair	0.93889065813767	1.49402566643158	0.0223065676077495	0.0462456735332843	Expected	Expected	-0.613501306793338	-0.0239391059255348	0.00869944967480698
MPH1	RAD54	NoDrug	DMSO	DNA_repair	DNA_repair	1.16671075465323	1.08767651552186	0.0332084112791127	0.0405978204077179	Expected	Expected	-0.157423494220395	-0.00738940912860522	0.617113486299078
MUS81	RAD54	NoDrug	DMSO	DNA_repair	DNA_repair	0.0215401123686389	0.422134711777361	0.000499995787530945	0.0130580318440541	Expected	Expected	-0.324714783156205	-0.0125580360565231	0.273442003234404
NGL3	RAD54	NoDrug	DMSO	Neutral	DNA_repair	0.177523796183379	-0.0491407520727337	0.0036388341599907	-0.00134343911567749	Expected	Expected	0.145810489636602	0.00498227327566818	0.617113486299078
PSY3	RAD54	NoDrug	DMSO	DNA_repair	DNA_repair	-0.24430950041242	0.0332594454604333	-0.00498925566547897	0.000898491845970873	Expected	Expected	-0.173858992273874	-0.00588774751144984	0.59588697864175
RAD18	RAD54	NoDrug	DMSO	DNA_repair	DNA_repair	0.13963565934144	0.906880527067432	0.00395785575453798	0.0332099945334741	Expected	Expected	-0.631688355611907	-0.0292521387789362	0.00654570033031184
RAD5	RAD54	NoDrug	DMSO	DNA_repair	DNA_repair	-8.43392503855387	-9.76296814157427	-0.24392850160988	-0.371596098731526	Negative	Negative	2.67066003890424	0.127667597121646	6.05080058222732e-44
RAD51	RAD54	NoDrug	DMSO	DNA_repair	DNA_repair	4.17560993089099	4.78372855968617	0.0944807254077506	0.136740441589637	Positive	Positive	-1.15919539427535	-0.0422597161818866	1.31775974451889e-08
RAD52	RAD54	NoDrug	DMSO	DNA_repair	DNA_repair	3.16448806333521	2.450803292821	0.124627608543477	0.118483958541615	Positive	Positive	0.0985254241322003	0.0061436500018615	0.714068158996173
APT2	RAD55	NoDrug	DMSO	Neutral	DNA_repair	-0.730857570938583	-0.403711456223541	-0.0237793221512061	-0.0172482942911819	Expected	Expected	-0.121614713072942	-0.00653102786002428	0.686684015342544
CLA4	RAD55	NoDrug	DMSO	DNA_repair	DNA_repair	0.980227143124136	0.562440019636964	0.0257548927921659	0.0184502141808601	Expected	Expected	0.173800796084829	0.00730467861130572	0.580498906578319
CSM2	RAD55	NoDrug	DMSO	DNA_repair	DNA_repair	-0.636227402738182	-0.356873529721257	-0.0164861883171561	-0.0122540584882608	Expected	Expected	-0.0983817119159044	-0.00423212982889529	0.739993260521611
CSM3	RAD55	NoDrug	DMSO	DNA_repair	DNA_repair	0.047616001661101	-0.405751000221877	0.00104501535849163	-0.01129147796803	Expected	Expected	0.348081939566893	0.0123364933265217	0.215696727011161
FLO8	RAD55	NoDrug	DMSO	Neutral	DNA_repair	0.155564974302981	0.341975625267006	0.00396493966284882	0.0116627480553952	Expected	Expected	-0.180802857068075	-0.00769780839254642	0.588256747142088
GAL2	RAD55	NoDrug	DMSO	Neutral	DNA_repair	0.680355315075598	0.0110009934834298	0.0173291494191961	0.000371284076870563	Expected	Expected	0.401059475632135	0.0169578653423255	0.127645048250136
HO	RAD55	NoDrug	DMSO	Neutral	DNA_repair	0.0260423658603926	0.293216812180986	0.000606247257202615	0.00908995554048272	Expected	Expected	-0.218831581876399	-0.00848370828328011	0.49406811300308
MAG1	RAD55	NoDrug	DMSO	DNA_repair	DNA_repair	0.105882426871934	-0.786111322368549	0.00296461536288612	-0.0290721414809477	Expected	Expected	0.690659810669552	0.0320367568438339	0.00184433677967352
MAL13	RAD55	NoDrug	DMSO	Neutral	DNA_repair	-0.0512565105169719	0.370674507333038	-0.00164520189348883	0.0153551890915542	Expected	Expected	-0.324404541603375	-0.017000390985043	0.273442003234404
MMS1	RAD55	NoDrug	DMSO	DNA_repair	DNA_repair	0.186679627779707	-2.23323896318022	0.00484293673328662	-0.0707335799283243	Expected	Expected	1.84596812758901	0.0755765166616109	2.22569030206791e-21
MMS4	RAD55	NoDrug	DMSO	DNA_repair	DNA_repair	2.7398751275047	3.50966800182056	0.0759860945194117	0.126568112377973	Positive	Positive	-1.11185092504276	-0.0505820178585616	5.89071352828386e-08
MPH1	RAD55	NoDrug	DMSO	DNA_repair	DNA_repair	0.841566083482081	0.955168999971974	0.0228271902735603	0.0337742412738695	Expected	Expected	-0.245642482167712	-0.0109470510003092	0.44638824951818
MUS81	RAD55	NoDrug	DMSO	DNA_repair	DNA_repair	0.342872182113735	0.914876633439331	0.00930594103089349	0.0327563435773887	Expected	Expected	-0.52194866239989	-0.0234504025464952	0.0350371890328728
NGL3	RAD55	NoDrug	DMSO	Neutral	DNA_repair	-0.182133698873481	-0.259185628190735	-0.00417924234107345	-0.00789883200385926	Expected	Expected	0.0975038324512655	0.00371958966278582	0.717212561738344
PSY3	RAD55	NoDrug	DMSO	DNA_repair	DNA_repair	0.785260824449365	0.552002972169439	0.0178560949046731	0.016447369942069	Expected	Expected	0.0375846505064938	0.00140872496260409	0.823906184531682
RAD18	RAD55	NoDrug	DMSO	DNA_repair	DNA_repair	-11.1779926137916	-10.5314954741474	-0.305121971277169	-0.365878364492038	Negative	Negative	1.375131854668	0.0607563932148695	4.23854984588956e-12
RAD5	RAD55	NoDrug	DMSO	DNA_repair	DNA_repair	-10.9412673099213	-12.9750696845947	-0.304690145940973	-0.468521945742693	Negative	Negative	3.59277831748416	0.16383179980172	4.7326057835037e-79
RAD51	RAD55	NoDrug	DMSO	DNA_repair	DNA_repair	3.06264485229563	4.14205358228534	0.0804634423485665	0.136610166633564	Positive	Positive	-1.33154956141788	-0.0561467242849978	3.39574175670513e-11
RAD52	RAD55	NoDrug	DMSO	DNA_repair	DNA_repair	0.221231880581117	1.30087125183711	0.00838623831262368	0.0597021886027711	Expected	Expected	-0.862093766489984	-0.0513159502901474	6.07568947872786e-05
RAD54	RAD55	NoDrug	DMSO	DNA_repair	DNA_repair	3.43053044840286	3.52656091679423	0.0736153194176136	0.0956631986794108	Expected	Positive	-0.637443114596725	-0.0220478792617972	0.0059746280558758
APT2	RAD57	NoDrug	DMSO	Neutral	DNA_repair	0.149940596189132	0.472829919186892	0.00947147729064151	0.0410804312717242	Expected	Expected	-0.2942601618601	-0.0316089539810827	0.340550909062977
CLA4	RAD57	NoDrug	DMSO	DNA_repair	DNA_repair	-0.0066077494132951	-0.403931914981588	-0.000261368327444148	-0.0205271365514955	Expected	Expected	0.314696309612858	0.0202657682240513	0.272275104024796
CSM2	RAD57	NoDrug	DMSO	DNA_repair	DNA_repair	0.199865284571117	-0.0625044537435069	0.0118459746696217	-0.00492047831850781	Expected	Expected	0.170149250733265	0.0167664529881295	0.588256747142088
CSM3	RAD57	NoDrug	DMSO	DNA_repair	DNA_repair	-0.393648987629486	-0.922653318457072	-0.0162538114573481	-0.0515586354190393	Expected	Expected	0.508125591749256	0.0353048239616913	0.0360401410250365
FLO8	RAD57	NoDrug	DMSO	Neutral	DNA_repair	-0.0823934393379997	-0.231204233729151	-0.00477720738542628	-0.0186075263263638	Expected	Expected	0.139430815131308	0.0138303189409375	0.628993553556706
GAL2	RAD57	NoDrug	DMSO	Neutral	DNA_repair	-0.325880451291676	-0.146442255385774	-0.0188364979855766	-0.0116544194733954	Expected	Expected	-0.0730185319435066	-0.00718207851218128	0.786606738385088
HO	RAD57	NoDrug	DMSO	Neutral	DNA_repair	0.420984181636035	0.731345191091905	0.0175883283385009	0.0412168054195442	Expected	Expected	-0.336806030425867	-0.0236284770810432	0.251022200026591
MAG1	RAD57	NoDrug	DMSO	DNA_repair	DNA_repair	-0.71161358930394	-1.33711427021812	-0.0305455706534339	-0.0783699044930838	Expected	Negative	0.658299274617691	0.0478243338396499	0.00338772249640832
MAL13	RAD57	NoDrug	DMSO	Neutral	DNA_repair	-0.149559712005627	-0.208408211456967	-0.00877956501856459	-0.0164204036607397	Expected	Expected	0.077766315318387	0.00764083864217509	0.761223619798914
MMS1	RAD57	NoDrug	DMSO	DNA_repair	DNA_repair	-0.200680288890896	-0.597490465716292	-0.00780033338759965	-0.0289738108996577	Expected	Expected	0.340695141938085	0.0211734775120581	0.227421977490129
MMS4	RAD57	NoDrug	DMSO	DNA_repair	DNA_repair	0.604235829049359	0.346351906319104	0.0259087653292204	0.0197412928449864	Expected	Expected	0.0864694552496643	0.00616747248423409	0.740530747468605
MPH1	RAD57	NoDrug	DMSO	DNA_repair	DNA_repair	-0.887644201917089	-0.684596313343341	-0.0369311961742779	-0.0386310870873242	Expected	Expected	0.0242463819608425	0.0016998909130463	0.835365606816856
MUS81	RAD57	NoDrug	DMSO	DNA_repair	DNA_repair	-0.0123920805411349	-0.769610199417404	-0.000514670346940586	-0.0444607405955244	Expected	Expected	0.61765213433656	0.0439460702485838	0.0068594794760365
NGL3	RAD57	NoDrug	DMSO	Neutral	DNA_repair	-0.275760324208196	-0.00802868222335094	-0.0112454666689571	-0.000446538770036301	Expected	Expected	-0.156582652158725	-0.0107989278989208	0.617113486299078
PSY3	RAD57	NoDrug	DMSO	DNA_repair	DNA_repair	-0.0359218305689491	-0.157103800460134	-0.00148957712743563	-0.00890606313057725	Expected	Expected	0.105592958172399	0.00741648600314162	0.694561646280251
RAD51	RAD57	NoDrug	DMSO	DNA_repair	DNA_repair	1.95988069033403	2.20050839860443	0.080825657957705	0.117830699485573	Positive	Positive	-0.547515503332207	-0.0370050415278678	0.0248151089091562
RAD54	RAD57	NoDrug	DMSO	DNA_repair	DNA_repair	0.493554474221591	0.98985693452156	0.0201028196184721	0.0535071349415136	Expected	Expected	-0.493541228962873	-0.0334043153230415	0.0506530344517906
RAD55	RAD57	NoDrug	DMSO	DNA_repair	DNA_repair	1.47004147722894	1.8312939238693	0.0576781865942035	0.0937752542347445	Expected	Positive	-0.559552892678126	-0.036097067640541	0.0210629016616147
APT2	RAD59	NoDrug	DMSO	Neutral	DNA_repair	0.128581131106606	0.0336385701831457	0.00462064517459917	0.0016309728460916	Expected	Expected	0.0495384706841554	0.00298967232850757	0.80263649056528
CLA4	RAD59	NoDrug	DMSO	DNA_repair	DNA_repair	-0.308418067193127	-0.128949452634453	-0.00906679922583747	-0.00490664495434079	Expected	Expected	-0.086517924492982	-0.00416015427149668	0.764708038504694
CSM2	RAD59	NoDrug	DMSO	DNA_repair	DNA_repair	-0.508485326445036	-0.326668475908978	-0.0144632678154566	-0.0126567909451961	Expected	Expected	-0.0375841459344375	-0.00180647687026045	0.831098614625753
CSM3	RAD59	NoDrug	DMSO	DNA_repair	DNA_repair	-1.12208931685785	-1.60800945773211	-0.0272130803709277	-0.0508439089398652	Expected	Expected	0.593010189703169	0.0236308285689375	0.0101411548720133
FLO8	RAD59	NoDrug	DMSO	Neutral	DNA_repair	-0.285163153392396	-0.0355003557889424	-0.00797622225171893	-0.0013629792912011	Expected	Expected	-0.13922108058517	-0.00661324296051783	0.651427713784736
GAL2	RAD59	NoDrug	DMSO	Neutral	DNA_repair	0.448041751570964	-0.00429658720398764	0.0125280005331435	-0.000163267291222664	Expected	Expected	0.269005854104069	0.0126912678243661	0.377802891752551
HO	RAD59	NoDrug	DMSO	Neutral	DNA_repair	-0.534112396219609	-0.642629697813132	-0.0137859669135683	-0.022769175497073	Expected	Expected	0.204928413251565	0.00898320858350472	0.499431390025362
MAG1	RAD59	NoDrug	DMSO	DNA_repair	DNA_repair	-0.509585724002287	-0.117262631463423	-0.0159579780523517	-0.00502046829714833	Expected	Expected	-0.206195875914599	-0.0109375097552033	0.517170873881295
MAL13	RAD59	NoDrug	DMSO	Neutral	DNA_repair	-0.0764279103645556	-0.0775518205203644	-0.00271523605067169	-0.00366571042280353	Expected	Expected	0.0160742099838087	0.000950474372131842	0.846155143103378
MMS1	RAD59	NoDrug	DMSO	DNA_repair	DNA_repair	-2.07264318038768	-2.62335640530037	-0.0602673777592217	-0.0965544324567226	Expected	Negative	0.773614083969068	0.0362870546975009	0.000366098300106793
MMS4	RAD59	NoDrug	DMSO	DNA_repair	DNA_repair	0.352779511322749	0.590048835336423	0.0109356072720293	0.0246233923561591	Expected	Expected	-0.263305158394606	-0.0136877850841298	0.421381258918601
MPH1	RAD59	NoDrug	DMSO	DNA_repair	DNA_repair	-0.171334388645109	0.178615180000203	-0.00519926930272435	0.00730552562131465	Expected	Expected	-0.245534516819728	-0.012504794924039	0.44638824951818
MUS81	RAD59	NoDrug	DMSO	DNA_repair	DNA_repair	0.14417360879755	0.385330754497379	0.00437609920960592	0.0159209711720936	Expected	Expected	-0.225184728371405	-0.0115448719624877	0.487333074756691
NGL3	RAD59	NoDrug	DMSO	Neutral	DNA_repair	0.251524439023689	0.0637937454337007	0.00639999599066241	0.00222352916753063	Expected	Expected	0.0967794721293386	0.00417646682313178	0.719033126149569
PSY3	RAD59	NoDrug	DMSO	DNA_repair	DNA_repair	0.264972271154952	0.294877298430726	0.00666807056791884	0.0100084570216517	Expected	Expected	-0.0790575169802031	-0.00334038645373282	0.776850558369531
RAD18	RAD59	NoDrug	DMSO	DNA_repair	DNA_repair	-9.05423627891593	-9.82063208957858	-0.266917042634425	-0.376145748756296	Negative	Negative	2.25992433830304	0.109228706121872	1.05445365610748e-31
RAD5	RAD59	NoDrug	DMSO	DNA_repair	DNA_repair	-7.93313077021251	-8.67177772523332	-0.238672432652088	-0.34526673187392	Negative	Negative	2.13600288792253	0.106594299221832	2.15357057462865e-28
RAD51	RAD59	NoDrug	DMSO	DNA_repair	DNA_repair	0.75210553728754	0.442594795666256	0.0220634345349467	0.0168695192374365	Expected	Expected	0.107988111212066	0.00519391529751013	0.689117376767417
RAD52	RAD59	NoDrug	DMSO	DNA_repair	DNA_repair	1.30442001816141	1.6764671451463	0.0534008016637355	0.0847472586321108	Expected	Positive	-0.481890497997669	-0.0313464569683753	0.0575981574391525
RAD54	RAD59	NoDrug	DMSO	DNA_repair	DNA_repair	0.606456444626245	1.45421499635033	0.0143727260336091	0.0448748762385525	Expected	Expected	-0.783934767183904	-0.0305021502049433	0.000366098300106793
RAD55	RAD59	NoDrug	DMSO	DNA_repair	DNA_repair	-8.76091749415436	-10.8336101093553	-0.243124969187679	-0.390093295305378	Negative	Negative	3.2328643714126	0.146968326117699	3.48644655889635e-64
RAD57	RAD59	NoDrug	DMSO	DNA_repair	DNA_repair	-0.8203934679811	-1.23529087534596	-0.0347531388113405	-0.0698846942749736	Expected	Expected	0.497080905828068	0.0351315554636331	0.0418320642909281
APT2	RAD61	NoDrug	DMSO	Neutral	DNA_repair	0.11957136320477	0.0263114973498453	0.00533363922879334	0.00160160045270016	Expected	Expected	0.0494538778980852	0.00373203877609318	0.80263649056528
CLA4	RAD61	NoDrug	DMSO	DNA_repair	DNA_repair	-1.71337400333763	-1.76344412444614	-0.059128617272131	-0.0786739169472091	Expected	Negative	0.34652754220221	0.0195452996750781	0.21576166170719
CSM2	RAD61	NoDrug	DMSO	DNA_repair	DNA_repair	-0.830710441417756	-0.962084979097123	-0.0300068008659394	-0.0477490271573294	Expected	Expected	0.28903638743189	0.0177422262913901	0.323533125141049
CSM3	RAD61	NoDrug	DMSO	DNA_repair	DNA_repair	-10.3358805152946	-11.1727804373849	-0.309774796085311	-0.441881899668404	Negative	Negative	2.66221559321801	0.132107103583093	1.02131658198208e-43
FLO8	RAD61	NoDrug	DMSO	Neutral	DNA_repair	0.448058526647705	0.476398752572006	0.0159315151660228	0.0235354999308489	Expected	Expected	-0.124925459563741	-0.00760398476482616	0.677520267438977
GAL2	RAD61	NoDrug	DMSO	Neutral	DNA_repair	0.0956385405521455	0.392486026990304	0.00339641471756961	0.0191908640958302	Expected	Expected	-0.261361374577377	-0.0157944493782605	0.422147095145712
HO	RAD61	NoDrug	DMSO	Neutral	DNA_repair	0.200055144155269	0.158731430307783	0.0063135901814383	0.00689592952618274	Expected	Expected	-0.010844913502552	-0.000582339344744439	0.860567222601659
MAG1	RAD61	NoDrug	DMSO	DNA_repair	DNA_repair	-1.44060104872565	-0.777197875468868	-0.0532192925738263	-0.0393065390835502	Expected	Expected	-0.222141303412485	-0.0139127534902761	0.489530834010154
MAL13	RAD61	NoDrug	DMSO	Neutral	DNA_repair	-0.314917552631535	0.0960709266454399	-0.013734771358848	0.00562055606061954	Expected	Expected	-0.26524316218017	-0.0193553274194675	0.417877281096578
MMS1	RAD61	NoDrug	DMSO	DNA_repair	DNA_repair	-1.95906351638308	-2.35973935271911	-0.0666457412664448	-0.101560784471077	Expected	Negative	0.636434828164257	0.0349150432046326	0.00507847714184311
MMS4	RAD61	NoDrug	DMSO	DNA_repair	DNA_repair	-0.591767531767628	-0.778051336617691	-0.0216968497851558	-0.0383038108944768	Expected	Expected	0.27054486653828	0.0166069611093209	0.375098094432285
MPH1	RAD61	NoDrug	DMSO	DNA_repair	DNA_repair	0.0283499939624606	-0.0605216238822432	0.00101520650995986	-0.00293050147780241	Expected	Expected	0.0655174159850471	0.00394570798776227	0.779785348756885
MUS81	RAD61	NoDrug	DMSO	DNA_repair	DNA_repair	0.212450263548444	0.218870415326475	0.00761747495332508	0.0107410891373458	Expected	Expected	-0.0513937894715234	-0.00312361418402069	0.821830796847485
NGL3	RAD61	NoDrug	DMSO	Neutral	DNA_repair	0.165581378491147	0.131403515977265	0.0051430863633865	0.00561767359798397	Expected	Expected	-0.00898097671987456	-0.000474587234597477	0.860567222601659
PSY3	RAD61	NoDrug	DMSO	DNA_repair	DNA_repair	0.120460386075045	-0.295281757316775	0.00371878721863972	-0.0124098723631913	Expected	Expected	0.309290789647744	0.016128659581831	0.282251148094751
RAD18	RAD61	NoDrug	DMSO	DNA_repair	DNA_repair	-0.563013930681368	-0.150880800786358	-0.0225422470049203	-0.00800923233167392	Expected	Expected	-0.218574761965173	-0.0145330146732463	0.49406811300308
RAD5	RAD61	NoDrug	DMSO	DNA_repair	DNA_repair	-0.00919698034293857	-0.0616148656958462	-0.000375665415515921	-0.00340052464578007	Expected	Expected	0.0440547564326145	0.00302485923026414	0.811910414271108
RAD51	RAD61	NoDrug	DMSO	DNA_repair	DNA_repair	-1.77428344678253	-0.923681044717618	-0.0617476102097599	-0.0418534252933527	Expected	Expected	-0.348203112648746	-0.0198941849164073	0.232462495517537
RAD52	RAD61	NoDrug	DMSO	DNA_repair	DNA_repair	-0.0844058051847991	0.00559998861413046	-0.00469926116673765	0.000392510409123301	Expected	Expected	-0.0568834849361683	-0.00509177157586095	0.806774086290696
RAD54	RAD61	NoDrug	DMSO	DNA_repair	DNA_repair	-0.0777092041831892	0.904683860265798	-0.00227646479244539	0.0348817052291635	Expected	Expected	-0.767363468173327	-0.0371581700216089	0.000510053998172349
RAD55	RAD61	NoDrug	DMSO	DNA_repair	DNA_repair	0.0874788787487853	-0.266967828640993	0.0028850025011314	-0.0114654090903022	Expected	Expected	0.265019196440713	0.0143504115914336	0.385203001687982
RAD59	RAD61	NoDrug	DMSO	DNA_repair	DNA_repair	-1.98454598086864	-2.59512524989168	-0.0726181979904974	-0.127712420579185	Expected	Negative	0.898388981353255	0.0550942225886874	1.89968897579739e-05
APT2	RTT101	NoDrug	DMSO	Neutral	DNA_repair	-0.0911798285918038	-0.145307351376552	-0.0025704912266357	-0.00528712930579291	Expected	Expected	0.0590198935459373	0.00271663807915721	0.791038529760779
CLA4	RTT101	NoDrug	DMSO	DNA_repair	DNA_repair	-3.09713570107245	-2.18157595617546	-0.0664576253121075	-0.0571493392240482	Expected	Expected	-0.274882866027403	-0.00930828608805936	0.387840773874861
CSM2	RTT101	NoDrug	DMSO	DNA_repair	DNA_repair	0.0446603671446654	0.343630770202206	0.00102962201235896	0.0102701883542704	Expected	Expected	-0.244809291504274	-0.00924056634191146	0.44638824951818
CSM3	RTT101	NoDrug	DMSO	DNA_repair	DNA_repair	-1.20983436195164	-0.893684739866591	-0.0228785116334399	-0.0211435491095283	Expected	Expected	-0.0572827021579217	-0.00173496252391155	0.806774086290696
FLO8	RTT101	NoDrug	DMSO	Neutral	DNA_repair	1.02605856114419	0.506518991447056	0.0232715287967255	0.015096924450461	Expected	Expected	0.218260589885657	0.00817460434626456	0.485745227851561
GAL2	RTT101	NoDrug	DMSO	Neutral	DNA_repair	0.0821660939910057	0.068227175059883	0.00186105984837137	0.00201338217378802	Expected	Expected	-0.00409465676541158	-0.000152322325416649	0.862089526541716
HO	RTT101	NoDrug	DMSO	Neutral	DNA_repair	-0.205773967185246	-0.191894561803054	-0.00478884753149845	-0.00587112050314917	Expected	Expected	0.0281543164810859	0.00108227297165072	0.831098614625753
MAG1	RTT101	NoDrug	DMSO	DNA_repair	DNA_repair	-1.9723403007799	-1.94702910502339	-0.045330247055259	-0.0578501817992252	Expected	Expected	0.333299929089144	0.0125199347439662	0.236018909862596
MAL13	RTT101	NoDrug	DMSO	Neutral	DNA_repair	-0.376113777517133	-0.314039861141826	-0.0103367657265199	-0.010939995195191	Expected	Expected	0.013594770612254	0.000603229468671144	0.846155143103378
MMS1	RTT101	NoDrug	DMSO	DNA_repair	DNA_repair	4.46217728213027	5.21520695814777	0.0942922531034897	0.131454521986343	Positive	Positive	-1.12982860379623	-0.0371622688828529	3.37565234152093e-08
MMS4	RTT101	NoDrug	DMSO	DNA_repair	DNA_repair	-0.961467971645045	0.201403177878249	-0.0219426295337457	0.00583259250261391	Expected	Expected	-0.753296305799849	-0.0277752220363596	0.000688123938380097
MPH1	RTT101	NoDrug	DMSO	DNA_repair	DNA_repair	-0.218171617425886	-2.31514619571864	-0.00528696697023643	-0.0719877988125418	Expected	Expected	1.69196896444613	0.0667008318423054	4.41689039429571e-18
MUS81	RTT101	NoDrug	DMSO	DNA_repair	DNA_repair	0.550133524714042	0.154794566447707	0.0122607475584932	0.0044756785787843	Expected	Expected	0.213253214272672	0.00778506897970892	0.487525473630166
NGL3	RTT101	NoDrug	DMSO	Neutral	DNA_repair	0.0259450144469724	-0.136570459512555	0.000506635028297517	-0.0034661920637897	Expected	Expected	0.124061780403244	0.00397282709208721	0.654380151598648
PSY3	RTT101	NoDrug	DMSO	DNA_repair	DNA_repair	0.20873035929639	-0.313722070126939	0.00406146981153772	-0.00785652889714713	Expected	Expected	0.37579899082664	0.0119179987086848	0.17040721285217
RAD18	RTT101	NoDrug	DMSO	DNA_repair	DNA_repair	0.0682987592643228	0.526068701962938	0.00179433421464972	0.0173345400851319	Expected	Expected	-0.368754387579378	-0.0155402058704822	0.200545658749216
RAD5	RTT101	NoDrug	DMSO	DNA_repair	DNA_repair	0.191525613668432	-0.188494247895781	0.00513179245548023	-0.0064536962314312	Expected	Expected	0.266478482579067	0.0115854886869114	0.384309412349825
RAD51	RTT101	NoDrug	DMSO	DNA_repair	DNA_repair	0.78317136373141	-0.0202238199466013	0.0169897265545549	-0.000539785139681815	Expected	Expected	0.509657646945527	0.0175295116942367	0.0354782697167169
RAD52	RTT101	NoDrug	DMSO	DNA_repair	DNA_repair	0.317426704073675	0.512719579370621	0.0115832625820144	0.0223218994746562	Expected	Expected	-0.189037939285526	-0.0107386368926418	0.571686115760686
RAD54	RTT101	NoDrug	DMSO	DNA_repair	DNA_repair	1.41882841110271	1.5994281424767	0.0262627152120948	0.0368265690586463	Expected	Expected	-0.357579722008682	-0.0105638538465515	0.21576166170719
RAD55	RTT101	NoDrug	DMSO	DNA_repair	DNA_repair	1.45513197635113	0.642083669387124	0.0299658310021398	0.0162347852527202	Expected	Expected	0.421073398695858	0.0137310457494197	0.103196213602595
RAD57	RTT101	NoDrug	DMSO	DNA_repair	DNA_repair	0.256308092888786	-0.157649078663402	0.00968804829491719	-0.00765200982317939	Expected	Expected	0.281861482458708	0.0173400581180966	0.342722920775036
RAD59	RTT101	NoDrug	DMSO	DNA_repair	DNA_repair	-1.18712589445191	-2.46282740660263	-0.0269919705723104	-0.0710735690317607	Expected	Expected	1.19983946177257	0.0440815984594503	2.39817489633302e-09
RAD61	RTT101	NoDrug	DMSO	DNA_repair	DNA_repair	-1.62528722347668	-1.21005130075052	-0.0454333087092994	-0.043266003021628	Expected	Expected	-0.0477527973109509	-0.00216730568767146	0.823906184531682
APT2	RTT107	NoDrug	DMSO	Neutral	DNA_repair	-0.254112903772349	-0.137500926174507	-0.00868589653163646	-0.00616259311834892	Expected	Expected	-0.0447668675829339	-0.00252330341328754	0.827845721435563
CLA4	RTT107	NoDrug	DMSO	DNA_repair	DNA_repair	-0.129142439579324	0.0268630542878462	-0.00365646380802095	0.000962809206565099	Expected	Expected	-0.101132315662348	-0.00461927301458605	0.735727977079996
CSM2	RTT107	NoDrug	DMSO	DNA_repair	DNA_repair	-0.187808800664956	0.0540198972152322	-0.00505196533042225	0.00192578449987362	Expected	Expected	-0.156243247033176	-0.00697774983029587	0.617190729993186
CSM3	RTT107	NoDrug	DMSO	DNA_repair	DNA_repair	0.906103783121261	1.66131513409457	0.0209474377695003	0.0486678057232291	Expected	Expected	-0.742815571977755	-0.0277203679537288	0.000854172789552565
FLO8	RTT107	NoDrug	DMSO	Neutral	DNA_repair	0.266404619873277	-0.0614170389101486	0.00705366860223107	-0.00216678496169365	Expected	Expected	0.209031941819195	0.00922045356392472	0.49406811300308
GAL2	RTT107	NoDrug	DMSO	Neutral	DNA_repair	-0.231562974469614	-0.0504670367410927	-0.00612862955969661	-0.00176309971533395	Expected	Expected	-0.0996039922637868	-0.00436552984436266	0.738344097986508
HO	RTT107	NoDrug	DMSO	Neutral	DNA_repair	-0.202183952893306	-0.118325732704834	-0.00547278851934657	-0.00428692318777179	Expected	Expected	-0.0262214721071713	-0.00118586533157478	0.846155143103378
MAG1	RTT107	NoDrug	DMSO	DNA_repair	DNA_repair	-1.70337198229958	-1.84248384076026	-0.0512758866699231	-0.0741109048179297	Expected	Expected	0.454516255173898	0.0228350181480066	0.0706861448866686
MAL13	RTT107	NoDrug	DMSO	Neutral	DNA_repair	-0.722853009623872	-0.630234862994821	-0.0244863694776309	-0.0276570327522503	Expected	Expected	0.0571939238347926	0.00317066327461939	0.792704650324839
MMS1	RTT107	NoDrug	DMSO	DNA_repair	DNA_repair	-3.04969081327858	-3.09857069872256	-0.0854211138257865	-0.107455650873809	Negative	Negative	0.494293125720721	0.022034537048023	0.0429652228432736
MMS4	RTT107	NoDrug	DMSO	DNA_repair	DNA_repair	-7.86282832330321	-9.04136286347612	-0.234296298446464	-0.35479548769382	Negative	Negative	2.44555424536023	0.120499189247355	5.2849392003005e-37
MPH1	RTT107	NoDrug	DMSO	DNA_repair	DNA_repair	-1.3169171885952	-1.18833247343483	-0.0437125274164415	-0.0516975785567933	Expected	Expected	0.14592256676506	0.00798505114035186	0.617113486299078
MUS81	RTT107	NoDrug	DMSO	DNA_repair	DNA_repair	-0.0127071478962865	-0.426531041539887	-0.000371308627612721	-0.0165382177110113	Expected	Expected	0.332985298963162	0.0161669090833985	0.236018909862596
NGL3	RTT107	NoDrug	DMSO	Neutral	DNA_repair	0.519527820116597	0.241898986409375	0.0126189433108206	0.00783701235258757	Expected	Expected	0.118096132447173	0.00478193095823307	0.66619753661059
PSY3	RTT107	NoDrug	DMSO	DNA_repair	DNA_repair	-0.922229287454527	-1.29179230296916	-0.0221193541723829	-0.0406677170689053	Expected	Expected	0.468662600241463	0.0185483628965224	0.059128815584953
RAD18	RTT107	NoDrug	DMSO	DNA_repair	DNA_repair	0.0174705892158172	-0.912479752273279	0.00048199689127792	-0.0316568231195097	Expected	Expected	0.725059812916219	0.0321388200107876	0.000962901419806602
RAD5	RTT107	NoDrug	DMSO	DNA_repair	DNA_repair	-2.58331401160069	-2.78627273938156	-0.0727103560679552	-0.100422202082569	Expected	Negative	0.605990882278903	0.0277118460146141	0.008341838652661
RAD51	RTT107	NoDrug	DMSO	DNA_repair	DNA_repair	-9.22346000991812	-10.5839893490117	-0.26000816010446	-0.378756460884651	Negative	Negative	2.60668050454798	0.118748300780191	5.71527318522661e-42
RAD52	RTT107	NoDrug	DMSO	DNA_repair	DNA_repair	1.23916133816484	1.22289596095742	0.0475211299189745	0.0560255645371825	Expected	Expected	-0.142343113535655	-0.00850443461820795	0.644971566215186
RAD54	RTT107	NoDrug	DMSO	DNA_repair	DNA_repair	-0.212269309434534	-0.574088171075299	-0.00479234469229464	-0.0164137005948432	Expected	Expected	0.319004713273137	0.0116213559025486	0.264572342720958
RAD55	RTT107	NoDrug	DMSO	DNA_repair	DNA_repair	-0.181731383025508	-0.218205852971278	-0.0048488594251037	-0.00737328206183682	Expected	Expected	0.0586330689701904	0.00252442263673312	0.791038529760779
RAD57	RTT107	NoDrug	DMSO	DNA_repair	DNA_repair	0.13736400513454	-0.428952156414136	0.00544969856719726	-0.0219775700874496	Expected	Expected	0.423259612009381	0.0274272686546468	0.10105727695484
RAD59	RTT107	NoDrug	DMSO	DNA_repair	DNA_repair	-0.462335953175922	-0.234220815087451	-0.0138233054390771	-0.00919378005603805	Expected	Expected	-0.0938237984296532	-0.00462952538303909	0.74993013610449
RAD61	RTT107	NoDrug	DMSO	DNA_repair	DNA_repair	0.313577602716394	-0.139741864174328	0.0109572316645168	-0.00639313547228552	Expected	Expected	0.301391790806444	0.0173503671368023	0.298708064586508
RTT101	RTT107	NoDrug	DMSO	DNA_repair	DNA_repair	-15.9249875194638	-20.4274673113166	-0.345610663701571	-0.547597840473389	Negative	Negative	5.85628369641651	0.201987176771818	1.11741938553185e-208
APT2	SGS1	NoDrug	DMSO	Neutral	DNA_repair	-0.0103639263194547	0.0901295310706304	-0.000367494664651119	0.00432356309664378	Expected	Expected	-0.0786387028159315	-0.0046910577612949	0.776850558369531
CLA4	SGS1	NoDrug	DMSO	DNA_repair	DNA_repair	-0.36885521317698	0.0801976252761618	-0.0106538579554826	0.00299179026389458	Expected	Expected	-0.289226032624874	-0.0136456482193772	0.35263576667146
CSM2	SGS1	NoDrug	DMSO	DNA_repair	DNA_repair	1.44986331739375	1.83370147081893	0.0407365272065752	0.0703460124173099	Expected	Expected	-0.622683361583431	-0.0296094852107346	0.00758083572362815
CSM3	SGS1	NoDrug	DMSO	DNA_repair	DNA_repair	-12.9253770953616	-15.0250873922096	-0.309715942876345	-0.47068092586005	Negative	Negative	4.08126759303656	0.160964982983704	8.70435164372287e-102
FLO8	SGS1	NoDrug	DMSO	Neutral	DNA_repair	0.677297116915067	0.28455274221136	0.0187399864757054	0.0108349758982572	Expected	Expected	0.167947239694768	0.00790501057744825	0.588256747142088
GAL2	SGS1	NoDrug	DMSO	Neutral	DNA_repair	0.0953991301250353	-0.0607468537480605	0.00263704492482995	-0.00228634323741025	Expected	Expected	0.105431575183678	0.0049233881622402	0.694561646280251
HO	SGS1	NoDrug	DMSO	Neutral	DNA_repair	-0.170982056613492	-0.295704148786491	-0.00434832100405414	-0.0103200711907432	Expected	Expected	0.138289521118217	0.00597175018668902	0.630049450880084
MAG1	SGS1	NoDrug	DMSO	DNA_repair	DNA_repair	-0.756131700693678	-0.0318576575214002	-0.0232594660750081	-0.00133824643576062	Expected	Expected	-0.421029736974217	-0.0219212196392475	0.116161287039346
MAL13	SGS1	NoDrug	DMSO	Neutral	DNA_repair	0.0472405428651336	0.357272243986795	0.00165533513973384	0.0166507637766925	Expected	Expected	-0.257173614538842	-0.0149954286369586	0.429470767235698
MMS1	SGS1	NoDrug	DMSO	DNA_repair	DNA_repair	-1.3386560624778	-1.44006762339716	-0.0381631431084855	-0.0517630018640905	Expected	Expected	0.296436841331759	0.0135998587556051	0.307116658957723
MMS4	SGS1	NoDrug	DMSO	DNA_repair	DNA_repair	-20.6236456263827	-22.3874562560472	-0.628424219111049	-0.91776882270959	Negative	Negative	5.66465676498779	0.289344603598541	1.56250226956681e-195
MPH1	SGS1	NoDrug	DMSO	DNA_repair	DNA_repair	-0.468963824063969	-1.15616348900099	-0.0139843119472902	-0.0464034272134245	Expected	Expected	0.648371609452042	0.0324191152661343	0.00407294532292776
MUS81	SGS1	NoDrug	DMSO	DNA_repair	DNA_repair	-17.8871652368766	-10.6211023688381	-0.534315990593591	-0.431385760623756	Negative	Negative	-2.04154435397391	-0.102930229969835	1.03693803138166e-25
NGL3	SGS1	NoDrug	DMSO	Neutral	DNA_repair	-0.268338927263853	-0.486496679751295	-0.00673000988374995	-0.0167048803646221	Expected	Expected	0.234585641430076	0.00997487048087219	0.44638824951818
PSY3	SGS1	NoDrug	DMSO	DNA_repair	DNA_repair	1.71290011891534	1.96447680848002	0.0424938632320522	0.0658376747929603	Expected	Expected	-0.559844086682495	-0.0233438115609081	0.0210629016616147
RAD18	SGS1	NoDrug	DMSO	DNA_repair	DNA_repair	1.44120393972531	1.77780204009935	0.0422408071474266	0.0681930686441246	Expected	Expected	-0.537602910872788	-0.025952261496698	0.027909779760553
RAD5	SGS1	NoDrug	DMSO	DNA_repair	DNA_repair	1.7631687716382	2.20836813032981	0.0527246473544889	0.0880203853088188	Expected	Positive	-0.708349547902754	-0.0352957379543299	0.00166687378510149
RAD51	SGS1	NoDrug	DMSO	DNA_repair	DNA_repair	1.49863267639416	2.20582101886009	0.043207031485826	0.0825989570816375	Expected	Positive	-0.833531431721387	-0.0393919255958115	0.000118948390188005
RAD52	SGS1	NoDrug	DMSO	DNA_repair	DNA_repair	1.41267730901615	2.13917895508778	0.0576175181815325	0.108307623393696	Expected	Positive	-0.779668308468627	-0.0506901052121635	0.000397553865994337
RAD54	SGS1	NoDrug	DMSO	DNA_repair	DNA_repair	2.13817220758583	2.52839983789537	0.0500067277848117	0.0771676544001328	Expected	Positive	-0.706379406680508	-0.0271609266153211	0.00171414030674118
RAD55	SGS1	NoDrug	DMSO	DNA_repair	DNA_repair	3.21410464309914	4.63530731089031	0.0877560944243749	0.163979393233218	Positive	Positive	-1.70570565114766	-0.076223298808843	3.96827324938541e-18
RAD57	SGS1	NoDrug	DMSO	DNA_repair	DNA_repair	1.32199093273594	1.86170166528869	0.0557936955665453	0.105677293356286	Expected	Positive	-0.705225557788517	-0.0498835977897406	0.00173312375130009
RAD59	SGS1	NoDrug	DMSO	DNA_repair	DNA_repair	-0.190258939661499	0.277168025086361	-0.0058047525535237	0.0113318691767352	Expected	Expected	-0.335922759255578	-0.0171366217302589	0.252287933056116
RAD61	SGS1	NoDrug	DMSO	DNA_repair	DNA_repair	-0.0499802135465113	-0.0421391500607116	-0.00180350540754032	-0.00204130840612014	Expected	Expected	0.00393683418139455	0.00023780299857982	0.860567222601659
RTT101	SGS1	NoDrug	DMSO	DNA_repair	DNA_repair	-10.261531026665	-10.3914991742247	-0.23051620094623	-0.296414756605557	Negative	Negative	1.81496929043052	0.0658985556593273	1.08033386245003e-20
RTT107	SGS1	NoDrug	DMSO	DNA_repair	DNA_repair	-11.1271935241212	-12.600842844946	-0.326341461653103	-0.483844859761684	Negative	Negative	3.2597870244359	0.157503398108581	3.44081710916654e-65
APT2	SHU1	NoDrug	DMSO	Neutral	DNA_repair	-0.177258384284364	-0.0363085675837497	-0.00640412143963964	-0.0017898170388998	Expected	Expected	-0.0754999538238965	-0.00461430440073984	0.78000752357323
CLA4	SHU1	NoDrug	DMSO	DNA_repair	DNA_repair	0.217014426702165	0.781617736431746	0.00559871177093525	0.026193681383043	Expected	Expected	-0.486966973833124	-0.0205949696121078	0.0546390433534492
CSM2	SHU1	NoDrug	DMSO	DNA_repair	DNA_repair	2.02826536196351	2.06570900583263	0.0621266936592939	0.0854964859549166	Expected	Positive	-0.453869800251456	-0.0233697922956227	0.0794062604983431
CSM3	SHU1	NoDrug	DMSO	DNA_repair	DNA_repair	-0.851596570329527	-0.114591888959746	-0.0204701477626551	-0.00366378618792629	Expected	Expected	-0.420154498767837	-0.0168063615747288	0.116761657516844
FLO8	SHU1	NoDrug	DMSO	Neutral	DNA_repair	0.720703044358805	0.0877505051994305	0.0216427512202869	0.00363512715376302	Expected	Expected	0.351949544795205	0.0180076240665238	0.210325359743574
GAL2	SHU1	NoDrug	DMSO	Neutral	DNA_repair	-0.0819996932203978	-0.0382383265571598	-0.00246083106334719	-0.00156745424593532	Expected	Expected	-0.0175851530557164	-0.000893376817411873	0.860567222601659
HO	SHU1	NoDrug	DMSO	Neutral	DNA_repair	-0.284868249343114	-0.424971816409914	-0.00711599356029472	-0.0145101937088907	Expected	Expected	0.174778714092475	0.007394200148596	0.580402103579723
MAG1	SHU1	NoDrug	DMSO	DNA_repair	DNA_repair	-0.610635124946284	-0.258728463866606	-0.0169438238463292	-0.00987706468500723	Expected	Expected	-0.149737418725826	-0.00706675916132202	0.630049450880084
MAL13	SHU1	NoDrug	DMSO	Neutral	DNA_repair	0.256584059669946	0.116208827307741	0.00891930701283364	0.00541745801466659	Expected	Expected	0.0602189895709608	0.00350184899816705	0.787903963527032
MMS1	SHU1	NoDrug	DMSO	DNA_repair	DNA_repair	0.264623026324321	-0.367222627847348	0.00673777968946185	-0.0118290531451817	Expected	Expected	0.452186974379179	0.0185668328346436	0.072037471153933
MMS4	SHU1	NoDrug	DMSO	DNA_repair	DNA_repair	-0.621961229764151	-0.19087557881609	-0.017184109887309	-0.00708914637063916	Expected	Expected	-0.21808174951111	-0.0100949635166698	0.494661304827162
MPH1	SHU1	NoDrug	DMSO	DNA_repair	DNA_repair	-0.0875295809947224	-0.23528794485573	-0.00235559166602616	-0.00862244730457724	Expected	Expected	0.137834364018016	0.00626685563855108	0.630413302707035
MUS81	SHU1	NoDrug	DMSO	DNA_repair	DNA_repair	-0.180952990693441	-0.176248605448977	-0.00485854965374006	-0.00656096049214059	Expected	Expected	0.0370909106903143	0.00170241083840052	0.823906184531682
NGL3	SHU1	NoDrug	DMSO	Neutral	DNA_repair	0.215276193163832	0.0924065767974597	0.00527777757331574	0.00311275478886244	Expected	Expected	0.0519658434151686	0.0021650227844533	0.798735219200553
PSY3	SHU1	NoDrug	DMSO	DNA_repair	DNA_repair	1.9504003719009	2.61685786154537	0.0478696401723691	0.0876098019637333	Expected	Positive	-0.957322763432277	-0.0397401617913642	5.4966955581743e-06
RAD18	SHU1	NoDrug	DMSO	DNA_repair	DNA_repair	-1.50916424872989	-0.977934255001383	-0.0600559507782172	-0.0501151526900001	Expected	Expected	-0.153212618328874	-0.00994079808821719	0.622896096035684
RAD5	SHU1	NoDrug	DMSO	DNA_repair	DNA_repair	-0.0994923137442546	-0.0788930599397729	-0.00403877593895135	-0.00420063558724535	Expected	Expected	0.00241747049872468	0.000161859648294004	0.860567222601659
RAD51	SHU1	NoDrug	DMSO	DNA_repair	DNA_repair	0.461286944716036	0.186861997414467	0.0121888717813697	0.00645429372207227	Expected	Expected	0.131864260309676	0.00573457805929745	0.644255952465872
RAD52	SHU1	NoDrug	DMSO	DNA_repair	DNA_repair	1.28478257274999	0.885425080516806	0.0711249618064333	0.0599311536001301	Expected	Expected	0.128014003568167	0.0111938082063033	0.651427713784736
RAD54	SHU1	NoDrug	DMSO	DNA_repair	DNA_repair	0.0620693619077764	0.492326340517527	0.00146604123668652	0.0153384912500996	Expected	Expected	-0.354827969428025	-0.0138724500134131	0.221156788564212
RAD55	SHU1	NoDrug	DMSO	DNA_repair	DNA_repair	0.909899530172672	0.674573173949813	0.0228199555915461	0.0222051178112281	Expected	Expected	0.0148573264688752	0.000614837780317914	0.846155143103378
RAD57	SHU1	NoDrug	DMSO	DNA_repair	DNA_repair	0.330921216852445	-0.146310710039041	0.018964043889571	-0.0110854216211038	Expected	Expected	0.316317089624213	0.0300494655106748	0.270004347785557
RAD59	SHU1	NoDrug	DMSO	DNA_repair	DNA_repair	-0.139952555446603	0.455560284435009	-0.00384914535942172	0.0168908209953977	Expected	Expected	-0.449265209084816	-0.0207399663548194	0.0835837877225119
RAD61	SHU1	NoDrug	DMSO	DNA_repair	DNA_repair	0.201604338072107	0.0250036360774041	0.00704510899294001	0.00118857391753671	Expected	Expected	0.0992655286802345	0.0058565350754033	0.713581644718616
RTT101	SHU1	NoDrug	DMSO	DNA_repair	DNA_repair	0.299668655306548	-0.618317148669439	0.00668982010116438	-0.0177283796650801	Expected	Expected	0.671975262746255	0.0244181997662445	0.00263828979388789
RTT107	SHU1	NoDrug	DMSO	DNA_repair	DNA_repair	-0.464385255910411	-0.311372592853501	-0.0120830015774934	-0.010621852320826	Expected	Expected	-0.0340567120554268	-0.00146114925666731	0.838650623861955
SGS1	SHU1	NoDrug	DMSO	DNA_repair	DNA_repair	1.02546736612579	1.43293660433562	0.0278718698140448	0.0526373392788347	Expected	Expected	-0.541962832679065	-0.0247654694647899	0.0262105494350592
APT2	SHU2	NoDrug	DMSO	Neutral	DNA_repair	0.0440211224020045	0.0532901320573926	0.00196635015534158	0.00323985313643174	Expected	Expected	-0.0168805893831779	-0.00127350298109017	0.860567222601659
CLA4	SHU2	NoDrug	DMSO	DNA_repair	DNA_repair	0.31303571913582	-0.0734327652967727	0.00875722027608742	-0.00261841723413881	Expected	Expected	0.250997688049221	0.0113756375102262	0.421381258918601
CSM2	SHU2	NoDrug	DMSO	DNA_repair	DNA_repair	1.38957583062252	1.73798916045507	0.0582664798798355	0.095996804393156	Expected	Positive	-0.54407713309053	-0.0377303245133204	0.0260293494128145
CSM3	SHU2	NoDrug	DMSO	DNA_repair	DNA_repair	-0.141537981349597	-0.398907059945473	-0.00413197884355111	-0.0155974854313305	Expected	Expected	0.234965223477515	0.0114655065877794	0.44638824951818
FLO8	SHU2	NoDrug	DMSO	Neutral	DNA_repair	-0.300685638252946	-0.168741449168772	-0.0123197494937065	-0.00950349852506933	Expected	Expected	-0.0404362993775953	-0.00281625096863716	0.831098614625753
GAL2	SHU2	NoDrug	DMSO	Neutral	DNA_repair	-0.0208000671504817	0.176674402452911	-0.000850556790756564	0.0098509763497553	Expected	Expected	-0.154768490189309	-0.0107015331405119	0.6208995021274
HO	SHU2	NoDrug	DMSO	Neutral	DNA_repair	0.0578707124344769	0.432235787274303	0.00171095515943321	0.0170710956573567	Expected	Expected	-0.311343721680957	-0.0153601404979235	0.299099611105003
MAG1	SHU2	NoDrug	DMSO	DNA_repair	DNA_repair	0.133429209614834	-0.108339980026556	0.00404703938244653	-0.00444688647193038	Expected	Expected	0.166428745766091	0.00849392585437691	0.588256747142088
MAL13	SHU2	NoDrug	DMSO	Neutral	DNA_repair	0.0784686300569693	-0.119664420053362	0.00325962128528806	-0.00661772450188875	Expected	Expected	0.142806029955612	0.00987734578717681	0.622516445926352
MMS1	SHU2	NoDrug	DMSO	DNA_repair	DNA_repair	0.896663151045277	0.162211321495132	0.0247003781099254	0.0055313723364824	Expected	Expected	0.437284791066433	0.019169005773443	0.0842091080586728
MMS4	SHU2	NoDrug	DMSO	DNA_repair	DNA_repair	0.572131673560167	0.667299279532336	0.0173422881410581	0.026615375743898	Expected	Expected	-0.185105578809114	-0.00927308760283992	0.580498906578319
MPH1	SHU2	NoDrug	DMSO	DNA_repair	DNA_repair	-4.34357061386076	-3.78499897385711	-0.127831386538634	-0.149662658612111	Negative	Negative	0.442904515872363	0.0218312720734777	0.0794062604983431
MUS81	SHU2	NoDrug	DMSO	DNA_repair	DNA_repair	-0.151533417082602	0.14080161690496	-0.00444677571335297	0.00568694970592678	Expected	Expected	-0.202980184126256	-0.0101337254192797	0.528118929166528
NGL3	SHU2	NoDrug	DMSO	Neutral	DNA_repair	-0.00462846914209558	0.028227576197733	-0.000133588709850746	0.00110215530888704	Expected	Expected	-0.0254504591427788	-0.00123574401873779	0.846155143103378
PSY3	SHU2	NoDrug	DMSO	DNA_repair	DNA_repair	1.66415881077958	2.40327173931648	0.0487618103759968	0.0954855783113374	Expected	Positive	-0.946447821319716	-0.0467237679353406	7.27623817173652e-06
RAD51	SHU2	NoDrug	DMSO	DNA_repair	DNA_repair	1.46719076464662	1.21564668652091	0.0428353102655926	0.0456829252941045	Expected	Expected	-0.0598396310622219	-0.00284761502851193	0.803704527751155
RAD54	SHU2	NoDrug	DMSO	DNA_repair	DNA_repair	0.0645179273682765	0.272956397938112	0.00186001411667929	0.010361919627774	Expected	Expected	-0.178356815253341	-0.00850190551109469	0.588256747142088
RAD59	SHU2	NoDrug	DMSO	DNA_repair	DNA_repair	-0.380667748267204	-0.953455701926093	-0.0114163759880872	-0.037853545985265	Expected	Expected	0.531339857963453	0.0264371699971778	0.0262105494350592
RAD61	SHU2	NoDrug	DMSO	DNA_repair	DNA_repair	0.0122084584838138	0.039492445637433	0.000497374664813024	0.00217289965679993	Expected	Expected	-0.0244738299363339	-0.00167552499198691	0.846155143103378
RTT101	SHU2	NoDrug	DMSO	DNA_repair	DNA_repair	0.305995892577479	-0.520695785041188	0.00818081051204067	-0.0177913016677189	Expected	Expected	0.598646153270263	0.0259721121797596	0.00924650114801762
RTT107	SHU2	NoDrug	DMSO	DNA_repair	DNA_repair	0.37429166627086	-0.298967854684734	0.0105044014050907	-0.0107497438534717	Expected	Expected	0.46597448890363	0.0212541452585624	0.0601424389055765
SGS1	SHU2	NoDrug	DMSO	DNA_repair	DNA_repair	1.97910338648522	1.36914230102341	0.0590206024654446	0.0543952150363668	Expected	Expected	0.0931098617515567	0.00462538742907783	0.729756218830246
SHU1	SHU2	NoDrug	DMSO	DNA_repair	DNA_repair	1.65483846062879	2.36679661075212	0.067010685015146	0.125597163504615	Expected	Positive	-0.877678579711886	-0.0585864784894693	4.16779317241307e-05
APT2	SLX4	NoDrug	DMSO	Neutral	DNA_repair	-0.104314293420371	-0.057888393947989	-0.00470645823340746	-0.00360357461337591	Expected	Expected	-0.0143452600403025	-0.00110288362003155	0.860567222601659
CLA4	SLX4	NoDrug	DMSO	DNA_repair	DNA_repair	0.113861670297127	0.381862706398958	0.00392945870579845	0.0171834362685325	Expected	Expected	-0.233719315697941	-0.013253977562734	0.474452708983909
CSM2	SLX4	NoDrug	DMSO	DNA_repair	DNA_repair	0.0533844774300477	-0.148155957555472	0.00195971735728609	-0.00753833620596168	Expected	Expected	0.151384362432631	0.00949805356324777	0.612089450706376
CSM3	SLX4	NoDrug	DMSO	DNA_repair	DNA_repair	-0.894771566030233	-0.697690906030412	-0.0271211500592918	-0.0282204196665301	Expected	Expected	0.0217483041640323	0.00109926960723831	0.839984569731218
FLO8	SLX4	NoDrug	DMSO	Neutral	DNA_repair	0.280249198037802	0.118293750601497	0.0101316890097112	0.00600328702633475	Expected	Expected	0.0662565252968815	0.00412840198337646	0.778276037240342
GAL2	SLX4	NoDrug	DMSO	Neutral	DNA_repair	0.171380581849928	-0.172160039254908	0.00618778254738623	-0.00863348843540461	Expected	Expected	0.239851720621773	0.0148212709827908	0.442726386029569
HO	SLX4	NoDrug	DMSO	Neutral	DNA_repair	-0.100152641217441	-0.260264773663749	-0.00318773818385292	-0.0114916756140363	Expected	Expected	0.15256166031352	0.00830393743018341	0.611112777516857
MAG1	SLX4	NoDrug	DMSO	DNA_repair	DNA_repair	-0.0841694359099976	-0.503664086521199	-0.00310896951600398	-0.0257055608457472	Expected	Expected	0.358670108995534	0.0225965913297432	0.199594885460123
MAL13	SLX4	NoDrug	DMSO	Neutral	DNA_repair	0.0792081083498722	0.0384761833415159	0.00348301862617576	0.00229120153378272	Expected	Expected	0.0161002613003378	0.00119181709239303	0.846155143103378
MMS1	SLX4	NoDrug	DMSO	DNA_repair	DNA_repair	-1.28656590875559	-1.67232007225385	-0.0438583400079714	-0.0725131985992026	Expected	Expected	0.519517951834373	0.0286548585912312	0.0310794468427175
MMS4	SLX4	NoDrug	DMSO	DNA_repair	DNA_repair	-0.69043354456465	-0.494784465913093	-0.0253168399093958	-0.0245800158183535	Expected	Expected	-0.0119332995007174	-0.000736824091042299	0.860567222601659
MPH1	SLX4	NoDrug	DMSO	DNA_repair	DNA_repair	0.240041259034256	-0.0194935697666038	0.00860949195447022	-0.000953207451323113	Expected	Expected	0.157690210176484	0.00956269940579333	0.601081297188312
MUS81	SLX4	NoDrug	DMSO	DNA_repair	DNA_repair	-0.0586260546690611	-0.334332476179943	-0.00210525581843642	-0.0165788123113391	Expected	Expected	0.236400386838354	0.0144735564929026	0.44638824951818
NGL3	SLX4	NoDrug	DMSO	Neutral	DNA_repair	0.00446269783760104	-0.0123555369900922	0.000139721471431438	-0.000536939454462567	Expected	Expected	0.0126334587862484	0.000676660925894005	0.846155143103378
PSY3	SLX4	NoDrug	DMSO	DNA_repair	DNA_repair	-0.00336711958446944	-0.251242915824104	-0.000104822119270396	-0.0107596914443107	Expected	Expected	0.201243193965887	0.0106548693250403	0.503048293409803
RAD18	SLX4	NoDrug	DMSO	DNA_repair	DNA_repair	-0.313663922878896	-0.48856119021921	-0.0129791832919207	-0.0272026602982742	Expected	Expected	0.205033353562941	0.0142234770063535	0.499431390025362
RAD5	SLX4	NoDrug	DMSO	DNA_repair	DNA_repair	0.270610711313678	0.312210763771209	0.0114271443505197	0.0180715221639	Expected	Expected	-0.0927356666518342	-0.00664437781338025	0.753347124489482
RAD51	SLX4	NoDrug	DMSO	DNA_repair	DNA_repair	0.141451784513305	-0.311668410445261	0.00493524639396216	-0.0142794940814683	Expected	Expected	0.333655498786185	0.0192147404754304	0.236018909862596
RAD52	SLX4	NoDrug	DMSO	DNA_repair	DNA_repair	-0.619914096268907	-1.21625678818957	-0.0357597773103259	-0.089455533930245	Expected	Negative	0.574453774529915	0.0536957566199191	0.0138575022220855
RAD54	SLX4	NoDrug	DMSO	DNA_repair	DNA_repair	0.77779655343778	0.25873861715249	0.02303974555052	0.0101994018329575	Expected	Expected	0.260406315389429	0.0128403437175625	0.398352339324398
RAD55	SLX4	NoDrug	DMSO	DNA_repair	DNA_repair	0.832428781070465	-0.534845069021989	0.0275098703262186	-0.023269034176133	Expected	Expected	0.929428430030642	0.0507789045023515	8.4298491201589e-06
RAD57	SLX4	NoDrug	DMSO	DNA_repair	DNA_repair	0.459994178224041	0.364964310569823	0.0273649349921865	0.0300492293116218	Expected	Expected	-0.0264260145958044	-0.00268429431943525	0.846155143103378
RAD59	SLX4	NoDrug	DMSO	DNA_repair	DNA_repair	-0.441945036097114	-0.350707390946941	-0.016190692387743	-0.0174044401652465	Expected	Expected	0.0196768144777857	0.00121374777750351	0.843272429885986
RAD61	SLX4	NoDrug	DMSO	DNA_repair	DNA_repair	-1.13437939612375	-0.625298229258513	-0.0508654819841374	-0.0383748754019433	Expected	Expected	-0.164336447614823	-0.0124906065821942	0.611112777516857
RTT101	SLX4	NoDrug	DMSO	DNA_repair	DNA_repair	-0.198114740351545	-0.725808159252609	-0.00558638134922936	-0.0265163904518957	Expected	Expected	0.453522106924022	0.0209300091026663	0.0711805646710239
RTT107	SLX4	NoDrug	DMSO	DNA_repair	DNA_repair	0.0153742759679189	0.0983002411390946	0.000537178099066879	0.00452784674762897	Expected	Expected	-0.0690259738505428	-0.0039906686485621	0.791038529760779
SGS1	SLX4	NoDrug	DMSO	DNA_repair	DNA_repair	-15.3341708106966	-14.591084173202	-0.553929443031582	-0.714407944151021	Negative	Negative	2.63746421184144	0.160478501119439	6.16416162404617e-43
SHU1	SLX4	NoDrug	DMSO	DNA_repair	DNA_repair	0.144298032987958	-0.0759651505041686	0.00511926535304291	-0.00370310049650807	Expected	Expected	0.146331344192275	0.00882236584955098	0.617113486299078
SHU2	SLX4	NoDrug	DMSO	DNA_repair	DNA_repair	0.0283924123754711	0.293087717523763	0.00119399236271266	0.0168893856839312	Expected	Expected	-0.220012654429912	-0.0156953933212185	0.49406811300308
APT2	SRS2	NoDrug	DMSO	Neutral	DNA_repair	-0.451301734739395	-0.382916544310575	-0.013581543199716	-0.015821659689556	Expected	Expected	0.04382369266331	0.00224011648983996	0.811910414271108
CLA4	SRS2	NoDrug	DMSO	DNA_repair	DNA_repair	0.485733889051216	0.382134294270828	0.0111910020130591	0.0115345484243188	Expected	Expected	-0.00904721640584927	-0.000343546411259721	0.860567222601659
CSM2	SRS2	NoDrug	DMSO	DNA_repair	DNA_repair	0.592870170930584	0.768745854694627	0.0145413153289219	0.0258530082409296	Expected	Expected	-0.271758929564692	-0.0113116929120077	0.398352339324398
CSM3	SRS2	NoDrug	DMSO	DNA_repair	DNA_repair	-17.8683080458841	-20.1992217504528	-0.39021218208211	-0.590107651229067	Negative	Negative	5.48041947904494	0.199895469146957	4.02301558623796e-183
FLO8	SRS2	NoDrug	DMSO	Neutral	DNA_repair	0.0907607691227361	0.0199451633634854	0.00218779284267182	0.000668568648800857	Expected	Expected	0.036796129978198	0.00151922419387097	0.823906184531682
GAL2	SRS2	NoDrug	DMSO	Neutral	DNA_repair	0.208756600310623	0.353828456882747	0.00502823714459636	0.0117239788779963	Expected	Expected	-0.163453343627015	-0.00669574173339992	0.611112777516857
HO	SRS2	NoDrug	DMSO	Neutral	DNA_repair	-0.0539254785216372	0.116815963784619	-0.00114452961393155	0.0034364288684359	Expected	Expected	-0.126285064766588	-0.00458095848236745	0.675696267614597
MAG1	SRS2	NoDrug	DMSO	DNA_repair	DNA_repair	-0.572520254052087	-0.134574557805434	-0.0157261104373612	-0.00514208351461912	Expected	Expected	-0.224912182441432	-0.010584026922742	0.487333074756691
MAL13	SRS2	NoDrug	DMSO	Neutral	DNA_repair	-0.00150110994212769	0.284997638360395	-4.40757222734902e-05	0.0112895459924522	Expected	Expected	-0.229852430131114	-0.0113336217147257	0.485745227851561
MMS1	SRS2	NoDrug	DMSO	DNA_repair	DNA_repair	-3.60101467677168	-4.3630726988496	-0.0820249840580606	-0.127264835031786	Negative	Negative	1.22240423707642	0.0452398509737252	1.14110671071833e-09
MMS4	SRS2	NoDrug	DMSO	DNA_repair	DNA_repair	-4.91846642094949	-6.0078598658631	-0.120330386761501	-0.199818433257008	Negative	Negative	1.92519085653717	0.0794880464955063	3.54595138441682e-23
MPH1	SRS2	NoDrug	DMSO	DNA_repair	DNA_repair	-12.8165972742468	-14.9156836870185	-0.341724209079489	-0.547367925930357	Negative	Negative	4.53351345623158	0.205643716850867	1.74050579983101e-125
MUS81	SRS2	NoDrug	DMSO	DNA_repair	DNA_repair	-4.39364974716318	-5.27140185173222	-0.116914721398799	-0.196694333305621	Negative	Negative	1.74077467962625	0.0797796119068228	4.31472376000283e-19
NGL3	SRS2	NoDrug	DMSO	Neutral	DNA_repair	-0.200658055016678	-0.209147497825035	-0.00418965373563365	-0.00605000503827074	Expected	Expected	0.0521467716405388	0.00186035130263709	0.798735219200553
PSY3	SRS2	NoDrug	DMSO	DNA_repair	DNA_repair	1.75016951330549	0.996273975353589	0.0363605325901401	0.0283597240362702	Expected	Expected	0.227032015364289	0.00800080855386983	0.464309333059076
RAD18	SRS2	NoDrug	DMSO	DNA_repair	DNA_repair	3.0696953446881	3.87163853507531	0.0998329696309262	0.165950232620043	Positive	Positive	-1.22884169150541	-0.0661172629891172	1.30814904328979e-09
RAD5	SRS2	NoDrug	DMSO	DNA_repair	DNA_repair	1.3508081294996	1.61775498124694	0.0381442082094585	0.0609320932710358	Expected	Expected	-0.484081098081024	-0.0227878850615773	0.0562255345686801
RAD51	SRS2	NoDrug	DMSO	DNA_repair	DNA_repair	0.924112659920201	1.02866027864098	0.0241990926602378	0.0355673012124795	Expected	Expected	-0.262101390304078	-0.0113682085522417	0.421381258918601
RAD52	SRS2	NoDrug	DMSO	DNA_repair	DNA_repair	-0.451617650954593	0.499367137345148	-0.02592194175877	0.0355841171037136	Expected	Expected	-0.672195684178117	-0.0615060588624835	0.00323426994970469
RAD54	SRS2	NoDrug	DMSO	DNA_repair	DNA_repair	-29.8320747624101	-29.8698636730416	-0.590317256153586	-0.782170772661403	Negative	Negative	5.84531136332314	0.191853516507817	4.50919859178471e-208
RAD55	SRS2	NoDrug	DMSO	DNA_repair	DNA_repair	4.07839268042823	3.12416464694248	0.0900905282184753	0.0910129700996728	Positive	Positive	-0.0252309834978017	-0.000922441881197486	0.846155143103378
RAD59	SRS2	NoDrug	DMSO	DNA_repair	DNA_repair	0.152616302346997	0.416383325008648	0.00373182680113854	0.0138570261437992	Expected	Expected	-0.24518003891294	-0.0101251993426607	0.44638824951818
RAD61	SRS2	NoDrug	DMSO	DNA_repair	DNA_repair	-1.73670962432345	-1.93653424644249	-0.0604146328767503	-0.092814650390833	Expected	Negative	0.54709478874288	0.0324000175140827	0.0213937556561029
RTT101	SRS2	NoDrug	DMSO	DNA_repair	DNA_repair	-15.4467715383222	-17.7729613831082	-0.313595992406598	-0.467314118224107	Negative	Negative	4.62739870455661	0.153718125817509	1.16041261614339e-130
RTT107	SRS2	NoDrug	DMSO	DNA_repair	DNA_repair	-12.0323462868904	-14.1842230725582	-0.30978660000192	-0.483124530874447	Negative	Negative	4.05976433108888	0.173337930872527	9.04436981600439e-101
SGS1	SRS2	NoDrug	DMSO	DNA_repair	DNA_repair	-25.8061607029335	-27.5400924145428	-0.621938662440331	-0.90214255018888	Negative	Negative	6.89005072955596	0.28020388774855	1.30676755957221e-288
SHU1	SRS2	NoDrug	DMSO	DNA_repair	DNA_repair	0.66091265671057	0.0553248967455137	0.0156661809103928	0.00178293014019384	Expected	Expected	0.347035397210594	0.0138832507701989	0.21576166170719
SHU2	SRS2	NoDrug	DMSO	DNA_repair	DNA_repair	-0.366367086883693	-0.0234373585317938	-0.0103042915938563	-0.00087859121842216	Expected	Expected	-0.201125439311161	-0.00942570037543414	0.531694074177434
SLX4	SRS2	NoDrug	DMSO	DNA_repair	DNA_repair	-0.312955350221011	-0.173853839603367	-0.00944201500294079	-0.00722839105948946	Expected	Expected	-0.0430912606032527	-0.00221362394345133	0.830756178021469
APT2	YBR259W	NoDrug	DMSO	Neutral	Neutral	-0.302738007488836	-0.43904272703591	-0.0107286160833259	-0.0212536923158915	Expected	Expected	0.175433948947114	0.0105250762325656	0.578994678413228
CLA4	YBR259W	NoDrug	DMSO	DNA_repair	Neutral	-0.615587466847618	0.180350974952016	-0.0180296511409956	0.00697260216725865	Expected	Expected	-0.515481494462711	-0.0250022533082543	0.0375115870140046
CSM2	YBR259W	NoDrug	DMSO	DNA_repair	Neutral	0.211287381517787	0.529680860042083	0.00589978621890242	0.0203428814112933	Expected	Expected	-0.304168916701334	-0.0144430951923909	0.313656628404734
CSM3	YBR259W	NoDrug	DMSO	DNA_repair	Neutral	-0.457185613710885	-0.278280291374887	-0.0109525169713721	-0.00878486368548123	Expected	Expected	-0.0546984027373577	-0.00216765328589084	0.811910414271108
FLO8	YBR259W	NoDrug	DMSO	Neutral	Neutral	0.454667332717253	0.383484000140995	0.0124874546229244	0.0145944057691378	Expected	Expected	-0.0448928685882968	-0.00210695114621341	0.827845721435563
GAL2	YBR259W	NoDrug	DMSO	Neutral	Neutral	-0.0364450747748803	-0.0312514475745866	-0.0010007061224426	-0.00117620024532555	Expected	Expected	0.00376692583353687	0.000175494122882947	0.860567222601659
HO	YBR259W	NoDrug	DMSO	Neutral	Neutral	0.104951442554918	0.0492522289624967	0.0026775764494919	0.00175203293536906	Expected	Expected	0.0211429076510085	0.000925543514122842	0.840027766386301
MAG1	YBR259W	NoDrug	DMSO	DNA_repair	Neutral	-1.00636276160478	-0.512048014172298	-0.0313447510439437	-0.0222430788047407	Expected	Expected	-0.170278154243053	-0.00910167223920303	0.598214530052328
MAL13	YBR259W	NoDrug	DMSO	Neutral	Neutral	-0.144956978937501	-0.0265807511966754	-0.00508762411520761	-0.00125640959202045	Expected	Expected	-0.0650756058556656	-0.00383121452318717	0.798177345240022
MMS1	YBR259W	NoDrug	DMSO	DNA_repair	Neutral	0.192959879023004	0.202579619828824	0.00559785629931316	0.00758560739184687	Expected	Expected	-0.0419638872445353	-0.00198775109253371	0.831098614625753
MMS4	YBR259W	NoDrug	DMSO	DNA_repair	Neutral	0.0117862446889222	-0.0130912162809489	0.000363296888171707	-0.000554246330734162	Expected	Expected	0.0175206076986461	0.000917543218905869	0.846155143103378
MPH1	YBR259W	NoDrug	DMSO	DNA_repair	Neutral	0.102284768481522	0.122711752942452	0.0030898657473377	0.00508968481477524	Expected	Expected	-0.0389740751452692	-0.00199981906743754	0.831098614625753
MUS81	YBR259W	NoDrug	DMSO	DNA_repair	Neutral	0.0750359340864032	-0.0384409356745177	0.00226695319458687	-0.00160984979902491	Expected	Expected	0.0750756105824676	0.00387680299361178	0.764708038504694
NGL3	YBR259W	NoDrug	DMSO	Neutral	Neutral	0.259120513131014	-0.109408300411244	0.00651982016536899	-0.00382444607229418	Expected	Expected	0.240175244535922	0.0103442662376632	0.442726386029569
PSY3	YBR259W	NoDrug	DMSO	DNA_repair	Neutral	-0.568694359107978	-0.233133818211565	-0.0141350658727417	-0.00792129828564866	Expected	Expected	-0.147601907761352	-0.00621376758709301	0.632406107996963
RAD18	YBR259W	NoDrug	DMSO	DNA_repair	Neutral	-0.239142864925146	-0.176319432491711	-0.00685887527498843	-0.00658592228183943	Expected	Expected	-0.0057959868820423	-0.000272952993149	0.863501244296373
RAD5	YBR259W	NoDrug	DMSO	DNA_repair	Neutral	-0.498312748207313	-0.360475384461073	-0.0145843656669627	-0.0139963878632975	Expected	Expected	-0.0120926592808343	-0.000587977803665225	0.860567222601659
RAD51	YBR259W	NoDrug	DMSO	DNA_repair	Neutral	-0.319741913069208	0.0399710862163377	-0.00933151775603036	0.00154110230327593	Expected	Expected	-0.224847475155042	-0.0108726200593063	0.487333074756691
RAD52	YBR259W	NoDrug	DMSO	DNA_repair	Neutral	-0.194727886300474	-0.124098164437034	-0.00776677086175224	-0.0061221900640209	Expected	Expected	-0.0259234414192439	-0.00164458079773135	0.846155143103378
RAD54	YBR259W	NoDrug	DMSO	DNA_repair	Neutral	-0.15892183974072	-0.141400376915388	-0.00371964430637702	-0.00435692004812478	Expected	Expected	0.016469567270892	0.000637275741747758	0.846155143103378
RAD55	YBR259W	NoDrug	DMSO	DNA_repair	Neutral	-0.0990137647669762	0.030656753082657	-0.00273302960616526	0.00111546208201456	Expected	Expected	-0.0842662422353087	-0.00384849168817983	0.770426124482993
RAD57	YBR259W	NoDrug	DMSO	DNA_repair	Neutral	0.755336172795533	0.122073490954344	0.03113187561564	0.00673305709953803	Expected	Expected	0.354354461025919	0.024398818516102	0.206680050825322
RAD59	YBR259W	NoDrug	DMSO	DNA_repair	Neutral	-0.267104846422997	-0.177140379917483	-0.00826778956288798	-0.00750867180836411	Expected	Expected	-0.0144629961994404	-0.000759117754523871	0.860567222601659
RAD61	YBR259W	NoDrug	DMSO	DNA_repair	Neutral	-0.510233895940811	-0.431430331388483	-0.0184798899321289	-0.0212990681922475	Expected	Expected	0.0460429669741498	0.00281917826011868	0.806774086290696
RTT101	YBR259W	NoDrug	DMSO	DNA_repair	Neutral	-0.590835443185848	-0.240973708377003	-0.013281362569141	-0.00695425213533474	Expected	Expected	-0.172963356007838	-0.00632711043380623	0.597336455656354
RTT107	YBR259W	NoDrug	DMSO	DNA_repair	Neutral	-0.206209584177267	0.143799849896515	-0.00614618069870477	0.00574894898437655	Expected	Expected	-0.238539172765357	-0.0118951296830813	0.463576875805605
SGS1	YBR259W	NoDrug	DMSO	DNA_repair	Neutral	-0.211029618296035	0.0571453597111476	-0.00640506420657608	0.00236778975613088	Expected	Expected	-0.170805130837233	-0.00877285396270696	0.597336455656354
SHU1	YBR259W	NoDrug	DMSO	DNA_repair	Neutral	-0.0476540992994672	0.284689304386346	-0.00128624897811301	0.0104675851131179	Expected	Expected	-0.25769182431605	-0.0117538340912309	0.428971663938392
SHU2	YBR259W	NoDrug	DMSO	DNA_repair	Neutral	0.246946810587736	-0.0632255927762694	0.00720213610599862	-0.00244635033733056	Expected	Expected	0.199131245622423	0.00964848644332918	0.506399814817021
SLX4	YBR259W	NoDrug	DMSO	DNA_repair	Neutral	-0.521657223986934	-0.00599451487123376	-0.0188951554261073	-0.000297851455707223	Expected	Expected	-0.30245233070695	-0.0185973039704001	0.318014721507596
SRS2	YBR259W	NoDrug	DMSO	DNA_repair	Neutral	-0.069693246518221	0.00605250952903852	-0.00168384850492635	0.000202090981877197	Expected	Expected	-0.0457594145146273	-0.00188593948680354	0.827725862634029
APT2	YCL047C	NoDrug	DMSO	Neutral	Neutral	0.0746339585691736	0.379926213126345	0.00257208003811961	0.0178167276174884	Expected	Expected	-0.261951251671259	-0.0152446475793688	0.421381258918601
CLA4	YCL047C	NoDrug	DMSO	DNA_repair	Neutral	0.339032415424903	0.179299905625747	0.00957909807657758	0.00657272801925957	Expected	Expected	0.0649566353218354	0.00300637005731801	0.779785348756885
CSM2	YCL047C	NoDrug	DMSO	DNA_repair	Neutral	0.096280127563161	-0.0810835751086039	0.00262286788802726	-0.00302982645160635	Expected	Expected	0.122239342822579	0.00565269433963361	0.65749568067089
CSM3	YCL047C	NoDrug	DMSO	DNA_repair	Neutral	0.842318250063201	1.14264358223059	0.0196530087301275	0.0349803486516326	Expected	Expected	-0.398203759409495	-0.0153273399215052	0.150990592429992
FLO8	YCL047C	NoDrug	DMSO	Neutral	Neutral	-0.222121177337846	-0.571369586128649	-0.00595322708012536	-0.0212050295321462	Expected	Expected	0.333164547906705	0.0152518024520208	0.236018909862596
GAL2	YCL047C	NoDrug	DMSO	Neutral	Neutral	0.105194485780328	0.0436292646371135	0.0028155331097365	0.00159831785638315	Expected	Expected	0.0268287324870615	0.00121721525335335	0.831098614625753
HO	YCL047C	NoDrug	DMSO	Neutral	Neutral	-0.638294896878944	-0.33454706668793	-0.0157703831832945	-0.0114268591464902	Expected	Expected	-0.103035801441751	-0.00434352403680424	0.73294611599451
MAG1	YCL047C	NoDrug	DMSO	DNA_repair	Neutral	0.22618790556238	0.187117547271199	0.00679812456679769	0.00770953707430056	Expected	Expected	-0.0178712283617494	-0.00091141250750287	0.860567222601659
MAL13	YCL047C	NoDrug	DMSO	Neutral	Neutral	0.320718047387795	0.245649282127772	0.0109202170563274	0.0111820515193644	Expected	Expected	-0.00460603751058115	-0.000261834463036983	0.86276318402377
MMS1	YCL047C	NoDrug	DMSO	DNA_repair	Neutral	-0.401995804210985	-0.516261275344305	-0.0112259044549245	-0.0182553527939593	Expected	Expected	0.156009491594236	0.00702944833903475	0.605677104336836
MMS4	YCL047C	NoDrug	DMSO	DNA_repair	Neutral	0.0415376890666102	0.564644087916963	0.00123482744625675	0.0226935119468214	Expected	Expected	-0.429255315545182	-0.0214586845005647	0.105990312721499
MPH1	YCL047C	NoDrug	DMSO	DNA_repair	Neutral	0.552400571304497	0.592422547011879	0.0160902616804416	0.0233329634958155	Expected	Expected	-0.147851337441693	-0.00724270181537394	0.632406107996963
MUS81	YCL047C	NoDrug	DMSO	DNA_repair	Neutral	0.440237718217762	0.205793762464047	0.0128359829884356	0.00819297624918934	Expected	Expected	0.0940896519220533	0.00464300673924624	0.726796841434002
NGL3	YCL047C	NoDrug	DMSO	Neutral	Neutral	-0.392380602646651	-0.434987145045466	-0.00955807079309431	-0.0146189079675818	Expected	Expected	0.121926795247241	0.00506083717448745	0.65749568067089
PSY3	YCL047C	NoDrug	DMSO	DNA_repair	Neutral	-0.150594704844305	-0.207893139015301	-0.00363682067434704	-0.00681665094920412	Expected	Expected	0.0780848877501152	0.00317983027485709	0.761223619798914
RAD18	YCL047C	NoDrug	DMSO	DNA_repair	Neutral	-0.178246274483702	0.152782370437474	-0.00504596391533362	0.00569259109986127	Expected	Expected	-0.22948643350445	-0.0107385550151949	0.485745227851561
RAD5	YCL047C	NoDrug	DMSO	DNA_repair	Neutral	-0.0615726244048826	-0.0825994300002219	-0.00177863640972397	-0.00319760069012232	Expected	Expected	0.0293769632277959	0.00141896428039835	0.831098614625753
RAD51	YCL047C	NoDrug	DMSO	DNA_repair	Neutral	-0.26009604905574	-0.153217701006418	-0.00732998171618703	-0.00562931957752828	Expected	Expected	-0.0367279244185205	-0.00170066213865875	0.831845793147453
RAD52	YCL047C	NoDrug	DMSO	DNA_repair	Neutral	0.0321861228623554	-0.372372667447003	0.00127359760431571	-0.0183321198354616	Expected	Expected	0.310404535486774	0.0196057174397773	0.280129348593179
RAD54	YCL047C	NoDrug	DMSO	DNA_repair	Neutral	0.166358097340484	-0.248369053144715	0.00379026152415149	-0.0074177806484374	Expected	Expected	0.298369693305806	0.0112080421725889	0.302167330786639
RAD55	YCL047C	NoDrug	DMSO	DNA_repair	Neutral	0.099617407468396	-0.410618719374002	0.00265732088995699	-0.014267876257005	Expected	Expected	0.386369472251169	0.016925197146962	0.151737397565371
RAD57	YCL047C	NoDrug	DMSO	DNA_repair	Neutral	-0.5140854668003	-0.372480454848153	-0.0209194827048956	-0.0205450163869166	Expected	Expected	-0.00546318908734947	-0.000374466317978998	0.863501244296373
RAD59	YCL047C	NoDrug	DMSO	DNA_repair	Neutral	-0.158520009829444	0.126659831160027	-0.00472434587640747	0.00508377663987096	Expected	Expected	-0.196193551218037	-0.00980812251627842	0.547333729329795
RAD61	YCL047C	NoDrug	DMSO	DNA_repair	Neutral	-0.0583689121068421	0.186700565137862	-0.00205602586689071	0.00885203394323905	Expected	Expected	-0.184676369304231	-0.0109080598101298	0.580498906578319
RTT101	YCL047C	NoDrug	DMSO	DNA_repair	Neutral	0.0518263168460177	-0.0207505598219046	0.00113539691203664	-0.000580122467307103	Expected	Expected	0.0482997772500067	0.00171551937934374	0.804818069616483
RTT107	YCL047C	NoDrug	DMSO	DNA_repair	Neutral	-0.215128509277731	0.0591372028609594	-0.00617746353795379	0.00223336696343641	Expected	Expected	-0.177283421706241	-0.0084108305013902	0.588256747142088
SGS1	YCL047C	NoDrug	DMSO	DNA_repair	Neutral	-0.413999157867459	-0.196953859533928	-0.0121555733753554	-0.0077688995986134	Expected	Expected	-0.0892083516023755	-0.00438667377674202	0.761223619798914
SHU1	YCL047C	NoDrug	DMSO	DNA_repair	Neutral	0.306911486390409	0.0375543497285535	0.00808093851337223	0.00134418157213087	Expected	Expected	0.15161197077973	0.00673675694124136	0.612089450706376
SHU2	YCL047C	NoDrug	DMSO	DNA_repair	Neutral	-0.467060783636185	-0.280503746028226	-0.0134248536199069	-0.0108118193643893	Expected	Expected	-0.0543458495073802	-0.00261303425551764	0.812051813238132
SLX4	YCL047C	NoDrug	DMSO	DNA_repair	Neutral	0.1455869093799	-0.0891838460037817	0.0051251783528476	-0.00426398214392332	Expected	Expected	0.158137571907322	0.00938916049677093	0.600589082730211
SRS2	YCL047C	NoDrug	DMSO	DNA_repair	Neutral	-0.0986406000805589	0.0663955735713738	-0.00230997690547267	0.00212578015428569	Expected	Expected	-0.11182419953923	-0.00443575705975837	0.709256200533819
YBR259W	YCL047C	NoDrug	DMSO	Neutral	Neutral	0.280422963157422	0.58869815851004	0.00831242102921787	0.0239529080232414	Expected	Expected	-0.310692946193925	-0.0156404869940235	0.299099611105003
APT2	YDL027C	NoDrug	DMSO	Neutral	Neutral	0.416384886248608	0.294703828342239	0.0128415141951347	0.0124095340148594	Expected	Expected	0.0082763617102938	0.000431980180275311	0.858584990259244
CLA4	YDL027C	NoDrug	DMSO	DNA_repair	Neutral	-0.181903293816201	-0.350042890450713	-0.00431970071848848	-0.010785501126511	Expected	Expected	0.166210619530616	0.00646580040802253	0.588256747142088
CSM2	YDL027C	NoDrug	DMSO	DNA_repair	Neutral	0.59438755968915	0.285088727245238	0.0148736035521921	0.00979493699848595	Expected	Expected	0.119486159531439	0.0050786665537062	0.664204022546826
CSM3	YDL027C	NoDrug	DMSO	DNA_repair	Neutral	0.0143767357863482	0.019926090417851	0.000298211020347108	0.000547027801097415	Expected	Expected	-0.0072313523269514	-0.000248816780750307	0.862089526541716
FLO8	YDL027C	NoDrug	DMSO	Neutral	Neutral	0.139696868480011	-0.302225451946358	0.00344129983924187	-0.0103372154354461	Expected	Expected	0.326882839636261	0.013778515274688	0.24933435914274
GAL2	YDL027C	NoDrug	DMSO	Neutral	Neutral	-0.302280471483273	-0.0598060908379597	-0.00743516096617548	-0.00202336059972331	Expected	Expected	-0.129381097036926	-0.00541180036645217	0.666132947933907
HO	YDL027C	NoDrug	DMSO	Neutral	Neutral	0.0798764506564804	-0.0241301120102938	0.00173937359580341	-0.000723185564661273	Expected	Expected	0.0664731219887098	0.00246255916046468	0.778276037240342
MAG1	YDL027C	NoDrug	DMSO	DNA_repair	Neutral	-0.232684198925483	-0.253525470251933	-0.00591019083477012	-0.0088452704526496	Expected	Expected	0.0680114716361735	0.00293507961787948	0.776850558369531
MAL13	YDL027C	NoDrug	DMSO	Neutral	Neutral	0.2240617716493	0.304957789781907	0.00674392712824518	0.0123408106828682	Expected	Expected	-0.110975880840737	-0.00559688355462304	0.71163110143097
MMS1	YDL027C	NoDrug	DMSO	DNA_repair	Neutral	0.414411494224825	0.464428704635589	0.00971673060832451	0.0137699188031147	Expected	Expected	-0.107227314581741	-0.00405318819479019	0.719895558332359
MMS4	YDL027C	NoDrug	DMSO	DNA_repair	Neutral	0.172758266389885	0.0511334944511104	0.00435413758238438	0.00173875389114465	Expected	Expected	0.0617910872551519	0.00261538369123973	0.786606738385088
MPH1	YDL027C	NoDrug	DMSO	DNA_repair	Neutral	-0.262019882882306	-0.301438774681249	-0.00645864037399563	-0.0100711645200906	Expected	Expected	0.0870085319378931	0.00361252414609493	0.739993260521611
MUS81	YDL027C	NoDrug	DMSO	DNA_repair	Neutral	0.356669302340714	0.12152454359744	0.00880105902176015	0.00411691621728028	Expected	Expected	0.111763250729256	0.00468414280447987	0.683162529524721
NGL3	YDL027C	NoDrug	DMSO	Neutral	Neutral	-0.310480453951629	-0.193272259046957	-0.0066521831753849	-0.0057065558676772	Expected	Expected	-0.0259213737892117	-0.000945627307707705	0.846155143103378
PSY3	YDL027C	NoDrug	DMSO	DNA_repair	Neutral	-0.100335652792561	-0.167793773237859	-0.00213887592934051	-0.00487428856735974	Expected	Expected	0.0759168151934157	0.00273541263801924	0.764708038504694
RAD18	YDL027C	NoDrug	DMSO	DNA_repair	Neutral	-0.159088062277629	-0.455609018869131	-0.00445301989031137	-0.0168699457611307	Expected	Expected	0.267510016896087	0.0124169258708193	0.381932757898036
RAD5	YDL027C	NoDrug	DMSO	DNA_repair	Neutral	-0.131976634063439	-0.0865479040570846	-0.0037692121126054	-0.00332876909192012	Expected	Expected	-0.0091939724797281	-0.000440443020685283	0.860567222601659
RAD51	YDL027C	NoDrug	DMSO	DNA_repair	Neutral	-0.0481354661820202	0.0852536242500016	-0.00115430200243541	0.00267183018813515	Expected	Expected	-0.0969578016534186	-0.00382613219057057	0.740530747468605
RAD52	YDL027C	NoDrug	DMSO	DNA_repair	Neutral	0.789991786170783	0.0892426380236478	0.0308764110050878	0.00436224284823428	Expected	Expected	0.423648539467186	0.0265141681568535	0.10105727695484
RAD54	YDL027C	NoDrug	DMSO	DNA_repair	Neutral	-0.581576795923945	-0.194510861093054	-0.0117917858329877	-0.00520046199228118	Expected	Expected	-0.196435287389797	-0.00659132384070652	0.547333729329795
RAD55	YDL027C	NoDrug	DMSO	DNA_repair	Neutral	-0.446367976449333	-0.693397148628792	-0.0101421812019716	-0.0206314160500835	Expected	Expected	0.280178847880273	0.0104892348481119	0.347247062603471
RTT101	YDL027C	NoDrug	DMSO	DNA_repair	Neutral	-0.0582521849666328	0.18038633306391	-0.00112630346546684	0.0044801367421182	Expected	Expected	-0.178122803253486	-0.00560644020758504	0.588256747142088
RTT107	YDL027C	NoDrug	DMSO	DNA_repair	Neutral	0.367776482019915	0.0965400562495385	0.00884309438246422	0.00304239427670026	Expected	Expected	0.146335774797404	0.00580070010576396	0.617113486299078
SGS1	YDL027C	NoDrug	DMSO	DNA_repair	Neutral	0.470587068826554	0.494118051207212	0.0116935806409205	0.0165475248916761	Expected	Expected	-0.116398437867785	-0.00485394425075559	0.694561646280251
SHU1	YDL027C	NoDrug	DMSO	DNA_repair	Neutral	-0.0522430532385433	0.16724224650248	-0.00126360890477273	0.00550117454195368	Expected	Expected	-0.165686319197155	-0.00676478344672642	0.60847344427625
SHU2	YDL027C	NoDrug	DMSO	DNA_repair	Neutral	0.0128362741180003	-0.0159536540853823	0.000364963345008668	-0.000611687210141643	Expected	Expected	0.0204606028446125	0.000976650555150312	0.841451349911843
SLX4	YDL027C	NoDrug	DMSO	DNA_repair	Neutral	-0.382050120630454	0.184073615040378	-0.011842924727759	0.00780997667151577	Expected	Expected	-0.37401342748792	-0.0196529013992748	0.193724598867815
SRS2	YDL027C	NoDrug	DMSO	DNA_repair	Neutral	0.229780330738794	-0.0721432450544065	0.00474477144935876	-0.00203694394771399	Expected	Expected	0.19387514053241	0.00678171539707274	0.521570669028399
YBR259W	YDL027C	NoDrug	DMSO	Neutral	Neutral	-0.0836920724267573	-0.0941902903517502	-0.00208384648302041	-0.0032053984224154	Expected	Expected	0.0265977242237843	0.001121551939395	0.831098614625753
YCL047C	YDL027C	NoDrug	DMSO	Neutral	Neutral	0.272520665104442	0.1639173544557	0.00658817862714334	0.00537037361687396	Expected	Expected	0.0299094668022554	0.00121780501026938	0.831098614625753
APT2	YFR057W	NoDrug	DMSO	Neutral	Neutral	-0.091365365013082	-0.102092143759643	-0.00321723008739769	-0.00493334249864796	Expected	Expected	0.0287017047929288	0.00171611241125026	0.831098614625753
CLA4	YFR057W	NoDrug	DMSO	DNA_repair	Neutral	-0.0798272327316372	0.516017129368762	-0.00231400836837964	0.0196152973145349	Expected	Expected	-0.458729306104006	-0.0219293056829145	0.0756704996863531
CSM2	YFR057W	NoDrug	DMSO	DNA_repair	Neutral	0.0304795527114432	-0.371483326727135	0.000846052289027512	-0.0143028577502819	Expected	Expected	0.31916049110765	0.0151489100393094	0.264572342720958
CSM3	YFR057W	NoDrug	DMSO	DNA_repair	Neutral	-0.213514974136078	-0.130900026255405	-0.00556792992314036	-0.00453502570774043	Expected	Expected	-0.0238202123177877	-0.00103290421539993	0.846155143103378
FLO8	YFR057W	NoDrug	DMSO	Neutral	Neutral	0.22535184682292	0.0781599818273765	0.00615876271828773	0.00298454781762744	Expected	Expected	0.0675976130337146	0.0031742149006603	0.776850558369531
GAL2	YFR057W	NoDrug	DMSO	Neutral	Neutral	-0.284977892970999	0.00256270100554794	-0.00778100508206552	9.67430530444664e-05	Expected	Expected	-0.169087883930389	-0.00787774813510999	0.600589082730211
HO	YFR057W	NoDrug	DMSO	Neutral	Neutral	0.197809932935289	0.00753523384814624	0.00500531290097815	0.00026598419021758	Expected	Expected	0.109122505430127	0.00473932871076057	0.689117376767417
MAG1	YFR057W	NoDrug	DMSO	DNA_repair	Neutral	-0.174582107192868	0.263536774649979	-0.00621877389965862	0.0129858774165832	Expected	Expected	-0.315854292876114	-0.0192046513162419	0.292035055576427
MAL13	YFR057W	NoDrug	DMSO	Neutral	Neutral	-0.255817168015788	-0.355678134820372	-0.00890125880981802	-0.0167358627531547	Expected	Expected	0.133876138251949	0.0078346039433367	0.639536679137712
MMS1	YFR057W	NoDrug	DMSO	DNA_repair	Neutral	0.253893142352658	-0.11519710346002	0.0083589323706315	-0.00482678315887624	Expected	Expected	0.247444975154534	0.0131857155295077	0.428971663938392
MMS4	YFR057W	NoDrug	DMSO	DNA_repair	Neutral	-0.370039748014478	-0.0908671287922253	-0.0112822914912573	-0.00378756691590228	Expected	Expected	-0.145124760783275	-0.00749472457535504	0.639536679137712
MPH1	YFR057W	NoDrug	DMSO	DNA_repair	Neutral	-0.073936548432337	-0.241727257981452	-0.002557068272027	-0.0114104786387997	Expected	Expected	0.151294851719966	0.00885341036677271	0.612089450706376
MUS81	YFR057W	NoDrug	DMSO	DNA_repair	Neutral	-0.652601269076184	-0.0287775199526617	-0.0225754815286765	-0.00137760029890237	Expected	Expected	-0.358910739057938	-0.0211978812297742	0.215696727011161
NGL3	YFR057W	NoDrug	DMSO	Neutral	Neutral	0.0993142360254933	-0.139559173279712	0.00247741605155931	-0.00484384044536748	Expected	Expected	0.171287581355911	0.00732125649692679	0.586875590985569
PSY3	YFR057W	NoDrug	DMSO	DNA_repair	Neutral	-0.296553643923071	0.0478544158549986	-0.00731884753369173	0.00161802974485495	Expected	Expected	-0.213491728515101	-0.00893687727854668	0.499431390025362
RAD18	YFR057W	NoDrug	DMSO	DNA_repair	Neutral	0.012315258070937	-0.0574588873188427	0.000405718705556831	-0.00252642766007385	Expected	Expected	0.0533679431074123	0.00293214636563068	0.798177345240022
RAD5	YFR057W	NoDrug	DMSO	DNA_repair	Neutral	0.11948072731172	0.262958714521229	0.00349391703981425	0.0103949228795436	Expected	Expected	-0.140346840260364	-0.00690100583972936	0.64962932144407
RAD51	YFR057W	NoDrug	DMSO	DNA_repair	Neutral	0.107587255908092	0.296739173281516	0.00362331002400706	0.0131238996905747	Expected	Expected	-0.170905110431935	-0.0095005896665676	0.597336455656354
RAD52	YFR057W	NoDrug	DMSO	DNA_repair	Neutral	0.77208208260324	0.33944247149215	0.0430391570586452	0.0236920793309812	Expected	Expected	0.216590675955808	0.019347077727664	0.487333074756691
RAD54	YFR057W	NoDrug	DMSO	DNA_repair	Neutral	0.0274056671356607	0.543492602583276	0.000698246710080686	0.0183024667210355	Expected	Expected	-0.416886941778599	-0.0176042200109549	0.120404739308463
RAD55	YFR057W	NoDrug	DMSO	DNA_repair	Neutral	-0.244508128475483	0.10922314089815	-0.0078008674016294	0.00458701102403514	Expected	Expected	-0.234881562131756	-0.0123878784256645	0.474288196339551
RAD57	YFR057W	NoDrug	DMSO	DNA_repair	Neutral	0.0623874053615687	0.000165116005547257	0.0025663225293078	9.28793375960662e-06	Expected	Expected	0.0366931265032956	0.00255703459554819	0.823906184531682
RAD59	YFR057W	NoDrug	DMSO	DNA_repair	Neutral	-0.0842827319351459	0.203658989493302	-0.00258022801558331	0.00848678291703382	Expected	Expected	-0.214028425067311	-0.0110670109326171	0.499431390025362
RAD61	YFR057W	NoDrug	DMSO	DNA_repair	Neutral	-0.186303184323729	-0.0646689701235706	-0.00806120876818573	-0.00381759562025235	Expected	Expected	-0.057978951922647	-0.00424361314793338	0.806774086290696
RTT101	YFR057W	NoDrug	DMSO	DNA_repair	Neutral	0.112669705090557	0.182501405285281	0.00306808693635801	0.00641213241575894	Expected	Expected	-0.0752285433557636	-0.00334404547940093	0.78000752357323
RTT107	YFR057W	NoDrug	DMSO	DNA_repair	Neutral	0.226226091800108	0.819983763741544	0.00762873649865737	0.0364951293021576	Expected	Expected	-0.516953678042745	-0.0288663928035002	0.0369616287056779
SGS1	YFR057W	NoDrug	DMSO	DNA_repair	Neutral	0.370730540554766	0.48985776373594	0.011153634203416	0.0200124427261207	Expected	Expected	-0.174605501107447	-0.00885880852270468	0.595282865035696
SHU1	YFR057W	NoDrug	DMSO	DNA_repair	Neutral	-0.483127371241958	-0.0400606414286166	-0.0129586823518146	-0.00147650383128022	Expected	Expected	-0.251892782084383	-0.0114821785205344	0.441871778505398
SHU2	YFR057W	NoDrug	DMSO	DNA_repair	Neutral	-0.0624095130302498	-0.118464653352589	-0.00181604017672965	-0.00466613621121052	Expected	Expected	0.058199332966848	0.00285009603448087	0.791038529760779
SLX4	YFR057W	NoDrug	DMSO	DNA_repair	Neutral	0.150243881811327	0.263222868416854	0.00541072858582962	0.0130150902977342	Expected	Expected	-0.124315438081311	-0.00760436171190453	0.677520267438977
SRS2	YFR057W	NoDrug	DMSO	DNA_repair	Neutral	-0.134683346489148	0.327876681377908	-0.00322832392513629	0.0108724953310524	Expected	Expected	-0.344624801965726	-0.0141008192561887	0.236018909862596
YBR259W	YFR057W	NoDrug	DMSO	Neutral	Neutral	-0.128656360382671	0.0201808877292754	-0.00392393098190089	0.000854417265348322	Expected	Expected	-0.0915750432829694	-0.00477834824724921	0.757086050554449
YCL047C	YFR057W	NoDrug	DMSO	Neutral	Neutral	0.302056254395102	-0.119058859708194	0.00885672350616088	-0.00477199949566541	Expected	Expected	0.2744340606323	0.0136287230018263	0.363644472261272
YDL027C	YFR057W	NoDrug	DMSO	Neutral	Neutral	0.173232138774466	0.0808537485633468	0.00428476086967485	0.00273373966219874	Expected	Expected	0.0370240702382373	0.00155102120747611	0.823906184531682
APT2	YJR037W	NoDrug	DMSO	Neutral	Neutral	0.284940328126693	0.133900373991676	0.0170084773659811	0.0112282412209737	Expected	Expected	0.0561565197470769	0.00578023614500747	0.794422449995663
CLA4	YJR037W	NoDrug	DMSO	DNA_repair	Neutral	-0.121385814193623	0.0579188276162576	-0.0071373048126171	0.00463351998175908	Expected	Expected	-0.118557177172398	-0.0117708247943762	0.689117376767417
CSM2	YJR037W	NoDrug	DMSO	DNA_repair	Neutral	0.478667219449026	0.0654241547357049	0.0212886206039733	0.00419510274023737	Expected	Expected	0.219047086951207	0.0170935178637359	0.485745227851561
CSM3	YJR037W	NoDrug	DMSO	DNA_repair	Neutral	-0.463469798670635	-0.0713048191188279	-0.0190370876756438	-0.00393411310105915	Expected	Expected	-0.219570865925375	-0.0151029745745846	0.49406811300308
FLO8	YJR037W	NoDrug	DMSO	Neutral	Neutral	0.252952001090156	0.081624500771533	0.0110951952731744	0.0051462508285756	Expected	Expected	0.0774553341248817	0.00594894444459882	0.761223619798914
GAL2	YJR037W	NoDrug	DMSO	Neutral	Neutral	-0.162209784031077	0.147267455724	-0.00710731643461395	0.00918156081737079	Expected	Expected	-0.213757256451129	-0.0162888772519847	0.499431390025362
HO	YJR037W	NoDrug	DMSO	Neutral	Neutral	0.150653756911982	-0.0575877352002453	0.00670823201491108	-0.00373014622943702	Expected	Expected	0.132800423981412	0.0104383782443481	0.642919021918715
MAG1	YJR037W	NoDrug	DMSO	DNA_repair	Neutral	-0.0702517723421127	0.132911130662036	-0.0043062331826115	0.011666027213933	Expected	Expected	-0.149192273112108	-0.0159722603965445	0.630049450880084
MAL13	YJR037W	NoDrug	DMSO	Neutral	Neutral	0.47970805837338	0.170401328524067	0.0291387186004439	0.0143715269996464	Expected	Expected	0.142079081083003	0.0147671916007975	0.622896096035684
MMS1	YJR037W	NoDrug	DMSO	DNA_repair	Neutral	0.184262781531608	-0.285167919569791	0.0107501236553331	-0.0222193696752578	Expected	Expected	0.338710654566059	0.0329694933305909	0.230282764047159
MMS4	YJR037W	NoDrug	DMSO	DNA_repair	Neutral	-0.48902967597607	-0.18816501010194	-0.0293907229116389	-0.0161857372264522	Expected	Expected	-0.125840197702197	-0.0132049856851868	0.676276666965407
MPH1	YJR037W	NoDrug	DMSO	DNA_repair	Neutral	-0.106960590751141	0.402717548519022	-0.00635351768895647	0.0334934341404871	Expected	Expected	-0.389880836248256	-0.0398469518294436	0.164819911849457
MUS81	YJR037W	NoDrug	DMSO	DNA_repair	Neutral	0.186270208830897	-0.0103586575295195	0.0111229848762797	-0.000862152954022347	Expected	Expected	0.117001673331084	0.011985137830302	0.66965753605161
NGL3	YJR037W	NoDrug	DMSO	Neutral	Neutral	-0.402497190886203	0.11358316001351	-0.01777581790381	0.00722606296689855	Expected	Expected	-0.322831037202462	-0.0250018808707085	0.276929797342147
PSY3	YJR037W	NoDrug	DMSO	DNA_repair	Neutral	0.269873629147476	0.351316404752425	0.0116422978195074	0.021273000217884	Expected	Expected	-0.129535532695226	-0.00963070239837663	0.666132947933907
RAD18	YJR037W	NoDrug	DMSO	DNA_repair	Neutral	0.0209152790447067	0.0955828903330874	0.000857145328681329	0.00534851424980769	Expected	Expected	-0.0647553836052194	-0.00449136892112636	0.798177345240022
RAD5	YJR037W	NoDrug	DMSO	DNA_repair	Neutral	0.503299813665508	0.358771816869774	0.0210458745683689	0.0208616595148873	Expected	Expected	0.00257205257645881	0.000184215053481575	0.860567222601659
RAD51	YJR037W	NoDrug	DMSO	DNA_repair	Neutral	0.574564857685175	0.372263545989397	0.0322457350950087	0.0284177452394925	Expected	Expected	0.0404019317009708	0.00382798985551623	0.821830796847485
RAD52	YJR037W	NoDrug	DMSO	DNA_repair	Neutral	0.4892748851072	-0.02096188707194	0.0280197659954948	-0.00154736853264091	Expected	Expected	0.316470624267799	0.0295671345281357	0.270004347785557
RAD54	YJR037W	NoDrug	DMSO	DNA_repair	Neutral	-0.267449420273065	0.110461102459111	-0.0106651756910265	0.0059534165377069	Expected	Expected	-0.247873445625632	-0.0166185922287334	0.44638824951818
RAD55	YJR037W	NoDrug	DMSO	DNA_repair	Neutral	0.186991488217275	0.420370267409951	0.00989316334306773	0.0299691913748888	Expected	Expected	-0.22613424275392	-0.0200760280318211	0.487333074756691
RAD57	YJR037W	NoDrug	DMSO	DNA_repair	Neutral	-0.0931901381969254	-0.154481934006012	-0.00549615846384812	-0.0127971467729891	Expected	Expected	0.0717970238321332	0.00730098830914101	0.773189231638168
RAD59	YJR037W	NoDrug	DMSO	DNA_repair	Neutral	-0.361251852899852	-0.0459320356175869	-0.0220506034049327	-0.00395722203227966	Expected	Expected	-0.171362368495594	-0.0180933813726531	0.597336455656354
RAD61	YJR037W	NoDrug	DMSO	DNA_repair	Neutral	-0.103417049072826	-0.523872923819606	-0.00668765183479814	-0.0470972956271819	Expected	Expected	0.364893014927192	0.0404096437923837	0.190536326261837
RTT101	YJR037W	NoDrug	DMSO	DNA_repair	Neutral	0.392106961417219	0.492500534570304	0.0153068797667891	0.0253030185146598	Expected	Expected	-0.15491866503839	-0.00999613874787078	0.6208995021274
RTT107	YJR037W	NoDrug	DMSO	DNA_repair	Neutral	0.360079185086126	-0.331145425993051	0.0218052853050108	-0.0279363096425454	Expected	Expected	0.478989244340028	0.0497415949475562	0.0530755628452157
SGS1	YJR037W	NoDrug	DMSO	DNA_repair	Neutral	-0.402150696137703	-0.0953591752182363	-0.0239225014594758	-0.00791690684421402	Expected	Expected	-0.156712266036636	-0.0160055946152617	0.617113486299078
SHU1	YJR037W	NoDrug	DMSO	DNA_repair	Neutral	0.249907284421097	0.275380987215237	0.0107450453747105	0.0168738357790257	Expected	Expected	-0.0818757769505504	-0.00612879040431525	0.773189231638168
SHU2	YJR037W	NoDrug	DMSO	DNA_repair	Neutral	-0.129400481728779	-0.0827524497271382	-0.00538749194043267	-0.00479803035274407	Expected	Expected	-0.00825803928278618	-0.000589461587688599	0.860567222601659
SLX4	YJR037W	NoDrug	DMSO	DNA_repair	Neutral	0.324651852648275	0.39752595942597	0.0205928614221663	0.0353261868978554	Expected	Expected	-0.134944283712157	-0.0147333254756892	0.654380151598648
SRS2	YJR037W	NoDrug	DMSO	DNA_repair	Neutral	0.0580251857024769	-0.250289566819382	0.00244253324118744	-0.0151250361521146	Expected	Expected	0.238540599970927	0.017567569393302	0.444722050349206
YBR259W	YJR037W	NoDrug	DMSO	Neutral	Neutral	-0.196983150896318	-0.0189243035811266	-0.0122379667490724	-0.00173144248850181	Expected	Expected	-0.0950019851281981	-0.0105065242605706	0.747519561671486
YCL047C	YJR037W	NoDrug	DMSO	Neutral	Neutral	0.382668265741017	0.2826697128139	0.0223821618843869	0.0232827263323924	Expected	Expected	-0.00891455228736028	-0.000900564448005511	0.860567222601659
YDL027C	YJR037W	NoDrug	DMSO	Neutral	Neutral	-0.133414530662261	-0.30055215699866	-0.0058675415574112	-0.0185247510453949	Expected	Expected	0.167162951442032	0.0126572094879837	0.588256747142088
YFR057W	YJR037W	NoDrug	DMSO	Neutral	Neutral	-0.0881645722038747	0.139303489330399	-0.00537819546368095	0.0120616728256267	Expected	Expected	-0.164656959119064	-0.0174398682893077	0.611112777516857
APT2	YKR011C	NoDrug	DMSO	Neutral	Neutral	0.238652783737769	0.37529566178961	0.00739849248375349	0.0160656239057553	Expected	Expected	-0.163981373284281	-0.00866713142200185	0.611112777516857
CLA4	YKR011C	NoDrug	DMSO	DNA_repair	Neutral	0.368423771560081	-0.0900108967406486	0.0087615370789401	-0.00283861152695359	Expected	Expected	0.293690513940564	0.0116001486058937	0.313445718541433
CSM2	YKR011C	NoDrug	DMSO	DNA_repair	Neutral	-0.110738712889911	-0.111941306998063	-0.00279626130614422	-0.0039104076431316	Expected	Expected	0.0258482255077495	0.00111414633698738	0.831845793147453
CSM3	YKR011C	NoDrug	DMSO	DNA_repair	Neutral	0.0740627932230437	-0.160371063549138	0.00154005263462149	-0.00446709383329924	Expected	Expected	0.172816782814347	0.00600714646792073	0.582580527418176
FLO8	YKR011C	NoDrug	DMSO	Neutral	Neutral	-0.130566960704378	0.0125993817706253	-0.00323744468180676	0.000437481163561379	Expected	Expected	-0.0861308662463773	-0.00367492584536814	0.764708038504694
GAL2	YKR011C	NoDrug	DMSO	Neutral	Neutral	0.115708227622605	0.0958151104496541	0.00286763718167188	0.00329517840078746	Expected	Expected	-0.0100857752786615	-0.000427541219115582	0.860567222601659
HO	YKR011C	NoDrug	DMSO	Neutral	Neutral	-0.0596301347657309	0.204765433689229	-0.00130474287875299	0.00626644869904699	Expected	Expected	-0.201251348600073	-0.00757119157779998	0.531694074177434
MAG1	YKR011C	NoDrug	DMSO	DNA_repair	Neutral	0.454855774693114	-0.0439116831654285	0.0115774486429218	-0.00156794804971684	Expected	Expected	0.299780011766221	0.0131453966926387	0.299099611105003
MAL13	YKR011C	NoDrug	DMSO	Neutral	Neutral	-0.359228481236622	-0.389847426652076	-0.0108690989179008	-0.0160858560507837	Expected	Expected	0.101956323618233	0.00521675713288298	0.705808646307159
MMS1	YKR011C	NoDrug	DMSO	DNA_repair	Neutral	-0.389965173411627	0.0942714494618893	-0.00917134798804985	0.00286585890923009	Expected	Expected	-0.313180375459366	-0.0120372068972799	0.297875725461605
MMS4	YKR011C	NoDrug	DMSO	DNA_repair	Neutral	0.381946411115327	-0.147152095398162	0.00964792797600294	-0.00511743297826828	Expected	Expected	0.343522961407999	0.0147653609542712	0.221156788564212
MPH1	YKR011C	NoDrug	DMSO	DNA_repair	Neutral	-0.175715416063985	0.0725059911645592	-0.00433710848809166	0.00247827438084737	Expected	Expected	-0.161652705641465	-0.00681538286893903	0.61272867955693
MUS81	YKR011C	NoDrug	DMSO	DNA_repair	Neutral	-0.275084352961908	-0.572895364059969	-0.00678107633359603	-0.0198300931158848	Expected	Expected	0.307075402009398	0.0130490167822888	0.28784345808778
NGL3	YKR011C	NoDrug	DMSO	Neutral	Neutral	-0.203191887397399	0.322798401381391	-0.00437277920642391	0.009734769666947	Expected	Expected	-0.380784779951139	-0.0141075488733709	0.181414981399484
PSY3	YKR011C	NoDrug	DMSO	DNA_repair	Neutral	0.204503624905679	-0.0881027398768005	0.00437938364707193	-0.00260895345270062	Expected	Expected	0.191228402299676	0.00698833709977255	0.530078190966181
RAD18	YKR011C	NoDrug	DMSO	DNA_repair	Neutral	0.640376345422151	0.198981358080591	0.0181540711776002	0.00739642298452153	Expected	Expected	0.230119453316618	0.0107576481930786	0.457678750685615
RAD5	YKR011C	NoDrug	DMSO	DNA_repair	Neutral	0.367128696013447	0.251852812773024	0.0106211950713126	0.00972979856794632	Expected	Expected	0.0184689585831848	0.000891396503366245	0.846155143103378
RAD51	YKR011C	NoDrug	DMSO	DNA_repair	Neutral	0.218081241866784	-0.128438014948138	0.00524490253653641	-0.00411384103534829	Expected	Expected	0.233653378736624	0.0093587435718847	0.44638824951818
RAD52	YKR011C	NoDrug	DMSO	DNA_repair	Neutral	-0.499250108957743	-0.260477270405712	-0.0196873984248225	-0.0127761320850527	Expected	Expected	-0.109815677362762	-0.00691126633976981	0.713989394845974
RAD54	YKR011C	NoDrug	DMSO	DNA_repair	Neutral	-0.0626849699340677	-0.158517858664921	-0.00127713271943394	-0.00430696776281193	Expected	Expected	0.0892164815286641	0.00302983504337799	0.737219388162093
RAD55	YKR011C	NoDrug	DMSO	DNA_repair	Neutral	0.0271079600939124	0.163826175199585	0.000617516788240962	0.0049739291762465	Expected	Expected	-0.114773038545243	-0.00435641238800554	0.700337396958942
RAD57	YKR011C	NoDrug	DMSO	DNA_repair	Neutral	-0.362123358790959	-0.189125290688117	-0.0147402160376265	-0.0103799571957937	Expected	Expected	-0.0638106792710588	-0.00436025884183289	0.798735219200553
RAD59	YKR011C	NoDrug	DMSO	DNA_repair	Neutral	0.0989357548654099	0.330553813600277	0.00249837248023711	0.0114900636275787	Expected	Expected	-0.209281905070431	-0.00899169114734161	0.508369410032091
RAD61	YKR011C	NoDrug	DMSO	DNA_repair	Neutral	0.0201950923011169	-0.169835985164259	0.000622877955431208	-0.00722566943565402	Expected	Expected	0.149357519912596	0.00784854739108523	0.613458077802008
RTT101	YKR011C	NoDrug	DMSO	DNA_repair	Neutral	0.222899429505134	0.165126781731795	0.00432524525851794	0.00416623773897862	Expected	Expected	0.00499561083735437	0.000159007519539323	0.860567222601659
RTT107	YKR011C	NoDrug	DMSO	DNA_repair	Neutral	0.0056654661910137	-0.160485410639415	0.000136505446076972	-0.00518790867994389	Expected	Expected	0.13206097769201	0.00532441412602086	0.644255952465872
SGS1	YKR011C	NoDrug	DMSO	DNA_repair	Neutral	-0.181523507728147	-0.28839910989349	-0.00451532087544272	-0.00986668853235475	Expected	Expected	0.126513039213962	0.00535136765691203	0.651483465447397
SHU1	YKR011C	NoDrug	DMSO	DNA_repair	Neutral	0.17764885902797	-0.24313117053761	0.00433461535139211	-0.00812854444392351	Expected	Expected	0.301117676839288	0.0124631597953156	0.298708064586508
SHU2	YKR011C	NoDrug	DMSO	DNA_repair	Neutral	-0.0680606174800586	0.00381937685508766	-0.00196118055161995	0.000147231582113926	Expected	Expected	-0.0438083815235875	-0.00210841213373387	0.829486197833841
SLX4	YKR011C	NoDrug	DMSO	DNA_repair	Neutral	0.169705581939886	-0.0305550836325267	0.00527599014765944	-0.00132065600389535	Expected	Expected	0.123899875485755	0.00659664615155478	0.654380151598648
SRS2	YKR011C	NoDrug	DMSO	DNA_repair	Neutral	0.480785081753391	0.174301205216863	0.00997338490948352	0.0050190933060574	Expected	Expected	0.139599413558751	0.00495429160342612	0.628993553556706
YBR259W	YKR011C	NoDrug	DMSO	Neutral	Neutral	0.640673256914348	0.212238199530979	0.0159928580399312	0.00740299645974007	Expected	Expected	0.200263775601297	0.00858986158019117	0.503048293409803
YCL047C	YKR011C	NoDrug	DMSO	Neutral	Neutral	-0.319950614488899	-0.537812969131216	-0.00772779416506908	-0.0180106394826773	Expected	Expected	0.249039736743835	0.0102828453176082	0.424441102337961
YDL027C	YKR011C	NoDrug	DMSO	Neutral	Neutral	-0.308143097098347	-0.408835247193763	-0.00655458747990164	-0.0120081370522906	Expected	Expected	0.150380214150916	0.00545354957238895	0.61272867955693
YFR057W	YKR011C	NoDrug	DMSO	Neutral	Neutral	-0.278752097683141	-0.268892506269464	-0.00689592451676912	-0.00930719241586847	Expected	Expected	0.056675970824371	0.00241126789909935	0.793560817642608
YJR037W	YKR011C	NoDrug	DMSO	Neutral	Neutral	-0.110568218844004	-0.364180798011811	-0.00482182373277934	-0.0232250381587696	Expected	Expected	0.238203999269794	0.0184032144259903	0.444722050349206
APT2	YLR179C	NoDrug	DMSO	Neutral	Neutral	-0.24018351742364	-0.547464307420192	-0.0075100277264242	-0.0236785250513302	Expected	Expected	0.30295130660564	0.016168497324906	0.296900895446985
CLA4	YLR179C	NoDrug	DMSO	DNA_repair	Neutral	-0.0886662645357379	0.212482340267577	-0.00213363942061332	0.00674363177250626	Expected	Expected	-0.22288644050707	-0.00887727119311958	0.489381652775056
CSM2	YLR179C	NoDrug	DMSO	DNA_repair	Neutral	0.143959211697352	0.0735157755423125	0.00365696522627275	0.00259660912873543	Expected	Expected	0.0243722371390332	0.00106035609753733	0.835365606816856
CSM3	YLR179C	NoDrug	DMSO	DNA_repair	Neutral	-0.704878546599293	-0.449528763372773	-0.0148048821864346	-0.0126565551909961	Expected	Expected	-0.061160041964315	-0.00214832699543848	0.802158297296802
FLO8	YLR179C	NoDrug	DMSO	Neutral	Neutral	0.353223821563194	0.496011611841985	0.00882301000470515	0.0174215615924271	Expected	Expected	-0.19950437214438	-0.00859855158772195	0.53728693723433
GAL2	YLR179C	NoDrug	DMSO	Neutral	Neutral	0.109175222995234	0.153754715366382	0.00272508901960486	0.00534661200402088	Expected	Expected	-0.0612438083410903	-0.00262152298441602	0.802158297296802
HO	YLR179C	NoDrug	DMSO	Neutral	Neutral	0.550011780823165	0.0951014521047934	0.0121516882793818	0.00293452884698442	Expected	Expected	0.242870994886134	0.00921715943239733	0.436722917079585
MAG1	YLR179C	NoDrug	DMSO	DNA_repair	Neutral	-0.0640767874818074	0.26763139157612	-0.00164906079356824	0.00961709743570984	Expected	Expected	-0.254893928985133	-0.0112661582292781	0.435577687581332
MAL13	YLR179C	NoDrug	DMSO	Neutral	Neutral	-0.197559798636583	-0.220945364326002	-0.00603540758849279	-0.00920047189642978	Expected	Expected	0.0612839974949733	0.00316506430793699	0.787422903823127
MMS1	YLR179C	NoDrug	DMSO	DNA_repair	Neutral	0.238802131842349	0.0243004909936307	0.00568027290490158	0.000743384584407268	Expected	Expected	0.127400754191699	0.00493688832049431	0.651427713784736
MMS4	YLR179C	NoDrug	DMSO	DNA_repair	Neutral	-0.0308002573214238	0.286298407921154	-0.000787048605954839	0.0100193713333207	Expected	Expected	-0.249383457749448	-0.0108064199392756	0.444722050349206
MPH1	YLR179C	NoDrug	DMSO	DNA_repair	Neutral	-0.016840537429757	0.199231671770169	-0.000420629844372106	0.00685510011373894	Expected	Expected	-0.171122594922263	-0.00727572995811105	0.597336455656354
MUS81	YLR179C	NoDrug	DMSO	DNA_repair	Neutral	0.0501449486537725	0.269721562056756	0.00125204927113916	0.00939912519993735	Expected	Expected	-0.19004436059891	-0.00814707592879819	0.569028679639975
NGL3	YLR179C	NoDrug	DMSO	Neutral	Neutral	0.205008136429227	0.254698455780137	0.00445722560457589	0.00774529255096213	Expected	Expected	-0.0879574648396357	-0.00328806694638624	0.761828998086745
PSY3	YLR179C	NoDrug	DMSO	DNA_repair	Neutral	0.120308128401449	-0.0739570619698992	0.00259906423107342	-0.00220982418639273	Expected	Expected	0.13042275534028	0.00480888841746615	0.646433675953528
RAD18	YLR179C	NoDrug	DMSO	DNA_repair	Neutral	0.110776888551171	0.436176566722051	0.00314655361910992	0.0165024976144129	Expected	Expected	-0.282305718588961	-0.013355943995303	0.37362602314598
RAD5	YLR179C	NoDrug	DMSO	DNA_repair	Neutral	0.570325659150613	0.279555319556364	0.0165280268686811	0.0109916299511687	Expected	Expected	0.113347870848749	0.00553639691751241	0.677520267438977
RAD51	YLR179C	NoDrug	DMSO	DNA_repair	Neutral	0.429888400412047	0.304956573533312	0.0104550365505595	0.00983839548400347	Expected	Expected	0.0152627752050895	0.000616641066556034	0.846155143103378
RAD52	YLR179C	NoDrug	DMSO	DNA_repair	Neutral	0.142061707268531	0.0351294103896708	0.00562055122469476	0.00175391294710927	Expected	Expected	0.0606980868366327	0.00386663827758549	0.787719044913115
RAD54	YLR179C	NoDrug	DMSO	DNA_repair	Neutral	-0.267993074262242	-0.0235782107391913	-0.00550870780389268	-0.000647453950491223	Expected	Expected	-0.141722827613363	-0.00486125385340146	0.646321774152652
RAD55	YLR179C	NoDrug	DMSO	DNA_repair	Neutral	0.519171361819487	0.517774452316259	0.0119632695842642	0.0158518067144825	Expected	Expected	-0.101480481519467	-0.00388853713021837	0.735727977079996
RAD57	YLR179C	NoDrug	DMSO	DNA_repair	Neutral	0.0574305960227799	-0.243177733903835	0.00234708118731791	-0.0136001677125042	Expected	Expected	0.23022624370985	0.0159472488998221	0.457678750685615
RAD59	YLR179C	NoDrug	DMSO	DNA_repair	Neutral	0.365681666406759	0.289153241390373	0.00934160079389868	0.0101138236679961	Expected	Expected	-0.0178289646766098	-0.000772222874097388	0.860567222601659
RAD61	YLR179C	NoDrug	DMSO	DNA_repair	Neutral	-0.337544064338911	-0.285393996512422	-0.0105147680726714	-0.012252810975309	Expected	Expected	0.0327663740178538	0.00173804290263752	0.829486197833841
RTT101	YLR179C	NoDrug	DMSO	DNA_repair	Neutral	0.036164343424353	0.107291035845137	0.000708682102231048	0.00273638730579916	Expected	Expected	-0.0630439767071172	-0.00202770520356811	0.798735219200553
RTT107	YLR179C	NoDrug	DMSO	DNA_repair	Neutral	0.400817438717774	0.382162132977928	0.00976639497372948	0.0124221534350156	Expected	Expected	-0.0653746707173748	-0.00265575846128608	0.798177345240022
SGS1	YLR179C	NoDrug	DMSO	DNA_repair	Neutral	-0.140038690412999	-0.101274523830517	-0.00352289288130033	-0.00348856970912039	Expected	Expected	-0.000804674524681328	-3.43231721799332e-05	0.860567222601659
SHU1	YLR179C	NoDrug	DMSO	DNA_repair	Neutral	-0.20967945986769	0.355439145648335	-0.00514757234287179	0.012013755357493	Expected	Expected	-0.410808305448555	-0.0171613277003648	0.12886867852631
SHU2	YLR179C	NoDrug	DMSO	DNA_repair	Neutral	-0.130233828915276	-0.184626208246276	-0.00376151069503203	-0.00724013916899663	Expected	Expected	0.0714244907899123	0.0034786284739646	0.773189231638168
SLX4	YLR179C	NoDrug	DMSO	DNA_repair	Neutral	0.269785408765879	0.156094853934134	0.00846831160858791	0.00680904331348243	Expected	Expected	0.0308753496479292	0.00165926829510548	0.831098614625753
SRS2	YLR179C	NoDrug	DMSO	DNA_repair	Neutral	0.230860995295144	-0.25288651718511	0.00483393453398391	-0.00734662056658596	Expected	Expected	0.34013892551682	0.0121805551005699	0.227677629904079
YBR259W	YLR179C	NoDrug	DMSO	Neutral	Neutral	-0.740834387950191	-0.227249897437333	-0.0187064441715541	-0.00797389917757121	Expected	Expected	-0.24826807654338	-0.0107325449939829	0.44638824951818
YCL047C	YLR179C	NoDrug	DMSO	Neutral	Neutral	0.0434813618799272	-0.109023164858064	0.00106485452009642	-0.00367365286851565	Expected	Expected	0.113754649564832	0.00473850738861207	0.677520267438977
YDL027C	YLR179C	NoDrug	DMSO	Neutral	Neutral	-0.462598233558124	-0.0465395306026434	-0.00994421574735162	-0.00137847809737218	Expected	Expected	-0.234049445599237	-0.00856573764997943	0.474452708983909
YFR057W	YLR179C	NoDrug	DMSO	Neutral	Neutral	-0.203302686608461	0.0352760638597075	-0.00509547936825989	0.0012285133042367	Expected	Expected	-0.147388456971267	-0.00632399267249658	0.632406107996963
YJR037W	YLR179C	NoDrug	DMSO	Neutral	Neutral	-0.190075528037393	0.100172909756396	-0.00844498080804811	0.00638424413184737	Expected	Expected	-0.19087605219574	-0.0148292249398955	0.568082299115438
YKR011C	YLR179C	NoDrug	DMSO	Neutral	Neutral	0.326386463797182	0.329257070368315	0.00704803407566228	0.00996334045479866	Expected	Expected	-0.0784212190157531	-0.00291530637913639	0.776850558369531
APT2	YLR356W	NoDrug	DMSO	Neutral	Neutral	0.0490054737920136	0.131070946317955	0.0015634544105806	0.00562900338191615	Expected	Expected	-0.075991927889201	-0.00406554897133555	0.779785348756885
CLA4	YLR356W	NoDrug	DMSO	DNA_repair	Neutral	-0.129242007486681	-0.369436886859816	-0.00312229887067447	-0.0114758796754436	Expected	Expected	0.212280093716796	0.00835358080476916	0.489381652775056
CSM2	YLR356W	NoDrug	DMSO	DNA_repair	Neutral	-0.468421475900358	-0.0546817543481771	-0.0122339201228227	-0.00191862123843965	Expected	Expected	-0.235830417973452	-0.010315298884383	0.471849629937256
CSM3	YLR356W	NoDrug	DMSO	DNA_repair	Neutral	0.149744985687724	0.213541401548409	0.00320179628072194	0.005962043844526	Expected	Expected	-0.0784904862055699	-0.00276024756380406	0.776850558369531
FLO8	YLR356W	NoDrug	DMSO	Neutral	Neutral	0.183548949276293	-0.0214752217183973	0.00471621301048379	-0.000751623874478773	Expected	Expected	0.125932799511448	0.00546783688496257	0.651483465447397
GAL2	YLR356W	NoDrug	DMSO	Neutral	Neutral	-0.105345496551191	-0.337086904846821	-0.00270396541861764	-0.0116610441706512	Expected	Expected	0.207936660475646	0.00895707875203358	0.49406811300308
HO	YLR356W	NoDrug	DMSO	Neutral	Neutral	0.141774975964541	0.380435148460004	0.00318301732243687	0.0115889884623307	Expected	Expected	-0.222133355476656	-0.00840597113989385	0.489530834010154
MAG1	YLR356W	NoDrug	DMSO	DNA_repair	Neutral	-0.539418011361267	-0.481272940032014	-0.0139670472798489	-0.0169617797181638	Expected	Expected	0.0684781380523381	0.00299473243831495	0.776850558369531
MAL13	YLR356W	NoDrug	DMSO	Neutral	Neutral	-0.604479605148655	-0.182315285429549	-0.018760847967457	-0.00749103512894774	Expected	Expected	-0.218861906138079	-0.0112698128385093	0.49406811300308
MMS1	YLR356W	NoDrug	DMSO	DNA_repair	Neutral	-0.278643053398648	-0.054894718803626	-0.00664671797186634	-0.00164294580543566	Expected	Expected	-0.130741991989732	-0.00500377216643068	0.664204022546826
MMS4	YLR356W	NoDrug	DMSO	DNA_repair	Neutral	-0.0871021764840187	-0.0247327230258894	-0.00223930111063246	-0.00084868292569214	Expected	Expected	-0.0324329701620278	-0.00139061818494032	0.839984569731218
MPH1	YLR356W	NoDrug	DMSO	DNA_repair	Neutral	0.149577881381922	0.064691791797498	0.00375758612466707	0.00218416316716515	Expected	Expected	0.0373884326729518	0.00157342295750192	0.823906184531682
MUS81	YLR356W	NoDrug	DMSO	DNA_repair	Neutral	0.270324564136963	0.368289386034949	0.00679453658395411	0.0126187935020843	Expected	Expected	-0.13706123426245	-0.00582425691813023	0.651483465447397
NGL3	YLR356W	NoDrug	DMSO	Neutral	Neutral	-0.239348841435966	-0.506246706295606	-0.00528301090865009	-0.0151686887828354	Expected	Expected	0.265635038271332	0.00988567787418533	0.385203001687982
RAD18	YLR356W	NoDrug	DMSO	DNA_repair	Neutral	-0.43720993440951	-0.553848480917853	-0.013059620914966	-0.0212329883541173	Expected	Expected	0.168175641086944	0.00817336743915123	0.588256747142088
RAD5	YLR356W	NoDrug	DMSO	DNA_repair	Neutral	-0.595892617154426	-0.219468714285095	-0.0181671841481451	-0.0087457840512839	Expected	Expected	-0.187772517383334	-0.00942140009686119	0.574281188974112
RAD51	YLR356W	NoDrug	DMSO	DNA_repair	Neutral	-0.123452352824884	0.0190294467878647	-0.00301999548591301	0.000601730823081792	Expected	Expected	-0.0905907135269054	-0.0036217263089948	0.758626604858801
RAD52	YLR356W	NoDrug	DMSO	DNA_repair	Neutral	-0.244554698047373	0.108863973251379	-0.0101546002335262	0.00551348589264886	Expected	Expected	-0.239238775530032	-0.015668086126175	0.463340733208559
RAD54	YLR356W	NoDrug	DMSO	DNA_repair	Neutral	-0.0204865586355866	-0.217924145842161	-0.000428535677928275	-0.00592406174877187	Expected	Expected	0.16021661951237	0.00549552607084359	0.597336455656354
RAD55	YLR356W	NoDrug	DMSO	DNA_repair	Neutral	-0.0145400738752191	-0.2644330213735	-0.000336952566248962	-0.0079377426157107	Expected	Expected	0.200429584663172	0.00760079004946174	0.503048293409803
RAD57	YLR356W	NoDrug	DMSO	DNA_repair	Neutral	0.0897488865739349	0.126673586664653	0.00385088197314519	0.00717927012177412	Expected	Expected	-0.0468223994987623	-0.00332838814862893	0.825995232647098
RAD59	YLR356W	NoDrug	DMSO	DNA_repair	Neutral	-0.380927718426845	-0.496585391066375	-0.00977586476804791	-0.0170090355117159	Expected	Expected	0.16900098659689	0.00723317074366803	0.588256747142088
RAD61	YLR356W	NoDrug	DMSO	DNA_repair	Neutral	-0.0417597765289709	-0.241628477412729	-0.00131834149505741	-0.0102289844621577	Expected	Expected	0.16873404065362	0.0089106429671003	0.588256747142088
RTT101	YLR356W	NoDrug	DMSO	DNA_repair	Neutral	-0.417151367005336	-0.518354068724292	-0.00829435594128702	-0.0130557921069885	Expected	Expected	0.148380143789234	0.00476143616570151	0.616384829030326
RTT107	YLR356W	NoDrug	DMSO	DNA_repair	Neutral	-0.51384947375549	-0.509234440027111	-0.0125662577964092	-0.0161883359678105	Expected	Expected	0.0903087484829833	0.00362207817140133	0.735727977079996
SGS1	YLR356W	NoDrug	DMSO	DNA_repair	Neutral	-0.122088013617408	-0.0423226768389267	-0.00309021710030561	-0.0014309529200834	Expected	Expected	-0.0392862048265568	-0.00165926418022222	0.831098614625753
SHU1	YLR356W	NoDrug	DMSO	DNA_repair	Neutral	-0.169275088303486	-0.282086065868593	-0.00427365608746602	-0.00948478537752937	Expected	Expected	0.123935593442711	0.00521112929006335	0.654380151598648
SHU2	YLR356W	NoDrug	DMSO	DNA_repair	Neutral	0.621312814586081	0.374490210947181	0.01887184986202	0.014860381279091	Expected	Expected	0.0802740048881654	0.00401146858292899	0.75719825120943
SLX4	YLR356W	NoDrug	DMSO	DNA_repair	Neutral	-0.25180273299554	-0.276498208043151	-0.00803509063286982	-0.0119280010752086	Expected	Expected	0.0725491319268394	0.00389291044233874	0.771624125338708
SRS2	YLR356W	NoDrug	DMSO	DNA_repair	Neutral	-0.271828988581169	-0.166431679069894	-0.00578729584203057	-0.00477962574169596	Expected	Expected	-0.0281871488216847	-0.00100767010033461	0.846155143103378
YBR259W	YLR356W	NoDrug	DMSO	Neutral	Neutral	-0.257669777153705	-0.325761674269092	-0.00653493475938082	-0.0111789714038188	Expected	Expected	0.108833080523352	0.00464403664443801	0.689117376767417
YCL047C	YLR356W	NoDrug	DMSO	Neutral	Neutral	-0.137914472400175	0.178002055469754	-0.00339991067006876	0.00588444266838789	Expected	Expected	-0.225139796588349	-0.00928435333845665	0.487333074756691
YDL027C	YLR356W	NoDrug	DMSO	Neutral	Neutral	0.031226765152822	0.293295593578111	0.000681913902480829	0.00858871694366881	Expected	Expected	-0.216450314375925	-0.00790680304118798	0.499431390025362
YFR057W	YLR356W	NoDrug	DMSO	Neutral	Neutral	0.081689041332619	0.384488785320915	0.00205839829738525	0.0131320910138263	Expected	Expected	-0.260902205537808	-0.011073692716441	0.422387234886886
YJR037W	YLR356W	NoDrug	DMSO	Neutral	Neutral	-0.00773306606719984	-0.255101466199904	-0.000338154808080847	-0.0156729656907374	Expected	Expected	0.20334971117509	0.0153348108826565	0.499431390025362
YKR011C	YLR356W	NoDrug	DMSO	Neutral	Neutral	-0.0330012633434735	-0.180489962037772	-0.000723802424948988	-0.0053793389726212	Expected	Expected	0.125810551577392	0.00465553654767221	0.651483465447397
YLR179C	YLR356W	NoDrug	DMSO	Neutral	Neutral	0.514779052152803	0.0368082705113402	0.0113974331662425	0.00110759824830202	Expected	Expected	0.27543385388374	0.0102898349179404	0.361479731878101
APT2	CLA4	NoDrug	MMS	Neutral	DNA_repair	0.513021825507075	0.54560873717857	0.0173410635949493	0.0257289525310668	Expected	Expected	-0.144569585475087	-0.00838788893611758	0.570300629286656
APT2	CSM2	NoDrug	MMS	Neutral	DNA_repair	-0.43332823225118	-0.271521214665433	-0.016203209829515	-0.0140060542397569	Expected	Expected	-0.0344863796425965	-0.00219715558975805	0.698444142550241
CLA4	CSM2	NoDrug	MMS	DNA_repair	DNA_repair	0.489597916765225	-7.28718188223723	0.0130548256915089	-0.259623074241525	Expected	Negative	6.12751861924362	0.272677899933034	1.51733347947307e-161
APT2	CSM3	NoDrug	MMS	Neutral	DNA_repair	0.40212223988855	0.113196984294541	0.0121910022358464	0.00477512502136639	Expected	Expected	0.142755452645331	0.00741587721447997	0.573312430721009
CLA4	CSM3	NoDrug	MMS	DNA_repair	DNA_repair	-1.67925280798151	-1.38246737319045	-0.0383769658204933	-0.0416969728174188	Expected	Expected	0.0877342442829467	0.00332000699692551	0.643638929794986
CSM2	CSM3	NoDrug	MMS	DNA_repair	DNA_repair	-0.256045956122584	-0.653939530680782	-0.00636593565763153	-0.0218139783890714	Expected	Expected	0.371312337634521	0.0154480427314399	0.193301149132836
APT2	FLO8	NoDrug	MMS	Neutral	Neutral	-0.145271348720983	-0.027521998424251	-0.00533966266893406	-0.00152415807339281	Expected	Expected	-0.0574039775731963	-0.00381550459554125	0.673244486666815
CLA4	FLO8	NoDrug	MMS	DNA_repair	Neutral	0.400107899744841	0.357536301919768	0.0105004289534994	0.0136123061208046	Expected	Expected	-0.0672963995694113	-0.00311187716730525	0.667628855732701
CSM2	FLO8	NoDrug	MMS	DNA_repair	Neutral	0.310283932263484	0.186758489174779	0.00964740201118666	0.00833586583477223	Expected	Expected	0.0241107543537793	0.00131153617641444	0.708368027242132
CSM3	FLO8	NoDrug	MMS	DNA_repair	Neutral	0.379796702580931	0.218934455061258	0.00930103595161545	0.00783472561400171	Expected	Expected	0.033814747455262	0.00146631033761373	0.698444142550241
APT2	GAL2	NoDrug	MMS	Neutral	Neutral	0.0616610612965373	-0.100075920984629	0.00226420453889835	-0.00544388412070103	Expected	Expected	0.117445371730043	0.00770808865959938	0.608110949724578
CLA4	GAL2	NoDrug	MMS	DNA_repair	Neutral	0.219876018505961	0.0350905199388276	0.00576635610692034	0.00131458045079901	Expected	Expected	0.0973494493359338	0.00445177565612134	0.636591599869479
CSM2	GAL2	NoDrug	MMS	DNA_repair	Neutral	-0.101061909982105	-0.112116097789409	-0.00314046901274006	-0.00492591809126413	Expected	Expected	0.0331778588971907	0.00178544907852406	0.698444142550241
CSM3	GAL2	NoDrug	MMS	DNA_repair	Neutral	-0.0213898585116469	0.417385996090608	-0.000522923528696144	0.0146800815466975	Expected	Expected	-0.354933291443616	-0.0152030050753936	0.218514905748187
FLO8	GAL2	NoDrug	MMS	Neutral	Neutral	-0.323347510118857	-0.226337463211719	-0.0098619781508209	-0.0106699387472522	Expected	Expected	0.0143899022159364	0.000807960596431338	0.715316979754363
APT2	HO	NoDrug	MMS	Neutral	Neutral	0.394828731878331	0.314021355573465	0.0125308720749456	0.0147555126326638	Expected	Expected	-0.0392332499624658	-0.00222464055771819	0.69562834236236
CLA4	HO	NoDrug	MMS	DNA_repair	Neutral	-0.624073954495303	-0.419478889393741	-0.0151673634165843	-0.0146689371598515	Expected	Expected	-0.0117040970037186	-0.000498426256732803	0.715930770871373
CSM2	HO	NoDrug	MMS	DNA_repair	Neutral	-0.262572004991494	0.212885415336879	-0.00678872952555559	0.00775781058365196	Expected	Expected	-0.325561056331282	-0.0145465401092075	0.263067634194406
CSM3	HO	NoDrug	MMS	DNA_repair	Neutral	0.0776522961065354	0.123093026678176	0.00178197335959243	0.0040322426225023	Expected	Expected	-0.0562623290521848	-0.00225026926290987	0.673602337373275
FLO8	HO	NoDrug	MMS	Neutral	Neutral	-0.122061483491669	-0.0730206098444982	-0.00310096279897113	-0.00285107881689352	Expected	Expected	-0.0053643548684785	-0.000249883982077611	0.722615965062518
GAL2	HO	NoDrug	MMS	Neutral	Neutral	0.111187796309742	-0.0226903599819712	0.00282275490630723	-0.00087095308699639	Expected	Expected	0.0802626098331672	0.00369370799330362	0.653348104591206
APT2	MAG1	NoDrug	MMS	Neutral	DNA_repair	0.0373624818324324	0.195071009994419	0.00135401095142309	0.00914099719042571	Expected	Expected	-0.131451960944955	-0.00778698623900262	0.58707923605194
CLA4	MAG1	NoDrug	MMS	DNA_repair	DNA_repair	0.454184866320207	-0.572836170713828	0.0134598172478598	-0.0212859901519792	Expected	Expected	0.731040922339419	0.034745807399839	0.00321078772136502
CSM2	MAG1	NoDrug	MMS	DNA_repair	DNA_repair	0.0808997304846238	-6.43279702223234	0.00232132934538856	-0.228000615329309	Expected	Negative	5.05065326551561	0.230321944674698	3.49380306236805e-110
CSM3	MAG1	NoDrug	MMS	DNA_repair	DNA_repair	-0.395518513493261	-2.45491379240307	-0.00968315292609828	-0.0736449687260153	Expected	Expected	1.65186306186974	0.063961815799917	1.10215011049527e-12
FLO8	MAG1	NoDrug	MMS	Neutral	DNA_repair	0.559715099877325	0.388111706642818	0.0157976165501113	0.0147065760141852	Expected	Expected	0.0230912934076864	0.00109104053592606	0.709057273828345
GAL2	MAG1	NoDrug	MMS	Neutral	DNA_repair	0.372824299234534	0.116991306906017	0.0105164849988134	0.00436002462871071	Expected	Expected	0.131718940465561	0.0061564603701027	0.58675686586917
HO	MAG1	NoDrug	MMS	Neutral	DNA_repair	-0.16105292533829	0.389765775931358	-0.00465080637771748	0.0150311902021182	Expected	Expected	-0.408524476307621	-0.0196819965798356	0.141191636790445
APT2	MAL13	NoDrug	MMS	Neutral	Neutral	-0.531872387727229	-0.22751777837334	-0.0233762634794562	-0.014513524807198	Expected	Expected	-0.114408526041308	-0.00886273867225824	0.615455530403159
CLA4	MAL13	NoDrug	MMS	DNA_repair	Neutral	-0.148787134531402	-0.236229344904518	-0.0049791030277686	-0.0110540453081031	Expected	Expected	0.105598796736294	0.00607494228033448	0.625013050165284
CSM2	MAL13	NoDrug	MMS	DNA_repair	Neutral	-0.446862226189324	-0.405485898860307	-0.0160654304272793	-0.0202331823931905	Expected	Expected	0.0677670552014449	0.00416775196591123	0.667379610310463
CSM3	MAL13	NoDrug	MMS	DNA_repair	Neutral	0.168486684049402	0.0267845150966452	0.00496168848202673	0.00109835916372862	Expected	Expected	0.0765231602458158	0.00386332931829811	0.658838173532713
FLO8	MAL13	NoDrug	MMS	Neutral	Neutral	0.541112827732884	0.340738523230223	0.0191021252374196	0.0182117477372023	Expected	Expected	0.0139004883453505	0.000890377500217223	0.715316979754363
GAL2	MAL13	NoDrug	MMS	Neutral	Neutral	0.332355837276494	0.319639388511128	0.0117240540493384	0.0168041438345987	Expected	Expected	-0.0802410269007839	-0.00508008978526031	0.65362401137653
HO	MAL13	NoDrug	MMS	Neutral	Neutral	-0.242256592153921	0.0497877723174773	-0.00749914577741832	0.00229369092187909	Expected	Expected	-0.176436856396627	-0.00979283669929741	0.52756877644881
MAG1	MAL13	NoDrug	MMS	DNA_repair	Neutral	0.0635742466979506	-0.243386238469218	0.00227967770605155	-0.011303237481584	Expected	Expected	0.231497581208318	0.0135829151876355	0.440985068168182
APT2	MMS1	NoDrug	MMS	Neutral	DNA_repair	-0.05256540275432	-0.397823736182159	-0.00175500748309147	-0.0172667705500501	Expected	Expected	0.283274343334384	0.0155117630669586	0.338196278810222
CLA4	MMS1	NoDrug	MMS	DNA_repair	DNA_repair	-2.16182180495056	-10.5712947340493	-0.0594806744540852	-0.366448192337038	Expected	Negative	6.93607387412809	0.306967517882953	1.46136998579766e-206
CSM2	MMS1	NoDrug	MMS	DNA_repair	DNA_repair	-0.502854622461011	-2.56912446545767	-0.0132360044841273	-0.0842501136393514	Expected	Negative	1.68878602014694	0.0710141091552241	3.23438151533042e-13
CSM3	MMS1	NoDrug	MMS	DNA_repair	DNA_repair	-2.34664290065503	-0.40333873301374	-0.0529177508007467	-0.011171307292178	Expected	Expected	-1.16883666219275	-0.0417464435085687	8.34364555373648e-07
FLO8	MMS1	NoDrug	MMS	Neutral	DNA_repair	0.551182891674429	0.591896931494147	0.0142803659818503	0.0206720031058544	Expected	Expected	-0.146982335715506	-0.006391637124004	0.568637440923915
GAL2	MMS1	NoDrug	MMS	Neutral	DNA_repair	-0.635761810496947	-0.459935631635292	-0.0164687078905285	-0.0158796312795098	Expected	Expected	-0.013647736423063	-0.000589076611018709	0.715316979754363
HO	MMS1	NoDrug	MMS	Neutral	DNA_repair	0.180322004569292	0.581347425994467	0.00477762994212703	0.020720130315431	Expected	Expected	-0.358979247172168	-0.015942500373304	0.211596707653644
MAG1	MMS1	NoDrug	MMS	DNA_repair	DNA_repair	0.412160513608837	1.11939191287784	0.0120657527989065	0.0383520783907284	Expected	Expected	-0.583299637771944	-0.0262863255918219	0.0231682617759497
MAL13	MMS1	NoDrug	MMS	Neutral	DNA_repair	-0.662179903074052	-0.892877464964441	-0.0218701076281803	-0.0385450398994554	Expected	Expected	0.306780943847439	0.0166749322712751	0.297486237478389
APT2	MMS4	NoDrug	MMS	Neutral	DNA_repair	-0.0223953645695199	-0.300241551860336	-0.000806454851282683	-0.0147342605837824	Expected	Expected	0.228815989169305	0.0139278057324997	0.442652935110386
CLA4	MMS4	NoDrug	MMS	DNA_repair	DNA_repair	-0.027761177463132	0.46887845550355	-0.000814364516927381	0.0180232351330954	Expected	Expected	-0.389579200694166	-0.0188375996500228	0.166884338348483
CSM2	MMS4	NoDrug	MMS	DNA_repair	DNA_repair	-0.349474195553347	0.311004017451032	-0.00998449515767752	0.0116308358217065	Expected	Expected	-0.459294358295625	-0.0216153309793841	0.0905942582776107
CSM3	MMS4	NoDrug	MMS	DNA_repair	DNA_repair	-1.07273410944533	0.192138873951114	-0.0260774636521938	0.00604099880087917	Expected	Expected	-0.808163735481069	-0.032118462453073	0.00101677447803222
FLO8	MMS4	NoDrug	MMS	Neutral	DNA_repair	0.56160506370048	0.377562785292681	0.0157742730105568	0.0150997442165859	Expected	Expected	0.0138023289881632	0.000674528793970893	0.715316979754363
GAL2	MMS4	NoDrug	MMS	Neutral	DNA_repair	-0.0879695711935753	-0.0506680935020086	-0.00246935212992324	-0.00199297876392679	Expected	Expected	-0.00985809642270819	-0.000476373365996449	0.715930770871373
HO	MMS4	NoDrug	MMS	Neutral	DNA_repair	-0.0223441717824407	0.116934973081811	-0.000576937050032727	0.00423650854853238	Expected	Expected	-0.108193779486995	-0.00481344559856511	0.622745495129515
MAG1	MMS4	NoDrug	MMS	DNA_repair	DNA_repair	-1.09829187103633	-2.66664965346261	-0.0343248110045154	-0.101463052054335	Expected	Negative	1.36352241066376	0.0671382410498192	6.01448264504849e-09
MAL13	MMS4	NoDrug	MMS	Neutral	DNA_repair	-0.184999705428437	-0.124209957128301	-0.00658580561284616	-0.00603754445118265	Expected	Expected	-0.00909986709002385	-0.000548261161663506	0.716392960551096
MMS1	MMS4	NoDrug	MMS	DNA_repair	DNA_repair	-0.105703811327918	-2.86840943799224	-0.00349777362510602	-0.115198746542616	Expected	Negative	2.14655169886066	0.11170097291751	8.76923677480031e-21
APT2	MPH1	NoDrug	MMS	Neutral	DNA_repair	-0.139514607782394	0.0748531055354758	-0.00490667343260268	0.00367795891536518	Expected	Expected	-0.142070163898646	-0.00858463234796786	0.573547442707082
CLA4	MPH1	NoDrug	MMS	DNA_repair	DNA_repair	0.142102193874365	-13.8558730600354	0.00408096987472982	-0.532855393566365	Expected	Negative	11.1869103572556	0.536936363441094	0
CSM2	MPH1	NoDrug	MMS	DNA_repair	DNA_repair	-0.0124845484133066	1.09967694211678	-0.000347502977406072	0.0410774445212965	Expected	Expected	-0.889247089875501	-0.0414249474987026	0.000260489447983644
CSM3	MPH1	NoDrug	MMS	DNA_repair	DNA_repair	0.672650152521963	-0.285151568284229	0.0174616128473186	-0.00984140285894797	Expected	Expected	0.632219069345691	0.0273030157062666	0.0126923744861634
FLO8	MPH1	NoDrug	MMS	Neutral	DNA_repair	0.244336505118709	0.166679978042564	0.00669490294985338	0.00665581551444373	Expected	Expected	0.00080711639183711	3.90874354096529e-05	0.725105046066392
GAL2	MPH1	NoDrug	MMS	Neutral	DNA_repair	0.0337524328634475	0.204147123441589	0.000924110041385737	0.0080269533396638	Expected	Expected	-0.14824533670739	-0.00710284329827806	0.565840837805643
HO	MPH1	NoDrug	MMS	Neutral	DNA_repair	-0.0719179553475466	0.116159160003848	-0.00201538337984233	0.00472635540664169	Expected	Expected	-0.136458113368432	-0.00674173878648402	0.579282588155706
MAG1	MPH1	NoDrug	MMS	DNA_repair	DNA_repair	-1.02631640576463	-7.47258557448775	-0.0360432779083565	-0.326478528737192	Expected	Negative	5.18124104981214	0.290435250828835	7.19487019604154e-116
MAL13	MPH1	NoDrug	MMS	Neutral	DNA_repair	-0.0691218689050491	-0.635331270718978	-0.00240121656639187	-0.0308918761160191	Expected	Expected	0.47676777655073	0.0284906595496272	0.0752099976678838
MMS1	MPH1	NoDrug	MMS	DNA_repair	DNA_repair	-1.24859962349527	-0.083008815067113	-0.0354626642130703	-0.00294637066385279	Expected	Expected	-0.715284581938578	-0.0325162935492175	0.00408227344143525
MMS4	MPH1	NoDrug	MMS	DNA_repair	DNA_repair	-7.33356085381105	-10.131027957067	-0.255525068754263	-0.460263151235081	Negative	Negative	3.57595528546113	0.204738082480817	8.52442082289834e-56
APT2	MUS81	NoDrug	MMS	Neutral	DNA_repair	0.0501056411331695	0.372937990657048	0.00176158182132808	0.0183871418412151	Expected	Expected	-0.27455436071878	-0.016625560019887	0.35606682243118
CLA4	MUS81	NoDrug	MMS	DNA_repair	DNA_repair	0.410293003945381	-0.269801050087005	0.0117969793744051	-0.0104083391306388	Expected	Expected	0.461514462923911	0.0222053185050438	0.0883790466020454
CSM2	MUS81	NoDrug	MMS	DNA_repair	DNA_repair	-0.521243922709988	0.026103895519292	-0.0144786000561603	0.000975921288777489	Expected	Expected	-0.331816438865571	-0.0154545213449378	0.253486583418826
CSM3	MUS81	NoDrug	MMS	DNA_repair	DNA_repair	-0.228514928223787	-1.05729819652753	-0.00543956378962291	-0.0333363230302261	Expected	Expected	0.706133274827373	0.0278967592406032	0.00458644497905377
FLO8	MUS81	NoDrug	MMS	Neutral	DNA_repair	0.213638665956875	0.54032000636341	0.00584838592834506	0.0216297935654086	Expected	Expected	-0.325413042962739	-0.0157814076370636	0.263067634194406
GAL2	MUS81	NoDrug	MMS	Neutral	DNA_repair	-0.335246433660561	-0.485816817237512	-0.00916455518144218	-0.0191156993707711	Expected	Expected	0.207697697276559	0.00995114418932894	0.476717784490885
HO	MUS81	NoDrug	MMS	Neutral	DNA_repair	0.0310307844301829	0.257152692384534	0.000868036089300415	0.0104829938972597	Expected	Expected	-0.194475948131259	-0.00961495780795927	0.502436270790534
MAG1	MUS81	NoDrug	MMS	DNA_repair	DNA_repair	-0.235417496908877	-1.54511540549061	-0.00720100159827543	-0.059021197000933	Expected	Expected	1.05892979653087	0.0518201954026576	9.31401656969194e-06
MAL13	MUS81	NoDrug	MMS	Neutral	DNA_repair	0.15091074444883	-0.527341190941512	0.00523779639065081	-0.0256788545365899	Expected	Expected	0.517015497368284	0.0309166509272407	0.0490831507322287
MMS1	MUS81	NoDrug	MMS	DNA_repair	DNA_repair	-1.46865189188351	-4.60629848890237	-0.0417477142407121	-0.163506845604371	Expected	Negative	2.67746589259211	0.121759131363659	9.42577950620897e-32
MMS4	MUS81	NoDrug	MMS	DNA_repair	DNA_repair	-1.5217002845212	-0.410391430203311	-0.052975657251971	-0.0187041913196088	Expected	Expected	-0.597569053743357	-0.0342714659323622	0.0197853352553668
MPH1	MUS81	NoDrug	MMS	DNA_repair	DNA_repair	-10.3200445477235	-9.97698448065754	-0.351944618573685	-0.457851868970791	Negative	Negative	1.85233464048807	0.105907250397106	1.01860665682783e-15
APT2	NGL3	NoDrug	MMS	Neutral	Neutral	0.124195173345841	-0.200917504717686	0.00387392393581453	-0.00924571730767502	Expected	Expected	0.235995176442799	0.0131196412434896	0.432537418649218
CLA4	NGL3	NoDrug	MMS	DNA_repair	Neutral	0.141537062150458	-0.0485080886296155	0.00339302221696306	-0.00166116756478277	Expected	Expected	0.120907381178503	0.00505418978174584	0.603016283520129
CSM2	NGL3	NoDrug	MMS	DNA_repair	Neutral	0.19631391134604	0.130397273498812	0.00498031323390524	0.0046665494968515	Expected	Expected	0.00715261315220631	0.000313763737053742	0.717709551957507
CSM3	NGL3	NoDrug	MMS	DNA_repair	Neutral	-0.335989962317283	0.00810210989606721	-0.00703364848065284	0.000239557934257104	Expected	Expected	-0.200762249576313	-0.00727320641490994	0.49221623825144
FLO8	NGL3	NoDrug	MMS	Neutral	Neutral	-0.591072392030126	-0.457774515829441	-0.0147328221837183	-0.0175373573135962	Expected	Expected	0.0613617254906555	0.00280453512987783	0.67092900633097
GAL2	NGL3	NoDrug	MMS	Neutral	Neutral	0.461233767272756	0.609543864625237	0.0114875283610442	0.0229730471223385	Expected	Expected	-0.254245836352618	-0.0114855187612943	0.396947275202673
HO	NGL3	NoDrug	MMS	Neutral	Neutral	0.24172817029656	0.0259344309457244	0.00532329534963653	0.000866338223170009	Expected	Expected	0.111394305938758	0.00445695712646652	0.619842855982853
MAG1	NGL3	NoDrug	MMS	DNA_repair	Neutral	0.270523315675325	0.134974649227982	0.00694163987001544	0.00458339499151804	Expected	Expected	0.0554069426237408	0.00235824487849739	0.673602337373275
MAL13	NGL3	NoDrug	MMS	Neutral	Neutral	0.45152241706551	0.40045940079302	0.0137453959641091	0.0180922643657479	Expected	Expected	-0.0797911992459069	-0.00434686840163878	0.653851148261163
MMS1	NGL3	NoDrug	MMS	DNA_repair	Neutral	0.22399696461351	0.339230871127774	0.00530743555389507	0.0107129887035849	Expected	Expected	-0.136916268889615	-0.00540555314968978	0.579282588155706
MMS4	NGL3	NoDrug	MMS	DNA_repair	Neutral	-0.280225633131434	-0.357651224579723	-0.00713421563038636	-0.012706118746944	Expected	Expected	0.127483528731696	0.00557190311655765	0.589492125857716
MPH1	NGL3	NoDrug	MMS	DNA_repair	Neutral	-0.358993877358693	-0.0172327731043483	-0.00893220106476076	-0.000611654513151049	Expected	Expected	-0.191956502773175	-0.00832054655160971	0.507607746186345
MUS81	NGL3	NoDrug	MMS	DNA_repair	Neutral	-0.58171262206488	-0.176726879648499	-0.0144647105348458	-0.00628143047427117	Expected	Expected	-0.188651999250872	-0.00818328006057465	0.51016235311843
APT2	PSY3	NoDrug	MMS	Neutral	DNA_repair	0.102425338905295	0.385783269301428	0.00318451238950552	0.0164037029399001	Expected	Expected	-0.250957918484453	-0.0132191905503945	0.405269056545286
CLA4	PSY3	NoDrug	MMS	DNA_repair	DNA_repair	0.231928064925537	-6.34014271460888	0.00549768736075748	-0.198254403841932	Expected	Negative	5.19261115091182	0.20375209120269	2.29631176590309e-116
CSM2	PSY3	NoDrug	MMS	DNA_repair	DNA_repair	1.59048046329238	2.25864794772089	0.0403799554493682	0.0749133872701046	Expected	Expected	-0.826771428320225	-0.0345334318207364	0.000751663075490145
CSM3	PSY3	NoDrug	MMS	DNA_repair	DNA_repair	-0.774802676407635	-0.360127444586725	-0.0161644935075241	-0.0098528701923896	Expected	Expected	-0.183444105047227	-0.00631162331513449	0.517293927072357
FLO8	PSY3	NoDrug	MMS	Neutral	DNA_repair	0.308823892677292	0.407839848426875	0.00770898677981659	0.0144928937370677	Expected	Expected	-0.156213762525695	-0.00678390695725113	0.555229040410022
GAL2	PSY3	NoDrug	MMS	Neutral	DNA_repair	-0.0148371625821959	-0.302604505203434	-0.000370043119411693	-0.0105730637194495	Expected	Expected	0.237676049622957	0.0102030206000378	0.429793184655441
HO	PSY3	NoDrug	MMS	Neutral	DNA_repair	0.375693567472219	0.49732516896794	0.00823204473182446	0.0152684581154833	Expected	Expected	-0.186551132341798	-0.00703641338365886	0.51016235311843
MAG1	PSY3	NoDrug	MMS	DNA_repair	DNA_repair	0.0511797065810236	-11.593683553579	0.0012986197001883	-0.359941990507531	Expected	Negative	9.00935131944357	0.361240610207719	0
MAL13	PSY3	NoDrug	MMS	Neutral	DNA_repair	-0.421018389157242	-0.146312492516515	-0.0127676206368125	-0.0060838271461703	Expected	Expected	-0.12987121239806	-0.00668379349064221	0.58707923605194
MMS1	PSY3	NoDrug	MMS	DNA_repair	DNA_repair	-2.51855607774883	-5.04805212413669	-0.0589485372646595	-0.145108068502214	Expected	Negative	2.32429208262082	0.0861595312375545	3.39588890513049e-24
MMS4	PSY3	NoDrug	MMS	DNA_repair	DNA_repair	0.603469651836251	1.56536340745791	0.0152087979425319	0.0508301891039966	Expected	Expected	-0.866607532250517	-0.0356213911614646	0.000386976562981783
MPH1	PSY3	NoDrug	MMS	DNA_repair	DNA_repair	0.336536274616155	0.5672952125359	0.00828379297420275	0.018398934354432	Expected	Expected	-0.2484330455908	-0.0101151413802293	0.411455603526275
MUS81	PSY3	NoDrug	MMS	DNA_repair	DNA_repair	0.800886698626257	1.26683009368637	0.0197097476575788	0.0412314838120099	Expected	Expected	-0.527443956107125	-0.0215217361544311	0.0440329465350055
NGL3	PSY3	NoDrug	MMS	Neutral	DNA_repair	-0.00790533851964801	-0.152582493310334	-0.000170415755459806	-0.00459213036080231	Expected	Expected	0.119441319500657	0.0044217146053425	0.605500311115385
APT2	RAD18	NoDrug	MMS	Neutral	DNA_repair	0.324156118227289	0.929909618769467	0.0142413330114607	0.0492226460304329	Expected	Expected	-0.508525019393102	-0.0349813130189722	0.0540110417616851
CLA4	RAD18	NoDrug	MMS	DNA_repair	DNA_repair	-8.83406884363646	0.672225368744736	-0.242956278364732	0.0213515986435599	Negative	Expected	-6.29085020161911	-0.264307877008292	3.57291475291593e-170
CSM2	RAD18	NoDrug	MMS	DNA_repair	DNA_repair	0.264295392053701	0.641715381253821	0.0108881815800097	0.0298931031588074	Expected	Expected	-0.305610894170721	-0.0190049215787976	0.298542635053297
CSM3	RAD18	NoDrug	MMS	DNA_repair	DNA_repair	-8.49506880812784	1.36979642429254	-0.244121176727197	0.047391240412663	Negative	Expected	-6.48161313566039	-0.29151241713986	1.43048924916053e-180
FLO8	RAD18	NoDrug	MMS	Neutral	DNA_repair	-0.0572532730759996	0.230026154807215	-0.00231017944672996	0.0116078416963901	Expected	Expected	-0.21541041066933	-0.01391802114312	0.46920931412186
GAL2	RAD18	NoDrug	MMS	Neutral	DNA_repair	-0.0505438000981759	-0.233369047716601	-0.00203489854733325	-0.0115871900174933	Expected	Expected	0.149433871795666	0.00955229147016006	0.563266659266239
HO	RAD18	NoDrug	MMS	Neutral	DNA_repair	-0.112176428657545	0.0260616487710396	-0.0038060262569063	0.00107503500703987	Expected	Expected	-0.0913872240127961	-0.00488106126394618	0.643356044558587
MAG1	RAD18	NoDrug	MMS	DNA_repair	DNA_repair	-2.45576090425035	2.80063212469071	-0.0731966292195566	0.0892042020401093	Expected	Positive	-3.72287289385637	-0.162400831259666	2.28685681071827e-60
MAL13	RAD18	NoDrug	MMS	Neutral	DNA_repair	-0.468271059895997	-0.300375040511366	-0.0191219987469248	-0.0147894522897421	Expected	Expected	-0.0677310347266677	-0.00433254645718263	0.66745359534197
MMS1	RAD18	NoDrug	MMS	DNA_repair	DNA_repair	-1.74626338997346	2.42141575907612	-0.04729769767322	0.0695782616149301	Expected	Expected	-2.95980938199666	-0.11687595928815	1.51080130097858e-38
MMS4	RAD18	NoDrug	MMS	DNA_repair	DNA_repair	-7.98497014269996	2.19097427013614	-0.237884459866838	0.0741815218158076	Negative	Expected	-6.91963691194197	-0.312065981682646	1.36155135678821e-205
MPH1	RAD18	NoDrug	MMS	DNA_repair	DNA_repair	-0.289294447511102	1.28687198246016	-0.00837429299428173	0.0434199473084393	Expected	Expected	-1.16505443173895	-0.0517942403027211	9.0620101282374e-07
MUS81	RAD18	NoDrug	MMS	DNA_repair	DNA_repair	-7.23585985290405	0.939354905739088	-0.209038922205447	0.0319342506889106	Negative	Expected	-5.40141747615032	-0.240973172894358	8.75331420932407e-126
NGL3	RAD18	NoDrug	MMS	Neutral	DNA_repair	0.38790988156319	0.151605616457646	0.0110173952828078	0.0052318515166223	Expected	Expected	0.129446899135778	0.00578554376618552	0.58707923605194
PSY3	RAD18	NoDrug	MMS	DNA_repair	DNA_repair	0.231071403058382	1.51470402713608	0.00665632442279034	0.0496343171408568	Expected	Expected	-0.98505796807932	-0.0429779927180665	4.24151115806146e-05
APT2	RAD5	NoDrug	MMS	Neutral	DNA_repair	-0.0281166282839359	0.0306532927909551	-0.00126081692684329	0.0016796079699086	Expected	Expected	-0.0415291378648141	-0.00294042489675189	0.694149367449366
CLA4	RAD5	NoDrug	MMS	DNA_repair	DNA_repair	0.798590077566929	0.915144528577804	0.0224057818639999	0.0301904359781395	Expected	Expected	-0.179754730404073	-0.00778465411413965	0.524074803370419
CSM2	RAD5	NoDrug	MMS	DNA_repair	DNA_repair	-0.236135833214651	0.568038603075356	-0.00992589102508048	0.0275009527064953	Expected	Expected	-0.583739569972886	-0.0374268437315758	0.0231426000366712
CSM3	RAD5	NoDrug	MMS	DNA_repair	DNA_repair	-8.64076051562055	0.737741167802911	-0.253400389759085	0.0264682685588498	Negative	Expected	-6.03971547522007	-0.279868658317934	5.67820317941586e-157
FLO8	RAD5	NoDrug	MMS	Neutral	DNA_repair	0.54714486472512	0.33203580618285	0.0225295202237305	0.0173648288593991	Expected	Expected	0.0775913762291536	0.00516469136433137	0.656758694880424
GAL2	RAD5	NoDrug	MMS	Neutral	DNA_repair	-0.16410773750035	0.0959972319776583	-0.00674282749443316	0.00494460731829738	Expected	Expected	-0.177382661157566	-0.0116874348127305	0.527339173520828
HO	RAD5	NoDrug	MMS	Neutral	DNA_repair	0.260926902573819	0.379225144955775	0.00774678661813272	0.0138619800882087	Expected	Expected	-0.129857406253717	-0.00611519347007597	0.58707923605194
MAG1	RAD5	NoDrug	MMS	DNA_repair	DNA_repair	0.475265575438392	3.25032215433267	0.0144535612422089	0.107359788690219	Expected	Positive	-2.06924949235871	-0.0929062274480097	2.26719715409764e-19
MAL13	RAD5	NoDrug	MMS	Neutral	DNA_repair	-0.525544788937604	-0.574355553697647	-0.0218990272992199	-0.0293827712954869	Expected	Expected	0.113423355533559	0.00748374399626706	0.615852330647628
MMS1	RAD5	NoDrug	MMS	DNA_repair	DNA_repair	-4.60556233826471	1.97224271430594	-0.127282851732155	0.059295954046272	Negative	Expected	-4.56879939928949	-0.186578805778427	2.31599347406935e-90
MMS4	RAD5	NoDrug	MMS	DNA_repair	DNA_repair	-7.01309959842628	2.36728518936753	-0.213190176314631	0.0832846161315288	Negative	Positive	-6.37642526077838	-0.29647479244616	8.47795163103365e-175
MPH1	RAD5	NoDrug	MMS	DNA_repair	DNA_repair	-0.415783158819234	0.951177989725443	-0.0140839207759732	0.038719733463018	Expected	Expected	-0.997100194870787	-0.0528036542389912	3.38227696620357e-05
MUS81	RAD5	NoDrug	MMS	DNA_repair	DNA_repair	-7.28828233787083	3.3153115923258	-0.214862776869688	0.116846387941152	Negative	Positive	-7.21913017662856	-0.331709164810839	1.29577468354999e-223
NGL3	RAD5	NoDrug	MMS	Neutral	DNA_repair	-0.0339479593780598	-0.272061367965229	-0.000983980719492158	-0.00975607774677424	Expected	Expected	0.190246192697369	0.00877209702728208	0.509017700638994
PSY3	RAD5	NoDrug	MMS	DNA_repair	DNA_repair	0.670074576782951	0.860268348973949	0.0196932438617058	0.0292184268022884	Expected	Expected	-0.212072996020653	-0.00952518294058263	0.473641996398423
APT2	RAD51	NoDrug	MMS	Neutral	DNA_repair	-0.0907125010106238	-0.00854428957018857	-0.00311404355048737	-0.000389606661694805	Expected	Expected	-0.0477334005581646	-0.00272443688879256	0.689325185233934
CLA4	RAD51	NoDrug	MMS	DNA_repair	DNA_repair	0.101663731123016	-12.0055166193216	0.00282091418754258	-0.425856118779498	Expected	Negative	9.51871964682302	0.428677032967041	0
CSM2	RAD51	NoDrug	MMS	DNA_repair	DNA_repair	-0.543750506149023	0.522256369278484	-0.0148521447097376	0.0181656806927096	Expected	Expected	-0.746571992927246	-0.0330178254024472	0.00254790837491449
CSM3	RAD51	NoDrug	MMS	DNA_repair	DNA_repair	0.530586612009694	1.59947467318838	0.0122832709135025	0.0467041908876062	Expected	Expected	-0.923718909620147	-0.0344209199741037	0.000136961774168152
GAL2	RAD51	NoDrug	MMS	Neutral	DNA_repair	0.525444760064918	0.467259634369503	0.014111484051835	0.0171047733409157	Expected	Expected	-0.0659292415153841	-0.00299328928908069	0.668646751124621
HO	RAD51	NoDrug	MMS	Neutral	DNA_repair	-0.507185188787093	-0.176824067436277	-0.0139486705725955	-0.00669330285045968	Expected	Expected	-0.155065741756512	-0.00725536772213584	0.555229040410022
MAG1	RAD51	NoDrug	MMS	DNA_repair	DNA_repair	-0.248766063898837	-10.9392647616105	-0.00735731176685393	-0.384129697042206	Expected	Negative	8.20673672318036	0.376772385275352	1.25276003229025e-288
MAL13	RAD51	NoDrug	MMS	Neutral	DNA_repair	-0.554735487349597	-0.501311416731896	-0.0187866508566951	-0.0226011856824568	Expected	Expected	0.0676493192072317	0.00381453482576171	0.667379610310463
MMS1	RAD51	NoDrug	MMS	DNA_repair	DNA_repair	-1.73748032179995	-5.21353172767032	-0.0476418552069076	-0.170444745158306	Expected	Negative	2.87800845929454	0.122802889951398	1.57790435802539e-36
MMS4	RAD51	NoDrug	MMS	DNA_repair	DNA_repair	0.614277200414941	1.7595995325486	0.0179946408468264	0.0640955622474817	Expected	Expected	-0.986240975580455	-0.0461009214006553	4.16766170795253e-05
MPH1	RAD51	NoDrug	MMS	DNA_repair	DNA_repair	-1.59710740262791	0.651225948347137	-0.0530380490396325	0.0276539050948307	Expected	Expected	-1.4968516648254	-0.0806919541344633	1.40911878532358e-10
MUS81	RAD51	NoDrug	MMS	DNA_repair	DNA_repair	0.779148970358126	1.73730965787017	0.0223474897014778	0.0634813676208891	Expected	Expected	-0.885505604862827	-0.0411338779194113	0.000277414930584453
NGL3	RAD51	NoDrug	MMS	Neutral	DNA_repair	0.255810756276363	-0.110257199071856	0.00619772567831816	-0.00362463901068112	Expected	Expected	0.240522460912362	0.00982236468899928	0.426544777696235
PSY3	RAD51	NoDrug	MMS	DNA_repair	DNA_repair	0.475668323744335	2.04694979760582	0.011410166702789	0.0615839789619485	Expected	Expected	-1.30396007053393	-0.0501738122591595	2.96469823619716e-08
RAD18	RAD51	NoDrug	MMS	DNA_repair	DNA_repair	-0.155583190097932	3.26615657132131	-0.0044643724847288	0.103520357365383	Expected	Positive	-2.5257014290977	-0.107984729850112	2.39359290301435e-28
RAD5	RAD51	NoDrug	MMS	DNA_repair	DNA_repair	-11.3262319851167	3.53242846988523	-0.331635235197862	0.116452736311959	Negative	Positive	-10.162469658617	-0.448087971509822	0
APT2	RAD52	NoDrug	MMS	Neutral	DNA_repair	-0.200244814087793	0.30644469862045	-0.0122506677899255	0.0242321191566836	Expected	Expected	-0.364907044251685	-0.0364827869466092	0.202067967443965
CLA4	RAD52	NoDrug	MMS	DNA_repair	DNA_repair	0.154423483862745	-1.67875457698678	0.00590544770908235	-0.0796025126173236	Expected	Negative	1.40368148128226	0.085507960326406	2.00755435634622e-09
CSM2	RAD52	NoDrug	MMS	DNA_repair	DNA_repair	0.349813999344367	1.43110868393281	0.0200107522625695	0.0995713905848668	Expected	Positive	-0.883289272680635	-0.0795606383222973	0.000287209077167594
CSM3	RAD52	NoDrug	MMS	DNA_repair	DNA_repair	-5.64858423692143	1.71869034800763	-0.226392224071962	0.0887787370333118	Negative	Positive	-4.82057654973555	-0.315170961105273	1.83603873190999e-100
FLO8	RAD52	NoDrug	MMS	Neutral	DNA_repair	0.306326633524265	0.353829105413161	0.0172657030292143	0.0266298681538067	Expected	Expected	-0.099589320936521	-0.00936416512459239	0.633486693996775
GAL2	RAD52	NoDrug	MMS	Neutral	DNA_repair	-0.387799404606646	-0.307982550194118	-0.021766441998759	-0.0228473825824148	Expected	Expected	0.0116199063074108	0.00108094058365587	0.715930770871373
HO	RAD52	NoDrug	MMS	Neutral	DNA_repair	-0.204910632273181	0.516623499381382	-0.0120663165305696	0.0396920346438324	Expected	Expected	-0.534690961654616	-0.051758351174402	0.0412776392320886
MAG1	RAD52	NoDrug	MMS	DNA_repair	DNA_repair	0.895283543674826	1.57070864093424	0.037126088983842	0.0745896066183772	Expected	Expected	-0.594229745838648	-0.0374635176345352	0.0204679131949783
MAL13	RAD52	NoDrug	MMS	Neutral	DNA_repair	-0.67885923189481	-0.637148979353044	-0.0385204255422306	-0.0469096701068129	Expected	Expected	0.0902523512843653	0.00838924456458227	0.643356044558587
MMS1	RAD52	NoDrug	MMS	DNA_repair	DNA_repair	-1.59715069415407	-0.017913955764019	-0.0600097296237735	-0.000771092939037026	Expected	Expected	-1.03679811660719	-0.0592386366847365	1.49437484881555e-05
MMS4	RAD52	NoDrug	MMS	DNA_repair	DNA_repair	0.346525370960561	1.72370149076319	0.0202900050124239	0.122812125128807	Expected	Positive	-1.11169131625414	-0.102522120116383	2.97680572206223e-06
MPH1	RAD52	NoDrug	MMS	DNA_repair	DNA_repair	-0.919965964664744	-2.70643380626004	-0.0517698930634328	-0.195189868415713	Expected	Negative	1.56781784414196	0.14341997535228	1.61766005283792e-11
MUS81	RAD52	NoDrug	MMS	DNA_repair	DNA_repair	1.40775467182548	2.10470099182664	0.0567811857944235	0.106791677512628	Expected	Positive	-0.771551484298601	-0.0500104917182048	0.00178887427751776
NGL3	RAD52	NoDrug	MMS	Neutral	DNA_repair	-0.220498864370095	-0.100224419433634	-0.00871751886599054	-0.00516634912656948	Expected	Expected	-0.0546642649307912	-0.00355116973942106	0.67422297312121
PSY3	RAD52	NoDrug	MMS	DNA_repair	DNA_repair	-0.00464245397299366	0.270297302966165	-0.000186200017832337	0.0132024454423695	Expected	Expected	-0.211841092749057	-0.0133886454602018	0.473641996398423
RAD51	RAD52	NoDrug	MMS	DNA_repair	DNA_repair	3.06555514544381	3.4778705968447	0.122118401380616	0.164645125259588	Positive	Positive	-0.687344229471045	-0.0425267238789717	0.00599525166841562
APT2	RAD54	NoDrug	MMS	Neutral	DNA_repair	0.0609685947569844	0.181203816651182	0.00181006943908537	0.00699968757753851	Expected	Expected	-0.106520226741705	-0.00518961813845315	0.624814618240578
CLA4	RAD54	NoDrug	MMS	DNA_repair	DNA_repair	0.269050531892278	-5.83757043011482	0.00600500092388746	-0.16150650776104	Expected	Negative	4.71238201066059	0.167511508684927	4.50063153837488e-96
CSM2	RAD54	NoDrug	MMS	DNA_repair	DNA_repair	0.206186912316493	0.469119622729288	0.00503541031408644	0.0143738799236066	Expected	Expected	-0.238335610558708	-0.00933846960952011	0.429793184655441
CSM3	RAD54	NoDrug	MMS	DNA_repair	DNA_repair	0.674706114072668	2.28765762491711	0.0134179366416603	0.0570067168964103	Expected	Expected	-1.36718869589562	-0.04358878025475	5.55285736889107e-09
FLO8	RAD54	NoDrug	MMS	Neutral	DNA_repair	0.765952279349956	0.488437115586337	0.0184000703392152	0.0160149976066963	Expected	Expected	0.0586782391331713	0.00238507273251889	0.67092900633097
GAL2	RAD54	NoDrug	MMS	Neutral	DNA_repair	0.0282831877949709	0.23124562946477	0.000678731682861123	0.007468406060079	Expected	Expected	-0.168745575671634	-0.00678967437721788	0.540677494792647
HO	RAD54	NoDrug	MMS	Neutral	DNA_repair	-0.00466686781486441	0.336126677672892	-0.000104994857257671	0.0100645345307667	Expected	Expected	-0.271528362596595	-0.0101695293880243	0.361920794015919
MAG1	RAD54	NoDrug	MMS	DNA_repair	DNA_repair	-0.788774347717095	-9.35534754983307	-0.0188645651754343	-0.257322518337816	Expected	Negative	6.54221964350984	0.238457953162382	5.82598219948846e-184
MAL13	RAD54	NoDrug	MMS	Neutral	DNA_repair	-0.019863579630741	-0.435185431427992	-0.000573145390235616	-0.0163749788759001	Expected	Expected	0.33325088017875	0.0158018334856645	0.250241811029845
MMS1	RAD54	NoDrug	MMS	DNA_repair	DNA_repair	0.39634561842373	-2.14197215604604	0.00873146183097772	-0.0545079393771489	Expected	Expected	1.87885348003365	0.0632394012081266	3.86696153866827e-16
MMS4	RAD54	NoDrug	MMS	DNA_repair	DNA_repair	0.93889065813767	3.56139203801815	0.0223065676077495	0.102691022258829	Expected	Positive	-2.15152352437215	-0.0803844546510791	7.31045464605164e-21
MPH1	RAD54	NoDrug	MMS	DNA_repair	DNA_repair	1.16671075465323	1.84769954371222	0.0332084112791127	0.064993920274097	Expected	Expected	-0.702456302807177	-0.0317855089949843	0.00483440663610505
MUS81	RAD54	NoDrug	MMS	DNA_repair	DNA_repair	0.0215401123686389	-0.258302989541441	0.000499995787530945	-0.00745408572883296	Expected	Expected	0.214772058935554	0.00795408151636391	0.46920931412186
NGL3	RAD54	NoDrug	MMS	Neutral	DNA_repair	0.177523796183379	0.56193428285537	0.0036388341599907	0.0152431370141604	Expected	Expected	-0.341304937244777	-0.0116043028541697	0.240504826871472
PSY3	RAD54	NoDrug	MMS	DNA_repair	DNA_repair	-0.24430950041242	0.845182460198334	-0.00498925566547897	0.0211985311575113	Expected	Expected	-0.80966248667867	-0.0261877868229903	0.000996883952021399
RAD18	RAD54	NoDrug	MMS	DNA_repair	DNA_repair	0.13963565934144	4.92716669187077	0.00395785575453798	0.155688021753733	Expected	Positive	-3.57451009350938	-0.151730165999195	9.62988686248519e-56
RAD5	RAD54	NoDrug	MMS	DNA_repair	DNA_repair	-8.43392503855387	5.06405620505246	-0.24392850160988	0.16654271858623	Negative	Positive	-9.37239664716274	-0.41047122019611	0
RAD51	RAD54	NoDrug	MMS	DNA_repair	DNA_repair	4.17560993089099	6.55876993044985	0.0944807254077506	0.175700859814773	Positive	Positive	-2.31622446617001	-0.0812201344070226	4.98416512880877e-24
RAD52	RAD54	NoDrug	MMS	DNA_repair	DNA_repair	3.16448806333521	2.72607563246506	0.124627608543477	0.12867413261858	Positive	Positive	-0.065825501075393	-0.00404652407510302	0.668646751124621
APT2	RAD55	NoDrug	MMS	Neutral	DNA_repair	-0.730857570938583	-1.07249742599278	-0.0237793221512061	-0.0446137338005374	Expected	Expected	0.394509324539688	0.0208344116493312	0.159716162104174
CLA4	RAD55	NoDrug	MMS	DNA_repair	DNA_repair	0.980227143124136	-12.7298635106092	0.0257548927921659	-0.415361465803205	Expected	Negative	10.5296961608379	0.441116358595371	0
CSM2	RAD55	NoDrug	MMS	DNA_repair	DNA_repair	-0.636227402738182	0.331215228895419	-0.0164861883171561	0.0104586970205698	Expected	Expected	-0.659640853186095	-0.0269448853377259	0.00882978335225863
CSM3	RAD55	NoDrug	MMS	DNA_repair	DNA_repair	0.047616001661101	0.354158258398985	0.00104501535849163	0.00943518908432751	Expected	Expected	-0.243074966092474	-0.00839017372583588	0.42248820379658
FLO8	RAD55	NoDrug	MMS	Neutral	DNA_repair	0.155564974302981	0.253909104324144	0.00396493966284882	0.00856067679896014	Expected	Expected	-0.108735900251044	-0.00459573713611132	0.622745495129515
GAL2	RAD55	NoDrug	MMS	Neutral	DNA_repair	0.680355315075598	0.339857066277688	0.0173291494191961	0.0112895605860555	Expected	Expected	0.144281860053626	0.00603958883314056	0.570300629286656
HO	RAD55	NoDrug	MMS	Neutral	DNA_repair	0.0260423658603926	0.303566951388678	0.000606247257202615	0.00930859779030819	Expected	Expected	-0.226038167458792	-0.00870235053310558	0.448336188737242
MAG1	RAD55	NoDrug	MMS	DNA_repair	DNA_repair	0.105882426871934	-7.24325178223507	0.00296461536288612	-0.234137764614721	Expected	Negative	5.54429652847389	0.237102379977607	1.80334820143426e-132
MAL13	RAD55	NoDrug	MMS	Neutral	DNA_repair	-0.0512565105169719	0.495625033824658	-0.00164520189348883	0.0203821975205781	Expected	Expected	-0.422243821258881	-0.022027399414067	0.124679737266854
MMS1	RAD55	NoDrug	MMS	DNA_repair	DNA_repair	0.186679627779707	-0.205576826403249	0.00484293673328662	-0.00616753325080987	Expected	Expected	0.277607014609061	0.0110104699840965	0.351015749283458
MMS4	RAD55	NoDrug	MMS	DNA_repair	DNA_repair	2.7398751275047	3.78561052090471	0.0759860945194117	0.126547275576756	Positive	Positive	-1.16406306316434	-0.0505611810573441	9.21082947340262e-07
MPH1	RAD55	NoDrug	MMS	DNA_repair	DNA_repair	0.841566083482081	3.19390142371001	0.0228271902735603	0.106876825148567	Expected	Positive	-1.95121355053717	-0.0840496348750068	2.53264473689201e-17
MUS81	RAD55	NoDrug	MMS	DNA_repair	DNA_repair	0.342872182113735	-1.57481806128546	0.00930594103089349	-0.0529104428546996	Expected	Expected	1.44049729944064	0.0622163838855931	7.16292551708633e-10
NGL3	RAD55	NoDrug	MMS	Neutral	DNA_repair	-0.182133698873481	-0.348579870933573	-0.00417924234107345	-0.0104579682127726	Expected	Expected	0.166233163601459	0.00627872587169918	0.543426802530148
PSY3	RAD55	NoDrug	MMS	DNA_repair	DNA_repair	0.785260824449365	1.66565042360171	0.0178560949046731	0.0457983820943567	Expected	Expected	-0.783129304617637	-0.0279422871896835	0.00150383075087783
RAD18	RAD55	NoDrug	MMS	DNA_repair	DNA_repair	-11.1779926137916	1.43009367555511	-0.305121971277169	0.0409634964358741	Negative	Expected	-8.7467228667272	-0.346085467713043	0
RAD5	RAD55	NoDrug	MMS	DNA_repair	DNA_repair	-10.9412673099213	4.07055482976775	-0.304690145940973	0.121203445944492	Negative	Positive	-10.4465749247791	-0.425893591885465	0
RAD51	RAD55	NoDrug	MMS	DNA_repair	DNA_repair	3.06264485229563	6.31739808338327	0.0804634423485665	0.195435371049433	Positive	Positive	-2.83274430486477	-0.114971928700867	2.05641352024465e-35
RAD52	RAD55	NoDrug	MMS	DNA_repair	DNA_repair	0.221231880581117	0.605732150331682	0.00838623831262368	0.0258960427818152	Expected	Expected	-0.306452657279879	-0.0175098044691916	0.297486237478389
RAD54	RAD55	NoDrug	MMS	DNA_repair	DNA_repair	3.43053044840286	5.46703506515536	0.0736153194176136	0.133724793689255	Expected	Positive	-1.84730698148851	-0.0601094742716413	1.2368611122778e-15
APT2	RAD57	NoDrug	MMS	Neutral	DNA_repair	0.149940596189132	0.0376924707984131	0.00947147729064151	0.00309232207475637	Expected	Expected	0.0616094197152817	0.00637915521588514	0.67092900633097
CLA4	RAD57	NoDrug	MMS	DNA_repair	DNA_repair	-0.0066077494132951	-9.82224563500983	-0.000261368327444148	-0.484019023361439	Expected	Negative	7.65568818989127	0.483757655033995	2.49852615302929e-251
CSM2	RAD57	NoDrug	MMS	DNA_repair	DNA_repair	0.199865284571117	0.332469732873122	0.0118459746696217	0.0240531479659628	Expected	Expected	-0.130522699580795	-0.0122071732963411	0.58707923605194
CSM3	RAD57	NoDrug	MMS	DNA_repair	DNA_repair	-0.393648987629486	-0.134542183038635	-0.0162538114573481	-0.00722179537235245	Expected	Expected	-0.133371855745256	-0.00903201608499561	0.58426186048395
FLO8	RAD57	NoDrug	MMS	Neutral	DNA_repair	-0.0823934393379997	0.126035748444479	-0.00477720738542628	0.00987523043088415	Expected	Expected	-0.150324012566173	-0.0146524378163104	0.563266659266239
GAL2	RAD57	NoDrug	MMS	Neutral	DNA_repair	-0.325880451291676	0.326492459995875	-0.0188364979855766	0.0251518441424749	Expected	Expected	-0.456735403768715	-0.0439883421280516	0.0927134695359151
HO	RAD57	NoDrug	MMS	Neutral	DNA_repair	0.420984181636035	0.777400126779644	0.0175883283385009	0.0425233783958154	Expected	Expected	-0.362271828249974	-0.0249350500573145	0.206180740263544
MAG1	RAD57	NoDrug	MMS	DNA_repair	DNA_repair	-0.71161358930394	-9.33359415645099	-0.0305455706534339	-0.460899808107908	Expected	Negative	6.57741889983264	0.430354237454474	6.36224191570158e-186
MAL13	RAD57	NoDrug	MMS	Neutral	DNA_repair	-0.149559712005627	-0.337695853985408	-0.00877956501856459	-0.0258226321749933	Expected	Expected	0.176792701003474	0.0170430671564287	0.527339173520828
MMS1	RAD57	NoDrug	MMS	DNA_repair	DNA_repair	-0.200680288890896	-1.27993240580316	-0.00780033338759965	-0.0572313168150923	Expected	Expected	0.834320613849236	0.0494309834274927	0.000665166126388919
MMS4	RAD57	NoDrug	MMS	DNA_repair	DNA_repair	0.604235829049359	1.57063509874972	0.0259087653292204	0.0826644601604943	Expected	Positive	-0.836034294640181	-0.0567556948312738	0.000654859784555063
MPH1	RAD57	NoDrug	MMS	DNA_repair	DNA_repair	-0.887644201917089	-0.761603423434132	-0.0369311961742779	-0.0399288254789544	Expected	Expected	0.0447872986420269	0.00299762930467649	0.690773925450507
MUS81	RAD57	NoDrug	MMS	DNA_repair	DNA_repair	-0.0123920805411349	1.6174545559292	-0.000514670346940586	0.0852768504561146	Expected	Positive	-1.27824780353927	-0.0857915208030552	5.71704034895112e-08
NGL3	RAD57	NoDrug	MMS	Neutral	DNA_repair	-0.275760324208196	-0.359580835272645	-0.0112454666689571	-0.0192884668003256	Expected	Expected	0.119363214755613	0.00804300013136848	0.605500311115385
PSY3	RAD57	NoDrug	MMS	DNA_repair	DNA_repair	-0.0359218305689491	0.183676619125347	-0.00148957712743563	0.00933395027747163	Expected	Expected	-0.165020302556826	-0.0108235274049073	0.545204043639942
RAD51	RAD57	NoDrug	MMS	DNA_repair	DNA_repair	1.95988069033403	2.63520397102694	0.080825657957705	0.129732713651366	Positive	Positive	-0.761537339004488	-0.0489070556936606	0.00204838991628479
RAD54	RAD57	NoDrug	MMS	DNA_repair	DNA_repair	0.493554474221591	1.85840266239183	0.0201028196184721	0.0912577823558121	Expected	Positive	-1.11529530083941	-0.07115496273734	2.76927164831129e-06
RAD55	RAD57	NoDrug	MMS	DNA_repair	DNA_repair	1.47004147722894	2.35190219226255	0.0576781865942035	0.104339351718262	Expected	Positive	-0.787863563754745	-0.046661165124058	0.001398132606541
APT2	RAD59	NoDrug	MMS	Neutral	DNA_repair	0.128581131106606	0.305885215837579	0.00462064517459917	0.0148837416230554	Expected	Expected	-0.169667756816052	-0.0102630964484562	0.540191732291981
CLA4	RAD59	NoDrug	MMS	DNA_repair	DNA_repair	-0.308418067193127	-7.52641611603204	-0.00906679922583747	-0.290556486185494	Expected	Negative	5.80105616585985	0.281489686959656	6.3074498289161e-145
CSM2	RAD59	NoDrug	MMS	DNA_repair	DNA_repair	-0.508485326445036	-0.597535161087332	-0.0144632678154566	-0.022014088401397	Expected	Expected	0.162229618845716	0.00755082058594048	0.548170993550517
CSM3	RAD59	NoDrug	MMS	DNA_repair	DNA_repair	-1.12208931685785	-1.40548594296581	-0.0272130803709277	-0.0437232896694778	Expected	Expected	0.418558764667157	0.0165102092985502	0.128240110267418
FLO8	RAD59	NoDrug	MMS	Neutral	DNA_repair	-0.285163153392396	-0.184174673552723	-0.00797622225171893	-0.00725069793462674	Expected	Expected	-0.0150232745137673	-0.000725524317092188	0.715316979754363
GAL2	RAD59	NoDrug	MMS	Neutral	DNA_repair	0.448041751570964	0.0830743059384999	0.0125280005331435	0.0032193947050528	Expected	Expected	0.19479077249295	0.00930860582809066	0.502436270790534
HO	RAD59	NoDrug	MMS	Neutral	DNA_repair	-0.534112396219609	-0.539741960841916	-0.0137859669135683	-0.0194626331492522	Expected	Expected	0.12801174839898	0.00567666623568398	0.589492125857716
MAG1	RAD59	NoDrug	MMS	DNA_repair	DNA_repair	-0.509585724002287	-1.33544325424213	-0.0159579780523517	-0.0509782137580955	Expected	Expected	0.709274541238124	0.0350202357057438	0.00441800788310317
MAL13	RAD59	NoDrug	MMS	Neutral	DNA_repair	-0.0764279103645556	-0.200166868651644	-0.00271523605067169	-0.00966402999859225	Expected	Expected	0.115924438801961	0.00694879394792056	0.611558197782536
MMS1	RAD59	NoDrug	MMS	DNA_repair	DNA_repair	-2.07264318038768	-1.67008631604736	-0.0602673777592217	-0.0595349368427999	Expected	Expected	-0.0159216099177017	-0.000732440916421863	0.715316979754363
MMS4	RAD59	NoDrug	MMS	DNA_repair	DNA_repair	0.352779511322749	2.02178564089484	0.0109356072720293	0.0799134619043364	Expected	Positive	-1.37319448010415	-0.0689778546323071	4.74084525416139e-09
MPH1	RAD59	NoDrug	MMS	DNA_repair	DNA_repair	-0.171334388645109	0.214143662056407	-0.00519926930272435	0.00847123698985877	Expected	Expected	-0.274192584808299	-0.0136705062925831	0.35606682243118
MUS81	RAD59	NoDrug	MMS	DNA_repair	DNA_repair	0.14417360879755	1.59362247679007	0.00437609920960592	0.0631816433792137	Expected	Expected	-1.17772475189003	-0.0588055441696078	6.79764878764483e-07
NGL3	RAD59	NoDrug	MMS	Neutral	DNA_repair	0.251524439023689	0.0611861856626358	0.00639999599066241	0.00216110406757352	Expected	Expected	0.0973763217491773	0.00423889192308889	0.636591599869479
PSY3	RAD59	NoDrug	MMS	DNA_repair	DNA_repair	0.264972271154952	0.0662849708091282	0.00666807056791884	0.00213633428964838	Expected	Expected	0.110826276323548	0.00453173627827046	0.620148799570396
RAD18	RAD59	NoDrug	MMS	DNA_repair	DNA_repair	-9.05423627891593	1.18851900810598	-0.266917042634425	0.0390711911195242	Negative	Expected	-6.92971648211985	-0.305988233753949	3.57570224531811e-206
RAD5	RAD59	NoDrug	MMS	DNA_repair	DNA_repair	-7.93313077021251	1.06666184670631	-0.238672432652088	0.0364588280141999	Negative	Expected	-6.04219872861369	-0.275131260666288	4.33637510710957e-157
RAD51	RAD59	NoDrug	MMS	DNA_repair	DNA_repair	0.75210553728754	1.87769343385447	0.0220634345349467	0.0684912743159452	Expected	Expected	-0.991854511137252	-0.0464278397809986	3.74136608080113e-05
RAD52	RAD59	NoDrug	MMS	DNA_repair	DNA_repair	1.30442001816141	0.45336160120263	0.0534008016637355	0.0222702958916549	Expected	Expected	0.486831679751189	0.0311305057720806	0.0675605097982574
RAD54	RAD59	NoDrug	MMS	DNA_repair	DNA_repair	0.606456444626245	2.73032483393866	0.0143727260336091	0.0779071765766455	Expected	Positive	-1.71286226386495	-0.0635344505430364	1.46219197431434e-13
RAD55	RAD59	NoDrug	MMS	DNA_repair	DNA_repair	-8.76091749415436	1.47932062108134	-0.243124969187679	0.0495788896488447	Negative	Expected	-6.72686326643379	-0.292703858836524	2.18934591424007e-194
RAD57	RAD59	NoDrug	MMS	DNA_repair	DNA_repair	-0.8203934679811	0.0984021972719988	-0.0347531388113405	0.00502461245351693	Expected	Expected	-0.599547621162374	-0.0397777512648574	0.019367856949693
APT2	RAD61	NoDrug	MMS	Neutral	DNA_repair	0.11957136320477	0.17382166435108	0.00533363922879334	0.0110238906936966	Expected	Expected	-0.0733880360919134	-0.00569025146490325	0.66404397281545
CLA4	RAD61	NoDrug	MMS	DNA_repair	DNA_repair	-1.71337400333763	-2.18183853907599	-0.059128617272131	-0.102725730896588	Expected	Negative	0.746841785200092	0.0435971136244568	0.00253088985264977
CSM2	RAD61	NoDrug	MMS	DNA_repair	DNA_repair	-0.830710441417756	-0.812140339262458	-0.0300068008659394	-0.0399932154758215	Expected	Expected	0.163518883064621	0.0099864146098821	0.546874447585198
CSM3	RAD61	NoDrug	MMS	DNA_repair	DNA_repair	-10.3358805152946	-1.23435865062731	-0.309774796085311	-0.0502532489386712	Negative	Expected	-5.13353855917183	-0.25952154714664	9.46007282485988e-114
FLO8	RAD61	NoDrug	MMS	Neutral	DNA_repair	0.448058526647705	0.663816370622302	0.0159315151660228	0.0350128853023456	Expected	Expected	-0.299971795157366	-0.0190813701363228	0.307360835500006
GAL2	RAD61	NoDrug	MMS	Neutral	DNA_repair	0.0956385405521455	-0.023786219412449	0.00339641471756961	-0.00123458441320379	Expected	Expected	0.0736366716754835	0.0046309991307734	0.66404397281545
HO	RAD61	NoDrug	MMS	Neutral	DNA_repair	0.200055144155269	0.535366594520344	0.0063135901814383	0.0246241869974116	Expected	Expected	-0.328258333131925	-0.0183105968159733	0.258585329202966
MAG1	RAD61	NoDrug	MMS	DNA_repair	DNA_repair	-1.44060104872565	-2.56005018130107	-0.0532192925738263	-0.11961431125662	Expected	Negative	1.11469139648668	0.0663950186827934	2.76927164831129e-06
MAL13	RAD61	NoDrug	MMS	Neutral	DNA_repair	-0.314917552631535	-0.0769369062345701	-0.013734771358848	-0.00478276250868336	Expected	Expected	-0.1178853126534	-0.00895200885016463	0.608110949724578
MMS1	RAD61	NoDrug	MMS	DNA_repair	DNA_repair	-1.95906351638308	-0.678875072701308	-0.0666457412664448	-0.0293344833509733	Expected	Expected	-0.678448630595658	-0.0373112579154715	0.00679788384921323
MMS4	RAD61	NoDrug	MMS	DNA_repair	DNA_repair	-0.591767531767628	0.594578214659518	-0.0216968497851558	0.0290387275736818	Expected	Expected	-0.83077661225322	-0.0507355773588376	0.000709381563610487
MPH1	RAD61	NoDrug	MMS	DNA_repair	DNA_repair	0.0283499939624606	-0.285890689521878	0.00101520650995986	-0.0139462929783814	Expected	Expected	0.247237962705928	0.0149614994883412	0.412357901862689
MUS81	RAD61	NoDrug	MMS	DNA_repair	DNA_repair	0.212450263548444	0.00939326782372884	0.00761747495332508	0.000459582938878169	Expected	Expected	0.118003320678843	0.00715789201444691	0.608110949724578
NGL3	RAD61	NoDrug	MMS	Neutral	DNA_repair	0.165581378491147	-0.141995166098185	0.0051430863633865	-0.00640116503212587	Expected	Expected	0.210873944002284	0.0115442513955124	0.473919938567027
PSY3	RAD61	NoDrug	MMS	DNA_repair	DNA_repair	0.120460386075045	-0.292245771240222	0.00371878721863972	-0.0121076452272243	Expected	Expected	0.306316923998562	0.0158264324458641	0.297486237478389
RAD18	RAD61	NoDrug	MMS	DNA_repair	DNA_repair	-0.563013930681368	-1.16574401735779	-0.0225422470049203	-0.0553770777586444	Expected	Expected	0.528517295226251	0.0328348307537242	0.0434706537884439
RAD5	RAD61	NoDrug	MMS	DNA_repair	DNA_repair	-0.00919698034293857	-0.436926333876481	-0.000375665415515921	-0.0215798736968662	Expected	Expected	0.330838107399148	0.0212042082813503	0.253690253061651
RAD51	RAD61	NoDrug	MMS	DNA_repair	DNA_repair	-1.77428344678253	-1.01845465533163	-0.0617476102097599	-0.0460033906293631	Expected	Expected	-0.276110272691759	-0.0157442195803968	0.354153915611345
RAD52	RAD61	NoDrug	MMS	DNA_repair	DNA_repair	-0.0844058051847991	0.0212431051859121	-0.00469926116673765	0.00150746028713247	Expected	Expected	-0.0688137211590124	-0.00620672145387012	0.667379610310463
RAD54	RAD61	NoDrug	MMS	DNA_repair	DNA_repair	-0.0777092041831892	-0.686450076201148	-0.00227646479244539	-0.0256048170799101	Expected	Expected	0.491860369075349	0.0233283522874647	0.0641270888890796
RAD55	RAD61	NoDrug	MMS	DNA_repair	DNA_repair	0.0874788787487853	-0.837470602985421	0.0028850025011314	-0.0345182562429905	Expected	Expected	0.708564627439118	0.0374032587441219	0.00444316078638899
RAD59	RAD61	NoDrug	MMS	DNA_repair	DNA_repair	-1.98454598086864	-2.04460480773572	-0.0726181979904974	-0.0992445421063842	Expected	Negative	0.438026474102867	0.0266263441158868	0.109058385288613
APT2	RTT101	NoDrug	MMS	Neutral	DNA_repair	-0.0911798285918038	-0.199984694569876	-0.0025704912266357	-0.00726849937325078	Expected	Expected	0.102136962150162	0.00469800814661508	0.627608626536863
CLA4	RTT101	NoDrug	MMS	DNA_repair	DNA_repair	-3.09713570107245	-21.4185431598867	-0.0664576253121075	-0.565538971746593	Expected	Negative	14.6686115502663	0.499081346434486	0
CSM2	RTT101	NoDrug	MMS	DNA_repair	DNA_repair	0.0446603671446654	1.01210823401444	0.00102962201235896	0.0288585244273109	Expected	Expected	-0.75894969644687	-0.0278289024149519	0.00212424689873337
CSM3	RTT101	NoDrug	MMS	DNA_repair	DNA_repair	-1.20983436195164	-1.96273741599791	-0.0228785116334399	-0.0458964291547085	Expected	Expected	0.765390470513092	0.0230179175212687	0.00193027296712043
FLO8	RTT101	NoDrug	MMS	Neutral	DNA_repair	1.02605856114419	0.919699048874053	0.0232715287967255	0.028044912905867	Expected	Expected	-0.125603907517944	-0.00477338410914141	0.593366570651934
GAL2	RTT101	NoDrug	MMS	Neutral	DNA_repair	0.0821660939910057	-0.12037168724991	0.00186105984837137	-0.00362193883323899	Expected	Expected	0.145585372456546	0.00548299868161036	0.568955570390635
HO	RTT101	NoDrug	MMS	Neutral	DNA_repair	-0.205773967185246	0.920753232382059	-0.00478884753149845	0.0286088679928558	Expected	Expected	-0.860314548591305	-0.0333977155243542	0.000430840358493515
MAG1	RTT101	NoDrug	MMS	DNA_repair	DNA_repair	-1.9723403007799	1.42957082940034	-0.045330247055259	0.0375447057955339	Expected	Expected	-2.37469103500225	-0.0828749528507929	3.41452744393752e-25
MAL13	RTT101	NoDrug	MMS	Neutral	DNA_repair	-0.376113777517133	-0.753838591237114	-0.0103367657265199	-0.0267310160115303	Expected	Expected	0.365426190771349	0.0163942502850104	0.201152745024147
MMS1	RTT101	NoDrug	MMS	DNA_repair	DNA_repair	4.46217728213027	4.48538337703701	0.0942922531034897	0.107887057947454	Positive	Positive	-0.42461251275053	-0.0135948048439644	0.122698844034679
MMS4	RTT101	NoDrug	MMS	DNA_repair	DNA_repair	-0.961467971645045	1.02800628315335	-0.0219426295337457	0.0282278278024887	Expected	Expected	-1.40514740770325	-0.0501704573362344	1.96828097575785e-09
MPH1	RTT101	NoDrug	MMS	DNA_repair	DNA_repair	-0.218171617425886	-0.828643170573494	-0.00528696697023643	-0.0248980420464956	Expected	Expected	0.508043733871588	0.0196110750762592	0.0540110417616851
MUS81	RTT101	NoDrug	MMS	DNA_repair	DNA_repair	0.550133524714042	1.22521216903032	0.0122607475584932	0.0336945671414051	Expected	Expected	-0.605511526151634	-0.0214338195829119	0.0179841747713937
NGL3	RTT101	NoDrug	MMS	Neutral	DNA_repair	0.0259450144469724	0.12986964005526	0.000506635028297517	0.00332642800914368	Expected	Expected	-0.0875488385852524	-0.00281979298084617	0.643638929794986
PSY3	RTT101	NoDrug	MMS	DNA_repair	DNA_repair	0.20873035929639	0.942295041175243	0.00406146981153772	0.0222825671895789	Expected	Expected	-0.595003614463834	-0.0182210973780411	0.0203666511067766
RAD18	RTT101	NoDrug	MMS	DNA_repair	DNA_repair	0.0682987592643228	1.90971298666668	0.00179433421464972	0.0541224695387323	Expected	Expected	-1.3540884689237	-0.0523281353240826	7.83337231442563e-09
RAD5	RTT101	NoDrug	MMS	DNA_repair	DNA_repair	0.191525613668432	3.39745216136112	0.00513179245548023	0.100534341546196	Expected	Positive	-2.3898729721421	-0.0954025490907155	1.68351722853601e-25
RAD51	RTT101	NoDrug	MMS	DNA_repair	DNA_repair	0.78317136373141	-10.3476198288352	0.0169897265545549	-0.263148334016531	Expected	Negative	8.38070660642506	0.280138060571086	6.14487810545501e-301
RAD52	RTT101	NoDrug	MMS	DNA_repair	DNA_repair	0.317426704073675	2.3250478069128	0.0115832625820144	0.0984092543747729	Expected	Positive	-1.55367103863465	-0.0868259917927585	2.53583378117435e-11
RAD54	RTT101	NoDrug	MMS	DNA_repair	DNA_repair	1.41882841110271	3.09435421454859	0.0262627152120948	0.0663511379424996	Expected	Expected	-1.41520763676123	-0.0400884227304048	1.49095261136433e-09
RAD55	RTT101	NoDrug	MMS	DNA_repair	DNA_repair	1.45513197635113	3.30653449029237	0.0299658310021398	0.0767957823021593	Expected	Positive	-1.50868087348994	-0.0468299513000195	9.94213229707672e-11
RAD57	RTT101	NoDrug	MMS	DNA_repair	DNA_repair	0.256308092888786	-6.76999872727593	0.00968804829491719	-0.298427770583773	Expected	Negative	5.30615410940575	0.30811581887869	1.85027074601563e-121
RAD59	RTT101	NoDrug	MMS	DNA_repair	DNA_repair	-1.18712589445191	0.27238927735149	-0.0269919705723104	0.00740883896616594	Expected	Expected	-0.970368942076926	-0.0344008095384763	5.6314039921515e-05
RAD61	RTT101	NoDrug	MMS	DNA_repair	DNA_repair	-1.62528722347668	-1.49179854494846	-0.0454333087092994	-0.0523998060652864	Expected	Expected	0.155186607819801	0.006966497355987	0.555229040410022
APT2	RTT107	NoDrug	MMS	Neutral	DNA_repair	-0.254112903772349	0.427082409925182	-0.00868589653163646	0.0190916975461338	Expected	Expected	-0.493619685670941	-0.0277775940777703	0.0634781072289885
CLA4	RTT107	NoDrug	MMS	DNA_repair	DNA_repair	-0.129142439579324	-11.1642825868064	-0.00365646380802095	-0.399148803617467	Expected	Negative	8.67200021146308	0.395492339809446	0
CSM2	RTT107	NoDrug	MMS	DNA_repair	DNA_repair	-0.187808800664956	-6.39633247464109	-0.00505196533042225	-0.216001684420089	Expected	Negative	4.88606691138772	0.210949719089667	3.44879043481926e-103
CSM3	RTT107	NoDrug	MMS	DNA_repair	DNA_repair	0.906103783121261	1.13820057865747	0.0209474377695003	0.0325284573816773	Expected	Expected	-0.315055560802996	-0.0115810196121771	0.283817150855067
FLO8	RTT107	NoDrug	MMS	Neutral	DNA_repair	0.266404619873277	-0.0375733549232776	0.00705366860223107	-0.00135243850214897	Expected	Expected	0.188123485912643	0.00840610710438004	0.51016235311843
GAL2	RTT107	NoDrug	MMS	Neutral	DNA_repair	-0.231562974469614	-0.0640607937651398	-0.00612862955969661	-0.0022761743673094	Expected	Expected	-0.0869525945495737	-0.00385245519238721	0.643638929794986
HO	RTT107	NoDrug	MMS	Neutral	DNA_repair	-0.202183952893306	0.0757006710313559	-0.00547278851934657	0.00277801434627627	Expected	Expected	-0.18093726450815	-0.00825080286562284	0.521552931158961
MAG1	RTT107	NoDrug	MMS	DNA_repair	DNA_repair	-1.70337198229958	-5.75979640275821	-0.0512758866699231	-0.203383464424841	Expected	Negative	3.27813242785012	0.152107577754918	4.70350823354925e-47
MAL13	RTT107	NoDrug	MMS	Neutral	DNA_repair	-0.722853009623872	-1.09497068956204	-0.0244863694776309	-0.0486947718839583	Expected	Expected	0.43304015173818	0.0242084024063273	0.113874622606268
MMS1	RTT107	NoDrug	MMS	DNA_repair	DNA_repair	-3.04969081327858	1.28138309813265	-0.0854211138257865	0.0422415545401277	Negative	Expected	-2.95117431531052	-0.127662668365914	2.47211400750276e-38
MMS4	RTT107	NoDrug	MMS	DNA_repair	DNA_repair	-7.86282832330321	-8.31093417937582	-0.234296298446464	-0.303830044102306	Negative	Negative	1.47431237362561	0.0695337456558416	2.70070880362664e-10
MPH1	RTT107	NoDrug	MMS	DNA_repair	DNA_repair	-1.3169171885952	-2.0313574533117	-0.0437125274164415	-0.0846162774058296	Expected	Negative	0.767961400949771	0.0409037499893882	0.00187150745220024
MUS81	RTT107	NoDrug	MMS	DNA_repair	DNA_repair	-0.0127071478962865	-0.309066219986533	-0.000371308627612721	-0.0113139852332972	Expected	Expected	0.233622391511094	0.0109426766056845	0.438470477902408
NGL3	RTT107	NoDrug	MMS	Neutral	DNA_repair	0.519527820116597	0.560985289229553	0.0126189433108206	0.0182511176184657	Expected	Expected	-0.138720492129645	-0.00563217430764509	0.578061283862
PSY3	RTT107	NoDrug	MMS	DNA_repair	DNA_repair	-0.922229287454527	-12.327900362394	-0.0221193541723829	-0.365271874029289	Expected	Negative	9.00175375931152	0.343152519856906	0
RAD18	RTT107	NoDrug	MMS	DNA_repair	DNA_repair	0.0174705892158172	4.03842416059754	0.00048199689127792	0.120281696909054	Expected	Positive	-2.95082024990146	-0.119799700017776	2.49260194597316e-38
RAD5	RTT107	NoDrug	MMS	DNA_repair	DNA_repair	-2.58331401160069	2.91949356086508	-0.0727103560679552	0.0906228190679339	Expected	Positive	-3.89803924010566	-0.163333175135889	4.52469294989842e-66
RAD51	RTT107	NoDrug	MMS	DNA_repair	DNA_repair	-9.22346000991812	-6.09568115158272	-0.26000816010446	-0.205410823258612	Negative	Negative	-1.24270882646521	-0.054597336845848	1.39616353159933e-07
RAD52	RTT107	NoDrug	MMS	DNA_repair	DNA_repair	1.23916133816484	1.03383327410029	0.0475211299189745	0.0459839899537652	Expected	Expected	0.0261735349108014	0.00153713996520927	0.704824565393778
RAD54	RTT107	NoDrug	MMS	DNA_repair	DNA_repair	-0.212269309434534	-5.47659103057357	-0.00479234469229464	-0.143712603378143	Expected	Negative	4.01310672110859	0.138920258685849	5.63288886379283e-70
RAD55	RTT107	NoDrug	MMS	DNA_repair	DNA_repair	-0.181731383025508	-4.29509304599424	-0.0048488594251037	-0.133105494117346	Expected	Negative	3.1363477389882	0.128256634692242	3.53909922137051e-43
RAD57	RTT107	NoDrug	MMS	DNA_repair	DNA_repair	0.13736400513454	-2.97563688328298	0.00544969856719726	-0.137770224734013	Expected	Negative	2.34893636731413	0.14321992330121	1.10501901986137e-24
RAD59	RTT107	NoDrug	MMS	DNA_repair	DNA_repair	-0.462335953175922	-0.340774554445109	-0.0138233054390771	-0.012523477048216	Expected	Expected	-0.0274363097480545	-0.00129982839086111	0.704824565393778
RAD61	RTT107	NoDrug	MMS	DNA_repair	DNA_repair	0.313577602716394	-8.51502359914665	0.0109572316645168	-0.379890689705363	Expected	Negative	6.89699252396278	0.39084792136988	2.67897746004054e-204
RTT101	RTT107	NoDrug	MMS	DNA_repair	DNA_repair	-15.9249875194638	1.2189683147528	-0.345610663701571	0.0303829406612254	Negative	Expected	-11.3767468041996	-0.375993604362796	0
APT2	SGS1	NoDrug	MMS	Neutral	DNA_repair	-0.0103639263194547	0.095268956999882	-0.000367494664651119	0.00455186673048214	Expected	Expected	-0.0826790881520681	-0.00491936139513326	0.650434071252986
CLA4	SGS1	NoDrug	MMS	DNA_repair	DNA_repair	-0.36885521317698	-7.22292127129771	-0.0106538579554826	-0.266272315794908	Expected	Negative	5.45814337858263	0.255618457839425	1.96301800460289e-128
CSM2	SGS1	NoDrug	MMS	DNA_repair	DNA_repair	1.44986331739375	2.4731764354907	0.0407365272065752	0.0906157058929702	Expected	Positive	-1.08028488123643	-0.049879178686395	5.93535833202933e-06
CSM3	SGS1	NoDrug	MMS	DNA_repair	DNA_repair	-12.9253770953616	-0.927607157710989	-0.309715942876345	-0.0284287900103985	Negative	Expected	-7.23049188325554	-0.281287152865947	2.695327775119e-224
FLO8	SGS1	NoDrug	MMS	Neutral	DNA_repair	0.677297116915067	0.705468538149075	0.0187399864757054	0.0276575202002491	Expected	Expected	-0.185840359997531	-0.00891753372454365	0.510961884595898
GAL2	SGS1	NoDrug	MMS	Neutral	DNA_repair	0.0953991301250353	-0.271870112162863	0.00263704492482995	-0.0104800388196392	Expected	Expected	0.27653004592846	0.0131170837444691	0.352816712227463
HO	SGS1	NoDrug	MMS	Neutral	DNA_repair	-0.170982056613492	0.854882635702319	-0.00434832100405414	0.0300125790590911	Expected	Expected	-0.792627383149194	-0.0343609000631452	0.00130605971542311
MAG1	SGS1	NoDrug	MMS	DNA_repair	DNA_repair	-0.756131700693678	-5.48513058352548	-0.0232594660750081	-0.200467958289142	Expected	Negative	3.70962210041577	0.177208492214134	5.75272538113718e-60
MAL13	SGS1	NoDrug	MMS	Neutral	DNA_repair	0.0472405428651336	-0.0492679519450549	0.00165533513973384	-0.00232461686974304	Expected	Expected	0.067719073833983	0.00397995200947688	0.667379610310463
MMS1	SGS1	NoDrug	MMS	DNA_repair	DNA_repair	-1.3386560624778	-0.944806375418339	-0.0381631431084855	-0.0320137906377453	Expected	Expected	-0.138869221935456	-0.00614935247074015	0.578061283862
MMS4	SGS1	NoDrug	MMS	DNA_repair	DNA_repair	-20.6236456263827	-19.6932179686475	-0.628424219111049	-0.748360314129803	Negative	Negative	2.46230465410774	0.119936095018753	5.19960739705382e-27
MPH1	SGS1	NoDrug	MMS	DNA_repair	DNA_repair	-0.468963824063969	-0.633387225457963	-0.0139843119472902	-0.0239930023335529	Expected	Expected	0.207609062040146	0.0100086903862627	0.476717784490885
MUS81	SGS1	NoDrug	MMS	DNA_repair	DNA_repair	-17.8871652368766	-17.025449929695	-0.534315990593591	-0.647462403099926	Negative	Negative	2.33975584711863	0.113146412506335	1.67659931064049e-24
NGL3	SGS1	NoDrug	MMS	Neutral	DNA_repair	-0.268338927263853	-0.357128744807823	-0.00673000988374995	-0.0122952254977974	Expected	Expected	0.130655207276481	0.00556521561404749	0.58707923605194
PSY3	SGS1	NoDrug	MMS	DNA_repair	DNA_repair	1.71290011891534	2.95061264731547	0.0424938632320522	0.0930804807326674	Expected	Positive	-1.2604955416055	-0.0505866175006152	8.95700755768653e-08
RAD18	SGS1	NoDrug	MMS	DNA_repair	DNA_repair	1.44120393972531	4.50516769706514	0.0422408071474266	0.151936332125901	Expected	Positive	-2.45507141172393	-0.109695524978474	7.49234154576454e-27
RAD5	SGS1	NoDrug	MMS	DNA_repair	DNA_repair	1.7631687716382	4.81589919828746	0.0527246473544889	0.168839477432191	Expected	Positive	-2.51987637613765	-0.116114830077702	3.16694767853254e-28
RAD51	SGS1	NoDrug	MMS	DNA_repair	DNA_repair	1.49863267639416	2.71851161001393	0.043207031485826	0.0953076092467235	Expected	Positive	-1.14781803739471	-0.0521005777608976	1.34069766169307e-06
RAD52	SGS1	NoDrug	MMS	DNA_repair	DNA_repair	1.41267730901615	3.94690246858688	0.0576175181815325	0.198746641170613	Expected	Positive	-2.17789347609745	-0.14112912298908	2.37344696673096e-21
RAD54	SGS1	NoDrug	MMS	DNA_repair	DNA_repair	2.13817220758583	3.69114462935707	0.0500067277848117	0.103747815621762	Expected	Positive	-1.46974303836976	-0.0537410878369502	3.11038644864581e-10
RAD55	SGS1	NoDrug	MMS	DNA_repair	DNA_repair	3.21410464309914	4.09452817082038	0.0877560944243749	0.131598195282417	Positive	Positive	-1.03960783371764	-0.0438421008580425	1.41696242656263e-05
RAD57	SGS1	NoDrug	MMS	DNA_repair	DNA_repair	1.32199093273594	2.61683230273233	0.0557936955665453	0.137218889222134	Expected	Positive	-1.20967655035811	-0.0814251936555883	3.15342480731298e-07
RAD59	SGS1	NoDrug	MMS	DNA_repair	DNA_repair	-0.190258939661499	0.316443262774491	-0.0058047525535237	0.0119969303300268	Expected	Expected	-0.365810853795066	-0.0178016828835505	0.201152745024147
RAD61	SGS1	NoDrug	MMS	DNA_repair	DNA_repair	-0.0499802135465113	0.0158387963047828	-0.00180350540754032	0.000749505123054944	Expected	Expected	-0.042901107043184	-0.00255301053059527	0.691341942809143
RTT101	SGS1	NoDrug	MMS	DNA_repair	DNA_repair	-10.261531026665	1.22072389161326	-0.23051620094623	0.0325793435061094	Negative	Expected	-7.54194579705897	-0.263095544452339	6.27946687180575e-244
RTT107	SGS1	NoDrug	MMS	DNA_repair	DNA_repair	-11.1271935241212	-4.1500821213102	-0.326341461653103	-0.145393592615993	Negative	Negative	-3.96038917200199	-0.180947869037109	3.64826947370233e-68
APT2	SHU1	NoDrug	MMS	Neutral	DNA_repair	-0.177258384284364	0.293208029667597	-0.00640412143963964	0.0145254650503388	Expected	Expected	-0.341347676491105	-0.0209295864899784	0.240504826871472
CLA4	SHU1	NoDrug	MMS	DNA_repair	DNA_repair	0.217014426702165	-5.73056916871586	0.00559871177093525	-0.195698138977183	Expected	Negative	4.70326026960733	0.201296850748118	1.03168780960549e-95
CSM2	SHU1	NoDrug	MMS	DNA_repair	DNA_repair	2.02826536196351	2.26058480207366	0.0621266936592939	0.0904863972437387	Expected	Positive	-0.562659823982675	-0.0283597035844448	0.0298312925362358
CSM3	SHU1	NoDrug	MMS	DNA_repair	DNA_repair	-0.851596570329527	-0.661406411829811	-0.0204701477626551	-0.0212067526953414	Expected	Expected	0.0183816125319982	0.000736604932686333	0.715316979754363
FLO8	SHU1	NoDrug	MMS	Neutral	DNA_repair	0.720703044358805	0.537223039089837	0.0216427512202869	0.0230452424765107	Expected	Expected	-0.0267836673735995	-0.00140249125622382	0.704824565393778
GAL2	SHU1	NoDrug	MMS	Neutral	DNA_repair	-0.0819996932203978	0.105689738257739	-0.00246083106334719	0.00446337605374253	Expected	Expected	-0.133651370349882	-0.00692420711708973	0.58426186048395
HO	SHU1	NoDrug	MMS	Neutral	DNA_repair	-0.284868249343114	-0.0745218579578617	-0.00711599356029472	-0.00260425800887242	Expected	Expected	-0.105031021979074	-0.00451173555142231	0.627100648558635
MAG1	SHU1	NoDrug	MMS	DNA_repair	DNA_repair	-0.610635124946284	-7.07077826993615	-0.0169438238463292	-0.240179987913789	Expected	Negative	5.08965427532803	0.22323616406746	7.35885570756985e-112
MAL13	SHU1	NoDrug	MMS	Neutral	DNA_repair	0.256584059669946	-0.232140111457215	0.00891930701283364	-0.0111183116378266	Expected	Expected	0.338586673604605	0.0200376186506603	0.240709945813511
MMS1	SHU1	NoDrug	MMS	DNA_repair	DNA_repair	0.264623026324321	0.29566477475978	0.00673777968946185	0.00930673502475336	Expected	Expected	-0.0634527557688671	-0.00256895533529152	0.67092900633097
MMS4	SHU1	NoDrug	MMS	DNA_repair	DNA_repair	-0.621961229764151	-0.295504384176808	-0.017184109887309	-0.0105891384352747	Expected	Expected	-0.145749568844997	-0.00659497145203425	0.568955570390635
MPH1	SHU1	NoDrug	MMS	DNA_repair	DNA_repair	-0.0875295809947224	0.893156653431386	-0.00235559166602616	0.0319854392414603	Expected	Expected	-0.766600194203857	-0.0343410309074865	0.0019179477944413
MUS81	SHU1	NoDrug	MMS	DNA_repair	DNA_repair	-0.180952990693441	0.229437226391874	-0.00485854965374006	0.00822351225066374	Expected	Expected	-0.292117496838917	-0.0130820619044038	0.320898767529074
NGL3	SHU1	NoDrug	MMS	Neutral	DNA_repair	0.215276193163832	0.386282895080741	0.00527777757331574	0.013255823577057	Expected	Expected	-0.189168933028338	-0.00797804600374129	0.51016235311843
PSY3	SHU1	NoDrug	MMS	DNA_repair	DNA_repair	1.9504003719009	2.72208503299056	0.0478696401723691	0.0866581696575997	Expected	Positive	-0.964941281897287	-0.0387885294852306	6.19746321612686e-05
RAD18	SHU1	NoDrug	MMS	DNA_repair	DNA_repair	-1.50916424872989	-0.224313015353949	-0.0600559507782172	-0.0101639356798896	Expected	Expected	-0.827327305806964	-0.0498920150983276	0.00074880493388429
RAD5	SHU1	NoDrug	MMS	DNA_repair	DNA_repair	-0.0994923137442546	0.69886623851486	-0.00403877593895135	0.0328434646913701	Expected	Expected	-0.593915867797499	-0.0368822406303215	0.0204679131949783
RAD51	SHU1	NoDrug	MMS	DNA_repair	DNA_repair	0.461286944716036	1.9959499874694	0.0121888717813697	0.0665897637437069	Expected	Expected	-1.27824938077836	-0.0544008919623372	5.71704034895112e-08
RAD52	SHU1	NoDrug	MMS	DNA_repair	DNA_repair	1.28478257274999	0.756323625808957	0.0711249618064333	0.0511035414980553	Expected	Expected	0.229207095987806	0.020021420308378	0.442652935110386
RAD54	SHU1	NoDrug	MMS	DNA_repair	DNA_repair	0.0620693619077764	1.06035595801272	0.00146604123668652	0.0312413220968237	Expected	Expected	-0.788504340290969	-0.0297752808601372	0.00139109302776085
RAD55	SHU1	NoDrug	MMS	DNA_repair	DNA_repair	0.909899530172672	1.32245849088951	0.0228199555915461	0.0401110163958516	Expected	Expected	-0.43934414555705	-0.0172910608043056	0.108556736226045
RAD57	SHU1	NoDrug	MMS	DNA_repair	DNA_repair	0.330921216852445	0.822204293282037	0.018964043889571	0.0577690415235753	Expected	Expected	-0.42798951261435	-0.0388049976340043	0.119519633673684
RAD59	SHU1	NoDrug	MMS	DNA_repair	DNA_repair	-0.139952555446603	0.175612919279158	-0.00384914535942172	0.00620056813318595	Expected	Expected	-0.224544880803467	-0.0100497134926077	0.450455988308646
RAD61	SHU1	NoDrug	MMS	DNA_repair	DNA_repair	0.201604338072107	0.0740130767623179	0.00704510899294001	0.00349748864316384	Expected	Expected	0.0603619280152273	0.00354762034977617	0.67092900633097
RTT101	SHU1	NoDrug	MMS	DNA_repair	DNA_repair	0.299668655306548	-0.679149238508528	0.00668982010116438	-0.0186384430872282	Expected	Expected	0.71595450752709	0.0253282631883926	0.00403169443453844
RTT107	SHU1	NoDrug	MMS	DNA_repair	DNA_repair	-0.464385255910411	-6.15784998538229	-0.0120830015774934	-0.199311290957709	Expected	Negative	4.5084098984621	0.187228289380216	4.8597400179785e-88
SGS1	SHU1	NoDrug	MMS	DNA_repair	DNA_repair	1.02546736612579	1.75952245241663	0.0278718698140448	0.0618280787179864	Expected	Expected	-0.764366107432099	-0.0339562089039416	0.00196736404512525
APT2	SHU2	NoDrug	MMS	Neutral	DNA_repair	0.0440211224020045	-0.0142168116910711	0.00196635015534158	-0.000864095927836342	Expected	Expected	0.0375249099171699	0.00283044608317792	0.696582607162746
CLA4	SHU2	NoDrug	MMS	DNA_repair	DNA_repair	0.31303571913582	-6.63838684762638	0.00875722027608742	-0.242634030537964	Expected	Negative	5.46177294934503	0.251391250814052	1.35914443715228e-128
CSM2	SHU2	NoDrug	MMS	DNA_repair	DNA_repair	1.38957583062252	2.10306970305178	0.0582664798798355	0.11291931221005	Expected	Positive	-0.802234710183335	-0.0546528323302144	0.00111779013741519
CSM3	SHU2	NoDrug	MMS	DNA_repair	DNA_repair	-0.141537981349597	0.253141282272224	-0.00413197884355111	0.0100708143783482	Expected	Expected	-0.287823785339195	-0.0142027932218993	0.329320463628025
FLO8	SHU2	NoDrug	MMS	Neutral	DNA_repair	-0.300685638252946	0.125143496537527	-0.0123197494937065	0.00726013500192047	Expected	Expected	-0.275680055125052	-0.019579884495627	0.354229045564295
GAL2	SHU2	NoDrug	MMS	Neutral	DNA_repair	-0.0208000671504817	-0.125427816197358	-0.000850556790756564	-0.00716627015796839	Expected	Expected	0.0898901038537736	0.00631571336721182	0.643356044558587
HO	SHU2	NoDrug	MMS	Neutral	DNA_repair	0.0578707124344769	0.337388405934944	0.00171095515943321	0.0136784800837897	Expected	Expected	-0.238504366078248	-0.0119675249243565	0.429793184655441
MAG1	SHU2	NoDrug	MMS	DNA_repair	DNA_repair	0.133429209614834	-10.1765861579604	0.00404703938244653	-0.372224568186806	Expected	Negative	7.91876378009964	0.376271607569253	8.45663598548815e-269
MAL13	SHU2	NoDrug	MMS	Neutral	DNA_repair	0.0784686300569693	-0.144864866787012	0.00325962128528806	-0.00822443126312552	Expected	Expected	0.163247073427999	0.0114840525484136	0.546874447585198
MMS1	SHU2	NoDrug	MMS	DNA_repair	DNA_repair	0.896663151045277	0.250844741502506	0.0247003781099254	0.0083615622625621	Expected	Expected	0.37783623117613	0.0163388158473633	0.184064540079874
MMS4	SHU2	NoDrug	MMS	DNA_repair	DNA_repair	0.572131673560167	1.50324935788427	0.0173422881410581	0.0586801116162513	Expected	Expected	-0.836419228195183	-0.0413378234751932	0.000654354698359883
MPH1	SHU2	NoDrug	MMS	DNA_repair	DNA_repair	-4.34357061386076	0.268068959432652	-0.127831386538634	0.0104395879706348	Negative	Expected	-2.83265128930108	-0.138270974509269	2.05641352024465e-35
MUS81	SHU2	NoDrug	MMS	DNA_repair	DNA_repair	-0.151533417082602	1.30139258994766	-0.00444677571335297	0.050839961011099	Expected	Expected	-1.13153893023709	-0.055286736724452	1.9296298408459e-06
NGL3	SHU2	NoDrug	MMS	Neutral	DNA_repair	-0.00462846914209558	-0.0595354027885855	-0.000133588709850746	-0.00236939805698232	Expected	Expected	0.0454781482067674	0.00223580934713158	0.690734187160907
PSY3	SHU2	NoDrug	MMS	DNA_repair	DNA_repair	1.66415881077958	3.33228232408425	0.0487618103759968	0.12537794438811	Expected	Positive	-1.60658673757806	-0.0766161340121128	4.86616178159039e-12
RAD51	SHU2	NoDrug	MMS	DNA_repair	DNA_repair	1.46719076464662	2.55926425723864	0.0428353102655926	0.0935299588163357	Expected	Positive	-1.08378348678509	-0.0506946485507431	5.53052014188544e-06
RAD54	SHU2	NoDrug	MMS	DNA_repair	DNA_repair	0.0645179273682765	1.04685197206289	0.00186001411667929	0.0381753403442681	Expected	Expected	-0.781207356345846	-0.0363153262275888	0.00154373468991492
RAD59	SHU2	NoDrug	MMS	DNA_repair	DNA_repair	-0.380667748267204	-0.733557859250645	-0.0114163759880872	-0.027808450623854	Expected	Expected	0.339116938918729	0.0163920746357668	0.240504826871472
RAD61	SHU2	NoDrug	MMS	DNA_repair	DNA_repair	0.0122084584838138	0.0201788066735922	0.000497374664813024	0.00110586406099873	Expected	Expected	-0.00891072415200825	-0.000608489396185706	0.716392960551096
RTT101	SHU2	NoDrug	MMS	DNA_repair	DNA_repair	0.305995892577479	-0.0195175498045054	0.00818081051204067	-0.000639851266931102	Expected	Expected	0.208513343427046	0.00882066177897177	0.476638037047637
RTT107	SHU2	NoDrug	MMS	DNA_repair	DNA_repair	0.37429166627086	-6.57987662265595	0.0105044014050907	-0.226342087638499	Expected	Negative	5.33496113164745	0.236846489043589	9.21334864250041e-123
SGS1	SHU2	NoDrug	MMS	DNA_repair	DNA_repair	1.97910338648522	2.73460091620378	0.0590206024654446	0.106384962282436	Expected	Positive	-0.966255293808039	-0.0473643598169912	6.07539751644216e-05
SHU1	SHU2	NoDrug	MMS	DNA_repair	DNA_repair	1.65483846062879	2.72391257815509	0.067010685015146	0.141784261845376	Expected	Positive	-1.13382795781768	-0.0747735768302297	1.84320111517757e-06
APT2	SLX4	NoDrug	MMS	Neutral	DNA_repair	-0.104314293420371	-0.26633641247148	-0.00470645823340746	-0.0169125333587152	Expected	Expected	0.156694697967003	0.0122060751253078	0.555229040410022
CLA4	SLX4	NoDrug	MMS	DNA_repair	DNA_repair	0.113861670297127	0.0717938383179032	0.00392945870579845	0.00334327981296261	Expected	Expected	0.0101132171557012	0.000586178892835834	0.715930770871373
CSM2	SLX4	NoDrug	MMS	DNA_repair	DNA_repair	0.0533844774300477	-3.0575647475268	0.00195971735728609	-0.151867020593538	Expected	Negative	2.490611348904	0.153826737950824	1.30870399256803e-27
CSM3	SLX4	NoDrug	MMS	DNA_repair	DNA_repair	-0.894771566030233	-3.00299754074929	-0.0271211500592918	-0.122734019797421	Expected	Negative	1.8790523947131	0.095612869738129	3.86696153866827e-16
FLO8	SLX4	NoDrug	MMS	Neutral	DNA_repair	0.280249198037802	0.169909560825953	0.0101316890097112	0.00904129843526131	Expected	Expected	0.0169495234375112	0.00109039057444991	0.715316979754363
GAL2	SLX4	NoDrug	MMS	Neutral	DNA_repair	0.171380581849928	0.118666386268527	0.00618778254738623	0.0062082505081881	Expected	Expected	-0.000321994499878646	-2.04679608018701e-05	0.726590302974262
HO	SLX4	NoDrug	MMS	Neutral	DNA_repair	-0.100152641217441	-0.0911046490246079	-0.00318773818385292	-0.00417479164839461	Expected	Expected	0.0176911654207058	0.000987053464541694	0.715316979754363
MAG1	SLX4	NoDrug	MMS	DNA_repair	DNA_repair	-0.0841694359099976	-7.71797261211213	-0.00310896951600398	-0.356647429785451	Expected	Negative	5.97614019318664	0.353538460269447	9.7049032377864e-154
MAL13	SLX4	NoDrug	MMS	Neutral	DNA_repair	0.0792081083498722	0.263225958494092	0.00348301862617576	0.0163528814261361	Expected	Expected	-0.16908980557833	-0.0128698627999603	0.540677494792647
MMS1	SLX4	NoDrug	MMS	DNA_repair	DNA_repair	-1.28656590875559	-5.17327041320324	-0.0438583400079714	-0.22208373616007	Expected	Negative	3.25122889570211	0.178225396152098	2.63434490488139e-46
MMS4	SLX4	NoDrug	MMS	DNA_repair	DNA_repair	-0.69043354456465	-0.77680124078195	-0.0253168399093958	-0.0375984251664047	Expected	Expected	0.202256532957761	0.012281585257009	0.487258981950893
MPH1	SLX4	NoDrug	MMS	DNA_repair	DNA_repair	0.240041259034256	-3.79721865797945	0.00860949195447022	-0.183611315225915	Expected	Negative	3.192813729086	0.192220807180385	1.07434029299201e-44
MUS81	SLX4	NoDrug	MMS	DNA_repair	DNA_repair	-0.0586260546690611	-0.0576348805153066	-0.00210525581843642	-0.00279324360868872	Expected	Expected	0.0114059107346481	0.000687987790252303	0.715930770871373
NGL3	SLX4	NoDrug	MMS	Neutral	DNA_repair	0.00446269783760104	0.0294205589803159	0.000139721471431438	0.00132258690184549	Expected	Expected	-0.0215919463632572	-0.00118286543041405	0.711845076990127
PSY3	SLX4	NoDrug	MMS	DNA_repair	DNA_repair	-0.00336711958446944	-4.74853372033019	-0.000104822119270396	-0.19658443959866	Expected	Negative	3.79319804004372	0.196479617479389	1.21237200404934e-62
RAD18	SLX4	NoDrug	MMS	DNA_repair	DNA_repair	-0.313663922878896	-1.12033314548962	-0.0129791832919207	-0.0552001641103362	Expected	Expected	0.656196083129606	0.0422209808184155	0.00916520767772086
RAD5	SLX4	NoDrug	MMS	DNA_repair	DNA_repair	0.270610711313678	1.13682174967763	0.0114271443505197	0.058053847701269	Expected	Expected	-0.703647368099228	-0.0466267033507493	0.00477238776176135
RAD51	SLX4	NoDrug	MMS	DNA_repair	DNA_repair	0.141451784513305	-7.81628235704695	0.00493524639396216	-0.350541436818545	Expected	Negative	6.25608962645421	0.355476683212507	2.40329581858419e-168
RAD52	SLX4	NoDrug	MMS	DNA_repair	DNA_repair	-0.619914096268907	-0.441134868842564	-0.0357597773103259	-0.0324103805827207	Expected	Expected	-0.0358568464893179	-0.00334939672760524	0.698345576043502
RAD54	SLX4	NoDrug	MMS	DNA_repair	DNA_repair	0.77779655343778	-8.55094789322869	0.02303974555052	-0.320504097281163	Expected	Negative	7.19106054367338	0.343543842831683	6.21534900971611e-222
RAD55	SLX4	NoDrug	MMS	DNA_repair	DNA_repair	0.832428781070465	-8.94118258135475	0.0275098703262186	-0.366182638038012	Expected	Negative	7.48103748696303	0.39369250836423	4.54810794476334e-240
RAD57	SLX4	NoDrug	MMS	DNA_repair	DNA_repair	0.459994178224041	-4.47414572458976	0.0273649349921865	-0.34219834671363	Expected	Negative	3.81403601954783	0.369563281705816	2.5730707546797e-63
RAD59	SLX4	NoDrug	MMS	DNA_repair	DNA_repair	-0.441945036097114	-9.00936075561499	-0.016190692387743	-0.432730924556588	Expected	Negative	6.89544399291132	0.416540232168845	3.19217341964016e-204
RAD61	SLX4	NoDrug	MMS	DNA_repair	DNA_repair	-1.13437939612375	-1.6445737206559	-0.0508654819841374	-0.101805397125453	Expected	Negative	0.666425132279038	0.0509399151413152	0.00799614803560045
RTT101	SLX4	NoDrug	MMS	DNA_repair	DNA_repair	-0.198114740351545	-9.29699462195783	-0.00558638134922936	-0.328811060174403	Expected	Negative	7.14587024474275	0.323224678825174	3.51611266204372e-219
RTT107	SLX4	NoDrug	MMS	DNA_repair	DNA_repair	0.0153742759679189	0.592132526556858	0.000537178099066879	0.026161074549633	Expected	Expected	-0.454909801314781	-0.0256238964505661	0.0941392754411305
SGS1	SLX4	NoDrug	MMS	DNA_repair	DNA_repair	-15.3341708106966	-17.8632413520599	-0.553929443031582	-0.840365994658359	Negative	Negative	4.82918263671807	0.286436551626776	7.87367581172388e-101
SHU1	SLX4	NoDrug	MMS	DNA_repair	DNA_repair	0.144298032987958	-3.85844001187766	0.00511926535304291	-0.183803917415314	Expected	Negative	3.18073738985459	0.188923182768357	2.26940444464619e-44
SHU2	SLX4	NoDrug	MMS	DNA_repair	DNA_repair	0.0283924123754711	-4.38134860890389	0.00119399236271266	-0.248116148834529	Expected	Negative	3.53446918676751	0.249310141197242	1.52731066514106e-54
APT2	SRS2	NoDrug	MMS	Neutral	DNA_repair	-0.451301734739395	-0.410914240073451	-0.013581543199716	-0.0173711634233082	Expected	Expected	0.0730289143973387	0.00378962022359223	0.66404397281545
CLA4	SRS2	NoDrug	MMS	DNA_repair	DNA_repair	0.485733889051216	0.638654357293847	0.0111910020130591	0.0199306671698298	Expected	Expected	-0.225303959084	-0.00873966515677076	0.44935741790378
CSM2	SRS2	NoDrug	MMS	DNA_repair	DNA_repair	0.592870170930584	1.40889938292124	0.0145413153289219	0.0463883125227199	Expected	Expected	-0.775685654146071	-0.031846997193798	0.00168113772516816
CSM3	SRS2	NoDrug	MMS	DNA_repair	DNA_repair	-17.8683080458841	-15.0845154147048	-0.39021218208211	-0.445937982504471	Negative	Negative	1.51618277513147	0.0557258004223617	7.86715435387351e-11
FLO8	SRS2	NoDrug	MMS	Neutral	DNA_repair	0.0907607691227361	0.390735916277302	0.00218779284267182	0.0137653912931808	Expected	Expected	-0.271221903443483	-0.011577598450509	0.361920794015919
GAL2	SRS2	NoDrug	MMS	Neutral	DNA_repair	0.208756600310623	0.454792262921966	0.00502823714459636	0.0157792046512649	Expected	Expected	-0.254541101173876	-0.0107509675066685	0.396947275202673
HO	SRS2	NoDrug	MMS	Neutral	DNA_repair	-0.0539254785216372	-0.110398520365664	-0.00114452961393155	-0.00337518237001156	Expected	Expected	0.0599351834514308	0.00223065275608001	0.67092900633097
MAG1	SRS2	NoDrug	MMS	DNA_repair	DNA_repair	-0.572520254052087	-1.26561153352089	-0.0157261104373612	-0.0436181040275969	Expected	Expected	0.632884289864913	0.0278919935902357	0.0126373978038143
MAL13	SRS2	NoDrug	MMS	Neutral	DNA_repair	-0.00150110994212769	0.111102728511728	-4.40757222734902e-05	0.00459953466372175	Expected	Expected	-0.091491869705718	-0.00464361038599524	0.643356044558587
MMS1	SRS2	NoDrug	MMS	DNA_repair	DNA_repair	-3.60101467677168	-4.06031327020116	-0.0820249840580606	-0.116706706250307	Negative	Negative	0.945660371598151	0.0346817221922467	8.92772247274105e-05
MMS4	SRS2	NoDrug	MMS	DNA_repair	DNA_repair	-4.91846642094949	-13.5396073922252	-0.120330386761501	-0.438160244383045	Negative	Negative	7.83441823128294	0.317829857621543	3.82735131111226e-263
MPH1	SRS2	NoDrug	MMS	DNA_repair	DNA_repair	-12.8165972742468	-9.3241009446359	-0.341724209079489	-0.339147525914531	Negative	Negative	-0.0571341157484474	-0.00257668316495807	0.673244486666815
MUS81	SRS2	NoDrug	MMS	DNA_repair	DNA_repair	-4.39364974716318	-8.44958700902101	-0.116914721398799	-0.307905181558128	Negative	Negative	4.23277106433632	0.19099046015933	1.00459721520447e-77
NGL3	SRS2	NoDrug	MMS	Neutral	DNA_repair	-0.200658055016678	-0.554414263004836	-0.00418965373563365	-0.0166121648457749	Expected	Expected	0.340149442237608	0.0124225111101413	0.240504826871472
PSY3	SRS2	NoDrug	MMS	DNA_repair	DNA_repair	1.75016951330549	1.76279338265497	0.0363605325901401	0.0486004701659402	Expected	Expected	-0.354560190556841	-0.0122399375758001	0.218514905748187
RAD18	SRS2	NoDrug	MMS	DNA_repair	DNA_repair	3.0696953446881	8.03677991893864	0.0998329696309262	0.305428580150787	Positive	Positive	-4.11028463934214	-0.205595610519861	2.46144436813783e-73
RAD5	SRS2	NoDrug	MMS	DNA_repair	DNA_repair	1.3508081294996	7.79426399942411	0.0381442082094585	0.260563180405914	Expected	Positive	-5.08266907104172	-0.222418972196456	1.52605471183231e-111
RAD51	SRS2	NoDrug	MMS	DNA_repair	DNA_repair	0.924112659920201	2.0097222437243	0.0241990926602378	0.0680683702255031	Expected	Expected	-1.02469558362781	-0.0438692775652654	1.91800850466031e-05
RAD52	SRS2	NoDrug	MMS	DNA_repair	DNA_repair	-0.451617650954593	0.892948022539714	-0.02592194175877	0.0644636070825024	Expected	Expected	-0.980011713211829	-0.0903855488412724	4.66797152205189e-05
RAD54	SRS2	NoDrug	MMS	DNA_repair	DNA_repair	-29.8320747624101	-26.0791489560981	-0.590317256153586	-0.649953290445706	Negative	Negative	1.87400582068157	0.0596360342921193	4.59289708544576e-16
RAD55	SRS2	NoDrug	MMS	DNA_repair	DNA_repair	4.07839268042823	4.0056995456197	0.0900905282184753	0.109843982049605	Positive	Positive	-0.560979101680701	-0.0197534538311294	0.0303272784752085
RAD59	SRS2	NoDrug	MMS	DNA_repair	DNA_repair	0.152616302346997	2.09128117942581	0.00373182680113854	0.0672938824052773	Expected	Expected	-1.57273989064147	-0.0635620556041388	1.4189076015236e-11
RAD61	SRS2	NoDrug	MMS	DNA_repair	DNA_repair	-1.73670962432345	-4.87459227172981	-0.0604146328767503	-0.235319861922485	Expected	Negative	2.93944743649269	0.174905229045734	4.64517550760339e-38
RTT101	SRS2	NoDrug	MMS	DNA_repair	DNA_repair	-15.4467715383222	0.570957539109174	-0.313595992406598	0.0145275863197427	Negative	Expected	-10.0802823567473	-0.328123578726341	0
RTT107	SRS2	NoDrug	MMS	DNA_repair	DNA_repair	-12.0323462868904	-12.5230735621332	-0.30978660000192	-0.409748179785685	Negative	Negative	2.4009344700464	0.0999615797837655	9.83012561276835e-26
SGS1	SRS2	NoDrug	MMS	DNA_repair	DNA_repair	-25.8061607029335	-23.7852814020773	-0.621938662440331	-0.746859674575335	Negative	Negative	3.15594597556582	0.124921012135005	1.05894923049299e-43
SHU1	SRS2	NoDrug	MMS	DNA_repair	DNA_repair	0.66091265671057	1.44286271897752	0.0156661809103928	0.045602163845824	Expected	Expected	-0.757746639640255	-0.0299359829354312	0.00215431047718742
SHU2	SRS2	NoDrug	MMS	DNA_repair	DNA_repair	-0.366367086883693	1.38376383786296	-0.0103042915938563	0.0512669864441787	Expected	Expected	-1.32367798308301	-0.061571278038035	1.76936073209018e-08
SLX4	SRS2	NoDrug	MMS	DNA_repair	DNA_repair	-0.312955350221011	-0.897119612933603	-0.00944201500294079	-0.0369354603943736	Expected	Expected	0.538639713739932	0.0274934453914329	0.0393071978681928
APT2	YBR259W	NoDrug	MMS	Neutral	Neutral	-0.302738007488836	-0.137670389351375	-0.0107286160833259	-0.00722525793564332	Expected	Expected	-0.0553218662640739	-0.00350335814768255	0.674158783591875
CLA4	YBR259W	NoDrug	MMS	DNA_repair	Neutral	-0.615587466847618	-0.157152498529524	-0.0180296511409956	-0.00661836408951079	Expected	Expected	-0.222453216414061	-0.0114112870514849	0.454406253386043
CSM2	YBR259W	NoDrug	MMS	DNA_repair	Neutral	0.211287381517787	0.0621865028719489	0.00589978621890242	0.00246082915060823	Expected	Expected	0.0710064685337358	0.00343895706829419	0.665222020073696
CSM3	YBR259W	NoDrug	MMS	DNA_repair	Neutral	-0.457185613710885	-0.941948075824121	-0.0109525169713721	-0.0315609406544659	Expected	Expected	0.500333771851459	0.0206084236830939	0.0587532903492983
FLO8	YBR259W	NoDrug	MMS	Neutral	Neutral	0.454667332717253	0.167160829176917	0.0124874546229244	0.00706904143098401	Expected	Expected	0.107454991868915	0.00541841319194036	0.622745495129515
GAL2	YBR259W	NoDrug	MMS	Neutral	Neutral	-0.0364450747748803	-0.191892394104002	-0.0010007061224426	-0.0079866645965068	Expected	Expected	0.140106207185753	0.0069859584740642	0.574550766115799
HO	YBR259W	NoDrug	MMS	Neutral	Neutral	0.104951442554918	0.505724398159415	0.0026775764494919	0.0197460718612995	Expected	Expected	-0.36595240699293	-0.0170684954118076	0.201152745024147
MAG1	YBR259W	NoDrug	MMS	DNA_repair	Neutral	-1.00636276160478	-0.867311253894781	-0.0313447510439437	-0.0360678880469468	Expected	Expected	0.0909053476835864	0.00472313700300309	0.643356044558587
MAL13	YBR259W	NoDrug	MMS	Neutral	Neutral	-0.144956978937501	-0.360262863104668	-0.00508762411520761	-0.0188039805630709	Expected	Expected	0.218072739607121	0.0137163564478632	0.461479322283587
MMS1	YBR259W	NoDrug	MMS	DNA_repair	Neutral	0.192959879023004	-0.243463823973785	0.00559785629931316	-0.00949455981106171	Expected	Expected	0.310512146345035	0.0150924161103749	0.291464589203569
MMS4	YBR259W	NoDrug	MMS	DNA_repair	Neutral	0.0117862446889222	0.163094638231517	0.000363296888171707	0.00701615797147404	Expected	Expected	-0.125710740393748	-0.00665286108330233	0.593366570651934
MPH1	YBR259W	NoDrug	MMS	DNA_repair	Neutral	0.102284768481522	-0.175513407098187	0.0030898657473377	-0.0075646414711169	Expected	Expected	0.202432535480757	0.0106545072184546	0.487258981950893
MUS81	YBR259W	NoDrug	MMS	DNA_repair	Neutral	0.0750359340864032	-0.628537090444756	0.00226695319458687	-0.0271285240596078	Expected	Expected	0.557954409903165	0.0293954772541946	0.0311626733129901
NGL3	YBR259W	NoDrug	MMS	Neutral	Neutral	0.259120513131014	0.174367904543107	0.00651982016536899	0.00666851158146221	Expected	Expected	-0.00324804727426036	-0.000148691416093212	0.723064068843747
PSY3	YBR259W	NoDrug	MMS	DNA_repair	Neutral	-0.568694359107978	-0.195414308554822	-0.0141350658727417	-0.00680356305042155	Expected	Expected	-0.171385412948716	-0.00733150282232013	0.537175182313346
RAD18	YBR259W	NoDrug	MMS	DNA_repair	Neutral	-0.239142864925146	-0.398743318454807	-0.00685887527498843	-0.0139095039442655	Expected	Expected	0.156124491397101	0.00705062866927708	0.555229040410022
RAD5	YBR259W	NoDrug	MMS	DNA_repair	Neutral	-0.498312748207313	-0.621075897767447	-0.0145843656669627	-0.0225214264010618	Expected	Expected	0.170324931502529	0.00793706073409914	0.5377899762726
RAD51	YBR259W	NoDrug	MMS	DNA_repair	Neutral	-0.319741913069208	-0.12245426444297	-0.00933151775603036	-0.00485749993211339	Expected	Expected	-0.0908483517679631	-0.00447401782391698	0.643356044558587
RAD52	YBR259W	NoDrug	MMS	DNA_repair	Neutral	-0.194727886300474	-0.172224292593229	-0.00776677086175224	-0.00898130016081133	Expected	Expected	0.0184991765302836	0.00121452929905909	0.715316979754363
RAD54	YBR259W	NoDrug	MMS	DNA_repair	Neutral	-0.15892183974072	-0.908307275369846	-0.00371964430637702	-0.0278992077459412	Expected	Expected	0.626139288985981	0.0241795634395642	0.0137295751733807
RAD55	YBR259W	NoDrug	MMS	DNA_repair	Neutral	-0.0990137647669762	-0.62033813715431	-0.00273302960616526	-0.0226206123173451	Expected	Expected	0.43485390442647	0.0198875827111799	0.112225088334093
RAD57	YBR259W	NoDrug	MMS	DNA_repair	Neutral	0.755336172795533	0.48169735965111	0.03113187561564	0.0261185084584155	Expected	Expected	0.0736086156480547	0.00501336715722451	0.66404397281545
RAD59	YBR259W	NoDrug	MMS	DNA_repair	Neutral	-0.267104846422997	-0.00724447375700763	-0.00826778956288798	-0.000313690819598139	Expected	Expected	-0.149438681164869	-0.00795409874328984	0.563266659266239
RAD61	YBR259W	NoDrug	MMS	DNA_repair	Neutral	-0.510233895940811	-0.632222133179201	-0.0184798899321289	-0.0332391085787216	Expected	Expected	0.231180347999432	0.0147592186465927	0.440985068168182
RTT101	YBR259W	NoDrug	MMS	DNA_repair	Neutral	-0.590835443185848	-0.727942803118202	-0.013281362569141	-0.0213732890944508	Expected	Expected	0.218829861131915	0.00809192652530978	0.460373187504226
RTT107	YBR259W	NoDrug	MMS	DNA_repair	Neutral	-0.206209584177267	0.269826607091125	-0.00614618069870477	0.0108292843454056	Expected	Expected	-0.339568738305795	-0.0169754650441104	0.240504826871472
SGS1	YBR259W	NoDrug	MMS	DNA_repair	Neutral	-0.211029618296035	-0.0472508007202508	-0.00640506420657608	-0.00194563543145792	Expected	Expected	-0.0871764076916144	-0.00445942877511817	0.643638929794986
SHU1	YBR259W	NoDrug	MMS	DNA_repair	Neutral	-0.0476540992994672	-0.51178611234472	-0.00128624897811301	-0.0193894338244493	Expected	Expected	0.389170178131978	0.0181031848463363	0.166884338348483
SHU2	YBR259W	NoDrug	MMS	DNA_repair	Neutral	0.246946810587736	0.155800516650733	0.00720213610599862	0.00627153894161514	Expected	Expected	0.0187210783377012	0.000930597164383482	0.715316979754363
SLX4	YBR259W	NoDrug	MMS	DNA_repair	Neutral	-0.521657223986934	-0.459516184480177	-0.0188951554261073	-0.0238362715094733	Expected	Expected	0.078099060625763	0.00494111608336603	0.656359964510055
SRS2	YBR259W	NoDrug	MMS	DNA_repair	Neutral	-0.069693246518221	0.469812600235644	-0.00168384850492635	0.0163485858905344	Expected	Expected	-0.425661043664837	-0.0180324343954608	0.121885439241235
APT2	YCL047C	NoDrug	MMS	Neutral	Neutral	0.0746339585691736	-0.0732548340644656	0.00257208003811961	-0.00366086917773309	Expected	Expected	0.102675792079272	0.00623294921585269	0.627100648558635
CLA4	YCL047C	NoDrug	MMS	DNA_repair	Neutral	0.339032415424903	0.137197176195999	0.00957909807657758	0.00539583361695591	Expected	Expected	0.0863847276668073	0.00418326445962167	0.643638929794986
CSM2	YCL047C	NoDrug	MMS	DNA_repair	Neutral	0.096280127563161	-0.458030767808291	0.00262286788802726	-0.017392151989573	Expected	Expected	0.428284820669013	0.0200150198776003	0.119050516088182
CSM3	YCL047C	NoDrug	MMS	DNA_repair	Neutral	0.842318250063201	0.672650146835958	0.0196530087301275	0.0215435180222146	Expected	Expected	-0.0477096331034126	-0.00189050929208711	0.689325185233934
FLO8	YCL047C	NoDrug	MMS	Neutral	Neutral	-0.222121177337846	-0.217652506550834	-0.00595322708012536	-0.0088490760504667	Expected	Expected	0.059467718793421	0.00289584897034133	0.67092900633097
GAL2	YCL047C	NoDrug	MMS	Neutral	Neutral	0.105194485780328	0.295783652226649	0.0028155331097365	0.0118009002994982	Expected	Expected	-0.187027088330547	-0.00898536718976171	0.51016235311843
HO	YCL047C	NoDrug	MMS	Neutral	Neutral	-0.638294896878944	-0.463291351785204	-0.0157703831832945	-0.0170979041189086	Expected	Expected	0.029890940474638	0.0013275209356141	0.702766890400796
MAG1	YCL047C	NoDrug	MMS	DNA_repair	Neutral	0.22618790556238	0.605241303277052	0.00679812456679769	0.0235620695096714	Expected	Expected	-0.340855672001308	-0.0167639449428737	0.240504826871472
MAL13	YCL047C	NoDrug	MMS	Neutral	Neutral	0.320718047387795	0.0949604128991207	0.0109202170563274	0.00469683753850785	Expected	Expected	0.103640339481006	0.0062233795178196	0.627100648558635
MMS1	YCL047C	NoDrug	MMS	DNA_repair	Neutral	-0.401995804210985	-1.34347810763926	-0.0112259044549245	-0.0489528841255129	Expected	Expected	0.821800973101546	0.0377269796705884	0.000807643552891275
MMS4	YCL047C	NoDrug	MMS	DNA_repair	Neutral	0.0415376890666102	-0.156873755295701	0.00123482744625675	-0.0063279229250424	Expected	Expected	0.150927094875504	0.00756275037129915	0.561814585147674
MPH1	YCL047C	NoDrug	MMS	DNA_repair	Neutral	0.552400571304497	0.47767863582257	0.0160902616804416	0.0192751029767649	Expected	Expected	-0.0639959196508486	-0.00318484129632332	0.67092900633097
MUS81	YCL047C	NoDrug	MMS	DNA_repair	Neutral	0.440237718217762	0.303736391928105	0.0128359829884356	0.0122997432892531	Expected	Expected	0.0107464042972188	0.00053623969918252	0.715930770871373
NGL3	YCL047C	NoDrug	MMS	Neutral	Neutral	-0.392380602646651	-0.153821937604117	-0.00955807079309431	-0.00556278306381935	Expected	Expected	-0.0916295223618166	-0.00399528772927496	0.643356044558587
PSY3	YCL047C	NoDrug	MMS	DNA_repair	Neutral	-0.150594704844305	-0.374934309015681	-0.00363682067434704	-0.0124130937290338	Expected	Expected	0.214163249270687	0.00877627305468678	0.469864293069269
RAD18	YCL047C	NoDrug	MMS	DNA_repair	Neutral	-0.178246274483702	-0.186485707885737	-0.00504596391533362	-0.0064438265516366	Expected	Expected	0.0312933623563502	0.00139786263630298	0.701551537925071
RAD5	YCL047C	NoDrug	MMS	DNA_repair	Neutral	-0.0615726244048826	-0.207921237301288	-0.00177863640972397	-0.00743673175566843	Expected	Expected	0.12306809614972	0.00565809534594446	0.598604642691122
RAD51	YCL047C	NoDrug	MMS	DNA_repair	Neutral	-0.26009604905574	0.0600017543163136	-0.00732998171618703	0.00223770674609177	Expected	Expected	-0.204679996009977	-0.00956768846227879	0.484057639582725
RAD52	YCL047C	NoDrug	MMS	DNA_repair	Neutral	0.0321861228623554	-0.641423131661616	0.00127359760431571	-0.0330657571899176	Expected	Expected	0.52840827699529	0.0343393547942333	0.0434706537884439
RAD54	YCL047C	NoDrug	MMS	DNA_repair	Neutral	0.166358097340484	-0.00526028795531671	0.00379026152415149	-0.000154559976195508	Expected	Expected	0.106097816244428	0.003944821500347	0.624814618240578
RAD55	YCL047C	NoDrug	MMS	DNA_repair	Neutral	0.099617407468396	0.173010631618841	0.00265732088995699	0.00593342583342939	Expected	Expected	-0.0754029229063583	-0.0032761049434724	0.662518767806698
RAD57	YCL047C	NoDrug	MMS	DNA_repair	Neutral	-0.5140854668003	-0.598460992562523	-0.0209194827048956	-0.0320345770809278	Expected	Expected	0.165305775879095	0.0111150943760321	0.543981671138693
RAD59	YCL047C	NoDrug	MMS	DNA_repair	Neutral	-0.158520009829444	0.073894176645103	-0.00472434587640747	0.00298706208458801	Expected	Expected	-0.153545803674259	-0.00771140796099547	0.557456078646002
RAD61	YCL047C	NoDrug	MMS	DNA_repair	Neutral	-0.0583689121068421	-0.294051335988455	-0.00205602586689071	-0.0146592712340232	Expected	Expected	0.206469814227958	0.0126032453671325	0.479031638966493
RTT101	YCL047C	NoDrug	MMS	DNA_repair	Neutral	0.0518263168460177	-0.369002059656835	0.00113539691203664	-0.0103904919424788	Expected	Expected	0.323063006373867	0.0115258888545154	0.26631784386392
RTT107	YCL047C	NoDrug	MMS	DNA_repair	Neutral	-0.215128509277731	-0.92728040434262	-0.00617746353795379	-0.0347926003850747	Expected	Expected	0.605633582751489	0.0286151368471209	0.017925032720595
SGS1	YCL047C	NoDrug	MMS	DNA_repair	Neutral	-0.413999157867459	-1.18225992864181	-0.0121555733753554	-0.0458612018811937	Expected	Expected	0.692816004212046	0.0337056285058383	0.00551637463920987
SHU1	YCL047C	NoDrug	MMS	DNA_repair	Neutral	0.306911486390409	-0.205423996006321	0.00808093851337223	-0.00747471470057996	Expected	Expected	0.346343841422373	0.0155556532139522	0.232250957981264
SHU2	YCL047C	NoDrug	MMS	DNA_repair	Neutral	-0.467060783636185	-0.303871319778643	-0.0134248536199069	-0.0120425426323317	Expected	Expected	-0.0282354627898374	-0.00138231098757524	0.704824565393778
SLX4	YCL047C	NoDrug	MMS	DNA_repair	Neutral	0.1455869093799	0.452043041261633	0.0051251783528476	0.0222667506431026	Expected	Expected	-0.283123205101477	-0.017141572290255	0.338801987426528
SRS2	YCL047C	NoDrug	MMS	DNA_repair	Neutral	-0.0986406000805589	-0.765678996336614	-0.00230997690547267	-0.0252862328692159	Expected	Expected	0.567525806274377	0.0229762559637432	0.0280212571581513
YBR259W	YCL047C	NoDrug	MMS	Neutral	Neutral	0.280422963157422	0.29151843923356	0.00831242102921787	0.0128202965495089	Expected	Expected	-0.0849981702162843	-0.00450787552029098	0.646051701042334
APT2	YDL027C	NoDrug	MMS	Neutral	Neutral	0.416384886248608	0.370222145855713	0.0128415141951347	0.016854511496766	Expected	Expected	-0.0729792950677113	-0.00401299730163128	0.664069817641405
CLA4	YDL027C	NoDrug	MMS	DNA_repair	Neutral	-0.181903293816201	-0.633536351341985	-0.00431970071848848	-0.0213188108383067	Expected	Expected	0.412739962799166	0.0169991101198182	0.13533834822214
CSM2	YDL027C	NoDrug	MMS	DNA_repair	Neutral	0.59438755968915	0.37198716340598	0.0148736035521921	0.0131803619903972	Expected	Expected	0.0390348987044101	0.00169324156179494	0.69562834236236
CSM3	YDL027C	NoDrug	MMS	DNA_repair	Neutral	0.0143767357863482	-0.275254869938647	0.000298211020347108	-0.00805424422420737	Expected	Expected	0.232870924497728	0.00835245524455448	0.43952310622878
FLO8	YDL027C	NoDrug	MMS	Neutral	Neutral	0.139696868480011	0.254367929932085	0.00344129983924187	0.00966010857656227	Expected	Expected	-0.137381259246465	-0.0062188087373204	0.579282588155706
GAL2	YDL027C	NoDrug	MMS	Neutral	Neutral	-0.302280471483273	-0.385190198229385	-0.00743516096617548	-0.0143747303176675	Expected	Expected	0.155263582713783	0.00693956935149201	0.555229040410022
HO	YDL027C	NoDrug	MMS	Neutral	Neutral	0.0798764506564804	0.252197782598119	0.00173937359580341	0.00830847013188813	Expected	Expected	-0.166345697065933	-0.00656909653608473	0.543426802530148
MAG1	YDL027C	NoDrug	MMS	DNA_repair	Neutral	-0.232684198925483	-0.558878859112839	-0.00591019083477012	-0.018663295979652	Expected	Expected	0.303961437073211	0.0127531051448819	0.30038745430503
MAL13	YDL027C	NoDrug	MMS	Neutral	Neutral	0.2240617716493	0.113909737246321	0.00674392712824518	0.00507696649665101	Expected	Expected	0.0309952528972598	0.00166696063159417	0.701551537925071
MMS1	YDL027C	NoDrug	MMS	DNA_repair	Neutral	0.414411494224825	0.0483812553046354	0.00971673060832451	0.00150016700628741	Expected	Expected	0.211362391080593	0.00821656360203711	0.473641996398423
MMS4	YDL027C	NoDrug	MMS	DNA_repair	Neutral	0.172758266389885	0.343700012003243	0.00435413758238438	0.0120004124053654	Expected	Expected	-0.177565725834877	-0.00764627482298105	0.527339173520828
MPH1	YDL027C	NoDrug	MMS	DNA_repair	Neutral	-0.262019882882306	-0.608148013497581	-0.00645864037399563	-0.021229778354387	Expected	Expected	0.345650139488568	0.0147711379803914	0.232833984456869
MUS81	YDL027C	NoDrug	MMS	DNA_repair	Neutral	0.356669302340714	0.401555050563962	0.00880105902176015	0.0140568309756283	Expected	Expected	-0.122715754133587	-0.00525577195386818	0.60004261089958
NGL3	YDL027C	NoDrug	MMS	Neutral	Neutral	-0.310480453951629	-0.0820821935107974	-0.0066521831753849	-0.00265082673705854	Expected	Expected	-0.103245669458783	-0.00400135643832636	0.627100648558635
PSY3	YDL027C	NoDrug	MMS	DNA_repair	Neutral	-0.100335652792561	-0.190384225121933	-0.00213887592934051	-0.00565909828486599	Expected	Expected	0.0962378469629129	0.00352022235552548	0.638579783562786
RAD18	YDL027C	NoDrug	MMS	DNA_repair	Neutral	-0.159088062277629	-0.693504311466298	-0.00445301989031137	-0.0240593057025993	Expected	Expected	0.439836003311528	0.019606285812288	0.10790321486828
RAD5	YDL027C	NoDrug	MMS	DNA_repair	Neutral	-0.131976634063439	0.156396421618028	-0.0037692121126054	0.00562398706708825	Expected	Expected	-0.204549995695823	-0.00939319917969365	0.484057639582725
RAD51	YDL027C	NoDrug	MMS	DNA_repair	Neutral	-0.0481354661820202	-0.117806120120163	-0.00115430200243541	-0.00381157442900988	Expected	Expected	0.0659822604337118	0.00265727242657446	0.668646751124621
RAD52	YDL027C	NoDrug	MMS	DNA_repair	Neutral	0.789991786170783	0.567033099165479	0.0308764110050878	0.0293625977385754	Expected	Expected	0.0233334901855742	0.00151381326651245	0.709057273828345
RAD54	YDL027C	NoDrug	MMS	DNA_repair	Neutral	-0.581576795923945	-0.608477238638603	-0.0117917858329877	-0.0163220572910984	Expected	Expected	0.134728828216599	0.0045302714581107	0.582017150720151
RAD55	YDL027C	NoDrug	MMS	DNA_repair	Neutral	-0.446367976449333	-0.347135455563976	-0.0101421812019716	-0.0102573603178463	Expected	Expected	0.00309002436736951	0.000115179115874749	0.723064068843747
RTT101	YDL027C	NoDrug	MMS	DNA_repair	Neutral	-0.0582521849666328	-0.212459029075158	-0.00112630346546684	-0.00538455510787293	Expected	Expected	0.13358289360675	0.00425825164240609	0.58426186048395
RTT107	YDL027C	NoDrug	MMS	DNA_repair	Neutral	0.367776482019915	0.453650749672452	0.00884309438246422	0.0144920382405341	Expected	Expected	-0.141282931043957	-0.0056489438580699	0.573547442707082
SGS1	YDL027C	NoDrug	MMS	DNA_repair	Neutral	0.470587068826554	0.367527180302373	0.0116935806409205	0.0124502532582	Expected	Expected	-0.0180107355384801	-0.000756672617279512	0.715316979754363
SHU1	YDL027C	NoDrug	MMS	DNA_repair	Neutral	-0.0522430532385433	0.00830118800884349	-0.00126360890477273	0.000282190359148672	Expected	Expected	-0.0370512401727767	-0.00154579926392141	0.697131900223275
SHU2	YDL027C	NoDrug	MMS	DNA_repair	Neutral	0.0128362741180003	0.142257101607228	0.000364963345008668	0.00567172493625717	Expected	Expected	-0.108369673700958	-0.00530676159124851	0.622745495129515
SLX4	YDL027C	NoDrug	MMS	DNA_repair	Neutral	-0.382050120630454	-0.372380528183819	-0.011842924727759	-0.0165217124774316	Expected	Expected	0.0864458003211015	0.0046787877496726	0.643638929794986
SRS2	YDL027C	NoDrug	MMS	DNA_repair	Neutral	0.229780330738794	-0.0613156750104975	0.00474477144935876	-0.00181345076006882	Expected	Expected	0.18181497524647	0.00655822220942757	0.518474705769813
YBR259W	YDL027C	NoDrug	MMS	Neutral	Neutral	-0.0836920724267573	-0.224859827421472	-0.00208384648302041	-0.00843823336951442	Expected	Expected	0.141096902553525	0.00635438688649401	0.573547442707082
YCL047C	YDL027C	NoDrug	MMS	Neutral	Neutral	0.272520665104442	-0.186517848094416	0.00658817862714334	-0.00663041544162875	Expected	Expected	0.307482382352084	0.0132185940687721	0.297486237478389
APT2	YFR057W	NoDrug	MMS	Neutral	Neutral	-0.091365365013082	-0.250968317918433	-0.00321723008739769	-0.0130440454855915	Expected	Expected	0.156527807296402	0.00982681539819383	0.555229040410022
CLA4	YFR057W	NoDrug	MMS	DNA_repair	Neutral	-0.0798272327316372	0.141676166147041	-0.00231400836837964	0.00581097123778676	Expected	Expected	-0.161770398441011	-0.0081249796061664	0.548244447756329
CSM2	YFR057W	NoDrug	MMS	DNA_repair	Neutral	0.0304795527114432	-0.220019966661004	0.000846052289027512	-0.00866796304945575	Expected	Expected	0.197414543990128	0.00951401533848326	0.498759909773078
CSM3	YFR057W	NoDrug	MMS	DNA_repair	Neutral	-0.213514974136078	0.0417222626531054	-0.00556792992314036	0.00151598747883001	Expected	Expected	-0.158390028369937	-0.00708391740197036	0.555229040410022
FLO8	YFR057W	NoDrug	MMS	Neutral	Neutral	0.22535184682292	0.420887235367995	0.00615876271828773	0.0177383267663551	Expected	Expected	-0.230528151244724	-0.0115795640480673	0.442652935110386
GAL2	YFR057W	NoDrug	MMS	Neutral	Neutral	-0.284977892970999	-0.0524357367963121	-0.00778100508206552	-0.00217256372967736	Expected	Expected	-0.113026879605893	-0.00560844135238816	0.617423000436181
HO	YFR057W	NoDrug	MMS	Neutral	Neutral	0.197809932935289	-0.0506935079355117	0.00500531290097815	-0.00194851611048104	Expected	Expected	0.151109780239083	0.00695382901145919	0.561814585147674
MAG1	YFR057W	NoDrug	MMS	DNA_repair	Neutral	-0.174582107192868	-0.180445767388446	-0.00621877389965862	-0.00835837401237469	Expected	Expected	0.0366160775965565	0.00213960011271607	0.697131900223275
MAL13	YFR057W	NoDrug	MMS	Neutral	Neutral	-0.255817168015788	-0.577709605910691	-0.00890125880981802	-0.029744512346971	Expected	Expected	0.335413373042462	0.020843253537153	0.246507167220102
MMS1	YFR057W	NoDrug	MMS	DNA_repair	Neutral	0.253893142352658	0.30501892672986	0.0083589323706315	0.0131820238854266	Expected	Expected	-0.088775622250213	-0.00482309151479511	0.643638929794986
MMS4	YFR057W	NoDrug	MMS	DNA_repair	Neutral	-0.370039748014478	0.254084636987961	-0.0112822914912573	0.0106651660989029	Expected	Expected	-0.42304605096091	-0.0219474575901602	0.124161474769948
MPH1	YFR057W	NoDrug	MMS	DNA_repair	Neutral	-0.073936548432337	0.103668022409883	-0.002557068272027	0.00503357549282846	Expected	Expected	-0.12733289432845	-0.00759064376485546	0.590303239860242
MUS81	YFR057W	NoDrug	MMS	DNA_repair	Neutral	-0.652601269076184	-0.379545811766832	-0.0225754815286765	-0.0184540028107937	Expected	Expected	-0.0690692600559479	-0.00412147871788283	0.667379610310463
NGL3	YFR057W	NoDrug	MMS	Neutral	Neutral	0.0993142360254933	0.430284641120723	0.00247741605155931	0.016191105114095	Expected	Expected	-0.303760764286998	-0.0137136890625357	0.301067894518064
PSY3	YFR057W	NoDrug	MMS	DNA_repair	Neutral	-0.296553643923071	-0.0996644297229429	-0.00731884753369173	-0.00342557132038932	Expected	Expected	-0.0920096630037347	-0.00389327621330242	0.643356044558587
RAD18	YFR057W	NoDrug	MMS	DNA_repair	Neutral	0.012315258070937	-0.0680503757850588	0.000405718705556831	-0.00278026659131957	Expected	Expected	0.0607041983020056	0.0031859852968764	0.67092900633097
RAD5	YFR057W	NoDrug	MMS	DNA_repair	Neutral	0.11948072731172	-0.143121996597737	0.00349391703981425	-0.00527001082769007	Expected	Expected	0.186383445467774	0.00876392786750433	0.51016235311843
RAD51	YFR057W	NoDrug	MMS	DNA_repair	Neutral	0.107587255908092	0.209995502830795	0.00362331002400706	0.009452325463724	Expected	Expected	-0.103688893075846	-0.00582901543971693	0.627100648558635
RAD52	YFR057W	NoDrug	MMS	DNA_repair	Neutral	0.77208208260324	0.158797747350265	0.0430391570586452	0.011697772456242	Expected	Expected	0.339269224317644	0.0313413846024032	0.240504826871472
RAD54	YFR057W	NoDrug	MMS	DNA_repair	Neutral	0.0274056671356607	0.436182519636685	0.000698246710080686	0.0145086778570699	Expected	Expected	-0.329609647174269	-0.0138104311469892	0.256518947491787
RAD55	YFR057W	NoDrug	MMS	DNA_repair	Neutral	-0.244508128475483	-0.239879584271641	-0.0078008674016294	-0.00986788982810088	Expected	Expected	0.0397054773706202	0.00206702242647147	0.69562834236236
RAD57	YFR057W	NoDrug	MMS	DNA_repair	Neutral	0.0623874053615687	0.309872769981141	0.0025663225293078	0.0170611870918246	Expected	Expected	-0.210901192675761	-0.0144948645625168	0.474106284395731
RAD59	YFR057W	NoDrug	MMS	DNA_repair	Neutral	-0.0842827319351459	0.169245700293517	-0.00258022801558331	0.00714001323897421	Expected	Expected	-0.186480679049401	-0.00972024125455752	0.51016235311843
RAD61	YFR057W	NoDrug	MMS	DNA_repair	Neutral	-0.186303184323729	-0.321985772920006	-0.00806120876818573	-0.0199605202073683	Expected	Expected	0.157400059747984	0.0118993114391826	0.555229040410022
RTT101	YFR057W	NoDrug	MMS	DNA_repair	Neutral	0.112669705090557	-0.385680054908066	0.00306808693635801	-0.0136780795627141	Expected	Expected	0.374523896666643	0.0167461664990721	0.189080156502564
RTT107	YFR057W	NoDrug	MMS	DNA_repair	Neutral	0.226226091800108	0.231308402214658	0.00762873649865737	0.0102715123702141	Expected	Expected	-0.0473964435169841	-0.00264277587155677	0.689325185233934
SGS1	YFR057W	NoDrug	MMS	DNA_repair	Neutral	0.370730540554766	0.537542018683493	0.011153634203416	0.021658145472232	Expected	Expected	-0.208902385965981	-0.010504511268816	0.476638037047637
SHU1	YFR057W	NoDrug	MMS	DNA_repair	Neutral	-0.483127371241958	-0.359363409500872	-0.0129586823518146	-0.0135641788592134	Expected	Expected	0.0130763278289732	0.00060549650739875	0.715316979754363
SHU2	YFR057W	NoDrug	MMS	DNA_repair	Neutral	-0.0624095130302498	0.32434015700895	-0.00181604017672965	0.0132489164492138	Expected	Expected	-0.300377452950187	-0.0150649566259434	0.307348081769191
SLX4	YFR057W	NoDrug	MMS	DNA_repair	Neutral	0.150243881811327	-0.122900053116678	0.00541072858582962	-0.00629035778892892	Expected	Expected	0.186969754976029	0.0117010863747585	0.51016235311843
SRS2	YFR057W	NoDrug	MMS	DNA_repair	Neutral	-0.134683346489148	0.073960989883662	-0.00322832392513629	0.00254063043508128	Expected	Expected	-0.13772600664582	-0.00576895436021757	0.579282588155706
YBR259W	YFR057W	NoDrug	MMS	Neutral	Neutral	-0.128656360382671	-0.291560712915489	-0.00392393098190089	-0.0134077221565455	Expected	Expected	0.171867497566319	0.00948379117464465	0.535371480433747
YCL047C	YFR057W	NoDrug	MMS	Neutral	Neutral	0.302056254395102	-0.157908265791828	0.00885672350616088	-0.00676306202750575	Expected	Expected	0.300933298349567	0.0156197855336666	0.305790530745263
YDL027C	YFR057W	NoDrug	MMS	Neutral	Neutral	0.173232138774466	-0.0635375247588977	0.00428476086967485	-0.00234952885289407	Expected	Expected	0.149124764035076	0.00663428972256891	0.563266659266239
APT2	YJR037W	NoDrug	MMS	Neutral	Neutral	0.284940328126693	0.0797165942263826	0.0170084773659811	0.00714626418845902	Expected	Expected	0.0915705497005553	0.00986221317752212	0.643356044558587
CLA4	YJR037W	NoDrug	MMS	DNA_repair	Neutral	-0.121385814193623	-0.209003653398386	-0.0071373048126171	-0.0178849105999292	Expected	Expected	0.103515387585681	0.0107476057873121	0.627100648558635
CSM2	YJR037W	NoDrug	MMS	DNA_repair	Neutral	0.478667219449026	0.287601191703202	0.0212886206039733	0.0184920695632306	Expected	Expected	0.0357704463606331	0.00279655104074263	0.698302261283494
CSM3	YJR037W	NoDrug	MMS	DNA_repair	Neutral	-0.463469798670635	-0.27452452379483	-0.0190370876756438	-0.0155989992345863	Expected	Expected	-0.0490360890783495	-0.00343808844105744	0.6878825866446
FLO8	YJR037W	NoDrug	MMS	Neutral	Neutral	0.252952001090156	0.48120107161575	0.0110951952731744	0.0330495430516728	Expected	Expected	-0.269402260787255	-0.0219543477784984	0.362614706949185
GAL2	YJR037W	NoDrug	MMS	Neutral	Neutral	-0.162209784031077	0.0473603608715584	-0.00710731643461395	0.0031914229353164	Expected	Expected	-0.128128348919423	-0.0102987393699304	0.589492125857716
HO	YJR037W	NoDrug	MMS	Neutral	Neutral	0.150653756911982	0.0609467481809235	0.00670823201491108	0.00425694811829208	Expected	Expected	0.0295930937962419	0.002451283896619	0.702766890400796
MAG1	YJR037W	NoDrug	MMS	DNA_repair	Neutral	-0.0702517723421127	-0.0151469637402283	-0.0043062331826115	-0.00126680355021271	Expected	Expected	-0.0293121189030752	-0.00303942963239879	0.703818309077122
MAL13	YJR037W	NoDrug	MMS	Neutral	Neutral	0.47970805837338	0.204298634368212	0.0291387186004439	0.0186394140853765	Expected	Expected	0.0957904599588645	0.0104993045150674	0.638579783562786
MMS1	YJR037W	NoDrug	MMS	DNA_repair	Neutral	0.184262781531608	0.367565869099414	0.0107501236553331	0.0294495928513266	Expected	Expected	-0.188671783066068	-0.0186994691959935	0.51016235311843
MMS4	YJR037W	NoDrug	MMS	DNA_repair	Neutral	-0.48902967597607	-0.092157414063734	-0.0293907229116389	-0.00774372924479433	Expected	Expected	-0.209537947178005	-0.0216469936668446	0.476638037047637
MPH1	YJR037W	NoDrug	MMS	DNA_repair	Neutral	-0.106960590751141	-0.146070056482345	-0.00635351768895647	-0.0123033265498303	Expected	Expected	0.0577272207829785	0.00594980886087386	0.672298355948718
MUS81	YJR037W	NoDrug	MMS	DNA_repair	Neutral	0.186270208830897	0.673737828970091	0.0111229848762797	0.0570953368913213	Expected	Expected	-0.443451163394466	-0.0459723520150416	0.104991438297902
NGL3	YJR037W	NoDrug	MMS	Neutral	Neutral	-0.402497190886203	-0.219898491847606	-0.01777581790381	-0.0150160078124615	Expected	Expected	-0.0339363939493872	-0.00275981009134848	0.698444142550241
PSY3	YJR037W	NoDrug	MMS	DNA_repair	Neutral	0.269873629147476	0.379403058595481	0.0116422978195074	0.0232633928192287	Expected	Expected	-0.15500763607341	-0.0116210949997213	0.555229040410022
RAD18	YJR037W	NoDrug	MMS	DNA_repair	Neutral	0.0209152790447067	0.0597161642416344	0.000857145328681329	0.0030564032755967	Expected	Expected	-0.0335417962734543	-0.00219925794691537	0.698444142550241
RAD5	YJR037W	NoDrug	MMS	DNA_repair	Neutral	0.503299813665508	0.961813894622527	0.0210458745683689	0.0509760790631857	Expected	Expected	-0.443347038176802	-0.0299302044948168	0.104991438297902
RAD51	YJR037W	NoDrug	MMS	DNA_repair	Neutral	0.574564857685175	0.852412274438493	0.0322457350950087	0.0652608592769855	Expected	Expected	-0.347794685006783	-0.0330151241819768	0.231113386259843
RAD52	YJR037W	NoDrug	MMS	DNA_repair	Neutral	0.4892748851072	0.478348207743653	0.0280197659954948	0.0365166076376543	Expected	Expected	-0.0890356176968303	-0.00849684164215951	0.643638929794986
RAD54	YJR037W	NoDrug	MMS	DNA_repair	Neutral	-0.267449420273065	0.0120718460466998	-0.0106651756910265	0.000627697145586622	Expected	Expected	-0.17233760416989	-0.0112928728366131	0.535371480433747
RAD55	YJR037W	NoDrug	MMS	DNA_repair	Neutral	0.186991488217275	0.355932867152002	0.00989316334306773	0.0255902037288859	Expected	Expected	-0.175847981909817	-0.0156970403858182	0.52756877644881
RAD57	YJR037W	NoDrug	MMS	DNA_repair	Neutral	-0.0931901381969254	-0.0708356106918372	-0.00549615846384812	-0.0056256440057327	Expected	Expected	0.00130895956907154	0.000129485541884583	0.724816266563669
RAD59	YJR037W	NoDrug	MMS	DNA_repair	Neutral	-0.361251852899852	-0.328986675243214	-0.0220506034049327	-0.0286236251253515	Expected	Expected	0.0618454059543707	0.00657302172041871	0.67092900633097
RAD61	YJR037W	NoDrug	MMS	DNA_repair	Neutral	-0.103417049072826	-0.379797839570403	-0.00668765183479814	-0.0357466355555064	Expected	Expected	0.254469015301457	0.0290589837207083	0.396947275202673
RTT101	YJR037W	NoDrug	MMS	DNA_repair	Neutral	0.392106961417219	0.494381173911742	0.0153068797667891	0.0253100721310402	Expected	Expected	-0.155375114478237	-0.0100031923642511	0.555229040410022
RTT107	YJR037W	NoDrug	MMS	DNA_repair	Neutral	0.360079185086126	-0.018857213426803	0.0218052853050108	-0.00155153314211568	Expected	Expected	0.228628268819581	0.0233568184471265	0.442652935110386
SGS1	YJR037W	NoDrug	MMS	DNA_repair	Neutral	-0.402150696137703	-0.0608762724402495	-0.0239225014594758	-0.00476283645921997	Expected	Expected	-0.194941150025031	-0.0191596650002558	0.502436270790534
SHU1	YJR037W	NoDrug	MMS	DNA_repair	Neutral	0.249907284421097	0.469267274395494	0.0107450453747105	0.0287949528349863	Expected	Expected	-0.240903177457431	-0.0180499074602758	0.426544777696235
SHU2	YJR037W	NoDrug	MMS	DNA_repair	Neutral	-0.129400481728779	-0.170701311940934	-0.00538749194043267	-0.010034300795661	Expected	Expected	0.0645089786973058	0.00464680885522829	0.66999701406521
SLX4	YJR037W	NoDrug	MMS	DNA_repair	Neutral	0.324651852648275	0.0234089632599291	0.0205928614221663	0.00212251632762562	Expected	Expected	0.166917219849374	0.0184703450945406	0.543426802530148
SRS2	YJR037W	NoDrug	MMS	DNA_repair	Neutral	0.0580251857024769	0.0229227662907471	0.00244253324118744	0.00141054842400295	Expected	Expected	0.0138418987601828	0.00103198481718449	0.715316979754363
YBR259W	YJR037W	NoDrug	MMS	Neutral	Neutral	-0.196983150896318	-0.262608955808805	-0.0122379667490724	-0.0255770227123672	Expected	Expected	0.115466024387846	0.0133390559632948	0.611817580876778
YCL047C	YJR037W	NoDrug	MMS	Neutral	Neutral	0.382668265741017	0.382398140448621	0.0223821618843869	0.0330143406375552	Expected	Expected	-0.101955826692433	-0.0106321787531683	0.628047614170067
YDL027C	YJR037W	NoDrug	MMS	Neutral	Neutral	-0.133414530662261	-0.15266195061848	-0.0058675415574112	-0.010147335402614	Expected	Expected	0.053697521767216	0.00427979384520278	0.67422297312121
YFR057W	YJR037W	NoDrug	MMS	Neutral	Neutral	-0.0881645722038747	-0.0608128845057164	-0.00537819546368095	-0.0055268910442359	Expected	Expected	0.0013584725182725	0.000148695580554955	0.724816266563669
APT2	YKR011C	NoDrug	MMS	Neutral	Neutral	0.238652783737769	0.248943099591061	0.00739849248375349	0.0112490146577443	Expected	Expected	-0.07026617533987	-0.00385052217399081	0.667379610310463
CLA4	YKR011C	NoDrug	MMS	DNA_repair	Neutral	0.368423771560081	0.363594733749494	0.0087615370789401	0.0123499700924623	Expected	Expected	-0.0865436094538346	-0.00358843301352218	0.643638929794986
CSM2	YKR011C	NoDrug	MMS	DNA_repair	Neutral	-0.110738712889911	0.0333764961970629	-0.00279626130614422	0.00116626627473003	Expected	Expected	-0.0919133254878278	-0.00396252758087425	0.643356044558587
CSM3	YKR011C	NoDrug	MMS	DNA_repair	Neutral	0.0740627932230437	0.269079543640189	0.00154005263462149	0.00780716689520447	Expected	Expected	-0.175568183180013	-0.00626711426058298	0.52756877644881
FLO8	YKR011C	NoDrug	MMS	Neutral	Neutral	-0.130566960704378	-0.118283314448837	-0.00323744468180676	-0.00442389703226934	Expected	Expected	0.0264399402665446	0.00118645235046258	0.704824565393778
GAL2	YKR011C	NoDrug	MMS	Neutral	Neutral	0.115708227622605	0.347433533750718	0.00286763718167188	0.0127797465001521	Expected	Expected	-0.223480246305416	-0.00991210931848025	0.452486346376428
HO	YKR011C	NoDrug	MMS	Neutral	Neutral	-0.0596301347657309	-0.363592245979429	-0.00130474287875299	-0.0119578436958396	Expected	Expected	0.269687089385819	0.0106531008170866	0.362605702224765
MAG1	YKR011C	NoDrug	MMS	DNA_repair	Neutral	0.454855774693114	0.101641843757024	0.0115774486429218	0.0034217389789533	Expected	Expected	0.193245595204441	0.00815570966396855	0.503246700629371
MAL13	YKR011C	NoDrug	MMS	Neutral	Neutral	-0.359228481236622	-0.438465029409637	-0.0108690989179008	-0.0194716099720155	Expected	Expected	0.16008737666397	0.00860251105411468	0.550843984957298
MMS1	YKR011C	NoDrug	MMS	DNA_repair	Neutral	-0.389965173411627	-0.411699082113664	-0.00917134798804985	-0.0129194509052356	Expected	Expected	0.0955766467258692	0.0037481029171858	0.638579783562786
MMS4	YKR011C	NoDrug	MMS	DNA_repair	Neutral	0.381946411115327	-0.448158571659346	0.00964792797600294	-0.0157488332464725	Expected	Expected	0.586831308647036	0.0253967612224754	0.022200377363549
MPH1	YKR011C	NoDrug	MMS	DNA_repair	Neutral	-0.175715416063985	0.011161923792358	-0.00433710848809166	0.000392513783912919	Expected	Expected	-0.110085431831803	-0.00472962227200458	0.621908738650168
MUS81	YKR011C	NoDrug	MMS	DNA_repair	Neutral	-0.275084352961908	-0.238780485492926	-0.00678107633359603	-0.00841003539298413	Expected	Expected	0.0378912717602328	0.00162895905938809	0.696582607162746
NGL3	YKR011C	NoDrug	MMS	Neutral	Neutral	-0.203191887397399	-0.14018305781768	-0.00437277920642391	-0.00452018340643829	Expected	Expected	0.00380233619082666	0.000147404200014382	0.723064068843747
PSY3	YKR011C	NoDrug	MMS	DNA_repair	Neutral	0.204503624905679	0.0389491401494844	0.00437938364707193	0.00115296438520783	Expected	Expected	0.0883087371542635	0.0032264192618641	0.643638929794986
RAD18	YKR011C	NoDrug	MMS	DNA_repair	Neutral	0.640376345422151	-0.151126177995242	0.0181540711776002	-0.00504298348401879	Expected	Expected	0.52978663403499	0.023197054661619	0.0431379993415838
RAD5	YKR011C	NoDrug	MMS	DNA_repair	Neutral	0.367128696013447	-0.388338255184945	0.0106211950713126	-0.0134443955609558	Expected	Expected	0.533404911489609	0.0240655906322684	0.0414939333143447
RAD51	YKR011C	NoDrug	MMS	DNA_repair	Neutral	0.218081241866784	-0.17269515701271	0.00524490253653641	-0.00562137685461283	Expected	Expected	0.2684896932528	0.0108662793911492	0.362614706949185
RAD52	YKR011C	NoDrug	MMS	DNA_repair	Neutral	-0.499250108957743	-0.627445933873276	-0.0196873984248225	-0.031259758156183	Expected	Expected	0.182131667527331	0.0115723597313605	0.518474705769813
RAD54	YKR011C	NoDrug	MMS	DNA_repair	Neutral	-0.0626849699340677	-0.00551160260662009	-0.00127713271943394	-0.000146740894723675	Expected	Expected	-0.0337178103108834	-0.00113039182471026	0.698444142550241
RAD55	YKR011C	NoDrug	MMS	DNA_repair	Neutral	0.0271079600939124	-0.0341215313482211	0.000617516788240962	-0.00101548934636078	Expected	Expected	0.0435718023581996	0.00163300613460174	0.690773925450507
RAD57	YKR011C	NoDrug	MMS	DNA_repair	Neutral	-0.362123358790959	-0.339987955382943	-0.0147402160376265	-0.0175963356346381	Expected	Expected	0.0433764659927897	0.00285611959701152	0.690773925450507
RAD59	YKR011C	NoDrug	MMS	DNA_repair	Neutral	0.0989357548654099	-0.000866214543021533	0.00249837248023711	-3.03300529367727e-05	Expected	Expected	0.0585746348672024	0.00252870253317388	0.67092900633097
RAD61	YKR011C	NoDrug	MMS	DNA_repair	Neutral	0.0201950923011169	-0.0381922916102315	0.000622877955431208	-0.00169510799115172	Expected	Expected	0.0428875243642927	0.00231798594658293	0.691086928598385
RTT101	YKR011C	NoDrug	MMS	DNA_repair	Neutral	0.222899429505134	-0.486909105186196	0.00432524525851794	-0.0122781179057021	Expected	Expected	0.521818443484488	0.0166033631642201	0.0465926407357161
RTT107	YKR011C	NoDrug	MMS	DNA_repair	Neutral	0.0056654661910137	-0.363090108790479	0.000136505446076972	-0.0117263900480949	Expected	Expected	0.294411551265484	0.0118628954941718	0.318181710029806
SGS1	YKR011C	NoDrug	MMS	DNA_repair	Neutral	-0.181523507728147	-0.45590441984936	-0.00451532087544272	-0.0155058124798933	Expected	Expected	0.260829553053828	0.0109904916044506	0.382616058618542
SHU1	YKR011C	NoDrug	MMS	DNA_repair	Neutral	0.17764885902797	0.120085457318607	0.00433461535139211	0.00402408823744998	Expected	Expected	0.00749120010094995	0.000310527113942128	0.717709551957507
SHU2	YKR011C	NoDrug	MMS	DNA_repair	Neutral	-0.0680606174800586	-0.374785589171426	-0.00196118055161995	-0.014381679620184	Expected	Expected	0.258827264883306	0.0124204990685641	0.385985683295772
SLX4	YKR011C	NoDrug	MMS	DNA_repair	Neutral	0.169705581939886	0.204778971391895	0.00527599014765944	0.00904545887811714	Expected	Expected	-0.0697848760917665	-0.0037694687304577	0.667379610310463
SRS2	YKR011C	NoDrug	MMS	DNA_repair	Neutral	0.480785081753391	-0.0184338723411668	0.00997338490948352	-0.000543763019755175	Expected	Expected	0.291643195873715	0.0105171479292387	0.320898767529074
YBR259W	YKR011C	NoDrug	MMS	Neutral	Neutral	0.640673256914348	0.396454039620564	0.0159928580399312	0.0150430075787375	Expected	Expected	0.0209131477759418	0.000949850461193742	0.711845076990127
YCL047C	YKR011C	NoDrug	MMS	Neutral	Neutral	-0.319950614488899	-0.227988128300509	-0.00772779416506908	-0.00815812303641053	Expected	Expected	0.00996782928557017	0.000430328871341444	0.715930770871373
YDL027C	YKR011C	NoDrug	MMS	Neutral	Neutral	-0.308143097098347	0.240217159403439	-0.00655458747990164	0.00763119586195434	Expected	Expected	-0.371047320701145	-0.014185783341856	0.193909913741864
YFR057W	YKR011C	NoDrug	MMS	Neutral	Neutral	-0.278752097683141	0.0443449244536633	-0.00689592451676912	0.001653425059983	Expected	Expected	-0.191063797167068	-0.00854934957675212	0.509017700638994
YJR037W	YKR011C	NoDrug	MMS	Neutral	Neutral	-0.110568218844004	-0.0505965783316232	-0.00482182373277934	-0.0034804274564744	Expected	Expected	-0.016469640088725	-0.00134139627630494	0.715316979754363
APT2	YLR179C	NoDrug	MMS	Neutral	Neutral	-0.24018351742364	-0.262796317819496	-0.0075100277264242	-0.0120603966114711	Expected	Expected	0.0819413271130497	0.00455036888504693	0.650434071252986
CLA4	YLR179C	NoDrug	MMS	DNA_repair	Neutral	-0.0886662645357379	-0.0997583769354518	-0.00213363942061332	-0.00342471312760182	Expected	Expected	0.0307956203487241	0.0012910737069885	0.701551537925071
CSM2	YLR179C	NoDrug	MMS	DNA_repair	Neutral	0.143959211697352	0.435367609950442	0.00365696522627275	0.0154747801264473	Expected	Expected	-0.270501408921486	-0.0118178149001745	0.362605702224765
CSM3	YLR179C	NoDrug	MMS	DNA_repair	Neutral	-0.704878546599293	-0.549400285481917	-0.0148048821864346	-0.0162033657346735	Expected	Expected	0.0386243085756812	0.00139848354823886	0.69562834236236
FLO8	YLR179C	NoDrug	MMS	Neutral	Neutral	0.353223821563194	0.36448309271274	0.00882301000470515	0.0138791749206575	Expected	Expected	-0.111025553885987	-0.00505616491595236	0.620148799570396
GAL2	YLR179C	NoDrug	MMS	Neutral	Neutral	0.109175222995234	-0.182649475275949	0.00272508901960486	-0.00683268281130197	Expected	Expected	0.212528874216955	0.00955777183090683	0.473641996398423
HO	YLR179C	NoDrug	MMS	Neutral	Neutral	0.550011780823165	0.376609567049343	0.0121516882793818	0.0125529021028944	Expected	Expected	-0.0100331636989951	-0.000401213823512664	0.715930770871373
MAG1	YLR179C	NoDrug	MMS	DNA_repair	Neutral	-0.0640767874818074	0.0072841699650947	-0.00164906079356824	0.000247936302818761	Expected	Expected	-0.04445542595156	-0.001896997096387	0.690773925450507
MAL13	YLR179C	NoDrug	MMS	Neutral	Neutral	-0.197559798636583	0.345098917672921	-0.00603540758849279	0.0155421375690072	Expected	Expected	-0.396496109658959	-0.0215775451575	0.158033593680913
MMS1	YLR179C	NoDrug	MMS	DNA_repair	Neutral	0.238802131842349	0.652578924687888	0.00568027290490158	0.0206982258324165	Expected	Expected	-0.37880139521209	-0.0150179529275149	0.183930465495649
MMS4	YLR179C	NoDrug	MMS	DNA_repair	Neutral	-0.0308002573214238	0.0835953796358852	-0.000787048605954839	0.00297176586067024	Expected	Expected	-0.0858559125676497	-0.00375881446662508	0.644589570040134
MPH1	YLR179C	NoDrug	MMS	DNA_repair	Neutral	-0.016840537429757	0.363035798970693	-0.000420629844372106	0.0129097328358208	Expected	Expected	-0.306756495389119	-0.0133303626801929	0.297486237478389
MUS81	YLR179C	NoDrug	MMS	DNA_repair	Neutral	0.0501449486537725	0.232796830420674	0.00125204927113916	0.00829797154228419	Expected	Expected	-0.16190143595071	-0.00704592227114503	0.548244447756329
NGL3	YLR179C	NoDrug	MMS	Neutral	Neutral	0.205008136429227	0.0147850567722826	0.00445722560457589	0.000483170011909112	Expected	Expected	0.101246652563748	0.00397405559266678	0.628047614170067
PSY3	YLR179C	NoDrug	MMS	DNA_repair	Neutral	0.120308128401449	-0.244656741214951	0.00259906423107342	-0.00735008062289133	Expected	Expected	0.268870888596987	0.00994914485396476	0.362614706949185
RAD18	YLR179C	NoDrug	MMS	DNA_repair	Neutral	0.110776888551171	0.18457492864943	0.00314655361910992	0.00633608364075465	Expected	Expected	-0.0715850357770276	-0.00318953002164473	0.665222020073696
RAD5	YLR179C	NoDrug	MMS	DNA_repair	Neutral	0.570325659150613	0.771963965947156	0.0165280268686811	0.0274319515447688	Expected	Expected	-0.237796262043685	-0.0109039246760877	0.429793184655441
RAD51	YLR179C	NoDrug	MMS	DNA_repair	Neutral	0.429888400412047	0.603136765663991	0.0104550365505595	0.0198656176052982	Expected	Expected	-0.229845408519716	-0.00941058105473869	0.442652935110386
RAD52	YLR179C	NoDrug	MMS	DNA_repair	Neutral	0.142061707268531	0.479774484918987	0.00562055122469476	0.0245609063468856	Expected	Expected	-0.292744156958271	-0.0189403551221908	0.320898767529074
RAD54	YLR179C	NoDrug	MMS	DNA_repair	Neutral	-0.267993074262242	-0.234818965789163	-0.00550870780389268	-0.00635192160324429	Expected	Expected	0.0248192719879698	0.000843213799351612	0.70747962676501
RAD55	YLR179C	NoDrug	MMS	DNA_repair	Neutral	0.519171361819487	0.471977277451703	0.0119632695842642	0.0142181740653367	Expected	Expected	-0.0594533831306875	-0.00225490448107256	0.67092900633097
RAD57	YLR179C	NoDrug	MMS	DNA_repair	Neutral	0.0574305960227799	-0.190552691945381	0.00234708118731791	-0.010136090852196	Expected	Expected	0.186094107504334	0.0124831720395139	0.51016235311843
RAD59	YLR179C	NoDrug	MMS	DNA_repair	Neutral	0.365681666406759	0.230374917926336	0.00934160079389868	0.00815228984632928	Expected	Expected	0.0272500689669914	0.0011893109475694	0.704824565393778
RAD61	YLR179C	NoDrug	MMS	DNA_repair	Neutral	-0.337544064338911	-0.348662709469049	-0.0105147680726714	-0.0157014186208206	Expected	Expected	0.0947206338619211	0.00518665054814917	0.640057381184244
RTT101	YLR179C	NoDrug	MMS	DNA_repair	Neutral	0.036164343424353	0.591090750460655	0.000708682102231048	0.0151639048729208	Expected	Expected	-0.44777644039633	-0.0144552227706898	0.101069466580456
RTT107	YLR179C	NoDrug	MMS	DNA_repair	Neutral	0.400817438717774	0.65825398567411	0.00976639497372948	0.0214782828509285	Expected	Expected	-0.287597848925861	-0.011711887877199	0.329320463628025
SGS1	YLR179C	NoDrug	MMS	DNA_repair	Neutral	-0.140038690412999	-0.403194223823188	-0.00352289288130033	-0.0138905692613579	Expected	Expected	0.243039062617962	0.0103676763800576	0.42248820379658
SHU1	YLR179C	NoDrug	MMS	DNA_repair	Neutral	-0.20967945986769	-0.0730445548856729	-0.00514757234287179	-0.00248925993343595	Expected	Expected	-0.0632923755063849	-0.00265831240943584	0.67092900633097
SHU2	YLR179C	NoDrug	MMS	DNA_repair	Neutral	-0.130233828915276	-0.460556800799152	-0.00376151069503203	-0.0181331774172963	Expected	Expected	0.294319097381381	0.0143716667222643	0.318181710029806
SLX4	YLR179C	NoDrug	MMS	DNA_repair	Neutral	0.269785408765879	0.202276225219563	0.00846831160858791	0.00906237757928026	Expected	Expected	-0.0108597091722371	-0.000594065970692352	0.715930770871373
SRS2	YLR179C	NoDrug	MMS	DNA_repair	Neutral	0.230860995295144	0.438614736384946	0.00483393453398391	0.0131213150627313	Expected	Expected	-0.226957117773917	-0.00828738052874735	0.446756466901572
YBR259W	YLR179C	NoDrug	MMS	Neutral	Neutral	-0.740834387950191	-0.401394086640831	-0.0187064441715541	-0.0153745341313527	Expected	Expected	-0.0726270827621852	-0.00333191004020139	0.664069817641405
YCL047C	YLR179C	NoDrug	MMS	Neutral	Neutral	0.0434813618799272	0.323236048338948	0.00106485452009642	0.0116905213308974	Expected	Expected	-0.243269590566553	-0.010625666810801	0.42248820379658
YDL027C	YLR179C	NoDrug	MMS	Neutral	Neutral	-0.462598233558124	-0.574876179524449	-0.00994421574735162	-0.0185205170805424	Expected	Expected	0.221439004453431	0.00857630133319083	0.454818642557353
YFR057W	YLR179C	NoDrug	MMS	Neutral	Neutral	-0.203302686608461	-0.0698950064145757	-0.00509547936825989	-0.00263207361775631	Expected	Expected	-0.0544571024745148	-0.00246340575050358	0.67422297312121
YJR037W	YLR179C	NoDrug	MMS	Neutral	Neutral	-0.190075528037393	-0.195516974088764	-0.00844498080804811	-0.013472469625872	Expected	Expected	0.0613192685448795	0.00502748881782387	0.67092900633097
YKR011C	YLR179C	NoDrug	MMS	Neutral	Neutral	0.326386463797182	0.15169664054841	0.00704803407566228	0.00488074006629663	Expected	Expected	0.0559314205876281	0.00216729400936565	0.673602337373275
APT2	YLR356W	NoDrug	MMS	Neutral	Neutral	0.0490054737920136	0.269090982384173	0.0015634544105806	0.0125425126233537	Expected	Expected	-0.194375969603532	-0.0109790582127731	0.502436270790534
CLA4	YLR356W	NoDrug	MMS	DNA_repair	Neutral	-0.129242007486681	0.149136826432328	-0.00312229887067447	0.00508406784746343	Expected	Expected	-0.196407741302702	-0.0082063667181379	0.502223069649536
CSM2	YLR356W	NoDrug	MMS	DNA_repair	Neutral	-0.468421475900358	-0.234664271817861	-0.0122339201228227	-0.00853910221488679	Expected	Expected	-0.0824899593758603	-0.00369481790793589	0.650434071252986
CSM3	YLR356W	NoDrug	MMS	DNA_repair	Neutral	0.149744985687724	0.11165919338085	0.00320179628072194	0.00334112711566929	Expected	Expected	-0.0037885510644944	-0.000139330834947351	0.723064068843747
FLO8	YLR356W	NoDrug	MMS	Neutral	Neutral	0.183548949276293	-0.142450343133806	0.00471621301048379	-0.00555625856860264	Expected	Expected	0.219931873780346	0.0102724715790864	0.458211951053112
GAL2	YLR356W	NoDrug	MMS	Neutral	Neutral	-0.105345496551191	-0.122795187357973	-0.00270396541861764	-0.00471250166542922	Expected	Expected	0.0435036222698451	0.00200853624681158	0.690773925450507
HO	YLR356W	NoDrug	MMS	Neutral	Neutral	0.141774975964541	0.333190892134142	0.00318301732243687	0.0112021942861871	Expected	Expected	-0.198356934600846	-0.00801917696375021	0.498551114994481
MAG1	YLR356W	NoDrug	MMS	DNA_repair	Neutral	-0.539418011361267	-0.208097672819562	-0.0139670472798489	-0.00704112532766262	Expected	Expected	-0.162556570960312	-0.00692592195218625	0.548170993550517
MAL13	YLR356W	NoDrug	MMS	Neutral	Neutral	-0.604479605148655	-0.432067724372772	-0.018760847967457	-0.0196752808955587	Expected	Expected	0.0165933949328158	0.000914432928101738	0.715316979754363
MMS1	YLR356W	NoDrug	MMS	DNA_repair	Neutral	-0.278643053398648	0.255960844387399	-0.00664671797186634	0.0080239132572837	Expected	Expected	-0.372428112859589	-0.01467063122915	0.192895968283468
MMS4	YLR356W	NoDrug	MMS	DNA_repair	Neutral	-0.0871021764840187	-0.0428168810415762	-0.00223930111063246	-0.00151577817430752	Expected	Expected	-0.0165370398719602	-0.000723522936324949	0.715316979754363
MPH1	YLR356W	NoDrug	MMS	DNA_repair	Neutral	0.149577881381922	-0.177754410453643	0.00375758612466707	-0.00629804337528485	Expected	Expected	0.231519318542544	0.0100556294999519	0.440985068168182
MUS81	YLR356W	NoDrug	MMS	DNA_repair	Neutral	0.270324564136963	-0.193006528612936	0.00679453658395411	-0.00685598516707579	Expected	Expected	0.313695693008616	0.0136505217510299	0.284921589421178
NGL3	YLR356W	NoDrug	MMS	Neutral	Neutral	-0.239348841435966	-0.511920749307009	-0.00528301090865009	-0.0168593564707993	Expected	Expected	0.291992384897723	0.0115763455621492	0.320898767529074
RAD18	YLR356W	NoDrug	MMS	DNA_repair	Neutral	-0.43720993440951	0.448610641488771	-0.013059620914966	0.0161240701451924	Expected	Expected	-0.624461444079647	-0.0291836910601584	0.0140725877969008
RAD5	YLR356W	NoDrug	MMS	DNA_repair	Neutral	-0.595892617154426	-0.0698402952951707	-0.0181671841481451	-0.00260737982687726	Expected	Expected	-0.322815750342977	-0.0155598043212678	0.267050879150635
RAD51	YLR356W	NoDrug	MMS	DNA_repair	Neutral	-0.123452352824884	-0.335243922409557	-0.00301999548591301	-0.0110015169664401	Expected	Expected	0.194999215592136	0.00798152148052705	0.502436270790534
RAD52	YLR356W	NoDrug	MMS	DNA_repair	Neutral	-0.244554698047373	-0.183321411625123	-0.0101546002335262	-0.00985046211924633	Expected	Expected	-0.00447872040892661	-0.000304138114279838	0.723064068843747
RAD54	YLR356W	NoDrug	MMS	DNA_repair	Neutral	-0.0204865586355866	-0.116569697603529	-0.000428535677928275	-0.00319409890279088	Expected	Expected	0.0802249644291314	0.0027655632248626	0.653348104591206
RAD55	YLR356W	NoDrug	MMS	DNA_repair	Neutral	-0.0145400738752191	0.212810638836264	-0.000336952566248962	0.00637060289728359	Expected	Expected	-0.177180040289315	-0.00670755546353255	0.527339173520828
RAD57	YLR356W	NoDrug	MMS	DNA_repair	Neutral	0.0897488865739349	-0.218364812471025	0.00385088197314519	-0.0121951997525482	Expected	Expected	0.227838694229335	0.0160460817256934	0.44383453190186
RAD59	YLR356W	NoDrug	MMS	DNA_repair	Neutral	-0.380927718426845	-0.334017801965941	-0.00977586476804791	-0.0117474380056811	Expected	Expected	0.0452841617084428	0.00197157323763316	0.690734187160907
RAD61	YLR356W	NoDrug	MMS	DNA_repair	Neutral	-0.0417597765289709	0.325673911872002	-0.00131834149505741	0.0147558019985942	Expected	Expected	-0.291080561377953	-0.0160741434936516	0.322505268776848
RTT101	YLR356W	NoDrug	MMS	DNA_repair	Neutral	-0.417151367005336	-0.111426353234	-0.00829435594128702	-0.00287197496869456	Expected	Expected	-0.166572328144659	-0.00542238097259246	0.543426802530148
RTT107	YLR356W	NoDrug	MMS	DNA_repair	Neutral	-0.51384947375549	-0.609037079971268	-0.0125662577964092	-0.0196734242404647	Expected	Expected	0.175418467976963	0.00710716644405551	0.52756877644881
SGS1	YLR356W	NoDrug	MMS	DNA_repair	Neutral	-0.122088013617408	-0.0137249495772314	-0.00309021710030561	-0.000471675848356972	Expected	Expected	-0.0613507472439511	-0.00261854125194864	0.67092900633097
SHU1	YLR356W	NoDrug	MMS	DNA_repair	Neutral	-0.169275088303486	-0.065053916382297	-0.00427365608746602	-0.00227182845007838	Expected	Expected	-0.0464541917867558	-0.00200182763738764	0.690734187160907
SHU2	YLR356W	NoDrug	MMS	DNA_repair	Neutral	0.621312814586081	0.428384297080194	0.01887184986202	0.0177558409511481	Expected	Expected	0.0217179970848973	0.00111600891087191	0.711747654597555
SLX4	YLR356W	NoDrug	MMS	DNA_repair	Neutral	-0.25180273299554	-0.0452364934667508	-0.00803509063286982	-0.00204933330907253	Expected	Expected	-0.108020905278469	-0.00598575732379729	0.622745495129515
SRS2	YLR356W	NoDrug	MMS	DNA_repair	Neutral	-0.271828988581169	-0.0181479644521378	-0.00578729584203057	-0.000547456683064612	Expected	Expected	-0.141914175448045	-0.00523983915896596	0.573547442707082
YBR259W	YLR356W	NoDrug	MMS	Neutral	Neutral	-0.257669777153705	-0.00157768517620982	-0.00653493475938082	-6.00084869581558e-05	Expected	Expected	-0.141634309974454	-0.00647492627242267	0.573547442707082
YCL047C	YLR356W	NoDrug	MMS	Neutral	Neutral	-0.137914472400175	-0.270243326887224	-0.00339991067006876	-0.00976039878688799	Expected	Expected	0.145454142620408	0.00636048811681923	0.568955570390635
YDL027C	YLR356W	NoDrug	MMS	Neutral	Neutral	0.031226765152822	0.0704590452086569	0.000681913902480829	0.00229191449869672	Expected	Expected	-0.0410938158903721	-0.00161000059621589	0.694306990988043
YFR057W	YLR356W	NoDrug	MMS	Neutral	Neutral	0.081689041332619	0.219122133266442	0.00205839829738525	0.00823509660147599	Expected	Expected	-0.136508328385942	-0.00617669830409074	0.579282588155706
YJR037W	YLR356W	NoDrug	MMS	Neutral	Neutral	-0.00773306606719984	-0.188637919296531	-0.000338154808080847	-0.0125520573384235	Expected	Expected	0.153396804384557	0.0122139025303427	0.557456078646002
YKR011C	YLR356W	NoDrug	MMS	Neutral	Neutral	-0.0330012633434735	-0.311249317128969	-0.000723802424948988	-0.0100823447612719	Expected	Expected	0.239228179815317	0.00935854233632289	0.428901204414456
YLR179C	YLR356W	NoDrug	MMS	Neutral	Neutral	0.514779052152803	0.660647927730081	0.0113974331662425	0.0217176674521928	Expected	Expected	-0.260388589748089	-0.0103202342859504	0.384079267983573
APT2	CLA4	NoDrug	4NQO	Neutral	DNA_repair	0.513021825507075	-0.184397781762017	0.0173410635949493	-0.00977926932295545	Expected	Expected	0.431236194010379	0.0271203329179047	0.127938415371953
APT2	CSM2	NoDrug	4NQO	Neutral	DNA_repair	-0.43332823225118	-0.221677604813972	-0.016203209829515	-0.0138002829244129	Expected	Expected	-0.0330888225559646	-0.00240292690510213	0.695735726866368
CLA4	CSM2	NoDrug	4NQO	DNA_repair	DNA_repair	0.489597916765225	-0.54835521006724	0.0130548256915089	-0.0230835641029238	Expected	Expected	0.725228617366805	0.0361383897944327	0.00327568737891809
APT2	CSM3	NoDrug	4NQO	Neutral	DNA_repair	0.40212223988855	-0.13065767464496	0.0121910022358464	-0.00618752095419634	Expected	Expected	0.326848240292547	0.0183785231900427	0.276966476886302
CLA4	CSM3	NoDrug	4NQO	DNA_repair	DNA_repair	-1.67925280798151	-11.3640469747762	-0.0383769658204933	-0.377096521266301	Expected	Negative	8.4066913502044	0.338719555445807	0
CSM2	CSM3	NoDrug	4NQO	DNA_repair	DNA_repair	-0.256045956122584	-0.968870964230508	-0.00636593565763153	-0.0377628167438751	Expected	Expected	0.679134610099537	0.0313968810862435	0.00665258471821609
APT2	FLO8	NoDrug	4NQO	Neutral	Neutral	-0.145271348720983	0.137344779436097	-0.00533966266893406	0.00853423722517888	Expected	Expected	-0.192173183988143	-0.0138738998941129	0.515793279748999
CLA4	FLO8	NoDrug	4NQO	DNA_repair	Neutral	0.400107899744841	0.387109917626181	0.0105004289534994	0.0161727267957244	Expected	Expected	-0.114970007287379	-0.00567229784222503	0.609957513482393
CSM2	FLO8	NoDrug	4NQO	DNA_repair	Neutral	0.310283932263484	0.089356045319823	0.00964740201118666	0.00463067267936184	Expected	Expected	0.0830111530727021	0.00501672933182482	0.647154330341566
CSM3	FLO8	NoDrug	4NQO	DNA_repair	Neutral	0.379796702580931	0.589529147618822	0.00930103595161545	0.0229723658976722	Expected	Expected	-0.297049316702627	-0.0136713299460567	0.324698235541236
APT2	GAL2	NoDrug	4NQO	Neutral	Neutral	0.0616610612965373	-0.0926595476972165	0.00226420453889835	-0.00571928921076783	Expected	Expected	0.111158978271418	0.00798349374966618	0.612374952592055
CLA4	GAL2	NoDrug	4NQO	DNA_repair	Neutral	0.219876018505961	0.419985004055843	0.00576635610692034	0.0175220819879528	Expected	Expected	-0.238555654443801	-0.0117557258810325	0.427313106627439
CSM2	GAL2	NoDrug	4NQO	DNA_repair	Neutral	-0.101061909982105	-0.0726462144588993	-0.00314046901274006	-0.0037344957494357	Expected	Expected	0.00988908378948752	0.000594026736695635	0.718461251146435
CSM3	GAL2	NoDrug	4NQO	DNA_repair	Neutral	-0.0213898585116469	-0.219738917296153	-0.000522923528696144	-0.00849698350139088	Expected	Expected	0.174302123833864	0.00797405997269474	0.545639454930594
FLO8	GAL2	NoDrug	4NQO	Neutral	Neutral	-0.323347510118857	-0.205026192682877	-0.0098619781508209	-0.010541170270749	Expected	Expected	0.0113615992680721	0.000679192119928134	0.718461251146435
APT2	HO	NoDrug	4NQO	Neutral	Neutral	0.394828731878331	0.36992736489599	0.0125308720749456	0.0195013230486113	Expected	Expected	-0.11327986925335	-0.00697045097366569	0.611926072061815
CLA4	HO	NoDrug	4NQO	DNA_repair	Neutral	-0.624073954495303	-0.737545390821789	-0.0151673634165843	-0.028429300227174	Expected	Expected	0.291035287826405	0.0132619368105897	0.334634340310578
CSM2	HO	NoDrug	4NQO	DNA_repair	Neutral	-0.262572004991494	0.349580824124042	-0.00678872952555559	0.0149121837804882	Expected	Expected	-0.435053628054768	-0.0217009133060438	0.124631823912025
CSM3	HO	NoDrug	4NQO	DNA_repair	Neutral	0.0776522961065354	-0.189389306514559	0.00178197335959243	-0.00679005772508874	Expected	Expected	0.201374077201253	0.00857203108468117	0.498816967916987
FLO8	HO	NoDrug	4NQO	Neutral	Neutral	-0.122061483491669	0.0226460182224381	-0.00310096279897113	0.000960297162235916	Expected	Expected	-0.0821577721599046	-0.00406125996120704	0.647154330341566
GAL2	HO	NoDrug	4NQO	Neutral	Neutral	0.111187796309742	0.0829517435940518	0.00282275490630723	0.00350346290593144	Expected	Expected	-0.0138136757268111	-0.00068070799962421	0.718338586361098
APT2	MAG1	NoDrug	4NQO	Neutral	DNA_repair	0.0373624818324324	-0.0835058271909156	0.00135401095142309	-0.00502993045376515	Expected	Expected	0.0908152121375627	0.00638394140518824	0.638367021426735
CLA4	MAG1	NoDrug	4NQO	DNA_repair	DNA_repair	0.454184866320207	0.239151266750832	0.0134598172478598	0.0111524959332137	Expected	Expected	0.0417589124033896	0.00230732131464611	0.687255236581523
CSM2	MAG1	NoDrug	4NQO	DNA_repair	DNA_repair	0.0808997304846238	-1.20057010557301	0.00232132934538856	-0.0575379558548097	Expected	Expected	1.07161936575739	0.0598592852001983	3.4767337284065e-06
CSM3	MAG1	NoDrug	4NQO	DNA_repair	DNA_repair	-0.395518513493261	-0.893281704335718	-0.00968315292609828	-0.0335998295049208	Expected	Expected	0.532906790511547	0.0239166765788225	0.0465223748604034
FLO8	MAG1	NoDrug	4NQO	Neutral	DNA_repair	0.559715099877325	0.24842752191076	0.0157976165501113	0.0118100120297453	Expected	Expected	0.0721264043407611	0.00398760452036601	0.6564275894041
GAL2	MAG1	NoDrug	4NQO	Neutral	DNA_repair	0.372824299234534	0.361897406141455	0.0105164849988134	0.0171750329647537	Expected	Expected	-0.120607678871021	-0.00665854796594024	0.609957513482393
HO	MAG1	NoDrug	4NQO	Neutral	DNA_repair	-0.16105292533829	-0.446375308222206	-0.00465080637771748	-0.0218109720406983	Expected	Expected	0.302340351741842	0.0171601656629808	0.31776008638724
APT2	MAL13	NoDrug	4NQO	Neutral	Neutral	-0.531872387727229	-0.355984105456538	-0.0233762634794562	-0.025829987664091	Expected	Expected	0.0289243578585279	0.0024537241846348	0.698084980978
CLA4	MAL13	NoDrug	4NQO	DNA_repair	Neutral	-0.148787134531402	-0.433668843604386	-0.0049791030277686	-0.0226762839839877	Expected	Expected	0.285065577535837	0.0176971809562191	0.343052039621513
CSM2	MAL13	NoDrug	4NQO	DNA_repair	Neutral	-0.446862226189324	-0.383881998271517	-0.0160654304272793	-0.0226912888451448	Expected	Expected	0.0957706012173114	0.00662585841786548	0.630364949634178
CSM3	MAL13	NoDrug	4NQO	DNA_repair	Neutral	0.168486684049402	0.0227306359366509	0.00496168848202673	0.00103086735484984	Expected	Expected	0.0726936921793791	0.00393082112717689	0.6564275894041
FLO8	MAL13	NoDrug	4NQO	Neutral	Neutral	0.541112827732884	0.634351338855089	0.0191021252374196	0.0373516412609075	Expected	Expected	-0.265822220618116	-0.018249516023488	0.372589842036351
GAL2	MAL13	NoDrug	4NQO	Neutral	Neutral	0.332355837276494	-0.216970611221588	0.0117240540493384	-0.0126964355467872	Expected	Expected	0.357405735972822	0.0244204895961256	0.225962608528694
HO	MAL13	NoDrug	4NQO	Neutral	Neutral	-0.242256592153921	0.143841801483404	-0.00749914577741832	0.00735513270596996	Expected	Expected	-0.248509506075139	-0.0148542784833883	0.408847394963056
MAG1	MAL13	NoDrug	4NQO	DNA_repair	Neutral	0.0635742466979506	-0.149595158025196	0.00227967770605155	-0.00886818160006067	Expected	Expected	0.160903909798055	0.0111478593061122	0.557264427973472
APT2	MMS1	NoDrug	4NQO	Neutral	DNA_repair	-0.05256540275432	-0.842953212508992	-0.00175500748309147	-0.0430061636334446	Expected	Expected	0.676559285608388	0.0412511561503532	0.00682665797972331
CLA4	MMS1	NoDrug	4NQO	DNA_repair	DNA_repair	-2.16182180495056	-10.3653249519208	-0.0594806744540852	-0.417236029957251	Expected	Negative	7.33737624801569	0.357755355503166	1.12004012862976e-249
CSM2	MMS1	NoDrug	4NQO	DNA_repair	DNA_repair	-0.502854622461011	0.483152263778875	-0.0132360044841273	0.0195561591058152	Expected	Expected	-0.679179401719556	-0.0327921635899425	0.0066565181947492
CSM3	MMS1	NoDrug	4NQO	DNA_repair	DNA_repair	-2.34664290065503	-1.61823781549607	-0.0529177508007467	-0.0515893261140041	Expected	Expected	-0.0340191272201128	-0.00132842468674262	0.695487426083737
FLO8	MMS1	NoDrug	4NQO	Neutral	DNA_repair	0.551182891674429	0.509695911619591	0.0142803659818503	0.020461895884312	Expected	Expected	-0.129375653681561	-0.00618152990246167	0.594220956393887
GAL2	MMS1	NoDrug	4NQO	Neutral	DNA_repair	-0.635761810496947	-0.306764008895551	-0.0164687078905285	-0.0122894910679519	Expected	Expected	-0.0876018553635559	-0.00417921682257654	0.642366291670501
HO	MMS1	NoDrug	4NQO	Neutral	DNA_repair	0.180322004569292	0.147101837144449	0.00477762994212703	0.00607218097774929	Expected	Expected	-0.0263923799578104	-0.00129455103562226	0.699591253959131
MAG1	MMS1	NoDrug	4NQO	DNA_repair	DNA_repair	0.412160513608837	0.214429179387024	0.0120657527989065	0.00972158683009862	Expected	Expected	0.0434370121073787	0.00234416596880791	0.687255236581523
MAL13	MMS1	NoDrug	4NQO	Neutral	DNA_repair	-0.662179903074052	-0.135516831753271	-0.0218701076281803	-0.00684609377193259	Expected	Expected	-0.248920756175509	-0.0150240138562477	0.408836431775983
APT2	MMS4	NoDrug	4NQO	Neutral	DNA_repair	-0.0223953645695199	-0.459787426600574	-0.000806454851282683	-0.0265000449665011	Expected	Expected	0.378069558445648	0.0256935901152184	0.194990202477093
CLA4	MMS4	NoDrug	4NQO	DNA_repair	DNA_repair	-0.027761177463132	0.111981405900507	-0.000814364516927381	0.00496134990399333	Expected	Expected	-0.108696221764529	-0.00577571442092072	0.61777059952303
CSM2	MMS4	NoDrug	4NQO	DNA_repair	DNA_repair	-0.349474195553347	-0.169932797180947	-0.00998449515767752	-0.00781269620318976	Expected	Expected	-0.040122519639257	-0.00217179895448776	0.687255236581523
CSM3	MMS4	NoDrug	4NQO	DNA_repair	DNA_repair	-1.07273410944533	-0.553531551289697	-0.0260774636521938	-0.019936236168172	Expected	Expected	-0.141331653695209	-0.00614122748402184	0.580888471376084
FLO8	MMS4	NoDrug	4NQO	Neutral	DNA_repair	0.56160506370048	0.565191293986871	0.0157742730105568	0.0257912539273076	Expected	Expected	-0.186938703187504	-0.0100169809167508	0.527058677531646
GAL2	MMS4	NoDrug	4NQO	Neutral	DNA_repair	-0.0879695711935753	-0.0191227838963215	-0.00246935212992324	-0.000871234420118304	Expected	Expected	-0.0298639527351124	-0.00159811770980493	0.698008276145285
HO	MMS4	NoDrug	4NQO	Neutral	DNA_repair	-0.0223441717824407	-0.310184097989877	-0.000576937050032727	-0.0129070800477869	Expected	Expected	0.251783757946181	0.0123301429977541	0.402086828323338
MAG1	MMS4	NoDrug	4NQO	DNA_repair	DNA_repair	-1.09829187103633	-1.04017339119449	-0.0343248110045154	-0.0518984819874912	Expected	Expected	0.298495685664814	0.0175736709829759	0.324215820720303
MAL13	MMS4	NoDrug	4NQO	Neutral	DNA_repair	-0.184999705428437	0.190896943841438	-0.00658580561284616	0.0108056648159805	Expected	Expected	-0.260085076594699	-0.0173914704288267	0.382333745355987
MMS1	MMS4	NoDrug	4NQO	DNA_repair	DNA_repair	-0.105703811327918	1.46346951702647	-0.00349777362510602	0.0714909675674694	Expected	Expected	-1.27093640167605	-0.0749887411925754	2.40100629217069e-08
APT2	MPH1	NoDrug	4NQO	Neutral	DNA_repair	-0.139514607782394	-0.1824224513856	-0.00490667343260268	-0.0101804025241237	Expected	Expected	0.0799481897057215	0.00527372909152106	0.647154330341566
CLA4	MPH1	NoDrug	4NQO	DNA_repair	DNA_repair	0.142102193874365	0.213198195749715	0.00408096987472982	0.00916660082228943	Expected	Expected	-0.0983590191781472	-0.00508563094755962	0.630364949634178
CSM2	MPH1	NoDrug	4NQO	DNA_repair	DNA_repair	-0.0124845484133066	0.492752465017922	-0.000347502977406072	0.021922235715166	Expected	Expected	-0.424353384777991	-0.022269738692572	0.136527536074751
CSM3	MPH1	NoDrug	4NQO	DNA_repair	DNA_repair	0.672650152521963	0.0408475660618037	0.0174616128473186	0.00156259594358719	Expected	Expected	0.343905443264609	0.0158990169037314	0.249804658029776
FLO8	MPH1	NoDrug	4NQO	Neutral	DNA_repair	0.244336505118709	-0.0287487973258988	0.00669490294985338	-0.00127042313508546	Expected	Expected	0.153191330008421	0.00796532608493884	0.564222309495345
GAL2	MPH1	NoDrug	4NQO	Neutral	DNA_repair	0.0337524328634475	-0.0699297399495146	0.000924110041385737	-0.00307988202740212	Expected	Expected	0.0772091897098245	0.00400399206878785	0.649552102339599
HO	MPH1	NoDrug	4NQO	Neutral	DNA_repair	-0.0719179553475466	-0.0498262969562607	-0.00201538337984233	-0.00226158336338062	Expected	Expected	0.00461539134931596	0.000246199983538285	0.721461823976086
MAG1	MPH1	NoDrug	4NQO	DNA_repair	DNA_repair	-1.02631640576463	-0.44428576044171	-0.0360432779083565	-0.0247270895780175	Expected	Expected	-0.17195313588425	-0.011316188330339	0.54949153371214
MAL13	MPH1	NoDrug	4NQO	Neutral	DNA_repair	-0.0691218689050491	-0.18309459870703	-0.00240121656639187	-0.0100378633812504	Expected	Expected	0.117662563208167	0.00763664681485858	0.609957513482393
MMS1	MPH1	NoDrug	4NQO	DNA_repair	DNA_repair	-1.24859962349527	-0.806636930885514	-0.0354626642130703	-0.0336820006808283	Expected	Expected	-0.0352607231186574	-0.001780663532242	0.694778991356073
MMS4	MPH1	NoDrug	4NQO	DNA_repair	DNA_repair	-7.33356085381105	0.316871777984627	-0.255525068754263	0.0169015479283086	Negative	Expected	-4.27598317038127	-0.272426616682572	1.7029701794861e-85
APT2	MUS81	NoDrug	4NQO	Neutral	DNA_repair	0.0501056411331695	0.202813364253379	0.00176158182132808	0.0113385293005561	Expected	Expected	-0.145012988817564	-0.00957694747922806	0.578525814439949
CLA4	MUS81	NoDrug	4NQO	DNA_repair	DNA_repair	0.410293003945381	0.462334777968405	0.0117969793744051	0.0199049784517857	Expected	Expected	-0.156611309774059	-0.00810799907738068	0.561524453554917
CSM2	MUS81	NoDrug	4NQO	DNA_repair	DNA_repair	-0.521243922709988	-0.966130445024683	-0.0144786000561603	-0.043029060121184	Expected	Expected	0.543926462253156	0.0285504600650237	0.0408510972117599
CSM3	MUS81	NoDrug	4NQO	DNA_repair	DNA_repair	-0.228514928223787	-0.415546368037811	-0.00543956378962291	-0.0145444032187263	Expected	Expected	0.215101032293705	0.00910483942910339	0.470241594680377
FLO8	MUS81	NoDrug	4NQO	Neutral	DNA_repair	0.213638665956875	-0.0341423684802647	0.00584838592834506	-0.00151058959214741	Expected	Expected	0.141442532710843	0.00735897552049247	0.57992086893986
GAL2	MUS81	NoDrug	4NQO	Neutral	DNA_repair	-0.335246433660561	-0.203910824239819	-0.00916455518144218	-0.00899581849165195	Expected	Expected	-0.00325121949092176	-0.000168736689790222	0.721780475893776
HO	MUS81	NoDrug	4NQO	Neutral	DNA_repair	0.0310307844301829	0.27331164200435	0.000868036089300415	0.0124161024999492	Expected	Expected	-0.2164576656915	-0.0115480664106488	0.470241594680377
MAG1	MUS81	NoDrug	4NQO	DNA_repair	DNA_repair	-0.235417496908877	-0.709555462985796	-0.00720100159827543	-0.0344185677084027	Expected	Expected	0.474618228939726	0.0272175661101272	0.0869371340347053
MAL13	MUS81	NoDrug	4NQO	Neutral	DNA_repair	0.15091074444883	0.0636916545975729	0.00523779639065081	0.00349869994012125	Expected	Expected	0.0267643703789182	0.00173909645052956	0.699591253959131
MMS1	MUS81	NoDrug	4NQO	DNA_repair	DNA_repair	-1.46865189188351	-0.205404530981012	-0.0417477142407121	-0.00858720113764663	Expected	Expected	-0.655930973223642	-0.0331605131030655	0.00926997638960558
MMS4	MUS81	NoDrug	4NQO	DNA_repair	DNA_repair	-1.5217002845212	-0.0993942659998156	-0.052975657251971	-0.00530627111544991	Expected	Expected	-0.747940129030522	-0.0476693861365211	0.00228906593877108
MPH1	MUS81	NoDrug	4NQO	DNA_repair	DNA_repair	-10.3200445477235	-1.2970674750209	-0.351944618573685	-0.0670420029764083	Negative	Expected	-4.6008326076021	-0.284902615597277	7.65630201357488e-99
APT2	NGL3	NoDrug	4NQO	Neutral	Neutral	0.124195173345841	0.122420885865144	0.00387392393581453	0.0063626572154273	Expected	Expected	-0.0410578505964883	-0.00248873327961277	0.687255236581523
CLA4	NGL3	NoDrug	4NQO	DNA_repair	Neutral	0.141537062150458	0.175043784587843	0.00339302221696306	0.006665173614116	Expected	Expected	-0.0727223618030483	-0.00327215139715293	0.6564275894041
CSM2	NGL3	NoDrug	4NQO	DNA_repair	Neutral	0.19631391134604	0.0970508709039571	0.00498031323390524	0.00408250405428418	Expected	Expected	0.0182766095888208	0.000897809179621057	0.709535916225984
CSM3	NGL3	NoDrug	4NQO	DNA_repair	Neutral	-0.335989962317283	-0.594837803035976	-0.00703364848065284	-0.0193152441690595	Expected	Expected	0.317891188245597	0.0122815956884067	0.289483343471809
FLO8	NGL3	NoDrug	4NQO	Neutral	Neutral	-0.591072392030126	-0.195443152976158	-0.0147328221837183	-0.00817531238360792	Expected	Expected	-0.13467067522167	-0.00655750980011041	0.587101379958653
GAL2	NGL3	NoDrug	4NQO	Neutral	Neutral	0.461233767272756	0.355722200158982	0.0114875283610442	0.0148160995344449	Expected	Expected	-0.0685888111319538	-0.00332857117340072	0.663232915642631
HO	NGL3	NoDrug	4NQO	Neutral	Neutral	0.24172817029656	0.124962972203573	0.00532329534963653	0.00460112989204984	Expected	Expected	0.0168325084485358	0.00072216545758669	0.711507666064377
MAG1	NGL3	NoDrug	4NQO	DNA_repair	Neutral	0.270523315675325	0.3880747606876	0.00694163987001544	0.016717233851092	Expected	Expected	-0.194963003661921	-0.00977559398107661	0.511600835226968
MAL13	NGL3	NoDrug	4NQO	Neutral	Neutral	0.45152241706551	0.31295174738029	0.0137453959641091	0.015785532799707	Expected	Expected	-0.034628321537255	-0.00204013683559789	0.694778991356073
MMS1	NGL3	NoDrug	4NQO	DNA_repair	Neutral	0.22399696461351	0.600230158876154	0.00530743555389507	0.0221108051268634	Expected	Expected	-0.383642908815281	-0.0168033695729683	0.188055227320192
MMS4	NGL3	NoDrug	4NQO	DNA_repair	Neutral	-0.280225633131434	-0.108236119206687	-0.00713421563038636	-0.00445057150980425	Expected	Expected	-0.0554901792233532	-0.00268364412058211	0.675279284151404
MPH1	NGL3	NoDrug	4NQO	DNA_repair	Neutral	-0.358993877358693	-0.179762739474542	-0.00893220106476076	-0.00715557335537632	Expected	Expected	-0.0378471815756161	-0.00177662770938444	0.69282666822199
MUS81	NGL3	NoDrug	4NQO	DNA_repair	Neutral	-0.58171262206488	-0.48383756098685	-0.0144647105348458	-0.0192811436551341	Expected	Expected	0.102538524308501	0.0048164331202883	0.627406985153571
APT2	PSY3	NoDrug	4NQO	Neutral	DNA_repair	0.102425338905295	0.112950040119169	0.00318451238950552	0.00571961692789181	Expected	Expected	-0.0426631232974113	-0.00253510453838629	0.687255236581523
CLA4	PSY3	NoDrug	4NQO	DNA_repair	DNA_repair	0.231928064925537	0.0371151504081845	0.00549768736075748	0.00135020265285105	Expected	Expected	0.095519901858284	0.00414748470790643	0.630364949634178
CSM2	PSY3	NoDrug	4NQO	DNA_repair	DNA_repair	1.59048046329238	0.912892045919336	0.0403799554493682	0.0376290778919896	Expected	Expected	0.0568232683732668	0.00275087755737856	0.674206284274084
CSM3	PSY3	NoDrug	4NQO	DNA_repair	DNA_repair	-0.774802676407635	-0.329614613586326	-0.0161644935075241	-0.0104592936878386	Expected	Expected	-0.150232278662024	-0.00570519981968546	0.568480230316333
FLO8	PSY3	NoDrug	4NQO	Neutral	DNA_repair	0.308823892677292	-0.174622091656338	0.00770898677981659	-0.00716461101927053	Expected	Expected	0.309697313082364	0.0148735977990871	0.305073235820957
GAL2	PSY3	NoDrug	4NQO	Neutral	DNA_repair	-0.0148371625821959	0.055786375574968	-0.000370043119411693	0.00228145103650427	Expected	Expected	-0.0553534865372368	-0.00265149415591597	0.675279284151404
HO	PSY3	NoDrug	4NQO	Neutral	DNA_repair	0.375693567472219	0.550453783554537	0.00823204473182446	0.0195797635708415	Expected	Expected	-0.271622801485992	-0.0113477188390171	0.360463729855556
MAG1	PSY3	NoDrug	4NQO	DNA_repair	DNA_repair	0.0511797065810236	-0.754286952649165	0.0012986197001883	-0.0310689428958815	Expected	Expected	0.669055965551485	0.0323675625960698	0.00761907227032378
MAL13	PSY3	NoDrug	4NQO	Neutral	DNA_repair	-0.421018389157242	-0.496554454506909	-0.0127676206368125	-0.0242802198024434	Expected	Expected	0.200087676302506	0.0115125991656309	0.501826854152465
MMS1	PSY3	NoDrug	4NQO	DNA_repair	DNA_repair	-2.51855607774883	-0.43821079926	-0.0589485372646595	-0.0153838994540058	Expected	Expected	-1.03250297258036	-0.0435646378106537	8.60249855922848e-06
MMS4	PSY3	NoDrug	4NQO	DNA_repair	DNA_repair	0.603469651836251	0.792426846068832	0.0152087979425319	0.0311928132532467	Expected	Expected	-0.341975406787799	-0.0159840153107148	0.250973696646898
MPH1	PSY3	NoDrug	4NQO	DNA_repair	DNA_repair	0.336536274616155	0.228402958502529	0.00828379297420275	0.00872132942235554	Expected	Expected	-0.00963095317023041	-0.000437536448152793	0.718461251146435
MUS81	PSY3	NoDrug	4NQO	DNA_repair	DNA_repair	0.800886698626257	0.732837963558942	0.0197097476575788	0.028017502667926	Expected	Expected	-0.182718428062855	-0.00830775501034717	0.536080924936928
NGL3	PSY3	NoDrug	4NQO	Neutral	DNA_repair	-0.00790533851964801	-0.0786359912544633	-0.000170415755459806	-0.00276121767491623	Expected	Expected	0.0628788475074262	0.00259080191945643	0.671607701653521
APT2	RAD18	NoDrug	4NQO	Neutral	DNA_repair	0.324156118227289	0.56572441509906	0.0142413330114607	0.0312749444806405	Expected	Expected	-0.241220692676695	-0.0170336114691798	0.426239823290842
CLA4	RAD18	NoDrug	4NQO	DNA_repair	DNA_repair	-8.83406884363646	0.535464548077252	-0.242956278364732	0.0174766612287216	Negative	Expected	-6.101909791374	-0.260432939593454	4.90478953589947e-173
CSM2	RAD18	NoDrug	4NQO	DNA_repair	DNA_repair	0.264295392053701	0.667220968728746	0.0108881815800097	0.0332831372073738	Expected	Expected	-0.346158447596801	-0.0223949556273641	0.247172659999416
CSM3	RAD18	NoDrug	4NQO	DNA_repair	DNA_repair	-8.49506880812784	2.04521763377904	-0.244121176727197	0.0720221171327856	Negative	Expected	-6.95552763231706	-0.316143293859983	2.02522581812421e-224
FLO8	RAD18	NoDrug	4NQO	Neutral	DNA_repair	-0.0572532730759996	0.670551150357072	-0.00231017944672996	0.0341378741810699	Expected	Expected	-0.561072576138051	-0.0364480536277999	0.0334454733943402
GAL2	RAD18	NoDrug	4NQO	Neutral	DNA_repair	-0.0505438000981759	0.0718596249232167	-0.00203489854733325	0.00358821692011813	Expected	Expected	-0.0876660934503454	-0.00562311546745138	0.642366291670501
HO	RAD18	NoDrug	4NQO	Neutral	DNA_repair	-0.112176428657545	-0.590091369437801	-0.0038060262569063	-0.0247515449180968	Expected	Expected	0.388241060554806	0.0209455186611905	0.182296978355274
MAG1	RAD18	NoDrug	4NQO	DNA_repair	DNA_repair	-2.45576090425035	-10.4686769355936	-0.0731966292195566	-0.389732942600629	Expected	Negative	6.63733396085826	0.316536313381072	1.62717121315212e-204
MAL13	RAD18	NoDrug	4NQO	Neutral	DNA_repair	-0.468271059895997	-0.165835700990491	-0.0191219987469248	-0.00831865433140143	Expected	Expected	-0.167022606084086	-0.0108033444155233	0.549972556950403
MMS1	RAD18	NoDrug	4NQO	DNA_repair	DNA_repair	-1.74626338997346	3.29354362138718	-0.04729769767322	0.101876174125678	Expected	Positive	-3.6282611839477	-0.149173871798898	7.48966653450367e-62
MMS4	RAD18	NoDrug	4NQO	DNA_repair	DNA_repair	-7.98497014269996	1.18953925352154	-0.237884459866838	0.0428732047303359	Negative	Expected	-6.00415438074858	-0.280757664597174	1.41412678418633e-167
MPH1	RAD18	NoDrug	4NQO	DNA_repair	DNA_repair	-0.289294447511102	1.72514634282144	-0.00837429299428173	0.060313880417592	Expected	Expected	-1.5132858636213	-0.0686881734118737	1.80091861831679e-11
MUS81	RAD18	NoDrug	4NQO	DNA_repair	DNA_repair	-7.23585985290405	4.00785675106045	-0.209038922205447	0.140420160764534	Negative	Positive	-7.69552883351204	-0.349459082969981	1.87562226551332e-274
NGL3	RAD18	NoDrug	4NQO	Neutral	DNA_repair	0.38790988156319	0.360994186777996	0.0110173952828078	0.012614271414103	Expected	Expected	-0.0354625572745146	-0.00159687613129516	0.694778991356073
PSY3	RAD18	NoDrug	4NQO	DNA_repair	DNA_repair	0.231071403058382	-11.5836400269972	0.00665632442279034	-0.410107642112124	Expected	Negative	9.13101937812816	0.416763966534914	0
APT2	RAD5	NoDrug	4NQO	Neutral	DNA_repair	-0.0281166282839359	0.457383048927628	-0.00126081692684329	0.0282293164619759	Expected	Expected	-0.386555190525743	-0.0294901333888192	0.184889751281935
CLA4	RAD5	NoDrug	4NQO	DNA_repair	DNA_repair	0.798590077566929	0.967898753390562	0.0224057818639999	0.0350332734328592	Expected	Expected	-0.275733852190858	-0.0126274915688593	0.356885258275489
CSM2	RAD5	NoDrug	4NQO	DNA_repair	DNA_repair	-0.236135833214651	-0.197809402844914	-0.00992589102508048	-0.0109855341667268	Expected	Expected	0.0152137765060985	0.00105964314164632	0.713955569100419
CSM3	RAD5	NoDrug	4NQO	DNA_repair	DNA_repair	-8.64076051562055	0.201189758470019	-0.253400389759085	0.00789435028739057	Negative	Expected	-5.33402249790713	-0.261294740046475	1.69488179082496e-132
FLO8	RAD5	NoDrug	4NQO	Neutral	DNA_repair	0.54714486472512	0.0590576385768809	0.0225295202237305	0.00335112129357593	Expected	Expected	0.273550386797026	0.0191783989301545	0.356885258275489
GAL2	RAD5	NoDrug	4NQO	Neutral	DNA_repair	-0.16410773750035	-0.0824526752390943	-0.00674282749443316	-0.00458879954507609	Expected	Expected	-0.0311376303758353	-0.00215402794935707	0.69644848903575
HO	RAD5	NoDrug	4NQO	Neutral	DNA_repair	0.260926902573819	0.600565045603466	0.00774678661813272	0.0238458263676394	Expected	Expected	-0.324719694990209	-0.0160990397495066	0.280859263291872
MAG1	RAD5	NoDrug	4NQO	DNA_repair	DNA_repair	0.475265575438392	0.774928379911277	0.0144535612422089	0.0321571353351476	Expected	Expected	-0.344108817223757	-0.0177035740929387	0.249804658029776
MAL13	RAD5	NoDrug	4NQO	Neutral	DNA_repair	-0.525544788937604	-0.962592783563807	-0.0218990272992199	-0.0537763534565683	Expected	Expected	0.457385356880372	0.0318773261573484	0.101968850305627
MMS1	RAD5	NoDrug	4NQO	DNA_repair	DNA_repair	-4.60556233826471	1.14983371137986	-0.127282851732155	0.039359729564516	Negative	Expected	-3.7877827400919	-0.166642581296671	2.49841716119838e-67
MMS4	RAD5	NoDrug	4NQO	DNA_repair	DNA_repair	-7.01309959842628	2.88570993172393	-0.213190176314631	0.115741454376174	Negative	Positive	-6.53592163012043	-0.328931630690805	2.42355071386123e-198
MPH1	RAD5	NoDrug	4NQO	DNA_repair	DNA_repair	-0.415783158819234	-0.273005182229577	-0.0140839207759732	-0.0122619402815092	Expected	Expected	-0.0323873763456133	-0.00182198049446396	0.695735726866368
MUS81	RAD5	NoDrug	4NQO	DNA_repair	DNA_repair	-7.28828233787083	2.76943234186928	-0.214862776869688	0.108085364541897	Negative	Positive	-6.60276815273239	-0.322948141411585	2.19412470080523e-202
NGL3	RAD5	NoDrug	4NQO	Neutral	DNA_repair	-0.0339479593780598	-0.219480545863601	-0.000983980719492158	-0.00853151541509631	Expected	Expected	0.155656856078727	0.00754753469560415	0.561524453554917
PSY3	RAD5	NoDrug	4NQO	DNA_repair	DNA_repair	0.670074576782951	-9.15903224348306	0.0196932438617058	-0.360783617149692	Expected	Negative	7.74164888935488	0.380476861011398	9.45478639820558e-278
APT2	RAD51	NoDrug	4NQO	Neutral	DNA_repair	-0.0907125010106238	-0.0892046232983854	-0.00311404355048737	-0.00476112949005114	Expected	Expected	0.0259547767727551	0.00164708593956377	0.699591253959131
CLA4	RAD51	NoDrug	4NQO	DNA_repair	DNA_repair	0.101663731123016	0.49807356149065	0.00282091418754258	0.0204051976061582	Expected	Expected	-0.355378008096048	-0.0175842834186156	0.228587519162923
CSM2	RAD51	NoDrug	4NQO	DNA_repair	DNA_repair	-0.543750506149023	-0.468499105081526	-0.0148521447097376	-0.0199620571659382	Expected	Expected	0.100962840923112	0.00510991245620064	0.628987679991558
CSM3	RAD51	NoDrug	4NQO	DNA_repair	DNA_repair	0.530586612009694	-0.195430454159059	0.0122832709135025	-0.00653105237627961	Expected	Expected	0.462790320382006	0.0188143232897821	0.0980368475611618
GAL2	RAD51	NoDrug	4NQO	Neutral	DNA_repair	0.525444760064918	0.196358381311403	0.014111484051835	0.00829741202098022	Expected	Expected	0.116122039018916	0.00581407203085481	0.609957513482393
HO	RAD51	NoDrug	4NQO	Neutral	DNA_repair	-0.507185188787093	-0.135722422125232	-0.0139486705725955	-0.00590953638380017	Expected	Expected	-0.156100712809482	-0.00803913418879534	0.561524453554917
MAG1	RAD51	NoDrug	4NQO	DNA_repair	DNA_repair	-0.248766063898837	0.0734265438377735	-0.00735731176685393	0.00339006956091161	Expected	Expected	-0.196013081525296	-0.0107473813277655	0.511600835226968
MAL13	RAD51	NoDrug	4NQO	Neutral	DNA_repair	-0.554735487349597	-0.363165685416174	-0.0187866508566951	-0.0190308927663024	Expected	Expected	0.00391453779272965	0.000244241909607344	0.721461823976086
MMS1	RAD51	NoDrug	4NQO	DNA_repair	DNA_repair	-1.73748032179995	0.478336894788969	-0.0476418552069076	0.018976647304364	Expected	Expected	-1.38138371332184	-0.0666185025112716	1.0451330715841e-09
MMS4	RAD51	NoDrug	4NQO	DNA_repair	DNA_repair	0.614277200414941	1.70283212236903	0.0179946408468264	0.0747522865264441	Expected	Expected	-1.07545634960215	-0.0567576456796177	3.24408764238881e-06
MPH1	RAD51	NoDrug	4NQO	DNA_repair	DNA_repair	-1.59710740262791	0.606814343737827	-0.0530380490396325	0.0299493744064952	Expected	Expected	-1.39504215269145	-0.0829874234461278	6.99037472874172e-10
MUS81	RAD51	NoDrug	4NQO	DNA_repair	DNA_repair	0.779148970358126	1.97786653464261	0.0223474897014778	0.0844636529990654	Expected	Positive	-1.20748960100899	-0.0621161632975876	1.25505139295905e-07
NGL3	RAD51	NoDrug	4NQO	Neutral	DNA_repair	0.255810756276363	0.0996379480381301	0.00619772567831816	0.00379206596928756	Expected	Expected	0.0533219497303455	0.0024056597090306	0.676485326266781
PSY3	RAD51	NoDrug	4NQO	DNA_repair	DNA_repair	0.475668323744335	0.573935506025292	0.011410166702789	0.0209393615932882	Expected	Expected	-0.218243058816719	-0.00952919489049918	0.466957281217127
RAD18	RAD51	NoDrug	4NQO	DNA_repair	DNA_repair	-0.155583190097932	3.56115699102556	-0.0044643724847288	0.119600768865597	Expected	Positive	-2.80857888931781	-0.124065141350326	1.96955968475348e-37
RAD5	RAD51	NoDrug	4NQO	DNA_repair	DNA_repair	-11.3262319851167	3.08812917986807	-0.331635235197862	0.115134756670107	Negative	Positive	-9.4242737351073	-0.446769991867969	0
APT2	RAD52	NoDrug	4NQO	Neutral	DNA_repair	-0.200244814087793	0.208703398946917	-0.0122506677899255	0.0182451880857252	Expected	Expected	-0.285803663842088	-0.0304958558756507	0.343052039621513
CLA4	RAD52	NoDrug	4NQO	DNA_repair	DNA_repair	0.154423483862745	0.475370185302502	0.00590544770908235	0.0244015502795575	Expected	Expected	-0.288952774171505	-0.0184961025704752	0.33842089150869
CSM2	RAD52	NoDrug	4NQO	DNA_repair	DNA_repair	0.349813999344367	0.745374366847821	0.0200107522625695	0.0587216668289379	Expected	Expected	-0.397609278318258	-0.0387109145663684	0.170352273091851
CSM3	RAD52	NoDrug	4NQO	DNA_repair	DNA_repair	-5.64858423692143	1.16070807735208	-0.226392224071962	0.0643499223419845	Negative	Expected	-4.24997016122208	-0.290742146413946	1.68811938669865e-84
FLO8	RAD52	NoDrug	4NQO	Neutral	DNA_repair	0.306326633524265	-0.10255292543768	0.0172657030292143	-0.00820555118882337	Expected	Expected	0.260250762882415	0.0254712542180377	0.382333745355987
GAL2	RAD52	NoDrug	4NQO	Neutral	DNA_repair	-0.387799404606646	0.0644973862891894	-0.021766441998759	0.0050734215936705	Expected	Expected	-0.277751067634477	-0.0268398635924294	0.354788116492625
HO	RAD52	NoDrug	4NQO	Neutral	DNA_repair	-0.204910632273181	0.471231027457256	-0.0120663165305696	0.0389263097509474	Expected	Expected	-0.502659742055646	-0.050992626281517	0.0660785853974745
MAG1	RAD52	NoDrug	4NQO	DNA_repair	DNA_repair	0.895283543674826	0.349478502624549	0.037126088983842	0.0205045496799138	Expected	Expected	0.231345583425081	0.0166215393039282	0.438881401905719
MAL13	RAD52	NoDrug	4NQO	Neutral	DNA_repair	-0.67885923189481	-0.414193416648816	-0.0385204255422306	-0.0328484255406979	Expected	Expected	-0.0581648766190695	-0.00567200000153271	0.674206284274084
MMS1	RAD52	NoDrug	4NQO	DNA_repair	DNA_repair	-1.59715069415407	0.593423552422286	-0.0600097296237735	0.0289688409438125	Expected	Expected	-1.4444159957484	-0.088978570567586	1.57198795281993e-10
MMS4	RAD52	NoDrug	4NQO	DNA_repair	DNA_repair	0.346525370960561	0.80422843258616	0.0202900050124239	0.0656088849299363	Expected	Expected	-0.451303943124258	-0.0453188799175123	0.108120514300899
MPH1	RAD52	NoDrug	4NQO	DNA_repair	DNA_repair	-0.919965964664744	-7.19178528612998	-0.0517698930634328	-0.56055410061152	Expected	Negative	5.29239121226492	0.508784207548087	1.72662727006449e-130
MUS81	RAD52	NoDrug	4NQO	DNA_repair	DNA_repair	1.40775467182548	2.72965358406462	0.0567811857944235	0.150422431815	Expected	Positive	-1.3712128652499	-0.0936412460205764	1.40284191112855e-09
NGL3	RAD52	NoDrug	4NQO	Neutral	DNA_repair	-0.220498864370095	-0.0849311440356527	-0.00871751886599054	-0.00468052933702902	Expected	Expected	-0.0595213281490558	-0.00403698952896152	0.674206284274084
PSY3	RAD52	NoDrug	4NQO	DNA_repair	DNA_repair	-0.00464245397299366	-7.74149701918305	-0.000186200017832337	-0.430851194443256	Expected	Negative	6.2778135345165	0.430664994425424	4.32185885562771e-183
RAD51	RAD52	NoDrug	4NQO	DNA_repair	DNA_repair	3.06555514544381	3.5655071048702	0.122118401380616	0.188535378797122	Positive	Positive	-1.00322292446604	-0.066416977416506	1.63768988726866e-05
APT2	RAD54	NoDrug	4NQO	Neutral	DNA_repair	0.0609685947569844	-0.164117985178188	0.00181006943908537	-0.00740763427908337	Expected	Expected	0.170620079353034	0.00921770371816873	0.54949153371214
CLA4	RAD54	NoDrug	4NQO	DNA_repair	DNA_repair	0.269050531892278	0.367494335110813	0.00600500092388746	0.011668093024307	Expected	Expected	-0.145917404511856	-0.0056630921004195	0.57799812626799
CSM2	RAD54	NoDrug	4NQO	DNA_repair	DNA_repair	0.206186912316493	0.463755114204289	0.00503541031408644	0.0172247475779107	Expected	Expected	-0.274216644907188	-0.0121893372638242	0.356885258275489
CSM3	RAD54	NoDrug	4NQO	DNA_repair	DNA_repair	0.674706114072668	0.11974019165784	0.0134179366416603	0.00339426460257864	Expected	Expected	0.289473882199982	0.0100236720390816	0.336615443306735
FLO8	RAD54	NoDrug	4NQO	Neutral	DNA_repair	0.765952279349956	0.698828399977541	0.0184000703392152	0.0259390523015634	Expected	Expected	-0.170513764065031	-0.00753898196234822	0.549859034677503
GAL2	RAD54	NoDrug	4NQO	Neutral	DNA_repair	0.0282831877949709	0.134404541694756	0.000678731682861123	0.00495868550128376	Expected	Expected	-0.0972456205253546	-0.00427995381842264	0.630364949634178
HO	RAD54	NoDrug	4NQO	Neutral	DNA_repair	-0.00466686781486441	0.0957340981119246	-0.000104994857257671	0.00327745382239992	Expected	Expected	-0.0825677923314785	-0.00338244867965759	0.647154330341566
MAG1	RAD54	NoDrug	4NQO	DNA_repair	DNA_repair	-0.788774347717095	-0.482369334933074	-0.0188645651754343	-0.0173588175835053	Expected	Expected	-0.0348479618301986	-0.001505747591929	0.694778991356073
MAL13	RAD54	NoDrug	4NQO	Neutral	DNA_repair	-0.019863579630741	-0.397498230077968	-0.000573145390235616	-0.0172121890421425	Expected	Expected	0.319771148260777	0.0166390436519069	0.288064507705908
MMS1	RAD54	NoDrug	4NQO	DNA_repair	DNA_repair	0.39634561842373	1.80672324120034	0.00873146183097772	0.0550682533232375	Expected	Expected	-1.23211526013024	-0.0463367914922598	6.62173646001663e-08
MMS4	RAD54	NoDrug	4NQO	DNA_repair	DNA_repair	0.93889065813767	2.07247492114322	0.0223065676077495	0.0714044119308864	Expected	Expected	-1.1731536417765	-0.0490978443231369	2.99340286208156e-07
MPH1	RAD54	NoDrug	4NQO	DNA_repair	DNA_repair	1.16671075465323	0.807940619616537	0.0332084112791127	0.0329370383780907	Expected	Expected	0.00545802285885707	0.000271372901022006	0.721461823976086
MUS81	RAD54	NoDrug	4NQO	DNA_repair	DNA_repair	0.0215401123686389	0.159117504022083	0.000499995787530945	0.00532220676883672	Expected	Expected	-0.118442208517813	-0.00482221098130577	0.609957513482393
NGL3	RAD54	NoDrug	4NQO	Neutral	DNA_repair	0.177523796183379	0.212566949661716	0.0036388341599907	0.00660054745508614	Expected	Expected	-0.0796010037127082	-0.00296171329509545	0.647154330341566
PSY3	RAD54	NoDrug	4NQO	DNA_repair	DNA_repair	-0.24430950041242	-0.0384240014089681	-0.00498925566547897	-0.00116306763820126	Expected	Expected	-0.104786447854338	-0.00382618802727771	0.62424312047484
RAD18	RAD54	NoDrug	4NQO	DNA_repair	DNA_repair	0.13963565934144	4.17525260950257	0.00395785575453798	0.138671242959093	Expected	Positive	-3.08528657849518	-0.134713387204555	5.70641539672052e-45
RAD5	RAD54	NoDrug	4NQO	DNA_repair	DNA_repair	-8.43392503855387	4.21936772354068	-0.24392850160988	0.155430618170653	Negative	Positive	-8.52698104706988	-0.399359119780533	0
RAD51	RAD54	NoDrug	4NQO	DNA_repair	DNA_repair	4.17560993089099	5.63991048263402	0.0944807254077506	0.18000771691772	Positive	Positive	-2.1860741273508	-0.0855269915099696	5.17310636998873e-23
RAD52	RAD54	NoDrug	4NQO	DNA_repair	DNA_repair	3.16448806333521	4.13636280155324	0.124627608543477	0.216557126383822	Positive	Positive	-1.40321357412194	-0.0919295178403455	5.509465273621e-10
APT2	RAD55	NoDrug	4NQO	Neutral	DNA_repair	-0.730857570938583	-0.684302668963469	-0.0237793221512061	-0.033427718771958	Expected	Expected	0.164387723331321	0.0096483966207519	0.55188070521142
CLA4	RAD55	NoDrug	4NQO	DNA_repair	DNA_repair	0.980227143124136	0.865946433506355	0.0257548927921659	0.0324637195392839	Expected	Expected	-0.146545504829274	-0.00670882674711801	0.577140187877124
CSM2	RAD55	NoDrug	4NQO	DNA_repair	DNA_repair	-0.636227402738182	-0.537440629522941	-0.0164861883171561	-0.0209969366343309	Expected	Expected	0.0962177769723852	0.00451074831717481	0.630364949634178
CSM3	RAD55	NoDrug	4NQO	DNA_repair	DNA_repair	0.047616001661101	0.418976780500538	0.00104501535849163	0.0128287169536202	Expected	Expected	-0.312796005919885	-0.0117837015951286	0.299523026097887
FLO8	RAD55	NoDrug	4NQO	Neutral	DNA_repair	0.155564974302981	0.170335159121703	0.00396493966284882	0.00662161048167854	Expected	Expected	-0.0571519538448535	-0.00265667081882971	0.674206284274084
GAL2	RAD55	NoDrug	4NQO	Neutral	DNA_repair	0.680355315075598	0.352089127724225	0.0173291494191961	0.01363495431155	Expected	Expected	0.0796997847072665	0.00369419510764602	0.647154330341566
HO	RAD55	NoDrug	4NQO	Neutral	DNA_repair	0.0260423658603926	0.118889060820027	0.000606247257202615	0.00420269125805943	Expected	Expected	-0.084969268998152	-0.00359644400085681	0.647154330341566
MAG1	RAD55	NoDrug	4NQO	DNA_repair	DNA_repair	0.105882426871934	-9.27143896290309	0.00296461536288612	-0.39166884135986	Expected	Negative	7.78661684667385	0.394633456722746	6.07545513569932e-281
MAL13	RAD55	NoDrug	4NQO	Neutral	DNA_repair	-0.0512565105169719	0.0399633484724927	-0.00164520189348883	0.00191646726913521	Expected	Expected	-0.0617209143547859	-0.00356166916262405	0.671988433028064
MMS1	RAD55	NoDrug	4NQO	DNA_repair	DNA_repair	0.186679627779707	0.775936763780769	0.00484293673328662	0.0281558515201967	Expected	Expected	-0.522639252918069	-0.0233129147869101	0.0530629754874049
MMS4	RAD55	NoDrug	4NQO	DNA_repair	DNA_repair	2.7398751275047	3.41844122793482	0.0759860945194117	0.137322555921932	Positive	Positive	-1.25652017480444	-0.0613364614025206	3.50634804347877e-08
MPH1	RAD55	NoDrug	4NQO	DNA_repair	DNA_repair	0.841566083482081	1.3147900219148	0.0228271902735603	0.0512876543662775	Expected	Expected	-0.599016312970631	-0.0284604640927172	0.0205170015433399
MUS81	RAD55	NoDrug	4NQO	DNA_repair	DNA_repair	0.342872182113735	1.70405321468301	0.00930594103089349	0.0666146304546602	Expected	Expected	-1.20421499954217	-0.0573086894237667	1.35589535014272e-07
NGL3	RAD55	NoDrug	4NQO	Neutral	DNA_repair	-0.182133698873481	0.0358286833434478	-0.00417924234107345	0.00124851134365409	Expected	Expected	-0.130090085261646	-0.00542775368472754	0.594220956393887
PSY3	RAD55	NoDrug	4NQO	DNA_repair	DNA_repair	0.785260824449365	0.699729434610419	0.0178560949046731	0.0234201634813139	Expected	Expected	-0.137506992505277	-0.00556406857664074	0.58419302607152
RAD18	RAD55	NoDrug	4NQO	DNA_repair	DNA_repair	-11.1779926137916	2.50459624274926	-0.305121971277169	0.0774909995218609	Negative	Positive	-9.27328784636142	-0.38261297079903	0
RAD5	RAD55	NoDrug	4NQO	DNA_repair	DNA_repair	-10.9412673099213	2.4048002371464	-0.304690145940973	0.0823605794081692	Negative	Positive	-8.76845176440877	-0.387050725349142	0
RAD51	RAD55	NoDrug	4NQO	DNA_repair	DNA_repair	3.06264485229563	4.70986660219588	0.0804634423485665	0.174972510327426	Positive	Positive	-2.07705525149163	-0.0945090679788591	7.31062350112786e-21
RAD52	RAD55	NoDrug	4NQO	DNA_repair	DNA_repair	0.221231880581117	1.67008023584491	0.00838623831262368	0.0813996717917489	Expected	Positive	-1.18248690039722	-0.0730134334791252	2.3730213576368e-07
RAD54	RAD55	NoDrug	4NQO	DNA_repair	DNA_repair	3.43053044840286	4.50028347839921	0.0736153194176136	0.131622940105357	Expected	Positive	-1.59908577722266	-0.0580076206877438	1.02008104268375e-12
APT2	RAD57	NoDrug	4NQO	Neutral	DNA_repair	0.149940596189132	0.282533464609952	0.00947147729064151	0.0275824075795582	Expected	Expected	-0.155753460295502	-0.0181109302889167	0.561524453554917
CLA4	RAD57	NoDrug	4NQO	DNA_repair	DNA_repair	-0.0066077494132951	-0.461384180852862	-0.000261368327444148	-0.0263322474288885	Expected	Expected	0.375447986479236	0.0260708791014443	0.197650123189878
CSM2	RAD57	NoDrug	4NQO	DNA_repair	DNA_repair	0.199865284571117	0.756835128778376	0.0118459746696217	0.0663957563891094	Expected	Expected	-0.515236806564627	-0.0545497817194877	0.0578725628518579
CSM3	RAD57	NoDrug	4NQO	DNA_repair	DNA_repair	-0.393648987629486	-0.516082849412753	-0.0162538114573481	-0.0318856425045359	Expected	Expected	0.210356767429333	0.0156318310471878	0.480685587373007
FLO8	RAD57	NoDrug	4NQO	Neutral	DNA_repair	-0.0823934393379997	-0.121760641040042	-0.00477720738542628	-0.0108706227073022	Expected	Expected	0.0572400178251687	0.00609341532187593	0.674206284274084
GAL2	RAD57	NoDrug	4NQO	Neutral	DNA_repair	-0.325880451291676	-0.0811414293320711	-0.0188364979855766	-0.00711157256605258	Expected	Expected	-0.111678341693054	-0.0117249254195241	0.612374952592055
HO	RAD57	NoDrug	4NQO	Neutral	DNA_repair	0.420984181636035	0.570897382675601	0.0175883283385009	0.0357118596247816	Expected	Expected	-0.240931101460041	-0.0181235312862807	0.426239823290842
MAG1	RAD57	NoDrug	4NQO	DNA_repair	DNA_repair	-0.71161358930394	0.370390019434671	-0.0305455706534339	0.0242523164763153	Expected	Expected	-0.699905124959543	-0.0547978871297492	0.00489288519031206
MAL13	RAD57	NoDrug	4NQO	Neutral	DNA_repair	-0.149559712005627	0.0127386251582281	-0.00877956501856459	0.00112492194731325	Expected	Expected	-0.0934040355809942	-0.00990448696587784	0.63530475477537
MMS1	RAD57	NoDrug	4NQO	DNA_repair	DNA_repair	-0.200680288890896	-7.34671119755779	-0.00780033338759965	-0.397582997035939	Expected	Negative	5.84999536402165	0.38978266364834	3.64530530820796e-159
MMS4	RAD57	NoDrug	4NQO	DNA_repair	DNA_repair	0.604235829049359	1.03013535589789	0.0259087653292204	0.0652361304585979	Expected	Expected	-0.514227225874879	-0.0393273651293775	0.0582407724932304
MPH1	RAD57	NoDrug	4NQO	DNA_repair	DNA_repair	-0.887644201917089	-0.60377271753579	-0.0369311961742779	-0.0370298040027711	Expected	Expected	0.00133053492948802	9.86078284931982e-05	0.723867307785146
MUS81	RAD57	NoDrug	4NQO	DNA_repair	DNA_repair	-0.0123920805411349	0.217257465491266	-0.000514670346940586	0.0133432325002778	Expected	Expected	-0.186912058687566	-0.0138579028472184	0.527058677531646
NGL3	RAD57	NoDrug	4NQO	Neutral	DNA_repair	-0.275760324208196	-0.209924186091351	-0.0112454666689571	-0.0128851106438334	Expected	Expected	0.0222500218328106	0.00163964397487628	0.702757678505841
PSY3	RAD57	NoDrug	4NQO	DNA_repair	DNA_repair	-0.0359218305689491	0.0138513712724996	-0.00148957712743563	0.00085966783035646	Expected	Expected	-0.0314734819103008	-0.00234924495779209	0.69644848903575
RAD51	RAD57	NoDrug	4NQO	DNA_repair	DNA_repair	1.95988069033403	2.92248775184693	0.080825657957705	0.171945870762375	Positive	Positive	-1.26820890805879	-0.0911202128046702	2.56423718164349e-08
RAD54	RAD57	NoDrug	4NQO	DNA_repair	DNA_repair	0.493554474221591	1.8766708773592	0.0201028196184721	0.109255166220254	Expected	Positive	-1.25476211051776	-0.089152346601782	3.64413821047037e-08
RAD55	RAD57	NoDrug	4NQO	DNA_repair	DNA_repair	1.47004147722894	1.93605943252957	0.0576781865942035	0.104651857581351	Expected	Positive	-0.703273928751661	-0.0469736709871479	0.00466847813265042
APT2	RAD59	NoDrug	4NQO	Neutral	DNA_repair	0.128581131106606	0.00641109887317025	0.00462064517459917	0.000375023504388614	Expected	Expected	0.0618423056230714	0.00424562167021056	0.671988433028064
CLA4	RAD59	NoDrug	4NQO	DNA_repair	DNA_repair	-0.308418067193127	-0.0832405272738013	-0.00906679922583747	-0.00379278304190926	Expected	Expected	-0.097262233253758	-0.00527401618392822	0.630364949634178
CSM2	RAD59	NoDrug	4NQO	DNA_repair	DNA_repair	-0.508485326445036	-0.432316167347338	-0.0144632678154566	-0.0201034024020455	Expected	Expected	0.10346777585596	0.0056401345865889	0.625567135919226
CSM3	RAD59	NoDrug	4NQO	DNA_repair	DNA_repair	-1.12208931685785	-1.23968411502136	-0.0272130803709277	-0.045252517031958	Expected	Expected	0.411621708264176	0.0180394366610303	0.15154956980196
FLO8	RAD59	NoDrug	4NQO	Neutral	DNA_repair	-0.285163153392396	-0.0665765936601691	-0.00797622225171893	-0.00307082819022587	Expected	Expected	-0.0909365190347194	-0.00490539406149306	0.638579713375544
GAL2	RAD59	NoDrug	4NQO	Neutral	DNA_repair	0.448041751570964	0.181100991044752	0.0125280005331435	0.0083383735234886	Expected	Expected	0.0777755115465598	0.00418962700965486	0.648903528903118
HO	RAD59	NoDrug	4NQO	Neutral	DNA_repair	-0.534112396219609	-0.502262333251601	-0.0137859669135683	-0.0213327585174262	Expected	Expected	0.151843794194195	0.00754679160385792	0.566241132571732
MAG1	RAD59	NoDrug	4NQO	DNA_repair	DNA_repair	-0.509585724002287	0.240908170792662	-0.0159579780523517	0.0123604901310133	Expected	Expected	-0.471113778885753	-0.028318468183365	0.0901092283440896
MAL13	RAD59	NoDrug	4NQO	Neutral	DNA_repair	-0.0764279103645556	-0.352215977746199	-0.00271523605067169	-0.0203079188206536	Expected	Expected	0.259770104542549	0.0175926827699819	0.382333745355987
MMS1	RAD59	NoDrug	4NQO	DNA_repair	DNA_repair	-2.07264318038768	0.0991438429229219	-0.0602673777592217	0.00439129939894229	Expected	Expected	-1.22034369751917	-0.064658677158164	8.99900072766126e-08
MMS4	RAD59	NoDrug	4NQO	DNA_repair	DNA_repair	0.352779511322749	1.1840996306848	0.0109356072720293	0.0577003010917036	Expected	Expected	-0.809732060106585	-0.0467646938196743	0.00079094826464647
MPH1	RAD59	NoDrug	4NQO	DNA_repair	DNA_repair	-0.171334388645109	-0.418975990312156	-0.00519926930272435	-0.0197932621237652	Expected	Expected	0.259917098212643	0.0145939928210408	0.382333745355987
MUS81	RAD59	NoDrug	4NQO	DNA_repair	DNA_repair	0.14417360879755	0.81026609933533	0.00437609920960592	0.0383317408914943	Expected	Expected	-0.604109504372975	-0.0339556416818883	0.019218089980947
NGL3	RAD59	NoDrug	4NQO	Neutral	DNA_repair	0.251524439023689	0.163404846661326	0.00639999599066241	0.00685877823310807	Expected	Expected	-0.00934682383723569	-0.000458782242445664	0.718461251146435
PSY3	RAD59	NoDrug	4NQO	DNA_repair	DNA_repair	0.264972271154952	-0.0113769929885369	0.00666807056791884	-0.000456006670937738	Expected	Expected	0.150529983015917	0.00712407723885658	0.567204173258313
RAD18	RAD59	NoDrug	4NQO	DNA_repair	DNA_repair	-9.05423627891593	-11.3843131512139	-0.266917042634425	-0.40813351685805	Negative	Negative	3.04249910605166	0.141216474223625	8.92122267849877e-44
RAD5	RAD59	NoDrug	4NQO	DNA_repair	DNA_repair	-7.93313077021251	-0.146926959375804	-0.238672432652088	-0.0058614150700514	Negative	Expected	-4.65936936900044	-0.232811017582037	2.4250215418106e-101
RAD51	RAD59	NoDrug	4NQO	DNA_repair	DNA_repair	0.75210553728754	0.329129393272554	0.0220634345349467	0.01482088615512	Expected	Expected	0.134762225927822	0.00724254837982662	0.587101379958653
RAD52	RAD59	NoDrug	4NQO	DNA_repair	DNA_repair	1.30442001816141	0.135663342538278	0.0534008016637355	0.0076745752644306	Expected	Expected	0.654824251309018	0.0457262263993049	0.00928338034972358
RAD54	RAD59	NoDrug	4NQO	DNA_repair	DNA_repair	0.606456444626245	0.941602587334059	0.0143727260336091	0.0328947492974323	Expected	Expected	-0.438753929483651	-0.0185220232638232	0.121051351642666
RAD55	RAD59	NoDrug	4NQO	DNA_repair	DNA_repair	-8.76091749415436	0.898156081324708	-0.243124969187679	0.036972660053322	Negative	Expected	-5.64194230908977	-0.280097629241001	4.23517687503094e-148
RAD57	RAD59	NoDrug	4NQO	DNA_repair	DNA_repair	-0.8203934679811	-6.44640761605713	-0.0347531388113405	-0.406448418571569	Expected	Negative	4.89333284599284	0.371695279760229	1.0795691392623e-111
APT2	RAD61	NoDrug	4NQO	Neutral	DNA_repair	0.11957136320477	-0.110199191961929	0.00533363922879334	-0.00800218543709293	Expected	Expected	0.15648371274413	0.0133358246658863	0.561524453554917
CLA4	RAD61	NoDrug	4NQO	DNA_repair	DNA_repair	-1.71337400333763	-7.12392428758629	-0.059128617272131	-0.376065338778546	Expected	Negative	5.02528167952716	0.316936721506415	9.65941864359215e-118
CSM2	RAD61	NoDrug	4NQO	DNA_repair	DNA_repair	-0.830710441417756	-0.702371001976549	-0.0300068008659394	-0.0413876242605416	Expected	Expected	0.164662787323991	0.0113808233946023	0.55188070521142
CSM3	RAD61	NoDrug	4NQO	DNA_repair	DNA_repair	-10.3358805152946	-9.40220858674727	-0.309774796085311	-0.426892385409582	Negative	Negative	2.15276588810244	0.117117589324271	2.31286405501876e-22
FLO8	RAD61	NoDrug	4NQO	Neutral	DNA_repair	0.448058526647705	0.672530389955366	0.0159315151660228	0.03946424728532	Expected	Expected	-0.342980976445403	-0.0235327321192972	0.250973696646898
GAL2	RAD61	NoDrug	4NQO	Neutral	DNA_repair	0.0956385405521455	0.240389043533948	0.00339641471756961	0.0140328214997975	Expected	Expected	-0.155664306414793	-0.0106364067822279	0.561524453554917
HO	RAD61	NoDrug	4NQO	Neutral	DNA_repair	0.200055144155269	0.00773393925457458	0.0063135901814383	0.000396994583683166	Expected	Expected	0.0981893288792764	0.00591659559775513	0.630364949634178
MAG1	RAD61	NoDrug	4NQO	DNA_repair	DNA_repair	-1.44060104872565	-1.26688111384695	-0.0532192925738263	-0.0757661477886274	Expected	Negative	0.320745434799286	0.0225468552148011	0.286712747764929
MAL13	RAD61	NoDrug	4NQO	Neutral	DNA_repair	-0.314917552631535	-0.00526815952474033	-0.013734771358848	-0.000370412716484999	Expected	Expected	-0.161522550334698	-0.013364358642363	0.557264427973472
MMS1	RAD61	NoDrug	4NQO	DNA_repair	DNA_repair	-1.95906351638308	-7.946778419299	-0.0666457412664448	-0.404956216975499	Expected	Negative	5.52158582526571	0.338310475709054	6.3591470656176e-142
MMS4	RAD61	NoDrug	4NQO	DNA_repair	DNA_repair	-0.591767531767628	-0.0452810295587026	-0.0216968497851558	-0.00258500397638334	Expected	Expected	-0.281686994887938	-0.0191118458087725	0.34822686087248
MPH1	RAD61	NoDrug	4NQO	DNA_repair	DNA_repair	0.0283499939624606	-0.0197419636660126	0.00101520650995986	-0.00109152797980665	Expected	Expected	0.0319816058651762	0.00210673448976652	0.695735726866368
MUS81	RAD61	NoDrug	4NQO	DNA_repair	DNA_repair	0.212450263548444	-0.189160696285386	0.00761747495332508	-0.0104766807963865	Expected	Expected	0.274244792315945	0.0180941557497116	0.356885258275489
NGL3	RAD61	NoDrug	4NQO	Neutral	DNA_repair	0.165581378491147	-0.00305031420022925	0.0051430863633865	-0.000154488317560472	Expected	Expected	0.0891658188724219	0.00529757468094697	0.640176972005126
PSY3	RAD61	NoDrug	4NQO	DNA_repair	DNA_repair	0.120460386075045	-0.316418989078103	0.00371878721863972	-0.0155100299327569	Expected	Expected	0.331938598441475	0.0192288171513966	0.268847734053472
RAD18	RAD61	NoDrug	4NQO	DNA_repair	DNA_repair	-0.563013930681368	-9.33228052266214	-0.0225422470049203	-0.461752240740677	Expected	Negative	6.90044725891119	0.439209993735757	5.98698693621514e-221
RAD5	RAD61	NoDrug	4NQO	DNA_repair	DNA_repair	-0.00919698034293857	-7.21075962017484	-0.000375665415515921	-0.396980507866869	Expected	Negative	5.78545901818408	0.396604842451353	1.05187495855212e-155
RAD51	RAD61	NoDrug	4NQO	DNA_repair	DNA_repair	-1.77428344678253	-1.3388113764273	-0.0617476102097599	-0.0707290097610288	Expected	Expected	0.141970821250246	0.00898139955126893	0.57992086893986
RAD52	RAD61	NoDrug	4NQO	DNA_repair	DNA_repair	-0.0844058051847991	0.562696526569183	-0.00469926116673765	0.0439302361953842	Expected	Expected	-0.507142772601213	-0.0486294973621219	0.0631999396243728
RAD54	RAD61	NoDrug	4NQO	DNA_repair	DNA_repair	-0.0777092041831892	-0.392524596204239	-0.00227646479244539	-0.0170180854070639	Expected	Expected	0.281733543521432	0.0147416206146185	0.34822686087248
RAD55	RAD61	NoDrug	4NQO	DNA_repair	DNA_repair	0.0874788787487853	-1.57362813496843	0.0028850025011314	-0.0760558371964158	Expected	Negative	1.34915438294857	0.0789408396975472	2.59991243986025e-09
RAD59	RAD61	NoDrug	4NQO	DNA_repair	DNA_repair	-1.98454598086864	-4.63993133482137	-0.0726181979904974	-0.270012014168962	Expected	Negative	2.87153574002694	0.197393816178465	4.21873267501477e-39
APT2	RTT101	NoDrug	4NQO	Neutral	DNA_repair	-0.0911798285918038	-0.246820696139143	-0.0025704912266357	-0.0102735405934701	Expected	Expected	0.153227454865395	0.00770304936683438	0.564222309495345
CLA4	RTT101	NoDrug	4NQO	DNA_repair	DNA_repair	-3.09713570107245	-14.4991855334147	-0.0664576253121075	-0.430456646291571	Expected	Negative	9.93690142642721	0.363999020979463	0
CSM2	RTT101	NoDrug	4NQO	DNA_repair	DNA_repair	0.0446603671446654	-0.445901304230137	0.00102962201235896	-0.0151976691249671	Expected	Expected	0.394363470759624	0.016227291137326	0.17261195509985
CSM3	RTT101	NoDrug	4NQO	DNA_repair	DNA_repair	-1.20983436195164	-16.3048110109268	-0.0228785116334399	-0.427194195322591	Expected	Negative	12.5128290928584	0.404315683689151	0
FLO8	RTT101	NoDrug	4NQO	Neutral	DNA_repair	1.02605856114419	0.613060604781091	0.0232715287967255	0.0208832004142878	Expected	Expected	0.0583604910547429	0.00238832838243771	0.674206284274084
GAL2	RTT101	NoDrug	4NQO	Neutral	DNA_repair	0.0821660939910057	0.442132973654113	0.00186105984837137	0.0149771600860254	Expected	Expected	-0.321871371235603	-0.013116100237654	0.28637457027728
HO	RTT101	NoDrug	4NQO	Neutral	DNA_repair	-0.205773967185246	0.106187291672329	-0.00478884753149845	0.00372210950713652	Expected	Expected	-0.202282807237498	-0.00851095703863498	0.498816967916987
MAG1	RTT101	NoDrug	4NQO	DNA_repair	DNA_repair	-1.9723403007799	0.453480169428886	-0.045330247055259	0.0152448985700898	Expected	Expected	-1.48749446341826	-0.0605751456253488	4.07684034641735e-11
MAL13	RTT101	NoDrug	4NQO	Neutral	DNA_repair	-0.376113777517133	-0.849128207307091	-0.0103367657265199	-0.0340417372109745	Expected	Expected	0.487696163461536	0.0237049714844546	0.0771389753412953
MMS1	RTT101	NoDrug	4NQO	DNA_repair	DNA_repair	4.46217728213027	2.97373473083738	0.0942922531034897	0.0847878458147939	Positive	Positive	0.267810979467518	0.00950440728869573	0.367556828027541
MMS4	RTT101	NoDrug	4NQO	DNA_repair	DNA_repair	-0.961467971645045	-0.188243547165379	-0.0219426295337457	-0.00605115236958999	Expected	Expected	-0.40310246981434	-0.0158914771641557	0.163340847332713
MPH1	RTT101	NoDrug	4NQO	DNA_repair	DNA_repair	-0.218171617425886	-2.37953365219714	-0.00528696697023643	-0.0806355173225296	Expected	Negative	1.80864311805453	0.0753485503522932	5.11099080296257e-16
MUS81	RTT101	NoDrug	4NQO	DNA_repair	DNA_repair	0.550133524714042	3.59325450342587	0.0122607475584932	0.112400380082752	Expected	Positive	-2.60723607274358	-0.100139632524259	2.20578419289057e-32
NGL3	RTT101	NoDrug	4NQO	Neutral	DNA_repair	0.0259450144469724	-0.126832096557551	0.000506635028297517	-0.00365254294054036	Expected	Expected	0.119535694504038	0.00415917796883788	0.609957513482393
PSY3	RTT101	NoDrug	4NQO	DNA_repair	DNA_repair	0.20873035929639	-0.0917768684739791	0.00406146981153772	-0.00257257872322726	Expected	Expected	0.194419156760787	0.00663404853476498	0.511600835226968
RAD18	RTT101	NoDrug	4NQO	DNA_repair	DNA_repair	0.0682987592643228	1.30206228458771	0.00179433421464972	0.0390646147717775	Expected	Expected	-0.934583661988368	-0.0372702805571277	7.01866509675501e-05
RAD5	RTT101	NoDrug	4NQO	DNA_repair	DNA_repair	0.191525613668432	2.14463275116283	0.00513179245548023	0.071077166010136	Expected	Expected	-1.54734929787784	-0.0659453735546558	5.88170150242242e-12
RAD51	RTT101	NoDrug	4NQO	DNA_repair	DNA_repair	0.78317136373141	1.84031398586121	0.0169897265545549	0.0548125308205693	Expected	Expected	-1.02647762696151	-0.0378228042660144	9.7860163598677e-06
RAD52	RTT101	NoDrug	4NQO	DNA_repair	DNA_repair	0.317426704073675	1.10657126197946	0.0115832625820144	0.0521905985286491	Expected	Expected	-0.680956522434827	-0.0406073359466347	0.00656889497127353
RAD54	RTT101	NoDrug	4NQO	DNA_repair	DNA_repair	1.41882841110271	1.73649929095823	0.0262627152120948	0.0432903749920027	Expected	Expected	-0.548391457240449	-0.0170276597799079	0.0390592140212144
RAD55	RTT101	NoDrug	4NQO	DNA_repair	DNA_repair	1.45513197635113	1.29087331340832	0.0299658310021398	0.0352517158191201	Expected	Expected	-0.154545476204064	-0.00528588481698026	0.564035945299264
RAD57	RTT101	NoDrug	4NQO	DNA_repair	DNA_repair	0.256308092888786	0.15621125437658	0.00968804829491719	0.00816311898384063	Expected	Expected	0.0236444224492549	0.00152492931107655	0.702709880584343
RAD59	RTT101	NoDrug	4NQO	DNA_repair	DNA_repair	-1.18712589445191	-0.838858460338006	-0.0269919705723104	-0.027368445300698	Expected	Expected	0.0094669773506587	0.000376474728387571	0.718461251146435
RAD61	RTT101	NoDrug	4NQO	DNA_repair	DNA_repair	-1.62528722347668	-9.47021398765276	-0.0454333087092994	-0.380413822628586	Expected	Negative	6.84487150055756	0.334980513919286	1.9406314733483e-217
APT2	RTT107	NoDrug	4NQO	Neutral	DNA_repair	-0.254112903772349	-0.353293491908019	-0.00868589653163646	-0.0189656054895526	Expected	Expected	0.161527118779521	0.0102797089579161	0.557264427973472
CLA4	RTT107	NoDrug	4NQO	DNA_repair	DNA_repair	-0.129142439579324	-0.734844781651895	-0.00365646380802095	-0.0311110051540572	Expected	Expected	0.53904421580793	0.0274545413460362	0.0432531226543535
CSM2	RTT107	NoDrug	4NQO	DNA_repair	DNA_repair	-0.187808800664956	0.0444299313237948	-0.00505196533042225	0.00188828926117978	Expected	Expected	-0.137983318106725	-0.00694025459160204	0.58419302607152
CSM3	RTT107	NoDrug	4NQO	DNA_repair	DNA_repair	0.906103783121261	0.859941028802338	0.0209474377695003	0.0288693049891373	Expected	Expected	-0.194348073108794	-0.00792186721963708	0.511600835226968
FLO8	RTT107	NoDrug	4NQO	Neutral	DNA_repair	0.266404619873277	0.0699302186942281	0.00705366860223107	0.0029435911243299	Expected	Expected	0.0826509214946	0.00411007747790117	0.647154330341566
GAL2	RTT107	NoDrug	4NQO	Neutral	DNA_repair	-0.231562974469614	-0.0739060040955028	-0.00612862955969661	-0.00311324460639184	Expected	Expected	-0.0606123541273323	-0.00301538495330478	0.6725955695976
HO	RTT107	NoDrug	4NQO	Neutral	DNA_repair	-0.202183952893306	0.0822543776921132	-0.00547278851934657	0.0035614968939126	Expected	Expected	-0.17692319838222	-0.00903428541325917	0.542418609737893
MAG1	RTT107	NoDrug	4NQO	DNA_repair	DNA_repair	-1.70337198229958	-1.04004873976829	-0.0512758866699231	-0.049460663420716	Expected	Expected	-0.0322518578043405	-0.00181522324920715	0.695735726866368
MAL13	RTT107	NoDrug	4NQO	Neutral	DNA_repair	-0.722853009623872	-0.446112849358956	-0.0244863694776309	-0.023689041171454	Expected	Expected	-0.0126588651595066	-0.000797328306176921	0.718461251146435
MMS1	RTT107	NoDrug	4NQO	DNA_repair	DNA_repair	-3.04969081327858	-0.866749743573384	-0.0854211138257865	-0.0357449949057296	Negative	Expected	-0.996454920825154	-0.0496761189200569	1.88730924988896e-05
MMS4	RTT107	NoDrug	4NQO	DNA_repair	DNA_repair	-7.86282832330321	-0.509617906718565	-0.234296298446464	-0.0230112331670498	Negative	Expected	-3.9054654023286	-0.211285065279415	1.65539707145395e-71
MPH1	RTT107	NoDrug	4NQO	DNA_repair	DNA_repair	-1.3169171885952	-0.873272514233261	-0.0437125274164415	-0.043465942647289	Expected	Expected	-0.00412167376102416	-0.000246584769152437	0.721461823976086
MUS81	RTT107	NoDrug	4NQO	DNA_repair	DNA_repair	-0.0127071478962865	-0.458780204617575	-0.000371308627612721	-0.0201231885625246	Expected	Expected	0.374767938066846	0.0197518799349119	0.197830719196733
NGL3	RTT107	NoDrug	4NQO	Neutral	DNA_repair	0.519527820116597	0.405074567513581	0.0126189433108206	0.0156720719405493	Expected	Expected	-0.0668345732171965	-0.00305312862972866	0.664463614463738
PSY3	RTT107	NoDrug	4NQO	DNA_repair	DNA_repair	-0.922229287454527	-1.13439295867433	-0.0221193541723829	-0.0417608401826307	Expected	Expected	0.44703414229489	0.0196414860102477	0.111515323788011
RAD18	RTT107	NoDrug	4NQO	DNA_repair	DNA_repair	0.0174705892158172	-12.4667473835235	0.00048199689127792	-0.406669296199797	Expected	Negative	9.53006223701779	0.407151293091075	0
RAD5	RTT107	NoDrug	4NQO	DNA_repair	DNA_repair	-2.58331401160069	1.38142882158708	-0.0727103560679552	0.0499382390742817	Expected	Expected	-2.67704482041118	-0.122648595142237	4.38515735106907e-34
RAD51	RTT107	NoDrug	4NQO	DNA_repair	DNA_repair	-9.22346000991812	-1.09340299495974	-0.26000816010446	-0.0456458799339888	Negative	Expected	-4.25549110743396	-0.214362280170471	1.04724246158675e-84
RAD52	RTT107	NoDrug	4NQO	DNA_repair	DNA_repair	1.23916133816484	0.742569837954764	0.0475211299189745	0.0380816649175879	Expected	Expected	0.147407312647044	0.00943946500138656	0.573637528226643
RAD54	RTT107	NoDrug	4NQO	DNA_repair	DNA_repair	-0.212269309434534	0.134829370109207	-0.00479234469229464	0.00433226037843329	Expected	Expected	-0.232355306232368	-0.00912460507072793	0.438881401905719
RAD55	RTT107	NoDrug	4NQO	DNA_repair	DNA_repair	-0.181731383025508	0.658948652534868	-0.0048488594251037	0.0252199631193693	Expected	Expected	-0.644487627652839	-0.030068822544473	0.0108693295414861
RAD57	RTT107	NoDrug	4NQO	DNA_repair	DNA_repair	0.13736400513454	0.13216786007372	0.00544969856719726	0.00753683727797728	Expected	Expected	-0.0300446157956352	-0.00208713871078002	0.698008276145285
RAD59	RTT107	NoDrug	4NQO	DNA_repair	DNA_repair	-0.462335953175922	-0.271151199863721	-0.0138233054390771	-0.0126216321261226	Expected	Expected	-0.0217208603263589	-0.0012016733129545	0.702757678505841
RAD61	RTT107	NoDrug	4NQO	DNA_repair	DNA_repair	0.313577602716394	-0.689491537190213	0.0109572316645168	-0.0369633306490582	Expected	Expected	0.748852726663718	0.047920562313575	0.00225002279528447
RTT101	RTT107	NoDrug	4NQO	DNA_repair	DNA_repair	-15.9249875194638	-13.6662205855219	-0.345610663701571	-0.410861712471363	Negative	Negative	1.75979176710208	0.0652510487697923	3.14117936891023e-15
APT2	SGS1	NoDrug	4NQO	Neutral	DNA_repair	-0.0103639263194547	-0.366101723690459	-0.000367494664651119	-0.0197809024143285	Expected	Expected	0.300389451969317	0.0194134077496774	0.321889915884654
CLA4	SGS1	NoDrug	4NQO	DNA_repair	DNA_repair	-0.36885521317698	-0.606332745087176	-0.0106538579554826	-0.0250979161997798	Expected	Expected	0.286167462222985	0.0144440582442972	0.342328614599289
CSM2	SGS1	NoDrug	4NQO	DNA_repair	DNA_repair	1.44986331739375	2.43929757011047	0.0407365272065752	0.105249304055727	Expected	Positive	-1.25294055457537	-0.0645127768491514	3.79405654624656e-08
CSM3	SGS1	NoDrug	4NQO	DNA_repair	DNA_repair	-12.9253770953616	0.259920911845217	-0.309715942876345	0.00879287231026037	Negative	Expected	-7.6831161785712	-0.318508815186605	1.33005780671104e-273
FLO8	SGS1	NoDrug	4NQO	Neutral	DNA_repair	0.677297116915067	0.944833987326768	0.0187399864757054	0.0405193287326399	Expected	Expected	-0.426742841636423	-0.0217793422569345	0.134176755027859
GAL2	SGS1	NoDrug	4NQO	Neutral	DNA_repair	0.0953991301250353	-0.127462740929918	0.00263704492482995	-0.00545751310164308	Expected	Expected	0.158828341919647	0.00809455802647303	0.557881759542364
HO	SGS1	NoDrug	4NQO	Neutral	DNA_repair	-0.170982056613492	0.39759211689878	-0.00434832100405414	0.0155097974172671	Expected	Expected	-0.42644187830118	-0.0198581184213212	0.134176755027859
MAG1	SGS1	NoDrug	4NQO	DNA_repair	DNA_repair	-0.756131700693678	-1.07087904483544	-0.0232594660750081	-0.0499592433139936	Expected	Expected	0.477795382031739	0.0266997772389855	0.0849256126281607
MAL13	SGS1	NoDrug	4NQO	Neutral	DNA_repair	0.0472405428651336	0.222686832610164	0.00165533513973384	0.0118017317914567	Expected	Expected	-0.159701200760692	-0.0101463966517228	0.557881759542364
MMS1	SGS1	NoDrug	4NQO	DNA_repair	DNA_repair	-1.3386560624778	1.51046565752758	-0.0381631431084855	0.060432555955356	Expected	Expected	-2.00694996007413	-0.0985956990638415	1.56809331386801e-19
MMS4	SGS1	NoDrug	4NQO	DNA_repair	DNA_repair	-20.6236456263827	-18.0357202391543	-0.628424219111049	-0.80044725383141	Negative	Negative	3.19539164958423	0.172023034720361	3.51479877267498e-48
MPH1	SGS1	NoDrug	4NQO	DNA_repair	DNA_repair	-0.468963824063969	-1.26376461748429	-0.0139843119472902	-0.0544338960662092	Expected	Expected	0.772119255438607	0.040449584118919	0.00151456462814015
MUS81	SGS1	NoDrug	4NQO	DNA_repair	DNA_repair	-17.8871652368766	-15.9758344605897	-0.534315990593591	-0.688966243134356	Negative	Negative	2.94793076169149	0.154650252540765	3.754055826699e-41
NGL3	SGS1	NoDrug	4NQO	Neutral	DNA_repair	-0.268338927263853	-0.078124138065014	-0.00673000988374995	-0.00300788148350331	Expected	Expected	-0.0810045038602169	-0.00372212840024663	0.647154330341566
PSY3	SGS1	NoDrug	4NQO	DNA_repair	DNA_repair	1.71290011891534	2.79184210558057	0.0424938632320522	0.10304868582848	Expected	Positive	-1.36161159005347	-0.0605548225964283	1.84764910153314e-09
RAD18	SGS1	NoDrug	4NQO	DNA_repair	DNA_repair	1.44120393972531	5.44432414716738	0.0422408071474266	0.185461202527145	Expected	Positive	-3.18703145943746	-0.143220395379718	6.33074204053004e-48
RAD5	SGS1	NoDrug	4NQO	DNA_repair	DNA_repair	1.7631687716382	5.14552015770171	0.0527246473544889	0.194559626328411	Expected	Positive	-2.9422060107281	-0.141834978973922	5.47474525812348e-41
RAD51	SGS1	NoDrug	4NQO	DNA_repair	DNA_repair	1.49863267639416	3.30306874314134	0.043207031485826	0.135501646055667	Expected	Positive	-1.84070596431378	-0.0922946145698411	1.51962136020636e-16
RAD52	SGS1	NoDrug	4NQO	DNA_repair	DNA_repair	1.41267730901615	3.3441780412693	0.0576175181815325	0.179314626758898	Expected	Positive	-1.80642251330909	-0.121697108577366	5.61705630758647e-16
RAD54	SGS1	NoDrug	4NQO	DNA_repair	DNA_repair	2.13817220758583	4.30031671439319	0.0500067277848117	0.138928267779504	Expected	Positive	-2.22953359260942	-0.0889215399946922	6.68635667618236e-24
RAD55	SGS1	NoDrug	4NQO	DNA_repair	DNA_repair	3.21410464309914	4.3168100879951	0.0877560944243749	0.161969809889485	Positive	Positive	-1.59931403206836	-0.0742137154651106	1.02008104268375e-12
RAD57	SGS1	NoDrug	4NQO	DNA_repair	DNA_repair	1.32199093273594	2.30442516617485	0.0557936955665453	0.137566484956917	Expected	Positive	-1.11850846636514	-0.0817727893903718	1.165255304101e-06
RAD59	SGS1	NoDrug	4NQO	DNA_repair	DNA_repair	-0.190258939661499	0.174622915775854	-0.0058047525535237	0.00794587735380407	Expected	Expected	-0.250993558078897	-0.0137506299073278	0.404950982414008
RAD61	SGS1	NoDrug	4NQO	DNA_repair	DNA_repair	-0.0499802135465113	-0.788341938074113	-0.00180350540754032	-0.0421332782457548	Expected	Expected	0.625399524879692	0.0403297728382144	0.0141151677010097
RTT101	SGS1	NoDrug	4NQO	DNA_repair	DNA_repair	-10.261531026665	1.92120315588039	-0.23051620094623	0.0578669681455327	Negative	Expected	-7.67492109754633	-0.288383169091763	4.74287809056864e-273
RTT107	SGS1	NoDrug	4NQO	DNA_repair	DNA_repair	-11.1271935241212	-9.71906453550118	-0.326341461653103	-0.409746918424039	Negative	Negative	1.62403426189804	0.0834054567709369	4.29185590543986e-13
APT2	SHU1	NoDrug	4NQO	Neutral	DNA_repair	-0.177258384284364	-0.299548491216139	-0.00640412143963964	-0.0173402726948511	Expected	Expected	0.160266802186279	0.0109361512552114	0.557881759542364
CLA4	SHU1	NoDrug	4NQO	DNA_repair	DNA_repair	0.217014426702165	0.208645482440531	0.00559871177093525	0.00808489873471854	Expected	Expected	-0.053406544001107	-0.00248618696378329	0.676795019461151
CSM2	SHU1	NoDrug	4NQO	DNA_repair	DNA_repair	2.02826536196351	1.49081853954756	0.0621266936592939	0.0723105387309841	Expected	Expected	-0.177524141815119	-0.0101838450716902	0.542418609737893
CSM3	SHU1	NoDrug	4NQO	DNA_repair	DNA_repair	-0.851596570329527	-0.513155025095914	-0.0204701477626551	-0.0186239791941197	Expected	Expected	-0.0424100350340941	-0.00184616856853538	0.687255236581523
FLO8	SHU1	NoDrug	4NQO	Neutral	DNA_repair	0.720703044358805	0.34781241214887	0.0216427512202869	0.0168753911601526	Expected	Expected	0.0835496839079116	0.00476736006013427	0.647154330341566
GAL2	SHU1	NoDrug	4NQO	Neutral	DNA_repair	-0.0819996932203978	-0.0220828682450841	-0.00246083106334719	-0.00106193617270886	Expected	Expected	-0.0246785971739734	-0.00139889489063834	0.702370861999945
HO	SHU1	NoDrug	4NQO	Neutral	DNA_repair	-0.284868249343114	-0.368710526161504	-0.00711599356029472	-0.0145464667185742	Expected	Expected	0.159125761203721	0.00743047315827945	0.557881759542364
MAG1	SHU1	NoDrug	4NQO	DNA_repair	DNA_repair	-0.610635124946284	-0.546080771164276	-0.0169438238463292	-0.0240467322173256	Expected	Expected	0.136467369368872	0.00710290837099636	0.58419302607152
MAL13	SHU1	NoDrug	4NQO	Neutral	DNA_repair	0.256584059669946	-0.189471611519397	0.00891930701283364	-0.0103722863943431	Expected	Expected	0.297491697469511	0.0192915934071767	0.324510294810131
MMS1	SHU1	NoDrug	4NQO	DNA_repair	DNA_repair	0.264623026324321	0.0178459497250222	0.00673777968946185	0.00066379338258192	Expected	Expected	0.134750522880532	0.00607398630687993	0.587101379958653
MMS4	SHU1	NoDrug	4NQO	DNA_repair	DNA_repair	-0.621961229764151	-0.341022227728126	-0.017184109887309	-0.0144370825522468	Expected	Expected	-0.0543397660740032	-0.00274702733506218	0.676158867619256
MPH1	SHU1	NoDrug	4NQO	DNA_repair	DNA_repair	-0.0875295809947224	0.648410002546336	-0.00235559166602616	0.0265293014332782	Expected	Expected	-0.589826652955432	-0.0288848930993043	0.0228759326494741
MUS81	SHU1	NoDrug	4NQO	DNA_repair	DNA_repair	-0.180952990693441	0.420043586730233	-0.00485854965374006	0.01719735639253	Expected	Expected	-0.450482295216354	-0.0220559060462701	0.108530212435887
NGL3	SHU1	NoDrug	4NQO	Neutral	DNA_repair	0.215276193163832	0.040256751856574	0.00527777757331574	0.00156672473610571	Expected	Expected	0.0806810822121168	0.00371105283721003	0.647154330341566
PSY3	SHU1	NoDrug	4NQO	DNA_repair	DNA_repair	1.9504003719009	2.13212323755561	0.0478696401723691	0.0815577099056858	Expected	Positive	-0.74123202125123	-0.0336880697333167	0.00254616578602953
RAD18	SHU1	NoDrug	4NQO	DNA_repair	DNA_repair	-1.50916424872989	-9.22403541815995	-0.0600559507782172	-0.447334286885197	Expected	Negative	6.17338640485888	0.387278336106979	4.30617994475324e-177
RAD5	SHU1	NoDrug	4NQO	DNA_repair	DNA_repair	-0.0994923137442546	-6.8489437197561	-0.00403877593895135	-0.369328001236346	Expected	Negative	5.41199163112114	0.365289225297394	2.17063485545841e-136
RAD51	SHU1	NoDrug	4NQO	DNA_repair	DNA_repair	0.461286944716036	1.46678969802266	0.0121888717813697	0.057611153356542	Expected	Expected	-0.95952952645772	-0.0454222815751723	4.17868023254295e-05
RAD52	SHU1	NoDrug	4NQO	DNA_repair	DNA_repair	1.28478257274999	0.491612049110776	0.0711249618064333	0.0375829078612781	Expected	Expected	0.355365006061809	0.0335420539451553	0.228587519162923
RAD54	SHU1	NoDrug	4NQO	DNA_repair	DNA_repair	0.0620693619077764	0.731973812042855	0.00146604123668652	0.0253559465550301	Expected	Expected	-0.569802848756831	-0.0238899053183436	0.0299304905819812
RAD55	SHU1	NoDrug	4NQO	DNA_repair	DNA_repair	0.909899530172672	-9.9456130826839	0.0228199555915461	-0.358491373743743	Expected	Negative	8.68357986616751	0.381311329335289	0
RAD57	SHU1	NoDrug	4NQO	DNA_repair	DNA_repair	0.330921216852445	0.153381158273997	0.018964043889571	0.0130530129375235	Expected	Expected	0.0576134034199863	0.00591103095204751	0.674206284274084
RAD59	SHU1	NoDrug	4NQO	DNA_repair	DNA_repair	-0.139952555446603	-0.0102930704466733	-0.00384914535942172	-0.000439876520713469	Expected	Expected	-0.0670844965590938	-0.00340926883870825	0.664463614463738
RAD61	SHU1	NoDrug	4NQO	DNA_repair	DNA_repair	0.201604338072107	-0.192410079217741	0.00704510899294001	-0.0104981212771901	Expected	Expected	0.270759450518355	0.0175432302701302	0.360463729855556
RTT101	SHU1	NoDrug	4NQO	DNA_repair	DNA_repair	0.299668655306548	0.415839861204311	0.00668982010116438	0.0132098618252808	Expected	Expected	-0.167928182070733	-0.00652004172411643	0.549972556950403
RTT107	SHU1	NoDrug	4NQO	DNA_repair	DNA_repair	-0.464385255910411	-0.490073216341943	-0.0120830015774934	-0.019160644132335	Expected	Expected	0.150703410514558	0.00707764255484162	0.567204173258313
SGS1	SHU1	NoDrug	4NQO	DNA_repair	DNA_repair	1.02546736612579	2.52342858075515	0.0278718698140448	0.100448247455198	Expected	Positive	-1.50572332734456	-0.0725763776411532	2.28070454744241e-11
APT2	SHU2	NoDrug	4NQO	Neutral	DNA_repair	0.0440211224020045	0.0833854151227478	0.00196635015534158	0.00603317415073484	Expected	Expected	-0.0478277869754038	-0.00406682399539327	0.686987136336977
CLA4	SHU2	NoDrug	4NQO	DNA_repair	DNA_repair	0.31303571913582	0.0413642293338439	0.00875722027608742	0.00174993993496213	Expected	Expected	0.138159995596323	0.00700728034112529	0.58419302607152
CSM2	SHU2	NoDrug	4NQO	DNA_repair	DNA_repair	1.38957583062252	1.55037941421553	0.0582664798798355	0.100770519451631	Expected	Positive	-0.549509684246349	-0.042504039571795	0.03874044478873
CSM3	SHU2	NoDrug	4NQO	DNA_repair	DNA_repair	-0.141537981349597	-0.337585813455366	-0.00413197884355111	-0.0154154437754143	Expected	Expected	0.208189207241649	0.0112834649318631	0.483932631410223
FLO8	SHU2	NoDrug	4NQO	Neutral	DNA_repair	-0.300685638252946	-0.0589177031948635	-0.0123197494937065	-0.00388685855514428	Expected	Expected	-0.108588981909564	-0.00843289093856221	0.61777059952303
GAL2	SHU2	NoDrug	4NQO	Neutral	DNA_repair	-0.0208000671504817	0.192773200372258	-0.000850556790756564	0.0124855076408082	Expected	Expected	-0.17410787546603	-0.0133360644315648	0.546857051369503
HO	SHU2	NoDrug	4NQO	Neutral	DNA_repair	0.0578707124344769	0.237498284295473	0.00171095515943321	0.0109884122751379	Expected	Expected	-0.168967182580628	-0.00927745711570467	0.549945194735921
MAG1	SHU2	NoDrug	4NQO	DNA_repair	DNA_repair	0.133429209614834	-0.335456906128014	0.00404703938244653	-0.0162630628180219	Expected	Expected	0.355154688336914	0.0203101022004685	0.228587519162923
MAL13	SHU2	NoDrug	4NQO	Neutral	DNA_repair	0.0784686300569693	0.00893268436439274	0.00325962128528806	0.000584549405320549	Expected	Expected	0.0345122542290996	0.00267507187996752	0.694778991356073
MMS1	SHU2	NoDrug	4NQO	DNA_repair	DNA_repair	0.896663151045277	0.157138370283971	0.0247003781099254	0.00631552471961949	Expected	Expected	0.377317428786931	0.0183848533903059	0.195552140164402
MMS4	SHU2	NoDrug	4NQO	DNA_repair	DNA_repair	0.572131673560167	0.723961369185495	0.0173422881410581	0.0339833962968146	Expected	Expected	-0.297816380909771	-0.0166411081557566	0.324510294810131
MPH1	SHU2	NoDrug	4NQO	DNA_repair	DNA_repair	-4.34357061386076	0.172645688516185	-0.127831386538634	0.00783116229515831	Negative	Expected	-2.50898834794687	-0.135662548833792	4.66554443904138e-30
MUS81	SHU2	NoDrug	4NQO	DNA_repair	DNA_repair	-0.151533417082602	0.103864833529928	-0.00444677571335297	0.00471377285321791	Expected	Expected	-0.169499699661266	-0.00916054856657088	0.549945194735921
NGL3	SHU2	NoDrug	4NQO	Neutral	DNA_repair	-0.00462846914209558	0.0476343767162107	-0.000133588709850746	0.00216684212570147	Expected	Expected	-0.0427010662165982	-0.00230043083555222	0.687255236581523
PSY3	SHU2	NoDrug	4NQO	DNA_repair	DNA_repair	1.66415881077958	1.82384380571716	0.0487618103759968	0.0837932083240121	Expected	Positive	-0.642876872520218	-0.0350313979480153	0.011058007514303
RAD51	SHU2	NoDrug	4NQO	DNA_repair	DNA_repair	1.46719076464662	1.53409781802716	0.0428353102655926	0.0669186912759227	Expected	Expected	-0.458822151166304	-0.0240833810103301	0.101968850305627
RAD54	SHU2	NoDrug	4NQO	DNA_repair	DNA_repair	0.0645179273682765	0.846896914344509	0.00186001411667929	0.0366014731413157	Expected	Expected	-0.668728555015631	-0.0347414590246364	0.00766815026576172
RAD59	SHU2	NoDrug	4NQO	DNA_repair	DNA_repair	-0.380667748267204	-0.838542753681076	-0.0114163759880872	-0.0392085088881684	Expected	Expected	0.500314610850617	0.0277921329000812	0.0670200599112472
RAD61	SHU2	NoDrug	4NQO	DNA_repair	DNA_repair	0.0122084584838138	-0.236505424885203	0.000497374664813024	-0.0152377458847243	Expected	Expected	0.206419741323316	0.0157351205495373	0.488521706904128
RTT101	SHU2	NoDrug	4NQO	DNA_repair	DNA_repair	0.305995892577479	-0.380222037364446	0.00818081051204067	-0.0147426311918546	Expected	Expected	0.486724142612952	0.0229234417038952	0.0775747314418342
RTT107	SHU2	NoDrug	4NQO	DNA_repair	DNA_repair	0.37429166627086	-0.32423346295042	0.0105044014050907	-0.0137150971762962	Expected	Expected	0.477105248800303	0.0242194985813868	0.0849256126281607
SGS1	SHU2	NoDrug	4NQO	DNA_repair	DNA_repair	1.97910338648522	2.31435556896438	0.0590206024654446	0.102494710762874	Expected	Positive	-0.814253342529152	-0.043474108297429	0.000733762785735131
SHU1	SHU2	NoDrug	4NQO	DNA_repair	DNA_repair	1.65483846062879	1.1761560701597	0.067010685015146	0.0741562991709323	Expected	Expected	-0.0953595455568115	-0.00714561415578636	0.630364949634178
APT2	SLX4	NoDrug	4NQO	Neutral	DNA_repair	-0.104314293420371	-0.273595857216606	-0.00470645823340746	-0.0202392337330887	Expected	Expected	0.179262309529688	0.0155327754996813	0.542055959536211
CLA4	SLX4	NoDrug	4NQO	DNA_repair	DNA_repair	0.113861670297127	0.652142337963121	0.00392945870579845	0.0346528927578401	Expected	Expected	-0.484899773540854	-0.0307234340520417	0.0793293498779545
CSM2	SLX4	NoDrug	4NQO	DNA_repair	DNA_repair	0.0533844774300477	-2.06665015888148	0.00195971735728609	-0.12450734352949	Expected	Negative	1.79261259783615	0.126467060886776	9.27643350403401e-16
CSM3	SLX4	NoDrug	4NQO	DNA_repair	DNA_repair	-0.894771566030233	-1.90893909260153	-0.0271211500592918	-0.0883450286677002	Expected	Negative	1.10667860551612	0.0612238786084084	1.52300241217016e-06
FLO8	SLX4	NoDrug	4NQO	Neutral	DNA_repair	0.280249198037802	0.0828628188050297	0.0101316890097112	0.00497179084744269	Expected	Expected	0.0736600136642129	0.00515989816226852	0.655611154312554
GAL2	SLX4	NoDrug	4NQO	Neutral	DNA_repair	0.171380581849928	0.0156756202823639	0.00618778254738623	0.000935663308316123	Expected	Expected	0.075288902674931	0.00525211923907011	0.653296434129461
HO	SLX4	NoDrug	4NQO	Neutral	DNA_repair	-0.100152641217441	-0.124503572286391	-0.00318773818385292	-0.00646931954859416	Expected	Expected	0.0538542734602447	0.00328158136474124	0.676158867619256
MAG1	SLX4	NoDrug	4NQO	DNA_repair	DNA_repair	-0.0841694359099976	-0.221502812845364	-0.00310896951600398	-0.0133305353806068	Expected	Expected	0.144753993308045	0.0102215658646028	0.578525814439949
MAL13	SLX4	NoDrug	4NQO	Neutral	DNA_repair	0.0792081083498722	-0.174720142000582	0.00348301862617576	-0.0124727153784829	Expected	Expected	0.1903041625632	0.0159557340046586	0.516267970010644
MMS1	SLX4	NoDrug	4NQO	DNA_repair	DNA_repair	-1.28656590875559	-1.14787712848318	-0.0438583400079714	-0.0588684704050748	Expected	Expected	0.243746559017235	0.0150101303971033	0.419461627292121
MMS4	SLX4	NoDrug	4NQO	DNA_repair	DNA_repair	-0.69043354456465	-0.487972547621689	-0.0253168399093958	-0.028068919912942	Expected	Expected	0.0403442794550714	0.00275208000354628	0.687255236581523
MPH1	SLX4	NoDrug	4NQO	DNA_repair	DNA_repair	0.240041259034256	-0.36175601097159	0.00860949195447022	-0.0201503434138984	Expected	Expected	0.434110068572804	0.0287598353683686	0.124631823912025
MUS81	SLX4	NoDrug	4NQO	DNA_repair	DNA_repair	-0.0586260546690611	0.222370517926504	-0.00210525581843642	0.012408802357044	Expected	Expected	-0.218722530987634	-0.0145140581754804	0.466697429910485
NGL3	SLX4	NoDrug	4NQO	Neutral	DNA_repair	0.00446269783760104	0.0620272632435	0.000139721471431438	0.00318159375869989	Expected	Expected	-0.0506187855912673	-0.00304187228726846	0.684073172392915
PSY3	SLX4	NoDrug	4NQO	DNA_repair	DNA_repair	-0.00336711958446944	-2.65362480797341	-0.000104822119270396	-0.132012883448359	Expected	Negative	2.24770019267822	0.131908061329089	2.76117947352374e-24
RAD18	SLX4	NoDrug	4NQO	DNA_repair	DNA_repair	-0.313663922878896	0.122643752619653	-0.0129791832919207	0.00633301343494739	Expected	Expected	-0.291850507170577	-0.0193121967268681	0.334634340310578
RAD5	SLX4	NoDrug	4NQO	DNA_repair	DNA_repair	0.270610711313678	0.497285478785898	0.0114271443505197	0.0286251389211677	Expected	Expected	-0.240900058538838	-0.0171979945706479	0.426239823290842
RAD51	SLX4	NoDrug	4NQO	DNA_repair	DNA_repair	0.141451784513305	0.303143599334778	0.00493524639396216	0.0161586919516197	Expected	Expected	-0.176172502009301	-0.0112234455576576	0.542425832023142
RAD52	SLX4	NoDrug	4NQO	DNA_repair	DNA_repair	-0.619914096268907	-5.6746658491985	-0.0357597773103259	-0.461699594223455	Expected	Negative	4.27067338985359	0.425939816913129	2.56471139463851e-85
RAD54	SLX4	NoDrug	4NQO	DNA_repair	DNA_repair	0.77779655343778	0.715603145664223	0.02303974555052	0.0316354888709669	Expected	Expected	-0.161529265211705	-0.00859574332044696	0.557264427973472
RAD55	SLX4	NoDrug	4NQO	DNA_repair	DNA_repair	0.832428781070465	0.423983653356657	0.0275098703262186	0.0207019403844257	Expected	Expected	0.115467478022482	0.00680792994179284	0.609957513482393
RAD57	SLX4	NoDrug	4NQO	DNA_repair	DNA_repair	0.459994178224041	0.349586336466836	0.0273649349921865	0.031729680500763	Expected	Expected	-0.040219882595773	-0.00436474550857641	0.687255236581523
RAD59	SLX4	NoDrug	4NQO	DNA_repair	DNA_repair	-0.441945036097114	-0.692842862652831	-0.016190692387743	-0.0405715263284897	Expected	Expected	0.352968472329598	0.0243808339407467	0.231658963603303
RAD61	SLX4	NoDrug	4NQO	DNA_repair	DNA_repair	-1.13437939612375	-0.714771478532362	-0.0508654819841374	-0.051165725954224	Expected	Expected	0.00355454181323702	0.0003002439700866	0.721461823976086
RTT101	SLX4	NoDrug	4NQO	DNA_repair	DNA_repair	-0.198114740351545	0.10659327179265	-0.00558638134922936	0.00436309844380554	Expected	Expected	-0.200171831758668	-0.00994947979303491	0.502053463804675
RTT107	SLX4	NoDrug	4NQO	DNA_repair	DNA_repair	0.0153742759679189	0.488083906648091	0.000537178099066879	0.0262889151400516	Expected	Expected	-0.401106437575979	-0.0257517370409848	0.165125009009534
SGS1	SLX4	NoDrug	4NQO	DNA_repair	DNA_repair	-15.3341708106966	-16.0183875202524	-0.553929443031582	-0.86408976436039	Negative	Negative	4.7774409190653	0.310160321328808	1.62886289282823e-106
SHU1	SLX4	NoDrug	4NQO	DNA_repair	DNA_repair	0.144298032987958	-1.97294403293531	0.00511926535304291	-0.110189369370423	Expected	Negative	1.74273172638471	0.115308634723466	5.91392897897259e-15
SHU2	SLX4	NoDrug	4NQO	DNA_repair	DNA_repair	0.0283924123754711	-2.5490519689321	0.00119399236271266	-0.171184821811823	Expected	Negative	2.17549499166597	0.172378814174535	8.15415283587818e-23
APT2	SRS2	NoDrug	4NQO	Neutral	DNA_repair	-0.451301734739395	-0.0876460012904391	-0.013581543199716	-0.00407686127466568	Expected	Expected	-0.171560429202797	-0.00950468192505032	0.54949153371214
CLA4	SRS2	NoDrug	4NQO	DNA_repair	DNA_repair	0.485733889051216	-0.213530900793091	0.0111910020130591	-0.00717424596226632	Expected	Expected	0.450804941043009	0.0183652479753254	0.108120514300899
CSM2	SRS2	NoDrug	4NQO	DNA_repair	DNA_repair	0.592870170930584	2.0898903950365	0.0145413153289219	0.0792221825745448	Expected	Positive	-1.43257151493872	-0.0646808672456229	2.25186534639921e-10
CSM3	SRS2	NoDrug	4NQO	DNA_repair	DNA_repair	-17.8683080458841	-8.23901236844014	-0.39021218208211	-0.260392113150995	Negative	Negative	-3.37934489772647	-0.129820068931115	9.06592332458856e-54
FLO8	SRS2	NoDrug	4NQO	Neutral	DNA_repair	0.0907607691227361	-0.159736971499896	0.00218779284267182	-0.00602774408554736	Expected	Expected	0.183475035638212	0.00821553692821918	0.535673627332115
GAL2	SRS2	NoDrug	4NQO	Neutral	DNA_repair	0.208756600310623	0.464740108867396	0.00502823714459636	0.0174461414556469	Expected	Expected	-0.278412719406082	-0.0124179043110505	0.354788116492625
HO	SRS2	NoDrug	4NQO	Neutral	DNA_repair	-0.0539254785216372	0.0713505360070993	-0.00114452961393155	0.00234091740041404	Expected	Expected	-0.0891981842372392	-0.00348544701434559	0.640672433940296
MAG1	SRS2	NoDrug	4NQO	DNA_repair	DNA_repair	-0.572520254052087	-1.08152277371609	-0.0157261104373612	-0.045772538238872	Expected	Expected	0.595512516541822	0.0300464278015108	0.0211030442508563
MAL13	SRS2	NoDrug	4NQO	Neutral	DNA_repair	-0.00150110994212769	-0.000612581835223168	-4.40757222734902e-05	-2.75794404700372e-05	Expected	Expected	-0.000306906611331822	-1.6496281803453e-05	0.726626593301388
MMS1	SRS2	NoDrug	4NQO	DNA_repair	DNA_repair	-3.60101467677168	-0.410429962828461	-0.0820249840580606	-0.0133412558850194	Negative	Expected	-1.73041334034632	-0.0686837281730412	9.34717974204766e-15
MMS4	SRS2	NoDrug	4NQO	DNA_repair	DNA_repair	-4.91846642094949	-0.0896771051679048	-0.120330386761501	-0.00325739341934677	Negative	Expected	-2.67324800420921	-0.117072993342155	5.36007824224088e-34
MPH1	SRS2	NoDrug	4NQO	DNA_repair	DNA_repair	-12.8165972742468	-3.55994024305444	-0.341724209079489	-0.140227126032838	Negative	Negative	-4.23618819799706	-0.201497083046651	5.74547880343025e-84
MUS81	SRS2	NoDrug	4NQO	DNA_repair	DNA_repair	-4.39364974716318	-10.3448544851996	-0.116914721398799	-0.407873818591745	Negative	Negative	6.11680980984416	0.290959097192947	6.82586419863289e-174
NGL3	SRS2	NoDrug	4NQO	Neutral	DNA_repair	-0.200658055016678	0.123867608832638	-0.00418965373563365	0.00401014528977767	Expected	Expected	-0.212851787863403	-0.00819979902541132	0.477871056587143
PSY3	SRS2	NoDrug	4NQO	DNA_repair	DNA_repair	1.75016951330549	2.68904001904517	0.0363605325901401	0.0843102202351788	Expected	Positive	-1.27485789745673	-0.0479496876450387	2.174492265738e-08
RAD18	SRS2	NoDrug	4NQO	DNA_repair	DNA_repair	3.0696953446881	7.97575981843128	0.0998329696309262	0.304496661489214	Positive	Positive	-4.0808630835483	-0.204663691858288	5.4435033258368e-78
RAD5	SRS2	NoDrug	4NQO	DNA_repair	DNA_repair	1.3508081294996	6.03095426027022	0.0381442082094585	0.216039657670535	Expected	Positive	-3.90006273409636	-0.177895449461076	2.54125104428973e-71
RAD51	SRS2	NoDrug	4NQO	DNA_repair	DNA_repair	0.924112659920201	2.43253808884123	0.0241990926602378	0.0918253951813855	Expected	Positive	-1.47198360078728	-0.0676263025211477	6.63604295199687e-11
RAD52	SRS2	NoDrug	4NQO	DNA_repair	DNA_repair	-0.451617650954593	0.665234584184137	-0.02592194175877	0.0504230080496874	Expected	Expected	-0.802974517545422	-0.0763449498084574	0.000887728314078325
RAD54	SRS2	NoDrug	4NQO	DNA_repair	DNA_repair	-29.8320747624101	-23.3897485650848	-0.590317256153586	-0.650674669229924	Negative	Negative	1.76800576738311	0.0603574130763377	2.32694004333738e-15
RAD55	SRS2	NoDrug	4NQO	DNA_repair	DNA_repair	4.07839268042823	5.16585390987581	0.0900905282184753	0.159445487564289	Positive	Positive	-1.8272700079489	-0.0693549593458136	2.54975077726633e-16
RAD59	SRS2	NoDrug	4NQO	DNA_repair	DNA_repair	0.152616302346997	1.14100426524156	0.00373182680113854	0.0422238063030765	Expected	Expected	-0.867819883221833	-0.038491979501938	0.000267877909639704
RAD61	SRS2	NoDrug	4NQO	DNA_repair	DNA_repair	-1.73670962432345	-2.49963702160837	-0.0604146328767503	-0.131650263644147	Expected	Negative	1.12859138792862	0.0712356307673963	9.03764540399677e-07
RTT101	SRS2	NoDrug	4NQO	DNA_repair	DNA_repair	-15.4467715383222	-13.5361091763817	-0.313595992406598	-0.374917224480532	Negative	Negative	1.78564869103658	0.0613212320739336	1.19800224635814e-15
RTT107	SRS2	NoDrug	4NQO	DNA_repair	DNA_repair	-12.0323462868904	-10.3720991731916	-0.30978660000192	-0.388884188824955	Negative	Negative	1.73909686549389	0.079097588823035	6.69569023654685e-15
SGS1	SRS2	NoDrug	4NQO	DNA_repair	DNA_repair	-25.8061607029335	-21.4631206097814	-0.621938662440331	-0.730110270348443	Negative	Negative	2.59472007466844	0.108171607908113	4.22860071191875e-32
SHU1	SRS2	NoDrug	4NQO	DNA_repair	DNA_repair	0.66091265671057	1.69495224670468	0.0156661809103928	0.0595935374075844	Expected	Expected	-1.03593677230893	-0.0439273564971917	8.02043528200157e-06
SHU2	SRS2	NoDrug	4NQO	DNA_repair	DNA_repair	-0.366367086883693	1.28969196306917	-0.0103042915938563	0.0541138919978145	Expected	Expected	-1.27527320199637	-0.0644181835916708	2.17139565724593e-08
SLX4	SRS2	NoDrug	4NQO	DNA_repair	DNA_repair	-0.312955350221011	-0.800435259903983	-0.00944201500294079	-0.0366528586641205	Expected	Expected	0.496213872208773	0.0272108436611797	0.0700272624785779
APT2	YBR259W	NoDrug	4NQO	Neutral	Neutral	-0.302738007488836	-0.569122222136019	-0.0107286160833259	-0.0329429656740149	Expected	Expected	0.327303981270092	0.022214349590689	0.276947019060207
CLA4	YBR259W	NoDrug	4NQO	DNA_repair	Neutral	-0.615587466847618	-0.1799435228967	-0.0180296511409956	-0.00824387147223634	Expected	Expected	-0.179966268629346	-0.0097857796687593	0.542055959536211
CSM2	YBR259W	NoDrug	4NQO	DNA_repair	Neutral	0.211287381517787	0.177274848025933	0.00589978621890242	0.00811838110023104	Expected	Expected	-0.0413632036221106	-0.00221859488132863	0.687255236581523
CSM3	YBR259W	NoDrug	4NQO	DNA_repair	Neutral	-0.457185613710885	-0.46065819493972	-0.0109525169713721	-0.0166396567040088	Expected	Expected	0.131210514282174	0.00568713973263671	0.592321156858625
FLO8	YBR259W	NoDrug	4NQO	Neutral	Neutral	0.454667332717253	0.343573157991659	0.0124874546229244	0.0155839155519587	Expected	Expected	-0.058395637762502	-0.00309646092903433	0.674206284274084
GAL2	YBR259W	NoDrug	4NQO	Neutral	Neutral	-0.0364450747748803	-0.158890605523535	-0.0010007061224426	-0.00719788340261351	Expected	Expected	0.116988134547641	0.00619717728017091	0.609957513482393
HO	YBR259W	NoDrug	4NQO	Neutral	Neutral	0.104951442554918	0.0493120238751778	0.0026775764494919	0.0020819904950032	Expected	Expected	0.0120734256545573	0.000595585954488699	0.718461251146435
MAG1	YBR259W	NoDrug	4NQO	DNA_repair	Neutral	-1.00636276160478	-0.662627421171057	-0.0313447510439437	-0.0341150616822038	Expected	Expected	0.0460392507958307	0.00277031063826008	0.687255236581523
MAL13	YBR259W	NoDrug	4NQO	Neutral	Neutral	-0.144956978937501	-0.0456554629343285	-0.00508762411520761	-0.00261618969410526	Expected	Expected	-0.0367788725148297	-0.00247143442110235	0.694778991356073
MMS1	YBR259W	NoDrug	4NQO	DNA_repair	Neutral	0.192959879023004	-0.151251949461152	0.00559785629931316	-0.00676852480888185	Expected	Expected	0.231880842013031	0.012366381108195	0.438881401905719
MMS4	YBR259W	NoDrug	4NQO	DNA_repair	Neutral	0.0117862446889222	0.0953699170628435	0.000363296888171707	0.00465699736490053	Expected	Expected	-0.0743553703322886	-0.00429370047672882	0.655611154312554
MPH1	YBR259W	NoDrug	4NQO	DNA_repair	Neutral	0.102284768481522	-0.00706722126031261	0.0030898657473377	-0.000334870857913987	Expected	Expected	0.0609449039908378	0.00342473660525169	0.671988433028064
MUS81	YBR259W	NoDrug	4NQO	DNA_repair	Neutral	0.0750359340864032	0.200110414816608	0.00226695319458687	0.00949993865918779	Expected	Expected	-0.128537505234206	-0.00723298546460092	0.594220956393887
NGL3	YBR259W	NoDrug	4NQO	Neutral	Neutral	0.259120513131014	0.0335545948780391	0.00651982016536899	0.0014011902935286	Expected	Expected	0.104990801952229	0.0051186298718404	0.624161417442868
PSY3	YBR259W	NoDrug	4NQO	DNA_repair	Neutral	-0.568694359107978	-0.262930283635545	-0.0141350658727417	-0.0104556555885731	Expected	Expected	-0.0784611392083454	-0.00367941028416854	0.648903528903118
RAD18	YBR259W	NoDrug	4NQO	DNA_repair	Neutral	-0.239142864925146	-0.76461948462087	-0.00685887527498843	-0.0266698442546195	Expected	Expected	0.438707066000636	0.019810968979631	0.121029660217243
RAD5	YBR259W	NoDrug	4NQO	DNA_repair	Neutral	-0.498312748207313	-0.585074206233699	-0.0145843656669627	-0.022707625912301	Expected	Expected	0.167111272739434	0.0081232602453383	0.549972556950403
RAD51	YBR259W	NoDrug	4NQO	DNA_repair	Neutral	-0.319741913069208	0.00610189422383388	-0.00933151775603036	0.000275680098794648	Expected	Expected	-0.178619429125887	-0.00960719785482501	0.542418609737893
RAD52	YBR259W	NoDrug	4NQO	DNA_repair	Neutral	-0.194727886300474	-0.142740595964256	-0.00776677086175224	-0.00784583638798698	Expected	Expected	0.00116423227293886	7.90655262347404e-05	0.723867307785146
RAD54	YBR259W	NoDrug	4NQO	DNA_repair	Neutral	-0.15892183974072	-0.252369128199422	-0.00371964430637702	-0.00873489607604057	Expected	Expected	0.120032288941243	0.00501525176966355	0.609957513482393
RAD55	YBR259W	NoDrug	4NQO	DNA_repair	Neutral	-0.0990137647669762	0.0603427155599214	-0.00273302960616526	0.00249571008962434	Expected	Expected	-0.10515559015749	-0.00522873969578961	0.624222160242516
RAD57	YBR259W	NoDrug	4NQO	DNA_repair	Neutral	0.755336172795533	0.103376034284795	0.03113187561564	0.00632942077728266	Expected	Expected	0.336043401223237	0.0248024548383574	0.260423095542588
RAD59	YBR259W	NoDrug	4NQO	DNA_repair	Neutral	-0.267104846422997	-0.287300080640048	-0.00826778956288798	-0.0144763658593777	Expected	Expected	0.104988774645635	0.00620857629648971	0.624161417442868
RAD61	YBR259W	NoDrug	4NQO	DNA_repair	Neutral	-0.510233895940811	-0.642677495955959	-0.0184798899321289	-0.0371922530918299	Expected	Expected	0.27409312800844	0.0187123631597011	0.356885258275489
RTT101	YBR259W	NoDrug	4NQO	DNA_repair	Neutral	-0.590835443185848	-0.31042527439291	-0.013281362569141	-0.0100644438302389	Expected	Expected	-0.0815402037353769	-0.00321691873890205	0.647154330341566
RTT107	YBR259W	NoDrug	4NQO	DNA_repair	Neutral	-0.206209584177267	-0.0813691109798429	-0.00614618069870477	-0.00381278023504207	Expected	Expected	-0.0420175146596897	-0.0023334004636627	0.687255236581523
SGS1	YBR259W	NoDrug	4NQO	DNA_repair	Neutral	-0.211029618296035	-0.395084058940856	-0.00640506420657608	-0.0180195391524615	Expected	Expected	0.211999853323701	0.0116144749458854	0.477871056587143
SHU1	YBR259W	NoDrug	4NQO	DNA_repair	Neutral	-0.0476540992994672	0.200694868604191	-0.00128624897811301	0.00842803092748394	Expected	Expected	-0.194595221073011	-0.00971427990559695	0.511600835226968
SHU2	YBR259W	NoDrug	4NQO	DNA_repair	Neutral	0.246946810587736	-0.220334960709052	0.00720213610599862	-0.00999008334662854	Expected	Expected	0.318903291252099	0.0171922194526272	0.289150104219234
SLX4	YBR259W	NoDrug	4NQO	DNA_repair	Neutral	-0.521657223986934	-0.052718994613194	-0.0188951554261073	-0.00306216985458326	Expected	Expected	-0.23129679650343	-0.0158329855715241	0.438881401905719
SRS2	YBR259W	NoDrug	4NQO	DNA_repair	Neutral	-0.069693246518221	0.0284581068637591	-0.00168384850492635	0.00104729018180001	Expected	Expected	-0.0620381871067668	-0.00273113868672636	0.671988433028064
APT2	YCL047C	NoDrug	4NQO	Neutral	Neutral	0.0746339585691736	0.24185487174769	0.00257208003811961	0.0137987153203919	Expected	Expected	-0.168430781105532	-0.0112266352822723	0.549972556950403
CLA4	YCL047C	NoDrug	4NQO	DNA_repair	Neutral	0.339032415424903	0.569941796569003	0.00957909807657758	0.0251240131673136	Expected	Expected	-0.296889136548621	-0.0155449150907361	0.324698235541236
CSM2	YCL047C	NoDrug	4NQO	DNA_repair	Neutral	0.096280127563161	-0.277997166037126	0.00262286788802726	-0.0126188160795845	Expected	Expected	0.287909544634615	0.0152416839676117	0.338618717735868
CSM3	YCL047C	NoDrug	4NQO	DNA_repair	Neutral	0.842318250063201	1.03727024884644	0.0196530087301275	0.0370307143737186	Expected	Expected	-0.407464439647703	-0.0173777056435912	0.156859882376078
FLO8	YCL047C	NoDrug	4NQO	Neutral	Neutral	-0.222121177337846	-0.454202016157112	-0.00595322708012536	-0.020478376916002	Expected	Expected	0.276927170747671	0.0145251498358767	0.354788116492625
GAL2	YCL047C	NoDrug	4NQO	Neutral	Neutral	0.105194485780328	0.164604191530601	0.0028155331097365	0.00739628730835172	Expected	Expected	-0.0875841928947816	-0.00458075419861522	0.642366291670501
HO	YCL047C	NoDrug	4NQO	Neutral	Neutral	-0.638294896878944	-0.548102243938624	-0.0157703831832945	-0.0225724813952328	Expected	Expected	0.141634303695537	0.00680209821193829	0.57992086893986
MAG1	YCL047C	NoDrug	4NQO	DNA_repair	Neutral	0.22618790556238	0.449987984726711	0.00679812456679769	0.022315191013729	Expected	Expected	-0.267593430651025	-0.0155170664469313	0.368600232515703
MAL13	YCL047C	NoDrug	4NQO	Neutral	Neutral	0.320718047387795	-0.14789999619547	0.0109202170563274	-0.00828957716607788	Expected	Expected	0.292919685213369	0.0192097942224053	0.331769472288104
MMS1	YCL047C	NoDrug	4NQO	DNA_repair	Neutral	-0.401995804210985	-0.974804021017482	-0.0112259044549245	-0.0417374553499491	Expected	Expected	0.59688341507245	0.0305115508950246	0.0208392823223781
MMS4	YCL047C	NoDrug	4NQO	DNA_repair	Neutral	0.0415376890666102	0.585125219176454	0.00123482744625675	0.027583887479928	Expected	Expected	-0.472778070493938	-0.0263490600336713	0.0888865241783895
MPH1	YCL047C	NoDrug	4NQO	DNA_repair	Neutral	0.552400571304497	0.706052110620761	0.0160902616804416	0.0322913934979133	Expected	Expected	-0.298786911517159	-0.0162011318174718	0.324215820720303
MUS81	YCL047C	NoDrug	4NQO	DNA_repair	Neutral	0.440237718217762	0.313726759580904	0.0128359829884356	0.0144041531489913	Expected	Expected	-0.0288326240267223	-0.00156817016055568	0.698871214256383
NGL3	YCL047C	NoDrug	4NQO	Neutral	Neutral	-0.392380602646651	-0.224086340332674	-0.00955807079309431	-0.00911680431958386	Expected	Expected	-0.00930564042015529	-0.000441266473510451	0.718461251146435
PSY3	YCL047C	NoDrug	4NQO	DNA_repair	Neutral	-0.150594704844305	-0.424076409664436	-0.00363682067434704	-0.0165586696995165	Expected	Expected	0.28145344942388	0.0129218490251694	0.34822686087248
RAD18	YCL047C	NoDrug	4NQO	DNA_repair	Neutral	-0.178246274483702	0.35463181402271	-0.00504596391533362	0.0126543123404453	Expected	Expected	-0.388602458242473	-0.017700276255779	0.182296978355274
RAD5	YCL047C	NoDrug	4NQO	DNA_repair	Neutral	-0.0615726244048826	-0.29374509617907	-0.00177863640972397	-0.0116883607921255	Expected	Expected	0.201537190689097	0.00990972438240153	0.498816967916987
RAD51	YCL047C	NoDrug	4NQO	DNA_repair	Neutral	-0.26009604905574	-0.475084414964268	-0.00732998171618703	-0.0207721742426041	Expected	Expected	0.25841164941956	0.0134421925264171	0.384477667293939
RAD52	YCL047C	NoDrug	4NQO	DNA_repair	Neutral	0.0321861228623554	-0.427284976913414	0.00127359760431571	-0.0239634202936438	Expected	Expected	0.367687020182027	0.0252370178979595	0.206453873229446
RAD54	YCL047C	NoDrug	4NQO	DNA_repair	Neutral	0.166358097340484	0.316397263615242	0.00379026152415149	0.0108154571311983	Expected	Expected	-0.171011482020807	-0.00702519560704679	0.54949153371214
RAD55	YCL047C	NoDrug	4NQO	DNA_repair	Neutral	0.099617407468396	-0.217153737177611	0.00265732088995699	-0.00868934680444633	Expected	Expected	0.235941416761328	0.0113466676944033	0.430022098296268
RAD57	YCL047C	NoDrug	4NQO	DNA_repair	Neutral	-0.5140854668003	-0.455519513097036	-0.0209194827048956	-0.0284939797107174	Expected	Expected	0.101502256871559	0.00757449700582176	0.628414790326435
RAD59	YCL047C	NoDrug	4NQO	DNA_repair	Neutral	-0.158520009829444	0.0659401257680167	-0.00472434587640747	0.00319172819986127	Expected	Expected	-0.139262627105555	-0.00791607407626873	0.58419302607152
RAD61	YCL047C	NoDrug	4NQO	DNA_repair	Neutral	-0.0583689121068421	0.121303737327633	-0.00205602586689071	0.00686049652679063	Expected	Expected	-0.133823828825484	-0.00891652239368134	0.587657434073574
RTT101	YCL047C	NoDrug	4NQO	DNA_repair	Neutral	0.0518263168460177	0.0681486441788283	0.00113539691203664	0.00218031304527065	Expected	Expected	-0.0269479098745265	-0.00104491613323401	0.699591253959131
RTT107	YCL047C	NoDrug	4NQO	DNA_repair	Neutral	-0.215128509277731	-0.403127494751346	-0.00617746353795379	-0.0181152563916995	Expected	Expected	0.223855850562596	0.0119377928537457	0.45466930293047
SGS1	YCL047C	NoDrug	4NQO	DNA_repair	Neutral	-0.413999157867459	-0.428846499158065	-0.0121555733753554	-0.0189471459733473	Expected	Expected	0.128026551265425	0.00679157259799185	0.594220956393887
SHU1	YCL047C	NoDrug	4NQO	DNA_repair	Neutral	0.306911486390409	-0.133546811948759	0.00808093851337223	-0.00557031432286264	Expected	Expected	0.276756879934868	0.0136512528362349	0.354788116492625
SHU2	YCL047C	NoDrug	4NQO	DNA_repair	Neutral	-0.467060783636185	-0.126168692039074	-0.0134248536199069	-0.00582556686325885	Expected	Expected	-0.139722361450666	-0.00759928675664807	0.58419302607152
SLX4	YCL047C	NoDrug	4NQO	DNA_repair	Neutral	0.1455869093799	-0.0467666730938808	0.0051251783528476	-0.00266253065742563	Expected	Expected	0.116343768799759	0.00778770901027324	0.609957513482393
SRS2	YCL047C	NoDrug	4NQO	DNA_repair	Neutral	-0.0986406000805589	-0.504562511770356	-0.00230997690547267	-0.0181555922627247	Expected	Expected	0.369084724749042	0.015845615357252	0.205359493028046
YBR259W	YCL047C	NoDrug	4NQO	Neutral	Neutral	0.280422963157422	0.551550532291194	0.00831242102921787	0.0267646874096504	Expected	Expected	-0.324500310134417	-0.0184522663804325	0.280859263291872
APT2	YDL027C	NoDrug	4NQO	Neutral	Neutral	0.416384886248608	0.165740732046126	0.0128415141951347	0.00846011799883563	Expected	Expected	0.0734668859547486	0.00438139619629906	0.655611154312554
CLA4	YDL027C	NoDrug	4NQO	DNA_repair	Neutral	-0.181903293816201	-0.48309924622064	-0.00431970071848848	-0.0179015179633346	Expected	Expected	0.30859426615118	0.0135818172448461	0.306834878527786
CSM2	YDL027C	NoDrug	4NQO	DNA_repair	Neutral	0.59438755968915	0.489317291193625	0.0148736035521921	0.0202597319553269	Expected	Expected	-0.111333348613069	-0.00538612840313478	0.612374952592055
CSM3	YDL027C	NoDrug	4NQO	DNA_repair	Neutral	0.0143767357863482	-0.0176036773198356	0.000298211020347108	-0.000562521492538989	Expected	Expected	0.0225933244412706	0.000860732512886097	0.702757678505841
FLO8	YDL027C	NoDrug	4NQO	Neutral	Neutral	0.139696868480011	0.0467174836242817	0.00344129983924187	0.00192559087306276	Expected	Expected	0.0315653413995067	0.00151570896617911	0.695735726866368
GAL2	YDL027C	NoDrug	4NQO	Neutral	Neutral	-0.302280471483273	-0.0139588715995186	-0.00743516096617548	-0.000572508899583459	Expected	Expected	-0.143497483946549	-0.00686265206659202	0.57992086893986
HO	YDL027C	NoDrug	4NQO	Neutral	Neutral	0.0798764506564804	0.125053553651076	0.00173937359580341	0.00450177051995825	Expected	Expected	-0.0656580250541718	-0.00276239692415484	0.666972836948894
MAG1	YDL027C	NoDrug	4NQO	DNA_repair	Neutral	-0.232684198925483	-0.33563353351505	-0.00591019083477012	-0.0140768329748456	Expected	Expected	0.166554628001561	0.00816664214007552	0.549972556950403
MAL13	YDL027C	NoDrug	4NQO	Neutral	Neutral	0.2240617716493	0.320734341971951	0.00674392712824518	0.0158454978038715	Expected	Expected	-0.157329711160128	-0.00910157067562636	0.561524453554917
MMS1	YDL027C	NoDrug	4NQO	DNA_repair	Neutral	0.414411494224825	0.199579851833487	0.00971673060832451	0.00714743006631055	Expected	Expected	0.060022992768502	0.00256930054201396	0.6725955695976
MMS4	YDL027C	NoDrug	4NQO	DNA_repair	Neutral	0.172758266389885	-0.0305028676089156	0.00435413758238438	-0.00122148799105744	Expected	Expected	0.117837440252746	0.00557562557344182	0.609957513482393
MPH1	YDL027C	NoDrug	4NQO	DNA_repair	Neutral	-0.262019882882306	-0.0104651180423561	-0.00645864037399563	-0.000406197071279929	Expected	Expected	-0.131632395745786	-0.0060524433027157	0.592321156858625
MUS81	YDL027C	NoDrug	4NQO	DNA_repair	Neutral	0.356669302340714	0.437114051101585	0.00880105902176015	0.0170066876388898	Expected	Expected	-0.178104647805573	-0.00820562861712962	0.542418609737893
NGL3	YDL027C	NoDrug	4NQO	Neutral	Neutral	-0.310480453951629	-0.27973825314464	-0.0066521831753849	-0.009940065901233	Expected	Expected	0.0792392929804673	0.0032878827258481	0.647154330341566
PSY3	YDL027C	NoDrug	4NQO	DNA_repair	Neutral	-0.100335652792561	-0.127642394563467	-0.00213887592934051	-0.00439300490492809	Expected	Expected	0.0556801005979816	0.00225412897558759	0.674815962017965
RAD18	YDL027C	NoDrug	4NQO	DNA_repair	Neutral	-0.159088062277629	-0.297589749015526	-0.00445301989031137	-0.0104276220833997	Expected	Expected	0.133219987004535	0.00597460219308837	0.587657434073574
RAD5	YDL027C	NoDrug	4NQO	DNA_repair	Neutral	-0.131976634063439	0.39329517901396	-0.0037692121126054	0.0153505459237948	Expected	Expected	-0.395333149796545	-0.0191197580364002	0.17261195509985
RAD51	YDL027C	NoDrug	4NQO	DNA_repair	Neutral	-0.0481354661820202	0.100365175712185	-0.00115430200243541	0.00372603107261876	Expected	Expected	-0.110424378783646	-0.00488033307505418	0.614155104149247
RAD52	YDL027C	NoDrug	4NQO	DNA_repair	Neutral	0.789991786170783	0.0675229546805715	0.0308764110050878	0.00372269182761313	Expected	Expected	0.401796559899592	0.0271537191774747	0.163821399164772
RAD54	YDL027C	NoDrug	4NQO	DNA_repair	Neutral	-0.581576795923945	-0.7401916851167	-0.0117917858329877	-0.0225942177152486	Expected	Expected	0.294785282104088	0.0108024318822609	0.327793812409047
RAD55	YDL027C	NoDrug	4NQO	DNA_repair	Neutral	-0.446367976449333	-0.417981320799645	-0.0101421812019716	-0.0142180655890563	Expected	Expected	0.0996384930873514	0.00407588438708467	0.630364949634178
RTT101	YDL027C	NoDrug	4NQO	DNA_repair	Neutral	-0.0582521849666328	0.132486408406127	-0.00112630346546684	0.00375201388007262	Expected	Expected	-0.142262943953122	-0.00487831734553946	0.57992086893986
RTT107	YDL027C	NoDrug	4NQO	DNA_repair	Neutral	0.367776482019915	0.0968297138989193	0.00884309438246422	0.00363904236556215	Expected	Expected	0.116642105167039	0.00520405201690207	0.609957513482393
SGS1	YDL027C	NoDrug	4NQO	DNA_repair	Neutral	0.470587068826554	-0.0819311585028892	0.0116935806409205	-0.00307648800629828	Expected	Expected	0.328025647382047	0.0147700686472188	0.276843983706247
SHU1	YDL027C	NoDrug	4NQO	DNA_repair	Neutral	-0.0522430532385433	0.23962072999148	-0.00126360890477273	0.00918336517939484	Expected	Expected	-0.230522033407061	-0.0104469740841676	0.440078650083416
SHU2	YDL027C	NoDrug	4NQO	DNA_repair	Neutral	0.0128362741180003	-0.133576323822911	0.000364963345008668	-0.00606587768051918	Expected	Expected	0.120028154848951	0.00643084102552785	0.609957513482393
SLX4	YDL027C	NoDrug	4NQO	DNA_repair	Neutral	-0.382050120630454	-0.0079653698651651	-0.011842924727759	-0.000400278496028639	Expected	Expected	-0.193798574925934	-0.0114426462317304	0.511600835226968
SRS2	YDL027C	NoDrug	4NQO	DNA_repair	Neutral	0.229780330738794	-0.0546943075012328	0.00474477144935876	-0.00173373242258504	Expected	Expected	0.17124831231617	0.0064785038719438	0.54949153371214
YBR259W	YDL027C	NoDrug	4NQO	Neutral	Neutral	-0.0836920724267573	-0.131626386005961	-0.00208384648302041	-0.00533868257686739	Expected	Expected	0.0683900663550957	0.00325483609384699	0.663232915642631
YCL047C	YDL027C	NoDrug	4NQO	Neutral	Neutral	0.272520665104442	0.342779568456949	0.00658817862714334	0.0136048272121137	Expected	Expected	-0.150984602962637	-0.0070166485849704	0.567204173258313
APT2	YFR057W	NoDrug	4NQO	Neutral	Neutral	-0.091365365013082	-0.162184357264717	-0.00321723008739769	-0.00937509501367753	Expected	Expected	0.0909770888314491	0.00615786492627984	0.638367021426735
CLA4	YFR057W	NoDrug	4NQO	DNA_repair	Neutral	-0.0798272327316372	0.498180460768258	-0.00231400836837964	0.0224373194307198	Expected	Expected	-0.462116655891154	-0.0247513277990995	0.0988591011749383
CSM2	YFR057W	NoDrug	4NQO	DNA_repair	Neutral	0.0304795527114432	0.0439853265372888	0.000846052289027512	0.00202020961596329	Expected	Expected	-0.0218791415615732	-0.00117415732693578	0.702757678505841
CSM3	YFR057W	NoDrug	4NQO	DNA_repair	Neutral	-0.213514974136078	0.0631408189361706	-0.00556792992314036	0.00250160600800536	Expected	Expected	-0.170130697083287	-0.00806953593114572	0.549859034677503
FLO8	YFR057W	NoDrug	4NQO	Neutral	Neutral	0.22535184682292	0.0823882578920599	0.00615876271828773	0.00375267425144158	Expected	Expected	0.0452965494195547	0.00240608846684616	0.687255236581523
GAL2	YFR057W	NoDrug	4NQO	Neutral	Neutral	-0.284977892970999	-0.145096500020283	-0.00778100508206552	-0.00658989853938091	Expected	Expected	-0.0224767567775971	-0.00119110654268461	0.702757678505841
HO	YFR057W	NoDrug	4NQO	Neutral	Neutral	0.197809932935289	0.0403251789320854	0.00500531290097815	0.00168908200751945	Expected	Expected	0.0677663493645152	0.0033162308934587	0.663232915642631
MAG1	YFR057W	NoDrug	4NQO	DNA_repair	Neutral	-0.174582107192868	0.141777321374923	-0.00621877389965862	0.00830079019526373	Expected	Expected	-0.211863385523021	-0.0145195640949223	0.478822506103824
MAL13	YFR057W	NoDrug	4NQO	Neutral	Neutral	-0.255817168015788	-0.30612629542425	-0.00890125880981802	-0.0174433895413062	Expected	Expected	0.12794337198201	0.00854213073148818	0.594220956393887
[truncated: 24,029 more rows]
