# Supplementary material for: Mapping DNA damage‐dependent genetic interactions in yeast via party mating and barcode fusion genetics
Source: Mol Syst Biol. 2018 May 28;14(5):e7985. doi: 10.15252/msb.20177985 (PMC5974512; doi:10.15252/msb.20177985)
Supplement: Supplementary file 8 — Code EV1 [file MSB-14-e7985-s008.zip › BFG_GI_stats-master/packages/BfgGiStats/DESCRIPTION]

Package: BfgGiStats
Type: Package
Title: Performs genetic interaction statistical analysis on data generated by the BFG-GI technology
Version: 0.1
Date: 2016-09-26
Authors@R: person("First", "Last", email = "first.last@example.com", role = c("aut", "cre"))
Description: More about what it does (maybe more than one line)
License: What license is it under?
LazyData: TRUE
RoxygenNote: 6.0.1
Imports: dplyr,
    ROCR,
    metap
