# Supplementary material for: Mapping DNA damage‐dependent genetic interactions in yeast via party mating and barcode fusion genetics
Source: Mol Syst Biol. 2018 May 28;14(5):e7985. doi: 10.15252/msb.20177985 (PMC5974512; doi:10.15252/msb.20177985)
Supplement: Supplementary file 8 — Code EV1 [file MSB-14-e7985-s008.zip › BFG_GI_stats-master/packages/BfgGiStats/man/add_p_values.Rd]

% Generated by roxygen2: do not edit by hand
% Please edit documentation in R/new_gi_calls.R
\name{add_p_values}
\alias{add_p_values}
\title{Adds p-value columns to the genetic interaction data}
\usage{
add_p_values(gi_data, nn_pair_type = "broad", z_grep_pattern = "^Z_GIS",
  gi_grep_pattern = "^GIS", make_plots = F)
}
\arguments{
\item{gi_data}{input genetic interaction table}

\item{nn_pair_type}{"null distribution" of GI scores used to
compute p-values. Either 'broad' for all interactions with neutral
pairs or 'narrow' for only neutral-neutral pairs}

\item{z_grep_pattern}{grep pattern to find Z_GIS columns}

\item{gi_grep_pattern}{grep pattern to find GIS columns}

\item{make_plots}{boolean, whether to make a histogram of p-value distribution}
}
\value{
gi_data with p values added
}
\description{
Adds p-value columns to the genetic interaction data
}
