# Supplementary material for: Mapping DNA damage‐dependent genetic interactions in yeast via party mating and barcode fusion genetics
Source: Mol Syst Biol. 2018 May 28;14(5):e7985. doi: 10.15252/msb.20177985 (PMC5974512; doi:10.15252/msb.20177985)
Supplement: Supplementary file 8 — Code EV1 [file MSB-14-e7985-s008.zip › BFG_GI_stats-master/packages/BfgGiStats/man/differential_gi_analysis.Rd]

% Generated by roxygen2: do not edit by hand
% Please edit documentation in R/differential_gi_calls.R
\name{differential_gi_analysis}
\alias{differential_gi_analysis}
\title{Differential Genetic Interaction analysis}
\usage{
differential_gi_analysis(gi_data, fdr_cutoff = 0.05, delta_gi_cutoff = 0,
  require_sign_change = T, nn_pair_type = "broad", make_plots = F)
}
\arguments{
\item{gi_data}{processed genetic interaction data}

\item{fdr_cutoff}{false discovery rate cutoff for calling significant GI changes}

\item{delta_gi_cutoff}{effect size cutoff (delta GIS) on top of fdr_cutoff}

\item{require_sign_change}{require different GI classifications in order to call a differential interaction; True or False}

\item{nn_pair_type}{null distribution" of GI scores used to
compute FDR.  Either 'broad' for all interactions with neutral
pairs or 'narrow' for only neutral-neutral pairs}

\item{make_plots}{make histogram of Z scores while executing?}
}
\value{
a data frame with differential genetic interaction comparisons, conditions pairs sorted in alphabetical order
}
\description{
Differential Genetic Interaction analysis
}
