# Supplementary material for: Mapping DNA damage‐dependent genetic interactions in yeast via party mating and barcode fusion genetics
Source: Mol Syst Biol. 2018 May 28;14(5):e7985. doi: 10.15252/msb.20177985 (PMC5974512; doi:10.15252/msb.20177985)
Supplement: Supplementary file 8 — Code EV1 [file MSB-14-e7985-s008.zip › BFG_GI_stats-master/packages/BfgGiStats/man/update_calls.Rd]

% Generated by roxygen2: do not edit by hand
% Please edit documentation in R/new_gi_calls.R
\name{update_calls}
\alias{update_calls}
\title{Update genetic interaction calls based on either Z metrics or internal FDR}
\usage{
update_calls(gi_data, z_score_cols = NULL, fdr_cols = NULL,
  gi_cols = NULL, fdr_cutoff_pos = 0.05, fdr_cutoff_neg = 0.05,
  z_cutoff_neg = 0, z_cutoff_pos = 0, gi_cutoff_neg = 0,
  gi_cutoff_pos = 0)
}
\arguments{
\item{gi_data}{input genetic interaction table}

\item{z_score_cols}{which columns correspond to Z scores - default is to use grep to find automatically}

\item{fdr_cols}{which columns correspond to internal FDRs - default is to use grep to find automatically}

\item{gi_cols}{which columns correspond to GI scores - default is to use grep to find automatically}

\item{fdr_cutoff_pos}{FDR cutoff for positive interactions}

\item{fdr_cutoff_neg}{FDR cutoff for negative interactions}

\item{z_cutoff_neg}{Z_GIS  cutoff for negative interactions}

\item{z_cutoff_pos}{Z_GIS cutoff for positive interactions}

\item{gi_cutoff_neg}{GIS cutoff for negative interactions}

\item{gi_cutoff_pos}{GIS cutoff for positive interactions}
}
\value{
a version of gi_data with GI calls updated
}
\description{
Update genetic interaction calls based on either Z metrics or internal FDR
}
