# Supplementary material for: Mapping DNA damage‐dependent genetic interactions in yeast via party mating and barcode fusion genetics
Source: Mol Syst Biol. 2018 May 28;14(5):e7985. doi: 10.15252/msb.20177985 (PMC5974512; doi:10.15252/msb.20177985)
Supplement: Supplementary file 10 — Source Data for Figure 4 [file MSB-14-e7985-s009.zip]

Archive with 5 entries (5 files):
- RawImages_Blots.ai
- Fig_4F_Part1_PGK1.tif
- Fig_4F_Part1_RAD53.tif
- Fig_4F_Part2_PGK1.tif
- Fig_4F_Part2_RAD53.tif
